# Supplementary material for: Quantitative prediction of grain boundary thermal conductivities from local atomic environments
Source: Nat Commun. 2020 Apr 15;11:1854. doi: 10.1038/s41467-020-15619-9 (PMC7160158; doi:10.1038/s41467-020-15619-9)
Supplement: Supplementary file 4 — Supplementary Data 1 [file 41467_2020_15619_MOESM4_ESM.zip]

Archive with 106 entries (92 files):
- MgO_GBs/asym_tilt/
- MgO_GBs/asym_tilt/001/
- MgO_GBs/asym_tilt/001/s5_110_710.lmp
- MgO_GBs/asym_tilt/001/s5_430_100.lmp
- MgO_GBs/asym_tilt/001/s5_670_920.lmp
- MgO_GBs/asym_tilt/001/s5_740_-810.lmp
- MgO_GBs/sym_tilt/
- MgO_GBs/sym_tilt/high_pressure/
- MgO_GBs/sym_tilt/high_pressure/001/
- MgO_GBs/sym_tilt/high_pressure/001/s13_510.lmp
- MgO_GBs/sym_tilt/high_pressure/001/s17_410.lmp
- MgO_GBs/sym_tilt/high_pressure/001/s25_710.lmp
- MgO_GBs/sym_tilt/high_pressure/001/s5_310.lmp
- MgO_GBs/sym_tilt/standard_pressure/
- MgO_GBs/sym_tilt/standard_pressure/001/
- MgO_GBs/sym_tilt/standard_pressure/001/s101_10_1_0.lmp
- MgO_GBs/sym_tilt/standard_pressure/001/s113_15_1_0.lmp
- MgO_GBs/sym_tilt/standard_pressure/001/s13_320.lmp
- MgO_GBs/sym_tilt/standard_pressure/001/s13_510.lmp
- MgO_GBs/sym_tilt/standard_pressure/001/s17_410.lmp
- MgO_GBs/sym_tilt/standard_pressure/001/s221_21_1_0.lmp
- MgO_GBs/sym_tilt/standard_pressure/001/s25_430.lmp
- MgO_GBs/sym_tilt/standard_pressure/001/s25_710.lmp
- MgO_GBs/sym_tilt/standard_pressure/001/s29_520.lmp
- MgO_GBs/sym_tilt/standard_pressure/001/s37_610.lmp
- MgO_GBs/sym_tilt/standard_pressure/001/s41_540.lmp
- MgO_GBs/sym_tilt/standard_pressure/001/s41_910.lmp
- MgO_GBs/sym_tilt/standard_pressure/001/s53_720.lmp
- MgO_GBs/sym_tilt/standard_pressure/001/s5_210.lmp
- MgO_GBs/sym_tilt/standard_pressure/001/s5_310.lmp
- MgO_GBs/sym_tilt/standard_pressure/001/s65_810.lmp
- MgO_GBs/sym_tilt/standard_pressure/110/
- MgO_GBs/sym_tilt/standard_pressure/110/s129_881.lmp
- MgO_GBs/sym_tilt/standard_pressure/110/s171_1_1_13.lmp
- MgO_GBs/sym_tilt/standard_pressure/110/s17_223.lmp
- MgO_GBs/sym_tilt/standard_pressure/110/s17_334.lmp
- MgO_GBs/sym_tilt/standard_pressure/110/s19_116.lmp
- MgO_GBs/sym_tilt/standard_pressure/110/s19_331.lmp
- MgO_GBs/sym_tilt/standard_pressure/110/s27_115.lmp
- MgO_GBs/sym_tilt/standard_pressure/110/s33_118.lmp
- MgO_GBs/sym_tilt/standard_pressure/110/s33_554.lmp
- MgO_GBs/sym_tilt/standard_pressure/110/s3_111.lmp
- MgO_GBs/sym_tilt/standard_pressure/110/s3_112.lmp
- MgO_GBs/sym_tilt/standard_pressure/110/s41_443.lmp
- MgO_GBs/sym_tilt/standard_pressure/110/s51_117.lmp
- MgO_GBs/sym_tilt/standard_pressure/110/s51_1_1_10.lmp
- MgO_GBs/sym_tilt/standard_pressure/110/s51_551.lmp
- MgO_GBs/sym_tilt/standard_pressure/110/s51_772.lmp
- MgO_GBs/sym_tilt/standard_pressure/110/s57_445.lmp
- MgO_GBs/sym_tilt/standard_pressure/110/s9_114.lmp
- MgO_GBs/sym_tilt/standard_pressure/110/s9_221.lmp
- MgO_GBs/sym_tilt/standard_pressure/111/
- MgO_GBs/sym_tilt/standard_pressure/111/s129_8_-13_5.lmp
- MgO_GBs/sym_tilt/standard_pressure/111/s147_11_-13_2.lmp
- MgO_GBs/sym_tilt/standard_pressure/111/s183_13_-14_1.lmp
- MgO_GBs/sym_tilt/standard_pressure/111/s19_3-52.lmp
- MgO_GBs/sym_tilt/standard_pressure/111/s201_11_-16_5.lmp
- MgO_GBs/sym_tilt/standard_pressure/111/s21_4-51.lmp
- MgO_GBs/sym_tilt/standard_pressure/111/s31_5_-6_1.lmp
- MgO_GBs/sym_tilt/standard_pressure/111/s327_17_-19_2.lmp
- MgO_GBs/sym_tilt/standard_pressure/111/s39_5-72.lmp
- MgO_GBs/sym_tilt/standard_pressure/111/s43_6-71.lmp
- MgO_GBs/sym_tilt/standard_pressure/111/s93_7_-11_4.lmp
- MgO_GBs/sym_tilt/standard_pressure/112/
- MgO_GBs/sym_tilt/standard_pressure/112/s105_-5_-11_8.lmp
- MgO_GBs/sym_tilt/standard_pressure/112/s105_5_-13_4.lmp
- MgO_GBs/sym_tilt/standard_pressure/112/s11_1-31.lmp
- MgO_GBs/sym_tilt/standard_pressure/112/s15_1-52.lmp
- MgO_GBs/sym_tilt/standard_pressure/112/s165_-4_-10_7.lmp
- MgO_GBs/sym_tilt/standard_pressure/112/s165_8_-10_1.lmp
- MgO_GBs/sym_tilt/standard_pressure/112/s291_11_-13_1.lmp
- MgO_GBs/sym_tilt/standard_pressure/112/s295_-15_-13_14.lmp
- MgO_GBs/sym_tilt/standard_pressure/112/s29_-2-43.lmp
- MgO_GBs/sym_tilt/standard_pressure/112/s33_-174.lmp
- MgO_GBs/sym_tilt/standard_pressure/112/s75_5-71.lmp
- MgO_GBs/sym_tilt/standard_pressure/112/s7_-1-32.lmp
- MgO_GBs/sym_tilt/standard_pressure/112/s87_7_-11_2.lmp
- MgO_GBs/sym_tilt/standard_pressure/112/s93_-2-85.lmp
- MgO_GBs/sym_tilt/standard_pressure/210/
- MgO_GBs/sym_tilt/standard_pressure/210/s105_1_2_10.lmp
- MgO_GBs/sym_tilt/standard_pressure/210/s105_485.lmp
- MgO_GBs/sym_tilt/standard_pressure/210/s115_1_2_15.lmp
- MgO_GBs/sym_tilt/standard_pressure/210/s135_7_14_5.lmp
- MgO_GBs/sym_tilt/standard_pressure/210/s145_3_6_10.lmp
- MgO_GBs/sym_tilt/standard_pressure/210/s205_6_12_5.lmp
- MgO_GBs/sym_tilt/standard_pressure/210/s215_9_18_5.lmp
- MgO_GBs/sym_tilt/standard_pressure/210/s315_1_2_25.lmp
- MgO_GBs/sym_tilt/standard_pressure/210/s35_365.lmp
- MgO_GBs/sym_tilt/standard_pressure/310/
- MgO_GBs/sym_tilt/standard_pressure/310/s1235_1_3_35.lmp
- MgO_GBs/sym_tilt/standard_pressure/310/s185_4_12_5.lmp
- MgO_GBs/sym_tilt/standard_pressure/310/s205_1_3_20.lmp
- MgO_GBs/sym_tilt/standard_pressure/310/s235_1_3_15.lmp
- MgO_GBs/sym_tilt/standard_pressure/310/s295_7_21_10.lmp
- MgO_GBs/sym_tilt/standard_pressure/310/s35_135.lmp
- MgO_GBs/sym_tilt/standard_pressure/310/s385_4_12_15.lmp
- MgO_GBs/sym_tilt/standard_pressure/310/s385_6_18_5.lmp
- MgO_GBs/sym_tilt/standard_pressure/310/s455_1_3_30.lmp
- MgO_GBs/sym_tilt/standard_pressure/310/s635_1_3_25.lmp
- MgO_GBs/sym_tilt/standard_pressure/310/s665_8_24_5.lmp
- MgO_GBs/sym_tilt/standard_pressure/310/s95_3_9_10.lmp
- MgO_GBs/twist/
- MgO_GBs/twist/001/
- MgO_GBs/twist/001/s25.lmp
- MgO_GBs/twist/001/s37.lmp
- MgO_GBs/twist/001/s41.lmp
