# Supplementary material for: Quantitative prediction of grain boundary thermal conductivities from local atomic environments
Source: Nat Commun. 2020 Apr 15;11:1854. doi: 10.1038/s41467-020-15619-9 (PMC7160158; doi:10.1038/s41467-020-15619-9)
Supplement: Supplementary file 4 — Supplementary Data 1 [file 41467_2020_15619_MOESM4_ESM.zip › MgO_GBs/asym_tilt/001/s5_110_710.lmp]

LAMMPS data file

      2080          atoms
         0          bonds
         0         angles
         0      dihedrals
         0      impropers
         2     atom types
         0     bond types
         0    angle types
         0 dihedral types
         0 improper types

     0.00000000    79.79225100 xlo xhi
     0.00000000    29.90065012 ylo yhi
     0.00000000     8.38099000 zlo zhi
    -0.01524002     0.00000000     0.00000000 xy xz yz

Masses

1                24.30500 # Mg
2                15.99940 # O

Atoms

         1         1     2.00000000    78.32592184     8.85497838     2.13610920
         2         1     2.00000000     8.89679126    19.32198637     0.04086170
         3         1     2.00000000     0.02095452    10.34982552     0.04086170
         4         1     2.00000000    76.78574886    19.31538369     0.04086169
         5         1     2.00000000    78.32749725     5.86450976     2.13610920
         6         1     2.00000000    75.29908453    26.78839594     6.32660419
         7         1     2.00000000    78.29185718    29.78292966     6.32660420
         8         1     2.00000000     8.96692841    16.32561721     4.23135670
         9         1     2.00000000    76.78431690    25.29475446     4.23135669
        10         1     2.00000000    76.83819002     7.35907286     0.04086169
        11         1     2.00000000    75.34948996     5.86204934     6.32660419
        12         1     2.00000000    75.34228935     2.86982829     2.13610919
        13         1     2.00000000    75.34228935     2.86982829     6.32660419
        14         1     2.00000000    76.79550707    28.28540298     4.23135669
        15         1     2.00000000    79.76337836    25.29767327     4.23135670
        16         1     2.00000000    75.29045466    23.79871517     6.32660419
        17         1     2.00000000    75.29908453    26.78839594     2.13610919
        18         1     2.00000000    76.78574887    19.31538369     4.23135669
        19         1     2.00000000    75.29031119    20.80969612     6.32660419
        20         1     2.00000000    75.29031119    20.80969612     2.13610919
        21         1     2.00000000    75.29866889    17.82137275     6.32660419
        22         1     2.00000000    75.31356783    14.83354219     2.13610919
        23         1     2.00000000    79.76836803    19.31534615     0.04086170
        24         1     2.00000000    75.33190419    11.84500560     2.13610919
        25         1     2.00000000    75.33190419    11.84500560     6.32660419
        26         1     2.00000000     7.46795461    14.83087549     2.13610920
        27         1     2.00000000    75.34627513     8.85419071     6.32660419
        28         1     2.00000000    76.83557601     4.36753592     0.04086169
        29         1     2.00000000     7.47440563     2.88014252     6.32660421
        30         1     2.00000000     8.98090699    10.34140522     4.23135670
        31         1     2.00000000     7.41407885    26.80509058     6.32660421
        32         1     2.00000000    78.27883763    26.79171208     2.13610920
        33         1     2.00000000    78.32011674     2.87349712     2.13610920
        34         1     2.00000000    75.31322699    29.77892655     6.32660419
        35         1     2.00000000    76.78050853    22.30468908     0.04086169
        36         1     2.00000000    75.29045466    23.79871517     2.13610919
        37         1     2.00000000    76.78431690    25.29475446     0.04086169
        38         1     2.00000000    78.27303254    20.81023084     6.32660419
        39         1     2.00000000    78.28368739    17.82083223     2.13610920
        40         1     2.00000000    76.81502138    13.33903084     4.23135669
        41         1     2.00000000     0.00814206    13.33817465     0.04086170
        42         1     2.00000000    78.31526699    11.84437699     2.13610920
        43         1     2.00000000    75.34627513     8.85419071     2.13610919
        44         1     2.00000000    76.83058635    10.34986307     0.04086169
        45         1     2.00000000    76.82479532     1.37594925     4.23135669
        46         1     2.00000000    -0.00831800    16.32617838     0.04086170
        47         1     2.00000000    76.83058635    10.34986307     4.23135670
        48         1     2.00000000     8.96676556    13.33468848     0.04086170
        49         1     2.00000000    -0.00831800    16.32617838     4.23135670
        50         1     2.00000000    76.81502138    13.33903084     0.04086169
        51         1     2.00000000     8.89185915    25.31279721     4.23135675
        52         1     2.00000000    78.29947719    14.83260461     2.13610920
        53         1     2.00000000     8.88796947    22.32321110     4.23135671
        54         1     2.00000000    75.29866889    17.82137276     2.13610919
        55         1     2.00000000    75.34948996     5.86204934     2.13610919
        56         1     2.00000000    78.31526699    11.84437699     6.32660420
        57         1     2.00000000     7.43681577    29.79454023     2.13610923
        58         1     2.00000000     8.95665554     1.38726379     4.23135666
        59         1     2.00000000    79.76337836    25.29767327     0.04086169
        60         1     2.00000000    78.29185717    29.78292966     2.13610920
        61         1     2.00000000    79.77415906    28.28925994     4.23135671
        62         1     2.00000000    76.79856133    16.32703457     4.23135669
        63         1     2.00000000     8.96676556    13.33468848     4.23135670
        64         1     2.00000000     7.41407914    26.80509031     2.13610922
        65         1     2.00000000    75.31356783    14.83354219     6.32660419
        66         1     2.00000000    76.79856133    16.32703457     0.04086169
        67         1     2.00000000    78.32749725     5.86450977     6.32660420
        68         1     2.00000000     7.48898953     8.85196124     6.32660420
        69         1     2.00000000     8.89679126    19.32198637     4.23135670
        70         1     2.00000000    78.28368739    17.82083223     6.32660420
        71         1     2.00000000     8.89185915    25.31279721     0.04086166
        72         1     2.00000000     0.02238647     4.37045474     0.04086170
        73         1     2.00000000     8.97575664     4.37034445     4.23135670
        74         1     2.00000000    76.83819002     7.35907286     4.23135669
        75         1     2.00000000    79.76076436    22.30613634     4.23135669
        76         1     2.00000000     7.46795461    14.83087549     6.32660420
        77         1     2.00000000     0.02619485     7.36052013     0.04086170
        78         1     2.00000000    78.27145713    23.80069944     2.13610920
        79         1     2.00000000    76.83557601     4.36753592     4.23135669
        80         1     2.00000000     0.02619485     7.36052013     4.23135670
        81         1     2.00000000     7.48706741     5.86574529     6.32660420
        82         1     2.00000000    78.27145712    23.80069944     6.32660419
        83         1     2.00000000    78.29947719    14.83260461     6.32660420
        84         1     2.00000000     7.43681610    29.79454068     6.32660421
        85         1     2.00000000     7.40318705    23.81312500     6.32660421
        86         1     2.00000000    79.77415906    28.28925994     0.04086169
        87         1     2.00000000    78.27883764    26.79171208     6.32660420
        88         1     2.00000000     8.88796947    22.32321110     0.04086170
        89         1     2.00000000     8.97575664     4.37034445     0.04086171
        90         1     2.00000000     7.48467567    11.84064970     6.32660420
        91         1     2.00000000    75.31322699    29.77892655     2.13610919
        92         1     2.00000000     7.40531376    20.81742815     6.32660420
        93         1     2.00000000     0.01119630     1.37980621     4.23135670
        94         1     2.00000000    78.27303254    20.81023084     2.13610920
        95         1     2.00000000    78.32011674     2.87349712     6.32660420
        96         1     2.00000000    76.82479532     1.37594925     0.04086169
        97         1     2.00000000    79.76836803    19.31534615     4.23135670
        98         1     2.00000000     7.47440561     2.88014245     2.13610921
        99         1     2.00000000     8.91315270    28.30218948     4.23135671
       100         1     2.00000000     7.40318707    23.81312492     2.13610921
       101         1     2.00000000    76.78050853    22.30468908     4.23135669
       102         1     2.00000000    76.79550708    28.28540298     0.04086169
       103         1     2.00000000     7.43651291    17.81990816     6.32660420
       104         1     2.00000000    78.32592184     8.85497838     6.32660420
       105         1     2.00000000     0.00814206    13.33817465     4.23135670
       106         1     2.00000000    79.76076436    22.30613634     0.04086170
       107         1     2.00000000     0.02238647     4.37045474     4.23135670
       108         1     2.00000000     0.01119630     1.37980621     0.04086170
       109         1     2.00000000     7.48706741     5.86574528     2.13610921
       110         1     2.00000000     8.96692841    16.32561721     0.04086170
       111         1     2.00000000     8.98641028     7.35515760     4.23135670
       112         1     2.00000000     8.91315268    28.30218948     0.04086173
       113         1     2.00000000     0.02095452    10.34982552     4.23135670
       114         1     2.00000000     8.95665554     1.38726378     0.04086176
       115         1     2.00000000     7.48898953     8.85196124     2.13610920
       116         1     2.00000000     7.48467568    11.84064970     2.13610920
       117         1     2.00000000     7.40531376    20.81742814     2.13610920
       118         1     2.00000000     8.98090699    10.34140522     0.04086170
       119         1     2.00000000     7.43651291    17.81990815     2.13610920
       120         1     2.00000000     8.98641028     7.35515760     0.04086170
       121         1     2.00000000    34.53599004    17.51535337     0.04086169
       122         1     2.00000000    27.11810690    24.99856078     2.13610918
       123         1     2.00000000    22.27992743     6.48190746     6.32660418
       124         1     2.00000000    14.88276319    28.28732345     0.04086169
       125         1     2.00000000    16.37874488     5.77774864     6.32660419
       126         1     2.00000000    19.33264580    29.82839771     2.13610918
       127         1     2.00000000    30.05466812     1.08531550     2.13610919
       128         1     2.00000000    26.21874133    18.69547042     0.04086168
       129         1     2.00000000    27.11810690    24.99856078     6.32660418
       130         1     2.00000000    27.05172737    10.03584682     6.32660418
       131         1     2.00000000    17.86755360     4.47169928     4.23135669
       132         1     2.00000000    27.98441492    16.30527867     4.23135668
       133         1     2.00000000    16.37450599     8.98099949     6.32660419
       134         1     2.00000000    18.83726370    13.36684188     0.04086168
       135         1     2.00000000    17.26976866    15.88185800     4.23135668
       136         1     2.00000000    17.87002964     1.26404793     0.04086168
       137         1     2.00000000    24.65281793     8.25413814     6.32660418
       138         1     2.00000000    22.85692482    10.64354864     6.32660418
       139         1     2.00000000    11.94588776     1.38011735     4.23135669
       140         1     2.00000000    11.85822741    25.31634967     4.23135671
       141         1     2.00000000    13.40576340    29.78788857     2.13610919
       142         1     2.00000000    18.77516494    11.35398212     2.13610918
       143         1     2.00000000    20.26632444     6.83701512     0.04086168
       144         1     2.00000000    21.39351493    15.12681270     4.23135668
       145         1     2.00000000    33.64211958    26.19985365     2.13610919
       146         1     2.00000000    13.31731947    17.94365907     6.32660419
       147         1     2.00000000    25.58477572    14.51787557     4.23135668
       148         1     2.00000000    24.75641710    23.21012756     6.32660418
       149         1     2.00000000    25.34234306    27.39151888     6.32660418
       150         1     2.00000000    14.88016133    10.28000783     4.23135669
       151         1     2.00000000    20.60020579    23.67276131     2.13610918
       152         1     2.00000000    22.71201276    23.47371068     4.23135668
       153         1     2.00000000    14.79970738    25.32553605     0.04086169
       154         1     2.00000000    16.78442551    13.95647042     2.13610918
       155         1     2.00000000    29.19390769    24.70105048     4.23135669
       156         1     2.00000000    27.67194559    14.21404848     2.13610918
       157         1     2.00000000    24.04858516     4.06875990     6.32660418
       158         1     2.00000000    29.75998063    28.89710377     4.23135669
       159         1     2.00000000    11.94588776     1.38011735     0.04086170
       160         1     2.00000000    26.53084075    20.79774287     6.32660418
       161         1     2.00000000    16.56683005     2.83597434     6.32660419
       162         1     2.00000000    26.74195607     7.94368255     0.04086168
       163         1     2.00000000    27.36083875    12.12513664     4.23135668
       164         1     2.00000000    24.96088858    10.34265342     0.04086168
       165         1     2.00000000    18.77516494    11.35398212     6.32660418
       166         1     2.00000000    20.33449486     8.85339873     6.32660418
       167         1     2.00000000    23.31702458    29.69160728     6.32660418
       168         1     2.00000000    13.34669890    23.82298312     2.13610919
       169         1     2.00000000    23.49503619    14.82922234     2.13610918
       170         1     2.00000000    22.90038436    25.65407561     2.13610918
       171         1     2.00000000    23.77535172     1.96390202     0.04086168
       172         1     2.00000000    28.60149541    20.49958056     0.04086168
       173         1     2.00000000    28.83740182     7.64439298     6.32660418
       174         1     2.00000000    11.89117063    28.30448231     0.04086170
       175         1     2.00000000    30.67682026    20.20314851     6.32660418
       176         1     2.00000000    19.17914326    26.59148135     6.32660418
       177         1     2.00000000    22.56304526     8.57665247     4.23135668
       178         1     2.00000000    21.27755404     0.37973995     0.04086168
       179         1     2.00000000    29.14241357     9.73398326     4.23135668
       180         1     2.00000000    28.29473898    18.40039815     2.13610918
       181         1     2.00000000    20.79248383    10.98970391     4.23135668
       182         1     2.00000000    16.38199644    29.73716420     2.13610919
       183         1     2.00000000    31.27044222    24.40243551     6.32660419
       184         1     2.00000000    23.31702458    29.69160728     2.13610918
       185         1     2.00000000    15.07522048     7.33925850     4.23135669
       186         1     2.00000000    21.27755404     0.37973995     4.23135668
       187         1     2.00000000    25.26857548    12.42911039     6.32660418
       188         1     2.00000000    21.09333109    13.06915572     2.13610918
       189         1     2.00000000    16.37450599     8.98099949     2.13610919
       190         1     2.00000000    23.49503619    14.82922234     6.32660418
       191         1     2.00000000    31.56079069    26.50074933     4.23135669
       192         1     2.00000000    22.71201276    23.47371068     0.04086168
       193         1     2.00000000    25.04203028    25.29304519     0.04086168
       194         1     2.00000000    30.33944773     3.17144368     0.04086169
       195         1     2.00000000    25.56740210    29.48538100     4.23135668
       196         1     2.00000000    19.92392825    19.71720120     2.13610918
       197         1     2.00000000    30.37323686    18.10477877     0.04086168
       198         1     2.00000000    26.14167962     3.76198450     4.23135668
       199         1     2.00000000    27.66837835    29.19579145     2.13610919
       200         1     2.00000000    26.82922823    22.90011302     4.23135668
       201         1     2.00000000    23.33130539    27.65893628     0.04086168
       202         1     2.00000000    28.23777277     3.46418031     6.32660419
       203         1     2.00000000    16.17758026    20.68968036     2.13610918
       204         1     2.00000000    29.75851334    13.91569444     4.23135668
       205         1     2.00000000    30.05466812     1.08531550     6.32660419
       206         1     2.00000000    29.48182360    26.80089693     2.13610919
       207         1     2.00000000    24.47258547    21.08899717     0.04086168
       208         1     2.00000000    27.05172737    10.03584682     2.13610918
       209         1     2.00000000    16.31932641    26.79632140     6.32660419
       210         1     2.00000000    28.23777277     3.46418031     2.13610919
       211         1     2.00000000    25.58477572    14.51787557     0.04086168
       212         1     2.00000000    27.67194559    14.21404848     6.32660418
       213         1     2.00000000    27.98441492    16.30527867     0.04086168
       214         1     2.00000000    21.82689559     4.32995305     0.04086168
       215         1     2.00000000    29.48182360    26.80089693     6.32660419
       216         1     2.00000000    24.33772162     6.14543004     0.04086168
       217         1     2.00000000    29.45011941    11.82453718     6.32660418
       218         1     2.00000000    31.27044222    24.40243551     2.13610919
       219         1     2.00000000    29.75851334    13.91569444     0.04086168
       220         1     2.00000000    30.06665455    16.00887725     6.32660418
       221         1     2.00000000    27.66837835    29.19579145     6.32660419
       222         1     2.00000000    20.86192709    25.64366590     4.23135668
       223         1     2.00000000    30.06665455    16.00887725     2.13610918
       224         1     2.00000000    30.37323686    18.10477877     4.23135668
       225         1     2.00000000    32.14762277     0.78626255     0.04086169
       226         1     2.00000000    30.33944773     3.17144368     4.23135669
       227         1     2.00000000    30.67682026    20.20314851     2.13610918
       228         1     2.00000000    28.90091747    22.60087166     2.13610918
       229         1     2.00000000    27.95577993     1.37934010     4.23135669
       230         1     2.00000000    30.63214581     5.25808902     6.32660419
       231         1     2.00000000    28.83740182     7.64439298     2.13610918
       232         1     2.00000000    30.93126752     7.34682088     4.23135669
       233         1     2.00000000    30.97600427    22.30287005     0.04086169
       234         1     2.00000000    27.40822596    27.09815699     0.04086168
       235         1     2.00000000    31.23386263     9.43644019     2.13610919
       236         1     2.00000000    31.23386263     9.43644019     6.32660419
       237         1     2.00000000    30.97600427    22.30287005     4.23135669
       238         1     2.00000000    28.90091747    22.60087166     6.32660418
       239         1     2.00000000    31.53864636    11.52731348     0.04086168
       240         1     2.00000000    31.53864636    11.52731348     4.23135668
       241         1     2.00000000    31.56079069    26.50074933     0.04086169
       242         1     2.00000000    27.95577992     1.37934010     0.04086169
       243         1     2.00000000    31.84437644    13.61974429     2.13610918
       244         1     2.00000000    31.84437644    13.61974429     6.32660418
       245         1     2.00000000    22.27992743     6.48190746     2.13610918
       246         1     2.00000000    31.84668095    28.59601817     6.32660419
       247         1     2.00000000    32.14972147    15.71387493     0.04086168
       248         1     2.00000000    32.14972147    15.71387493     4.23135668
       249         1     2.00000000    31.84668095    28.59601817     2.13610919
       250         1     2.00000000    32.14762277     0.78626255     4.23135669
       251         1     2.00000000    32.45369984    17.80981283     2.13610918
       252         1     2.00000000    32.45369984    17.80981283     6.32660418
       253         1     2.00000000    32.43541635     2.87445914     2.13610919
       254         1     2.00000000    32.43541635     2.87445914     6.32660419
       255         1     2.00000000    32.75545974    19.90723781     0.04086169
       256         1     2.00000000    32.75545974    19.90723781     4.23135669
       257         1     2.00000000    32.72757058     4.96201405     0.04086169
       258         1     2.00000000    32.72757058     4.96201405     4.23135669
       259         1     2.00000000    33.02423828     7.05052931     2.13610919
       260         1     2.00000000    33.02423828     7.05052931     6.32660419
       261         1     2.00000000    33.05418255    22.00538431     2.13610919
       262         1     2.00000000    33.05418255    22.00538431     6.32660419
       263         1     2.00000000    23.33130539    27.65893628     4.23135668
       264         1     2.00000000    13.34835700    14.76283978     6.32660419
       265         1     2.00000000    22.42168475    21.38001516     6.32660418
       266         1     2.00000000    27.40822596    27.09815699     4.23135668
       267         1     2.00000000    17.96596603    28.22993393     0.04086168
       268         1     2.00000000    33.93028248    13.32519487     0.04086169
       269         1     2.00000000    25.90151433    16.60469418     6.32660418
       270         1     2.00000000    17.96596603    28.22993393     4.23135668
       271         1     2.00000000    16.78442551    13.95647042     6.32660418
       272         1     2.00000000    23.77535172     1.96390202     4.23135668
       273         1     2.00000000    21.39351493    15.12681270     0.04086168
       274         1     2.00000000    24.65281793     8.25413814     2.13610918
       275         1     2.00000000    17.71903129    25.21550733     0.04086168
       276         1     2.00000000    11.96953096    10.33315477     4.23135670
       277         1     2.00000000    19.67718461    17.54534882     0.04086168
       278         1     2.00000000    22.06278667    19.31154942     4.23135668
       279         1     2.00000000    10.40761259    17.82957967     6.32660420
       280         1     2.00000000    17.56961447    17.82563779     6.32660418
       281         1     2.00000000    13.34835701    14.76283978     2.13610919
       282         1     2.00000000    26.44128241     5.85362895     6.32660418
       283         1     2.00000000    33.34962586    24.10324293     0.04086169
       284         1     2.00000000    14.88276319    28.28732345     4.23135669
       285         1     2.00000000    13.46652690     5.84309714     6.32660419
       286         1     2.00000000    12.04704454    16.34077730     4.23135670
       287         1     2.00000000    11.89117063    28.30448231     4.23135670
       288         1     2.00000000    17.56961447    17.82563779     2.13610918
       289         1     2.00000000    21.82689559     4.32995305     4.23135668
       290         1     2.00000000    10.37452129    23.82288533     2.13610920
       291         1     2.00000000    13.31731947    17.94365907     2.13610919
       292         1     2.00000000    22.56304526     8.57665247     0.04086168
       293         1     2.00000000    16.26696795    23.87823011     6.32660419
       294         1     2.00000000    13.44420590     8.81536164     2.13610919
       295         1     2.00000000    33.62689682    11.23211714     2.13610919
       296         1     2.00000000    16.38199644    29.73716420     6.32660419
       297         1     2.00000000    11.98683965     7.33610302     4.23135670
       298         1     2.00000000    11.87380591    22.34016074     4.23135669
       299         1     2.00000000    11.96953097    10.33315477     0.04086169
       300         1     2.00000000    25.84010777     1.65340858     2.13610918
       301         1     2.00000000    13.46907756     2.85335385     2.13610919
       302         1     2.00000000    20.33449486     8.85339873     2.13610918
       303         1     2.00000000    26.53084075    20.79774287     2.13610918
       304         1     2.00000000    28.53626683     5.55478672     0.04086169
       305         1     2.00000000    21.09333109    13.06915572     6.32660418
       306         1     2.00000000    28.29473898    18.40039815     6.32660418
       307         1     2.00000000    19.33264580    29.82839771     6.32660418
       308         1     2.00000000    33.62689682    11.23211714     6.32660419
       309         1     2.00000000    11.96583551     4.35938898     0.04086169
       310         1     2.00000000    25.90151433    16.60469418     2.13610918
       311         1     2.00000000    13.32405093    20.86164963     2.13610919
       312         1     2.00000000    17.87002964     1.26404793     4.23135668
       313         1     2.00000000    23.18123110    12.74336297     4.23135668
       314         1     2.00000000    35.11557489     6.75431292     4.23135669
       315         1     2.00000000    24.96088858    10.34265342     4.23135668
       316         1     2.00000000    26.82922823    22.90011302     0.04086168
       317         1     2.00000000    19.32687206    15.46006664     2.13610918
       318         1     2.00000000    14.94305079     1.36056518     4.23135669
       319         1     2.00000000    18.28964904     9.43625614     4.23135668
       320         1     2.00000000    19.92392825    19.71720120     6.32660418
       321         1     2.00000000    33.93028248    13.32519487     4.23135669
       322         1     2.00000000    25.26857548    12.42911039     2.13610918
       323         1     2.00000000    29.45011941    11.82453718     2.13610918
       324         1     2.00000000    29.75998063    28.89710377     0.04086169
       325         1     2.00000000    20.60020579    23.67276131     6.32660418
       326         1     2.00000000    30.93126752     7.34682088     0.04086169
       327         1     2.00000000    16.56683006     2.83597434     2.13610919
       328         1     2.00000000    23.18123110    12.74336297     0.04086168
       329         1     2.00000000    35.13524755    21.70821473     0.04086169
       330         1     2.00000000    20.79248383    10.98970392     0.04086168
       331         1     2.00000000    21.76037648     2.30499426     6.32660418
       332         1     2.00000000    29.14241357     9.73398326     0.04086168
       333         1     2.00000000    22.06278667    19.31154942     0.04086168
       334         1     2.00000000    16.17758026    20.68968036     6.32660419
       335         1     2.00000000    14.94027515    22.31806291     0.04086169
       336         1     2.00000000    25.04203028    25.29304519     4.23135668
       337         1     2.00000000    19.17914326    26.59148135     2.13610918
       338         1     2.00000000    23.81403717    16.91007938     4.23135668
       339         1     2.00000000    13.44420590     8.81536164     6.32660419
       340         1     2.00000000    30.63214581     5.25808902     2.13610919
       341         1     2.00000000    34.52727970     2.57531914     0.04086169
       342         1     2.00000000    27.36083875    12.12513664     0.04086168
       343         1     2.00000000    24.33772162     6.14543004     4.23135668
       344         1     2.00000000    13.34669891    23.82298311     6.32660419
       345         1     2.00000000    33.34962586    24.10324293     4.23135669
       346         1     2.00000000    34.23361424    15.41970299     6.32660419
       347         1     2.00000000    25.56740210    29.48538100     0.04086168
       348         1     2.00000000    33.93220209    28.29425588     0.04086169
       349         1     2.00000000    13.34927221    26.81374564     2.13610919
       350         1     2.00000000    28.60149541    20.49958056     4.23135668
       351         1     2.00000000    20.26632444     6.83701512     4.23135668
       352         1     2.00000000    11.85822741    25.31634967     0.04086169
       353         1     2.00000000    16.31932642    26.79632140     2.13610919
       354         1     2.00000000    16.37874488     5.77774864     2.13610919
       355         1     2.00000000    35.41401730     8.84527728     2.13610919
       356         1     2.00000000    19.32687206    15.46006664     6.32660418
       357         1     2.00000000    18.83726370    13.36684188     4.23135668
       358         1     2.00000000    23.81403717    16.91007938     0.04086168
       359         1     2.00000000    21.72784896    17.23999075     6.32660418
       360         1     2.00000000    33.32450560     9.14057268     4.23135669
       361         1     2.00000000    22.85692482    10.64354864     2.13610918
       362         1     2.00000000    17.88537491    19.78840606     4.23135668
       363         1     2.00000000    22.42168475    21.38001516     2.13610918
       364         1     2.00000000    29.19390769    24.70105048     0.04086169
       365         1     2.00000000    25.84010777     1.65340858     6.32660418
       366         1     2.00000000    19.78527081     4.91661399     2.13610918
       367         1     2.00000000    11.92745663    13.30663583     0.04086170
       368         1     2.00000000    19.78527080     4.91661399     6.32660418
       369         1     2.00000000    14.93591870     4.32268226     0.04086169
       370         1     2.00000000    25.34234306    27.39151888     2.13610918
       371         1     2.00000000    28.53626683     5.55478672     4.23135669
       372         1     2.00000000    17.88537491    19.78840606     0.04086168
       373         1     2.00000000    21.76037648     2.30499426     2.13610918
       374         1     2.00000000    14.94305079     1.36056518     0.04086169
       375         1     2.00000000    26.21874133    18.69547042     4.23135668
       376         1     2.00000000    11.98683965     7.33610302     0.04086170
       377         1     2.00000000    15.07522048     7.33925850     0.04086169
       378         1     2.00000000    24.04858516     4.06875990     2.13610918
       379         1     2.00000000    20.86192709    25.64366590     0.04086168
       380         1     2.00000000    10.46515529     2.87548001     6.32660420
       381         1     2.00000000    20.39146378    21.71080553     0.04086168
       382         1     2.00000000    14.75656646    19.28907131     0.04086169
       383         1     2.00000000    19.67718461    17.54534882     4.23135668
       384         1     2.00000000    18.28964904     9.43625614     0.04086168
       385         1     2.00000000    35.11557489     6.75431292     0.04086169
       386         1     2.00000000    35.72530743    25.89907340     0.04086169
       387         1     2.00000000    34.83671458    19.61171845     2.13610919
       388         1     2.00000000    22.90038436    25.65407561     6.32660418
       389         1     2.00000000    24.75641710    23.21012756     2.13610918
       390         1     2.00000000    24.14345524    18.99445862     6.32660418
       391         1     2.00000000    11.92745663    13.30663583     4.23135670
       392         1     2.00000000    13.46907756     2.85335385     6.32660419
       393         1     2.00000000    14.75656646    19.28907131     4.23135669
       394         1     2.00000000    24.14345524    18.99445861     2.13610918
       395         1     2.00000000    21.72784896    17.23999075     2.13610918
       396         1     2.00000000    20.39146378    21.71080553     4.23135668
       397         1     2.00000000    24.47258547    21.08899717     4.23135668
       398         1     2.00000000    33.64211958    26.19985365     6.32660419
       399         1     2.00000000    33.32450560     9.14057268     0.04086169
       400         1     2.00000000    26.74195607     7.94368255     4.23135668
       401         1     2.00000000    26.44128241     5.85362895     2.13610918
       402         1     2.00000000    14.88016133    10.28000783     0.04086169
       403         1     2.00000000    26.14167962     3.76198450     0.04086168
       404         1     2.00000000    14.86659744    13.49313926     0.04086169
       405         1     2.00000000    11.83088438    19.36490929     4.23135670
       406         1     2.00000000    14.93591870     4.32268226     4.23135669
       407         1     2.00000000    17.26976866    15.88185800     0.04086168
       408         1     2.00000000    13.57364582    11.83595170     6.32660419
       409         1     2.00000000    14.94027515    22.31806291     4.23135669
       410         1     2.00000000    16.26696795    23.87823011     2.13610919
       411         1     2.00000000    33.93220209    28.29425588     4.23135669
       412         1     2.00000000    34.23691494     0.48539622     6.32660419
       413         1     2.00000000    34.23361424    15.41970299     2.13610919
       414         1     2.00000000    11.83088438    19.36490929     0.04086170
       415         1     2.00000000    13.32405093    20.86164963     6.32660419
       416         1     2.00000000    17.86755360     4.47169928     0.04086169
       417         1     2.00000000    34.53599004    17.51535337     4.23135669
       418         1     2.00000000    12.04704454    16.34077730     0.04086170
       419         1     2.00000000    13.57364582    11.83595170     2.13610919
       420         1     2.00000000    11.87380592    22.34016074     0.04086170
       421         1     2.00000000    34.23691494     0.48539622     2.13610919
       422         1     2.00000000    34.52727970     2.57531914     4.23135669
       423         1     2.00000000    10.46515531     2.87548002     2.13610920
       424         1     2.00000000    17.71903129    25.21550733     4.23135668
       425         1     2.00000000    10.44845768    14.83205201     6.32660420
       426         1     2.00000000    13.46652690     5.84309714     2.13610919
       427         1     2.00000000    34.81994389     4.66456428     6.32660419
       428         1     2.00000000    34.81994389     4.66456428     2.13610919
       429         1     2.00000000    14.79970738    25.32553605     4.23135669
       430         1     2.00000000    11.96583551     4.35938898     4.23135670
       431         1     2.00000000    34.83671458    19.61171845     6.32660419
       432         1     2.00000000    13.40576341    29.78788857     6.32660419
       433         1     2.00000000    13.34927219    26.81374564     6.32660419
       434         1     2.00000000    14.86659744    13.49313926     4.23135669
       435         1     2.00000000    10.48194616    11.82454545     2.13610920
       436         1     2.00000000    35.13524755    21.70821473     4.23135669
       437         1     2.00000000    35.41401730     8.84527728     6.32660419
       438         1     2.00000000    35.43137483    23.80418369     2.13610919
       439         1     2.00000000    10.47728208     8.84333653     6.32660420
       440         1     2.00000000    10.36258159    20.83980067     6.32660420
       441         1     2.00000000    35.71454660    10.93767079     4.23135669
       442         1     2.00000000    10.48194616    11.82454544     6.32660420
       443         1     2.00000000    10.47644126     5.85661474     2.13610920
       444         1     2.00000000    10.41847055    29.79549447     6.32660421
       445         1     2.00000000    10.38553829    26.81006285     6.32660421
       446         1     2.00000000    10.36258158    20.83980067     2.13610920
       447         1     2.00000000    35.43137483    23.80418369     6.32660419
       448         1     2.00000000    10.47728208     8.84333653     2.13610920
       449         1     2.00000000    10.41847049    29.79549443     2.13610921
       450         1     2.00000000    10.44845769    14.83205201     2.13610920
       451         1     2.00000000    10.47644126     5.85661473     6.32660420
       452         1     2.00000000    10.40761259    17.82957967     2.13610920
       453         1     2.00000000    10.37452131    23.82288531     6.32660420
       454         1     2.00000000    10.38553839    26.81006283     2.13610921
       455         1     2.00000000    35.71454660    10.93767079     0.04086169
       456         1     2.00000000    35.72530743    25.89907340     4.23135669
       457         1     2.00000000    36.32435004     0.18392195     4.23135669
       458         1     2.00000000    36.61622339     2.27503618     2.13610919
       459         1     2.00000000    36.61622340     2.27503618     6.32660419
       460         1     2.00000000    36.61980035    17.22128293     6.32660419
       461         1     2.00000000    36.61980035    17.22128293     2.13610919
       462         1     2.00000000    36.31826221    15.12603476     0.04086169
       463         1     2.00000000    36.92018220    19.31660608     0.04086169
       464         1     2.00000000    36.92018220    19.31660608     4.23135669
       465         1     2.00000000    36.90940400     4.36594193     0.04086169
       466         1     2.00000000    36.90940400     4.36594193     4.23135669
       467         1     2.00000000    37.20457023     6.45736315     2.13610919
       468         1     2.00000000    37.20457023     6.45736315     6.32660419
       469         1     2.00000000    37.21886864    21.41151998     2.13610919
       470         1     2.00000000    37.21886864    21.41151998     6.32660419
       471         1     2.00000000    37.50192959     8.54977387     0.04086169
       472         1     2.00000000    37.50192959     8.54977387     4.23135669
       473         1     2.00000000    37.51555955    23.50564215     0.04086169
       474         1     2.00000000    37.51555955    23.50564215     4.23135669
       475         1     2.00000000    37.80123352    10.64328931     2.13610919
       476         1     2.00000000    37.80123352    10.64328931     6.32660419
       477         1     2.00000000    37.81028910    25.59880875     2.13610919
       478         1     2.00000000    37.81028910    25.59880875     6.32660419
       479         1     2.00000000    38.10193533    12.73770222     0.04086169
       480         1     2.00000000    38.10193533    12.73770222     4.23135669
       481         1     2.00000000    38.10343936    27.69112207     0.04086169
       482         1     2.00000000    38.10343936    27.69112207     4.23135669
       483         1     2.00000000    38.40335169    14.83260465     2.13610919
       484         1     2.00000000    38.40335169    14.83260465     6.32660419
       485         1     2.00000000    38.39573168    29.78292971     2.13610919
       486         1     2.00000000    38.39573168    29.78292971     6.32660419
       487         1     2.00000000    36.31826221    15.12603476     4.23135669
       488         1     2.00000000    36.32435004     0.18392195     0.04086169
       489         1     2.00000000    36.01755383    27.99253151     2.13610919
       490         1     2.00000000    36.01624898    13.03135536     6.32660419
       491         1     2.00000000    36.01755383    27.99253151     6.32660419
       492         1     2.00000000    36.01624898    13.03135536     2.13610919
       493         1     2.00000000    72.30496850    20.80992354     2.13610918
       494         1     2.00000000    67.90991215    10.34322285     0.04086167
       495         1     2.00000000    70.81359441    19.31693564     0.04086168
       496         1     2.00000000    73.85080265    10.34983925     0.04086169
       497         1     2.00000000    72.30658437    23.79770717     2.13610918
       498         1     2.00000000    72.33436511    29.77488388     6.32660418
       499         1     2.00000000    67.83977498    13.33959204     4.23135667
       500         1     2.00000000    73.85918086     4.36405982     4.23135668
       501         1     2.00000000    73.79722834    22.30377679     0.04086168
       502         1     2.00000000    73.84712266     1.37181879     4.23135668
       503         1     2.00000000    70.88571484     4.35918958     4.23135668
       504         1     2.00000000    73.85080265    10.34983925     4.23135669
       505         1     2.00000000    70.87538089    10.34897794     0.04086168
       506         1     2.00000000    69.33874878    14.83433376     2.13610918
       507         1     2.00000000    73.80270347    25.29237608     0.04086168
       508         1     2.00000000    69.33229775    26.78506664     6.32660417
       509         1     2.00000000    67.82579637    19.32380402     4.23135667
       510         1     2.00000000    69.39262458     2.86011859     6.32660417
       511         1     2.00000000    72.36645898     2.86549037     2.13610918
       512         1     2.00000000    72.31718751    26.78570722     2.13610918
       513         1     2.00000000    73.86134664     7.35708959     0.04086169
       514         1     2.00000000    73.85918086     4.36405982     0.04086168
       515         1     2.00000000    72.37065104     8.85268067     6.32660418
       516         1     2.00000000    72.35000730    11.84566437     2.13610918
       517         1     2.00000000    73.81222873    16.32783267     4.23135669
       518         1     2.00000000    70.82486812    16.32868356     0.04086168
       519         1     2.00000000    72.31167430    17.82216242     2.13610918
       520         1     2.00000000    73.80071820    19.31560531     0.04086168
       521         1     2.00000000    73.81573008    28.28173332     4.23135668
       522         1     2.00000000    70.84158693    13.34074931     0.04086168
       523         1     2.00000000    73.80071820    19.31560532     4.23135669
       524         1     2.00000000    67.83993781    16.33052077     0.04086167
       525         1     2.00000000    70.84158693    13.34074931     4.23135668
       526         1     2.00000000    73.81222873    16.32783267     0.04086169
       527         1     2.00000000    67.91484434     4.35241192     4.23135667
       528         1     2.00000000    72.32670176    14.83437311     2.13610918
       529         1     2.00000000    67.91873397     7.34199808     4.23135667
       530         1     2.00000000    72.31167430    17.82216242     6.32660418
       531         1     2.00000000    69.35464726    29.77131858     2.13610917
       532         1     2.00000000    67.85004779    28.27794534     4.23135667
       533         1     2.00000000    70.88571484     4.35918958     0.04086168
       534         1     2.00000000    72.33436511    29.77488388     2.13610918
       535         1     2.00000000    70.87023356     1.36725835     4.23135668
       536         1     2.00000000    73.82963234    13.33998912     4.23135669
       537         1     2.00000000    67.83993781    16.33052077     4.23135667
       538         1     2.00000000    69.39262458     2.86011859     2.13610917
       539         1     2.00000000    73.82963234    13.33998912     0.04086169
       540         1     2.00000000    72.30658437    23.79770717     6.32660418
       541         1     2.00000000    69.31771384    20.81324799     6.32660417
       542         1     2.00000000    67.90991215    10.34322285     4.23135667
       543         1     2.00000000    72.35000730    11.84566437     6.32660418
       544         1     2.00000000    67.91484434     4.35241192     0.04086167
       545         1     2.00000000    70.81833700    25.29146636     0.04086167
       546         1     2.00000000    67.83094671    25.29486473     4.23135667
       547         1     2.00000000    73.79722834    22.30377679     4.23135668
       548         1     2.00000000    70.88845543     7.35326316     4.23135668
       549         1     2.00000000    69.33874877    14.83433376     6.32660418
       550         1     2.00000000    70.81096384    22.30465449     0.04086168
       551         1     2.00000000    72.37479867     5.85861811     2.13610918
       552         1     2.00000000    73.80270347    25.29237608     4.23135668
       553         1     2.00000000    70.81096384    22.30465449     4.23135668
       554         1     2.00000000    69.31963596    23.79946392     6.32660417
       555         1     2.00000000    72.37479867     5.85861811     6.32660418
       556         1     2.00000000    72.32670176    14.83437311     6.32660418
       557         1     2.00000000    69.35464726    29.77131858     6.32660417
       558         1     2.00000000    69.40351639     5.85208418     6.32660417
       559         1     2.00000000    70.87023356     1.36725835     0.04086168
       560         1     2.00000000    72.36645898     2.86549037     6.32660418
       561         1     2.00000000    67.91873397     7.34199808     0.04086167
       562         1     2.00000000    67.83094671    25.29486473     0.04086167
       563         1     2.00000000    69.32202769    17.82455955     6.32660418
       564         1     2.00000000    69.40138966     8.84778105     6.32660417
       565         1     2.00000000    70.83433804    28.27871288     4.23135668
       566         1     2.00000000    72.37065103     8.85268067     2.13610918
       567         1     2.00000000    72.31718751    26.78570722     6.32660418
       568         1     2.00000000    73.81573008    28.28173332     0.04086168
       569         1     2.00000000    70.87538089    10.34897794     4.23135668
       570         1     2.00000000    69.33229775    26.78506664     2.13610917
       571         1     2.00000000    67.89355073     1.36301969     4.23135667
       572         1     2.00000000    69.40351639     5.85208418     2.13610917
       573         1     2.00000000    73.86134664     7.35708959     4.23135669
       574         1     2.00000000    73.84712266     1.37181879     0.04086168
       575         1     2.00000000    69.37019049    11.84530108     6.32660418
       576         1     2.00000000    72.30496850    20.80992354     6.32660418
       577         1     2.00000000    70.82486812    16.32868356     4.23135668
       578         1     2.00000000    70.88845543     7.35326316     0.04086168
       579         1     2.00000000    70.81833700    25.29146636     4.23135668
       580         1     2.00000000    70.83433804    28.27871288     0.04086167
       581         1     2.00000000    69.31963596    23.79946392     2.13610917
       582         1     2.00000000    67.83977498    13.33959204     0.04086167
       583         1     2.00000000    67.82029308    22.31005162     4.23135667
       584         1     2.00000000    67.89355073     1.36301969     0.04086167
       585         1     2.00000000    70.81359441    19.31693564     4.23135668
       586         1     2.00000000    67.85004779    28.27794534     0.04086167
       587         1     2.00000000    69.31771384    20.81324799     2.13610917
       588         1     2.00000000    69.32202769    17.82455955     2.13610918
       589         1     2.00000000    69.40138966     8.84778105     2.13610918
       590         1     2.00000000    67.82579637    19.32380402     0.04086167
       591         1     2.00000000    69.37019049    11.84530108     2.13610918
       592         1     2.00000000    67.82029308    22.31005162     0.04086167
       593         1     2.00000000    42.27071334    12.14985593     0.04086169
       594         1     2.00000000    49.68859647     4.66664852     2.13610918
       595         1     2.00000000    54.52677593    23.18330183     6.32660418
       596         1     2.00000000    61.92394021     1.37788585     0.04086167
       597         1     2.00000000    60.42795846    23.88746068     6.32660417
       598         1     2.00000000    57.45881754    29.73746176     2.13610917
       599         1     2.00000000    46.75203525    28.57989379     2.13610919
       600         1     2.00000000    50.58796204    10.96973888     0.04086168
       601         1     2.00000000    49.68859647     4.66664852     6.32660418
       602         1     2.00000000    49.75497600    19.62936248     6.32660418
       603         1     2.00000000    58.93914974    25.19351005     4.23135667
       604         1     2.00000000    48.82228845    13.35993062     4.23135668
       605         1     2.00000000    60.43219737    20.68420981     6.32660417
       606         1     2.00000000    57.96943968    16.29836742     0.04086167
       607         1     2.00000000    59.53693471    13.78335131     4.23135667
       608         1     2.00000000    58.93667372    28.40116142     0.04086167
       609         1     2.00000000    52.15388544    21.41107116     6.32660418
       610         1     2.00000000    53.94977855    19.02166065     6.32660418
       611         1     2.00000000    64.86081559    28.28509188     4.23135667
       612         1     2.00000000    64.94847605     4.34885955     4.23135667
       613         1     2.00000000    63.38569993    29.77797082     2.13610917
       614         1     2.00000000    58.03153842    18.31122718     2.13610917
       615         1     2.00000000    56.54037892    22.82819418     0.04086168
       616         1     2.00000000    55.41318844    14.53839659     4.23135668
       617         1     2.00000000    43.16458380     3.46535565     2.13610919
       618         1     2.00000000    63.48938396    11.72155019     6.32660417
       619         1     2.00000000    51.22192765    15.14733372     4.23135668
       620         1     2.00000000    52.05028628     6.45508174     6.32660418
       621         1     2.00000000    51.46436031     2.27369042     6.32660418
       622         1     2.00000000    61.92654203    19.38520145     4.23135667
       623         1     2.00000000    56.20649758     5.99244800     2.13610918
       624         1     2.00000000    54.09469061     6.19149862     4.23135668
       625         1     2.00000000    62.00699605     4.33967325     0.04086167
       626         1     2.00000000    60.02227788    15.70873888     2.13610917
       627         1     2.00000000    47.61279569     4.96415882     4.23135668
       628         1     2.00000000    49.13475778    15.45116081     2.13610918
       629         1     2.00000000    52.75811821    25.59644940     6.32660418
       630         1     2.00000000    47.04672274     0.76810552     4.23135669
       631         1     2.00000000    64.86081559    28.28509188     0.04086167
       632         1     2.00000000    50.27586262     8.86746642     6.32660418
       633         1     2.00000000    60.23987328    26.82923499     6.32660417
       634         1     2.00000000    50.06474730    21.72152675     0.04086168
       635         1     2.00000000    49.44586462    17.54007265     4.23135668
       636         1     2.00000000    51.84581478    19.32255587     0.04086168
       637         1     2.00000000    58.03153842    18.31122718     6.32660417
       638         1     2.00000000    56.47220850    20.81181057     6.32660418
       639         1     2.00000000    53.47443876    29.87425214     6.32660418
       640         1     2.00000000    63.46000454     5.84222614     2.13610917
       641         1     2.00000000    53.31166718    14.83598695     2.13610918
       642         1     2.00000000    53.90631902     4.01113369     2.13610918
       643         1     2.00000000    53.03135165    27.70130728     0.04086168
       644         1     2.00000000    48.20520796     9.16562873     0.04086168
       645         1     2.00000000    47.96930155    22.02081632     6.32660418
       646         1     2.00000000    64.91553277     1.36072693     0.04086167
       647         1     2.00000000    46.12988311     9.46206079     6.32660418
       648         1     2.00000000    57.62756015     3.07372801     6.32660417
       649         1     2.00000000    54.24365810    21.08855683     4.23135668
       650         1     2.00000000    55.52914933    29.28546936     0.04086168
       651         1     2.00000000    47.66428980    19.93122603     4.23135668
       652         1     2.00000000    48.51196439    11.26481114     2.13610918
       653         1     2.00000000    56.01421953    18.67550538     4.23135668
       654         1     2.00000000    60.40946690    29.82869525     2.13610917
       655         1     2.00000000    45.53626116     5.26277379     6.32660419
       656         1     2.00000000    53.47443876    29.87425214     2.13610918
       657         1     2.00000000    61.73148286    22.32595080     4.23135667
       658         1     2.00000000    55.52914933    29.28546936     4.23135668
       659         1     2.00000000    51.53812789    17.23609890     6.32660418
       660         1     2.00000000    55.71337228    16.59605358     2.13610918
       661         1     2.00000000    60.43219737    20.68420981     2.13610917
       662         1     2.00000000    53.31166718    14.83598695     6.32660418
       663         1     2.00000000    45.24591268     3.16445996     4.23135669
       664         1     2.00000000    54.09469061     6.19149862     0.04086168
       665         1     2.00000000    51.76467310     4.37216411     0.04086168
       666         1     2.00000000    46.46725564    26.49376562     0.04086169
       667         1     2.00000000    51.23930127     0.17982830     4.23135668
       668         1     2.00000000    56.88277515     9.94800810     2.13610917
       669         1     2.00000000    46.43346652    11.56043052     0.04086168
       670         1     2.00000000    50.66502375    25.90322480     4.23135668
       671         1     2.00000000    49.13832502     0.46941785     2.13610918
       672         1     2.00000000    49.97747514     6.76509628     4.23135668
       673         1     2.00000000    53.47539798     2.00627302     0.04086168
       674         1     2.00000000    48.56893060    26.20102899     6.32660419
       675         1     2.00000000    60.62912316     8.97552895     2.13610917
       676         1     2.00000000    47.04819004    15.74951486     4.23135668
       677         1     2.00000000    46.75203525    28.57989379     6.32660419
       678         1     2.00000000    47.32487977     2.86431237     2.13610919
       679         1     2.00000000    52.33411791     8.57621213     0.04086168
       680         1     2.00000000    49.75497600    19.62936248     2.13610918
       681         1     2.00000000    60.48737700     2.86888792     6.32660417
       682         1     2.00000000    48.56893060    26.20102899     2.13610919
       683         1     2.00000000    51.22192765    15.14733372     0.04086168
       684         1     2.00000000    49.13475778    15.45116081     6.32660418
       685         1     2.00000000    48.82228845    13.35993062     0.04086168
       686         1     2.00000000    54.97980776    25.33525625     0.04086168
       687         1     2.00000000    47.32487977     2.86431237     6.32660419
       688         1     2.00000000    52.46898175    23.51977926     0.04086168
       689         1     2.00000000    47.35658396    17.84067212     6.32660418
       690         1     2.00000000    45.53626116     5.26277379     2.13610919
       691         1     2.00000000    47.04819004    15.74951486     0.04086168
       692         1     2.00000000    46.74004883    13.65633205     6.32660418
       693         1     2.00000000    49.13832502     0.46941785     6.32660418
       694         1     2.00000000    55.94477629     4.02154341     4.23135668
       695         1     2.00000000    46.74004883    13.65633205     2.13610918
       696         1     2.00000000    46.43346652    11.56043052     4.23135668
       697         1     2.00000000    44.65908060    28.87894675     0.04086169
       698         1     2.00000000    46.46725564    26.49376562     4.23135669
       699         1     2.00000000    46.12988311     9.46206079     2.13610918
       700         1     2.00000000    47.90578590     7.06433763     2.13610918
       701         1     2.00000000    48.85092345    28.28586920     4.23135669
       702         1     2.00000000    46.17455756    24.40712027     6.32660419
       703         1     2.00000000    47.96930155    22.02081632     2.13610918
       704         1     2.00000000    45.87543585    22.31838842     4.23135669
       705         1     2.00000000    45.83069910     7.36233925     0.04086169
       706         1     2.00000000    49.39847742     2.56705231     0.04086168
       707         1     2.00000000    45.57284074    20.22876911     2.13610919
       708         1     2.00000000    45.57284074    20.22876911     6.32660419
       709         1     2.00000000    45.83069910     7.36233925     4.23135669
       710         1     2.00000000    47.90578590     7.06433763     6.32660418
       711         1     2.00000000    45.26805702    18.13789582     0.04086168
       712         1     2.00000000    45.26805702    18.13789582     4.23135668
       713         1     2.00000000    45.24591268     3.16445996     0.04086169
       714         1     2.00000000    48.85092345    28.28586920     0.04086169
       715         1     2.00000000    44.96232693    16.04546500     2.13610918
       716         1     2.00000000    44.96232693    16.04546500     6.32660418
       717         1     2.00000000    54.52677593    23.18330183     2.13610918
       718         1     2.00000000    44.96002243     1.06919113     6.32660419
       719         1     2.00000000    44.65698191    13.95133437     0.04086168
       720         1     2.00000000    44.65698191    13.95133437     4.23135668
       721         1     2.00000000    44.96002243     1.06919113     2.13610919
       722         1     2.00000000    44.65908060    28.87894675     4.23135669
       723         1     2.00000000    44.35300353    11.85539647     2.13610918
       724         1     2.00000000    44.35300353    11.85539647     6.32660418
       725         1     2.00000000    44.37128702    26.79075016     2.13610919
       726         1     2.00000000    44.37128702    26.79075016     6.32660419
       727         1     2.00000000    44.05124363     9.75797148     0.04086169
       728         1     2.00000000    44.05124363     9.75797148     4.23135669
       729         1     2.00000000    44.07913280    24.70319525     0.04086169
       730         1     2.00000000    44.07913280    24.70319525     4.23135669
       731         1     2.00000000    43.78246509    22.61467998     2.13610919
       732         1     2.00000000    43.78246509    22.61467998     6.32660419
       733         1     2.00000000    43.75252082     7.65982498     2.13610919
       734         1     2.00000000    43.75252082     7.65982498     6.32660419
       735         1     2.00000000    53.47539798     2.00627302     4.23135668
       736         1     2.00000000    63.45834638    14.90236948     6.32660417
       737         1     2.00000000    54.38501863     8.28519414     6.32660418
       738         1     2.00000000    49.39847742     2.56705231     4.23135668
       739         1     2.00000000    58.84073735     1.43527542     0.04086167
       740         1     2.00000000    42.87642089    16.34001443     0.04086169
       741         1     2.00000000    50.90518904    13.06051512     6.32660418
       742         1     2.00000000    58.84073735     1.43527542     4.23135667
       743         1     2.00000000    60.02227788    15.70873888     6.32660417
       744         1     2.00000000    53.03135165    27.70130728     4.23135668
       745         1     2.00000000    55.41318844    14.53839659     0.04086168
       746         1     2.00000000    52.15388544    21.41107116     2.13610918
       747         1     2.00000000    59.08767212     4.44970201     0.04086167
       748         1     2.00000000    64.83717239    19.33205449     4.23135667
       749         1     2.00000000    57.12951877    12.11986047     0.04086167
       750         1     2.00000000    54.74391671    10.35365988     4.23135668
       751         1     2.00000000    66.39909083    11.83562957     6.32660417
       752         1     2.00000000    59.23708891    11.83957152     6.32660417
       753         1     2.00000000    63.45834638    14.90236948     2.13610917
       754         1     2.00000000    50.36542096    23.81158034     6.32660418
       755         1     2.00000000    43.45707752     5.56196636     0.04086169
       756         1     2.00000000    61.92394021     1.37788585     4.23135667
       757         1     2.00000000    63.34017643    23.82211213     6.32660417
       758         1     2.00000000    64.75965887    13.32443196     4.23135667
       759         1     2.00000000    64.91553277     1.36072693     4.23135667
       760         1     2.00000000    59.23708891    11.83957152     2.13610917
       761         1     2.00000000    54.97980776    25.33525625     4.23135668
       762         1     2.00000000    66.43218216     5.84232387     2.13610917
       763         1     2.00000000    63.48938396    11.72155019     2.13610917
       764         1     2.00000000    54.24365810    21.08855683     0.04086168
       765         1     2.00000000    60.53973547     5.78697921     6.32660417
       766         1     2.00000000    63.36249745    20.84984763     2.13610917
       767         1     2.00000000    43.17980655    18.43309215     2.13610919
       768         1     2.00000000    60.40946690    29.82869525     6.32660417
       769         1     2.00000000    64.81986370    22.32910624     4.23135667
       770         1     2.00000000    64.93289752     7.32504849     4.23135667
       771         1     2.00000000    64.83717239    19.33205449     0.04086167
       772         1     2.00000000    50.96659560    28.01180072     2.13610918
       773         1     2.00000000    63.33762578    26.81185542     2.13610917
       774         1     2.00000000    56.47220850    20.81181057     2.13610918
       775         1     2.00000000    50.27586262     8.86746642     2.13610918
       776         1     2.00000000    48.27043655    24.11042258     0.04086168
       777         1     2.00000000    55.71337228    16.59605358     6.32660418
       778         1     2.00000000    48.51196439    11.26481114     6.32660418
       779         1     2.00000000    57.45881754    29.73746176     6.32660417
       780         1     2.00000000    43.17980655    18.43309215     6.32660419
       781         1     2.00000000    64.84086783    25.30582026     0.04086167
       782         1     2.00000000    50.90518904    13.06051512     2.13610918
       783         1     2.00000000    63.48265250     8.80355963     2.13610917
       784         1     2.00000000    58.93667372    28.40116142     4.23135667
       785         1     2.00000000    53.62547227    16.92184633     4.23135668
       786         1     2.00000000    41.69112849    22.91089637     4.23135669
       787         1     2.00000000    51.84581478    19.32255587     4.23135668
       788         1     2.00000000    49.97747514     6.76509628     0.04086168
       789         1     2.00000000    57.47983131    14.20514266     2.13610917
       790         1     2.00000000    61.86365256    28.30464412     4.23135667
       791         1     2.00000000    58.51705432    20.22895316     4.23135667
       792         1     2.00000000    56.88277515     9.94800810     6.32660417
       793         1     2.00000000    42.87642089    16.34001443     4.23135669
       794         1     2.00000000    51.53812789    17.23609890     2.13610918
       795         1     2.00000000    47.35658396    17.84067212     2.13610918
       796         1     2.00000000    47.04672274     0.76810552     0.04086169
       797         1     2.00000000    56.20649758     5.99244800     6.32660418
       798         1     2.00000000    45.87543585    22.31838842     0.04086169
       799         1     2.00000000    60.23987328    26.82923499     2.13610917
       800         1     2.00000000    53.62547227    16.92184633     0.04086168
       801         1     2.00000000    41.67145582     7.95699456     0.04086169
       802         1     2.00000000    56.01421953    18.67550538     0.04086168
       803         1     2.00000000    55.04632689    27.36021504     6.32660418
       804         1     2.00000000    47.66428980    19.93122603     0.04086168
       805         1     2.00000000    54.74391671    10.35365988     0.04086168
       806         1     2.00000000    60.62912316     8.97552895     6.32660417
       807         1     2.00000000    61.86642828     7.34714639     0.04086167
       808         1     2.00000000    51.76467310     4.37216411     4.23135668
       809         1     2.00000000    57.62756015     3.07372801     2.13610917
       810         1     2.00000000    52.99266621    12.75512992     4.23135668
       811         1     2.00000000    63.36249745    20.84984763     6.32660417
       812         1     2.00000000    46.17455756    24.40712027     2.13610919
       813         1     2.00000000    42.27942368    27.08989015     0.04086169
       814         1     2.00000000    49.44586462    17.54007265     0.04086168
       815         1     2.00000000    52.46898175    23.51977926     4.23135668
       816         1     2.00000000    63.46000454     5.84222614     6.32660417
       817         1     2.00000000    43.45707752     5.56196636     4.23135669
       818         1     2.00000000    42.57308914    14.24550630     6.32660419
       819         1     2.00000000    51.23930127     0.17982830     0.04086168
       820         1     2.00000000    42.87450129     1.37095341     0.04086169
       821         1     2.00000000    63.45743123     2.85146363     2.13610917
       822         1     2.00000000    48.20520796     9.16562873     4.23135668
       823         1     2.00000000    56.54037892    22.82819418     4.23135668
       824         1     2.00000000    64.94847605     4.34885955     0.04086167
       825         1     2.00000000    60.48737700     2.86888792     2.13610917
       826         1     2.00000000    60.42795846    23.88746068     2.13610917
       827         1     2.00000000    41.39268607    20.81993201     2.13610919
       828         1     2.00000000    57.47983131    14.20514266     6.32660417
       829         1     2.00000000    57.96943968    16.29836742     4.23135667
       830         1     2.00000000    52.99266621    12.75512992     0.04086168
       831         1     2.00000000    55.07885442    12.42521854     6.32660418
       832         1     2.00000000    43.48219777    20.52463661     4.23135669
       833         1     2.00000000    53.94977855    19.02166065     2.13610918
       834         1     2.00000000    58.92132850     9.87680324     4.23135667
       835         1     2.00000000    54.38501863     8.28519414     2.13610918
       836         1     2.00000000    47.61279569     4.96415882     0.04086168
       837         1     2.00000000    50.96659560    28.01180072     6.32660418
       838         1     2.00000000    57.02143254    24.74859532     2.13610917
       839         1     2.00000000    64.87924675    16.35857343     0.04086167
       840         1     2.00000000    57.02143254    24.74859532     6.32660417
       841         1     2.00000000    61.87078464    25.34252704     0.04086167
       842         1     2.00000000    51.46436031     2.27369042     2.13610918
       843         1     2.00000000    48.27043655    24.11042258     4.23135668
       844         1     2.00000000    58.92132850     9.87680324     0.04086167
       845         1     2.00000000    55.04632689    27.36021504     2.13610918
       846         1     2.00000000    61.86365256    28.30464412     0.04086167
       847         1     2.00000000    50.58796204    10.96973888     4.23135668
       848         1     2.00000000    64.81986370    22.32910624     0.04086167
       849         1     2.00000000    61.73148286    22.32595080     0.04086167
       850         1     2.00000000    52.75811821    25.59644940     2.13610918
       851         1     2.00000000    55.94477629     4.02154341     0.04086168
       852         1     2.00000000    66.34154804    26.78972918     6.32660417
       853         1     2.00000000    56.41523960     7.95440378     0.04086168
       854         1     2.00000000    62.05013697    10.37613796     0.04086167
       855         1     2.00000000    57.12951877    12.11986047     4.23135667
       856         1     2.00000000    58.51705432    20.22895316     0.04086167
       857         1     2.00000000    41.69112849    22.91089637     0.04086169
       858         1     2.00000000    41.08139595     3.76613589     0.04086169
       859         1     2.00000000    41.96998879    10.05349084     2.13610919
       860         1     2.00000000    53.90631902     4.01113369     6.32660418
       861         1     2.00000000    52.05028628     6.45508174     2.13610918
       862         1     2.00000000    52.66324813    10.67075068     6.32660418
       863         1     2.00000000    64.87924675    16.35857343     4.23135667
       864         1     2.00000000    63.33762578    26.81185542     6.32660417
       865         1     2.00000000    62.05013697    10.37613796     4.23135667
       866         1     2.00000000    52.66324813    10.67075068     2.13610918
       867         1     2.00000000    55.07885442    12.42521854     2.13610918
       868         1     2.00000000    56.41523960     7.95440378     4.23135668
       869         1     2.00000000    52.33411791     8.57621213     4.23135668
       870         1     2.00000000    43.16458380     3.46535565     6.32660419
       871         1     2.00000000    43.48219777    20.52463661     0.04086169
       872         1     2.00000000    50.06474730    21.72152675     4.23135668
       873         1     2.00000000    50.36542096    23.81158034     2.13610918
       874         1     2.00000000    61.92654203    19.38520145     0.04086167
       875         1     2.00000000    50.66502375    25.90322480     0.04086168
       876         1     2.00000000    61.94010595    16.17207001     0.04086167
       877         1     2.00000000    64.97581905    10.30029995     4.23135667
       878         1     2.00000000    61.87078463    25.34252704     4.23135667
       879         1     2.00000000    59.53693471    13.78335131     0.04086167
       880         1     2.00000000    63.23305755    17.82925758     6.32660417
       881         1     2.00000000    61.86642828     7.34714639     4.23135667
       882         1     2.00000000    60.53973548     5.78697921     2.13610917
       883         1     2.00000000    42.87450129     1.37095341     4.23135669
       884         1     2.00000000    42.56978843    29.17981308     6.32660419
       885         1     2.00000000    42.57308914    14.24550630     2.13610919
       886         1     2.00000000    64.97581905    10.30029995     0.04086167
       887         1     2.00000000    63.48265250     8.80355963     6.32660417
       888         1     2.00000000    58.93914974    25.19351005     0.04086167
       889         1     2.00000000    42.27071334    12.14985593     4.23135669
       890         1     2.00000000    64.75965887    13.32443196     0.04086167
       891         1     2.00000000    63.23305755    17.82925758     2.13610917
       892         1     2.00000000    64.93289752     7.32504849     0.04086167
       893         1     2.00000000    42.56978843    29.17981308     2.13610919
       894         1     2.00000000    42.27942368    27.08989015     4.23135669
       895         1     2.00000000    66.34154804    26.78972918     2.13610917
       896         1     2.00000000    59.08767212     4.44970201     4.23135667
       897         1     2.00000000    66.35824570    14.83315724     6.32660417
       898         1     2.00000000    63.34017643    23.82211213     2.13610917
       899         1     2.00000000    41.98675948    25.00064501     6.32660419
       900         1     2.00000000    41.98675948    25.00064501     2.13610919
       901         1     2.00000000    62.00699605     4.33967325     4.23135667
       902         1     2.00000000    64.84086783    25.30582026     4.23135667
       903         1     2.00000000    41.96998879    10.05349084     6.32660419
       904         1     2.00000000    63.38569994    29.77797082     6.32660417
       905         1     2.00000000    63.45743123     2.85146363     6.32660417
       906         1     2.00000000    61.94010595    16.17207001     4.23135667
       907         1     2.00000000    66.32475720    17.84066381     2.13610917
       908         1     2.00000000    41.67145582     7.95699456     4.23135669
       909         1     2.00000000    41.39268607    20.81993201     6.32660419
       910         1     2.00000000    41.37532854     5.86102560     2.13610919
       911         1     2.00000000    66.32942128    20.82187271     6.32660417
       912         1     2.00000000    66.44412185     8.82540854     6.32660417
       913         1     2.00000000    41.09215677    18.72753850     4.23135669
       914         1     2.00000000    66.32475720    17.84066381     6.32660417
       915         1     2.00000000    66.33026209    23.80859449     2.13610917
       916         1     2.00000000    66.37299280    29.77036486     6.32660417
       917         1     2.00000000    66.42116514     2.85514635     6.32660417
       918         1     2.00000000    66.44412185     8.82540854     2.13610917
       919         1     2.00000000    41.37532854     5.86102560     6.32660419
       920         1     2.00000000    66.32942128    20.82187271     2.13610917
       921         1     2.00000000    66.37299280    29.77036486     2.13610917
       922         1     2.00000000    66.35824570    14.83315724     2.13610917
       923         1     2.00000000    66.33026209    23.80859449     6.32660417
       924         1     2.00000000    66.39909083    11.83562957     2.13610917
       925         1     2.00000000    66.43218216     5.84232387     6.32660417
       926         1     2.00000000    66.42116514     2.85514635     2.13610917
       927         1     2.00000000    41.09215677    18.72753850     0.04086169
       928         1     2.00000000    41.08139595     3.76613589     4.23135669
       929         1     2.00000000    40.48235333    29.48128734     4.23135669
       930         1     2.00000000    40.19047998    27.39017311     2.13610919
       931         1     2.00000000    40.19047998    27.39017311     6.32660419
       932         1     2.00000000    40.18690302    12.44392636     6.32660419
       933         1     2.00000000    40.18690302    12.44392636     2.13610919
       934         1     2.00000000    40.48844116    14.53917453     0.04086169
       935         1     2.00000000    39.88652117    10.34860321     0.04086169
       936         1     2.00000000    39.88652117    10.34860321     4.23135669
       937         1     2.00000000    39.89729937    25.29926737     0.04086169
       938         1     2.00000000    39.89729937    25.29926737     4.23135669
       939         1     2.00000000    39.60213314    23.20784614     2.13610919
       940         1     2.00000000    39.60213314    23.20784614     6.32660419
       941         1     2.00000000    39.58783474     8.25368931     2.13610919
       942         1     2.00000000    39.58783474     8.25368931     6.32660419
       943         1     2.00000000    39.30477379    21.11543542     0.04086169
       944         1     2.00000000    39.30477379    21.11543542     4.23135669
       945         1     2.00000000    39.29114382     6.15956714     0.04086169
       946         1     2.00000000    39.29114382     6.15956714     4.23135669
       947         1     2.00000000    39.00546986    19.02191998     2.13610919
       948         1     2.00000000    39.00546986    19.02191998     6.32660419
       949         1     2.00000000    38.99641428     4.06640055     2.13610919
       950         1     2.00000000    38.99641428     4.06640055     6.32660419
       951         1     2.00000000    38.70476804    16.92750707     0.04086169
       952         1     2.00000000    38.70476804    16.92750707     4.23135669
       953         1     2.00000000    38.70326401     1.97408723     0.04086169
       954         1     2.00000000    38.70326401     1.97408723     4.23135669
       955         1     2.00000000    40.48844116    14.53917453     4.23135669
       956         1     2.00000000    40.48235333    29.48128734     0.04086169
       957         1     2.00000000    40.78914954     1.67267778     2.13610919
       958         1     2.00000000    40.79045440    16.63385393     6.32660419
       959         1     2.00000000    40.78914954     1.67267778     6.32660419
       960         1     2.00000000    40.79045440    16.63385393     2.13610919
       961         1     2.00000000     1.47823638    29.78693275     6.32660421
       962         1     2.00000000     2.99097329     1.38347590     0.04086165
       963         1     2.00000000     1.50761883     2.87681327     6.32660421
       964         1     2.00000000     3.00399991     4.37283312     0.04086170
       965         1     2.00000000     1.51624872     5.86649403     6.32660420
       966         1     2.00000000     3.00947504     7.36143242     0.04086170
       967         1     2.00000000     1.51639218     8.85551309     6.32660420
       968         1     2.00000000     3.00598518    10.34960390     0.04086170
       969         1     2.00000000     1.50803449    11.84383646     6.32660420
       970         1     2.00000000     2.99447464    13.33737656     0.04086170
       971         1     2.00000000     4.45709830    29.79097539     6.32660422
       972         1     2.00000000     5.97236536     1.38649627     0.04086174
       973         1     2.00000000     4.48951589     2.87950197     6.32660421
       974         1     2.00000000     5.98836638     4.37374283     0.04086171
       975         1     2.00000000     4.50011901     5.86750204     6.32660421
       976         1     2.00000000     5.99573953     7.36055472     0.04086171
       977         1     2.00000000     4.50173488     8.85528567     6.32660420
       978         1     2.00000000     5.99310896    10.34827359     0.04086170
       979         1     2.00000000     4.49502907    11.84304682     6.32660420
       980         1     2.00000000     5.98183525    13.33652568     0.04086170
       981         1     2.00000000     1.47823631    29.78693274     2.13610921
       982         1     2.00000000     2.99097328     1.38347590     4.23135678
       983         1     2.00000000     1.50761884     2.87681326     2.13610921
       984         1     2.00000000     3.00399991     4.37283313     4.23135672
       985         1     2.00000000     1.51624872     5.86649403     2.13610920
       986         1     2.00000000     3.00947504     7.36143242     4.23135671
       987         1     2.00000000     1.51639218     8.85551309     2.13610920
       988         1     2.00000000     3.00598518    10.34960390     4.23135671
       989         1     2.00000000     1.50803449    11.84383646     2.13610920
       990         1     2.00000000     2.99447465    13.33737656     4.23135670
       991         1     2.00000000     4.45709793    29.79097580     2.13610922
       992         1     2.00000000     5.97236535     1.38649626     4.23135670
       993         1     2.00000000     4.48951587     2.87950205     2.13610921
       994         1     2.00000000     5.98836638     4.37374283     4.23135671
       995         1     2.00000000     4.50011900     5.86750206     2.13610921
       996         1     2.00000000     5.99573953     7.36055472     4.23135671
       997         1     2.00000000     4.50173488     8.85528568     2.13610920
       998         1     2.00000000     5.99310896    10.34827359     4.23135671
       999         1     2.00000000     4.49502907    11.84304682     2.13610920
      1000         1     2.00000000     5.98183525    13.33652568     4.23135670
      1001         1     2.00000000     1.49313555    14.83166703     6.32660420
      1002         1     2.00000000     2.97707104    16.32522010     0.04086170
      1003         1     2.00000000     1.47479919    17.82020362     6.32660420
      1004         1     2.00000000     2.95590074    19.31536997     0.04086170
      1005         1     2.00000000     1.46042826    20.81101850     6.32660420
      1006         1     2.00000000     2.94535676    22.30811959     0.04086170
      1007         1     2.00000000     1.45721343    23.80315983     6.32660420
      1008         1     2.00000000     2.94752252    25.30114931     0.04086166
      1009         1     2.00000000     1.46441405    26.79538090     6.32660421
      1010         1     2.00000000     2.95958077    28.29339040     0.04086171
      1011         1     2.00000000     4.48000162    14.83083612     6.32660420
      1012         1     2.00000000     5.96511646    16.32445992     0.04086170
      1013         1     2.00000000     4.45669609    17.81954485     6.32660420
      1014         1     2.00000000     5.93132251    19.31623127     0.04086170
      1015         1     2.00000000     4.43605236    20.81252853     6.32660421
      1016         1     2.00000000     5.91824800    22.31194602     0.04086170
      1017         1     2.00000000     4.43190476    23.80659107     6.32660421
      1018         1     2.00000000     5.92098862    25.30601957     0.04086172
      1019         1     2.00000000     4.44024448    26.79971882     6.32660421
      1020         1     2.00000000     5.93646991    28.29795077     0.04086185
      1021         1     2.00000000     1.49313555    14.83166703     2.13610920
      1022         1     2.00000000     2.97707105    16.32522010     4.23135670
      1023         1     2.00000000     1.47479919    17.82020362     2.13610920
      1024         1     2.00000000     2.95590074    19.31536997     4.23135670
      1025         1     2.00000000     1.46042826    20.81101851     2.13610920
      1026         1     2.00000000     2.94535676    22.30811959     4.23135671
      1027         1     2.00000000     1.45721345    23.80315986     2.13610920
      1028         1     2.00000000     2.94752252    25.30114931     4.23135676
      1029         1     2.00000000     1.46441398    26.79538089     2.13610921
      1030         1     2.00000000     2.95958075    28.29339040     4.23135672
      1031         1     2.00000000     4.48000162    14.83083612     2.13610920
      1032         1     2.00000000     5.96511646    16.32445992     4.23135670
      1033         1     2.00000000     4.45669609    17.81954485     2.13610920
      1034         1     2.00000000     5.93132251    19.31623127     4.23135671
      1035         1     2.00000000     4.43605237    20.81252852     2.13610921
      1036         1     2.00000000     5.91824800    22.31194601     4.23135672
      1037         1     2.00000000     4.43190477    23.80659101     2.13610921
      1038         1     2.00000000     5.92098862    25.30601956     4.23135672
      1039         1     2.00000000     4.44024414    26.79971839     2.13610923
      1040         1     2.00000000     5.93646991    28.29795078     4.23135658
      1041         2    -2.00000000    76.79855321    16.32703315     2.13610919
      1042         2    -2.00000000    79.76840057    19.31533538     2.13610920
      1043         2    -2.00000000     0.02236514     4.37047191     2.13610920
      1044         2    -2.00000000     8.97581414     4.37038608     6.32660421
      1045         2    -2.00000000    79.76078854    22.30611551     2.13610920
      1046         2    -2.00000000     0.02093646    10.34983541     2.13610920
      1047         2    -2.00000000    76.81502116    13.33903549     2.13610920
      1048         2    -2.00000000     7.48463162    11.84073621     4.23135670
      1049         2    -2.00000000     7.48701099     5.86577250     0.04086170
      1050         2    -2.00000000    78.27885304    26.79169999     0.04086169
      1051         2    -2.00000000     7.48908072     8.85199321     0.04086170
      1052         2    -2.00000000     7.43643147    17.81991277     4.23135670
      1053         2    -2.00000000     8.98076432    10.34132714     6.32660420
      1054         2    -2.00000000    78.32010135     2.87350920     4.23135670
      1055         2    -2.00000000     8.96719395    13.33469164     2.13610920
      1056         2    -2.00000000    79.77416058    28.28925451     6.32660420
      1057         2    -2.00000000     7.40538211    20.81733747     4.23135671
      1058         2    -2.00000000     8.88784933    22.32317034     2.13610920
      1059         2    -2.00000000    78.32010135     2.87350920     0.04086169
      1060         2    -2.00000000     7.43678961    29.79454920     0.04086164
      1061         2    -2.00000000    78.29185718    29.78292965     0.04086170
      1062         2    -2.00000000     7.46791262    14.83077329     0.04086170
      1063         2    -2.00000000     7.43678962    29.79454921     4.23135681
      1064         2    -2.00000000    76.78576692    19.31537381     6.32660419
      1065         2    -2.00000000    -0.00831778    16.32617373     6.32660420
      1066         2    -2.00000000     8.98633393     7.35525811     6.32660420
      1067         2    -2.00000000     8.91307265    28.30218232     2.13610922
      1068         2    -2.00000000     0.02236514     4.37047192     6.32660420
      1069         2    -2.00000000     0.00815017    13.33817607     6.32660420
      1070         2    -2.00000000    79.76840057    19.31533537     6.32660420
      1071         2    -2.00000000    76.78053355    22.30466928     6.32660419
      1072         2    -2.00000000    76.82479381     1.37595468     6.32660419
      1073         2    -2.00000000    78.28369941    17.82082656     0.04086169
      1074         2    -2.00000000     0.02093646    10.34983541     6.32660420
      1075         2    -2.00000000    78.32747499     5.86452775     0.04086170
      1076         2    -2.00000000    76.83816584     7.35909371     2.13610919
      1077         2    -2.00000000    78.32747499     5.86452775     4.23135670
      1078         2    -2.00000000     0.02616983     7.36053993     2.13610920
      1079         2    -2.00000000    78.27305700    20.81021406     4.23135669
      1080         2    -2.00000000    76.78576692    19.31537381     2.13610919
      1081         2    -2.00000000     0.01118168     1.37981341     6.32660420
      1082         2    -2.00000000    78.27147939    23.80068146     0.04086169
      1083         2    -2.00000000     0.00815017    13.33817607     2.13610920
      1084         2    -2.00000000     0.02616983     7.36053993     6.32660420
      1085         2    -2.00000000    76.83555939     4.36755105     2.13610919
      1086         2    -2.00000000    76.83816584     7.35909371     6.32660419
      1087         2    -2.00000000     0.01118167     1.37981341     2.13610920
      1088         2    -2.00000000    76.83055381    10.34987385     6.32660419
      1089         2    -2.00000000    75.34228391     2.86983937     4.23135669
      1090         2    -2.00000000    79.77416057    28.28925451     2.13610920
      1091         2    -2.00000000    76.79855321    16.32703315     6.32660419
      1092         2    -2.00000000    78.27147939    23.80068146     4.23135670
      1093         2    -2.00000000    78.31525497    11.84438266     4.23135670
      1094         2    -2.00000000    76.79552170    28.28539577     2.13610919
      1095         2    -2.00000000     8.89706259    19.32199706     6.32660420
      1096         2    -2.00000000     7.41407332    26.80507882     0.04086169
      1097         2    -2.00000000     8.88784934    22.32317035     6.32660420
      1098         2    -2.00000000    78.28369942    17.82082656     4.23135670
      1099         2    -2.00000000     8.96708552    16.32552479     2.13610920
      1100         2    -2.00000000    75.31323910    29.77892451     0.04086169
      1101         2    -2.00000000    75.29048072    23.79869471     0.04086169
      1102         2    -2.00000000    75.29867763    17.82136304     4.23135669
      1103         2    -2.00000000    75.34947523     5.86206860     4.23135669
      1104         2    -2.00000000    75.34947523     5.86206860     0.04086169
      1105         2    -2.00000000    75.31323910    29.77892451     4.23135669
      1106         2    -2.00000000    76.78433824    25.29473728     2.13610919
      1107         2    -2.00000000    79.76339500    25.29765814     6.32660420
      1108         2    -2.00000000     8.97581415     4.37038608     2.13610921
      1109         2    -2.00000000    76.79552171    28.28539577     6.32660419
      1110         2    -2.00000000    75.29911116    26.78838000     0.04086169
      1111         2    -2.00000000    78.27885304    26.79169999     4.23135670
      1112         2    -2.00000000    78.29185718    29.78292965     4.23135670
      1113         2    -2.00000000    75.29032189    20.80967751     0.04086169
      1114         2    -2.00000000    76.81502116    13.33903549     6.32660419
      1115         2    -2.00000000    75.31356584    14.83355131     4.23135669
      1116         2    -2.00000000    75.31356583    14.83355131     0.04086169
      1117         2    -2.00000000    75.33189117    11.84501130     4.23135669
      1118         2    -2.00000000    75.33189117    11.84501130     0.04086169
      1119         2    -2.00000000    76.83055381    10.34987385     2.13610920
      1120         2    -2.00000000    75.34623854     8.85421493     0.04086169
      1121         2    -2.00000000    76.83555940     4.36755106     6.32660419
      1122         2    -2.00000000    79.76339499    25.29765814     2.13610920
      1123         2    -2.00000000    75.34228391     2.86983937     0.04086169
      1124         2    -2.00000000    76.82479381     1.37595467     2.13610919
      1125         2    -2.00000000     8.98076432    10.34132714     2.13610920
      1126         2    -2.00000000    75.29048072    23.79869471     4.23135669
      1127         2    -2.00000000     7.43643147    17.81991278     0.04086170
      1128         2    -2.00000000    75.29032189    20.80967751     4.23135669
      1129         2    -2.00000000    76.78053355    22.30466928     2.13610919
      1130         2    -2.00000000     7.40538211    20.81733747     0.04086170
      1131         2    -2.00000000    78.27305700    20.81021406     0.04086169
      1132         2    -2.00000000    75.29867763    17.82136305     0.04086169
      1133         2    -2.00000000    78.32589738     8.85499517     4.23135670
      1134         2    -2.00000000     7.40312155    23.81312483     0.04086170
      1135         2    -2.00000000    78.32589738     8.85499517     0.04086170
      1136         2    -2.00000000    75.34623854     8.85421493     4.23135669
      1137         2    -2.00000000     8.91307250    28.30218244     6.32660421
      1138         2    -2.00000000    76.78433824    25.29473728     6.32660419
      1139         2    -2.00000000    78.29947719    14.83260461     0.04086170
      1140         2    -2.00000000     7.41407332    26.80507880     4.23135674
      1141         2    -2.00000000    79.76078854    22.30611551     6.32660420
      1142         2    -2.00000000     8.89191922    25.31279733     6.32660421
      1143         2    -2.00000000    78.29947719    14.83260461     4.23135670
      1144         2    -2.00000000     8.89706259    19.32199706     2.13610920
      1145         2    -2.00000000    75.29911116    26.78838000     4.23135669
      1146         2    -2.00000000     7.47433212     2.88018237     0.04086171
      1147         2    -2.00000000     8.95654437     1.38728239     6.32660421
      1148         2    -2.00000000    78.31525496    11.84438266     0.04086170
      1149         2    -2.00000000     7.40312156    23.81312482     4.23135672
      1150         2    -2.00000000     8.89191928    25.31279725     2.13610921
      1151         2    -2.00000000     7.46791262    14.83077329     4.23135670
      1152         2    -2.00000000    -0.00831779    16.32617373     2.13610920
      1153         2    -2.00000000     8.96719395    13.33469164     6.32660420
      1154         2    -2.00000000     7.47433212     2.88018238     4.23135672
      1155         2    -2.00000000     7.48908072     8.85199321     4.23135670
      1156         2    -2.00000000     7.48463163    11.84073621     0.04086170
      1157         2    -2.00000000     7.48701099     5.86577250     4.23135671
      1158         2    -2.00000000     8.95654436     1.38728236     2.13610921
      1159         2    -2.00000000     8.98633394     7.35525811     2.13610920
      1160         2    -2.00000000     8.96708552    16.32552479     6.32660420
      1161         2    -2.00000000    25.58468340    14.51778572     6.32660418
      1162         2    -2.00000000    22.85710950    10.64354939     0.04086168
      1163         2    -2.00000000    17.86496089     1.25897824     6.32660418
      1164         2    -2.00000000    16.17529860    20.68649136     4.23135668
      1165         2    -2.00000000    24.47265518    21.08912692     2.13610918
      1166         2    -2.00000000    16.78377365    13.96020772     0.04086168
      1167         2    -2.00000000    27.36081904    12.12513072     2.13610918
      1168         2    -2.00000000    27.40846681    27.09814953     2.13610919
      1169         2    -2.00000000    24.65249920     8.25396740     4.23135668
      1170         2    -2.00000000    14.94301054    22.31828770     6.32660419
      1171         2    -2.00000000    22.06279169    19.31067180     6.32660418
      1172         2    -2.00000000    11.96880353    10.33388218     2.13610920
      1173         2    -2.00000000    24.47265518    21.08912692     6.32660418
      1174         2    -2.00000000    13.46885919     2.85332665     0.04086169
      1175         2    -2.00000000    27.67191963    14.21408235     4.23135668
      1176         2    -2.00000000    21.09349408    13.06985744     0.04086168
      1177         2    -2.00000000    13.34594473    23.82243273     4.23135669
      1178         2    -2.00000000    27.11799570    24.99875704     0.04086168
      1179         2    -2.00000000    16.37391854     5.77274163     4.23135669
      1180         2    -2.00000000    20.60593372    23.67277470     0.04086168
      1181         2    -2.00000000    11.89097268    28.30450590     2.13610920
      1182         2    -2.00000000    13.32489488    20.86233174     0.04086169
      1183         2    -2.00000000    11.96618813     4.35940201     2.13610920
      1184         2    -2.00000000    35.13527747    21.70821226     2.13610919
      1185         2    -2.00000000    14.87532908    10.27494557     6.32660419
      1186         2    -2.00000000    34.53600011    17.51534595     6.32660419
      1187         2    -2.00000000    23.77490968     1.96399352     6.32660418
      1188         2    -2.00000000    25.84036282     1.65346087     0.04086168
      1189         2    -2.00000000    17.27592583    15.87997632     2.13610918
      1190         2    -2.00000000    26.21870263    18.69548703     6.32660418
      1191         2    -2.00000000    14.94212085     1.36112250     6.32660419
      1192         2    -2.00000000    11.85842687    25.31632648     6.32660420
      1193         2    -2.00000000    19.92251873    19.71957921     0.04086168
      1194         2    -2.00000000    11.98666276     7.33607799     6.32660420
      1195         2    -2.00000000    33.93220643    28.29426104     2.13610919
      1196         2    -2.00000000    18.83466476    13.36606669     2.13610918
      1197         2    -2.00000000    10.47625202     5.85655217     4.23135670
      1198         2    -2.00000000    11.85842689    25.31632649     2.13610920
      1199         2    -2.00000000    23.18083857    12.74323112     2.13610918
      1200         2    -2.00000000    13.34920212    26.81381571     0.04086169
      1201         2    -2.00000000    19.67732881    17.54670099     2.13610918
      1202         2    -2.00000000    21.27711334     0.38319228     2.13610918
      1203         2    -2.00000000    19.92251873    19.71957921     4.23135668
      1204         2    -2.00000000    14.94212084     1.36112250     2.13610919
      1205         2    -2.00000000    23.81419808    16.91002193     2.13610918
      1206         2    -2.00000000    18.28930424     9.43936289     6.32660418
      1207         2    -2.00000000    24.33793700     6.14544494     6.32660418
      1208         2    -2.00000000    10.46503608     2.87558683     4.23135670
      1209         2    -2.00000000    28.23782443     3.46429904     0.04086169
      1210         2    -2.00000000    33.93220643    28.29426104     6.32660419
      1211         2    -2.00000000    22.42121142    21.37948143     0.04086168
      1212         2    -2.00000000    11.94559919     1.38004742     2.13610920
      1213         2    -2.00000000    28.60158145    20.49953603     6.32660418
      1214         2    -2.00000000    17.86496089     1.25897824     2.13610918
      1215         2    -2.00000000    25.84036282     1.65346087     4.23135668
      1216         2    -2.00000000    24.96096341    10.34263946     2.13610918
      1217         2    -2.00000000    29.19393644    24.70101802     2.13610919
      1218         2    -2.00000000    21.72774380    17.23985623     4.23135668
      1219         2    -2.00000000    27.98435505    16.30526036     2.13610918
      1220         2    -2.00000000    27.05161497    10.03580366     0.04086168
      1221         2    -2.00000000    13.46570543     5.84374319     4.23135669
      1222         2    -2.00000000    28.29476184    18.40033223     4.23135668
      1223         2    -2.00000000    20.33226029     8.85272588     4.23135668
      1224         2    -2.00000000    26.14142416     3.76183996     2.13610918
      1225         2    -2.00000000    10.41846844    29.79551093     4.23135672
      1226         2    -2.00000000    20.27283060     6.83570899     6.32660418
      1227         2    -2.00000000    33.34966020    24.10324144     2.13610919
      1228         2    -2.00000000    34.23360919    15.41969895     0.04086169
      1229         2    -2.00000000    13.44477469     8.81585999     4.23135669
      1230         2    -2.00000000    21.39347533    15.12691463     2.13610918
      1231         2    -2.00000000    22.89927084    25.65607697     0.04086168
      1232         2    -2.00000000    27.95595635     1.37935213     2.13610919
      1233         2    -2.00000000    13.32489488    20.86233174     4.23135669
      1234         2    -2.00000000    21.82476674     4.32920359     6.32660418
      1235         2    -2.00000000    14.93651822     4.32306665     6.32660419
      1236         2    -2.00000000    19.32668203    15.45943696     0.04086168
      1237         2    -2.00000000    24.04869035     4.06964307     4.23135668
      1238         2    -2.00000000    28.53619825     5.55477866     6.32660419
      1239         2    -2.00000000    27.66811118    29.19558799     4.23135669
      1240         2    -2.00000000    10.41846844    29.79551093     0.04086169
      1241         2    -2.00000000    20.79195421    10.98967878     6.32660418
      1242         2    -2.00000000    21.72774380    17.23985623     0.04086168
      1243         2    -2.00000000    24.75645722    23.20988203     4.23135668
      1244         2    -2.00000000    22.27939434     6.48196813     0.04086168
      1245         2    -2.00000000    16.31996723    26.79725849     4.23135669
      1246         2    -2.00000000    26.21870263    18.69548703     2.13610918
      1247         2    -2.00000000    14.79970049    25.32488099     2.13610919
      1248         2    -2.00000000    28.83740110     7.64441904     4.23135668
      1249         2    -2.00000000    17.96841912    28.23033726     2.13610918
      1250         2    -2.00000000    26.53092388    20.79760422     4.23135668
      1251         2    -2.00000000    18.78163337    11.35270190     0.04086168
      1252         2    -2.00000000    23.81419808    16.91002193     6.32660418
      1253         2    -2.00000000    25.34179653    27.39167552     4.23135668
      1254         2    -2.00000000    13.40601398    29.78790112     4.23135670
      1255         2    -2.00000000    21.09349408    13.06985744     4.23135668
      1256         2    -2.00000000    20.33226029     8.85272588     0.04086168
      1257         2    -2.00000000    33.93027061    13.32519810     6.32660419
      1258         2    -2.00000000    28.23782443     3.46429904     4.23135669
      1259         2    -2.00000000    29.14240654     9.73402079     6.32660418
      1260         2    -2.00000000    11.83098858    19.36423963     6.32660419
      1261         2    -2.00000000    17.57435273    17.82588597     4.23135668
      1262         2    -2.00000000    18.78163337    11.35270190     4.23135668
      1263         2    -2.00000000    23.33732438    27.65815238     2.13610918
      1264         2    -2.00000000    19.78495621     4.91977347     4.23135668
      1265         2    -2.00000000    20.39623339    21.70947600     6.32660418
      1266         2    -2.00000000    15.07722479     7.33967914     2.13610919
      1267         2    -2.00000000    29.14240654     9.73402079     2.13610918
      1268         2    -2.00000000    19.17637766    26.58753004     0.04086168
      1269         2    -2.00000000    28.60158145    20.49953603     2.13610918
      1270         2    -2.00000000    28.90092707    22.60091428     0.04086168
      1271         2    -2.00000000    17.96841912    28.23033726     6.32660418
      1272         2    -2.00000000    23.31498878    29.69054598     0.04086168
      1273         2    -2.00000000    23.18083857    12.74323112     6.32660418
      1274         2    -2.00000000    31.56082719    26.50074971     2.13610919
      1275         2    -2.00000000    25.04221687    25.29214942     2.13610918
      1276         2    -2.00000000    11.83098858    19.36423964     2.13610920
      1277         2    -2.00000000    26.74195359     7.94379221     2.13610918
      1278         2    -2.00000000    28.29476184    18.40033223     0.04086168
      1279         2    -2.00000000    20.39623339    21.70947600     2.13610918
      1280         2    -2.00000000    31.53862453    11.52733173     2.13610918
      1281         2    -2.00000000    19.33165031    29.82985019     0.04086168
      1282         2    -2.00000000    22.42121142    21.37948143     4.23135668
      1283         2    -2.00000000    29.75848119    13.91569286     6.32660418
      1284         2    -2.00000000    29.45006108    11.82453907     0.04086168
      1285         2    -2.00000000    26.44142728     5.85363566     0.04086168
      1286         2    -2.00000000    29.48188591    26.80088569     0.04086169
      1287         2    -2.00000000    24.14337188    18.99461658     4.23135668
      1288         2    -2.00000000    25.56756253    29.48621107     6.32660418
      1289         2    -2.00000000    16.17529860    20.68649136     0.04086169
      1290         2    -2.00000000    20.86093661    25.64039198     2.13610918
      1291         2    -2.00000000    23.33732438    27.65815238     6.32660418
      1292         2    -2.00000000    27.67191963    14.21408235     0.04086168
      1293         2    -2.00000000    26.44142728     5.85363566     4.23135668
      1294         2    -2.00000000    29.75996362    28.89713455     6.32660419
      1295         2    -2.00000000    16.38235505    29.73744157     0.04086168
      1296         2    -2.00000000    17.88413853    19.78492204     6.32660418
      1297         2    -2.00000000    30.33947087     3.17145713     6.32660419
      1298         2    -2.00000000    31.84667483    28.59602229     4.23135669
      1299         2    -2.00000000    13.57572449    11.83671508     4.23135669
      1300         2    -2.00000000    31.23384523     9.43645786     0.04086169
      1301         2    -2.00000000    20.86093660    25.64039198     6.32660418
      1302         2    -2.00000000    28.90092707    22.60091428     4.23135668
      1303         2    -2.00000000    21.39347533    15.12691463     6.32660418
      1304         2    -2.00000000    22.85710950    10.64354939     4.23135668
      1305         2    -2.00000000    27.40846682    27.09814953     6.32660418
      1306         2    -2.00000000    30.97604860    22.30285958     6.32660419
      1307         2    -2.00000000    28.83740110     7.64441904     0.04086168
      1308         2    -2.00000000    26.74195359     7.94379221     6.32660418
      1309         2    -2.00000000    27.11799570    24.99875704     4.23135668
      1310         2    -2.00000000    19.17637766    26.58753004     4.23135668
      1311         2    -2.00000000    29.75848119    13.91569286     2.13610918
      1312         2    -2.00000000    17.57435273    17.82588597     0.04086168
      1313         2    -2.00000000    25.04221687    25.29214942     6.32660418
      1314         2    -2.00000000    23.77490968     1.96399352     2.13610918
      1315         2    -2.00000000    30.06664816    16.00886104     0.04086168
      1316         2    -2.00000000    30.06664816    16.00886104     4.23135668
      1317         2    -2.00000000    31.84667483    28.59602229     0.04086169
      1318         2    -2.00000000    29.48188591    26.80088569     4.23135669
      1319         2    -2.00000000    30.37325061    18.10474904     2.13610918
      1320         2    -2.00000000    30.37325061    18.10474904     6.32660418
      1321         2    -2.00000000    25.34179653    27.39167552     0.04086168
      1322         2    -2.00000000    18.83466476    13.36606669     6.32660418
      1323         2    -2.00000000    30.67684925    20.20314496     0.04086168
      1324         2    -2.00000000    30.67684925    20.20314496     4.23135668
      1325         2    -2.00000000    28.53619825     5.55477866     2.13610919
      1326         2    -2.00000000    30.63216893     5.25813196     4.23135669
      1327         2    -2.00000000    30.63216893     5.25813196     0.04086169
      1328         2    -2.00000000    30.93123627     7.34683265     6.32660419
      1329         2    -2.00000000    31.27047593    24.40242774     0.04086169
      1330         2    -2.00000000    31.27047593    24.40242774     4.23135669
      1331         2    -2.00000000    30.93123627     7.34683265     2.13610919
      1332         2    -2.00000000    31.23384523     9.43645786     4.23135669
      1333         2    -2.00000000    30.05458497     1.08525682     0.04086169
      1334         2    -2.00000000    30.97604860    22.30285958     2.13610919
      1335         2    -2.00000000    31.53862453    11.52733173     6.32660418
      1336         2    -2.00000000    29.45006108    11.82453907     4.23135668
      1337         2    -2.00000000    30.05458497     1.08525682     4.23135669
      1338         2    -2.00000000    32.14760342     0.78626166     6.32660419
      1339         2    -2.00000000    31.84435069    13.61973967     0.04086168
      1340         2    -2.00000000    31.84435069    13.61973967     4.23135668
      1341         2    -2.00000000    27.66811118    29.19558799     0.04086169
      1342         2    -2.00000000    29.75996362    28.89713455     2.13610919
      1343         2    -2.00000000    32.14971640    15.71386405     2.13610918
      1344         2    -2.00000000    32.14971640    15.71386405     6.32660418
      1345         2    -2.00000000    11.92820426    13.30710518     6.32660420
      1346         2    -2.00000000    27.95595635     1.37935213     6.32660419
      1347         2    -2.00000000    32.45371046    17.80980511     0.04086168
      1348         2    -2.00000000    32.45371046    17.80980511     4.23135668
      1349         2    -2.00000000    32.14760342     0.78626166     2.13610919
      1350         2    -2.00000000    32.43537790     2.87443891     4.23135669
      1351         2    -2.00000000    32.75548600    19.90722510     2.13610919
      1352         2    -2.00000000    32.75548600    19.90722510     6.32660419
      1353         2    -2.00000000    21.27711334     0.38319228     6.32660418
      1354         2    -2.00000000    32.72756606     4.96201800     6.32660419
      1355         2    -2.00000000    33.02423103     7.05054936     0.04086169
      1356         2    -2.00000000    33.02423103     7.05054936     4.23135669
      1357         2    -2.00000000    33.05421731    22.00537934     0.04086169
      1358         2    -2.00000000    11.87370985    22.33995813     6.32660419
      1359         2    -2.00000000    21.76703325     2.30371934     0.04086168
      1360         2    -2.00000000    33.05421731    22.00537934     4.23135669
      1361         2    -2.00000000    14.93651822     4.32306665     2.13610919
      1362         2    -2.00000000    17.86656219     4.47270845     6.32660419
      1363         2    -2.00000000    10.47767560     8.84334332     4.23135670
      1364         2    -2.00000000    22.71199378    23.47488084     6.32660418
      1365         2    -2.00000000    24.04869035     4.06964307     0.04086168
      1366         2    -2.00000000    16.31996723    26.79725849     0.04086168
      1367         2    -2.00000000    33.34966020    24.10324144     6.32660419
      1368         2    -2.00000000    33.32448296     9.14058331     6.32660419
      1369         2    -2.00000000    26.82942849    22.90003079     6.32660418
      1370         2    -2.00000000    12.04951951    16.34096448     2.13610920
      1371         2    -2.00000000    35.43140673    23.80418486     4.23135669
      1372         2    -2.00000000    14.86555125    13.49408814     6.32660419
      1373         2    -2.00000000    22.06279170    19.31067180     2.13610918
      1374         2    -2.00000000    34.23689934     0.48539425     4.23135669
      1375         2    -2.00000000    11.87370985    22.33995814     2.13610920
      1376         2    -2.00000000    31.56082719    26.50074971     6.32660419
      1377         2    -2.00000000    11.92820426    13.30710518     2.13610920
      1378         2    -2.00000000    19.33165031    29.82985019     4.23135668
      1379         2    -2.00000000    23.49510250    14.82909156     0.04086168
      1380         2    -2.00000000    33.62687899    11.23212474     0.04086169
      1381         2    -2.00000000    14.75363068    19.29333427     6.32660419
      1382         2    -2.00000000    14.75363068    19.29333427     2.13610919
      1383         2    -2.00000000    21.76703325     2.30371934     4.23135668
      1384         2    -2.00000000    13.34410859    14.75861886     0.04086169
      1385         2    -2.00000000    20.27283060     6.83570899     2.13610918
      1386         2    -2.00000000    13.44477469     8.81585999     0.04086169
      1387         2    -2.00000000    18.28930424     9.43936289     2.13610918
      1388         2    -2.00000000    19.32668203    15.45943696     4.23135668
      1389         2    -2.00000000    10.48180304    11.82443129     0.04086170
      1390         2    -2.00000000    34.83673715    19.61171372     4.23135669
      1391         2    -2.00000000    25.90147143    16.60472296     0.04086168
      1392         2    -2.00000000    16.37347939     8.98203316     4.23135669
      1393         2    -2.00000000    16.26283915    23.88146434     0.04086168
      1394         2    -2.00000000    27.98435505    16.30526036     6.32660418
      1395         2    -2.00000000    20.79195421    10.98967878     2.13610918
      1396         2    -2.00000000    25.58468340    14.51778572     2.13610918
      1397         2    -2.00000000    27.36081904    12.12513072     6.32660418
      1398         2    -2.00000000    25.26857329    12.42916097     0.04086168
      1399         2    -2.00000000    22.56310260     8.57745785     6.32660418
      1400         2    -2.00000000    25.26857329    12.42916097     4.23135668
      1401         2    -2.00000000    26.14142416     3.76183996     6.32660418
      1402         2    -2.00000000    33.62687899    11.23212474     4.23135669
      1403         2    -2.00000000    23.31498878    29.69054598     4.23135668
      1404         2    -2.00000000    24.75645722    23.20988203     0.04086168
      1405         2    -2.00000000    14.88232531    28.28714530     2.13610919
      1406         2    -2.00000000    25.56756253    29.48621107     2.13610918
      1407         2    -2.00000000    13.34410859    14.75861886     4.23135669
      1408         2    -2.00000000    25.90147143    16.60472296     4.23135668
      1409         2    -2.00000000    16.37347939     8.98203316     0.04086169
      1410         2    -2.00000000    19.78495621     4.91977347     0.04086168
      1411         2    -2.00000000    32.72756606     4.96201800     2.13610919
      1412         2    -2.00000000    20.60593372    23.67277470     4.23135668
      1413         2    -2.00000000    26.82942849    22.90003079     2.13610918
      1414         2    -2.00000000    24.14337188    18.99461658     0.04086168
      1415         2    -2.00000000    15.07722479     7.33967914     6.32660419
      1416         2    -2.00000000    13.34920212    26.81381571     4.23135670
      1417         2    -2.00000000    35.11555681     6.75431517     2.13610919
      1418         2    -2.00000000    17.71599920    25.21992249     2.13610918
      1419         2    -2.00000000    29.19393644    24.70101802     6.32660419
      1420         2    -2.00000000    24.96096341    10.34263946     6.32660418
      1421         2    -2.00000000    22.27939434     6.48196813     4.23135668
      1422         2    -2.00000000    24.65249920     8.25396739     0.04086168
      1423         2    -2.00000000    32.43537790     2.87443891     0.04086169
      1424         2    -2.00000000    33.32448296     9.14058331     2.13610919
      1425         2    -2.00000000    19.67732881    17.54670099     6.32660418
      1426         2    -2.00000000    13.31335846    17.94659145     0.04086169
      1427         2    -2.00000000    26.53092387    20.79760422     0.04086168
      1428         2    -2.00000000    30.33947087     3.17145713     2.13610919
      1429         2    -2.00000000    27.05161497    10.03580366     4.23135668
      1430         2    -2.00000000    13.46885919     2.85332665     4.23135669
      1431         2    -2.00000000    11.98666276     7.33607799     2.13610920
      1432         2    -2.00000000    13.34594473    23.82243273     0.04086169
      1433         2    -2.00000000    22.56310260     8.57745785     2.13610918
      1434         2    -2.00000000    17.71599920    25.21992249     6.32660418
      1435         2    -2.00000000    14.79970048    25.32488099     6.32660419
      1436         2    -2.00000000    17.88413853    19.78492204     2.13610918
      1437         2    -2.00000000    21.82476674     4.32920359     2.13610918
      1438         2    -2.00000000    13.46570543     5.84374319     0.04086169
      1439         2    -2.00000000    16.26283915    23.88146434     4.23135669
      1440         2    -2.00000000    22.89927084    25.65607697     4.23135668
      1441         2    -2.00000000    35.11555681     6.75431517     6.32660419
      1442         2    -2.00000000    22.71199378    23.47488084     2.13610918
      1443         2    -2.00000000    33.64214725    26.19985591     4.23135669
      1444         2    -2.00000000    14.88232530    28.28714531     6.32660419
      1445         2    -2.00000000    14.87532908    10.27494557     2.13610919
      1446         2    -2.00000000    24.33793700     6.14544494     2.13610918
      1447         2    -2.00000000    23.49510250    14.82909156     4.23135668
      1448         2    -2.00000000    16.78377365    13.96020772     4.23135668
      1449         2    -2.00000000    16.56884944     2.83632548     4.23135669
      1450         2    -2.00000000    14.94301053    22.31828770     2.13610919
      1451         2    -2.00000000    33.64214725    26.19985591     0.04086169
      1452         2    -2.00000000    33.93027061    13.32519810     2.13610919
      1453         2    -2.00000000    10.46503608     2.87558683     0.04086171
      1454         2    -2.00000000    34.52725605     2.57531493     2.13610919
      1455         2    -2.00000000    35.13527747    21.70821226     6.32660419
      1456         2    -2.00000000    34.23360919    15.41969895     4.23135669
      1457         2    -2.00000000    17.86656219     4.47270845     2.13610919
      1458         2    -2.00000000    16.37391854     5.77274163     0.04086169
      1459         2    -2.00000000    13.57572449    11.83671508     0.04086169
      1460         2    -2.00000000    34.81991712     4.66455688     4.23135669
      1461         2    -2.00000000    11.96618813     4.35940201     6.32660420
      1462         2    -2.00000000    34.23689934     0.48539425     0.04086169
      1463         2    -2.00000000    14.86555125    13.49408814     2.13610919
      1464         2    -2.00000000    11.89097265    28.30450591     6.32660420
      1465         2    -2.00000000    17.27592583    15.87997632     6.32660418
      1466         2    -2.00000000    34.52725605     2.57531493     6.32660419
      1467         2    -2.00000000    13.31335846    17.94659145     4.23135669
      1468         2    -2.00000000    34.81991712     4.66455688     0.04086169
      1469         2    -2.00000000    13.40601398    29.78790112     0.04086169
      1470         2    -2.00000000    34.53600011    17.51534595     2.13610919
      1471         2    -2.00000000    16.56884944     2.83632548     0.04086169
      1472         2    -2.00000000    11.94559919     1.38004742     6.32660420
      1473         2    -2.00000000    11.96880353    10.33388218     6.32660420
      1474         2    -2.00000000    16.38235505    29.73744157     4.23135669
      1475         2    -2.00000000    34.83673715    19.61171372     0.04086169
      1476         2    -2.00000000    10.44801200    14.83244367     0.04086170
      1477         2    -2.00000000    12.04951951    16.34096448     6.32660419
      1478         2    -2.00000000    10.40711349    17.82911243     4.23135670
      1479         2    -2.00000000    10.47767560     8.84334332     0.04086170
      1480         2    -2.00000000    35.71452971    10.93767544     6.32660419
      1481         2    -2.00000000    10.44801200    14.83244367     4.23135670
      1482         2    -2.00000000    35.43140673    23.80418486     0.04086169
      1483         2    -2.00000000    10.37435329    23.82293433     4.23135671
      1484         2    -2.00000000    35.41400083     8.84528506     4.23135669
      1485         2    -2.00000000    10.37435329    23.82293433     0.04086168
      1486         2    -2.00000000    10.48180304    11.82443129     4.23135670
      1487         2    -2.00000000    10.47625202     5.85655217     0.04086170
      1488         2    -2.00000000    10.38554392    26.81001319     4.23135672
      1489         2    -2.00000000    35.41400083     8.84528506     0.04086169
      1490         2    -2.00000000    10.38554392    26.81001319     0.04086169
      1491         2    -2.00000000    10.36262202    20.83990773     4.23135670
      1492         2    -2.00000000    10.40711349    17.82911243     0.04086170
      1493         2    -2.00000000    35.72533302    25.89907773     6.32660419
      1494         2    -2.00000000    35.72533302    25.89907773     2.13610919
      1495         2    -2.00000000    10.36262202    20.83990773     0.04086170
      1496         2    -2.00000000    35.71452971    10.93767544     2.13610919
      1497         2    -2.00000000    36.32434320     0.18392226     6.32660419
      1498         2    -2.00000000    36.92020091    19.31660306     6.32660419
      1499         2    -2.00000000    36.31826155    15.12603375     2.13610919
      1500         2    -2.00000000    36.01756396    27.99253567     0.04086169
      1501         2    -2.00000000    36.61620292     2.27503164     4.23135669
      1502         2    -2.00000000    36.61980894    17.22127941     4.23135669
      1503         2    -2.00000000    36.61620292     2.27503164     0.04086169
      1504         2    -2.00000000    36.92020091    19.31660306     2.13610919
      1505         2    -2.00000000    36.61980894    17.22127941     0.04086169
      1506         2    -2.00000000    36.90937832     4.36593694     2.13610919
      1507         2    -2.00000000    36.90937832     4.36593694     6.32660419
      1508         2    -2.00000000    37.20454366     6.45735966     0.04086169
      1509         2    -2.00000000    37.20454366     6.45735966     4.23135669
      1510         2    -2.00000000    37.21889521    21.41152004     0.04086169
      1511         2    -2.00000000    37.21889521    21.41152004     4.23135669
      1512         2    -2.00000000    37.50190808     8.54977498     2.13610919
      1513         2    -2.00000000    37.50190808     8.54977498     6.32660419
      1514         2    -2.00000000    37.51558846    23.50564512     2.13610919
      1515         2    -2.00000000    37.51558846    23.50564512     6.32660419
      1516         2    -2.00000000    37.80121769    10.64329283     0.04086169
      1517         2    -2.00000000    37.80121769    10.64329283     4.23135669
      1518         2    -2.00000000    37.81031495    25.59881382     0.04086169
      1519         2    -2.00000000    37.81031495    25.59881382     4.23135669
      1520         2    -2.00000000    38.10192615    12.73770416     2.13610919
      1521         2    -2.00000000    38.10192615    12.73770416     6.32660419
      1522         2    -2.00000000    38.10345441    27.69112587     2.13610919
      1523         2    -2.00000000    38.10345441    27.69112587     6.32660419
      1524         2    -2.00000000    38.40335169    14.83260465     0.04086169
      1525         2    -2.00000000    38.40335169    14.83260465     4.23135669
      1526         2    -2.00000000    38.39573168    29.78292971     0.04086169
      1527         2    -2.00000000    38.39573168    29.78292971     4.23135669
      1528         2    -2.00000000    36.31826155    15.12603375     6.32660419
      1529         2    -2.00000000    36.32434320     0.18392226     2.13610919
      1530         2    -2.00000000    36.01756396    27.99253567     4.23135669
      1531         2    -2.00000000    36.01623905    13.03135751     0.04086169
      1532         2    -2.00000000    36.01623905    13.03135751     4.23135669
      1533         2    -2.00000000    73.82963534    13.34000158     2.13610919
      1534         2    -2.00000000    70.87524785    10.34901461     2.13610918
      1535         2    -2.00000000    70.81834512    25.29143378     2.13610918
      1536         2    -2.00000000    67.83088921    25.29482313     6.32660417
      1537         2    -2.00000000    70.88847943     7.35330918     2.13610918
      1538         2    -2.00000000    70.81361674    19.31692070     2.13610918
      1539         2    -2.00000000    73.81218791    16.32783181     2.13610919
      1540         2    -2.00000000    69.32207174    17.82447305     4.23135668
      1541         2    -2.00000000    69.31969236    23.79943672     0.04086167
      1542         2    -2.00000000    72.36646316     2.86550054     0.04086168
      1543         2    -2.00000000    69.31762264    20.81321603     0.04086167
      1544         2    -2.00000000    69.37027192    11.84529646     4.23135668
      1545         2    -2.00000000    67.82593904    19.32388211     6.32660417
      1546         2    -2.00000000    72.31723028    26.78568203     4.23135668
      1547         2    -2.00000000    67.83950942    16.33051762     2.13610917
      1548         2    -2.00000000    70.87026812     1.36725936     6.32660418
      1549         2    -2.00000000    69.40132130     8.84787173     4.23135668
      1550         2    -2.00000000    67.91885409     7.34203884     2.13610917
      1551         2    -2.00000000    72.31723028    26.78568203     0.04086168
      1552         2    -2.00000000    69.35467377    29.77131005     0.04086167
      1553         2    -2.00000000    72.33438869    29.77487882     0.04086168
      1554         2    -2.00000000    69.33879076    14.83443596     0.04086168
      1555         2    -2.00000000    69.35467377    29.77131005     4.23135667
      1556         2    -2.00000000    73.85074005    10.34985575     6.32660419
      1557         2    -2.00000000    70.84158715    13.34077900     6.32660418
      1558         2    -2.00000000    67.82036942    22.30995112     6.32660417
      1559         2    -2.00000000    67.89363091     1.36302670     2.13610917
      1560         2    -2.00000000    70.81834512    25.29143378     6.32660418
      1561         2    -2.00000000    70.82472649    16.32867241     6.32660418
      1562         2    -2.00000000    70.87524785    10.34901461     6.32660418
      1563         2    -2.00000000    73.86133161     7.35712008     6.32660419
      1564         2    -2.00000000    73.81576048    28.28172281     6.32660418
      1565         2    -2.00000000    72.35000672    11.84567620     0.04086168
      1566         2    -2.00000000    70.81361674    19.31692070     6.32660418
      1567         2    -2.00000000    72.30661756    23.79768319     0.04086168
      1568         2    -2.00000000    73.79725561    22.30374982     2.13610918
      1569         2    -2.00000000    72.30661756    23.79768319     4.23135668
      1570         2    -2.00000000    70.81100689    22.30461702     2.13610918
      1571         2    -2.00000000    72.37059940     8.85272490     4.23135668
      1572         2    -2.00000000    73.85074005    10.34985575     2.13610919
      1573         2    -2.00000000    70.83439408    28.27869954     6.32660417
      1574         2    -2.00000000    72.37480547     5.85863800     0.04086168
      1575         2    -2.00000000    70.82472649    16.32867241     2.13610918
      1576         2    -2.00000000    70.81100689    22.30461702     6.32660418
      1577         2    -2.00000000    73.80272592    25.29235335     2.13610918
      1578         2    -2.00000000    73.79725561    22.30374982     6.32660418
      1579         2    -2.00000000    70.83439408    28.27869954     2.13610918
      1580         2    -2.00000000    73.80072849    19.31559354     6.32660418
      1581         2    -2.00000000    70.87026812     1.36725936     2.13610918
      1582         2    -2.00000000    73.82963534    13.34000157     6.32660419
      1583         2    -2.00000000    72.37480547     5.85863800     4.23135668
      1584         2    -2.00000000    72.31168717    17.82214027     4.23135668
      1585         2    -2.00000000    73.84713608     1.37182246     2.13610918
      1586         2    -2.00000000    67.90964082    10.34321217     6.32660417
      1587         2    -2.00000000    69.39263013     2.86013025     0.04086167
      1588         2    -2.00000000    67.91885409     7.34203884     6.32660417
      1589         2    -2.00000000    72.35000672    11.84567620     4.23135668
      1590         2    -2.00000000    67.83961787    13.33968446     2.13610917
      1591         2    -2.00000000    73.85916990     4.36407397     2.13610919
      1592         2    -2.00000000    70.88570286     4.35919416     6.32660418
      1593         2    -2.00000000    67.83088921    25.29482313     2.13610917
      1594         2    -2.00000000    73.84713608     1.37182246     6.32660418
      1595         2    -2.00000000    72.36646316     2.86550054     4.23135668
      1596         2    -2.00000000    72.33438869    29.77487882     4.23135668
      1597         2    -2.00000000    73.81218791    16.32783181     6.32660419
      1598         2    -2.00000000    73.80072849    19.31559354     2.13610919
      1599         2    -2.00000000    73.80272592    25.29235335     6.32660418
      1600         2    -2.00000000    70.88570286     4.35919416     2.13610918
      1601         2    -2.00000000    73.81576047    28.28172281     2.13610918
      1602         2    -2.00000000    67.82593904    19.32388211     2.13610917
      1603         2    -2.00000000    69.37027192    11.84529646     0.04086168
      1604         2    -2.00000000    73.86133160     7.35712008     2.13610919
      1605         2    -2.00000000    69.40132130     8.84787173     0.04086167
      1606         2    -2.00000000    72.37059940     8.85272490     0.04086168
      1607         2    -2.00000000    72.30495148    20.80989605     4.23135668
      1608         2    -2.00000000    69.40358188     5.85208432     0.04086167
      1609         2    -2.00000000    72.30495148    20.80989605     0.04086168
      1610         2    -2.00000000    67.89363091     1.36302670     6.32660417
      1611         2    -2.00000000    73.85916990     4.36407397     6.32660418
      1612         2    -2.00000000    72.32670094    14.83439629     0.04086168
      1613         2    -2.00000000    69.39263013     2.86013025     4.23135667
      1614         2    -2.00000000    70.88847943     7.35330918     6.32660418
      1615         2    -2.00000000    67.91478423     4.35241181     6.32660417
      1616         2    -2.00000000    72.32670094    14.83439629     4.23135668
      1617         2    -2.00000000    67.90964082    10.34321217     2.13610917
      1618         2    -2.00000000    69.33237122    26.78502681     0.04086167
      1619         2    -2.00000000    67.85015900    28.27792680     6.32660417
      1620         2    -2.00000000    72.31168717    17.82214027     0.04086168
      1621         2    -2.00000000    69.40358188     5.85208432     4.23135667
      1622         2    -2.00000000    67.91478423     4.35241181     2.13610917
      1623         2    -2.00000000    69.33879076    14.83443596     4.23135668
      1624         2    -2.00000000    70.84158715    13.34077900     2.13610918
      1625         2    -2.00000000    67.83950942    16.33051762     6.32660417
      1626         2    -2.00000000    69.33237122    26.78502681     4.23135667
      1627         2    -2.00000000    69.31762264    20.81321603     4.23135667
      1628         2    -2.00000000    69.32207174    17.82447305     0.04086168
      1629         2    -2.00000000    69.31969236    23.79943672     4.23135667
      1630         2    -2.00000000    67.85015900    28.27792680     2.13610917
      1631         2    -2.00000000    67.82036942    22.30995112     2.13610917
      1632         2    -2.00000000    67.83961787    13.33968446     6.32660417
      1633         2    -2.00000000    51.22201998    15.14742357     6.32660418
      1634         2    -2.00000000    53.94959387    19.02165990     0.04086168
      1635         2    -2.00000000    58.94174247    28.40623111     6.32660417
      1636         2    -2.00000000    60.63140482     8.97871795     4.23135667
      1637         2    -2.00000000    52.33404820     8.57608238     2.13610918
      1638         2    -2.00000000    60.02292973    15.70500158     0.04086167
      1639         2    -2.00000000    49.44588434    17.54007857     2.13610918
      1640         2    -2.00000000    49.39823656     2.56705977     2.13610918
      1641         2    -2.00000000    52.15420417    21.41124190     4.23135668
      1642         2    -2.00000000    61.86369289     7.34692160     6.32660417
      1643         2    -2.00000000    54.74391169    10.35453750     6.32660418
      1644         2    -2.00000000    64.83789983    19.33132708     2.13610917
      1645         2    -2.00000000    52.33404820     8.57608238     6.32660418
      1646         2    -2.00000000    63.33784416    26.81188263     0.04086167
      1647         2    -2.00000000    49.13478375    15.45112694     4.23135668
      1648         2    -2.00000000    55.71320929    16.59535186     0.04086168
      1649         2    -2.00000000    63.46075872     5.84277652     4.23135667
      1650         2    -2.00000000    49.68870768     4.66645226     0.04086168
      1651         2    -2.00000000    60.43278479    23.89246769     4.23135667
      1652         2    -2.00000000    56.20076966     5.99243461     0.04086168
      1653         2    -2.00000000    64.91573076     1.36070332     2.13610917
      1654         2    -2.00000000    63.48180855     8.80287751     0.04086167
      1655         2    -2.00000000    64.84051522    25.30580724     2.13610917
      1656         2    -2.00000000    41.67142590     7.95699703     2.13610919
      1657         2    -2.00000000    61.93137428    19.39026372     6.32660417
      1658         2    -2.00000000    42.27070327    12.14986334     6.32660419
      1659         2    -2.00000000    53.03179369    27.70121579     6.32660418
      1660         2    -2.00000000    50.96634055    28.01174843     0.04086168
      1661         2    -2.00000000    59.53077754    13.78523298     2.13610917
      1662         2    -2.00000000    50.58800075    10.96972227     6.32660418
      1663         2    -2.00000000    61.86458251    28.30408681     6.32660417
      1664         2    -2.00000000    64.94827657     4.34888273     6.32660417
      1665         2    -2.00000000    56.88418467     9.94563008     0.04086167
      1666         2    -2.00000000    64.82004059    22.32913128     6.32660417
      1667         2    -2.00000000    42.87449695     1.37094826     2.13610919
      1668         2    -2.00000000    57.97203862    16.29914262     2.13610917
      1669         2    -2.00000000    66.33045133    23.80865706     4.23135667
      1670         2    -2.00000000    64.94827657     4.34888273     2.13610917
      1671         2    -2.00000000    53.62586480    16.92197817     2.13610918
      1672         2    -2.00000000    63.45750130     2.85139355     0.04086167
      1673         2    -2.00000000    57.12937457    12.11850831     2.13610917
      1674         2    -2.00000000    55.52959003    29.28201703     2.13610918
      1675         2    -2.00000000    56.88418467     9.94563008     4.23135667
      1676         2    -2.00000000    61.86458252    28.30408681     2.13610917
      1677         2    -2.00000000    52.99250529    12.75518737     2.13610918
      1678         2    -2.00000000    58.51739912    20.22584641     6.32660417
      1679         2    -2.00000000    52.46876637    23.51976436     6.32660418
      1680         2    -2.00000000    66.34166728    26.78962239     4.23135667
      1681         2    -2.00000000    48.56887894    26.20091026     0.04086169
      1682         2    -2.00000000    42.87449695     1.37094826     6.32660419
      1683         2    -2.00000000    54.38549197     8.28572787     0.04086168
      1684         2    -2.00000000    64.86110418    28.28516182     2.13610917
      1685         2    -2.00000000    48.20512193     9.16567327     6.32660418
      1686         2    -2.00000000    58.94174247    28.40623110     2.13610917
      1687         2    -2.00000000    50.96634055    28.01174843     4.23135668
      1688         2    -2.00000000    51.84573996    19.32256983     2.13610918
      1689         2    -2.00000000    47.61276694     4.96419128     2.13610918
      1690         2    -2.00000000    55.07895958    12.42535306     4.23135668
      1691         2    -2.00000000    48.82234833    13.35994893     2.13610918
      1692         2    -2.00000000    49.75508840    19.62940563     0.04086168
      1693         2    -2.00000000    63.34099791    23.82146609     4.23135667
      1694         2    -2.00000000    48.51194154    11.26487707     4.23135668
      1695         2    -2.00000000    56.47444308    20.81248342     4.23135668
      1696         2    -2.00000000    50.66527921    25.90336934     2.13610918
      1697         2    -2.00000000    66.37299494    29.77034837     4.23135667
      1698         2    -2.00000000    56.53387277    22.82950031     6.32660418
      1699         2    -2.00000000    43.45704318     5.56196786     2.13610919
      1700         2    -2.00000000    42.57309419    14.24551034     0.04086169
      1701         2    -2.00000000    63.36192866    20.84934929     4.23135667
      1702         2    -2.00000000    55.41322804    14.53829466     2.13610918
      1703         2    -2.00000000    53.90743255     4.00913233     0.04086168
      1704         2    -2.00000000    48.85074703    28.28585716     2.13610919
      1705         2    -2.00000000    63.48180855     8.80287751     4.23135667
      1706         2    -2.00000000    54.98193662    25.33600571     6.32660418
      1707         2    -2.00000000    61.87018513    25.34214265     6.32660417
      1708         2    -2.00000000    57.48002135    14.20577234     0.04086167
      1709         2    -2.00000000    52.75801303    25.59556623     4.23135668
      1710         2    -2.00000000    48.27050513    24.11043063     6.32660418
      1711         2    -2.00000000    49.13859220     0.46962131     4.23135668
      1712         2    -2.00000000    66.37299494    29.77034837     0.04086167
      1713         2    -2.00000000    56.01474916    18.67553052     6.32660418
      1714         2    -2.00000000    55.07895958    12.42535306     0.04086168
      1715         2    -2.00000000    52.05024616     6.45532727     4.23135668
      1716         2    -2.00000000    54.52730903    23.18324116     0.04086168
      1717         2    -2.00000000    60.48673618     2.86795083     4.23135667
      1718         2    -2.00000000    50.58800075    10.96972227     2.13610918
      1719         2    -2.00000000    62.00700294     4.34032830     2.13610917
      1720         2    -2.00000000    47.96930227    22.02079025     4.23135668
      1721         2    -2.00000000    58.83828427     1.43487208     2.13610917
      1722         2    -2.00000000    50.27577950     8.86760508     4.23135668
      1723         2    -2.00000000    58.02507000    18.31250740     0.04086167
      1724         2    -2.00000000    52.99250529    12.75518737     6.32660418
      1725         2    -2.00000000    51.46490685     2.27353378     4.23135668
      1726         2    -2.00000000    63.38544939    29.77795827     4.23135667
      1727         2    -2.00000000    55.71320929    16.59535186     4.23135668
      1728         2    -2.00000000    56.47444308    20.81248342     0.04086168
      1729         2    -2.00000000    42.87643277    16.34001119     6.32660419
      1730         2    -2.00000000    48.56887894    26.20091026     4.23135669
      1731         2    -2.00000000    47.66429683    19.93118850     6.32660418
      1732         2    -2.00000000    64.97571484    10.30096960     6.32660417
      1733         2    -2.00000000    59.23235064    11.83932334     4.23135667
      1734         2    -2.00000000    58.02507000    18.31250740     4.23135667
      1735         2    -2.00000000    53.46937900     2.00705693     2.13610918
      1736         2    -2.00000000    57.02174714    24.74543583     4.23135667
      1737         2    -2.00000000    56.41047000     7.95573330     6.32660418
      1738         2    -2.00000000    61.72947855    22.32553016     2.13610917
      1739         2    -2.00000000    47.66429683    19.93118850     2.13610918
      1740         2    -2.00000000    57.63032575     3.07767931     0.04086167
      1741         2    -2.00000000    48.20512193     9.16567327     2.13610918
      1742         2    -2.00000000    47.90577630     7.06429501     0.04086168
      1743         2    -2.00000000    58.83828427     1.43487208     6.32660417
      1744         2    -2.00000000    53.47647457    29.87531344     0.04086168
      1745         2    -2.00000000    53.62586480    16.92197817     6.32660418
      1746         2    -2.00000000    45.24587618     3.16445958     2.13610919
      1747         2    -2.00000000    51.76448651     4.37305988     2.13610918
      1748         2    -2.00000000    64.97571484    10.30096960     2.13610917
      1749         2    -2.00000000    50.06474979    21.72141708     2.13610918
      1750         2    -2.00000000    48.51194154    11.26487707     0.04086168
      1751         2    -2.00000000    56.41047000     7.95573330     2.13610918
      1752         2    -2.00000000    45.26807885    18.13787757     2.13610918
      1753         2    -2.00000000    57.45981303    29.73600928     0.04086167
      1754         2    -2.00000000    54.38549197     8.28572787     4.23135668
      1755         2    -2.00000000    47.04822218    15.74951643     6.32660418
      1756         2    -2.00000000    47.35664229    17.84067022     0.04086168
      1757         2    -2.00000000    50.36527610    23.81157364     0.04086168
      1758         2    -2.00000000    47.32481747     2.86432361     0.04086169
      1759         2    -2.00000000    52.66333149    10.67059272     4.23135668
      1760         2    -2.00000000    51.23914085     0.17899823     6.32660418
      1761         2    -2.00000000    60.63140482     8.97871795     0.04086167
      1762         2    -2.00000000    55.94576679     4.02481733     2.13610918
      1763         2    -2.00000000    53.46937900     2.00705693     6.32660418
      1764         2    -2.00000000    49.13478375    15.45112694     0.04086168
      1765         2    -2.00000000    50.36527610    23.81157364     4.23135668
      1766         2    -2.00000000    47.04673975     0.76807475     6.32660419
      1767         2    -2.00000000    60.40910830    29.82841788     0.04086167
      1768         2    -2.00000000    58.92256488     9.88028726     6.32660417
      1769         2    -2.00000000    46.46723251    26.49375217     6.32660419
      1770         2    -2.00000000    44.96002855     1.06918701     4.23135669
      1771         2    -2.00000000    63.23097887    17.82849420     4.23135667
      1772         2    -2.00000000    45.57285815    20.22875143     0.04086169
      1773         2    -2.00000000    55.94576679     4.02481733     6.32660418
      1774         2    -2.00000000    47.90577630     7.06429501     4.23135668
      1775         2    -2.00000000    55.41322804    14.53829466     6.32660418
      1776         2    -2.00000000    53.94959387    19.02165990     4.23135668
      1777         2    -2.00000000    49.39823656     2.56705977     6.32660418
      1778         2    -2.00000000    45.83065477     7.36234972     6.32660419
      1779         2    -2.00000000    47.96930227    22.02079025     0.04086168
      1780         2    -2.00000000    50.06474979    21.72141708     6.32660418
      1781         2    -2.00000000    49.68870768     4.66645226     4.23135668
      1782         2    -2.00000000    57.63032575     3.07767931     4.23135667
      1783         2    -2.00000000    47.04822218    15.74951643     2.13610918
      1784         2    -2.00000000    59.23235064    11.83932334     0.04086167
      1785         2    -2.00000000    51.76448651     4.37305988     6.32660418
      1786         2    -2.00000000    53.03179369    27.70121579     2.13610918
      1787         2    -2.00000000    46.74005522    13.65634826     0.04086168
      1788         2    -2.00000000    46.74005522    13.65634826     4.23135668
      1789         2    -2.00000000    44.96002855     1.06918701     0.04086169
      1790         2    -2.00000000    47.32481747     2.86432361     4.23135669
      1791         2    -2.00000000    46.43345277    11.56046026     2.13610918
      1792         2    -2.00000000    46.43345277    11.56046026     6.32660418
      1793         2    -2.00000000    51.46490685     2.27353378     0.04086168
      1794         2    -2.00000000    57.97203862    16.29914262     6.32660417
      1795         2    -2.00000000    46.12985412     9.46206434     0.04086168
      1796         2    -2.00000000    46.12985412     9.46206434     4.23135668
      1797         2    -2.00000000    48.27050513    24.11043063     2.13610918
      1798         2    -2.00000000    46.17453445    24.40707734     4.23135669
      1799         2    -2.00000000    46.17453445    24.40707734     0.04086169
      1800         2    -2.00000000    45.87546711    22.31837664     6.32660419
      1801         2    -2.00000000    45.53622745     5.26278156     0.04086169
      1802         2    -2.00000000    45.53622745     5.26278156     4.23135669
      1803         2    -2.00000000    45.87546711    22.31837664     2.13610919
      1804         2    -2.00000000    45.57285815    20.22875143     4.23135669
      1805         2    -2.00000000    46.75211841    28.57995248     0.04086169
      1806         2    -2.00000000    45.83065477     7.36234972     2.13610919
      1807         2    -2.00000000    45.26807885    18.13787757     6.32660418
      1808         2    -2.00000000    47.35664229    17.84067022     4.23135668
      1809         2    -2.00000000    46.75211841    28.57995248     4.23135669
      1810         2    -2.00000000    44.65909995    28.87894764     6.32660419
      1811         2    -2.00000000    44.96235269    16.04546962     0.04086168
      1812         2    -2.00000000    44.96235269    16.04546962     4.23135668
      1813         2    -2.00000000    49.13859220     0.46962131     0.04086168
      1814         2    -2.00000000    47.04673975     0.76807475     2.13610919
      1815         2    -2.00000000    44.65698698    13.95134524     2.13610918
      1816         2    -2.00000000    44.65698698    13.95134524     6.32660418
      1817         2    -2.00000000    64.87849911    16.35810408     6.32660417
      1818         2    -2.00000000    48.85074703    28.28585716     6.32660419
      1819         2    -2.00000000    44.35299292    11.85540418     0.04086168
      1820         2    -2.00000000    44.35299292    11.85540418     4.23135668
      1821         2    -2.00000000    44.65909995    28.87894764     2.13610919
      1822         2    -2.00000000    44.37132548    26.79077038     4.23135669
      1823         2    -2.00000000    44.05121738     9.75798420     2.13610919
      1824         2    -2.00000000    44.05121738     9.75798420     6.32660419
      1825         2    -2.00000000    55.52959003    29.28201703     6.32660418
      1826         2    -2.00000000    44.07913731    24.70319130     6.32660419
      1827         2    -2.00000000    43.78247235    22.61465994     0.04086169
      1828         2    -2.00000000    43.78247235    22.61465994     4.23135669
      1829         2    -2.00000000    43.75248607     7.65982995     0.04086169
      1830         2    -2.00000000    64.93299358     7.32525109     6.32660417
      1831         2    -2.00000000    55.03967012    27.36148996     0.04086168
      1832         2    -2.00000000    43.75248607     7.65982995     4.23135669
      1833         2    -2.00000000    61.87018513    25.34214265     2.13610917
      1834         2    -2.00000000    58.94014116    25.19250088     6.32660417
      1835         2    -2.00000000    66.32902775    20.82186593     4.23135667
      1836         2    -2.00000000    54.09470959     6.19032846     6.32660418
      1837         2    -2.00000000    52.75801303    25.59556623     0.04086168
      1838         2    -2.00000000    60.48673618     2.86795083     0.04086167
      1839         2    -2.00000000    43.45704318     5.56196786     6.32660419
      1840         2    -2.00000000    43.48222042    20.52462599     6.32660419
      1841         2    -2.00000000    49.97727489     6.76517851     6.32660418
      1842         2    -2.00000000    64.75718389    13.32424478     2.13610917
      1843         2    -2.00000000    41.37529664     5.86102444     4.23135669
      1844         2    -2.00000000    61.94115214    16.17112113     6.32660417
      1845         2    -2.00000000    54.74391169    10.35453750     2.13610918
      1846         2    -2.00000000    42.56980404    29.17981504     4.23135669
      1847         2    -2.00000000    64.93299358     7.32525109     2.13610917
      1848         2    -2.00000000    45.24587618     3.16445958     6.32660419
      1849         2    -2.00000000    64.87849911    16.35810408     2.13610917
      1850         2    -2.00000000    57.45981303    29.73600928     4.23135667
      1851         2    -2.00000000    53.31160088    14.83611774     0.04086168
      1852         2    -2.00000000    43.17982439    18.43308456     0.04086169
      1853         2    -2.00000000    62.05307275    10.37187500     6.32660417
      1854         2    -2.00000000    62.05307275    10.37187500     2.13610917
      1855         2    -2.00000000    55.03967012    27.36148996     4.23135668
      1856         2    -2.00000000    63.46259480    14.90659040     0.04086167
      1857         2    -2.00000000    56.53387277    22.82950031     2.13610918
      1858         2    -2.00000000    63.36192866    20.84934929     0.04086167
      1859         2    -2.00000000    58.51739912    20.22584641     2.13610917
      1860         2    -2.00000000    57.48002135    14.20577234     4.23135667
      1861         2    -2.00000000    66.32490032    17.84077797     0.04086167
      1862         2    -2.00000000    41.96996623    10.05349557     4.23135669
      1863         2    -2.00000000    50.90523195    13.06048634     0.04086168
      1864         2    -2.00000000    60.43322397    20.68317614     4.23135667
      1865         2    -2.00000000    60.54386428     5.78374498     0.04086167
      1866         2    -2.00000000    48.82234833    13.35994893     6.32660418
      1867         2    -2.00000000    56.01474916    18.67553052     2.13610918
      1868         2    -2.00000000    51.22201998    15.14742357     2.13610918
      1869         2    -2.00000000    49.44588434    17.54007857     6.32660418
      1870         2    -2.00000000    51.53813008    17.23604833     0.04086168
      1871         2    -2.00000000    54.24360077    21.08775145     6.32660418
      1872         2    -2.00000000    51.53813008    17.23604833     4.23135668
      1873         2    -2.00000000    50.66527921    25.90336934     6.32660418
      1874         2    -2.00000000    43.17982439    18.43308456     4.23135669
      1875         2    -2.00000000    53.47647457    29.87531344     4.23135668
      1876         2    -2.00000000    52.05024616     6.45532727     0.04086168
      1877         2    -2.00000000    61.92437809     1.37806399     2.13610917
      1878         2    -2.00000000    51.23914085     0.17899823     2.13610918
      1879         2    -2.00000000    63.46259480    14.90659040     4.23135667
      1880         2    -2.00000000    50.90523195    13.06048634     4.23135668
      1881         2    -2.00000000    60.43322397    20.68317614     0.04086167
      1882         2    -2.00000000    57.02174714    24.74543583     0.04086167
      1883         2    -2.00000000    44.07913731    24.70319130     2.13610919
      1884         2    -2.00000000    56.20076966     5.99243461     4.23135668
      1885         2    -2.00000000    49.97727489     6.76517851     2.13610918
      1886         2    -2.00000000    52.66333149    10.67059272     0.04086168
      1887         2    -2.00000000    61.72947855    22.32553016     6.32660417
      1888         2    -2.00000000    63.45750130     2.85139355     4.23135667
      1889         2    -2.00000000    41.69114657    22.91089412     2.13610919
      1890         2    -2.00000000    59.09070422     4.44528685     2.13610917
      1891         2    -2.00000000    47.61276694     4.96419128     6.32660418
      1892         2    -2.00000000    51.84573996    19.32256983     6.32660418
      1893         2    -2.00000000    54.52730903    23.18324116     4.23135668
      1894         2    -2.00000000    52.15420417    21.41124190     0.04086168
      1895         2    -2.00000000    44.37132548    26.79077038     0.04086169
      1896         2    -2.00000000    43.48222042    20.52462599     2.13610919
      1897         2    -2.00000000    57.12937457    12.11850831     6.32660417
      1898         2    -2.00000000    63.49334497    11.71861781     0.04086167
      1899         2    -2.00000000    50.27577950     8.86760508     0.04086168
      1900         2    -2.00000000    46.46723251    26.49375217     2.13610919
      1901         2    -2.00000000    49.75508840    19.62940563     4.23135668
      1902         2    -2.00000000    63.33784416    26.81188263     4.23135667
      1903         2    -2.00000000    64.82004059    22.32913128     2.13610917
      1904         2    -2.00000000    63.46075872     5.84277652     0.04086167
      1905         2    -2.00000000    54.24360077    21.08775145     2.13610918
      1906         2    -2.00000000    59.09070422     4.44528685     6.32660417
      1907         2    -2.00000000    62.00700294     4.34032830     6.32660417
      1908         2    -2.00000000    58.92256487     9.88028726     2.13610917
      1909         2    -2.00000000    54.98193662    25.33600571     2.13610918
      1910         2    -2.00000000    63.34099791    23.82146609     0.04086167
      1911         2    -2.00000000    60.54386428     5.78374498     4.23135667
      1912         2    -2.00000000    53.90743255     4.00913233     4.23135668
      1913         2    -2.00000000    41.69114657    22.91089412     6.32660419
      1914         2    -2.00000000    54.09470959     6.19032846     2.13610918
      1915         2    -2.00000000    43.16455612     3.46535338     4.23135669
      1916         2    -2.00000000    61.92437809     1.37806399     6.32660417
      1917         2    -2.00000000    61.93137428    19.39026372     2.13610917
      1918         2    -2.00000000    52.46876637    23.51976436     2.13610918
      1919         2    -2.00000000    53.31160088    14.83611774     4.23135668
      1920         2    -2.00000000    60.02292973    15.70500158     4.23135667
      1921         2    -2.00000000    60.23785391    26.82888385     4.23135667
      1922         2    -2.00000000    61.86369289     7.34692160     2.13610917
      1923         2    -2.00000000    43.16455612     3.46535338     0.04086169
      1924         2    -2.00000000    42.87643277    16.34001119     2.13610919
      1925         2    -2.00000000    66.34166728    26.78962239     0.04086167
      1926         2    -2.00000000    42.27944733    27.08989437     2.13610919
      1927         2    -2.00000000    41.67142590     7.95699703     6.32660419
      1928         2    -2.00000000    42.57309419    14.24551034     4.23135669
      1929         2    -2.00000000    58.94014116    25.19250088     2.13610917
      1930         2    -2.00000000    60.43278480    23.89246769     0.04086167
      1931         2    -2.00000000    63.23097887    17.82849420     0.04086167
      1932         2    -2.00000000    41.98678626    25.00065242     4.23135669
      1933         2    -2.00000000    64.84051522    25.30580724     6.32660417
      1934         2    -2.00000000    42.56980404    29.17981504     0.04086169
      1935         2    -2.00000000    61.94115214    16.17112113     2.13610917
      1936         2    -2.00000000    64.91573076     1.36070332     6.32660417
      1937         2    -2.00000000    59.53077755    13.78523298     6.32660417
      1938         2    -2.00000000    42.27944733    27.08989437     6.32660419
      1939         2    -2.00000000    63.49334497    11.71861781     4.23135667
      1940         2    -2.00000000    41.98678626    25.00065242     0.04086169
      1941         2    -2.00000000    63.38544939    29.77795827     0.04086167
      1942         2    -2.00000000    42.27070327    12.14986334     2.13610919
      1943         2    -2.00000000    60.23785391    26.82888385     0.04086167
      1944         2    -2.00000000    64.86110418    28.28516182     6.32660417
      1945         2    -2.00000000    64.83789983    19.33132708     6.32660417
      1946         2    -2.00000000    60.40910830    29.82841788     4.23135667
      1947         2    -2.00000000    41.96996623    10.05349557     0.04086169
      1948         2    -2.00000000    66.35869138    14.83276559     0.04086167
      1949         2    -2.00000000    64.75718389    13.32424478     6.32660417
      1950         2    -2.00000000    66.39958992    11.83609680     4.23135667
      1951         2    -2.00000000    66.32902775    20.82186593     0.04086167
      1952         2    -2.00000000    41.09217367    18.72753386     6.32660419
      1953         2    -2.00000000    66.35869139    14.83276559     4.23135667
      1954         2    -2.00000000    41.37529664     5.86102444     0.04086169
      1955         2    -2.00000000    66.43235016     5.84227485     4.23135667
      1956         2    -2.00000000    41.39270255    20.81992424     4.23135669
      1957         2    -2.00000000    66.43235016     5.84227485     0.04086167
      1958         2    -2.00000000    66.32490032    17.84077797     4.23135667
      1959         2    -2.00000000    66.33045133    23.80865706     0.04086167
      1960         2    -2.00000000    66.42115953     2.85519597     4.23135667
      1961         2    -2.00000000    41.39270255    20.81992424     0.04086169
      1962         2    -2.00000000    66.42115953     2.85519597     0.04086167
      1963         2    -2.00000000    66.44408140     8.82530148     4.23135667
      1964         2    -2.00000000    66.39958992    11.83609680     0.04086167
      1965         2    -2.00000000    41.08137035     3.76613157     6.32660419
      1966         2    -2.00000000    41.08137035     3.76613157     2.13610919
      1967         2    -2.00000000    66.44408140     8.82530148     0.04086167
      1968         2    -2.00000000    41.09217367    18.72753386     2.13610919
      1969         2    -2.00000000    40.48236017    29.48128703     6.32660419
      1970         2    -2.00000000    39.88650246    10.34860623     6.32660419
      1971         2    -2.00000000    40.48844182    14.53917555     2.13610919
      1972         2    -2.00000000    40.78913942     1.67267363     0.04086169
      1973         2    -2.00000000    40.19050046    27.39017765     4.23135669
      1974         2    -2.00000000    40.18689444    12.44392989     4.23135669
      1975         2    -2.00000000    40.19050046    27.39017765     0.04086169
      1976         2    -2.00000000    39.88650246    10.34860623     2.13610919
      1977         2    -2.00000000    40.18689444    12.44392989     0.04086169
      1978         2    -2.00000000    39.89732505    25.29927235     2.13610919
      1979         2    -2.00000000    39.89732505    25.29927235     6.32660419
      1980         2    -2.00000000    39.60215971    23.20784963     0.04086169
      1981         2    -2.00000000    39.60215971    23.20784963     4.23135669
      1982         2    -2.00000000    39.58780816     8.25368925     0.04086169
      1983         2    -2.00000000    39.58780816     8.25368925     4.23135669
      1984         2    -2.00000000    39.30479530    21.11543431     2.13610919
      1985         2    -2.00000000    39.30479530    21.11543431     6.32660419
      1986         2    -2.00000000    39.29111491     6.15956418     2.13610919
      1987         2    -2.00000000    39.29111491     6.15956418     6.32660419
      1988         2    -2.00000000    39.00548569    19.02191646     0.04086169
      1989         2    -2.00000000    39.00548569    19.02191646     4.23135669
      1990         2    -2.00000000    38.99638843     4.06639547     0.04086169
      1991         2    -2.00000000    38.99638843     4.06639547     4.23135669
      1992         2    -2.00000000    38.70477723    16.92750513     2.13610919
      1993         2    -2.00000000    38.70477723    16.92750513     6.32660419
      1994         2    -2.00000000    38.70324896     1.97408342     2.13610919
      1995         2    -2.00000000    38.70324896     1.97408342     6.32660419
      1996         2    -2.00000000    40.48844182    14.53917555     6.32660419
      1997         2    -2.00000000    40.48236017    29.48128703     2.13610919
      1998         2    -2.00000000    40.78913942     1.67267363     4.23135669
      1999         2    -2.00000000    40.79046432    16.63385178     0.04086169
      2000         2    -2.00000000    40.79046432    16.63385178     4.23135669
      2001         2    -2.00000000     1.47822426    29.78693479     0.04086172
      2002         2    -2.00000000     2.99094288     1.38348637     6.32660421
      2003         2    -2.00000000     1.50759221     2.87682919     0.04086170
      2004         2    -2.00000000     3.00397744     4.37285585     6.32660421
      2005         2    -2.00000000     1.51622265     5.86651449     0.04086170
      2006         2    -2.00000000     3.00944776     7.36145939     6.32660420
      2007         2    -2.00000000     1.51638148     8.85553170     0.04086170
      2008         2    -2.00000000     3.00597488    10.34961568     6.32660420
      2009         2    -2.00000000     1.50802574    11.84384618     0.04086170
      2010         2    -2.00000000     2.99451546    13.33737742     6.32660420
      2011         2    -2.00000000     4.45707462    29.79098047     0.04086174
      2012         2    -2.00000000     5.97230926     1.38650964     6.32660422
      2013         2    -2.00000000     4.48947307     2.87952715     0.04086172
      2014         2    -2.00000000     5.98835823     4.37377542     6.32660421
      2015         2    -2.00000000     4.50008581     5.86752601     0.04086171
      2016         2    -2.00000000     5.99569647     7.36059220     6.32660420
      2017         2    -2.00000000     4.50175189     8.85531317     0.04086170
      2018         2    -2.00000000     5.99308662    10.34828854     6.32660420
      2019         2    -2.00000000     4.49501620    11.84306896     0.04086170
      2020         2    -2.00000000     5.98197688    13.33653684     6.32660420
      2021         2    -2.00000000     1.47822426    29.78693479     4.23135669
      2022         2    -2.00000000     2.99094289     1.38348635     2.13610921
      2023         2    -2.00000000     1.50759221     2.87682919     4.23135671
      2024         2    -2.00000000     3.00397744     4.37285585     2.13610921
      2025         2    -2.00000000     1.51622265     5.86651449     4.23135671
      2026         2    -2.00000000     3.00944776     7.36145939     2.13610921
      2027         2    -2.00000000     1.51638148     8.85553170     4.23135670
      2028         2    -2.00000000     3.00597488    10.34961568     2.13610920
      2029         2    -2.00000000     1.50802574    11.84384618     4.23135670
      2030         2    -2.00000000     2.99451546    13.33737742     2.13610920
      2031         2    -2.00000000     4.45707461    29.79098049     4.23135670
      2032         2    -2.00000000     5.97230920     1.38650969     2.13610923
      2033         2    -2.00000000     4.48947306     2.87952716     4.23135671
      2034         2    -2.00000000     5.98835823     4.37377544     2.13610921
      2035         2    -2.00000000     4.50008581     5.86752602     4.23135671
      2036         2    -2.00000000     5.99569647     7.36059220     2.13610921
      2037         2    -2.00000000     4.50175189     8.85531317     4.23135671
      2038         2    -2.00000000     5.99308662    10.34828854     2.13610920
      2039         2    -2.00000000     4.49501620    11.84306896     4.23135670
      2040         2    -2.00000000     5.98197688    13.33653684     2.13610920
      2041         2    -2.00000000     1.49313754    14.83165792     0.04086170
      2042         2    -2.00000000     2.97706804    16.32520765     6.32660420
      2043         2    -2.00000000     1.47481221    17.82019792     0.04086170
      2044         2    -2.00000000     2.95596334    19.31535347     6.32660420
      2045         2    -2.00000000     1.46046484    20.81099429     0.04086170
      2046         2    -2.00000000     2.94537178    22.30808913     6.32660421
      2047         2    -2.00000000     1.45722817    23.80314060     0.04086170
      2048         2    -2.00000000     2.94753351    25.30113523     6.32660421
      2049         2    -2.00000000     1.46441949    26.79536980     0.04086172
      2050         2    -2.00000000     2.95956732    28.29338668     6.32660421
      2051         2    -2.00000000     4.48000244    14.83081295     0.04086170
      2052         2    -2.00000000     5.96511623    16.32443024     6.32660420
      2053         2    -2.00000000     4.45669667    17.81953303     0.04086170
      2054         2    -2.00000000     5.93145555    19.31619461     6.32660420
      2055         2    -2.00000000     4.43610400    20.81248431     0.04086170
      2056         2    -2.00000000     5.91822398    22.31190001     6.32660421
      2057         2    -2.00000000     4.43189793    23.80657118     0.04086171
      2058         2    -2.00000000     5.92100053    25.30601499     6.32660422
      2059         2    -2.00000000     4.44024027    26.79970862     0.04086183
      2060         2    -2.00000000     5.93643525    28.29794975     6.32660422
      2061         2    -2.00000000     1.49313754    14.83165792     4.23135670
      2062         2    -2.00000000     2.97706804    16.32520765     2.13610920
      2063         2    -2.00000000     1.47481221    17.82019792     4.23135670
      2064         2    -2.00000000     2.95596334    19.31535347     2.13610920
      2065         2    -2.00000000     1.46046484    20.81099429     4.23135670
      2066         2    -2.00000000     2.94537180    22.30808913     2.13610921
      2067         2    -2.00000000     1.45722817    23.80314060     4.23135671
      2068         2    -2.00000000     2.94753353    25.30113523     2.13610921
      2069         2    -2.00000000     1.46441950    26.79536980     4.23135669
      2070         2    -2.00000000     2.95956737    28.29338666     2.13610922
      2071         2    -2.00000000     4.48000244    14.83081295     4.23135670
      2072         2    -2.00000000     5.96511623    16.32443024     2.13610920
      2073         2    -2.00000000     4.45669666    17.81953303     4.23135671
      2074         2    -2.00000000     5.93145555    19.31619460     2.13610920
      2075         2    -2.00000000     4.43610400    20.81248431     4.23135671
      2076         2    -2.00000000     5.91822398    22.31189998     2.13610921
      2077         2    -2.00000000     4.43189793    23.80657117     4.23135672
      2078         2    -2.00000000     5.92100055    25.30601489     2.13610923
      2079         2    -2.00000000     4.44024028    26.79970862     4.23135660
      2080         2    -2.00000000     5.93643616    28.29795013     2.13610924
