# Supplementary material for: Quantitative prediction of grain boundary thermal conductivities from local atomic environments
Source: Nat Commun. 2020 Apr 15;11:1854. doi: 10.1038/s41467-020-15619-9 (PMC7160158; doi:10.1038/s41467-020-15619-9)
Supplement: Supplementary file 4 — Supplementary Data 1 [file 41467_2020_15619_MOESM4_ESM.zip › MgO_GBs/asym_tilt/001/s5_430_100.lmp]

LAMMPS data file

      2880          atoms
         0          bonds
         0         angles
         0      dihedrals
         0      impropers
         2     atom types
         0     bond types
         0    angle types
         0 dihedral types
         0 improper types

     0.00000000    78.33842200 xlo xhi
     0.00000000    42.26136402 ylo yhi
     0.00000000     8.37959400 zlo zhi
     0.11146046     0.00000000     0.00000000 xy xz yz

Masses

1                24.30500 # Mg
2                15.99940 # O

Atoms

         1         1     2.00000000     4.17114446    36.00026672     4.20002853
         2         1     2.00000000     4.17114446    36.00026672     0.01023153
         3         1     2.00000000     4.18488023    38.11342184     6.29492704
         4         1     2.00000000     4.18488023    38.11342184     2.10513004
         5         1     2.00000000     4.16155505    33.88820313     6.29492703
         6         1     2.00000000     4.16155505    33.88820313     2.10513003
         7         1     2.00000000     4.20165746    40.22737172     4.20002854
         8         1     2.00000000     4.20165746    40.22737172     0.01023154
         9         1     2.00000000     4.15698280    31.77732574     4.20002853
        10         1     2.00000000     4.15698280    31.77732574     0.01023153
        11         1     2.00000000     4.10890826     0.08048434     6.29492704
        12         1     2.00000000     4.10890826     0.08048434     2.10513004
        13         1     2.00000000     4.15769228    29.66729504     6.29492703
        14         1     2.00000000     4.15769228    29.66729504     2.10513003
        15         1     2.00000000     4.12846392     2.19524816     4.20002854
        16         1     2.00000000     4.12846392     2.19524816     0.01023154
        17         1     2.00000000     4.16309759    27.55730213     4.20002852
        18         1     2.00000000     4.16309759    27.55730213     0.01023152
        19         1     2.00000000     4.14780532     4.31007841     6.29492704
        20         1     2.00000000     4.14780532     4.31007841     2.10513004
        21         1     2.00000000     4.17180097    25.44648821     6.29492703
        22         1     2.00000000     4.17180097    25.44648821     2.10513003
        23         1     2.00000000     4.16588798     6.42476717     4.20002854
        24         1     2.00000000     4.16588798     6.42476717     0.01023154
        25         1     2.00000000     4.18217061    23.33435936     4.20002853
        26         1     2.00000000     4.18217061    23.33435936     0.01023153
        27         1     2.00000000     4.18167596     8.53915330     6.29492705
        28         1     2.00000000     4.18167596     8.53915330     2.10513005
        29         1     2.00000000     4.19207732    21.22124672     6.29492703
        30         1     2.00000000     4.19207732    21.22124672     2.10513003
        31         1     2.00000000     4.19415308    10.65320543     4.20002855
        32         1     2.00000000     4.19415308    10.65320543     0.01023155
        33         1     2.00000000     4.20020086    19.10777075     4.20002854
        34         1     2.00000000     4.20020086    19.10777075     0.01023154
        35         1     2.00000000     4.20245822    12.76698054     6.29492705
        36         1     2.00000000     4.20245822    12.76698054     2.10513005
        37         1     2.00000000     4.20521289    16.99418035     6.29492704
        38         1     2.00000000     4.20521289    16.99418035     2.10513004
        39         1     2.00000000     4.20611973    14.88059547     4.20002854
        40         1     2.00000000     4.20611973    14.88059547     0.01023154
        41         1     2.00000000     6.27134083    33.88411044     4.20002853
        42         1     2.00000000     6.27134085    33.88411044     0.01023153
        43         1     2.00000000     6.26743635    31.77185715     6.29492703
        44         1     2.00000000     6.26743635    31.77185715     2.10513003
        45         1     2.00000000     6.27994621    35.99698739     6.29492703
        46         1     2.00000000     6.27994621    35.99698739     2.10513003
        47         1     2.00000000     6.26821163    29.65995723     4.20002852
        48         1     2.00000000     6.26821163    29.65995723     0.01023152
        49         1     2.00000000     6.29269949    38.11054680     4.20002853
        50         1     2.00000000     6.29269949    38.11054680     0.01023153
        51         1     2.00000000     6.27306664    27.54803536     6.29492702
        52         1     2.00000000     6.27306664    27.54803536     2.10513002
        53         1     2.00000000     6.30867398    40.22469004     6.29492704
        54         1     2.00000000     6.30867398    40.22469004     2.10513004
        55         1     2.00000000     6.28087951    25.43583560     4.20002852
        56         1     2.00000000     6.28087951    25.43583560     0.01023152
        57         1     2.00000000     6.21533906     0.07788064     4.20002854
        58         1     2.00000000     6.21533906     0.07788064     0.01023154
        59         1     2.00000000     6.29026217    23.32333203     6.29492702
        60         1     2.00000000     6.29026217    23.32333203     2.10513002
        61         1     2.00000000     6.23453144     2.19264993     6.29492704
        62         1     2.00000000     6.23453144     2.19264993     2.10513004
        63         1     2.00000000     6.29964480    21.21082853     4.20002852
        64         1     2.00000000     6.29964480    21.21082853     0.01023152
        65         1     2.00000000     6.25372389     4.30741925     4.20002854
        66         1     2.00000000     6.25372389     4.30741925     0.01023154
        67         1     2.00000000     6.30745763    19.09862894     6.29492703
        68         1     2.00000000     6.30745763    19.09862894     2.10513003
        69         1     2.00000000     6.27184960     6.42197394     6.29492704
        70         1     2.00000000     6.27184960     6.42197394     2.10513004
        71         1     2.00000000     6.31231264    16.98670722     4.20002853
        72         1     2.00000000     6.31231264    16.98670722     0.01023153
        73         1     2.00000000     6.28782435     8.53611730     4.20002854
        74         1     2.00000000     6.28782435     8.53611730     0.01023154
        75         1     2.00000000     6.31308798    14.87480735     6.29492704
        76         1     2.00000000     6.31308798    14.87480735     2.10513004
        77         1     2.00000000     6.30057792    10.64967688     6.29492704
        78         1     2.00000000     6.30057792    10.64967688     2.10513004
        79         1     2.00000000     6.30918345    12.76255398     4.20002854
        80         1     2.00000000     6.30918345    12.76255398     0.01023154
        81         1     2.00000000     8.37806597    33.87968386     6.29492702
        82         1     2.00000000     8.37806597    33.87968386     2.10513003
        83         1     2.00000000     8.37440418    31.76606894     4.20002852
        84         1     2.00000000     8.37440418    31.76606894     0.01023152
        85         1     2.00000000     8.38637125    35.99345893     4.20002853
        86         1     2.00000000     8.38637125    35.99345893     0.01023153
        87         1     2.00000000     8.37531075    29.65248403     6.29492702
        88         1     2.00000000     8.37531075    29.65248403     2.10513002
        89         1     2.00000000     8.39884836    38.10751098     6.29492703
        90         1     2.00000000     8.39884836    38.10751098     2.10513003
        91         1     2.00000000     8.38032265    27.53889359     4.20002852
        92         1     2.00000000     8.38032265    27.53889359     0.01023152
        93         1     2.00000000     8.41463622    40.22189700     4.20002853
        94         1     2.00000000     8.41463621    40.22189700     0.01023153
        95         1     2.00000000     8.38844633    25.42541755     6.29492702
        96         1     2.00000000     8.38844633    25.42541755     2.10513002
        97         1     2.00000000     8.32125826     0.07522165     6.29492704
        98         1     2.00000000     8.32125826     0.07522165     2.10513004
        99         1     2.00000000     8.39835335    23.31230487     4.20002852
       100         1     2.00000000     8.39835335    23.31230487     0.01023152
       101         1     2.00000000     8.34059951     2.19005180     4.20002854
       102         1     2.00000000     8.34059951     2.19005180     0.01023154
       103         1     2.00000000     8.36015502     4.30481557     6.29492704
       104         1     2.00000000     8.36015502     4.30481557     2.10513004
       105         1     2.00000000     8.40872328    21.20017603     6.29492702
       106         1     2.00000000     8.40872328    21.20017603     2.10513002
       107         1     2.00000000     8.37886613     6.41929220     4.20002854
       108         1     2.00000000     8.37886613     6.41929220     0.01023154
       109         1     2.00000000     8.41742677    19.08936216     4.20002853
       110         1     2.00000000     8.41742677    19.08936216     0.01023153
       111         1     2.00000000     8.39564324     8.53324213     6.29492704
       112         1     2.00000000     8.39564324     8.53324213     2.10513004
       113         1     2.00000000     8.42283190    16.97936932     6.29492703
       114         1     2.00000000     8.42283190    16.97936932     2.10513003
       115         1     2.00000000     8.40937897    10.64639737     4.20002854
       116         1     2.00000000     8.40937897    10.64639737     0.01023154
       117         1     2.00000000     8.42354104    14.86933860     4.20002854
       118         1     2.00000000     8.42354104    14.86933860     0.01023154
       119         1     2.00000000     8.41896850    12.75846110     6.29492704
       120         1     2.00000000     8.41896850    12.75846110     2.10513004
       121         1     2.00000000    10.48197367    33.87497146     4.20002852
       122         1     2.00000000    10.48197367    33.87497146     0.01023152
       123         1     2.00000000    10.47822825    31.76044317     6.29492702
       124         1     2.00000000    10.47822825    31.76044317     2.10513002
       125         1     2.00000000    10.49051736    35.98927124     2.10513002
       126         1     2.00000000    10.49051736    35.98927124     6.29492702
       127         1     2.00000000    10.47933016    29.64556288     4.20002852
       128         1     2.00000000    10.47933016    29.64556288     0.01023152
       129         1     2.00000000    10.50334089    38.10355165     4.20002853
       130         1     2.00000000    10.50334089    38.10355165     0.01023153
       131         1     2.00000000    10.48503853    27.53067772     6.29492702
       132         1     2.00000000    10.48503853    27.53067772     2.10513002
       133         1     2.00000000    10.51945208    40.21813321     6.29492703
       134         1     2.00000000    10.51945208    40.21813321     2.10513003
       135         1     2.00000000    10.49439979    25.41615466     4.20002852
       136         1     2.00000000    10.49439979    25.41615466     0.01023152
       137         1     2.00000000    10.42652300     0.07165141     4.20002853
       138         1     2.00000000    10.42652300     0.07165141     0.01023153
       139         1     2.00000000    10.44652575     2.18659638     6.29492703
       140         1     2.00000000    10.44652575     2.18659638     2.10513003
       141         1     2.00000000    10.50592156    23.30215615     6.29492702
       142         1     2.00000000    10.50592156    23.30215615     2.10513002
       143         1     2.00000000    10.46695610     4.30137585     4.20002854
       144         1     2.00000000    10.46695610     4.30137585     0.01023154
       145         1     2.00000000    10.51936564    21.19013750     4.20002852
       146         1     2.00000000    10.51936564    21.19013750     0.01023152
       147         1     2.00000000    10.48678340     6.41582962     6.29492704
       148         1     2.00000000    10.48678340     6.41582962     2.10513004
       149         1     2.00000000    10.53049328    19.08095479     2.10513003
       150         1     2.00000000    10.53049328    19.08095479     6.29492703
       151         1     2.00000000    10.50494169     8.52971324     4.20002854
       152         1     2.00000000    10.50494169     8.52971324     0.01023154
       153         1     2.00000000    10.52030660    10.64274143     6.29492704
       154         1     2.00000000    10.52030660    10.64274143     2.10513004
       155         1     2.00000000    10.53727522    16.97310268     4.20002853
       156         1     2.00000000    10.53727522    16.97310268     0.01023153
       157         1     2.00000000    10.53170934    12.75459019     4.20002854
       158         1     2.00000000    10.53170934    12.75459019     0.01023154
       159         1     2.00000000    10.53768154    14.86470049     2.10513003
       160         1     2.00000000    10.53768154    14.86470049     6.29492703
       161         1     2.00000000    12.58352815    33.87010825     6.29492702
       162         1     2.00000000    12.58352815    33.87010825     2.10513002
       163         1     2.00000000    12.57938516    31.75544824     4.20002851
       164         1     2.00000000    12.57938516    31.75544824     0.01023151
       165         1     2.00000000    12.59291098    35.98380055     4.20002852
       166         1     2.00000000    12.59291098    35.98380055     0.01023152
       167         1     2.00000000    12.58035149    29.63974878     6.29492701
       168         1     2.00000000    12.58035149    29.63974878     2.10513001
       169         1     2.00000000    12.60636713    38.09785918     6.29492702
       170         1     2.00000000    12.60636713    38.09785918     2.10513002
       171         1     2.00000000    12.58756895    27.52396087     0.01023151
       172         1     2.00000000    12.58756895    27.52396087     4.20002851
       173         1     2.00000000    12.62304298    40.21259649     4.20002852
       174         1     2.00000000    12.62304298    40.21259649     0.01023152
       175         1     2.00000000    12.53096716     0.06636993     6.29492703
       176         1     2.00000000    12.53096716     0.06636993     2.10513003
       177         1     2.00000000    12.59856267    25.40926982     2.10513001
       178         1     2.00000000    12.59856267    25.40926982     6.29492701
       179         1     2.00000000    12.55220937     2.18143266     4.20002853
       180         1     2.00000000    12.55220937     2.18143266     0.01023153
       181         1     2.00000000    12.61199791    23.29400567     4.20002852
       182         1     2.00000000    12.61199791    23.29400567     0.01023152
       183         1     2.00000000    12.57401787     4.29622755     2.10513003
       184         1     2.00000000    12.57401787     4.29622755     6.29492703
       185         1     2.00000000    12.63186710    21.18177846     6.29492702
       186         1     2.00000000    12.63186710    21.18177846     2.10513002
       187         1     2.00000000    12.59540629     6.41063083     0.01023154
       188         1     2.00000000    12.59540629     6.41063083     4.20002854
       189         1     2.00000000    12.61544724     8.52457275     6.29492704
       190         1     2.00000000    12.61544724     8.52457275     2.10513004
       191         1     2.00000000    12.64771111    19.07505537     0.01023152
       192         1     2.00000000    12.64771111    19.07505537     4.20002852
       193         1     2.00000000    12.63290700    10.63778397     4.20002854
       194         1     2.00000000    12.63290700    10.63778397     0.01023154
       195         1     2.00000000    12.65620101    16.96926051     2.10513003
       196         1     2.00000000    12.65620101    16.96926051     6.29492703
       197         1     2.00000000    12.64660301    12.75007140     6.29492703
       198         1     2.00000000    12.64660301    12.75007140     2.10513003
       199         1     2.00000000    12.65528241    14.86124520     4.20002853
       200         1     2.00000000    12.65528241    14.86124520     0.01023153
       201         1     2.00000000    14.67779444    31.75291514     6.29492701
       202         1     2.00000000    14.67779444    31.75291514     2.10513001
       203         1     2.00000000    14.68443100    33.86425035     4.20002851
       204         1     2.00000000    14.68443100    33.86425035     0.01023151
       205         1     2.00000000    14.69429973    35.97588150     2.10513001
       206         1     2.00000000    14.69429973    35.97588150     6.29492701
       207         1     2.00000000    14.67839002    29.63508505     0.01023151
       208         1     2.00000000    14.67839002    29.63508505     4.20002851
       209         1     2.00000000    14.70806403    38.08971225     4.20002852
       210         1     2.00000000    14.70806403    38.08971225     0.01023152
       211         1     2.00000000    14.68801422    27.51888475     2.10513001
       212         1     2.00000000    14.68801422    27.51888475     6.29492701
       213         1     2.00000000    14.72517519    40.20472166     2.10513002
       214         1     2.00000000    14.72517519    40.20472166     6.29492702
       215         1     2.00000000    14.63451782     0.05844644     0.01023152
       216         1     2.00000000    14.63451782     0.05844644     4.20002852
       217         1     2.00000000    14.70266294    25.40597241     4.20002851
       218         1     2.00000000    14.70266294    25.40597241     0.01023151
       219         1     2.00000000    14.65753320     2.17366038     6.29492703
       220         1     2.00000000    14.65753320     2.17366038     2.10513003
       221         1     2.00000000    14.71266926    23.28955463     2.10513001
       222         1     2.00000000    14.71266926    23.28955463     6.29492701
       223         1     2.00000000    14.68127489     4.28861135     4.20002853
       224         1     2.00000000    14.68127489     4.28861135     0.01023153
       225         1     2.00000000    14.70471108     6.40282025     6.29492703
       226         1     2.00000000    14.70471108     6.40282025     2.10513003
       227         1     2.00000000    14.74908991    21.17728081     4.20002852
       228         1     2.00000000    14.74908991    21.17728081     0.01023152
       229         1     2.00000000    14.72683579     8.51644482     4.20002853
       230         1     2.00000000    14.72683579     8.51644482     0.01023153
       231         1     2.00000000    14.74679288    10.63039375     6.29492703
       232         1     2.00000000    14.74679288    10.63039375     2.10513003
       233         1     2.00000000    14.77029643    19.07512541     2.10513002
       234         1     2.00000000    14.77029643    19.07512541     6.29492702
       235         1     2.00000000    14.76279071    12.74364978     4.20002853
       236         1     2.00000000    14.76279071    12.74364978     0.01023153
       237         1     2.00000000    14.77362738    14.85664283     2.10513003
       238         1     2.00000000    14.77362738    14.85664283     6.29492703
       239         1     2.00000000    14.78046384    16.97018202     0.01023152
       240         1     2.00000000    14.78046384    16.97018202     4.20002852
       241         1     2.00000000    16.76511820    29.64092298     2.10513001
       242         1     2.00000000    16.76511820    29.64092298     6.29492701
       243         1     2.00000000    16.77846273    31.75199524     0.01023151
       244         1     2.00000000    16.77846273    31.75199524     4.20002851
       245         1     2.00000000    16.78773887    33.85411540     2.10513001
       246         1     2.00000000    16.78773887    33.85411540     6.29492701
       247         1     2.00000000    16.79484993    35.96407880     0.01023151
       248         1     2.00000000    16.79484993    35.96407880     4.20002851
       249         1     2.00000000    16.80749730    38.08025872     2.10513001
       250         1     2.00000000    16.80749730    38.08025872     6.29492701
       251         1     2.00000000    16.82636864    40.19321443     4.20002852
       252         1     2.00000000    16.82636864    40.19321443     0.01023152
       253         1     2.00000000    16.79245920    27.50760577     0.01023151
       254         1     2.00000000    16.79245920    27.50760577     4.20002851
       255         1     2.00000000    16.73700073     0.04645435     6.29492702
       256         1     2.00000000    16.73700073     0.04645435     2.10513002
       257         1     2.00000000    16.80643943    25.40790870     6.29492701
       258         1     2.00000000    16.80643943    25.40790870     2.10513001
       259         1     2.00000000    16.80499358    23.28922607     0.01023151
       260         1     2.00000000    16.80499358    23.28922607     4.20002851
       261         1     2.00000000    16.76223557     2.16258537     4.20002853
       262         1     2.00000000    16.76223557     2.16258537     0.01023153
       263         1     2.00000000    16.78844347     4.27785639     6.29492703
       264         1     2.00000000    16.78844347     4.27785639     2.10513003
       265         1     2.00000000    16.81524859     6.39157374     0.01023153
       266         1     2.00000000    16.81524859     6.39157374     4.20002853
       267         1     2.00000000    16.83950780     8.50416620     6.29492703
       268         1     2.00000000    16.83950780     8.50416620     2.10513003
       269         1     2.00000000    16.87354730    21.18344007     6.29492701
       270         1     2.00000000    16.87354730    21.18344007     2.10513001
       271         1     2.00000000    16.86049389    10.61780406     4.20002853
       272         1     2.00000000    16.86049389    10.61780406     0.01023153
       273         1     2.00000000    16.88074619    12.73505764     6.29492703
       274         1     2.00000000    16.88074619    12.73505764     2.10513003
       275         1     2.00000000    16.89126509    14.84919525     4.20002853
       276         1     2.00000000    16.89126509    14.84919525     0.01023153
       277         1     2.00000000    16.89956567    16.96475260     6.29492702
       278         1     2.00000000    16.89956567    16.96475260     2.10513002
       279         1     2.00000000    16.90667655    19.09738544     4.20002852
       280         1     2.00000000    16.90667655    19.09738544     0.01023152
       281         1     2.00000000    18.84731073    29.65565147     0.01023151
       282         1     2.00000000    18.84731073    29.65565147     4.20002851
       283         1     2.00000000    18.83697220    23.30681929     6.29492701
       284         1     2.00000000    18.83697220    23.30681929     2.10513001
       285         1     2.00000000    18.85910925    27.54216319     6.29492701
       286         1     2.00000000    18.85910925    27.54216319     2.10513001
       287         1     2.00000000    18.88500490    35.95764315     6.29492701
       288         1     2.00000000    18.88500490    35.95764315     2.10513001
       289         1     2.00000000    18.90817414    38.06925338     4.20002851
       290         1     2.00000000    18.90817414    38.06925338     0.01023151
       291         1     2.00000000    18.89229700    31.74284525     2.10513001
       292         1     2.00000000    18.89229700    31.74284525     6.29492701
       293         1     2.00000000    18.90008052    33.82988197     0.01023151
       294         1     2.00000000    18.90008052    33.82988197     4.20002851
       295         1     2.00000000    18.92848878    40.17440636     2.10513002
       296         1     2.00000000    18.92848878    40.17440636     6.29492702
       297         1     2.00000000    18.83701080     0.02818512     4.20002852
       298         1     2.00000000    18.83701080     0.02818512     0.01023152
       299         1     2.00000000    18.86483519     2.14945048     2.10513002
       300         1     2.00000000    18.86483519     2.14945048     6.29492702
       301         1     2.00000000    18.89656813     4.26298177     0.01023153
       302         1     2.00000000    18.89656813     4.26298177     4.20002853
       303         1     2.00000000    18.92692429     6.37407673     2.10513003
       304         1     2.00000000    18.92692429     6.37407673     6.29492703
       305         1     2.00000000    18.98783490    25.35407384     0.01023151
       306         1     2.00000000    18.98783490    25.35407384     4.20002851
       307         1     2.00000000    18.95540556     8.48829048     0.01023153
       308         1     2.00000000    18.95540556     8.48829048     4.20002853
       309         1     2.00000000    18.97483610    10.59978363     2.10513003
       310         1     2.00000000    18.97483610    10.59978363     6.29492703
       311         1     2.00000000    18.99652849    19.07517767     2.10513002
       312         1     2.00000000    18.99652849    19.07517767     6.29492702
       313         1     2.00000000    18.99365133    12.71373973     0.01023153
       314         1     2.00000000    18.99365133    12.71373973     4.20002853
       315         1     2.00000000    19.01651526    16.94937658     0.01023152
       316         1     2.00000000    19.01651526    16.94937658     4.20002852
       317         1     2.00000000    19.01618524    14.84944099     6.29492702
       318         1     2.00000000    19.01618524    14.84944099     2.10513002
       319         1     2.00000000    19.13552031    21.29296253     4.20002851
       320         1     2.00000000    19.13552031    21.29296253     0.01023151
       321         1     2.00000000    20.91435989    29.62915577     6.29492700
       322         1     2.00000000    20.91435989    29.62915577     2.10513000
       323         1     2.00000000    20.96794104    35.95988880     4.20002851
       324         1     2.00000000    20.96794104    35.95988880     0.01023151
       325         1     2.00000000    20.97522396    33.84269372     6.29492701
       326         1     2.00000000    20.97522396    33.84269372     2.10513001
       327         1     2.00000000    20.97461269    27.65232667     0.01023151
       328         1     2.00000000    20.97461269    27.65232667     4.20002851
       329         1     2.00000000    21.02086201    38.04813771     2.10513001
       330         1     2.00000000    21.02086201    38.04813771     6.29492701
       331         1     2.00000000    20.92360662     0.01168589     6.29492702
       332         1     2.00000000    20.92360662     0.01168589     2.10513002
       333         1     2.00000000    21.03729071    40.13795180     4.20002851
       334         1     2.00000000    21.03729071    40.13795180     0.01023151
       335         1     2.00000000    21.01045633    25.66199251     6.29492701
       336         1     2.00000000    21.01045633    25.66199251     2.10513001
       337         1     2.00000000    20.96621534     2.13157786     0.01023152
       338         1     2.00000000    20.96621534     2.13157786     4.20002852
       339         1     2.00000000    21.04065425    19.01551322     0.01023152
       340         1     2.00000000    21.04065425    19.01551322     4.20002852
       341         1     2.00000000    21.00952928     4.24213326     2.10513002
       342         1     2.00000000    21.00952928     4.24213326     6.29492702
       343         1     2.00000000    21.04169056     6.34902118     4.20002853
       344         1     2.00000000    21.04169056     6.34902118     0.01023153
       345         1     2.00000000    21.10119430    31.66921232     4.20002850
       346         1     2.00000000    21.10119430    31.66921232     0.01023150
       347         1     2.00000000    21.06722796     8.46107623     2.10513003
       348         1     2.00000000    21.06722796     8.46107623     6.29492703
       349         1     2.00000000    21.10124082    14.79756405     0.01023152
       350         1     2.00000000    21.10124082    14.79756405     4.20002852
       351         1     2.00000000    21.10107828    10.58923518     0.01023153
       352         1     2.00000000    21.10107828    10.58923518     4.20002853
       353         1     2.00000000    21.10877060    12.68024821     6.29492703
       354         1     2.00000000    21.10877060    12.68024821     2.10513003
       355         1     2.00000000    21.25549843    20.99114152     6.29492702
       356         1     2.00000000    21.25549843    20.99114152     2.10513002
       357         1     2.00000000    21.25448758    16.99714981     2.10513002
       358         1     2.00000000    21.25448758    16.99714981     6.29492702
       359         1     2.00000000    22.81552922    24.96129504     4.20002851
       360         1     2.00000000    22.81552922    24.96129504     0.01023151
       361         1     2.00000000    23.03392477    35.92236072     2.10513001
       362         1     2.00000000    23.03392477    35.92236072     6.29492701
       363         1     2.00000000    23.11010130    42.25859677     4.20002852
       364         1     2.00000000    23.11010130    42.25859677     0.01023152
       365         1     2.00000000    23.08873139    33.94465197     4.20002851
       366         1     2.00000000    23.08873139    33.94465197     0.01023151
       367         1     2.00000000    23.10956199    40.13666675     6.29492701
       368         1     2.00000000    23.10956199    40.13666675     2.10513001
       369         1     2.00000000    23.07459393     2.09655000     6.29492702
       370         1     2.00000000    23.07459393     2.09655000     2.10513002
       371         1     2.00000000    23.10399682    21.71713867     0.01023152
       372         1     2.00000000    23.10399682    21.71713867     4.20002852
       373         1     2.00000000    23.14687125    31.94888757     6.29492700
       374         1     2.00000000    23.14687125    31.94888757     2.10513000
       375         1     2.00000000    23.14534782    14.72190671     6.29492702
       376         1     2.00000000    23.14534782    14.72190671     2.10513002
       377         1     2.00000000    23.12375061     4.19618426     0.01023152
       378         1     2.00000000    23.12375061     4.19618426     4.20002852
       379         1     2.00000000    23.22867633    37.96232504     4.20002851
       380         1     2.00000000    23.22867633    37.96232504     0.01023151
       381         1     2.00000000    23.16534835     6.33974179     2.10513003
       382         1     2.00000000    23.16534835     6.33974179     6.29492703
       383         1     2.00000000    23.18076902     8.42275004     0.01023153
       384         1     2.00000000    23.18076902     8.42275004     4.20002853
       385         1     2.00000000    23.19373305    10.52720322     6.29492703
       386         1     2.00000000    23.19373305    10.52720322     2.10513003
       387         1     2.00000000    23.35866459    16.69222481     0.01023152
       388         1     2.00000000    23.35866459    16.69222481     4.20002852
       389         1     2.00000000    23.35486366    12.71174429     0.01023153
       390         1     2.00000000    23.35486366    12.71174429     4.20002853
       391         1     2.00000000    24.08552245    26.51603158     6.29492701
       392         1     2.00000000    24.08552245    26.51603158     2.10513001
       393         1     2.00000000    24.23863242    23.49331284     2.10513001
       394         1     2.00000000    24.23863242    23.49331284     6.29492701
       395         1     2.00000000    24.75518352    20.59635836     6.29492702
       396         1     2.00000000    24.75518352    20.59635836     2.10513002
       397         1     2.00000000    24.97315480    31.27119102     4.20002851
       398         1     2.00000000    24.97315480    31.27119102     0.01023151
       399         1     2.00000000    25.16758969    42.20251622     2.10513002
       400         1     2.00000000    25.16758969    42.20251622     6.29492702
       401         1     2.00000000    25.22314816    40.22686607     0.01023151
       402         1     2.00000000    25.22314816    40.22686607     4.20002851
       403         1     2.00000000    25.19568811    17.40728363     6.29492702
       404         1     2.00000000    25.19568811    17.40728363     2.10513002
       405         1     2.00000000    25.27688111    38.23085230     2.10513001
       406         1     2.00000000    25.27688111    38.23085230     6.29492701
       407         1     2.00000000    25.19801856     4.17123093     6.29492702
       408         1     2.00000000    25.19801856     4.17123093     2.10513002
       409         1     2.00000000    25.24268162    10.44185925     0.01023153
       410         1     2.00000000    25.24268162    10.44185925     4.20002853
       411         1     2.00000000    25.25759814     6.29073841     4.20002853
       412         1     2.00000000    25.25759814     6.29073841     0.01023153
       413         1     2.00000000    25.25695642     1.98171792     0.01023152
       414         1     2.00000000    25.25695642     1.98171792     4.20002852
       415         1     2.00000000    25.33576592    28.04898054     4.20002851
       416         1     2.00000000    25.33576592    28.04898054     0.01023151
       417         1     2.00000000    25.46088652    12.40999178     6.29492703
       418         1     2.00000000    25.46088652    12.40999178     2.10513003
       419         1     2.00000000    25.45706089     8.43621139     2.10513003
       420         1     2.00000000    25.45706089     8.43621139     6.29492703
       421         1     2.00000000    25.68289709    25.13927801     4.20002851
       422         1     2.00000000    25.68289709    25.13927801     0.01023151
       423         1     2.00000000    26.01938319    22.21127024     0.01023152
       424         1     2.00000000    26.01938319    22.21127024     4.20002852
       425         1     2.00000000    26.25452980    32.80171110     2.10513001
       426         1     2.00000000    26.25452980    32.80171110     6.29492701
       427         1     2.00000000    26.25904364    19.21023655     4.20002852
       428         1     2.00000000    26.25904364    19.21023655     0.01023152
       429         1     2.00000000    26.42046569    29.78553132     6.29492701
       430         1     2.00000000    26.42046569    29.78553132     2.10513001
       431         1     2.00000000    26.85209225    16.31709541     4.20002853
       432         1     2.00000000    26.85209225    16.31709541     0.01023153
       433         1     2.00000000    26.98951416    26.80639382     6.29492701
       434         1     2.00000000    26.98951416    26.80639382     2.10513001
       435         1     2.00000000    27.10410751    37.55066026     0.01023151
       436         1     2.00000000    27.10410751    37.55066026     4.20002851
       437         1     2.00000000    27.30880923    23.85160900     2.10513002
       438         1     2.00000000    27.30880923    23.85160900     6.29492702
       439         1     2.00000000    27.29372094    13.13394586     0.01023153
       440         1     2.00000000    27.29372094    13.13394586     4.20002853
       441         1     2.00000000    27.29384063     2.19345317     6.29492702
       442         1     2.00000000    27.29384063     2.19345317     2.10513002
       443         1     2.00000000    27.32079050     4.18380890     0.01023152
       444         1     2.00000000    27.32079050     4.18380890     4.20002852
       445         1     2.00000000    27.35241622     6.15305593     6.29492703
       446         1     2.00000000    27.35241622     6.15305593     2.10513003
       447         1     2.00000000    27.49767600    34.33370705     0.01023151
       448         1     2.00000000    27.49767600    34.33370705     4.20002851
       449         1     2.00000000    27.57274895     8.12829130     4.20002853
       450         1     2.00000000    27.57274895     8.12829130     0.01023153
       451         1     2.00000000    27.67000642    20.89367629     2.10513002
       452         1     2.00000000    27.67000642    20.89367629     6.29492702
       453         1     2.00000000    27.85496355    31.42240501     0.01023151
       454         1     2.00000000    27.85496355    31.42240501     4.20002851
       455         1     2.00000000    28.08283711    17.95522153     2.10513003
       456         1     2.00000000    28.08283711    17.95522153     6.29492703
       457         1     2.00000000    28.22630512    28.48447563     4.20002851
       458         1     2.00000000    28.22630512    28.48447563     0.01023151
       459         1     2.00000000    28.38111329    39.08429779     2.10513001
       460         1     2.00000000    28.38111329    39.08429779     6.29492701
       461         1     2.00000000    28.35479626    14.94222623     6.29492703
       462         1     2.00000000    28.35479626    14.94222623     2.10513003
       463         1     2.00000000    28.56572240    36.07449201     6.29492701
       464         1     2.00000000    28.56572240    36.07449201     2.10513001
       465         1     2.00000000    28.63043312    25.51728239     4.20002852
       466         1     2.00000000    28.63043312    25.51728239     0.01023152
       467         1     2.00000000    28.95421690    12.05143078     6.29492703
       468         1     2.00000000    28.95421690    12.05143078     2.10513003
       469         1     2.00000000    28.97907750    22.55916256     0.01023152
       470         1     2.00000000    28.97907750    22.55916256     4.20002852
       471         1     2.00000000    29.15466894    33.09544821     6.29492701
       472         1     2.00000000    29.15466894    33.09544821     2.10513001
       473         1     2.00000000    29.11625308     1.53345918     0.01023152
       474         1     2.00000000    29.11625308     1.53345918     4.20002852
       475         1     2.00000000    29.33577367    19.61095025     0.01023153
       476         1     2.00000000    29.33577367    19.61095025     4.20002853
       477         1     2.00000000    29.40802241     8.85910899     2.10513003
       478         1     2.00000000    29.40802241     8.85910899     6.29492703
       479         1     2.00000000    29.49113013    30.14072320     6.29492701
       480         1     2.00000000    29.49113013    30.14072320     2.10513001
       481         1     2.00000000    29.62286965    40.61435668     4.20002851
       482         1     2.00000000    29.62286965    40.61435668     0.01023151
       483         1     2.00000000    29.74743550    16.64541444     4.20002853
       484         1     2.00000000    29.74743550    16.64541444     0.01023153
       485         1     2.00000000    29.90847306    27.19595821     6.29492701
       486         1     2.00000000    29.90847306    27.19595821     2.10513001
       487         1     2.00000000    29.98921265    37.71135990     0.01023151
       488         1     2.00000000    29.98921265    37.71135990     4.20002851
       489         1     2.00000000    30.17599661    13.69953526     4.20002853
       490         1     2.00000000    30.17599661    13.69953526     0.01023153
       491         1     2.00000000    30.28058200    24.23113384     6.29492702
       492         1     2.00000000    30.28058200    24.23113384     2.10513002
       493         1     2.00000000    30.38145159    34.77871491     0.01023151
       494         1     2.00000000    30.38145159    34.77871491     4.20002851
       495         1     2.00000000    30.33737313     3.11347522     6.29492702
       496         1     2.00000000    30.33737313     3.11347522     2.10513002
       497         1     2.00000000    30.45922259    10.68323920     4.20002853
       498         1     2.00000000    30.45922259    10.68323920     0.01023153
       499         1     2.00000000    30.58349485     0.09331312     2.10513002
       500         1     2.00000000    30.58349485     0.09331312     6.29492702
       501         1     2.00000000    30.64656268    21.27610093     6.29492702
       502         1     2.00000000    30.64656268    21.27610093     2.10513002
       503         1     2.00000000    30.80148525    31.81506586     4.20002851
       504         1     2.00000000    30.80148525    31.81506586     0.01023151
       505         1     2.00000000    31.03317470    18.31996512     6.29492703
       506         1     2.00000000    31.03317470    18.31996512     2.10513003
       507         1     2.00000000    31.08947223     7.81026274     0.01023153
       508         1     2.00000000    31.08947223     7.81026274     4.20002853
       509         1     2.00000000    31.18266363    28.86602472     4.20002851
       510         1     2.00000000    31.18266363    28.86602472     0.01023151
       511         1     2.00000000    31.28270343    39.38853705     6.29492701
       512         1     2.00000000    31.28270343    39.38853705     2.10513001
       513         1     2.00000000    31.41791747    15.36545668     2.10513003
       514         1     2.00000000    31.41791747    15.36545668     6.29492703
       515         1     2.00000000    31.57404698    25.90961095     4.20002852
       516         1     2.00000000    31.57404698    25.90961095     0.01023152
       517         1     2.00000000    31.63438667    36.44045552     6.29492701
       518         1     2.00000000    31.63438667    36.44045552     2.10513001
       519         1     2.00000000    31.56927101     4.65298013     0.01023153
       520         1     2.00000000    31.56927101     4.65298013     4.20002853
       521         1     2.00000000    31.84523036    12.39520326     6.29492703
       522         1     2.00000000    31.84523036    12.39520326     2.10513003
       523         1     2.00000000    31.94587840    22.94986695     0.01023152
       524         1     2.00000000    31.94587840    22.94986695     4.20002852
       525         1     2.00000000    31.97640682     1.75918406     0.01023152
       526         1     2.00000000    31.97640682     1.75918406     4.20002852
       527         1     2.00000000    32.06957671    33.49994019     6.29492701
       528         1     2.00000000    32.06957671    33.49994019     2.10513001
       529         1     2.00000000    32.29499755     9.45080137     2.10513003
       530         1     2.00000000    32.29499755     9.45080137     6.29492703
       531         1     2.00000000    32.31993029    19.99336224     0.01023153
       532         1     2.00000000    32.31993029    19.99336224     4.20002853
       533         1     2.00000000    32.50008593    41.08478595     0.01023152
       534         1     2.00000000    32.50008593    41.08478595     4.20002852
       535         1     2.00000000    32.46313706    30.54099157     2.10513001
       536         1     2.00000000    32.46313706    30.54099157     6.29492701
       537         1     2.00000000    32.59707553     6.42362762     6.29492703
       538         1     2.00000000    32.59707553     6.42362762     2.10513003
       539         1     2.00000000    32.71457069    17.03777413     0.01023153
       540         1     2.00000000    32.71457069    17.03777413     4.20002853
       541         1     2.00000000    32.85725759    27.58766722     2.10513002
       542         1     2.00000000    32.85725759    27.58766722     6.29492702
       543         1     2.00000000    32.93455569    38.12221742     4.20002852
       544         1     2.00000000    32.93455569    38.12221742     0.01023152
       545         1     2.00000000    33.12067611    14.07697409     4.20002853
       546         1     2.00000000    33.12067611    14.07697409     0.01023153
       547         1     2.00000000    33.23902328    24.62892856     2.10513002
       548         1     2.00000000    33.23902328    24.62892856     6.29492702
       549         1     2.00000000    33.24295731     3.45467951     2.10513003
       550         1     2.00000000    33.24295731     3.45467951     6.29492703
       551         1     2.00000000    33.33300391    35.17627898     0.01023151
       552         1     2.00000000    33.33300391    35.17627898     4.20002851
       553         1     2.00000000    33.52302690    11.12010671     4.20002853
       554         1     2.00000000    33.52302690    11.12010671     0.01023153
       555         1     2.00000000    33.61546163    21.67066352     2.10513003
       556         1     2.00000000    33.61546163    21.67066352     6.29492703
       557         1     2.00000000    33.62775306     0.50122716     6.29492702
       558         1     2.00000000    33.62775306     0.50122716     2.10513002
       559         1     2.00000000    33.74296956    32.22361503     4.20002851
       560         1     2.00000000    33.74296956    32.22361503     0.01023151
       561         1     2.00000000    33.97181609     8.14252181     4.20002853
       562         1     2.00000000    33.97181609     8.14252181     0.01023153
       563         1     2.00000000    34.00150592    18.71441746     6.29492703
       564         1     2.00000000    34.00150592    18.71441746     2.10513003
       565         1     2.00000000    34.13754316    29.26742352     4.20002852
       566         1     2.00000000    34.13754316    29.26742352     0.01023152
       567         1     2.00000000    34.19134944    39.81782454     2.10513002
       568         1     2.00000000    34.19134944    39.81782454     6.29492702
       569         1     2.00000000    34.39630888    15.75610080     2.10513003
       570         1     2.00000000    34.39630888    15.75610080     6.29492703
       571         1     2.00000000    34.43368782     5.17623391     4.20002853
       572         1     2.00000000    34.43368782     5.17623391     0.01023153
       573         1     2.00000000    34.52705406    26.31026793     0.01023152
       574         1     2.00000000    34.52705406    26.31026793     4.20002852
       575         1     2.00000000    34.60205574    36.85826085     2.10513002
       576         1     2.00000000    34.60205574    36.85826085     6.29492702
       577         1     2.00000000    34.80829780    12.79740570     6.29492703
       578         1     2.00000000    34.80829780    12.79740570     2.10513003
       579         1     2.00000000    34.90780449    23.35155908     0.01023153
       580         1     2.00000000    34.90780449    23.35155908     4.20002853
       581         1     2.00000000    34.90729265     2.19997172     4.20002853
       582         1     2.00000000    34.90729265     2.19997172     0.01023153
       583         1     2.00000000    35.01437626    33.90663197     6.29492702
       584         1     2.00000000    35.01437626    33.90663197     2.10513002
       585         1     2.00000000    35.23245326     9.83241303     6.29492703
       586         1     2.00000000    35.23245326     9.83241303     2.10513003
       587         1     2.00000000    35.28982057    20.39405917     0.01023153
       588         1     2.00000000    35.28982057    20.39405917     4.20002853
       589         1     2.00000000    35.44101759    41.50631632     4.20002852
       590         1     2.00000000    35.44101759    41.50631632     0.01023152
       591         1     2.00000000    35.41573018    30.95048780     2.10513002
       592         1     2.00000000    35.41573018    30.95048780     6.29492702
       593         1     2.00000000    35.64761479     6.86803469     2.10513003
       594         1     2.00000000    35.64761479     6.86803469     6.29492703
       595         1     2.00000000    35.68171469    17.43674641     0.01023153
       596         1     2.00000000    35.68171469    17.43674641     4.20002853
       597         1     2.00000000    35.81018725    27.99338341     2.10513002
       598         1     2.00000000    35.81018725    27.99338341     6.29492702
       599         1     2.00000000    35.86950813    38.54918428     4.20002852
       600         1     2.00000000    35.86950813    38.54918428     0.01023152
       601         1     2.00000000    36.08471940    14.47879708     0.01023153
       602         1     2.00000000    36.08471940    14.47879708     4.20002853
       603         1     2.00000000    36.14169605     3.90883394     6.29492703
       604         1     2.00000000    36.14169605     3.90883394     2.10513003
       605         1     2.00000000    36.19664262    25.03489001     6.29492703
       606         1     2.00000000    36.19664262    25.03489001     2.10513003
       607         1     2.00000000    36.28276238    35.59193062     0.01023152
       608         1     2.00000000    36.28276238    35.59193062     4.20002852
       609         1     2.00000000    36.49591071    11.51821487     0.01023153
       610         1     2.00000000    36.49591071    11.51821487     4.20002853
       611         1     2.00000000    36.57957873    22.07659834     2.10513003
       612         1     2.00000000    36.57957873    22.07659834     6.29492703
       613         1     2.00000000    36.58210920     0.93826405     2.10513002
       614         1     2.00000000    36.58210920     0.93826405     6.29492702
       615         1     2.00000000    36.69111469    32.63571783     4.20002852
       616         1     2.00000000    36.69111469    32.63571783     0.01023152
       617         1     2.00000000    36.92415178     8.55755030     4.20002853
       618         1     2.00000000    36.92415178     8.55755030     0.01023153
       619         1     2.00000000    36.96738350    19.11911660     2.10513003
       620         1     2.00000000    36.96738350    19.11911660     6.29492703
       621         1     2.00000000    37.12735338    40.24049043     6.29492702
       622         1     2.00000000    37.12735338    40.24049043     2.10513002
       623         1     2.00000000    37.09001205    29.67827324     4.20002852
       624         1     2.00000000    37.09001205    29.67827324     0.01023152
       625         1     2.00000000    37.36372396    16.16156796     2.10513003
       626         1     2.00000000    37.36372396    16.16156796     6.29492703
       627         1     2.00000000    37.37403167     5.60049950     4.20002853
       628         1     2.00000000    37.37403167     5.60049950     0.01023153
       629         1     2.00000000    37.48191379    26.71998192     4.20002853
       630         1     2.00000000    37.48191379    26.71998192     0.01023153
       631         1     2.00000000    37.54828175    37.28073423     2.10513002
       632         1     2.00000000    37.54828175    37.28073423     6.29492702
       633         1     2.00000000    37.77099132    13.20309416     6.29492703
       634         1     2.00000000    37.77099132    13.20309416     2.10513003
       635         1     2.00000000    37.83235395     2.63596861     0.01023153
       636         1     2.00000000    37.83235395     2.63596861     4.20002853
       637         1     2.00000000    37.86787369    23.76131959     4.20002853
       638         1     2.00000000    37.86787369    23.76131959     0.01023153
       639         1     2.00000000    37.96212035    34.32272454     2.10513002
       640         1     2.00000000    37.96212035    34.32272454     6.29492702
       641         1     2.00000000    38.18996028    10.24437706     6.29492703
       642         1     2.00000000    38.18996028    10.24437706     2.10513003
       643         1     2.00000000    38.25400866    20.80327905     4.20002853
       644         1     2.00000000    38.25400866    20.80327905     0.01023153
       645         1     2.00000000    38.38093832    41.93248728     4.20002852
       646         1     2.00000000    38.38093832    41.93248728     0.01023152
       647         1     2.00000000    38.36696067    31.36470126     2.10513002
       648         1     2.00000000    38.36696067    31.36470126     6.29492702
       649         1     2.00000000    38.62033747     7.28655353     2.10513003
       650         1     2.00000000    38.62033747     7.28655353     6.29492703
       651         1     2.00000000    38.64632672    17.84572390     4.20002853
       652         1     2.00000000    38.64632672    17.84572390     0.01023153
       653         1     2.00000000    38.81022517    38.97106089     4.20002852
       654         1     2.00000000    38.81022517    38.97106089     0.01023152
       655         1     2.00000000    38.76381968    28.40637132     2.10513002
       656         1     2.00000000    38.76381968    28.40637132     6.29492702
       657         1     2.00000000    39.04758275    14.88801369     4.20002852
       658         1     2.00000000    39.04758275    14.88801369     0.01023152
       659         1     2.00000000    39.07633777     4.32773021     2.10513003
       660         1     2.00000000    39.07633777     4.32773021     6.29492703
       661         1     2.00000000    39.15390588    25.44761045     2.10513003
       662         1     2.00000000    39.15390588    25.44761045     6.29492703
       663         1     2.00000000    39.22943249    36.01118604     4.20002852
       664         1     2.00000000    39.22943249    36.01118604     0.01023152
       665         1     2.00000000    39.45882238    11.93008292     0.01023153
       666         1     2.00000000    39.45882238    11.93008292     4.20002853
       667         1     2.00000000    39.52037089     1.36343170     2.10513002
       668         1     2.00000000    39.52037089     1.36343170     6.29492702
       669         1     2.00000000    39.54084789    22.48908925     2.10513004
       670         1     2.00000000    39.54084789    22.48908925     6.29492704
       671         1     2.00000000    39.64060662    33.05235765     4.20002852
       672         1     2.00000000    39.64060662    33.05235765     0.01023152
       673         1     2.00000000    39.88306734     8.97246509     4.20002853
       674         1     2.00000000    39.88306734     8.97246509     0.01023153
       675         1     2.00000000    39.93040549    19.53116533     2.10513003
       676         1     2.00000000    39.93040549    19.53116533     6.29492703
       677         1     2.00000000    40.06721965    40.66169801     2.10513002
       678         1     2.00000000    40.06721965    40.66169801     6.29492702
       679         1     2.00000000    40.04277902    30.09370811     4.20002853
       680         1     2.00000000    40.04277902    30.09370811     0.01023153
       681         1     2.00000000    40.32328819     6.01500266     4.20002853
       682         1     2.00000000    40.32328819     6.01500266     0.01023153
       683         1     2.00000000    40.32669045    16.57349524     2.10513002
       684         1     2.00000000    40.32669045    16.57349524     6.29492702
       685         1     2.00000000    40.49324434    37.70036646     2.10513002
       686         1     2.00000000    40.49324434    37.70036646     6.29492702
       687         1     2.00000000    40.43741407    27.13493809     4.20002853
       688         1     2.00000000    40.43741407    27.13493809     0.01023153
       689         1     2.00000000    40.73221618    13.61583819     2.10513000
       690         1     2.00000000    40.73221618    13.61583819     6.29492700
       691         1     2.00000000    40.77019208     3.05358166     4.20002852
       692         1     2.00000000    40.77019208     3.05358166     0.01023152
       693         1     2.00000000    40.82676198    24.17616174     4.20002854
       694         1     2.00000000    40.82676198    24.17616174     0.01023154
       695         1     2.00000000    40.91058985    34.74068513     2.10513003
       696         1     2.00000000    40.91058985    34.74068513     6.29492703
       697         1     2.00000000    41.14873761    10.65828072     2.10513003
       698         1     2.00000000    41.14873761    10.65828072     6.29492703
       699         1     2.00000000    41.21537092    21.21779811     4.20002853
       700         1     2.00000000    41.21537092    21.21779811     0.01023153
       701         1     2.00000000    41.20934676     0.09039091     4.20002852
       702         1     2.00000000    41.20934676     0.09039091     0.01023152
       703         1     2.00000000    41.31876042    31.78167687     2.10513003
       704         1     2.00000000    41.31876042    31.78167687     6.29492703
       705         1     2.00000000    41.57773910     7.70073867     2.10513003
       706         1     2.00000000    41.57773910     7.70073867     6.29492703
       707         1     2.00000000    41.60810517    18.25984659     4.20002852
       708         1     2.00000000    41.60810517    18.25984659     0.01023152
       709         1     2.00000000    41.75323629    39.38959858     4.20002852
       710         1     2.00000000    41.75323629    39.38959858     0.01023152
       711         1     2.00000000    41.71835614    28.82286035     2.10513002
       712         1     2.00000000    41.71835614    28.82286035     6.29492702
       713         1     2.00000000    42.00830435    15.30208040     4.20002849
       714         1     2.00000000    42.00830435    15.30208040     0.01023149
       715         1     2.00000000    42.01981172     4.74151957     2.10513003
       716         1     2.00000000    42.01981172     4.74151957     6.29492703
       717         1     2.00000000    42.11116590    25.86403645     2.10513002
       718         1     2.00000000    42.11116590    25.86403645     6.29492702
       719         1     2.00000000    42.17701872    36.42913169     4.20002852
       720         1     2.00000000    42.17701872    36.42913169     0.01023152
       721         1     2.00000000    50.87616642    16.55295585     4.20002852
       722         1     2.00000000    50.87616642    16.55295585     0.01023152
       723         1     2.00000000    50.85172683     5.98496653     2.10513002
       724         1     2.00000000    50.85172683     5.98496653     6.29492702
       725         1     2.00000000    50.98854016    27.11549844     2.10513002
       726         1     2.00000000    50.98854016    27.11549844     6.29492702
       727         1     2.00000000    51.03587898    37.67419958     4.20002853
       728         1     2.00000000    51.03587898    37.67419958     0.01023153
       729         1     2.00000000    51.27833913    13.59430621     4.20002852
       730         1     2.00000000    51.27833913    13.59430621     0.01023152
       731         1     2.00000000    51.37809765    24.15757443     2.10513001
       732         1     2.00000000    51.37809765    24.15757443     6.29492701
       733         1     2.00000000    51.28711486     3.02186876     2.10513003
       734         1     2.00000000    51.28711486     3.02186876     6.29492703
       735         1     2.00000000    51.46012260    34.71658173     4.20002853
       736         1     2.00000000    51.46012260    34.71658173     0.01023153
       737         1     2.00000000    51.68951365    10.63547790     4.20002852
       738         1     2.00000000    51.68951365    10.63547790     0.01023152
       739         1     2.00000000    51.76503961    21.19905307     2.10513001
       740         1     2.00000000    51.76503961    21.19905307     6.29492701
       741         1     2.00000000    51.73114805     0.05757036     2.10513003
       742         1     2.00000000    51.73114805     0.05757036     6.29492703
       743         1     2.00000000    51.87136201    31.75865075     4.20002853
       744         1     2.00000000    51.87136201    31.75865075     0.01023153
       745         1     2.00000000    52.15512618    18.24029265     2.10513001
       746         1     2.00000000    52.15512618    18.24029265     6.29492701
       747         1     2.00000000    52.10872144     7.67560348     4.20002852
       748         1     2.00000000    52.10872144     7.67560348     0.01023152
       749         1     2.00000000    52.27261871    28.80094026     4.20002852
       750         1     2.00000000    52.27261871    28.80094026     0.01023152
       751         1     2.00000000    52.29860905    39.36011102     2.10513002
       752         1     2.00000000    52.29860905    39.36011102     6.29492702
       753         1     2.00000000    52.55198515    15.28196276     2.10513001
       754         1     2.00000000    52.55198515    15.28196276     6.29492701
       755         1     2.00000000    52.53800814     4.71417712     4.20002852
       756         1     2.00000000    52.53800814     4.71417712     0.01023152
       757         1     2.00000000    52.66493700    25.84338489     4.20002852
       758         1     2.00000000    52.66493700    25.84338489     0.01023152
       759         1     2.00000000    52.72898566    36.40228741     6.29492704
       760         1     2.00000000    52.72898566    36.40228741     2.10513004
       761         1     2.00000000    52.95682579    12.32393955     2.10513002
       762         1     2.00000000    52.95682579    12.32393955     6.29492702
       763         1     2.00000000    53.05107201    22.88534425     4.20002851
       764         1     2.00000000    53.05107201    22.88534425     0.01023151
       765         1     2.00000000    52.97513192     1.74933185     0.01023153
       766         1     2.00000000    52.97513192     1.74933185     4.20002853
       767         1     2.00000000    53.14795372    33.44357026     6.29492704
       768         1     2.00000000    53.14795372    33.44357026     2.10513004
       769         1     2.00000000    53.37066476     9.36593000     2.10513002
       770         1     2.00000000    53.37066476     9.36593000     6.29492702
       771         1     2.00000000    53.43703210    19.92668200     4.20002851
       772         1     2.00000000    53.43703210    19.92668200     0.01023151
       773         1     2.00000000    53.54491478    41.04616503     4.20002853
       774         1     2.00000000    53.54491478    41.04616503     0.01023153
       775         1     2.00000000    53.55522124    30.48509641     2.10513003
       776         1     2.00000000    53.55522124    30.48509641     6.29492703
       777         1     2.00000000    53.82893371    16.96839075     4.20002851
       778         1     2.00000000    53.82893371    16.96839075     0.01023151
       779         1     2.00000000    53.79159310     6.40617387     6.29492702
       780         1     2.00000000    53.79159310     6.40617387     2.10513002
       781         1     2.00000000    53.95156199    27.52754756     2.10513002
       782         1     2.00000000    53.95156199    27.52754756     6.29492702
       783         1     2.00000000    53.99479441    38.08911409     4.20002853
       784         1     2.00000000    53.99479441    38.08911409     0.01023153
       785         1     2.00000000    54.22783122    14.01094628     4.20002851
       786         1     2.00000000    54.22783122    14.01094628     0.01023151
       787         1     2.00000000    54.22537669     3.44703629     2.10513002
       788         1     2.00000000    54.22537669     3.44703629     6.29492702
       789         1     2.00000000    54.33936685    24.57006569     2.10513002
       790         1     2.00000000    54.33936685    24.57006569     6.29492702
       791         1     2.00000000    54.42303476    35.12844939     0.01023154
       792         1     2.00000000    54.42303476    35.12844939     4.20002854
       793         1     2.00000000    54.63618386    11.05473359     0.01023152
       794         1     2.00000000    54.63618386    11.05473359     4.20002852
       795         1     2.00000000    54.72230306    21.61177401     2.10513001
       796         1     2.00000000    54.72230306    21.61177401     6.29492701
       797         1     2.00000000    54.66578984     0.47646646     6.29492703
       798         1     2.00000000    54.66578984     0.47646646     2.10513003
       799         1     2.00000000    54.83422573    32.16786721     0.01023154
       800         1     2.00000000    54.83422573    32.16786721     4.20002854
       801         1     2.00000000    55.04943835     8.09747999     4.20002852
       802         1     2.00000000    55.04943835     8.09747999     0.01023152
       803         1     2.00000000    55.10875859    18.65328063     2.10513001
       804         1     2.00000000    55.10875859    18.65328063     6.29492701
       805         1     2.00000000    55.23723065    29.20991785     0.01023153
       806         1     2.00000000    55.23723065    29.20991785     4.20002853
       807         1     2.00000000    55.27133151    39.77862968     2.10513003
       808         1     2.00000000    55.27133151    39.77862968     6.29492703
       809         1     2.00000000    55.50321569    15.69617632     2.10513001
       810         1     2.00000000    55.50321569    15.69617632     6.29492701
       811         1     2.00000000    55.47792884     5.14034798     0.01023152
       812         1     2.00000000    55.47792884     5.14034798     4.20002852
       813         1     2.00000000    55.62912495    26.25260500     0.01023152
       814         1     2.00000000    55.62912495    26.25260500     4.20002852
       815         1     2.00000000    55.68649261    36.81425121     6.29492704
       816         1     2.00000000    55.68649261    36.81425121     2.10513004
       817         1     2.00000000    55.90456984    12.74003225     2.10513001
       818         1     2.00000000    55.90456984    12.74003225     6.29492701
       819         1     2.00000000    55.90019325     2.18532859     4.20002853
       820         1     2.00000000    55.90019325     2.18532859     0.01023153
       821         1     2.00000000    56.01114115    23.29510505     0.01023152
       822         1     2.00000000    56.01114115    23.29510505     4.20002852
       823         1     2.00000000    56.11064755    33.84925850     6.29492704
       824         1     2.00000000    56.11064755    33.84925850     2.10513004
       825         1     2.00000000    56.31689061     9.78840342     2.10513001
       826         1     2.00000000    56.31689061     9.78840342     6.29492701
       827         1     2.00000000    56.39189172    20.33639619     0.01023151
       828         1     2.00000000    56.39189172    20.33639619     4.20002851
       829         1     2.00000000    56.48525854    41.47043041     4.20002853
       830         1     2.00000000    56.48525854    41.47043041     0.01023153
       831         1     2.00000000    56.52263640    30.89056344     2.10513003
       832         1     2.00000000    56.52263640    30.89056344     6.29492703
       833         1     2.00000000    56.72759699     6.82883973     2.10513002
       834         1     2.00000000    56.72759699     6.82883973     6.29492702
       835         1     2.00000000    56.78140268    17.37924062     4.20002851
       836         1     2.00000000    56.78140268    17.37924062     0.01023151
       837         1     2.00000000    56.91743951    27.93224677     6.29492703
       838         1     2.00000000    56.91743951    27.93224677     2.10513003
       839         1     2.00000000    56.94712998    38.50414242     4.20002853
       840         1     2.00000000    56.94712998    38.50414242     0.01023153
       841         1     2.00000000    57.17597642    14.42304919     4.20002851
       842         1     2.00000000    57.17597642    14.42304919     0.01023151
       843         1     2.00000000    57.17973285     3.88407310     6.29492702
       844         1     2.00000000    57.17973285     3.88407310     2.10513002
       845         1     2.00000000    57.30348394    24.97600067     2.10513002
       846         1     2.00000000    57.30348394    24.97600067     6.29492702
       847         1     2.00000000    57.39591870    35.52655746     4.20002854
       848         1     2.00000000    57.39591870    35.52655746     0.01023154
       849         1     2.00000000    57.58594228    11.47038529     0.01023151
       850         1     2.00000000    57.58594228    11.47038529     4.20002851
       851         1     2.00000000    57.56452859     0.93062076     2.10513003
       852         1     2.00000000    57.56452859     0.93062076     6.29492703
       853         1     2.00000000    57.67992241    22.01773562     6.29492701
       854         1     2.00000000    57.67992241    22.01773562     2.10513001
       855         1     2.00000000    57.79826922    32.56969009     4.20002854
       856         1     2.00000000    57.79826922    32.56969009     0.01023154
       857         1     2.00000000    57.98439068     8.52444687     4.20002851
       858         1     2.00000000    57.98439068     8.52444687     0.01023151
       859         1     2.00000000    58.06168822    19.05899698     2.10513001
       860         1     2.00000000    58.06168822    19.05899698     6.29492701
       861         1     2.00000000    58.20437469    29.60889009     0.01023153
       862         1     2.00000000    58.20437469    29.60889009     4.20002853
       863         1     2.00000000    58.32187069    40.22303664     6.29492703
       864         1     2.00000000    58.32187069    40.22303664     2.10513003
       865         1     2.00000000    58.45580886    16.10567266     2.10513001
       866         1     2.00000000    58.45580886    16.10567266     6.29492701
       867         1     2.00000000    58.41886046     5.56187833     4.20002852
       868         1     2.00000000    58.41886046     5.56187833     0.01023152
       869         1     2.00000000    58.59901522    26.65330198     0.01023152
       870         1     2.00000000    58.59901522    26.65330198     4.20002852
       871         1     2.00000000    58.62394831    37.19586278     2.10513004
       872         1     2.00000000    58.62394831    37.19586278     6.29492704
       873         1     2.00000000    58.84936937    13.14672409     6.29492701
       874         1     2.00000000    58.84936937    13.14672409     2.10513001
       875         1     2.00000000    58.83107905     2.62611618     0.01023152
       876         1     2.00000000    58.83107905     2.62611618     4.20002852
       877         1     2.00000000    58.97306723    23.69679728     4.20002852
       878         1     2.00000000    58.97306723    23.69679728     0.01023152
       879         1     2.00000000    59.07371511    34.25146087     6.29492704
       880         1     2.00000000    59.07371511    34.25146087     2.10513004
       881         1     2.00000000    59.34967534    41.99368410     0.01023153
       882         1     2.00000000    59.34967534    41.99368410     4.20002853
       883         1     2.00000000    59.28455959    10.20620879     6.29492701
       884         1     2.00000000    59.28455959    10.20620879     2.10513001
       885         1     2.00000000    59.34489877    20.73705328     0.01023151
       886         1     2.00000000    59.34489877    20.73705328     4.20002851
       887         1     2.00000000    59.50102791    31.28120749     2.10513003
       888         1     2.00000000    59.50102791    31.28120749     6.29492703
       889         1     2.00000000    59.63624294     7.25812725     6.29492701
       890         1     2.00000000    59.63624294     7.25812725     2.10513001
       891         1     2.00000000    59.73628222    17.78063954     0.01023151
       892         1     2.00000000    59.73628222    17.78063954     4.20002851
       893         1     2.00000000    59.82947377    38.83640138     0.01023153
       894         1     2.00000000    59.82947377    38.83640138     4.20002853
       895         1     2.00000000    59.88577076    28.32669910     6.29492703
       896         1     2.00000000    59.88577076    28.32669910     2.10513003
       897         1     2.00000000    60.11746074    14.83159843     0.01023151
       898         1     2.00000000    60.11746074    14.83159843     4.20002851
       899         1     2.00000000    60.27238290    25.37056331     6.29492702
       900         1     2.00000000    60.27238290    25.37056331     2.10513002
       901         1     2.00000000    60.22399099     4.29198719     2.10513002
       902         1     2.00000000    60.22399099     4.29198719     6.29492702
       903         1     2.00000000    60.45972306    35.96342494     4.20002853
       904         1     2.00000000    60.45972306    35.96342494     0.01023153
       905         1     2.00000000    60.47011276     1.27182500     6.29492702
       906         1     2.00000000    60.47011276     1.27182500     2.10513002
       907         1     2.00000000    60.53749455    11.86794941     4.20002851
       908         1     2.00000000    60.53749455    11.86794941     0.01023151
       909         1     2.00000000    60.63836369    22.41553042     6.29492702
       910         1     2.00000000    60.63836369    22.41553042     2.10513002
       911         1     2.00000000    60.74294885    32.94712888     4.20002853
       912         1     2.00000000    60.74294885    32.94712888     0.01023153
       913         1     2.00000000    60.92973364     8.93530443     0.01023151
       914         1     2.00000000    60.92973364     8.93530443     4.20002851
       915         1     2.00000000    61.01047274    19.45070607     6.29492701
       916         1     2.00000000    61.01047274    19.45070607     2.10513001
       917         1     2.00000000    61.17150995    30.00124976     4.20002853
       918         1     2.00000000    61.17150995    30.00124976     0.01023153
       919         1     2.00000000    61.29607670     6.03230763     4.20002851
       920         1     2.00000000    61.29607670     6.03230763     0.01023151
       921         1     2.00000000    61.42781579    16.50594111     6.29492701
       922         1     2.00000000    61.42781579    16.50594111     2.10513001
       923         1     2.00000000    61.51092351    37.78755507     2.10513003
       924         1     2.00000000    61.51092351    37.78755507     6.29492703
       925         1     2.00000000    61.58317186    27.03571399     0.01023152
       926         1     2.00000000    61.58317186    27.03571399     4.20002852
       927         1     2.00000000    61.69123268     2.85184115     0.01023152
       928         1     2.00000000    61.69123268     2.85184115     4.20002852
       929         1     2.00000000    61.76427712    13.55121613     2.10513001
       930         1     2.00000000    61.76427712    13.55121613     6.29492701
       931         1     2.00000000    61.93986814    24.08750171     0.01023152
       932         1     2.00000000    61.93986814    24.08750171     4.20002852
       933         1     2.00000000    61.96472862    34.59523329     6.29492703
       934         1     2.00000000    61.96472862    34.59523329     2.10513003
       935         1     2.00000000    62.28851263    21.12938191     0.01023151
       936         1     2.00000000    62.28851263    21.12938191     4.20002851
       937         1     2.00000000    62.35322380    10.57217235     6.29492701
       938         1     2.00000000    62.35322380    10.57217235     2.10513001
       939         1     2.00000000    62.56414922    31.70443795     6.29492703
       940         1     2.00000000    62.56414922    31.70443795     2.10513003
       941         1     2.00000000    62.53783304     7.56236655     2.10513001
       942         1     2.00000000    62.53783304     7.56236655     6.29492701
       943         1     2.00000000    62.69264072    18.16218869     4.20002851
       944         1     2.00000000    62.69264072    18.16218869     0.01023151
       945         1     2.00000000    62.83610839    28.69144270     2.10513003
       946         1     2.00000000    62.83610839    28.69144270     6.29492703
       947         1     2.00000000    63.06398244    15.22425935     4.20002851
       948         1     2.00000000    63.06398244    15.22425935     0.01023151
       949         1     2.00000000    63.24893918    25.75298798     2.10513002
       950         1     2.00000000    63.24893918    25.75298798     6.29492702
       951         1     2.00000000    63.34619689    38.51837296     4.20002853
       952         1     2.00000000    63.34619689    38.51837296     0.01023153
       953         1     2.00000000    63.42127010    12.31295733     0.01023151
       954         1     2.00000000    63.42127010    12.31295733     4.20002851
       955         1     2.00000000    63.56652961    40.49360834     6.29492703
       956         1     2.00000000    63.56652961    40.49360834     2.10513003
       957         1     2.00000000    63.48669492     0.20149138     0.01023152
       958         1     2.00000000    63.48669492     0.20149138     4.20002852
       959         1     2.00000000    63.51364504     2.19184711     6.29492702
       960         1     2.00000000    63.51364504     2.19184711     2.10513002
       961         1     2.00000000    63.62522463    33.51271832     0.01023153
       962         1     2.00000000    63.62522463    33.51271832     4.20002853
       963         1     2.00000000    63.61013647    22.79505531     2.10513001
       964         1     2.00000000    63.61013647    22.79505531     6.29492701
       965         1     2.00000000    63.81483872     9.09600417     0.01023151
       966         1     2.00000000    63.81483872     9.09600417     4.20002851
       967         1     2.00000000    63.92943163    19.84027051     2.10513001
       968         1     2.00000000    63.92943163    19.84027051     6.29492701
       969         1     2.00000000    64.06685324    30.32956880     4.20002853
       970         1     2.00000000    64.06685324    30.32956880     0.01023153
       971         1     2.00000000    64.49848025    16.86113302     2.10513001
       972         1     2.00000000    64.49848025    16.86113302     6.29492701
       973         1     2.00000000    64.65990192    27.43642771     4.20002852
       974         1     2.00000000    64.65990192    27.43642771     0.01023152
       975         1     2.00000000    64.66441624    13.84495329     6.29492701
       976         1     2.00000000    64.66441624    13.84495329     2.10513001
       977         1     2.00000000    64.89956246    24.43539407     0.01023152
       978         1     2.00000000    64.89956246    24.43539407     4.20002852
       979         1     2.00000000    65.23604868    21.50738634     0.01023151
       980         1     2.00000000    65.23604868    21.50738634     4.20002851
       981         1     2.00000000    65.46188492    38.21045285     2.10513003
       982         1     2.00000000    65.46188492    38.21045285     6.29492703
       983         1     2.00000000    65.45805907    34.23667242     2.10513003
       984         1     2.00000000    65.45805907    34.23667242     6.29492703
       985         1     2.00000000    65.58317990    18.59768383     4.20002851
       986         1     2.00000000    65.58317990    18.59768383     0.01023151
       987         1     2.00000000    65.55052917     2.40358233     0.01023152
       988         1     2.00000000    65.55052917     2.40358233     4.20002852
       989         1     2.00000000    65.66134770    40.35592584     4.20002853
       990         1     2.00000000    65.66134770    40.35592584     0.01023153
       991         1     2.00000000    65.67626408    36.20480495     0.01023153
       992         1     2.00000000    65.67626408    36.20480495     4.20002853
       993         1     2.00000000    65.60946690     0.21406928     6.29492702
       994         1     2.00000000    65.60946690     0.21406928     2.10513002
       995         1     2.00000000    65.64206504     8.41581201     2.10513001
       996         1     2.00000000    65.64206504     8.41581201     6.29492701
       997         1     2.00000000    65.72325742    29.23938065     6.29492702
       998         1     2.00000000    65.72325742    29.23938065     2.10513002
       999         1     2.00000000    65.69579785     6.41979823     0.01023151
      1000         1     2.00000000    65.69579785     6.41979823     4.20002851
      1001         1     2.00000000    65.75135632     4.44414808     2.10513002
      1002         1     2.00000000    65.75135632     4.44414808     6.29492702
      1003         1     2.00000000    65.94579123    15.37547337     4.20002851
      1004         1     2.00000000    65.94579123    15.37547337     0.01023151
      1005         1     2.00000000    66.16376211    26.05030595     6.29492702
      1006         1     2.00000000    66.16376211    26.05030595     2.10513002
      1007         1     2.00000000    66.68031332    23.15335147     2.10513001
      1008         1     2.00000000    66.68031332    23.15335147     6.29492701
      1009         1     2.00000000    66.83342333    20.13063279     2.10513001
      1010         1     2.00000000    66.83342333    20.13063279     6.29492701
      1011         1     2.00000000    67.56408197    33.93491988     0.01023153
      1012         1     2.00000000    67.56408197    33.93491988     4.20002853
      1013         1     2.00000000    67.56028101    29.95443936     0.01023152
      1014         1     2.00000000    67.56028101    29.95443936     4.20002852
      1015         1     2.00000000    67.72521265    36.11946095     6.29492703
      1016         1     2.00000000    67.72521265    36.11946095     2.10513003
      1017         1     2.00000000    67.73817673    38.22391416     0.01023153
      1018         1     2.00000000    67.73817673    38.22391416     4.20002853
      1019         1     2.00000000    67.75359748    40.30692242     2.10513003
      1020         1     2.00000000    67.75359748    40.30692242     6.29492703
      1021         1     2.00000000    67.69026978     8.68433921     4.20002851
      1022         1     2.00000000    67.69026978     8.68433921     0.01023151
      1023         1     2.00000000    67.68373484     0.18911595     0.01023152
      1024         1     2.00000000    67.68373484     0.18911595     4.20002852
      1025         1     2.00000000    67.77359783    31.92475746     6.29492702
      1026         1     2.00000000    67.77359783    31.92475746     2.10513002
      1027         1     2.00000000    67.77207474    14.69777668     2.10513001
      1028         1     2.00000000    67.77207474    14.69777668     6.29492701
      1029         1     2.00000000    67.81494883    24.92952566     0.01023152
      1030         1     2.00000000    67.81494883    24.92952566     4.20002852
      1031         1     2.00000000    67.73289157     2.28875024     6.29492702
      1032         1     2.00000000    67.73289157     2.28875024     2.10513002
      1033         1     2.00000000    67.80938404     6.50999751     6.29492701
      1034         1     2.00000000    67.80938404     6.50999751     2.10513001
      1035         1     2.00000000    67.83021461    12.70201229     0.01023151
      1036         1     2.00000000    67.83021461    12.70201229     4.20002851
      1037         1     2.00000000    67.80884470     4.38806750     4.20002852
      1038         1     2.00000000    67.80884470     4.38806750     0.01023152
      1039         1     2.00000000    67.88502127    10.72430354     2.10513001
      1040         1     2.00000000    67.88502127    10.72430354     6.29492701
      1041         1     2.00000000    68.10341660    21.68536929     0.01023151
      1042         1     2.00000000    68.10341660    21.68536929     4.20002851
      1043         1     2.00000000    69.66445806    29.64951435     2.10513002
      1044         1     2.00000000    69.66445806    29.64951435     6.29492702
      1045         1     2.00000000    69.66344727    25.65552267     6.29492702
      1046         1     2.00000000    69.66344727    25.65552267     2.10513002
      1047         1     2.00000000    69.81017507    33.96641594     6.29492703
      1048         1     2.00000000    69.81017507    33.96641594     2.10513003
      1049         1     2.00000000    69.81786742    36.05742897     0.01023153
      1050         1     2.00000000    69.81786742    36.05742897     4.20002853
      1051         1     2.00000000    69.81770483    31.84910009     0.01023152
      1052         1     2.00000000    69.81770483    31.84910009     4.20002852
      1053         1     2.00000000    69.85171778    38.18558794     2.10513003
      1054         1     2.00000000    69.85171778    38.18558794     6.29492703
      1055         1     2.00000000    69.81775169    14.97745191     4.20002851
      1056         1     2.00000000    69.81775169    14.97745191     0.01023151
      1057         1     2.00000000    69.87725525    40.29764302     4.20002853
      1058         1     2.00000000    69.87725525    40.29764302     0.01023153
      1059         1     2.00000000    69.79795613     0.14316695     2.10513002
      1060         1     2.00000000    69.79795613     0.14316695     6.29492702
      1061         1     2.00000000    69.87829146    27.63115097     0.01023152
      1062         1     2.00000000    69.87829146    27.63115097     4.20002852
      1063         1     2.00000000    69.90848948    20.98467173     2.10513001
      1064         1     2.00000000    69.90848948    20.98467173     6.29492701
      1065         1     2.00000000    69.84127014     2.25372237     0.01023152
      1066         1     2.00000000    69.84127014     2.25372237     4.20002852
      1067         1     2.00000000    69.88165532     6.50871244     4.20002851
      1068         1     2.00000000    69.88165532     6.50871244     0.01023151
      1069         1     2.00000000    69.88387891     4.37361434     6.29492702
      1070         1     2.00000000    69.88387891     4.37361434     2.10513002
      1071         1     2.00000000    69.89808404     8.59852653     2.10513001
      1072         1     2.00000000    69.89808404     8.59852653     6.29492701
      1073         1     2.00000000    69.94433320    18.99433757     4.20002851
      1074         1     2.00000000    69.94433320    18.99433757     0.01023151
      1075         1     2.00000000    69.94372205    12.80397052     6.29492701
      1076         1     2.00000000    69.94372205    12.80397052     2.10513001
      1077         1     2.00000000    69.95100499    10.68677546     4.20002851
      1078         1     2.00000000    69.95100499    10.68677546     0.01023151
      1079         1     2.00000000    70.00458605    17.01750846     6.29492701
      1080         1     2.00000000    70.00458605    17.01750846     2.10513001
      1081         1     2.00000000    71.78342542    25.35370169     4.20002852
      1082         1     2.00000000    71.78342542    25.35370169     0.01023152
      1083         1     2.00000000    71.90276043    31.79722313     6.29492702
      1084         1     2.00000000    71.90276043    31.79722313     2.10513002
      1085         1     2.00000000    71.90243044    29.69728757     0.01023152
      1086         1     2.00000000    71.90243044    29.69728757     4.20002852
      1087         1     2.00000000    71.92529434    33.93292440     0.01023153
      1088         1     2.00000000    71.92529434    33.93292440     4.20002853
      1089         1     2.00000000    71.92241724    27.57148651     2.10513002
      1090         1     2.00000000    71.92241724    27.57148651     6.29492702
      1091         1     2.00000000    71.94410959    36.04688050     2.10513003
      1092         1     2.00000000    71.94410959    36.04688050     6.29492703
      1093         1     2.00000000    71.93111093    21.29259041     0.01023151
      1094         1     2.00000000    71.93111093    21.29259041     4.20002851
      1095         1     2.00000000    71.96354017    38.15837369     0.01023153
      1096         1     2.00000000    71.96354017    38.15837369     4.20002853
      1097         1     2.00000000    71.99202150    40.27258747     2.10513003
      1098         1     2.00000000    71.99202150    40.27258747     6.29492703
      1099         1     2.00000000    71.91091726     0.12231843     0.01023153
      1100         1     2.00000000    71.91091726     0.12231843     4.20002853
      1101         1     2.00000000    71.94265027     2.23584973     2.10513002
      1102         1     2.00000000    71.94265027     2.23584973     6.29492702
      1103         1     2.00000000    71.97047472     4.35711510     4.20002852
      1104         1     2.00000000    71.97047472     4.35711510     0.01023152
      1105         1     2.00000000    71.99045725     6.47225788     2.10513002
      1106         1     2.00000000    71.99045725     6.47225788     6.29492702
      1107         1     2.00000000    72.01886549    12.81678225     0.01023151
      1108         1     2.00000000    72.01886549    12.81678225     4.20002851
      1109         1     2.00000000    72.02664897    14.90381898     2.10513001
      1110         1     2.00000000    72.02664897    14.90381898     6.29492701
      1111         1     2.00000000    72.01077190     8.57741085     4.20002851
      1112         1     2.00000000    72.01077190     8.57741085     0.01023151
      1113         1     2.00000000    72.03394114    10.68902108     6.29492701
      1114         1     2.00000000    72.03394114    10.68902108     2.10513001
      1115         1     2.00000000    72.05983663    19.10450107     6.29492701
      1116         1     2.00000000    72.05983663    19.10450107     2.10513001
      1117         1     2.00000000    72.08197362    23.33984495     6.29492701
      1118         1     2.00000000    72.08197362    23.33984495     2.10513001
      1119         1     2.00000000    72.07163520    16.99101277     0.01023151
      1120         1     2.00000000    72.07163520    16.99101277     4.20002851
      1121         1     2.00000000    74.01226922    27.54927876     4.20002852
      1122         1     2.00000000    74.01226922    27.54927876     0.01023152
      1123         1     2.00000000    74.01938006    29.68191154     6.29492702
      1124         1     2.00000000    74.01938006    29.68191154     2.10513002
      1125         1     2.00000000    74.02768060    31.79746886     4.20002853
      1126         1     2.00000000    74.02768060    31.79746886     0.01023153
      1127         1     2.00000000    74.03819947    33.91160646     6.29492703
      1128         1     2.00000000    74.03819947    33.91160646     2.10513003
      1129         1     2.00000000    74.05845177    36.02886007     4.20002853
      1130         1     2.00000000    74.05845177    36.02886007     0.01023153
      1131         1     2.00000000    74.04539852    25.46322418     6.29492702
      1132         1     2.00000000    74.04539852    25.46322418     2.10513002
      1133         1     2.00000000    74.07943789    38.14249796     6.29492703
      1134         1     2.00000000    74.07943789    38.14249796     2.10513003
      1135         1     2.00000000    74.10369715    40.25509045     0.01023153
      1136         1     2.00000000    74.10369715    40.25509045     4.20002853
      1137         1     2.00000000    74.01904189     0.10744382     6.29492703
      1138         1     2.00000000    74.01904189     0.10744382     2.10513003
      1139         1     2.00000000    74.04524988     2.22271484     4.20002853
      1140         1     2.00000000    74.04524988     2.22271484     0.01023153
      1141         1     2.00000000    74.11395224    23.35743821     0.01023152
      1142         1     2.00000000    74.11395224    23.35743821     4.20002852
      1143         1     2.00000000    74.11250640    21.23875558     6.29492701
      1144         1     2.00000000    74.11250640    21.23875558     2.10513001
      1145         1     2.00000000    74.07048479     4.33884587     6.29492702
      1146         1     2.00000000    74.07048479     4.33884587     2.10513002
      1147         1     2.00000000    74.12648666    19.13905850     0.01023151
      1148         1     2.00000000    74.12648666    19.13905850     4.20002851
      1149         1     2.00000000    74.09257739     6.45344980     4.20002852
      1150         1     2.00000000    74.09257739     6.45344980     0.01023152
      1151         1     2.00000000    74.11144875     8.56640551     2.10513002
      1152         1     2.00000000    74.11144875     8.56640551     6.29492702
      1153         1     2.00000000    74.12409611    10.68258542     0.01023151
      1154         1     2.00000000    74.12409611    10.68258542     4.20002851
      1155         1     2.00000000    74.13120714    12.79254881     2.10513001
      1156         1     2.00000000    74.13120714    12.79254881     6.29492701
      1157         1     2.00000000    74.14048323    14.89466898     4.20002851
      1158         1     2.00000000    74.14048323    14.89466898     0.01023151
      1159         1     2.00000000    74.15382770    17.00574126     2.10513001
      1160         1     2.00000000    74.15382770    17.00574126     6.29492701
      1161         1     2.00000000    76.13848195    29.67648212     0.01023153
      1162         1     2.00000000    76.13848195    29.67648212     4.20002853
      1163         1     2.00000000    76.14531833    31.79002126     2.10513003
      1164         1     2.00000000    76.14531833    31.79002126     6.29492703
      1165         1     2.00000000    76.15615493    33.90301431     4.20002853
      1166         1     2.00000000    76.15615493    33.90301431     0.01023153
      1167         1     2.00000000    76.14864941    27.57153881     2.10513002
      1168         1     2.00000000    76.14864941    27.57153881     6.29492702
      1169         1     2.00000000    76.17215273    36.01627036     6.29492703
      1170         1     2.00000000    76.17215273    36.01627036     2.10513003
      1171         1     2.00000000    76.19210985    38.13021933     4.20002853
      1172         1     2.00000000    76.19210985    38.13021933     0.01023153
      1173         1     2.00000000    76.16985596    25.46938347     4.20002852
      1174         1     2.00000000    76.16985596    25.46938347     0.01023152
      1175         1     2.00000000    76.21423462    40.24384393     6.29492703
      1176         1     2.00000000    76.21423462    40.24384393     2.10513003
      1177         1     2.00000000    76.12621045     0.09668884     4.20002853
      1178         1     2.00000000    76.12621045     0.09668884     0.01023153
      1179         1     2.00000000    76.20627658    23.35710969     2.10513002
      1180         1     2.00000000    76.20627658    23.35710969     6.29492702
      1181         1     2.00000000    76.14995224     2.21163982     6.29492703
      1182         1     2.00000000    76.14995224     2.21163982     2.10513003
      1183         1     2.00000000    76.21628288    21.24069191     4.20002852
      1184         1     2.00000000    76.21628288    21.24069191     0.01023152
      1185         1     2.00000000    76.17296771     4.32685377     0.01023153
      1186         1     2.00000000    76.17296771     4.32685377     4.20002853
      1187         1     2.00000000    76.19377087     6.44194258     2.10513002
      1188         1     2.00000000    76.19377087     6.44194258     6.29492702
      1189         1     2.00000000    76.23093161    19.12777954     2.10513002
      1190         1     2.00000000    76.23093161    19.12777954     6.29492702
      1191         1     2.00000000    76.21088206     8.55695198     4.20002852
      1192         1     2.00000000    76.21088206     8.55695198     0.01023152
      1193         1     2.00000000    76.24055585    17.01157919     0.01023152
      1194         1     2.00000000    76.24055585    17.01157919     4.20002852
      1195         1     2.00000000    76.22464633    10.67078270     2.10513002
      1196         1     2.00000000    76.22464633    10.67078270     6.29492702
      1197         1     2.00000000    76.23451501    12.78241385     4.20002852
      1198         1     2.00000000    76.23451501    12.78241385     0.01023152
      1199         1     2.00000000    76.24115151    14.89374907     6.29492702
      1200         1     2.00000000    76.24115151    14.89374907     2.10513002
      1201         1     2.00000000    78.26366332    31.78541889     4.20002853
      1202         1     2.00000000    78.26366332    31.78541889     0.01023153
      1203         1     2.00000000    78.27234258    33.89659267     2.10513003
      1204         1     2.00000000    78.27234258    33.89659267     6.29492703
      1205         1     2.00000000    78.26274486    29.67740363     2.10513003
      1206         1     2.00000000    78.26274486    29.67740363     6.29492703
      1207         1     2.00000000    78.28603853    36.00888013     4.20002853
      1208         1     2.00000000    78.28603853    36.00888014     0.01023153
      1209         1     2.00000000    78.27123485    27.57160886     0.01023153
      1210         1     2.00000000    78.27123485    27.57160886     4.20002853
      1211         1     2.00000000    78.30349832    38.12209139     6.29492704
      1212         1     2.00000000    78.30349832    38.12209139     2.10513004
      1213         1     2.00000000    78.32353937    40.23603332     0.01023154
      1214         1     2.00000000    78.32353937    40.23603332     4.20002854
      1215         1     2.00000000    78.28707884    25.46488587     6.29492702
      1216         1     2.00000000    78.28707884    25.46488587     2.10513002
      1217         1     2.00000000    78.23346745     0.08907260     2.10513003
      1218         1     2.00000000    78.23346745     0.08907260     6.29492703
      1219         1     2.00000000    78.30694795    23.35265869     4.20002852
      1220         1     2.00000000    78.30694795    23.35265869     0.01023152
      1221         1     2.00000000    78.25527607     2.20386751     4.20002853
      1222         1     2.00000000    78.25527607     2.20386751     0.01023153
      1223         1     2.00000000    78.32038311    21.23739453     2.10513002
      1224         1     2.00000000    78.32038311    21.23739453     6.29492702
      1225         1     2.00000000    78.27651839     4.31893026     6.29492703
      1226         1     2.00000000    78.27651839     4.31893026     2.10513003
      1227         1     2.00000000    78.29590311     6.43406774     4.20002853
      1228         1     2.00000000    78.29590311     6.43406774     0.01023153
      1229         1     2.00000000    78.33137682    19.12270343     0.01023152
      1230         1     2.00000000    78.33137682    19.12270343     4.20002852
      1231         1     2.00000000    78.31257900     8.54880505     6.29492702
      1232         1     2.00000000    78.31257900     8.54880505     2.10513002
      1233         1     2.00000000    78.33859433    17.00691545     6.29492702
      1234         1     2.00000000    78.33859433    17.00691545     2.10513002
      1235         1     2.00000000    78.32603513    10.66286367     4.20002852
      1236         1     2.00000000    78.32603513    10.66286367     0.01023152
      1237         1     2.00000000    78.33956077    14.89121597     4.20002852
      1238         1     2.00000000    78.33956077    14.89121597     0.01023152
      1239         1     2.00000000    78.33541789    12.77655595     6.29492702
      1240         1     2.00000000    78.33541789    12.77655595     2.10513002
      1241         1     2.00000000     2.04284220    31.78196366     2.10513003
      1242         1     2.00000000     2.04284220    31.78196366     6.29492703
      1243         1     2.00000000     2.04881418    33.89207393     4.20002853
      1244         1     2.00000000     2.04881418    33.89207393     0.01023153
      1245         1     2.00000000     2.04324877    29.67356152     4.20002853
      1246         1     2.00000000     2.04324877    29.67356152     0.01023153
      1247         1     2.00000000     2.06021682    36.00392267     6.29492704
      1248         1     2.00000000     2.06021682    36.00392267     2.10513003
      1249         1     2.00000000     2.07558179    38.11695085     4.20002854
      1250         1     2.00000000     2.07558179    38.11695085     0.01023154
      1251         1     2.00000000     2.05003083    27.56570948     2.10513003
      1252         1     2.00000000     2.05003083    27.56570948     6.29492703
      1253         1     2.00000000     2.09374021    40.23083445     6.29492704
      1254         1     2.00000000     2.09374021    40.23083445     2.10513004
      1255         1     2.00000000     2.06115841    25.45652684     4.20002853
      1256         1     2.00000000     2.06115841    25.45652684     0.01023153
      1257         1     2.00000000     2.00210719     0.08392421     4.20002854
      1258         1     2.00000000     2.00210720     0.08392421     0.01023154
      1259         1     2.00000000     2.07460231    23.34450823     6.29492703
      1260         1     2.00000000     2.07460231    23.34450823     2.10513003
      1261         1     2.00000000     2.02253768     2.19870371     6.29492704
      1262         1     2.00000000     2.02253768     2.19870371     2.10513004
      1263         1     2.00000000     2.08612392    21.23050970     0.01023153
      1264         1     2.00000000     2.08612392    21.23050970     4.20002853
      1265         1     2.00000000     2.04254055     4.31364873     4.20002853
      1266         1     2.00000000     2.04254055     4.31364873     0.01023153
      1267         1     2.00000000     2.06107204     6.42853100     6.29492703
      1268         1     2.00000000     2.06107204     6.42853100     2.10513003
      1269         1     2.00000000     2.09548513    19.11598660     6.29492703
      1270         1     2.00000000     2.09548513    19.11598660     2.10513003
      1271         1     2.00000000     2.07718329     8.54311259     4.20002853
      1272         1     2.00000000     2.07718329     8.54311259     0.01023153
      1273         1     2.00000000     2.10119358    17.00110138     4.20002853
      1274         1     2.00000000     2.10119358    17.00110138     0.01023153
      1275         1     2.00000000     2.09000682    10.65739301     2.10513003
      1276         1     2.00000000     2.09000682    10.65739301     6.29492703
      1277         1     2.00000000     2.10229565    14.88622106     6.29492703
      1278         1     2.00000000     2.10229565    14.88622106     2.10513003
      1279         1     2.00000000     2.09855040    12.77169278     4.20002853
      1280         1     2.00000000     2.09855040    12.77169278     0.01023153
      1281         1     2.00000000    42.46117300     1.77930247     6.29492702
      1282         1     2.00000000    42.41805336    12.34437384     0.01023151
      1283         1     2.00000000    42.83925048     9.38663581     0.01023153
      1284         1     2.00000000    42.89106023    19.94707636     6.29492703
      1285         1     2.00000000    43.28686997    16.98900653     6.29492700
      1286         1     2.00000000    43.27257924     6.42811488     0.01023153
      1287         1     2.00000000    43.69083176    14.03103646     6.29492700
      1288         1     2.00000000    43.71255553     3.46720862     0.01023152
      1289         1     2.00000000    44.10488045    11.07302389     6.29492701
      1290         1     2.00000000    44.17502035    21.63500835     0.01023152
      1291         1     2.00000000    44.53004642     8.11452136     6.29492702
      1292         1     2.00000000    44.56757093    18.67662019     0.01023151
      1293         1     2.00000000    44.96647467    15.71833751     0.01023150
      1294         1     2.00000000    44.96503074     5.15448334     6.29492702
      1295         1     2.00000000    45.40374284     2.19264994     6.29492702
      1296         1     2.00000000    45.37414389    12.76003115     0.01023151
      1297         1     2.00000000    45.79207772     9.80139330     0.01023152
      1298         1     2.00000000    45.84998345    20.36475127     6.29492701
      1299         1     2.00000000    46.22026809     6.84170601     0.01023152
      1300         1     2.00000000    46.24468749    17.40619463     6.29492701
      1301         1     2.00000000    46.64670777    14.44763431     6.29492701
      1302         1     2.00000000    46.65588129     3.88031778     0.01023152
      1303         1     2.00000000    47.13372967    22.05309830     0.01023151
      1304         1     2.00000000    47.05796101    11.48886174     6.29492701
      1305         1     2.00000000    47.52520383    19.09439646     0.01023151
      1306         1     2.00000000    47.47917341     8.52935852     6.29492702
      1307         1     2.00000000    47.90944669     5.56835858     6.29492702
      1308         1     2.00000000    47.92226194    16.13565713     0.01023151
      1309         1     2.00000000    48.34631260     2.60599694     6.29492702
      1310         1     2.00000000    48.32738981    13.17681748     0.01023151
      1311         1     2.00000000    48.80778009    20.78262821     6.29492701
      1312         1     2.00000000    48.74192779    10.21753306     0.01023151
      1313         1     2.00000000    49.20058956    17.82380433     6.29492701
      1314         1     2.00000000    49.16571052     7.25706609     0.01023152
      1315         1     2.00000000    49.59813953     4.29490964     0.01023152
      1316         1     2.00000000    49.60018549    14.86498810     6.29492701
      1317         1     2.00000000    50.00835643    11.90597981     6.29492701
      1318         1     2.00000000    50.09218407    22.47050273     0.01023151
      1319         1     2.00000000    50.42570246     8.94629849     6.29492702
      1320         1     2.00000000    50.48153216    19.51172663     0.01023151
      1321         1     2.00000000    42.46117300     1.77930247     2.10513002
      1322         1     2.00000000    42.41805336    12.34437384     4.20002851
      1323         1     2.00000000    42.83925048     9.38663581     4.20002853
      1324         1     2.00000000    42.89106023    19.94707636     2.10513003
      1325         1     2.00000000    43.28686997    16.98900653     2.10513000
      1326         1     2.00000000    43.27257924     6.42811488     4.20002853
      1327         1     2.00000000    43.69083176    14.03103646     2.10513000
      1328         1     2.00000000    43.71255553     3.46720862     4.20002852
      1329         1     2.00000000    44.10488045    11.07302389     2.10513001
      1330         1     2.00000000    44.17502035    21.63500835     4.20002852
      1331         1     2.00000000    44.53004642     8.11452136     2.10513002
      1332         1     2.00000000    44.56757094    18.67662019     4.20002851
      1333         1     2.00000000    44.96647467    15.71833751     4.20002850
      1334         1     2.00000000    44.96503074     5.15448334     2.10513002
      1335         1     2.00000000    45.40374284     2.19264994     2.10513002
      1336         1     2.00000000    45.37414389    12.76003115     4.20002851
      1337         1     2.00000000    45.79207772     9.80139330     4.20002852
      1338         1     2.00000000    45.84998345    20.36475127     2.10513001
      1339         1     2.00000000    46.22026809     6.84170601     4.20002852
      1340         1     2.00000000    46.24468749    17.40619463     2.10513001
      1341         1     2.00000000    46.64670777    14.44763431     2.10513001
      1342         1     2.00000000    46.65588129     3.88031778     4.20002852
      1343         1     2.00000000    47.13372967    22.05309830     4.20002851
      1344         1     2.00000000    47.05796101    11.48886174     2.10513001
      1345         1     2.00000000    47.52520383    19.09439646     4.20002851
      1346         1     2.00000000    47.47917341     8.52935852     2.10513002
      1347         1     2.00000000    47.90944669     5.56835858     2.10513002
      1348         1     2.00000000    47.92226194    16.13565713     4.20002851
      1349         1     2.00000000    48.34631260     2.60599694     2.10513002
      1350         1     2.00000000    48.32738981    13.17681748     4.20002851
      1351         1     2.00000000    48.80778009    20.78262821     2.10513001
      1352         1     2.00000000    48.74192779    10.21753306     4.20002851
      1353         1     2.00000000    49.20058956    17.82380433     2.10513001
      1354         1     2.00000000    49.16571052     7.25706609     4.20002852
      1355         1     2.00000000    49.59813953     4.29490964     4.20002852
      1356         1     2.00000000    49.60018549    14.86498810     2.10513001
      1357         1     2.00000000    50.00835643    11.90597981     2.10513001
      1358         1     2.00000000    50.09218407    22.47050273     4.20002851
      1359         1     2.00000000    50.42570246     8.94629849     2.10513002
      1360         1     2.00000000    50.48153216    19.51172663     4.20002851
      1361         1     2.00000000    42.50052686    22.90538906     6.29492704
      1362         1     2.00000000    42.59155580    33.46984694     0.01023153
      1363         1     2.00000000    42.99668336    30.51100713     0.01023152
      1364         1     2.00000000    43.00950002    41.07830519     6.29492702
      1365         1     2.00000000    43.43977328    38.11730554     6.29492702
      1366         1     2.00000000    43.39374187    27.55226774     0.01023151
      1367         1     2.00000000    43.86098512    35.15780252     6.29492702
      1368         1     2.00000000    43.78521630    24.59356607     0.01023151
      1369         1     2.00000000    44.27223769    32.19902987     6.29492702
      1370         1     2.00000000    44.15160477     0.50498202     0.01023152
      1371         1     2.00000000    44.67425802    29.24046955     6.29492702
      1372         1     2.00000000    44.69867889    39.80495785     0.01023152
      1373         1     2.00000000    45.12686893    36.84527066     0.01023152
      1374         1     2.00000000    45.06896248    26.28191307     6.29492701
      1375         1     2.00000000    45.45947299    23.32333220     6.29492701
      1376         1     2.00000000    45.54480173    33.88663283     0.01023152
      1377         1     2.00000000    45.95247057    30.92832655     0.01023152
      1378         1     2.00000000    45.95391594    41.49218052     6.29492702
      1379         1     2.00000000    46.35137479    27.97004418     0.01023151
      1380         1     2.00000000    46.38890057    38.53214242     6.29492702
      1381         1     2.00000000    46.81406586    35.57363970     6.29492702
      1382         1     2.00000000    46.74392561    25.01165610     0.01023151
      1383         1     2.00000000    47.09493022     0.91809130     0.01023152
      1384         1     2.00000000    47.22811347    32.61562721     6.29492701
      1385         1     2.00000000    47.64636798    40.21854897     0.01023152
      1386         1     2.00000000    47.63207563    29.65765798     6.29492702
      1387         1     2.00000000    48.02788591    26.69958827     6.29492701
      1388         1     2.00000000    48.07969654    37.26002722     0.01023152
      1389         1     2.00000000    48.41841903    23.74127540     6.29492701
      1390         1     2.00000000    48.50089214    34.30228859     0.01023151
      1391         1     2.00000000    48.89913480    41.90514404     6.29492702
      1392         1     2.00000000    48.91064074    31.34458241     0.01023151
      1393         1     2.00000000    49.34120779    38.94592542     6.29492703
      1394         1     2.00000000    49.31084064    28.38681650     0.01023152
      1395         1     2.00000000    49.70357495    25.42886572     0.01023151
      1396         1     2.00000000    49.77020892    35.98838370     6.29492702
      1397         1     2.00000000    50.18672876    33.03082549     6.29492702
      1398         1     2.00000000    50.03729398     1.33171830     0.01023153
      1399         1     2.00000000    50.59225511    30.07316833     6.29492701
      1400         1     2.00000000    50.59565864    40.63166157     0.01023152
      1401         1     2.00000000    42.50052686    22.90538906     2.10513004
      1402         1     2.00000000    42.59155580    33.46984694     4.20002853
      1403         1     2.00000000    42.99668336    30.51100713     4.20002852
      1404         1     2.00000000    43.00950002    41.07830519     2.10513002
      1405         1     2.00000000    43.43977328    38.11730554     2.10513002
      1406         1     2.00000000    43.39374187    27.55226774     4.20002851
      1407         1     2.00000000    43.86098512    35.15780252     2.10513002
      1408         1     2.00000000    43.78521630    24.59356607     4.20002851
      1409         1     2.00000000    44.27223769    32.19902987     2.10513002
      1410         1     2.00000000    44.15160477     0.50498202     4.20002852
      1411         1     2.00000000    44.67425802    29.24046955     2.10513002
      1412         1     2.00000000    44.69867889    39.80495785     4.20002852
      1413         1     2.00000000    45.12686893    36.84527066     4.20002852
      1414         1     2.00000000    45.06896248    26.28191307     2.10513001
      1415         1     2.00000000    45.45947299    23.32333220     2.10513001
      1416         1     2.00000000    45.54480173    33.88663283     4.20002852
      1417         1     2.00000000    45.95247057    30.92832655     4.20002852
      1418         1     2.00000000    45.95391594    41.49218052     2.10513002
      1419         1     2.00000000    46.35137479    27.97004418     4.20002851
      1420         1     2.00000000    46.38890057    38.53214242     2.10513002
      1421         1     2.00000000    46.81406586    35.57363970     2.10513002
      1422         1     2.00000000    46.74392561    25.01165610     4.20002851
      1423         1     2.00000000    47.09493022     0.91809130     4.20002852
      1424         1     2.00000000    47.22811347    32.61562721     2.10513001
      1425         1     2.00000000    47.64636798    40.21854897     4.20002852
      1426         1     2.00000000    47.63207563    29.65765798     2.10513002
      1427         1     2.00000000    48.02788591    26.69958827     2.10513001
      1428         1     2.00000000    48.07969654    37.26002722     4.20002852
      1429         1     2.00000000    48.41841903    23.74127540     2.10513001
      1430         1     2.00000000    48.50089214    34.30228859     4.20002851
      1431         1     2.00000000    48.89913480    41.90514404     2.10513002
      1432         1     2.00000000    48.91064074    31.34458241     4.20002851
      1433         1     2.00000000    49.34120779    38.94592542     2.10513003
      1434         1     2.00000000    49.31084064    28.38681650     4.20002852
      1435         1     2.00000000    49.70357495    25.42886572     4.20002851
      1436         1     2.00000000    49.77020892    35.98838370     2.10513002
      1437         1     2.00000000    50.18672876    33.03082549     2.10513002
      1438         1     2.00000000    50.03729398     1.33171830     4.20002853
      1439         1     2.00000000    50.59225511    30.07316833     2.10513001
      1440         1     2.00000000    50.59565864    40.63166157     4.20002852
      1441         2    -2.00000000     4.17112667    36.00028887     6.29492703
      1442         2    -2.00000000     4.17112667    36.00028887     2.10513003
      1443         2    -2.00000000     4.18486239    38.11343733     4.20002854
      1444         2    -2.00000000     4.18486239    38.11343733     0.01023153
      1445         2    -2.00000000     4.16153373    33.88822325     4.20002853
      1446         2    -2.00000000     4.16153372    33.88822325     0.01023153
      1447         2    -2.00000000     4.20164392    40.22738205     6.29492704
      1448         2    -2.00000000     4.20164392    40.22738205     2.10513004
      1449         2    -2.00000000     4.15695002    31.77733609     6.29492703
      1450         2    -2.00000000     4.15695002    31.77733609     2.10513003
      1451         2    -2.00000000     4.10889897     0.08048888     4.20002854
      1452         2    -2.00000000     4.10889897     0.08048888     0.01023154
      1453         2    -2.00000000     4.15765751    29.66730723     4.20002853
      1454         2    -2.00000000     4.15765751    29.66730723     0.01023153
      1455         2    -2.00000000     4.12845960     2.19524641     6.29492704
      1456         2    -2.00000000     4.12845960     2.19524641     2.10513004
      1457         2    -2.00000000     4.16306732    27.55731192     6.29492702
      1458         2    -2.00000000     4.16306732    27.55731192     2.10513002
      1459         2    -2.00000000     4.14780710     4.31007336     4.20002854
      1460         2    -2.00000000     4.14780710     4.31007336     0.01023154
      1461         2    -2.00000000     4.17178846    25.44649840     4.20002853
      1462         2    -2.00000000     4.17178846    25.44649840     0.01023153
      1463         2    -2.00000000     4.16589317     6.42476099     6.29492704
      1464         2    -2.00000000     4.16589317     6.42476099     2.10513004
      1465         2    -2.00000000     4.18218307    23.33435936     6.29492703
      1466         2    -2.00000000     4.18218307    23.33435936     2.10513003
      1467         2    -2.00000000     4.18168434     8.53914439     4.20002855
      1468         2    -2.00000000     4.18168434     8.53914439     0.01023155
      1469         2    -2.00000000     4.19210198    21.22123603     4.20002853
      1470         2    -2.00000000     4.19210198    21.22123603     0.01023153
      1471         2    -2.00000000     4.19416957    10.65319099     6.29492705
      1472         2    -2.00000000     4.19416957    10.65319099     2.10513005
      1473         2    -2.00000000     4.20023442    19.10775527     6.29492704
      1474         2    -2.00000000     4.20023442    19.10775527     2.10513004
      1475         2    -2.00000000     4.20248402    12.76696286     4.20002855
      1476         2    -2.00000000     4.20248402    12.76696286     0.01023155
      1477         2    -2.00000000     4.20525058    16.99416023     4.20002854
      1478         2    -2.00000000     4.20525058    16.99416023     0.01023154
      1479         2    -2.00000000     4.20615032    14.88057925     2.10513004
      1480         2    -2.00000000     4.20615032    14.88057925     6.29492704
      1481         2    -2.00000000     6.27131514    33.88412452     6.29492703
      1482         2    -2.00000000     6.27131514    33.88412452     2.10513003
      1483         2    -2.00000000     6.26740349    31.77187272     4.20002853
      1484         2    -2.00000000     6.26740349    31.77187273     0.01023153
      1485         2    -2.00000000     6.27992829    35.99700297     4.20002853
      1486         2    -2.00000000     6.27992830    35.99700297     0.01023153
      1487         2    -2.00000000     6.26817552    29.65997093     6.29492702
      1488         2    -2.00000000     6.26817552    29.65997093     2.10513002
      1489         2    -2.00000000     6.29268703    38.11056042     6.29492703
      1490         2    -2.00000000     6.29268704    38.11056042     2.10513003
      1491         2    -2.00000000     6.27303598    27.54804905     4.20002852
      1492         2    -2.00000000     6.27303598    27.54804905     0.01023152
      1493         2    -2.00000000     6.30866536    40.22469836     4.20002854
      1494         2    -2.00000000     6.30866536    40.22469836     0.01023154
      1495         2    -2.00000000     6.28086162    25.43584507     6.29492702
      1496         2    -2.00000000     6.28086162    25.43584507     2.10513002
      1497         2    -2.00000000     6.21533473     0.07788467     6.29492704
      1498         2    -2.00000000     6.21533473     0.07788467     2.10513004
      1499         2    -2.00000000     6.29026217    23.32333203     4.20002852
      1500         2    -2.00000000     6.29026217    23.32333203     0.01023152
      1501         2    -2.00000000     6.23453144     2.19264993     4.20002854
      1502         2    -2.00000000     6.23453144     2.19264993     0.01023154
      1503         2    -2.00000000     6.29966269    21.21081906     6.29492702
      1504         2    -2.00000000     6.29966269    21.21081906     2.10513002
      1505         2    -2.00000000     6.25372822     4.30741522     6.29492704
      1506         2    -2.00000000     6.25372822     4.30741522     2.10513004
      1507         2    -2.00000000     6.30748828    19.09861525     4.20002853
      1508         2    -2.00000000     6.30748828    19.09861525     0.01023153
      1509         2    -2.00000000     6.27185822     6.42196562     0.01023154
      1510         2    -2.00000000     6.27185822     6.42196562     4.20002854
      1511         2    -2.00000000     6.31234875    16.98669352     6.29492703
      1512         2    -2.00000000     6.31234875    16.98669352     2.10513003
      1513         2    -2.00000000     6.28783681     8.53610368     2.10513004
      1514         2    -2.00000000     6.28783681     8.53610368     6.29492704
      1515         2    -2.00000000     6.31312084    14.87479177     4.20002854
      1516         2    -2.00000000     6.31312084    14.87479177     0.01023154
      1517         2    -2.00000000     6.30059583    10.64966130     4.20002854
      1518         2    -2.00000000     6.30059583    10.64966130     0.01023154
      1519         2    -2.00000000     6.30920916    12.76253991     6.29492704
      1520         2    -2.00000000     6.30920916    12.76253991     2.10513004
      1521         2    -2.00000000     8.37804016    33.87970154     4.20002852
      1522         2    -2.00000000     8.37804016    33.87970154     0.01023152
      1523         2    -2.00000000     8.37437359    31.76608515     6.29492702
      1524         2    -2.00000000     8.37437359    31.76608515     2.10513002
      1525         2    -2.00000000     8.38635476    35.99347337     6.29492703
      1526         2    -2.00000000     8.38635476    35.99347337     2.10513003
      1527         2    -2.00000000     8.37527306    29.65250415     4.20002852
      1528         2    -2.00000000     8.37527306    29.65250415     0.01023152
      1529         2    -2.00000000     8.39883998    38.10751989     4.20002853
      1530         2    -2.00000000     8.39883998    38.10751989     0.01023153
      1531         2    -2.00000000     8.38028908    27.53890907     6.29492702
      1532         2    -2.00000000     8.38028908    27.53890907     2.10513002
      1533         2    -2.00000000     8.41463103    40.22190319     6.29492703
      1534         2    -2.00000000     8.41463103    40.22190319     2.10513003
      1535         2    -2.00000000     8.38842167    25.42542825     4.20002852
      1536         2    -2.00000000     8.38842167    25.42542825     0.01023152
      1537         2    -2.00000000     8.32125649     0.07522670     4.20002854
      1538         2    -2.00000000     8.32125649     0.07522670     0.01023154
      1539         2    -2.00000000     8.39834089    23.31230487     6.29492702
      1540         2    -2.00000000     8.39834089    23.31230487     2.10513002
      1541         2    -2.00000000     8.34060383     2.19005356     6.29492704
      1542         2    -2.00000000     8.34060383     2.19005356     2.10513004
      1543         2    -2.00000000     8.36016431     4.30481103     4.20002854
      1544         2    -2.00000000     8.36016431     4.30481103     0.01023154
      1545         2    -2.00000000     8.40873579    21.20016584     4.20002852
      1546         2    -2.00000000     8.40873579    21.20016584     0.01023152
      1547         2    -2.00000000     8.37887967     6.41928187     6.29492704
      1548         2    -2.00000000     8.37887967     6.41928187     2.10513004
      1549         2    -2.00000000     8.41745704    19.08935237     6.29492703
      1550         2    -2.00000000     8.41745704    19.08935237     2.10513003
      1551         2    -2.00000000     8.39566107     8.53322664     4.20002854
      1552         2    -2.00000000     8.39566107     8.53322664     0.01023154
      1553         2    -2.00000000     8.42286667    16.97935712     4.20002853
      1554         2    -2.00000000     8.42286667    16.97935712     0.01023153
      1555         2    -2.00000000     8.40939675    10.64637522     6.29492704
      1556         2    -2.00000000     8.40939675    10.64637522     2.10513004
      1557         2    -2.00000000     8.42357382    14.86932825     6.29492704
      1558         2    -2.00000000     8.42357382    14.86932825     2.10513004
      1559         2    -2.00000000     8.41898983    12.75844099     4.20002854
      1560         2    -2.00000000     8.41898983    12.75844099     0.01023154
      1561         2    -2.00000000    10.48195298    33.87499852     6.29492702
      1562         2    -2.00000000    10.48195298    33.87499852     2.10513002
      1563         2    -2.00000000    10.47819025    31.76047413     4.20002852
      1564         2    -2.00000000    10.47819025    31.76047413     0.01023152
      1565         2    -2.00000000    10.49051092    35.98928046     4.20002852
      1566         2    -2.00000000    10.49051092    35.98928046     0.01023152
      1567         2    -2.00000000    10.47929769    29.64557555     6.29492702
      1568         2    -2.00000000    10.47929769    29.64557555     2.10513002
      1569         2    -2.00000000    10.50333509    38.10355629     6.29492703
      1570         2    -2.00000000    10.50333509    38.10355629     2.10513003
      1571         2    -2.00000000    10.48499650    27.53069828     4.20002852
      1572         2    -2.00000000    10.48499650    27.53069828     0.01023152
      1573         2    -2.00000000    10.51944562    40.21814239     4.20002853
      1574         2    -2.00000000    10.51944562    40.21814239     0.01023153
      1575         2    -2.00000000    10.49436859    25.41616936     6.29492702
      1576         2    -2.00000000    10.49436859    25.41616936     2.10513002
      1577         2    -2.00000000    10.42652308     0.07165920     6.29492703
      1578         2    -2.00000000    10.42652308     0.07165920     2.10513003
      1579         2    -2.00000000    10.44653507     2.18659912     4.20002853
      1580         2    -2.00000000    10.44653507     2.18659912     0.01023153
      1581         2    -2.00000000    10.50589015    23.30215296     4.20002852
      1582         2    -2.00000000    10.50589015    23.30215296     0.01023152
      1583         2    -2.00000000    10.46697298     4.30137331     6.29492704
      1584         2    -2.00000000    10.46697298     4.30137331     2.10513004
      1585         2    -2.00000000    10.51937828    21.19012629     6.29492702
      1586         2    -2.00000000    10.51937828    21.19012629     2.10513002
      1587         2    -2.00000000    10.48680242     6.41581820     4.20002854
      1588         2    -2.00000000    10.48680242     6.41581820     0.01023154
      1589         2    -2.00000000    10.53052046    19.08094306     4.20002853
      1590         2    -2.00000000    10.53052046    19.08094306     0.01023153
      1591         2    -2.00000000    10.50496420     8.52969515     2.10513004
      1592         2    -2.00000000    10.50496420     8.52969515     6.29492704
      1593         2    -2.00000000    10.52033394    10.64271797     4.20002854
      1594         2    -2.00000000    10.52033394    10.64271797     0.01023154
      1595         2    -2.00000000    10.53731883    16.97310874     6.29492703
      1596         2    -2.00000000    10.53731883    16.97310874     2.10513003
      1597         2    -2.00000000    10.53172481    12.75455307     2.10513004
      1598         2    -2.00000000    10.53172481    12.75455307     6.29492704
      1599         2    -2.00000000    10.53769359    14.86467678     4.20002853
      1600         2    -2.00000000    10.53769359    14.86467678     0.01023153
      1601         2    -2.00000000    12.58353842    33.87011792     4.20002852
      1602         2    -2.00000000    12.58353842    33.87011792     0.01023152
      1603         2    -2.00000000    12.57935208    31.75551453     6.29492701
      1604         2    -2.00000000    12.57935208    31.75551453     2.10513001
      1605         2    -2.00000000    12.59291154    35.98379788     2.10513002
      1606         2    -2.00000000    12.59291154    35.98379788     6.29492702
      1607         2    -2.00000000    12.58026509    29.63980452     4.20002851
      1608         2    -2.00000000    12.58026509    29.63980452     0.01023151
      1609         2    -2.00000000    12.60635064    38.09787684     0.01023152
      1610         2    -2.00000000    12.60635064    38.09787684     4.20002852
      1611         2    -2.00000000    12.58756133    27.52393501     6.29492701
      1612         2    -2.00000000    12.58756133    27.52393501     2.10513001
      1613         2    -2.00000000    12.62303635    40.21261538     6.29492702
      1614         2    -2.00000000    12.62303635    40.21261538     2.10513002
      1615         2    -2.00000000    12.53097560     0.06637734     0.01023153
      1616         2    -2.00000000    12.53097560     0.06637734     4.20002853
      1617         2    -2.00000000    12.59852497    25.40930040     4.20002851
      1618         2    -2.00000000    12.59852497    25.40930040     0.01023151
      1619         2    -2.00000000    12.55222215     2.18143301     6.29492703
      1620         2    -2.00000000    12.55222215     2.18143301     2.10513003
      1621         2    -2.00000000    12.61192853    23.29400232     6.29492702
      1622         2    -2.00000000    12.61192853    23.29400232     2.10513002
      1623         2    -2.00000000    12.57403621     4.29623144     0.01023153
      1624         2    -2.00000000    12.57403621     4.29623144     4.20002853
      1625         2    -2.00000000    12.63188669    21.18173744     4.20002852
      1626         2    -2.00000000    12.63188669    21.18173744     0.01023152
      1627         2    -2.00000000    12.59544040     6.41062925     2.10513004
      1628         2    -2.00000000    12.59544040     6.41062925     6.29492704
      1629         2    -2.00000000    12.61547821     8.52454591     0.01023154
      1630         2    -2.00000000    12.61547821     8.52454591     4.20002854
      1631         2    -2.00000000    12.64778799    19.07510686     6.29492702
      1632         2    -2.00000000    12.64778799    19.07510686     2.10513002
      1633         2    -2.00000000    12.63293285    10.63775355     6.29492704
      1634         2    -2.00000000    12.63293285    10.63775355     2.10513004
      1635         2    -2.00000000    12.65618619    16.96922296     4.20002853
      1636         2    -2.00000000    12.65618619    16.96922296     0.01023153
      1637         2    -2.00000000    12.64664223    12.75004653     4.20002853
      1638         2    -2.00000000    12.64664223    12.75004653     0.01023153
      1639         2    -2.00000000    12.65527475    14.86118205     2.10513003
      1640         2    -2.00000000    12.65527475    14.86118205     6.29492703
      1641         2    -2.00000000    14.67785789    31.75292833     0.01023151
      1642         2    -2.00000000    14.67785789    31.75292833     4.20002851
      1643         2    -2.00000000    14.68447288    33.86422230     2.10513001
      1644         2    -2.00000000    14.68447288    33.86422230     6.29492701
      1645         2    -2.00000000    14.69424994    35.97592849     0.01023151
      1646         2    -2.00000000    14.69424994    35.97592849     4.20002851
      1647         2    -2.00000000    14.67829327    29.63523300     6.29492701
      1648         2    -2.00000000    14.67829327    29.63523300     2.10513001
      1649         2    -2.00000000    14.70805004    38.08976709     2.10513002
      1650         2    -2.00000000    14.70805004    38.08976709     6.29492702
      1651         2    -2.00000000    14.68778092    27.51895235     4.20002851
      1652         2    -2.00000000    14.68778092    27.51895235     0.01023151
      1653         2    -2.00000000    14.72519172    40.20472429     0.01023152
      1654         2    -2.00000000    14.72519172    40.20472429     4.20002852
      1655         2    -2.00000000    14.63452785     0.05843951     6.29492702
      1656         2    -2.00000000    14.63452785     0.05843951     2.10513002
      1657         2    -2.00000000    14.70278014    25.40578793     2.10513001
      1658         2    -2.00000000    14.70278014    25.40578793     6.29492701
      1659         2    -2.00000000    14.71242160    23.28950711     0.01023151
      1660         2    -2.00000000    14.71242160    23.28950711     4.20002851
      1661         2    -2.00000000    14.65754088     2.17368176     4.20002853
      1662         2    -2.00000000    14.65754088     2.17368176     0.01023153
      1663         2    -2.00000000    14.68129568     4.28862093     2.10513003
      1664         2    -2.00000000    14.68129568     4.28862093     6.29492703
      1665         2    -2.00000000    14.70475357     6.40281764     0.01023153
      1666         2    -2.00000000    14.70475357     6.40281764     4.20002853
      1667         2    -2.00000000    14.74932092    21.17749871     2.10513002
      1668         2    -2.00000000    14.74932092    21.17749871     6.29492702
      1669         2    -2.00000000    14.72690351     8.51643861     6.29492703
      1670         2    -2.00000000    14.72690351     8.51643861     2.10513003
      1671         2    -2.00000000    14.74681458    10.63034328     0.01023153
      1672         2    -2.00000000    14.74681458    10.63034328     4.20002853
      1673         2    -2.00000000    14.77012017    19.07506372     0.01023152
      1674         2    -2.00000000    14.77012017    19.07506372     4.20002852
      1675         2    -2.00000000    14.76280311    12.74360598     2.10513003
      1676         2    -2.00000000    14.76280311    12.74360598     6.29492703
      1677         2    -2.00000000    14.77370113    14.85664198     4.20002853
      1678         2    -2.00000000    14.77370113    14.85664198     0.01023153
      1679         2    -2.00000000    14.78044280    16.97004385     2.10513002
      1680         2    -2.00000000    14.78044280    16.97004385     6.29492702
      1681         2    -2.00000000    16.76507285    29.64079052     4.20002851
      1682         2    -2.00000000    16.76507285    29.64079052     0.01023151
      1683         2    -2.00000000    16.77859188    31.75187529     2.10513001
      1684         2    -2.00000000    16.77859188    31.75187529     6.29492701
      1685         2    -2.00000000    16.78758690    33.85420290     4.20002851
      1686         2    -2.00000000    16.78758690    33.85420290     0.01023151
      1687         2    -2.00000000    16.79479427    35.96422147     6.29492701
      1688         2    -2.00000000    16.79479427    35.96422147     2.10513001
      1689         2    -2.00000000    16.80757575    38.08027666     4.20002851
      1690         2    -2.00000000    16.80757575    38.08027666     0.01023151
      1691         2    -2.00000000    16.82642402    40.19317012     2.10513002
      1692         2    -2.00000000    16.82642402    40.19317012     6.29492702
      1693         2    -2.00000000    16.79234471    27.50781508     6.29492701
      1694         2    -2.00000000    16.79234471    27.50781508     2.10513001
      1695         2    -2.00000000    16.73695052     0.04648164     4.20002852
      1696         2    -2.00000000    16.73695052     0.04648164     0.01023152
      1697         2    -2.00000000    16.80608471    25.40873550     0.01023151
      1698         2    -2.00000000    16.80608471    25.40873550     4.20002851
      1699         2    -2.00000000    16.80553915    23.28913452     6.29492701
      1700         2    -2.00000000    16.80553915    23.28913452     2.10513001
      1701         2    -2.00000000    16.76222986     2.16263916     2.10513003
      1702         2    -2.00000000    16.76222986     2.16263916     6.29492703
      1703         2    -2.00000000    16.78851612     4.27787812     0.01023153
      1704         2    -2.00000000    16.78851612     4.27787812     4.20002853
      1705         2    -2.00000000    16.81529540     6.39153333     6.29492703
      1706         2    -2.00000000    16.81529540     6.39153333     2.10513003
      1707         2    -2.00000000    16.83953856     8.50415960     4.20002853
      1708         2    -2.00000000    16.83953856     8.50415960     0.01023153
      1709         2    -2.00000000    16.87348472    21.18254747     4.20002851
      1710         2    -2.00000000    16.87348472    21.18254747     0.01023151
      1711         2    -2.00000000    16.86060921    10.61784540     6.29492703
      1712         2    -2.00000000    16.86060921    10.61784540     2.10513003
      1713         2    -2.00000000    16.88077696    12.73493423     4.20002853
      1714         2    -2.00000000    16.88077696    12.73493423     0.01023153
      1715         2    -2.00000000    16.89112687    14.84914694     6.29492703
      1716         2    -2.00000000    16.89112687    14.84914694     2.10513003
      1717         2    -2.00000000    16.89980234    16.96491249     0.01023152
      1718         2    -2.00000000    16.89980234    16.96491249     4.20002852
      1719         2    -2.00000000    16.90645851    19.09729520     6.29492702
      1720         2    -2.00000000    16.90645851    19.09729520     2.10513002
      1721         2    -2.00000000    18.83079123    23.30672676     0.01023151
      1722         2    -2.00000000    18.83079123    23.30672676     4.20002851
      1723         2    -2.00000000    18.84760684    29.65620181     6.29492701
      1724         2    -2.00000000    18.84760684    29.65620181     2.10513001
      1725         2    -2.00000000    18.85922776    27.54085919     0.01023151
      1726         2    -2.00000000    18.85922776    27.54085919     4.20002851
      1727         2    -2.00000000    18.88497299    35.95754840     4.20002851
      1728         2    -2.00000000    18.88497299    35.95754840     0.01023151
      1729         2    -2.00000000    18.90835485    38.06913103     2.10513001
      1730         2    -2.00000000    18.90835485    38.06913103     6.29492701
      1731         2    -2.00000000    18.89215638    31.74370994     0.01023151
      1732         2    -2.00000000    18.89215638    31.74370994     4.20002851
      1733         2    -2.00000000    18.90008908    33.83008009     6.29492701
      1734         2    -2.00000000    18.90008908    33.83008009     2.10513001
      1735         2    -2.00000000    18.92836428    40.17446482     4.20002852
      1736         2    -2.00000000    18.92836428    40.17446482     0.01023152
      1737         2    -2.00000000    18.83695212     0.02829325     2.10513002
      1738         2    -2.00000000    18.83695212     0.02829325     6.29492702
      1739         2    -2.00000000    18.86489512     2.14944182     4.20002852
      1740         2    -2.00000000    18.86489512     2.14944182     0.01023152
      1741         2    -2.00000000    18.89663921     4.26294447     2.10513003
      1742         2    -2.00000000    18.89663921     4.26294447     6.29492703
      1743         2    -2.00000000    18.92702135     6.37416037     0.01023153
      1744         2    -2.00000000    18.92702135     6.37416037     4.20002853
      1745         2    -2.00000000    18.98934241    25.35222276     2.10513001
      1746         2    -2.00000000    18.98934241    25.35222276     6.29492701
      1747         2    -2.00000000    18.95543188     8.48822434     6.29492703
      1748         2    -2.00000000    18.95543188     8.48822434     2.10513003
      1749         2    -2.00000000    18.97476792    10.59976640     4.20002853
      1750         2    -2.00000000    18.97476792    10.59976640     0.01023153
      1751         2    -2.00000000    18.99696754    19.07512904     4.20002852
      1752         2    -2.00000000    18.99696754    19.07512904     0.01023152
      1753         2    -2.00000000    18.99395178    12.71393200     6.29492703
      1754         2    -2.00000000    18.99395178    12.71393200     2.10513003
      1755         2    -2.00000000    19.01653296    16.94844067     6.29492702
      1756         2    -2.00000000    19.01653296    16.94844067     2.10513002
      1757         2    -2.00000000    19.01599530    14.84938467     0.01023152
      1758         2    -2.00000000    19.01599530    14.84938467     4.20002852
      1759         2    -2.00000000    19.13745504    21.29433562     2.10513001
      1760         2    -2.00000000    19.13745504    21.29433562     6.29492701
      1761         2    -2.00000000    20.90910736    29.62967579     0.01023150
      1762         2    -2.00000000    20.90910736    29.62967579     4.20002850
      1763         2    -2.00000000    20.96828233    35.96041235     6.29492701
      1764         2    -2.00000000    20.96828233    35.96041235     2.10513001
      1765         2    -2.00000000    20.97532335    33.84137582     0.01023151
      1766         2    -2.00000000    20.97532335    33.84137582     4.20002851
      1767         2    -2.00000000    20.96897645    27.65159156     2.10513001
      1768         2    -2.00000000    20.96897645    27.65159156     6.29492701
      1769         2    -2.00000000    21.02079562    38.04900317     4.20002851
      1770         2    -2.00000000    21.02079562    38.04900317     0.01023151
      1771         2    -2.00000000    20.92355936     0.01155758     0.01023152
      1772         2    -2.00000000    20.92355936     0.01155758     4.20002852
      1773         2    -2.00000000    21.03734639    40.13813564     2.10513001
      1774         2    -2.00000000    21.03734639    40.13813564     6.29492701
      1775         2    -2.00000000    21.01102225    25.66538265     4.20002851
      1776         2    -2.00000000    21.01102225    25.66538265     0.01023151
      1777         2    -2.00000000    20.96636542     2.13141030     6.29492702
      1778         2    -2.00000000    20.96636542     2.13141030     2.10513002
      1779         2    -2.00000000    21.03382848    19.01582814     6.29492702
      1780         2    -2.00000000    21.03382848    19.01582814     2.10513002
      1781         2    -2.00000000    21.00939100     4.24213891     0.01023152
      1782         2    -2.00000000    21.00939100     4.24213891     4.20002852
      1783         2    -2.00000000    21.04162108     6.34911510     6.29492703
      1784         2    -2.00000000    21.04162108     6.34911510     2.10513003
      1785         2    -2.00000000    21.10316960    31.66709444     6.29492700
      1786         2    -2.00000000    21.10316960    31.66709444     2.10513000
      1787         2    -2.00000000    21.06760956     8.46123927     4.20002853
      1788         2    -2.00000000    21.06760956     8.46123927     0.01023153
      1789         2    -2.00000000    21.10177720    14.79755084     2.10513002
      1790         2    -2.00000000    21.10177720    14.79755084     6.29492702
      1791         2    -2.00000000    21.10091943    10.58919180     6.29492703
      1792         2    -2.00000000    21.10091943    10.58919180     2.10513003
      1793         2    -2.00000000    21.10883125    12.67939508     0.01023153
      1794         2    -2.00000000    21.10883125    12.67939508     4.20002853
      1795         2    -2.00000000    21.25643799    20.98780479     0.01023152
      1796         2    -2.00000000    21.25643799    20.98780479     4.20002852
      1797         2    -2.00000000    21.25652685    16.99822046     0.01023152
      1798         2    -2.00000000    21.25652685    16.99822046     4.20002852
      1799         2    -2.00000000    22.81765613    24.96557184     2.10513001
      1800         2    -2.00000000    22.81765613    24.96557184     6.29492701
      1801         2    -2.00000000    23.02870244    35.92283581     4.20002851
      1802         2    -2.00000000    23.02870244    35.92283581     0.01023151
      1803         2    -2.00000000    23.08303394    33.94386560     2.10513000
      1804         2    -2.00000000    23.08303394    33.94386560     6.29492700
      1805         2    -2.00000000    23.11052507    42.25914090     2.10513002
      1806         2    -2.00000000    23.11052507    42.25914090     6.29492702
      1807         2    -2.00000000    23.10970692    40.13543121     0.01023151
      1808         2    -2.00000000    23.10970692    40.13543121     4.20002851
      1809         2    -2.00000000    23.07452200     2.09737335     0.01023152
      1810         2    -2.00000000    23.07452200     2.09737335     4.20002852
      1811         2    -2.00000000    23.10522475    21.71568997     2.10513002
      1812         2    -2.00000000    23.10522475    21.71568997     6.29492702
      1813         2    -2.00000000    23.14778546    31.95234289     4.20002850
      1814         2    -2.00000000    23.14778546    31.95234289     0.01023150
      1815         2    -2.00000000    23.13868241    14.72227951     0.01023152
      1816         2    -2.00000000    23.13868241    14.72227951     4.20002852
      1817         2    -2.00000000    23.12385321     4.19628384     6.29492702
      1818         2    -2.00000000    23.12385321     4.19628384     2.10513002
      1819         2    -2.00000000    23.23063841    37.96015308     6.29492701
      1820         2    -2.00000000    23.23063841    37.96015308     2.10513001
      1821         2    -2.00000000    23.16541587     6.33962762     4.20002853
      1822         2    -2.00000000    23.16541587     6.33962762     0.01023153
      1823         2    -2.00000000    23.18072028     8.42198098     6.29492703
      1824         2    -2.00000000    23.18072028     8.42198098     2.10513003
      1825         2    -2.00000000    23.19426091    10.52726403     0.01023153
      1826         2    -2.00000000    23.19426091    10.52726403     4.20002853
      1827         2    -2.00000000    23.35942815    16.68915135     2.10513002
      1828         2    -2.00000000    23.35942815    16.68915135     6.29492702
      1829         2    -2.00000000    23.35701192    12.71274260     6.29492703
      1830         2    -2.00000000    23.35701192    12.71274260     2.10513003
      1831         2    -2.00000000    24.08923773    26.51211000     4.20002851
      1832         2    -2.00000000    24.08923773    26.51211000     0.01023151
      1833         2    -2.00000000    24.23614413    23.49261350     4.20002851
      1834         2    -2.00000000    24.23614413    23.49261350     0.01023151
      1835         2    -2.00000000    24.75952834    20.60208565     0.01023152
      1836         2    -2.00000000    24.75952834    20.60208565     4.20002852
      1837         2    -2.00000000    24.97480203    31.27482724     6.29492701
      1838         2    -2.00000000    24.97480203    31.27482724     2.10513001
      1839         2    -2.00000000    25.16262773    42.20307272     4.20002852
      1840         2    -2.00000000    25.16262773    42.20307272     0.01023152
      1841         2    -2.00000000    25.21738570    40.22603594     6.29492701
      1842         2    -2.00000000    25.21738570    40.22603594     2.10513001
      1843         2    -2.00000000    25.19684040    17.40631361     0.01023152
      1844         2    -2.00000000    25.19684040    17.40631361     4.20002852
      1845         2    -2.00000000    25.27782150    38.23429888     4.20002851
      1846         2    -2.00000000    25.27782150    38.23429888     0.01023151
      1847         2    -2.00000000    25.19805521     4.16981266     0.01023152
      1848         2    -2.00000000    25.19805521     4.16981266     4.20002852
      1849         2    -2.00000000    25.23605562    10.44221285     6.29492703
      1850         2    -2.00000000    25.23605562    10.44221285     2.10513003
      1851         2    -2.00000000    25.25770588     6.29137044     2.10513003
      1852         2    -2.00000000    25.25770588     6.29137044     6.29492703
      1853         2    -2.00000000    25.25878837     1.97945494     2.10513002
      1854         2    -2.00000000    25.25878837     1.97945494     6.29492702
      1855         2    -2.00000000    25.34044071    28.04612980     6.29492701
      1856         2    -2.00000000    25.34044071    28.04612980     2.10513001
      1857         2    -2.00000000    25.46166729    12.40697141     4.20002853
      1858         2    -2.00000000    25.46166729    12.40697141     0.01023153
      1859         2    -2.00000000    25.45957738     8.43733847     0.01023153
      1860         2    -2.00000000    25.45957738     8.43733847     4.20002853
      1861         2    -2.00000000    25.68233159    25.13814117     6.29492701
      1862         2    -2.00000000    25.68233159    25.13814117     2.10513001
      1863         2    -2.00000000    26.01909602    22.21092041     2.10513002
      1864         2    -2.00000000    26.01909602    22.21092041     6.29492702
      1865         2    -2.00000000    26.25834259    32.79768440     0.01023151
      1866         2    -2.00000000    26.25834259    32.79768440     4.20002851
      1867         2    -2.00000000    26.25704398    19.20959961     2.10513002
      1868         2    -2.00000000    26.25704398    19.20959961     6.29492702
      1869         2    -2.00000000    26.41747616    29.78514409     4.20002851
      1870         2    -2.00000000    26.41747616    29.78514409     0.01023151
      1871         2    -2.00000000    26.85619440    16.32270554     6.29492703
      1872         2    -2.00000000    26.85619440    16.32270554     2.10513003
      1873         2    -2.00000000    26.98948012    26.80700116     4.20002851
      1874         2    -2.00000000    26.98948012    26.80700116     0.01023151
      1875         2    -2.00000000    27.10574148    37.55434119     2.10513001
      1876         2    -2.00000000    27.10574148    37.55434119     6.29492701
      1877         2    -2.00000000    27.30922363    23.85180497     0.01023152
      1878         2    -2.00000000    27.30922363    23.85180497     4.20002852
      1879         2    -2.00000000    27.29490940    13.13295319     6.29492703
      1880         2    -2.00000000    27.29490940    13.13295319     2.10513003
      1881         2    -2.00000000    27.29466730     2.19705517     4.20002852
      1882         2    -2.00000000    27.29466730     2.19705517     0.01023152
      1883         2    -2.00000000    27.31604125     4.18294670     6.29492702
      1884         2    -2.00000000    27.31604125     4.18294670     2.10513002
      1885         2    -2.00000000    27.34606281     6.15401837     0.01023153
      1886         2    -2.00000000    27.34606281     6.15401837     4.20002853
      1887         2    -2.00000000    27.50225312    34.33092717     6.29492701
      1888         2    -2.00000000    27.50225312    34.33092717     2.10513001
      1889         2    -2.00000000    27.57391998     8.12468822     6.29492703
      1890         2    -2.00000000    27.57391998     8.12468822     2.10513003
      1891         2    -2.00000000    27.67101125    20.89320012     0.01023152
      1892         2    -2.00000000    27.67101125    20.89320012     4.20002852
      1893         2    -2.00000000    27.85417089    31.42144064     6.29492701
      1894         2    -2.00000000    27.85417089    31.42144064     2.10513001
      1895         2    -2.00000000    28.08233224    17.95473510     0.01023153
      1896         2    -2.00000000    28.08233224    17.95473510     4.20002853
      1897         2    -2.00000000    28.22697033    28.48507739     6.29492701
      1898         2    -2.00000000    28.22697033    28.48507739     2.10513001
      1899         2    -2.00000000    28.38496112    39.08019988     0.01023151
      1900         2    -2.00000000    28.38496112    39.08019988     4.20002851
      1901         2    -2.00000000    28.35282739    14.94151941     0.01023153
      1902         2    -2.00000000    28.35282739    14.94151941     4.20002853
      1903         2    -2.00000000    28.56273088    36.07410831     4.20002851
      1904         2    -2.00000000    28.56273088    36.07410831     0.01023151
      1905         2    -2.00000000    28.63049458    25.51720553     6.29492702
      1906         2    -2.00000000    28.63049458    25.51720553     2.10513002
      1907         2    -2.00000000    28.97884678    22.55910005     2.10513002
      1908         2    -2.00000000    28.97884678    22.55910005     6.29492702
      1909         2    -2.00000000    28.95832504    12.05710566     4.20002853
      1910         2    -2.00000000    28.95832504    12.05710566     0.01023153
      1911         2    -2.00000000    29.15462347    33.09604822     0.01023151
      1912         2    -2.00000000    29.15462347    33.09604822     4.20002851
      1913         2    -2.00000000    29.11801556     1.53701639     2.10513002
      1914         2    -2.00000000    29.11801556     1.53701639     6.29492702
      1915         2    -2.00000000    29.33598691    19.61099196     2.10513002
      1916         2    -2.00000000    29.33598691    19.61099196     6.29492702
      1917         2    -2.00000000    29.40921278     8.85820738     0.01023153
      1918         2    -2.00000000    29.40921278     8.85820738     4.20002853
      1919         2    -2.00000000    29.49123290    30.14087081     4.20002851
      1920         2    -2.00000000    29.49123290    30.14087081     0.01023151
      1921         2    -2.00000000    29.62733569    40.61173287     2.10513001
      1922         2    -2.00000000    29.62733569    40.61173287     6.29492701
      1923         2    -2.00000000    29.74834003    16.64485485     6.29492703
      1924         2    -2.00000000    29.74834003    16.64485485     2.10513003
      1925         2    -2.00000000    29.90826745    27.19595107     4.20002851
      1926         2    -2.00000000    29.90826745    27.19595107     0.01023151
      1927         2    -2.00000000    29.98848285    37.71044739     6.29492701
      1928         2    -2.00000000    29.98848285    37.71044739     2.10513001
      1929         2    -2.00000000    30.17553013    13.69895657     2.10513003
      1930         2    -2.00000000    30.17553013    13.69895657     6.29492703
      1931         2    -2.00000000    30.28078545    24.23113591     4.20002852
      1932         2    -2.00000000    30.28078545    24.23113591     0.01023152
      1933         2    -2.00000000    30.38203155    34.77931338     6.29492701
      1934         2    -2.00000000    30.38203155    34.77931338     2.10513001
      1935         2    -2.00000000    30.34099590     3.10962691     0.01023152
      1936         2    -2.00000000    30.34099590     3.10962691     4.20002852
      1937         2    -2.00000000    30.45722802    10.68218217     2.10513003
      1938         2    -2.00000000    30.45722802    10.68218217     6.29492703
      1939         2    -2.00000000    30.58070637     0.09275414     0.01023152
      1940         2    -2.00000000    30.58070637     0.09275414     4.20002852
      1941         2    -2.00000000    30.64684007    21.27620250     0.01023152
      1942         2    -2.00000000    30.64684007    21.27620250     4.20002852
      1943         2    -2.00000000    30.80148713    31.81497998     6.29492701
      1944         2    -2.00000000    30.80148713    31.81497998     2.10513001
      1945         2    -2.00000000    31.03283742    18.31989155     4.20002853
      1946         2    -2.00000000    31.03283742    18.31989155     0.01023153
      1947         2    -2.00000000    31.09312710     7.81506376     2.10513003
      1948         2    -2.00000000    31.09312710     7.81506376     6.29492703
      1949         2    -2.00000000    31.18285128    28.86600278     6.29492701
      1950         2    -2.00000000    31.18285128    28.86600278     2.10513001
      1951         2    -2.00000000    31.28263893    39.38916315     0.01023151
      1952         2    -2.00000000    31.28263893    39.38916315     4.20002851
      1953         2    -2.00000000    31.41808835    15.36548946     4.20002853
      1954         2    -2.00000000    31.41808835    15.36548946     0.01023153
      1955         2    -2.00000000    31.57402771    25.90966463     6.29492702
      1956         2    -2.00000000    31.57402771    25.90966463     2.10513002
      1957         2    -2.00000000    31.63446143    36.44060376     4.20002851
      1958         2    -2.00000000    31.63446143    36.44060376     0.01023151
      1959         2    -2.00000000    31.57362412     4.65057917     2.10513003
      1960         2    -2.00000000    31.57362412     4.65057917     6.29492703
      1961         2    -2.00000000    31.84605528    12.39455436     4.20002853
      1962         2    -2.00000000    31.84605528    12.39455436     0.01023153
      1963         2    -2.00000000    31.94588612    22.94985390     6.29492702
      1964         2    -2.00000000    31.94588612    22.94985390     2.10513002
      1965         2    -2.00000000    31.97571088     1.75832156     6.29492702
      1966         2    -2.00000000    31.97571088     1.75832156     2.10513002
      1967         2    -2.00000000    32.06931974    33.49995189     0.01023151
      1968         2    -2.00000000    32.06931974    33.49995189     4.20002851
      1969         2    -2.00000000    32.29435635     9.45022415     0.01023153
      1970         2    -2.00000000    32.29435635     9.45022415     4.20002853
      1971         2    -2.00000000    32.32006247    19.99326889     6.29492703
      1972         2    -2.00000000    32.32006247    19.99326889     2.10513003
      1973         2    -2.00000000    32.50066111    41.08539196     6.29492702
      1974         2    -2.00000000    32.50066111    41.08539196     2.10513002
      1975         2    -2.00000000    32.46327212    30.54107341     4.20002851
      1976         2    -2.00000000    32.46327212    30.54107341     0.01023151
      1977         2    -2.00000000    32.59460767     6.42306881     0.01023153
      1978         2    -2.00000000    32.59460767     6.42306881     4.20002853
      1979         2    -2.00000000    32.71474734    17.03785331     2.10513003
      1980         2    -2.00000000    32.71474734    17.03785331     6.29492703
      1981         2    -2.00000000    32.85719781    27.58767043     4.20002852
      1982         2    -2.00000000    32.85719781    27.58767043     0.01023152
      1983         2    -2.00000000    32.93457439    38.12211733     2.10513002
      1984         2    -2.00000000    32.93457439    38.12211733     6.29492702
      1985         2    -2.00000000    33.12029509    14.07689533     6.29492703
      1986         2    -2.00000000    33.12029509    14.07689533     2.10513003
      1987         2    -2.00000000    33.23909915    24.62895595     0.01023152
      1988         2    -2.00000000    33.23909915    24.62895595     4.20002852
      1989         2    -2.00000000    33.24278641     3.45530700     4.20002853
      1990         2    -2.00000000    33.24278641     3.45530700     0.01023153
      1991         2    -2.00000000    33.33314297    35.17625267     6.29492701
      1992         2    -2.00000000    33.33314297    35.17625267     2.10513001
      1993         2    -2.00000000    33.52315250    11.12021595     6.29492703
      1994         2    -2.00000000    33.52315250    11.12021595     2.10513003
      1995         2    -2.00000000    33.61556996    21.67066302     4.20002853
      1996         2    -2.00000000    33.61556996    21.67066302     0.01023153
      1997         2    -2.00000000    33.62779884     0.50139841     0.01023152
      1998         2    -2.00000000    33.62779884     0.50139841     4.20002852
      1999         2    -2.00000000    33.74292920    32.22369113     2.10513001
      2000         2    -2.00000000    33.74292920    32.22369113     6.29492701
      2001         2    -2.00000000    33.97232973     8.14215513     6.29492703
      2002         2    -2.00000000    33.97232973     8.14215513     2.10513003
      2003         2    -2.00000000    34.00145338    18.71436460     4.20002853
      2004         2    -2.00000000    34.00145338    18.71436460     0.01023153
      2005         2    -2.00000000    34.13761541    29.26743666     2.10513002
      2006         2    -2.00000000    34.13761541    29.26743666     6.29492702
      2007         2    -2.00000000    34.19110452    39.81781636     0.01023152
      2008         2    -2.00000000    34.19110452    39.81781636     4.20002852
      2009         2    -2.00000000    34.39639346    15.75600124     4.20002853
      2010         2    -2.00000000    34.39639346    15.75600124     0.01023153
      2011         2    -2.00000000    34.43412938     5.17674195     6.29492703
      2012         2    -2.00000000    34.43412938     5.17674195     2.10513003
      2013         2    -2.00000000    34.52705416    26.31028702     2.10513002
      2014         2    -2.00000000    34.52705416    26.31028702     6.29492702
      2015         2    -2.00000000    34.60217810    36.85832470     4.20002852
      2016         2    -2.00000000    34.60217810    36.85832470     0.01023152
      2017         2    -2.00000000    34.80842811    12.79748822     0.01023153
      2018         2    -2.00000000    34.80842811    12.79748822     4.20002853
      2019         2    -2.00000000    34.90782801    23.35155978     2.10513003
      2020         2    -2.00000000    34.90782801    23.35155978     6.29492703
      2021         2    -2.00000000    34.90728407     2.19983410     2.10513003
      2022         2    -2.00000000    34.90728407     2.19983410     6.29492703
      2023         2    -2.00000000    35.01429239    33.90664267     4.20002852
      2024         2    -2.00000000    35.01429239    33.90664267     0.01023152
      2025         2    -2.00000000    35.23204214     9.83233009     4.20002853
      2026         2    -2.00000000    35.23204214     9.83233009     0.01023153
      2027         2    -2.00000000    35.28989189    20.39403059     2.10513003
      2028         2    -2.00000000    35.28989189    20.39403059     6.29492703
      2029         2    -2.00000000    35.44115324    41.50626902     2.10513002
      2030         2    -2.00000000    35.44115324    41.50626902     6.29492702
      2031         2    -2.00000000    35.41577542    30.95053275     4.20002852
      2032         2    -2.00000000    35.41577542    30.95053275     0.01023152
      2033         2    -2.00000000    35.64744871     6.86808463     0.01023153
      2034         2    -2.00000000    35.64744871     6.86808463     4.20002853
      2035         2    -2.00000000    35.68176646    17.43672102     6.29492703
      2036         2    -2.00000000    35.68176646    17.43672102     2.10513003
      2037         2    -2.00000000    35.81017962    27.99338752     4.20002852
      2038         2    -2.00000000    35.81017962    27.99338752     0.01023152
      2039         2    -2.00000000    35.86947403    38.54924313     2.10513002
      2040         2    -2.00000000    35.86947403    38.54924313     6.29492702
      2041         2    -2.00000000    36.08463027    14.47874058     2.10513003
      2042         2    -2.00000000    36.08463027    14.47874058     6.29492703
      2043         2    -2.00000000    36.14143974     3.90876829     0.01023153
      2044         2    -2.00000000    36.14143974     3.90876829     4.20002853
      2045         2    -2.00000000    36.19667340    25.03489994     4.20002853
      2046         2    -2.00000000    36.19667340    25.03489994     0.01023153
      2047         2    -2.00000000    36.28281910    35.59193540     2.10513002
      2048         2    -2.00000000    36.28281910    35.59193540     6.29492702
      2049         2    -2.00000000    36.49596505    11.51811819     2.10513003
      2050         2    -2.00000000    36.49596505    11.51811819     6.29492703
      2051         2    -2.00000000    36.57962828    22.07659533     4.20002853
      2052         2    -2.00000000    36.57962828    22.07659533     0.01023153
      2053         2    -2.00000000    36.58221746     0.93830098     4.20002852
      2054         2    -2.00000000    36.58221746     0.93830098     0.01023152
      2055         2    -2.00000000    36.69110349    32.63574380     2.10513002
      2056         2    -2.00000000    36.69110349    32.63574380     6.29492702
      2057         2    -2.00000000    36.92418794     8.55763900     2.10513003
      2058         2    -2.00000000    36.92418794     8.55763900     6.29492703
      2059         2    -2.00000000    36.96738658    19.11908340     4.20002853
      2060         2    -2.00000000    36.96738658    19.11908340     0.01023153
      2061         2    -2.00000000    37.12727633    40.24048654     4.20002852
      2062         2    -2.00000000    37.12727633    40.24048654     0.01023152
      2063         2    -2.00000000    37.09003424    29.67828594     2.10513002
      2064         2    -2.00000000    37.09003424    29.67828594     6.29492702
      2065         2    -2.00000000    37.36376102    16.16152865     4.20002853
      2066         2    -2.00000000    37.36376102    16.16152865     0.01023153
      2067         2    -2.00000000    37.37412568     5.60048847     6.29492703
      2068         2    -2.00000000    37.37412568     5.60048847     2.10513003
      2069         2    -2.00000000    37.48191942    26.71999093     2.10513003
      2070         2    -2.00000000    37.48191942    26.71999093     6.29492703
      2071         2    -2.00000000    37.54832595    37.28076807     4.20002852
      2072         2    -2.00000000    37.54832595    37.28076807     0.01023152
      2073         2    -2.00000000    37.77101005    13.20306842     4.20002853
      2074         2    -2.00000000    37.77101005    13.20306842     0.01023153
      2075         2    -2.00000000    37.83228344     2.63603310     6.29492703
      2076         2    -2.00000000    37.83228344     2.63603310     2.10513003
      2077         2    -2.00000000    37.86789303    23.76131917     2.10513003
      2078         2    -2.00000000    37.86789303    23.76131917     6.29492703
      2079         2    -2.00000000    37.96210477    34.32272909     4.20002852
      2080         2    -2.00000000    37.96210477    34.32272909     0.01023152
      2081         2    -2.00000000    38.18982675    10.24433016     4.20002853
      2082         2    -2.00000000    38.18982675    10.24433016     0.01023153
      2083         2    -2.00000000    38.25404362    20.80325999     6.29492703
      2084         2    -2.00000000    38.25404362    20.80325999     2.10513003
      2085         2    -2.00000000    38.38099507    41.93249070     2.10513002
      2086         2    -2.00000000    38.38099507    41.93249070     6.29492702
      2087         2    -2.00000000    38.36697543    31.36471938     4.20002852
      2088         2    -2.00000000    38.36697543    31.36471938     0.01023152
      2089         2    -2.00000000    38.62034257     7.28656646     0.01023153
      2090         2    -2.00000000    38.62034257     7.28656646     4.20002853
      2091         2    -2.00000000    38.64634942    17.84570028     2.10513003
      2092         2    -2.00000000    38.64634942    17.84570028     6.29492703
      2093         2    -2.00000000    38.81021868    38.97108292     2.10513002
      2094         2    -2.00000000    38.81021868    38.97108292     6.29492702
      2095         2    -2.00000000    38.76382079    28.40637711     4.20002852
      2096         2    -2.00000000    38.76382079    28.40637711     0.01023152
      2097         2    -2.00000000    39.04755849    14.88797412     2.10513002
      2098         2    -2.00000000    39.04755849    14.88797412     6.29492702
      2099         2    -2.00000000    39.07621311     4.32773428     4.20002853
      2100         2    -2.00000000    39.07621311     4.32773428     0.01023153
      2101         2    -2.00000000    39.15391995    25.44761441     4.20002853
      2102         2    -2.00000000    39.15391995    25.44761441     0.01023153
      2103         2    -2.00000000    39.22945199    36.01119688     2.10513002
      2104         2    -2.00000000    39.22945199    36.01119688     6.29492702
      2105         2    -2.00000000    39.45883436    11.93004840     2.10513003
      2106         2    -2.00000000    39.45883436    11.93004840     6.29492703
      2107         2    -2.00000000    39.52039479     1.36347156     4.20002852
      2108         2    -2.00000000    39.52039479     1.36347156     0.01023152
      2109         2    -2.00000000    39.54087158    22.48908324     4.20002854
      2110         2    -2.00000000    39.54087158    22.48908324     0.01023154
      2111         2    -2.00000000    39.64060697    33.05237100     2.10513002
      2112         2    -2.00000000    39.64060697    33.05237100     6.29492702
      2113         2    -2.00000000    39.88307023     8.97247196     2.10513003
      2114         2    -2.00000000    39.88307023     8.97247196     6.29492703
      2115         2    -2.00000000    39.93041687    19.53114427     4.20002853
      2116         2    -2.00000000    39.93041687    19.53114427     0.01023153
      2117         2    -2.00000000    40.06720587    40.66170621     4.20002852
      2118         2    -2.00000000    40.06720587    40.66170621     0.01023152
      2119         2    -2.00000000    40.04278679    30.09371659     2.10513003
      2120         2    -2.00000000    40.04278679    30.09371659     6.29492703
      2121         2    -2.00000000    40.32329955     6.01499944     6.29492703
      2122         2    -2.00000000    40.32329955     6.01499944     2.10513003
      2123         2    -2.00000000    40.32670467    16.57346627     4.20002852
      2124         2    -2.00000000    40.32670467    16.57346627     0.01023152
      2125         2    -2.00000000    40.49325991    37.70038587     4.20002852
      2126         2    -2.00000000    40.49325991    37.70038587     0.01023152
      2127         2    -2.00000000    40.43741776    27.13494357     2.10513003
      2128         2    -2.00000000    40.43741776    27.13494357     6.29492703
      2129         2    -2.00000000    40.73221657    13.61581632     4.20002850
      2130         2    -2.00000000    40.73221657    13.61581632     0.01023150
      2131         2    -2.00000000    40.77014884     3.05360703     2.10513002
      2132         2    -2.00000000    40.77014884     3.05360703     6.29492702
      2133         2    -2.00000000    40.82677258    24.17616072     2.10513004
      2134         2    -2.00000000    40.82677258    24.17616072     6.29492704
      2135         2    -2.00000000    40.91058949    34.74069462     4.20002853
      2136         2    -2.00000000    40.91058949    34.74069462     0.01023153
      2137         2    -2.00000000    41.14869848    10.65825992     4.20002853
      2138         2    -2.00000000    41.14869848    10.65825992     0.01023153
      2139         2    -2.00000000    41.21538769    21.21778617     2.10513003
      2140         2    -2.00000000    41.21538769    21.21778617     6.29492703
      2141         2    -2.00000000    41.20936010     0.09040926     2.10513002
      2142         2    -2.00000000    41.20936010     0.09040926     6.29492702
      2143         2    -2.00000000    41.31876596    31.78168790     4.20002853
      2144         2    -2.00000000    41.31876596    31.78168790     0.01023153
      2145         2    -2.00000000    41.57774961     7.70073601     4.20002853
      2146         2    -2.00000000    41.57774961     7.70073601     0.01023153
      2147         2    -2.00000000    41.60811609    18.25982764     2.10513002
      2148         2    -2.00000000    41.60811609    18.25982764     6.29492702
      2149         2    -2.00000000    41.75323713    39.38961829     2.10513002
      2150         2    -2.00000000    41.75323713    39.38961829     6.29492702
      2151         2    -2.00000000    41.71835716    28.82286693     4.20002853
      2152         2    -2.00000000    41.71835716    28.82286693     0.01023153
      2153         2    -2.00000000    42.00829898    15.30205618     2.10512999
      2154         2    -2.00000000    42.00829898    15.30205618     6.29492699
      2155         2    -2.00000000    42.01976378     4.74151323     4.20002853
      2156         2    -2.00000000    42.01976378     4.74151323     0.01023153
      2157         2    -2.00000000    42.11117095    25.86403988     4.20002852
      2158         2    -2.00000000    42.11117095    25.86403988     0.01023152
      2159         2    -2.00000000    42.17702575    36.42914420     6.29492702
      2160         2    -2.00000000    42.17702575    36.42914420     2.10513002
      2161         2    -2.00000000    50.87615864    16.55294736     2.10513002
      2162         2    -2.00000000    50.87615864    16.55294736     6.29492702
      2163         2    -2.00000000    50.85174061     5.98495833     4.20002852
      2164         2    -2.00000000    50.85174061     5.98495833     0.01023152
      2165         2    -2.00000000    50.98852878    27.11551950     4.20002852
      2166         2    -2.00000000    50.98852878    27.11551950     0.01023152
      2167         2    -2.00000000    51.03587610    37.67419272     2.10513003
      2168         2    -2.00000000    51.03587610    37.67419272     6.29492703
      2169         2    -2.00000000    51.27833878    13.59429285     2.10513002
      2170         2    -2.00000000    51.27833878    13.59429285     6.29492702
      2171         2    -2.00000000    51.37807396    24.15758044     4.20002851
      2172         2    -2.00000000    51.37807396    24.15758044     0.01023151
      2173         2    -2.00000000    51.28709096     3.02182890     4.20002853
      2174         2    -2.00000000    51.28709096     3.02182890     0.01023153
      2175         2    -2.00000000    51.46011062    34.71661626     2.10513003
      2176         2    -2.00000000    51.46011062    34.71661626     6.29492703
      2177         2    -2.00000000    51.68949415    10.63546704     2.10513002
      2178         2    -2.00000000    51.68949415    10.63546704     6.29492702
      2179         2    -2.00000000    51.76502553    21.19904909     4.20002851
      2180         2    -2.00000000    51.76502553    21.19904909     0.01023151
      2181         2    -2.00000000    51.73127270     0.05756628     4.20002853
      2182         2    -2.00000000    51.73127270     0.05756628     0.01023153
      2183         2    -2.00000000    51.87138626    31.75869033     2.10513003
      2184         2    -2.00000000    51.87138626    31.75869033     6.29492703
      2185         2    -2.00000000    52.15512507    18.24028685     4.20002851
      2186         2    -2.00000000    52.15512507    18.24028685     0.01023151
      2187         2    -2.00000000    52.10872794     7.67558145     2.10513002
      2188         2    -2.00000000    52.10872794     7.67558145     6.29492702
      2189         2    -2.00000000    52.27259601    28.80096389     2.10513002
      2190         2    -2.00000000    52.27259601    28.80096389     6.29492702
      2191         2    -2.00000000    52.29860395    39.36009809     0.01023152
      2192         2    -2.00000000    52.29860395    39.36009809     4.20002852
      2193         2    -2.00000000    52.55197039    15.28194464     4.20002851
      2194         2    -2.00000000    52.55197039    15.28194464     0.01023151
      2195         2    -2.00000000    52.53795138     4.71417369     2.10513002
      2196         2    -2.00000000    52.53795138     4.71417369     6.29492702
      2197         2    -2.00000000    52.66490203    25.84340395     6.29492702
      2198         2    -2.00000000    52.66490203    25.84340395     2.10513002
      2199         2    -2.00000000    52.72911919    36.40233430     4.20002854
      2200         2    -2.00000000    52.72911919    36.40233430     0.01023154
      2201         2    -2.00000000    52.95684137    12.32393500     0.01023152
      2202         2    -2.00000000    52.95684137    12.32393500     4.20002852
      2203         2    -2.00000000    53.05105267    22.88534467     2.10513001
      2204         2    -2.00000000    53.05105267    22.88534467     6.29492701
      2205         2    -2.00000000    52.97520243     1.74926736     6.29492703
      2206         2    -2.00000000    52.97520243     1.74926736     2.10513003
      2207         2    -2.00000000    53.14793500    33.44359600     4.20002854
      2208         2    -2.00000000    53.14793500    33.44359600     0.01023154
      2209         2    -2.00000000    53.37062056     9.36589617     4.20002852
      2210         2    -2.00000000    53.37062056     9.36589617     0.01023152
      2211         2    -2.00000000    53.43702647    19.92667299     2.10513001
      2212         2    -2.00000000    53.43702647    19.92667299     6.29492701
      2213         2    -2.00000000    53.54482077    41.04617605     6.29492703
      2214         2    -2.00000000    53.54482077    41.04617605     2.10513003
      2215         2    -2.00000000    53.55518418    30.48513571     4.20002853
      2216         2    -2.00000000    53.55518418    30.48513571     0.01023153
      2217         2    -2.00000000    53.82891151    16.96837805     6.29492701
      2218         2    -2.00000000    53.82891151    16.96837805     2.10513001
      2219         2    -2.00000000    53.79167015     6.40617776     4.20002852
      2220         2    -2.00000000    53.79167015     6.40617776     0.01023152
      2221         2    -2.00000000    53.95155891    27.52758076     4.20002852
      2222         2    -2.00000000    53.95155891    27.52758076     0.01023152
      2223         2    -2.00000000    53.99475825    38.08902538     2.10513003
      2224         2    -2.00000000    53.99475825    38.08902538     6.29492703
      2225         2    -2.00000000    54.22784242    14.01092031     2.10513001
      2226         2    -2.00000000    54.22784242    14.01092031     6.29492701
      2227         2    -2.00000000    54.22526843     3.44699935     4.20002852
      2228         2    -2.00000000    54.22526843     3.44699935     0.01023152
      2229         2    -2.00000000    54.33931731    24.57006870     4.20002852
      2230         2    -2.00000000    54.33931731    24.57006870     0.01023152
      2231         2    -2.00000000    54.42298042    35.12854607     2.10513004
      2232         2    -2.00000000    54.42298042    35.12854607     6.29492704
      2233         2    -2.00000000    54.63612714    11.05472881     2.10513002
      2234         2    -2.00000000    54.63612714    11.05472881     6.29492702
      2235         2    -2.00000000    54.72227228    21.61176408     4.20002851
      2236         2    -2.00000000    54.72227228    21.61176408     0.01023151
      2237         2    -2.00000000    54.66604615     0.47653211     0.01023153
      2238         2    -2.00000000    54.66604615     0.47653211     4.20002853
      2239         2    -2.00000000    54.83431485    32.16792371     2.10513004
      2240         2    -2.00000000    54.83431485    32.16792371     6.29492704
      2241         2    -2.00000000    55.04947245     8.09742113     2.10513002
      2242         2    -2.00000000    55.04947245     8.09742113     6.29492702
      2243         2    -2.00000000    55.10876622    18.65327653     0.01023151
      2244         2    -2.00000000    55.10876622    18.65327653     4.20002851
      2245         2    -2.00000000    55.23717887    29.20994324     6.29492703
      2246         2    -2.00000000    55.23717887    29.20994324     2.10513003
      2247         2    -2.00000000    55.27149760    39.77857973     0.01023153
      2248         2    -2.00000000    55.27149760    39.77857973     4.20002853
      2249         2    -2.00000000    55.50317046    15.69613137     0.01023151
      2250         2    -2.00000000    55.50317046    15.69613137     4.20002851
      2251         2    -2.00000000    55.47779319     5.14039527     2.10513002
      2252         2    -2.00000000    55.47779319     5.14039527     6.29492702
      2253         2    -2.00000000    55.62905364    26.25263358     2.10513002
      2254         2    -2.00000000    55.62905364    26.25263358     6.29492702
      2255         2    -2.00000000    55.68690373    36.81433415     4.20002854
      2256         2    -2.00000000    55.68690373    36.81433415     0.01023154
      2257         2    -2.00000000    55.90465370    12.74002155     4.20002851
      2258         2    -2.00000000    55.90465370    12.74002155     0.01023151
      2259         2    -2.00000000    55.90020183     2.18546620     2.10513003
      2260         2    -2.00000000    55.90020183     2.18546620     6.29492703
      2261         2    -2.00000000    56.01111764    23.29510434     2.10513002
      2262         2    -2.00000000    56.01111764    23.29510434     6.29492702
      2263         2    -2.00000000    56.11051724    33.84917598     0.01023154
      2264         2    -2.00000000    56.11051724    33.84917598     4.20002854
      2265         2    -2.00000000    56.31676825     9.78833957     4.20002851
      2266         2    -2.00000000    56.31676825     9.78833957     0.01023151
      2267         2    -2.00000000    56.39189162    20.33637711     6.29492701
      2268         2    -2.00000000    56.39189162    20.33637711     2.10513001
      2269         2    -2.00000000    56.48481697    41.46992237     6.29492703
      2270         2    -2.00000000    56.48481697    41.46992237     2.10513003
      2271         2    -2.00000000    56.52255181    30.89066300     4.20002853
      2272         2    -2.00000000    56.52255181    30.89066300     0.01023153
      2273         2    -2.00000000    56.72784191     6.82884791     0.01023152
      2274         2    -2.00000000    56.72784191     6.82884791     4.20002852
      2275         2    -2.00000000    56.78133043    17.37922748     2.10513001
      2276         2    -2.00000000    56.78133043    17.37922748     6.29492701
      2277         2    -2.00000000    56.91749205    27.93229963     4.20002853
      2278         2    -2.00000000    56.91749205    27.93229963     0.01023153
      2279         2    -2.00000000    56.94661633    38.50450910     6.29492703
      2280         2    -2.00000000    56.94661633    38.50450910     2.10513003
      2281         2    -2.00000000    57.17601678    14.42297308     2.10513001
      2282         2    -2.00000000    57.17601678    14.42297308     6.29492701
      2283         2    -2.00000000    57.17968707     3.88390185     0.01023152
      2284         2    -2.00000000    57.17968707     3.88390185     4.20002852
      2285         2    -2.00000000    57.30337561    24.97600117     4.20002852
      2286         2    -2.00000000    57.30337561    24.97600117     0.01023152
      2287         2    -2.00000000    57.39579311    35.52644823     6.29492704
      2288         2    -2.00000000    57.39579311    35.52644823     2.10513004
      2289         2    -2.00000000    57.58580322    11.47041160     6.29492701
      2290         2    -2.00000000    57.58580322    11.47041160     2.10513001
      2291         2    -2.00000000    57.56469950     0.92999327     4.20002853
      2292         2    -2.00000000    57.56469950     0.92999327     0.01023153
      2293         2    -2.00000000    57.67984654    22.01770824     0.01023151
      2294         2    -2.00000000    57.67984654    22.01770824     4.20002851
      2295         2    -2.00000000    57.79865024    32.56976885     6.29492704
      2296         2    -2.00000000    57.79865024    32.56976885     2.10513004
      2297         2    -2.00000000    57.98437197     8.52454696     2.10513001
      2298         2    -2.00000000    57.98437197     8.52454696     6.29492701
      2299         2    -2.00000000    58.06174800    19.05899377     0.01023151
      2300         2    -2.00000000    58.06174800    19.05899377     4.20002851
      2301         2    -2.00000000    58.20419803    29.60881091     6.29492703
      2302         2    -2.00000000    58.20419803    29.60881091     2.10513003
      2303         2    -2.00000000    58.32433855    40.22359545     0.01023153
      2304         2    -2.00000000    58.32433855    40.22359545     4.20002853
      2305         2    -2.00000000    58.45567380    16.10559082     0.01023151
      2306         2    -2.00000000    58.45567380    16.10559082     4.20002851
      2307         2    -2.00000000    58.41828528     5.56127232     2.10513002
      2308         2    -2.00000000    58.41828528     5.56127232     6.29492702
      2309         2    -2.00000000    58.59888303    26.65339534     6.29492702
      2310         2    -2.00000000    58.59888303    26.65339534     2.10513002
      2311         2    -2.00000000    58.62458952    37.19644000     0.01023154
      2312         2    -2.00000000    58.62458952    37.19644000     4.20002854
      2313         2    -2.00000000    58.84962634    13.14671239     4.20002851
      2314         2    -2.00000000    58.84962634    13.14671239     0.01023151
      2315         2    -2.00000000    58.83177499     2.62697867     6.29492702
      2316         2    -2.00000000    58.83177499     2.62697867     2.10513002
      2317         2    -2.00000000    58.97305951    23.69681033     6.29492702
      2318         2    -2.00000000    58.97305951    23.69681033     2.10513002
      2319         2    -2.00000000    59.07289019    34.25210976     4.20002854
      2320         2    -2.00000000    59.07289019    34.25210976     0.01023154
      2321         2    -2.00000000    59.34532222    41.99608506     2.10513003
      2322         2    -2.00000000    59.34532222    41.99608506     6.29492703
      2323         2    -2.00000000    59.28448483    10.20606054     4.20002851
      2324         2    -2.00000000    59.28448483    10.20606054     0.01023151
      2325         2    -2.00000000    59.34491804    20.73699960     6.29492701
      2326         2    -2.00000000    59.34491804    20.73699960     2.10513001
      2327         2    -2.00000000    59.50085704    31.28117471     4.20002853
      2328         2    -2.00000000    59.50085704    31.28117471     0.01023153
      2329         2    -2.00000000    59.63630744     7.25750116     0.01023151
      2330         2    -2.00000000    59.63630744     7.25750116     4.20002851
      2331         2    -2.00000000    59.73609457    17.78066148     6.29492701
      2332         2    -2.00000000    59.73609457    17.78066148     2.10513001
      2333         2    -2.00000000    59.82581890    38.83160036     2.10513003
      2334         2    -2.00000000    59.82581890    38.83160036     6.29492703
      2335         2    -2.00000000    59.88610804    28.32677266     4.20002853
      2336         2    -2.00000000    59.88610804    28.32677266     0.01023153
      2337         2    -2.00000000    60.11745886    14.83168432     2.10513001
      2338         2    -2.00000000    60.11745886    14.83168432     6.29492701
      2339         2    -2.00000000    60.27210550    25.37046174     0.01023152
      2340         2    -2.00000000    60.27210550    25.37046174     4.20002852
      2341         2    -2.00000000    60.22677947     4.29254616     0.01023152
      2342         2    -2.00000000    60.22677947     4.29254616     4.20002852
      2343         2    -2.00000000    60.46171763    35.96448197     2.10513003
      2344         2    -2.00000000    60.46171763    35.96448197     6.29492703
      2345         2    -2.00000000    60.46648999     1.27567330     0.01023152
      2346         2    -2.00000000    60.46648999     1.27567330     4.20002852
      2347         2    -2.00000000    60.53691459    11.86735094     6.29492701
      2348         2    -2.00000000    60.53691459    11.86735094     2.10513001
      2349         2    -2.00000000    60.63816024    22.41552835     4.20002852
      2350         2    -2.00000000    60.63816024    22.41552835     0.01023152
      2351         2    -2.00000000    60.74341532    32.94770756     2.10513003
      2352         2    -2.00000000    60.74341532    32.94770756     6.29492703
      2353         2    -2.00000000    60.93046344     8.93621694     6.29492701
      2354         2    -2.00000000    60.93046344     8.93621694     2.10513001
      2355         2    -2.00000000    61.01067835    19.45071321     4.20002851
      2356         2    -2.00000000    61.01067835    19.45071321     0.01023151
      2357         2    -2.00000000    61.17060542    30.00180935     2.10513003
      2358         2    -2.00000000    61.17060542    30.00180935     6.29492703
      2359         2    -2.00000000    61.29161067     6.03493145     2.10513001
      2360         2    -2.00000000    61.29161067     6.03493145     6.29492701
      2361         2    -2.00000000    61.42771302    16.50579350     0.01023151
      2362         2    -2.00000000    61.42771302    16.50579350     4.20002851
      2363         2    -2.00000000    61.50973314    37.78845668     0.01023153
      2364         2    -2.00000000    61.50973314    37.78845668     4.20002853
      2365         2    -2.00000000    61.58295862    27.03567228     2.10513002
      2366         2    -2.00000000    61.58295862    27.03567228     6.29492702
      2367         2    -2.00000000    61.68947020     2.84828394     2.10513002
      2368         2    -2.00000000    61.68947020     2.84828394     6.29492702
      2369         2    -2.00000000    61.76432259    13.55061612     4.20002851
      2370         2    -2.00000000    61.76432259    13.55061612     0.01023151
      2371         2    -2.00000000    61.94009886    24.08756422     2.10513002
      2372         2    -2.00000000    61.94009886    24.08756422     6.29492702
      2373         2    -2.00000000    61.96062048    34.58955841     4.20002853
      2374         2    -2.00000000    61.96062048    34.58955841     0.01023153
      2375         2    -2.00000000    62.28845117    21.12945877     2.10513001
      2376         2    -2.00000000    62.28845117    21.12945877     6.29492701
      2377         2    -2.00000000    62.35621531    10.57255605     4.20002851
      2378         2    -2.00000000    62.35621531    10.57255605     0.01023151
      2379         2    -2.00000000    62.56611808    31.70514476     0.01023153
      2380         2    -2.00000000    62.56611808    31.70514476     4.20002853
      2381         2    -2.00000000    62.53398521     7.56646446     0.01023151
      2382         2    -2.00000000    62.53398521     7.56646446     4.20002851
      2383         2    -2.00000000    62.69197552    18.16158693     6.29492701
      2384         2    -2.00000000    62.69197552    18.16158693     2.10513001
      2385         2    -2.00000000    62.83661326    28.69192913     0.01023153
      2386         2    -2.00000000    62.83661326    28.69192913     4.20002853
      2387         2    -2.00000000    63.06477511    15.22522373     2.10513001
      2388         2    -2.00000000    63.06477511    15.22522373     6.29492701
      2389         2    -2.00000000    63.24793435    25.75346415     0.01023152
      2390         2    -2.00000000    63.24793435    25.75346415     4.20002852
      2391         2    -2.00000000    63.34502586    38.52197605     6.29492703
      2392         2    -2.00000000    63.34502586    38.52197605     2.10513003
      2393         2    -2.00000000    63.41669298    12.31573721     6.29492701
      2394         2    -2.00000000    63.41669298    12.31573721     2.10513001
      2395         2    -2.00000000    63.57288302    40.49264590     0.01023153
      2396         2    -2.00000000    63.57288302    40.49264590     4.20002853
      2397         2    -2.00000000    63.49144417     0.20235357     6.29492702
      2398         2    -2.00000000    63.49144417     0.20235357     2.10513002
      2399         2    -2.00000000    63.51281838     2.18824511     4.20002852
      2400         2    -2.00000000    63.51281838     2.18824511     0.01023152
      2401         2    -2.00000000    63.62403617    33.51371098     6.29492703
      2402         2    -2.00000000    63.62403617    33.51371098     2.10513003
      2403         2    -2.00000000    63.60972207    22.79485933     0.01023151
      2404         2    -2.00000000    63.60972207    22.79485933     4.20002851
      2405         2    -2.00000000    63.81320475     9.09232323     2.10513001
      2406         2    -2.00000000    63.81320475     9.09232323     6.29492701
      2407         2    -2.00000000    63.92946567    19.83966317     0.01023151
      2408         2    -2.00000000    63.92946567    19.83966317     4.20002851
      2409         2    -2.00000000    64.06275109    30.32395868     6.29492703
      2410         2    -2.00000000    64.06275109    30.32395868     2.10513003
      2411         2    -2.00000000    64.50146977    16.86152026     0.01023151
      2412         2    -2.00000000    64.50146977    16.86152026     4.20002851
      2413         2    -2.00000000    64.66190158    27.43706465     6.29492702
      2414         2    -2.00000000    64.66190158    27.43706465     2.10513002
      2415         2    -2.00000000    64.66060345    13.84898000     4.20002851
      2416         2    -2.00000000    64.66060345    13.84898000     0.01023151
      2417         2    -2.00000000    64.89984963    24.43574389     6.29492702
      2418         2    -2.00000000    64.89984963    24.43574389     2.10513002
      2419         2    -2.00000000    65.23661418    21.50852317     6.29492701
      2420         2    -2.00000000    65.23661418    21.50852317     2.10513001
      2421         2    -2.00000000    65.45936843    38.20932577     0.01023153
      2422         2    -2.00000000    65.45936843    38.20932577     4.20002853
      2423         2    -2.00000000    65.45727830    34.23969279     4.20002853
      2424         2    -2.00000000    65.45727830    34.23969279     0.01023153
      2425         2    -2.00000000    65.57850511    18.60053456     2.10513001
      2426         2    -2.00000000    65.57850511    18.60053456     6.29492701
      2427         2    -2.00000000    65.54869722     2.40584531     2.10513002
      2428         2    -2.00000000    65.54869722     2.40584531     6.29492702
      2429         2    -2.00000000    65.66123996    40.35529381     6.29492703
      2430         2    -2.00000000    65.66123996    40.35529381     2.10513003
      2431         2    -2.00000000    65.68289008    36.20445136     6.29492703
      2432         2    -2.00000000    65.68289008    36.20445136     2.10513003
      2433         2    -2.00000000    65.64112466     8.41236543     4.20002851
      2434         2    -2.00000000    65.64112466     8.41236543     0.01023151
      2435         2    -2.00000000    65.60943025     0.21548754     0.01023152
      2436         2    -2.00000000    65.60943025     0.21548754     4.20002852
      2437         2    -2.00000000    65.72210514    29.24035067     0.01023152
      2438         2    -2.00000000    65.72210514    29.24035067     4.20002852
      2439         2    -2.00000000    65.70156031     6.42062836     6.29492701
      2440         2    -2.00000000    65.70156031     6.42062836     2.10513001
      2441         2    -2.00000000    65.75631827     4.44359157     4.20002852
      2442         2    -2.00000000    65.75631827     4.44359157     0.01023152
      2443         2    -2.00000000    65.94414400    15.37183714     6.29492701
      2444         2    -2.00000000    65.94414400    15.37183714     2.10513001
      2445         2    -2.00000000    66.15941729    26.04457866     0.01023152
      2446         2    -2.00000000    66.15941729    26.04457866     4.20002852
      2447         2    -2.00000000    66.68280160    23.15405082     0.01023151
      2448         2    -2.00000000    66.68280160    23.15405082     4.20002851
      2449         2    -2.00000000    66.82970805    20.13455437     0.01023151
      2450         2    -2.00000000    66.82970805    20.13455437     4.20002851
      2451         2    -2.00000000    67.56193371    33.93392157     6.29492703
      2452         2    -2.00000000    67.56193371    33.93392157     2.10513003
      2453         2    -2.00000000    67.55951745    29.95751282     2.10513002
      2454         2    -2.00000000    67.55951745    29.95751282     6.29492702
      2455         2    -2.00000000    67.72468479    36.11940014     0.01023153
      2456         2    -2.00000000    67.72468479    36.11940014     4.20002853
      2457         2    -2.00000000    67.73822548    38.22468321     6.29492703
      2458         2    -2.00000000    67.73822548    38.22468321     2.10513003
      2459         2    -2.00000000    67.75352996    40.30703659     4.20002853
      2460         2    -2.00000000    67.75352996    40.30703659     0.01023153
      2461         2    -2.00000000    67.68830769     8.68651117     6.29492701
      2462         2    -2.00000000    67.68830769     8.68651117     2.10513001
      2463         2    -2.00000000    67.68363223     0.18901637     6.29492702
      2464         2    -2.00000000    67.68363223     0.18901637     2.10513002
      2465         2    -2.00000000    67.78026324    31.92438466     0.01023152
      2466         2    -2.00000000    67.78026324    31.92438466     4.20002852
      2467         2    -2.00000000    67.77116053    14.69432136     4.20002851
      2468         2    -2.00000000    67.77116053    14.69432136     0.01023151
      2469         2    -2.00000000    67.81372090    24.93097436     2.10513002
      2470         2    -2.00000000    67.81372090    24.93097436     6.29492702
      2471         2    -2.00000000    67.73296349     2.28792689     0.01023152
      2472         2    -2.00000000    67.73296349     2.28792689     4.20002852
      2473         2    -2.00000000    67.80923912     6.51123304     0.01023151
      2474         2    -2.00000000    67.80923912     6.51123304     4.20002851
      2475         2    -2.00000000    67.80842093     4.38752337     2.10513002
      2476         2    -2.00000000    67.80842093     4.38752337     6.29492702
      2477         2    -2.00000000    67.83591206    12.70279865     2.10513001
      2478         2    -2.00000000    67.83591206    12.70279865     6.29492701
      2479         2    -2.00000000    67.89024361    10.72382844     4.20002851
      2480         2    -2.00000000    67.89024361    10.72382844     0.01023151
      2481         2    -2.00000000    68.10128969    21.68109249     2.10513001
      2482         2    -2.00000000    68.10128969    21.68109249     6.29492701
      2483         2    -2.00000000    69.66241879    29.64844370     0.01023152
      2484         2    -2.00000000    69.66241879    29.64844370     4.20002852
      2485         2    -2.00000000    69.66250772    25.65885941     0.01023152
      2486         2    -2.00000000    69.66250772    25.65885941     4.20002852
      2487         2    -2.00000000    69.81011442    33.96726907     0.01023153
      2488         2    -2.00000000    69.81011442    33.96726907     4.20002853
      2489         2    -2.00000000    69.81802626    36.05747235     6.29492703
      2490         2    -2.00000000    69.81802626    36.05747235     2.10513003
      2491         2    -2.00000000    69.81716846    31.84911330     2.10513002
      2492         2    -2.00000000    69.81716846    31.84911330     6.29492702
      2493         2    -2.00000000    69.85133619    38.18542491     4.20002853
      2494         2    -2.00000000    69.85133619    38.18542491     0.01023153
      2495         2    -2.00000000    69.81577638    14.97956979     6.29492701
      2496         2    -2.00000000    69.81577638    14.97956979     2.10513001
      2497         2    -2.00000000    69.87732472    40.29754910     6.29492703
      2498         2    -2.00000000    69.87732472    40.29754910     2.10513003
      2499         2    -2.00000000    69.79809441     0.14316129     0.01023152
      2500         2    -2.00000000    69.79809441     0.14316129     4.20002852
      2501         2    -2.00000000    69.88511723    27.63083604     6.29492702
      2502         2    -2.00000000    69.88511723    27.63083604     2.10513002
      2503         2    -2.00000000    69.90792356    20.98128158     0.01023151
      2504         2    -2.00000000    69.90792356    20.98128158     4.20002851
      2505         2    -2.00000000    69.84112005     2.25388992     6.29492702
      2506         2    -2.00000000    69.84112005     2.25388992     2.10513002
      2507         2    -2.00000000    69.88159964     6.50852861     6.29492701
      2508         2    -2.00000000    69.88159964     6.50852861     2.10513001
      2509         2    -2.00000000    69.88392617     4.37374265     0.01023152
      2510         2    -2.00000000    69.88392617     4.37374265     4.20002852
      2511         2    -2.00000000    69.89815043     8.59766108     4.20002851
      2512         2    -2.00000000    69.89815043     8.59766108     0.01023151
      2513         2    -2.00000000    69.94996944    18.99507268     6.29492701
      2514         2    -2.00000000    69.94996944    18.99507268     2.10513001
      2515         2    -2.00000000    69.94362266    12.80528842     0.01023151
      2516         2    -2.00000000    69.94362266    12.80528842     4.20002851
      2517         2    -2.00000000    69.95066371    10.68625190     6.29492701
      2518         2    -2.00000000    69.95066371    10.68625190     2.10513001
      2519         2    -2.00000000    70.00983858    17.01698845     0.01023151
      2520         2    -2.00000000    70.00983858    17.01698845     4.20002851
      2521         2    -2.00000000    71.78149070    25.35232860     2.10513002
      2522         2    -2.00000000    71.78149070    25.35232860     6.29492702
      2523         2    -2.00000000    71.90295037    31.79727945     0.01023152
      2524         2    -2.00000000    71.90295037    31.79727945     4.20002852
      2525         2    -2.00000000    71.90241275    29.69822348     6.29492702
      2526         2    -2.00000000    71.90241275    29.69822348     2.10513002
      2527         2    -2.00000000    71.92499389    33.93273213     6.29492703
      2528         2    -2.00000000    71.92499389    33.93273213     2.10513003
      2529         2    -2.00000000    71.92197818    27.57153514     4.20002852
      2530         2    -2.00000000    71.92197818    27.57153514     0.01023152
      2531         2    -2.00000000    71.94417776    36.04689773     4.20002853
      2532         2    -2.00000000    71.94417776    36.04689773     0.01023153
      2533         2    -2.00000000    71.92960342    21.29444149     2.10513001
      2534         2    -2.00000000    71.92960342    21.29444149     6.29492701
      2535         2    -2.00000000    71.96351384    38.15843982     6.29492703
      2536         2    -2.00000000    71.96351384    38.15843982     2.10513003
      2537         2    -2.00000000    71.99192443    40.27250383     0.01023153
      2538         2    -2.00000000    71.99192443    40.27250383     4.20002853
      2539         2    -2.00000000    71.91084618     0.12235573     2.10513003
      2540         2    -2.00000000    71.91084618     0.12235573     6.29492703
      2541         2    -2.00000000    71.94259033     2.23585840     4.20002852
      2542         2    -2.00000000    71.94259033     2.23585840     0.01023152
      2543         2    -2.00000000    71.97053340     4.35700697     2.10513002
      2544         2    -2.00000000    71.97053340     4.35700697     6.29492702
      2545         2    -2.00000000    71.99058175     6.47219942     4.20002852
      2546         2    -2.00000000    71.99058175     6.47219942     0.01023152
      2547         2    -2.00000000    72.01885693    12.81658414     6.29492701
      2548         2    -2.00000000    72.01885693    12.81658414     2.10513001
      2549         2    -2.00000000    72.02678959    14.90295428     4.20002851
      2550         2    -2.00000000    72.02678959    14.90295428     0.01023151
      2551         2    -2.00000000    72.01059119     8.57753321     2.10513001
      2552         2    -2.00000000    72.01059119     8.57753321     6.29492701
      2553         2    -2.00000000    72.03397305    10.68911583     4.20002851
      2554         2    -2.00000000    72.03397305    10.68911583     0.01023151
      2555         2    -2.00000000    72.05971811    19.10580507     0.01023151
      2556         2    -2.00000000    72.05971811    19.10580507     4.20002851
      2557         2    -2.00000000    72.07133909    16.99046243     6.29492701
      2558         2    -2.00000000    72.07133909    16.99046243     2.10513001
      2559         2    -2.00000000    72.08815458    23.33993749     0.01023151
      2560         2    -2.00000000    72.08815458    23.33993749     4.20002851
      2561         2    -2.00000000    74.01248726    27.54936899     6.29492702
      2562         2    -2.00000000    74.01248726    27.54936899     2.10513002
      2563         2    -2.00000000    74.01914339    29.68175165     0.01023152
      2564         2    -2.00000000    74.01914339    29.68175165     4.20002852
      2565         2    -2.00000000    74.02781882    31.79751717     6.29492703
      2566         2    -2.00000000    74.02781882    31.79751717     2.10513003
      2567         2    -2.00000000    74.03816870    33.91172988     4.20002853
      2568         2    -2.00000000    74.03816870    33.91172988     0.01023153
      2569         2    -2.00000000    74.05833644    36.02881873     6.29492703
      2570         2    -2.00000000    74.05833644    36.02881873     2.10513003
      2571         2    -2.00000000    74.04546110    25.46411677     4.20002852
      2572         2    -2.00000000    74.04546110    25.46411677     0.01023152
      2573         2    -2.00000000    74.07940713    38.14250456     4.20002853
      2574         2    -2.00000000    74.07940713    38.14250456     0.01023153
      2575         2    -2.00000000    74.10365035    40.25513086     6.29492703
      2576         2    -2.00000000    74.10365035    40.25513086     2.10513003
      2577         2    -2.00000000    74.01896925     0.10742208     0.01023153
      2578         2    -2.00000000    74.01896925     0.10742208     4.20002853
      2579         2    -2.00000000    74.04525559     2.22266106     2.10513003
      2580         2    -2.00000000    74.04525559     2.22266106     6.29492703
      2581         2    -2.00000000    74.11340667    23.35752976     6.29492702
      2582         2    -2.00000000    74.11340667    23.35752976     2.10513002
      2583         2    -2.00000000    74.11286112    21.23792879     0.01023151
      2584         2    -2.00000000    74.11286112    21.23792879     4.20002851
      2585         2    -2.00000000    74.07053500     4.33881858     4.20002852
      2586         2    -2.00000000    74.07053500     4.33881858     0.01023152
      2587         2    -2.00000000    74.12660115    19.13884919     6.29492701
      2588         2    -2.00000000    74.12660115    19.13884919     2.10513001
      2589         2    -2.00000000    74.09252202     6.45349411     2.10513002
      2590         2    -2.00000000    74.09252202     6.45349411     6.29492702
      2591         2    -2.00000000    74.11137030     8.56638757     4.20002852
      2592         2    -2.00000000    74.11137030     8.56638757     0.01023152
      2593         2    -2.00000000    74.12415177    10.68244275     6.29492701
      2594         2    -2.00000000    74.12415177    10.68244275     2.10513001
      2595         2    -2.00000000    74.13135911    12.79246131     4.20002851
      2596         2    -2.00000000    74.13135911    12.79246131     0.01023151
      2597         2    -2.00000000    74.14035407    14.89478893     2.10513001
      2598         2    -2.00000000    74.14035407    14.89478893     6.29492701
      2599         2    -2.00000000    74.15387305    17.00587372     4.20002851
      2600         2    -2.00000000    74.15387305    17.00587372     0.01023151
      2601         2    -2.00000000    76.13850299    29.67662029     2.10513003
      2602         2    -2.00000000    76.13850299    29.67662029     6.29492703
      2603         2    -2.00000000    76.14524458    31.79002212     4.20002853
      2604         2    -2.00000000    76.14524458    31.79002212     0.01023153
      2605         2    -2.00000000    76.15614252    33.90305811     2.10513003
      2606         2    -2.00000000    76.15614252    33.90305811     6.29492703
      2607         2    -2.00000000    76.14882567    27.57160049     0.01023152
      2608         2    -2.00000000    76.14882567    27.57160049     4.20002852
      2609         2    -2.00000000    76.17213102    36.01632084     0.01023153
      2610         2    -2.00000000    76.17213102    36.01632084     4.20002853
      2611         2    -2.00000000    76.19204213    38.13022554     6.29492703
      2612         2    -2.00000000    76.19204213    38.13022554     2.10513003
      2613         2    -2.00000000    76.16962495    25.46916557     2.10513002
      2614         2    -2.00000000    76.16962495    25.46916557     6.29492702
      2615         2    -2.00000000    76.21419214    40.24384654     0.01023153
      2616         2    -2.00000000    76.21419214    40.24384654     4.20002853
      2617         2    -2.00000000    76.12618966     0.09667926     2.10513003
      2618         2    -2.00000000    76.12618966     0.09667926     6.29492703
      2619         2    -2.00000000    76.20652424    23.35715721     0.01023152
      2620         2    -2.00000000    76.20652424    23.35715721     4.20002852
      2621         2    -2.00000000    76.14994457     2.21161844     4.20002853
      2622         2    -2.00000000    76.14994457     2.21161844     0.01023153
      2623         2    -2.00000000    76.21616568    21.24087639     6.29492702
      2624         2    -2.00000000    76.21616568    21.24087639     2.10513002
      2625         2    -2.00000000    76.17295768     4.32686070     6.29492703
      2626         2    -2.00000000    76.17295768     4.32686070     2.10513003
      2627         2    -2.00000000    76.19375433     6.44193994     0.01023152
      2628         2    -2.00000000    76.19375433     6.44193994     4.20002852
      2629         2    -2.00000000    76.23116491    19.12771193     4.20002852
      2630         2    -2.00000000    76.23116491    19.12771193     0.01023152
      2631         2    -2.00000000    76.21089604     8.55689713     2.10513002
      2632         2    -2.00000000    76.21089604     8.55689713     6.29492702
      2633         2    -2.00000000    76.24065261    17.01143124     6.29492702
      2634         2    -2.00000000    76.24065261    17.01143124     2.10513002
      2635         2    -2.00000000    76.22469613    10.67073572     0.01023152
      2636         2    -2.00000000    76.22469613    10.67073572     4.20002852
      2637         2    -2.00000000    76.23447313    12.78244190     2.10513002
      2638         2    -2.00000000    76.23447313    12.78244190     6.29492702
      2639         2    -2.00000000    76.24108805    14.89373588     0.01023152
      2640         2    -2.00000000    76.24108805    14.89373588     4.20002852
      2641         2    -2.00000000    78.26367098    31.78548204     2.10513003
      2642         2    -2.00000000    78.26367098    31.78548204     6.29492703
      2643         2    -2.00000000    78.27230336    33.89661755     4.20002853
      2644         2    -2.00000000    78.27230336    33.89661755     0.01023153
      2645         2    -2.00000000    78.26275968    29.67744119     4.20002853
      2646         2    -2.00000000    78.26275968    29.67744119     0.01023153
      2647         2    -2.00000000    78.28601267    36.00891055     6.29492703
      2648         2    -2.00000000    78.28601267    36.00891055     2.10513003
      2649         2    -2.00000000    78.27115797    27.57155737     6.29492703
      2650         2    -2.00000000    78.27115797    27.57155737     2.10513003
      2651         2    -2.00000000    78.30346735    38.12211822     0.01023154
      2652         2    -2.00000000    78.30346735    38.12211822     4.20002854
      2653         2    -2.00000000    78.32350526    40.23603491     2.10513004
      2654         2    -2.00000000    78.32350526    40.23603491     6.29492704
      2655         2    -2.00000000    78.28705925    25.46492688     4.20002852
      2656         2    -2.00000000    78.28705925    25.46492688     0.01023152
      2657         2    -2.00000000    78.23344911     0.08906871     0.01023153
      2658         2    -2.00000000    78.23344911     0.08906871     4.20002853
      2659         2    -2.00000000    78.30701733    23.35266204     6.29492702
      2660         2    -2.00000000    78.30701733    23.35266204     2.10513002
      2661         2    -2.00000000    78.25526329     2.20386716     6.29492703
      2662         2    -2.00000000    78.25526329     2.20386716     2.10513003
      2663         2    -2.00000000    78.32042081    21.23736395     4.20002852
      2664         2    -2.00000000    78.32042081    21.23736395     0.01023152
      2665         2    -2.00000000    78.27650995     4.31892286     4.20002853
      2666         2    -2.00000000    78.27650995     4.31892286     0.01023153
      2667         2    -2.00000000    78.29590974     6.43404884     6.29492703
      2668         2    -2.00000000    78.29590974     6.43404884     2.10513003
      2669         2    -2.00000000    78.33138444    19.12272929     6.29492702
      2670         2    -2.00000000    78.33138444    19.12272929     2.10513002
      2671         2    -2.00000000    78.31259549     8.54878739     0.01023152
      2672         2    -2.00000000    78.31259549     8.54878739     4.20002852
      2673         2    -2.00000000    78.33868073    17.00685972     4.20002852
      2674         2    -2.00000000    78.33868073    17.00685972     0.01023152
      2675         2    -2.00000000    78.32603457    10.66286633     2.10513002
      2676         2    -2.00000000    78.32603457    10.66286633     6.29492702
      2677         2    -2.00000000    78.33959385    14.89114967     6.29492702
      2678         2    -2.00000000    78.33959385    14.89114967     2.10513002
      2679         2    -2.00000000    78.33540761    12.77654628     4.20002852
      2680         2    -2.00000000    78.33540761    12.77654628     0.01023152
      2681         2    -2.00000000     2.04283015    31.78198737     4.20002853
      2682         2    -2.00000000     2.04283015    31.78198737     0.01023153
      2683         2    -2.00000000     2.04879871    33.89211104     2.10513003
      2684         2    -2.00000000     2.04879871    33.89211104     6.29492703
      2685         2    -2.00000000     2.04320515    29.67355545     6.29492703
      2686         2    -2.00000000     2.04320515    29.67355545     2.10513003
      2687         2    -2.00000000     2.06018949    36.00394613     4.20002854
      2688         2    -2.00000000     2.06018948    36.00394613     0.01023154
      2689         2    -2.00000000     2.07555928    38.11696894     2.10513004
      2690         2    -2.00000000     2.07555928    38.11696894     6.29492704
      2691         2    -2.00000000     2.05000365    27.56572121     4.20002853
      2692         2    -2.00000000     2.05000365    27.56572121     0.01023153
      2693         2    -2.00000000     2.09372119    40.23084587     4.20002854
      2694         2    -2.00000000     2.09372119    40.23084587     0.01023154
      2695         2    -2.00000000     2.06114577    25.45653805     6.29492703
      2696         2    -2.00000000     2.06114577    25.45653805     2.10513003
      2697         2    -2.00000000     2.00209031     0.08392676     6.29492704
      2698         2    -2.00000000     2.00209031     0.08392676     2.10513004
      2699         2    -2.00000000     2.07463372    23.34451142     4.20002853
      2700         2    -2.00000000     2.07463372    23.34451142     0.01023153
      2701         2    -2.00000000     2.02252836     2.19870098     4.20002854
      2702         2    -2.00000000     2.02252836     2.19870098     0.01023154
      2703         2    -2.00000000     2.08615512    21.23049501     6.29492703
      2704         2    -2.00000000     2.08615512    21.23049501     2.10513003
      2705         2    -2.00000000     2.04254048     4.31364094     6.29492703
      2706         2    -2.00000000     2.04254048     4.31364094     2.10513003
      2707         2    -2.00000000     2.06107850     6.42852182     4.20002853
      2708         2    -2.00000000     2.06107850     6.42852182     0.01023153
      2709         2    -2.00000000     2.09552715    19.11596603     4.20002853
      2710         2    -2.00000000     2.09552715    19.11596603     0.01023153
      2711         2    -2.00000000     2.07718910     8.54310795     6.29492703
      2712         2    -2.00000000     2.07718910     8.54310795     2.10513003
      2713         2    -2.00000000     2.10122605    17.00108871     6.29492703
      2714         2    -2.00000000     2.10122605    17.00108871     2.10513003
      2715         2    -2.00000000     2.09001325    10.65738379     4.20002853
      2716         2    -2.00000000     2.09001325    10.65738379     0.01023153
      2717         2    -2.00000000     2.10233365    14.88619010     4.20002853
      2718         2    -2.00000000     2.10233365    14.88619010     0.01023153
      2719         2    -2.00000000     2.09857109    12.77166572     6.29492703
      2720         2    -2.00000000     2.09857109    12.77166572     2.10513003
      2721         2    -2.00000000    42.46117136     1.77932161     0.01023152
      2722         2    -2.00000000    42.41805551    12.34435270     6.29492701
      2723         2    -2.00000000    42.83925158     9.38663027     6.29492703
      2724         2    -2.00000000    42.89106749    19.94706315     0.01023153
      2725         2    -2.00000000    43.28687581    16.98898846     0.01023150
      2726         2    -2.00000000    43.27257982     6.42810227     6.29492703
      2727         2    -2.00000000    43.69083107    14.03101968     0.01023150
      2728         2    -2.00000000    43.71253534     3.46721269     6.29492702
      2729         2    -2.00000000    44.10487052    11.07300894     0.01023151
      2730         2    -2.00000000    44.17502619    21.63500197     6.29492702
      2731         2    -2.00000000    44.53005004     8.11450930     0.01023152
      2732         2    -2.00000000    44.56757551    18.67660811     6.29492701
      2733         2    -2.00000000    44.96647332    15.71832233     6.29492700
      2734         2    -2.00000000    44.96501578     5.15447131     0.01023152
      2735         2    -2.00000000    45.40374284     2.19264994     0.01023152
      2736         2    -2.00000000    45.37414408    12.76001648     6.29492701
      2737         2    -2.00000000    45.79207687     9.80138134     6.29492702
      2738         2    -2.00000000    45.84998490    20.36474421     0.01023151
      2739         2    -2.00000000    46.22026777     6.84168899     6.29492702
      2740         2    -2.00000000    46.24468916    17.40618375     0.01023151
      2741         2    -2.00000000    46.64670603    14.44762191     0.01023151
      2742         2    -2.00000000    46.65587354     3.88030708     6.29492702
      2743         2    -2.00000000    47.13372724    22.05309669     6.29492701
      2744         2    -2.00000000    47.05795803    11.48884936     0.01023151
      2745         2    -2.00000000    47.52520379    19.09438946     6.29492701
      2746         2    -2.00000000    47.47916991     8.52934209     0.01023152
      2747         2    -2.00000000    47.90944624     5.56834231     0.01023152
      2748         2    -2.00000000    47.92225924    16.13564731     6.29492701
      2749         2    -2.00000000    48.34631423     2.60597781     0.01023152
      2750         2    -2.00000000    48.32738864    13.17680553     6.29492701
      2751         2    -2.00000000    48.80777504    20.78262478     0.01023151
      2752         2    -2.00000000    48.74192077    10.21752055     6.29492701
      2753         2    -2.00000000    49.20058855    17.82379775     0.01023151
      2754         2    -2.00000000    49.16570968     7.25704639     6.29492702
      2755         2    -2.00000000    49.59812619     4.29489130     6.29492702
      2756         2    -2.00000000    49.60017996    14.86497708     0.01023151
      2757         2    -2.00000000    50.00835680    11.90597034     0.01023151
      2758         2    -2.00000000    50.09217348    22.47050376     6.29492701
      2759         2    -2.00000000    50.42568690     8.94627908     0.01023152
      2760         2    -2.00000000    50.48152848    19.51172116     6.29492701
      2761         2    -2.00000000    42.46117136     1.77932161     4.20002852
      2762         2    -2.00000000    42.41805551    12.34435270     2.10513001
      2763         2    -2.00000000    42.83925158     9.38663027     2.10513003
      2764         2    -2.00000000    42.89106749    19.94706315     4.20002853
      2765         2    -2.00000000    43.28687581    16.98898846     4.20002850
      2766         2    -2.00000000    43.27257982     6.42810227     2.10513003
      2767         2    -2.00000000    43.69083107    14.03101968     4.20002850
      2768         2    -2.00000000    43.71253534     3.46721269     2.10513002
      2769         2    -2.00000000    44.10487052    11.07300894     4.20002851
      2770         2    -2.00000000    44.17502619    21.63500197     2.10513002
      2771         2    -2.00000000    44.53005004     8.11450930     4.20002852
      2772         2    -2.00000000    44.56757551    18.67660811     2.10513001
      2773         2    -2.00000000    44.96647332    15.71832233     2.10513000
      2774         2    -2.00000000    44.96501578     5.15447131     4.20002852
      2775         2    -2.00000000    45.40374284     2.19264994     4.20002852
      2776         2    -2.00000000    45.37414408    12.76001648     2.10513001
      2777         2    -2.00000000    45.79207687     9.80138134     2.10513002
      2778         2    -2.00000000    45.84998490    20.36474421     4.20002851
      2779         2    -2.00000000    46.22026777     6.84168899     2.10513002
      2780         2    -2.00000000    46.24468916    17.40618375     4.20002851
      2781         2    -2.00000000    46.64670603    14.44762191     4.20002851
      2782         2    -2.00000000    46.65587354     3.88030708     2.10513002
      2783         2    -2.00000000    47.13372724    22.05309669     2.10513001
      2784         2    -2.00000000    47.05795803    11.48884936     4.20002851
      2785         2    -2.00000000    47.52520379    19.09438946     2.10513001
      2786         2    -2.00000000    47.47916991     8.52934209     4.20002852
      2787         2    -2.00000000    47.90944624     5.56834231     4.20002852
      2788         2    -2.00000000    47.92225924    16.13564731     2.10513001
      2789         2    -2.00000000    48.34631423     2.60597781     4.20002852
      2790         2    -2.00000000    48.32738864    13.17680553     2.10513001
      2791         2    -2.00000000    48.80777504    20.78262478     4.20002851
      2792         2    -2.00000000    48.74192077    10.21752055     2.10513001
      2793         2    -2.00000000    49.20058855    17.82379775     4.20002851
      2794         2    -2.00000000    49.16570968     7.25704639     2.10513002
      2795         2    -2.00000000    49.59812619     4.29489130     2.10513002
      2796         2    -2.00000000    49.60017996    14.86497708     4.20002851
      2797         2    -2.00000000    50.00835680    11.90597034     4.20002851
      2798         2    -2.00000000    50.09217348    22.47050376     2.10513001
      2799         2    -2.00000000    50.42568690     8.94627908     4.20002852
      2800         2    -2.00000000    50.48152848    19.51172116     2.10513001
      2801         2    -2.00000000    42.50053666    22.90538507     0.01023154
      2802         2    -2.00000000    42.59155696    33.46985889     6.29492703
      2803         2    -2.00000000    42.99668605    30.51101695     6.29492702
      2804         2    -2.00000000    43.00950047    41.07832146     0.01023152
      2805         2    -2.00000000    43.43977679    38.11732197     0.01023152
      2806         2    -2.00000000    43.39374191    27.55227473     6.29492701
      2807         2    -2.00000000    43.86098810    35.15781490     0.01023152
      2808         2    -2.00000000    43.78521873    24.59356768     6.29492701
      2809         2    -2.00000000    44.27223944    32.19904228     0.01023152
      2810         2    -2.00000000    44.15161252     0.50499272     6.29492702
      2811         2    -2.00000000    44.67425636    29.24048044     0.01023152
      2812         2    -2.00000000    44.69867921    39.80497487     6.29492702
      2813         2    -2.00000000    45.12686979    36.84528262     6.29492702
      2814         2    -2.00000000    45.06896104    26.28192014     0.01023151
      2815         2    -2.00000000    45.45947299    23.32333220     0.01023151
      2816         2    -2.00000000    45.54480154    33.88664751     6.29492702
      2817         2    -2.00000000    45.95247192    30.92834173     6.29492702
      2818         2    -2.00000000    45.95393090    41.49219254     0.01023152
      2819         2    -2.00000000    46.35137021    27.97005626     6.29492701
      2820         2    -2.00000000    46.38889695    38.53215448     0.01023152
      2821         2    -2.00000000    46.81407578    35.57365465     0.01023152
      2822         2    -2.00000000    46.74391976    25.01166248     6.29492701
      2823         2    -2.00000000    47.09495041     0.91808722     6.29492702
      2824         2    -2.00000000    47.22811415    32.61564399     0.01023151
      2825         2    -2.00000000    47.64636740    40.21856159     6.29492702
      2826         2    -2.00000000    47.63206981    29.65767607     0.01023152
      2827         2    -2.00000000    48.02787866    26.69960150     0.01023151
      2828         2    -2.00000000    48.07969546    37.26003276     6.29492702
      2829         2    -2.00000000    48.41840923    23.74127938     0.01023151
      2830         2    -2.00000000    48.50089000    34.30230970     6.29492701
      2831         2    -2.00000000    48.89918274    41.90515037     0.01023152
      2832         2    -2.00000000    48.91064610    31.34460662     6.29492701
      2833         2    -2.00000000    49.34119728    38.94592809     0.01023152
      2834         2    -2.00000000    49.31082971    28.38683543     6.29492702
      2835         2    -2.00000000    49.70355819    25.42887766     6.29492701
      2836         2    -2.00000000    49.77024805    35.98840452     0.01023152
      2837         2    -2.00000000    50.18672837    33.03084736     0.01023152
      2838         2    -2.00000000    50.03733723     1.33169294     6.29492703
      2839         2    -2.00000000    50.59224089    30.07319729     0.01023151
      2840         2    -2.00000000    50.59564728    40.63166479     6.29492702
      2841         2    -2.00000000    42.50053666    22.90538507     4.20002854
      2842         2    -2.00000000    42.59155696    33.46985889     2.10513003
      2843         2    -2.00000000    42.99668605    30.51101695     2.10513002
      2844         2    -2.00000000    43.00950047    41.07832146     4.20002852
      2845         2    -2.00000000    43.43977679    38.11732197     4.20002852
      2846         2    -2.00000000    43.39374191    27.55227473     2.10513001
      2847         2    -2.00000000    43.86098810    35.15781490     4.20002852
      2848         2    -2.00000000    43.78521873    24.59356768     2.10513001
      2849         2    -2.00000000    44.27223944    32.19904228     4.20002852
      2850         2    -2.00000000    44.15161252     0.50499272     2.10513002
      2851         2    -2.00000000    44.67425636    29.24048044     4.20002852
      2852         2    -2.00000000    44.69867921    39.80497487     2.10513002
      2853         2    -2.00000000    45.12686979    36.84528262     2.10513002
      2854         2    -2.00000000    45.06896104    26.28192014     4.20002851
      2855         2    -2.00000000    45.45947299    23.32333220     4.20002851
      2856         2    -2.00000000    45.54480154    33.88664751     2.10513002
      2857         2    -2.00000000    45.95247192    30.92834173     2.10513002
      2858         2    -2.00000000    45.95393090    41.49219254     4.20002852
      2859         2    -2.00000000    46.35137021    27.97005626     2.10513001
      2860         2    -2.00000000    46.38889695    38.53215448     4.20002852
      2861         2    -2.00000000    46.81407578    35.57365465     4.20002852
      2862         2    -2.00000000    46.74391976    25.01166248     2.10513001
      2863         2    -2.00000000    47.09495041     0.91808722     2.10513002
      2864         2    -2.00000000    47.22811415    32.61564399     4.20002851
      2865         2    -2.00000000    47.64636740    40.21856159     2.10513002
      2866         2    -2.00000000    47.63206981    29.65767607     4.20002852
      2867         2    -2.00000000    48.02787866    26.69960150     4.20002851
      2868         2    -2.00000000    48.07969546    37.26003276     2.10513002
      2869         2    -2.00000000    48.41840923    23.74127938     4.20002851
      2870         2    -2.00000000    48.50089000    34.30230970     2.10513001
      2871         2    -2.00000000    48.89918274    41.90515037     4.20002852
      2872         2    -2.00000000    48.91064610    31.34460662     2.10513001
      2873         2    -2.00000000    49.34119728    38.94592809     4.20002852
      2874         2    -2.00000000    49.31082971    28.38683543     2.10513002
      2875         2    -2.00000000    49.70355819    25.42887766     2.10513001
      2876         2    -2.00000000    49.77024805    35.98840452     4.20002852
      2877         2    -2.00000000    50.18672837    33.03084736     4.20002852
      2878         2    -2.00000000    50.03733723     1.33169294     2.10513003
      2879         2    -2.00000000    50.59224089    30.07319729     4.20002851
      2880         2    -2.00000000    50.59564728    40.63166479     2.10513002
