# Supplementary material for: Quantitative prediction of grain boundary thermal conductivities from local atomic environments
Source: Nat Commun. 2020 Apr 15;11:1854. doi: 10.1038/s41467-020-15619-9 (PMC7160158; doi:10.1038/s41467-020-15619-9)
Supplement: Supplementary file 4 — Supplementary Data 1 [file 41467_2020_15619_MOESM4_ESM.zip › MgO_GBs/asym_tilt/001/s5_670_920.lmp]

LAMMPS data file

      2848          atoms
         0          bonds
         0         angles
         0      dihedrals
         0      impropers
         2     atom types
         0     bond types
         0    angle types
         0 dihedral types
         0 improper types

     0.00000000    83.58901300 xlo xhi
     0.00000000    38.98692686 ylo yhi
     0.00000000     8.38379100 zlo zhi
     0.38522562     0.00000000     0.00000000 xy xz yz

Masses

1                24.30500 # Mg
2                15.99940 # O

Atoms

         1         1     2.00000000    35.89781722     2.66590222     2.10660119
         2         1     2.00000000    33.18926666     9.78866529     0.01065034
         3         1     2.00000000    25.46932493    13.79945285     2.10659557
         4         1     2.00000000    24.63502166    37.59090567     2.10659936
         5         1     2.00000000    28.46644460    17.41303671     4.20254393
         6         1     2.00000000    24.59024714     9.70223756     6.29849174
         7         1     2.00000000    25.68889876     5.06294394     4.20254585
         8         1     2.00000000    37.39570194    37.04590913     4.20255080
         9         1     2.00000000    36.56971265    24.18288318     2.10659905
        10         1     2.00000000    35.43281668     0.60469562     4.20255221
        11         1     2.00000000    30.52220375    16.92471481     2.10659651
        12         1     2.00000000    36.08658959    22.12569935     0.01065059
        13         1     2.00000000    35.11881420    18.01450208     4.20254390
        14         1     2.00000000    36.69221764    15.48055389     0.01064968
        15         1     2.00000000    46.84468390    21.79938975     0.01065427
        16         1     2.00000000    34.63507651    15.95919558     2.10659693
        17         1     2.00000000    30.65243298     8.20625233     4.20254572
        18         1     2.00000000    30.90949435    27.67533468     6.29849444
        19         1     2.00000000    36.83468351     6.78026138     2.10659943
        20         1     2.00000000    32.46853844    25.14006718     6.29849403
        21         1     2.00000000    36.44708032    32.91159178     0.01065439
        22         1     2.00000000    26.89438748    19.95976578     4.20254418
        23         1     2.00000000    36.36430093     4.72392796     0.01065529
        24         1     2.00000000    46.62121130     2.33223022     6.29849743
        25         1     2.00000000    37.53279340    28.30342877     2.10660005
        26         1     2.00000000    24.83697804    11.70521667     4.20254346
        27         1     2.00000000    33.66949418    11.84615153     2.10659795
        28         1     2.00000000    34.88135322    35.45796942     0.01065423
        29         1     2.00000000    31.49282411    21.03199697     2.10659731
        30         1     2.00000000    27.04088936     2.42598676     4.20254695
        31         1     2.00000000    30.52220377    16.92471481     6.29849201
        32         1     2.00000000    31.40008450    29.73456562     0.01065165
        33         1     2.00000000    36.08658959    22.12569936     4.20254612
        34         1     2.00000000    34.15193149    13.90330164     0.01064977
        35         1     2.00000000    31.27272106    38.47896547     2.10660084
        36         1     2.00000000    34.03353280    22.60462353     6.29849366
        37         1     2.00000000    37.30935308     8.83627516     0.01065132
        38         1     2.00000000    46.62121132     2.33223028     2.10660166
        39         1     2.00000000    46.67304175    30.51144152     2.10660340
        40         1     2.00000000    36.69221758    15.48055372     4.20254513
        41         1     2.00000000    33.84088975     3.14338482     0.01065639
        42         1     2.00000000    46.67304191    30.51144288     6.29849865
        43         1     2.00000000    29.24235989    38.94841714     4.20254781
        44         1     2.00000000    35.72849579    11.36861085     4.20254626
        45         1     2.00000000    37.17511997    17.53606950     6.29849276
        46         1     2.00000000    35.48703808    28.78098494     0.01064964
        47         1     2.00000000    31.77744470     3.61573920     6.29849644
        48         1     2.00000000    36.20971282    13.42474362     6.29849359
        49         1     2.00000000    37.53279349    28.30342879     6.29849552
        50         1     2.00000000    32.09461559    14.38437412     6.29849245
        51         1     2.00000000    29.85276938    32.27613094     4.20254777
        52         1     2.00000000    28.76154308    36.88306589     6.29849567
        53         1     2.00000000    32.95630100    27.19718783     0.01065104
        54         1     2.00000000    31.12847905    10.26593071     6.29849297
        55         1     2.00000000    33.84089027     3.14338571     4.20255000
        56         1     2.00000000    29.07572901    10.75210107     0.01064931
        57         1     2.00000000    28.58458471     8.67444119     2.10659736
        58         1     2.00000000    25.68889874     5.06294398     0.01065037
        59         1     2.00000000    37.30935335     8.83627441     4.20254646
        60         1     2.00000000    32.36795643    33.86710151     0.01065299
        61         1     2.00000000    28.46644460    17.41303670     0.01064846
        62         1     2.00000000    27.49030296    13.28772452     0.01064845
        63         1     2.00000000    46.49608886    11.04402133     4.20254906
        64         1     2.00000000    31.00675328    18.97896809     4.20254446
        65         1     2.00000000    34.77341191     7.25532844     0.01065141
        66         1     2.00000000    34.03353277    22.60462332     2.10659816
        67         1     2.00000000    37.05185528    26.24201368     4.20254707
        68         1     2.00000000    21.75630975    17.06662526     4.20254271
        69         1     2.00000000    26.28360326    35.27100240     2.10659976
        70         1     2.00000000    30.17610926     6.14563983     6.29849421
        71         1     2.00000000    29.85276938    32.27613094     0.01065228
        72         1     2.00000000    31.40008451    29.73456563     4.20254712
        73         1     2.00000000    37.05185528    26.24201370     0.01065151
        74         1     2.00000000    36.92278138    34.97896018     2.10660251
        75         1     2.00000000    28.86182708    28.15570689     4.20254672
        76         1     2.00000000    35.89781554     2.66590095     6.29850045
        77         1     2.00000000    33.54805697    20.54974208     0.01064962
        78         1     2.00000000    32.09461566    14.38437414     2.10659701
        79         1     2.00000000    25.93276295     7.07450237     6.29849281
        80         1     2.00000000    23.03684922    38.66885589     4.20254668
        81         1     2.00000000    32.84171633    35.93540763     2.10660106
        82         1     2.00000000    31.98055031    23.08559779     4.20254573
        83         1     2.00000000    27.31918651    30.68772477     0.01065173
        84         1     2.00000000    30.41728189    25.62098502     0.01065079
        85         1     2.00000000    22.00625487     7.53086542     2.10659593
        86         1     2.00000000    35.24940397     9.31213584     6.29849390
        87         1     2.00000000    35.60284307    20.06980882     6.29849311
        88         1     2.00000000    29.92667413    23.56955446     6.29849335
        89         1     2.00000000    35.43281858     0.60469612     0.01065380
        90         1     2.00000000    31.32727221     1.56098301     0.01065317
        91         1     2.00000000    35.96844237    30.84511957     6.29849629
        92         1     2.00000000    28.36534464    26.10652386     2.10659842
        93         1     2.00000000    29.26099518     2.02909924     2.10660018
        94         1     2.00000000    30.65243298     8.20625236     0.01065034
        95         1     2.00000000    33.66949414    11.84615149     6.29849344
        96         1     2.00000000    34.77341290     7.25532846     4.20254724
        97         1     2.00000000    20.91233645    12.13816656     0.01064674
        98         1     2.00000000    34.51898346    24.66096917     4.20254655
        99         1     2.00000000    35.48703805    28.78098494     4.20254513
       100         1     2.00000000    25.81714277    24.55164948     6.29849324
       101         1     2.00000000    34.30346629     5.19952122     2.10660051
       102         1     2.00000000    33.38279587     1.08411396     6.29849752
       103         1     2.00000000    27.04088933     2.42598684     0.01065141
       104         1     2.00000000    26.87799205     0.40027860     2.10659967
       105         1     2.00000000    36.56971275    24.18288314     6.29849455
       106         1     2.00000000    26.31097584    26.59878416     0.01065067
       107         1     2.00000000    33.92666943    31.32243575     0.01065257
       108         1     2.00000000    25.93276298     7.07450238     2.10659726
       109         1     2.00000000    31.88759090    31.79902722     6.29849573
       110         1     2.00000000    30.33243106    34.34475897     6.29849585
       111         1     2.00000000    33.06290076    18.49528645     2.10659674
       112         1     2.00000000    30.17610949     6.14563955     2.10659883
       113         1     2.00000000    28.86182707    28.15570689     0.01065124
       114         1     2.00000000    36.83468411     6.78026269     6.29849481
       115         1     2.00000000    37.39570432    37.04590629     0.01065469
       116         1     2.00000000    36.92278125    34.97895749     6.29849771
       117         1     2.00000000    27.38221953    22.00851448     6.29849255
       118         1     2.00000000    23.28471559    23.01538722     6.29849247
       119         1     2.00000000    32.23677911     5.67074129     0.01065169
       120         1     2.00000000    25.46932493    13.79945283     6.29849107
       121         1     2.00000000    21.72763658     4.33989041     2.10659718
       122         1     2.00000000    35.11881419    18.01450210     0.01064840
       123         1     2.00000000    26.89438748    19.95976578     0.01064869
       124         1     2.00000000    32.23678040     5.67074119     4.20254781
       125         1     2.00000000    23.49201401    14.32273791     0.01064741
       126         1     2.00000000    32.57803710    16.44007235     4.20254455
       127         1     2.00000000    27.98306811    15.35910307     2.10659602
       128         1     2.00000000    22.74343118    29.63065623     6.29849452
       129         1     2.00000000    29.35933277    30.20960160     6.29849499
       130         1     2.00000000    33.44279679    29.25797690     2.10659896
       131         1     2.00000000    27.86946672    24.05635624     4.20254552
       132         1     2.00000000    29.43792858    21.51825386     0.01064946
       133         1     2.00000000    33.38279675     1.08411387     2.10660168
       134         1     2.00000000    35.35215966    37.52598407     6.29849819
       135         1     2.00000000    33.44279683    29.25797684     6.29849445
       136         1     2.00000000    25.31242986    22.49305018     4.20254475
       137         1     2.00000000    28.76154311    36.88306594     2.10660003
       138         1     2.00000000    33.18926652     9.78866535     4.20254596
       139         1     2.00000000    23.08754125     2.88673527     4.20254570
       140         1     2.00000000    35.24940391     9.31213556     2.10659852
       141         1     2.00000000    24.19574391    35.65253519     4.20254753
       142         1     2.00000000    24.76053003    29.15045702     0.01065131
       143         1     2.00000000    30.03578580    14.86734078     4.20254425
       144         1     2.00000000    32.71217898     7.73033815     2.10659890
       145         1     2.00000000    46.49608875    11.04402126     0.01065357
       146         1     2.00000000    34.88135323    35.45796926     4.20254957
       147         1     2.00000000    32.95630099    27.19718783     4.20254660
       148         1     2.00000000    32.57803710    16.44007234     0.01064905
       149         1     2.00000000    27.31918652    30.68772476     4.20254721
       150         1     2.00000000    34.40632976    33.38963807     2.10660122
       151         1     2.00000000    23.81954352    33.71694208     2.10659970
       152         1     2.00000000    26.39823599    17.89451036     6.29849140
       153         1     2.00000000    32.46853842    25.14006710     2.10659853
       154         1     2.00000000    29.55694093    12.81089194     2.10659661
       155         1     2.00000000    25.27522554    31.18334278     6.29849497
       156         1     2.00000000    29.24235993    38.94841717     0.01065238
       157         1     2.00000000    33.31017947    38.00443067     0.01065351
       158         1     2.00000000    31.12847930    10.26593055     2.10659759
       159         1     2.00000000    23.81954353    33.71694209     6.29849519
       160         1     2.00000000    31.88759093    31.79902727     2.10660019
       161         1     2.00000000    26.56583714     9.18156590     0.01064904
       162         1     2.00000000    35.60284309    20.06980879     2.10659761
       163         1     2.00000000    28.94810772    19.46484864     2.10659658
       164         1     2.00000000    29.55694089    12.81089208     6.29849209
       165         1     2.00000000    28.11866129     6.62800643     4.20254570
       166         1     2.00000000    26.66299323    37.42638807     0.01065208
       167         1     2.00000000    24.83979062    20.46414589     6.29849177
       168         1     2.00000000    25.04574362     3.18566617     2.10659838
       169         1     2.00000000    23.95084799     7.82943864     0.01064867
       170         1     2.00000000    23.03684922    38.66885588     0.01065105
       171         1     2.00000000    25.81252182    33.21243616     0.01065198
       172         1     2.00000000    22.85289039    12.45230447     6.29849052
       173         1     2.00000000    21.72763658     4.33989041     6.29849268
       174         1     2.00000000    32.71217848     7.73033868     6.29849400
       175         1     2.00000000    29.43792858    21.51825386     4.20254495
       176         1     2.00000000    34.51898346    24.66096917     0.01065082
       177         1     2.00000000    24.59024715     9.70223757     2.10659623
       178         1     2.00000000    24.24386650    27.07814154     2.10659843
       179         1     2.00000000    24.37480897    18.40965753     4.20254344
       180         1     2.00000000    30.41728189    25.62098502     4.20254606
       181         1     2.00000000    25.93012723    15.85920730     4.20254334
       182         1     2.00000000    26.39823600    17.89451033     2.10659590
       183         1     2.00000000    29.69578703     4.06901160     0.01065177
       184         1     2.00000000    28.29626978    34.83253168     4.20254775
       185         1     2.00000000    22.39619517    18.93593221     2.10659546
       186         1     2.00000000    26.87799220     0.40027867     6.29849524
       187         1     2.00000000    33.54805698    20.54974208     4.20254514
       188         1     2.00000000    26.80979743    28.64156913     2.10659902
       189         1     2.00000000    28.58458459     8.67444115     6.29849287
       190         1     2.00000000    23.49201401    14.32273791     4.20254293
       191         1     2.00000000    23.95084801     7.82943863     4.20254416
       192         1     2.00000000    21.75630975    17.06662526     0.01064720
       193         1     2.00000000    31.00675328    18.97896809     0.01064896
       194         1     2.00000000    22.00625487     7.53086543     6.29849143
       195         1     2.00000000    28.94810772    19.46484865     6.29849208
       196         1     2.00000000    35.96844220    30.84512003     2.10660062
       197         1     2.00000000    23.74142666    16.32217162     2.10659521
       198         1     2.00000000    26.31097584    26.59878416     4.20254617
       199         1     2.00000000    23.18399373    31.77046100     4.20254714
       200         1     2.00000000    31.49282415    21.03199696     6.29849281
       201         1     2.00000000    27.82917240    32.74466140     6.29849533
       202         1     2.00000000    29.07572901    10.75210107     4.20254451
       203         1     2.00000000    25.31242986    22.49305018     0.01064925
       204         1     2.00000000    26.80979743    28.64156913     6.29849451
       205         1     2.00000000    25.27522555    31.18334278     2.10659943
       206         1     2.00000000    21.58502129     1.41241416     6.29849369
       207         1     2.00000000    23.28471559    23.01538722     2.10659697
       208         1     2.00000000    32.36795621    33.86710150     4.20254853
       209         1     2.00000000    34.30346795     5.19952354     6.29849714
       210         1     2.00000000    30.03578579    14.86734078     0.01064872
       211         1     2.00000000    31.61257124    12.32684365     4.20254501
       212         1     2.00000000    21.58502129     1.41241417     2.10659819
       213         1     2.00000000    29.35933278    30.20960160     2.10659948
       214         1     2.00000000    27.49030295    13.28772453     4.20254368
       215         1     2.00000000    27.02366999    11.24744305     2.10659630
       216         1     2.00000000    23.74142670    16.32217162     6.29849071
       217         1     2.00000000    24.83697805    11.70521667     0.01064797
       218         1     2.00000000    30.80212887    36.41100126     0.01065282
       219         1     2.00000000    33.92666941    31.32243581     4.20254803
       220         1     2.00000000    32.84171647    35.93540785     6.29849665
       221         1     2.00000000    25.81252176    33.21243615     4.20254748
       222         1     2.00000000    31.27272086    38.47896539     6.29849602
       223         1     2.00000000    27.98306806    15.35910319     6.29849152
       224         1     2.00000000    33.31017934    38.00443045     4.20254925
       225         1     2.00000000    24.37480897    18.40965753     0.01064794
       226         1     2.00000000    29.69578689     4.06901162     4.20254749
       227         1     2.00000000    36.44708073    32.91159118     4.20254958
       228         1     2.00000000    34.40632937    33.38963784     6.29849677
       229         1     2.00000000    31.32727237     1.56098290     4.20254853
       230         1     2.00000000    22.85289037    12.45230449     2.10659502
       231         1     2.00000000    29.92667421    23.56955456     2.10659785
       232         1     2.00000000    33.06290077    18.49528643     6.29849224
       233         1     2.00000000    22.39619517    18.93593221     6.29849096
       234         1     2.00000000    24.24386650    27.07814154     6.29849393
       235         1     2.00000000    26.28360323    35.27100242     6.29849534
       236         1     2.00000000    35.00367335    26.71957165     2.10659861
       237         1     2.00000000    22.64684996    20.93376847     4.20254385
       238         1     2.00000000    35.35215856    37.52598419     2.10660186
       239         1     2.00000000    31.61257120    12.32684365     0.01064946
       240         1     2.00000000    23.76456542    25.05709300     4.20254553
       241         1     2.00000000    28.29626970    34.83253171     0.01065229
       242         1     2.00000000    26.56583714     9.18156594     4.20254448
       243         1     2.00000000    26.66299314    37.42638798     4.20254736
       244         1     2.00000000    22.74343118    29.63065623     2.10659902
       245         1     2.00000000    28.11866143     6.62800634     0.01065029
       246         1     2.00000000    23.76456542    25.05709300     0.01065003
       247         1     2.00000000    30.33243096    34.34475895     2.10660030
       248         1     2.00000000    31.98055031    23.08559779     0.01065027
       249         1     2.00000000    37.17511997    17.53606948     2.10659730
       250         1     2.00000000    24.83979062    20.46414589     2.10659627
       251         1     2.00000000    21.16532591    32.01755304     2.10659906
       252         1     2.00000000    25.04574361     3.18566619     6.29849390
       253         1     2.00000000    27.82917238    32.74466137     2.10659981
       254         1     2.00000000    35.00367335    26.71957151     6.29849411
       255         1     2.00000000    24.19574410    35.65253519     0.01065179
       256         1     2.00000000    29.26099536     2.02909938     6.29849531
       257         1     2.00000000    36.20971281    13.42474352     2.10659795
       258         1     2.00000000    27.66711287     4.55343763     6.29849429
       259         1     2.00000000    30.90949438    27.67533455     2.10659894
       260         1     2.00000000    30.80212890    36.41100123     4.20254826
       261         1     2.00000000    36.36429902     4.72392278     4.20254861
       262         1     2.00000000    22.21336814    27.58903406     4.20254625
       263         1     2.00000000    31.77744457     3.61573840     2.10660109
       264         1     2.00000000    34.63507653    15.95919555     6.29849246
       265         1     2.00000000    34.15193152    13.90330163     4.20254527
       266         1     2.00000000    27.86946672    24.05635624     0.01065004
       267         1     2.00000000    27.38221954    22.00851449     2.10659705
       268         1     2.00000000    27.66711287     4.55343767     2.10659869
       269         1     2.00000000    35.72849581    11.36861101     0.01065079
       270         1     2.00000000    23.18399389    31.77046096     0.01065164
       271         1     2.00000000    25.81714277    24.55164949     2.10659774
       272         1     2.00000000    28.36534461    26.10652385     6.29849391
       273         1     2.00000000    22.21336814    27.58903406     0.01065075
       274         1     2.00000000    27.02366994    11.24744295     6.29849180
       275         1     2.00000000    24.63502165    37.59090578     6.29849487
       276         1     2.00000000    22.64684996    20.93376847     0.01064836
       277         1     2.00000000    25.93012723    15.85920729     0.01064789
       278         1     2.00000000    24.76053003    29.15045704     4.20254680
       279         1     2.00000000    23.08754124     2.88673527     0.01065022
       280         1     2.00000000    21.54839216    25.54748479     2.10659772
       281         1     2.00000000    21.54839216    25.54748479     6.29849322
       282         1     2.00000000    21.16532591    32.01755304     6.29849450
       283         1     2.00000000    21.30429166    23.54943735     4.20254472
       284         1     2.00000000    21.47261386    37.41309401     2.10659875
       285         1     2.00000000    21.47261395    37.41309400     6.29849423
       286         1     2.00000000    21.30429166    23.54943735     0.01064922
       287         1     2.00000000    20.91233645    12.13816656     4.20254224
       288         1     2.00000000    20.19718559    28.18349765     2.10659860
       289         1     2.00000000     7.45464589    11.69184350     2.10659367
       290         1     2.00000000     9.07594256    13.04756091     4.20254040
       291         1     2.00000000     7.87395405    34.16436049     0.01064721
       292         1     2.00000000    19.07099751     7.62941954     6.29849076
       293         1     2.00000000     8.80830434    10.07385032     4.20254073
       294         1     2.00000000    15.30407487    15.47653688     0.01064563
       295         1     2.00000000    14.76174743     9.53976981     0.01064606
       296         1     2.00000000    17.73872112     9.26760727     0.01064671
       297         1     2.00000000    14.20957937    20.07758589     2.10659416
       298         1     2.00000000     9.23295779    32.54248283     6.29849154
       299         1     2.00000000    13.10434227    24.68212922     0.01064792
       300         1     2.00000000     8.50719955    23.59668116     2.10659433
       301         1     2.00000000     8.50719974    23.59668176     6.29848984
       302         1     2.00000000     9.60524989    18.99814697     0.01064534
       303         1     2.00000000     9.00675205    29.55676293     6.29849134
       304         1     2.00000000    18.37747711    15.22064146     4.20254162
       305         1     2.00000000    10.95850442     0.89199146     4.20254321
       306         1     2.00000000     7.98586116    17.64188154     2.10659370
       307         1     2.00000000    15.10893054    32.08285447     2.10659807
       308         1     2.00000000     9.61357790     2.50811535     2.10659471
       309         1     2.00000000    17.48167959     6.29352392     0.01064765
       310         1     2.00000000     8.24870321    20.61834784     6.29848930
       311         1     2.00000000    10.60120372    30.92047394     0.01064869
       312         1     2.00000000    17.97874779    12.22526527     0.01064612
       313         1     2.00000000     8.26644019     4.12490372     0.01064638
       314         1     2.00000000     9.86507896    21.97551087     4.20254149
       315         1     2.00000000    11.22564149    20.35344103     6.29848932
       316         1     2.00000000     7.99785926     1.14611370     0.01064679
       317         1     2.00000000     9.86507895    21.97551086     0.01064673
       318         1     2.00000000     9.47545256    35.53056039     6.29849137
       319         1     2.00000000    18.44036509    18.16070451     4.20254190
       320         1     2.00000000    15.55134192    18.46334992     4.20254160
       321         1     2.00000000    82.58369770    34.94124247     0.01064677
       322         1     2.00000000    13.93458656    17.10806254     6.29848886
       323         1     2.00000000    10.95850442     0.89199146     0.01064771
       324         1     2.00000000    13.67250574    14.13207095     6.29848857
       325         1     2.00000000     8.12330766    37.15021579     0.01064704
       326         1     2.00000000    14.76174743     9.53976981     4.20254156
       327         1     2.00000000    83.21004913     7.87798583     0.01064630
       328         1     2.00000000     6.89110313    22.23809607     4.20254187
       329         1     2.00000000    20.19718559    28.18349765     6.29849410
       330         1     2.00000000    19.82431213     0.12016329     0.01065045
       331         1     2.00000000    83.47364020    10.85444993     0.01064635
       332         1     2.00000000    16.71906715    33.44794562     4.20254622
       333         1     2.00000000    82.11860000    12.47219250     6.29848938
       334         1     2.00000000     9.88778497     5.48355246     2.10659406
       335         1     2.00000000    82.91460029    21.39917963     2.10659471
       336         1     2.00000000    13.91704477     0.63978338     0.01064874
       337         1     2.00000000     9.73114265    38.51504250     2.10659537
       338         1     2.00000000     7.99785926     1.14611370     4.20254229
       339         1     2.00000000    18.01850106    31.75814261     6.29849420
       340         1     2.00000000    15.30407487    15.47653688     4.20254113
       341         1     2.00000000     8.75993746    26.57649953     2.10659519
       342         1     2.00000000    15.02698018    12.51092310     4.20254111
       343         1     2.00000000    16.11493965     7.92104461     6.29849002
       344         1     2.00000000     7.39802862    28.19605735     0.01064711
       345         1     2.00000000    14.49126818     6.57433892     0.01064685
       346         1     2.00000000    12.18397535    32.29181583     2.10659704
       347         1     2.00000000    11.23448769     3.86787701     4.20254247
       348         1     2.00000000     7.14826542    25.21635605     0.01064680
       349         1     2.00000000    83.47364020    10.85444993     4.20254185
       350         1     2.00000000     8.53814821     7.10019370     4.20254127
       351         1     2.00000000    10.16092428     8.45625466     6.29848891
       352         1     2.00000000    10.37024188    27.93808515     0.01064821
       353         1     2.00000000    19.53636791    13.55709631     6.29848945
       354         1     2.00000000    17.17859875     3.34588511     0.01064872
       355         1     2.00000000    83.69185331    30.33591921     6.29849012
       356         1     2.00000000    19.55786042    26.30484355     0.01065028
       357         1     2.00000000    14.20402918     3.61004607     4.20254332
       358         1     2.00000000    14.20957955    20.07758586     6.29848966
       359         1     2.00000000    17.17859875     3.34588511     4.20254422
       360         1     2.00000000     8.24869996    20.61834503     2.10659383
       361         1     2.00000000    11.72960148    26.31743758     6.29849141
       362         1     2.00000000    82.94957469     4.90019315     0.01064635
       363         1     2.00000000    11.07985839    36.89813887     4.20254384
       364         1     2.00000000    19.53636791    13.55709631     2.10659395
       365         1     2.00000000    12.57781180     2.25322322     2.10659556
       366         1     2.00000000    11.48004264    23.33194344     6.29849034
       367         1     2.00000000     7.18639436     8.71745351     2.10659386
       368         1     2.00000000    20.13881374     3.04311218     0.01064953
       369         1     2.00000000    14.67328906    26.03606757     6.29849205
       370         1     2.00000000    12.31957617    15.75484234     0.01064527
       371         1     2.00000000    11.99357407    29.29928329     2.10659673
       372         1     2.00000000    13.40958611    11.16068992     6.29848876
       373         1     2.00000000    16.86835783     0.38976635     4.20254520
       374         1     2.00000000     6.89110313    22.23809606     0.01064626
       375         1     2.00000000    10.96092785    17.37678226     6.29848862
       376         1     2.00000000    13.33518397    27.68304010     4.20254448
       377         1     2.00000000    17.61553914    25.97203508     2.10659739
       378         1     2.00000000    15.78831841    21.42969308     0.01064717
       379         1     2.00000000    14.45220004    23.06787237     6.29849076
       380         1     2.00000000    18.82094364     4.68256919     2.10659635
       381         1     2.00000000    83.17798979    24.37615261     6.29849025
       382         1     2.00000000     9.34189306    16.02205065     4.20254054
       383         1     2.00000000    13.10434227    24.68212921     4.20254344
       384         1     2.00000000    13.77167747    33.67873692     0.01064984
       385         1     2.00000000     6.91703284     5.74213361     2.10659410
       386         1     2.00000000    82.38384578    15.44776841     6.29848991
       387         1     2.00000000    15.06114502    29.05246326     6.29849311
       388         1     2.00000000    10.82760522    33.91151833     0.01064870
       389         1     2.00000000    14.03733412    36.65138626     0.01064946
       390         1     2.00000000    11.51231047     6.83930640     0.01064618
       391         1     2.00000000    18.44887739    34.76963528     2.10659872
       392         1     2.00000000    19.81757962    16.74268998     6.29848985
       393         1     2.00000000    15.54335783     1.99871648     6.29849205
       394         1     2.00000000    17.28335444    19.82568298     2.10659458
       395         1     2.00000000    82.08272892    28.97466282     4.20254276
       396         1     2.00000000    16.99569862    36.39856191     4.20254589
       397         1     2.00000000     8.75993748    26.57649969     6.29849069
       398         1     2.00000000    15.10893054    32.08285447     6.29849357
       399         1     2.00000000     9.60524989    18.99814697     4.20254103
       400         1     2.00000000    11.23448769     3.86787701     0.01064697
       401         1     2.00000000    82.83001369    37.92531479     4.20254213
       402         1     2.00000000    11.22564083    20.35344103     2.10659382
       403         1     2.00000000    19.07099751     7.62941954     2.10659526
       404         1     2.00000000    18.52098460     1.72655955     2.10659743
       405         1     2.00000000    83.43768597    27.35488719     6.29849021
       406         1     2.00000000    83.17798979    24.37615261     2.10659475
       407         1     2.00000000     7.18639436     8.71745349     6.29848936
       408         1     2.00000000    82.91460031    21.39917962     6.29849021
       409         1     2.00000000    15.83737429     4.95823098     2.10659551
       410         1     2.00000000     8.80830434    10.07385032     0.01064523
       411         1     2.00000000    82.38384577    15.44776840     2.10659441
       412         1     2.00000000    19.91020834    36.20651086     0.01065099
       413         1     2.00000000    16.39610177    10.88049604     6.29848932
       414         1     2.00000000    81.85462561     9.49608496     6.29848884
       415         1     2.00000000    12.83819793    21.70955280     0.01064679
       416         1     2.00000000     9.47545256    35.53056038     2.10659587
       417         1     2.00000000    83.69185331    30.33591921     2.10659462
       418         1     2.00000000     7.45464589    11.69184348     6.29848917
       419         1     2.00000000     7.63702897    31.17796946     0.01064725
       420         1     2.00000000    83.21004913     7.87798583     4.20254180
       421         1     2.00000000    12.05182441    12.78134804     4.20254072
       422         1     2.00000000    18.72206384    21.35177993     0.01064789
       423         1     2.00000000    81.56045285    23.01706592     0.01064740
       424         1     2.00000000    82.94957469     4.90019315     4.20254185
       425         1     2.00000000     9.23295779    32.54248282     2.10659604
       426         1     2.00000000    82.69420879     1.92047482     0.01064648
       427         1     2.00000000    11.51231047     6.83930640     4.20254168
       428         1     2.00000000    16.46869742    30.53933381     4.20254613
       429         1     2.00000000     7.63702897    31.17796946     4.20254275
       430         1     2.00000000    82.83001369    37.92531479     0.01064663
       431         1     2.00000000    81.29500230    20.04088995     0.01064711
       432         1     2.00000000    82.69420879     1.92047482     4.20254198
       433         1     2.00000000     9.00675205    29.55676288     2.10659584
       434         1     2.00000000     7.98586081    17.64188218     6.29848917
       435         1     2.00000000     8.53814821     7.10019370     0.01064577
       436         1     2.00000000    82.58369770    34.94124247     4.20254227
       437         1     2.00000000    80.76347745    14.08996948     4.20254165
       438         1     2.00000000    82.33568395    31.95707402     0.01064698
       439         1     2.00000000    82.11859999    12.47219250     2.10659388
       440         1     2.00000000    18.44887740    34.76963528     6.29849421
       441         1     2.00000000    10.12319812    24.95553333     0.01064740
       442         1     2.00000000    82.08272892    28.97466282     0.01064726
       443         1     2.00000000    81.85462560     9.49608496     2.10659334
       444         1     2.00000000    80.47061591    27.61368675     2.10659489
       445         1     2.00000000    81.59332395     6.51897600     6.29848882
       446         1     2.00000000    81.82380001    25.99474070     0.01064743
       447         1     2.00000000    81.59332395     6.51897600     2.10659332
       448         1     2.00000000    81.82380001    25.99474070     4.20254293
       449         1     2.00000000    81.33657383     3.54036028     6.29848907
       450         1     2.00000000    81.33657383     3.54036028     2.10659357
       451         1     2.00000000     9.88778497     5.48355246     6.29848956
       452         1     2.00000000    81.56045285    23.01706592     4.20254290
       453         1     2.00000000    81.08601584     0.55967250     6.29848946
       454         1     2.00000000    81.08601584     0.55967250     2.10659396
       455         1     2.00000000     7.87395405    34.16436049     4.20254271
       456         1     2.00000000    81.29500230    20.04088995     4.20254261
       457         1     2.00000000    81.02905491    17.06540087     0.01064663
       458         1     2.00000000    81.02905491    17.06540087     4.20254213
       459         1     2.00000000    81.22603940    36.56332515     6.29848983
       460         1     2.00000000    81.22603940    36.56332515     2.10659433
       461         1     2.00000000    80.76347745    14.08996948     0.01064615
       462         1     2.00000000    82.64945721    18.42326481     6.29849010
       463         1     2.00000000    80.97985537    33.57867451     6.29849014
       464         1     2.00000000    80.97985537    33.57867451     2.10659464
       465         1     2.00000000    80.49902952    11.11412637     0.01064591
       466         1     2.00000000    80.72853099    30.59498307     6.29849032
       467         1     2.00000000    80.49902952    11.11412637     4.20254141
       468         1     2.00000000     6.64900250     2.76435342     6.29848987
       469         1     2.00000000    80.23683926     8.13748905     0.01064590
       470         1     2.00000000    80.23683926     8.13748905     4.20254140
       471         1     2.00000000    80.47061591    27.61368675     6.29849039
       472         1     2.00000000    80.72853099    30.59498307     2.10659482
       473         1     2.00000000    79.97849298     5.15967129     0.01064615
       474         1     2.00000000    79.97849298     5.15967129     4.20254165
       475         1     2.00000000    80.20725221    24.63507840     6.29849034
       476         1     2.00000000    80.20725221    24.63507840     2.10659484
       477         1     2.00000000    79.72621667     2.18019953     0.01064651
       478         1     2.00000000    79.94117612    21.65854100     6.29849017
       479         1     2.00000000    79.72621667     2.18019953     4.20254201
       480         1     2.00000000    79.94117611    21.65854100     2.10659467
       481         1     2.00000000    79.86643898    38.18522854     0.01064686
       482         1     2.00000000    79.67456057    18.68308497     6.29848988
       483         1     2.00000000    79.86643898    38.18522854     4.20254236
       484         1     2.00000000    79.67456059    18.68308497     2.10659438
       485         1     2.00000000    79.40847102    15.70785243     6.29848955
       486         1     2.00000000    79.62346258    35.20058790     0.01064709
       487         1     2.00000000    79.40847102    15.70785243     2.10659405
       488         1     2.00000000    79.62346258    35.20058790     4.20254259
       489         1     2.00000000    79.14347663    12.73228691     6.29848932
       490         1     2.00000000    79.37473309    32.21578642     0.01064720
       491         1     2.00000000    79.14347663    12.73228691     2.10659382
       492         1     2.00000000    79.37473309    32.21578642     4.20254270
       493         1     2.00000000    78.88030056     9.75599738     6.29848931
       494         1     2.00000000    79.11851197    29.23301659     0.01064721
       495         1     2.00000000    78.88030056     9.75599738     2.10659381
       496         1     2.00000000    79.11851197    29.23301659     4.20254271
       497         1     2.00000000    78.62052341     6.77864275     6.29848957
       498         1     2.00000000    78.62052341     6.77864274     2.10659407
       499         1     2.00000000    78.85535530    26.25322125     0.01064714
       500         1     2.00000000    78.85535530    26.25322125     4.20254264
       501         1     2.00000000    78.36604786     3.79997693     6.29849001
       502         1     2.00000000    78.58834004    23.27617766     0.01064696
       503         1     2.00000000    78.36604786     3.79997693     2.10659451
       504         1     2.00000000    78.58834004    23.27617766     4.20254246
       505         1     2.00000000    78.11878791     0.81961336     6.29849046
       506         1     2.00000000    78.32063454    20.30077778     0.01064668
       507         1     2.00000000    78.11878791     0.81961336     2.10659496
       508         1     2.00000000    78.32063454    20.30077778     4.20254218
       509         1     2.00000000    17.97874779    12.22526527     4.20254163
       510         1     2.00000000    10.69714010    14.40202769     2.10659283
       511         1     2.00000000    12.05182441    12.78134804     0.01064522
       512         1     2.00000000    13.55966440    30.67423375     4.20254520
       513         1     2.00000000    12.86057650     5.22390496     2.10659468
       514         1     2.00000000    18.57217424    37.77214942     6.29849373
       515         1     2.00000000    10.43078159    11.42848358     6.29848846
       516         1     2.00000000    10.43078159    11.42848357     2.10659296
       517         1     2.00000000    13.93458656    17.10806253     2.10659336
       518         1     2.00000000    13.67250575    14.13207095     2.10659307
       519         1     2.00000000    10.96092788    17.37678217     2.10659312
       520         1     2.00000000    13.33518397    27.68304010     0.01064898
       521         1     2.00000000     8.26644019     4.12490372     4.20254188
       522         1     2.00000000    16.11493966     7.92104461     2.10659452
       523         1     2.00000000    12.57957606    18.73010770     0.01064584
       524         1     2.00000000    11.78456554     9.80988720     0.01064556
       525         1     2.00000000    13.40958611    11.16068992     2.10659326
       526         1     2.00000000    19.81757962    16.74268998     2.10659435
       527         1     2.00000000    11.48004261    23.33194346     2.10659484
       528         1     2.00000000    19.53954895    33.04961194     4.20254666
       529         1     2.00000000     6.64900250     2.76435342     2.10659437
       530         1     2.00000000    82.33568395    31.95707402     4.20254248
       531         1     2.00000000    16.39610177    10.88049604     2.10659382
       532         1     2.00000000    16.18230216    24.43200066     0.01064845
       533         1     2.00000000    12.68832977    38.26385188     2.10659636
       534         1     2.00000000    12.57781180     2.25322322     6.29849106
       535         1     2.00000000    15.83737429     4.95823098     6.29849101
       536         1     2.00000000    16.21322191    27.36653679     4.20254498
       537         1     2.00000000    13.77167747    33.67873692     4.20254534
       538         1     2.00000000    10.16092428     8.45625466     2.10659341
       539         1     2.00000000    13.91704477     0.63978338     4.20254424
       540         1     2.00000000     6.91703284     5.74213361     6.29848960
       541         1     2.00000000    16.18230216    24.43200066     4.20254395
       542         1     2.00000000    15.40245526    35.04532042     6.29849347
       543         1     2.00000000    12.31957617    15.75484234     4.20254077
       544         1     2.00000000    12.86057650     5.22390496     6.29849018
       545         1     2.00000000    82.64945729    18.42326480     2.10659460
       546         1     2.00000000     9.73114265    38.51504250     6.29849087
       547         1     2.00000000    83.43768597    27.35488719     2.10659471
       548         1     2.00000000    16.64575456    13.86279408     2.10659349
       549         1     2.00000000    11.07985839    36.89813887     0.01064834
       550         1     2.00000000    12.68832977    38.26385188     6.29849186
       551         1     2.00000000    16.46869742    30.53933381     0.01065063
       552         1     2.00000000     7.72112270    14.66644036     6.29848910
       553         1     2.00000000    15.64146981    38.01250920     6.29849290
       554         1     2.00000000    17.28335449    19.82568297     6.29849008
       555         1     2.00000000    16.88465090    16.82553742     6.29848923
       556         1     2.00000000    12.83819793    21.70955280     4.20254221
       557         1     2.00000000    19.91020836    36.20651085     4.20254651
       558         1     2.00000000    15.06114503    29.05246327     2.10659762
       559         1     2.00000000    17.73872112     9.26760727     4.20254221
       560         1     2.00000000    16.21322191    27.36653679     0.01064948
       561         1     2.00000000     9.61357790     2.50811535     6.29849021
       562         1     2.00000000    14.67328906    26.03606757     2.10659655
       563         1     2.00000000    15.78831841    21.42969308     4.20254265
       564         1     2.00000000    15.40245527    35.04532042     2.10659798
       565         1     2.00000000    18.72206384    21.35177993     4.20254338
       566         1     2.00000000    18.57217424    37.77214942     2.10659824
       567         1     2.00000000    16.88465089    16.82553741     2.10659373
       568         1     2.00000000    12.18397535    32.29181583     6.29849254
       569         1     2.00000000    15.02698018    12.51092310     0.01064561
       570         1     2.00000000    16.99569861    36.39856191     0.01065039
       571         1     2.00000000    12.57957606    18.73010770     4.20254128
       572         1     2.00000000     8.12330766    37.15021579     4.20254254
       573         1     2.00000000    14.20402918     3.61004607     0.01064782
       574         1     2.00000000    17.48167959     6.29352392     4.20254315
       575         1     2.00000000    18.37747711    15.22064146     0.01064612
       576         1     2.00000000     7.39802862    28.19605735     4.20254260
       577         1     2.00000000    18.82094364     4.68256919     6.29849185
       578         1     2.00000000    14.45220002    23.06787238     2.10659526
       579         1     2.00000000    17.34193306    22.76871935     6.29849109
       580         1     2.00000000    18.52098460     1.72655954     6.29849293
       581         1     2.00000000    14.03733412    36.65138626     4.20254496
       582         1     2.00000000    11.78456554     9.80988720     4.20254106
       583         1     2.00000000    12.43065645    35.28448634     6.29849241
       584         1     2.00000000    16.71906714    33.44794562     0.01065072
       585         1     2.00000000    11.72960149    26.31743758     2.10659591
       586         1     2.00000000    11.99357407    29.29928330     6.29849223
       587         1     2.00000000    13.13709508     8.19151823     2.10659385
       588         1     2.00000000     9.34189306    16.02205065     0.01064488
       589         1     2.00000000     7.72112271    14.66644036     2.10659360
       590         1     2.00000000    15.55134191    18.46334992     0.01064612
       591         1     2.00000000    13.13709507     8.19151823     6.29848935
       592         1     2.00000000    10.69714011    14.40202770     6.29848833
       593         1     2.00000000    10.60120372    30.92047394     4.20254419
       594         1     2.00000000    20.13881374     3.04311217     4.20254504
       595         1     2.00000000    14.49126818     6.57433892     4.20254235
       596         1     2.00000000    17.61553914    25.97203508     6.29849289
       597         1     2.00000000    10.82760522    33.91151833     4.20254420
       598         1     2.00000000    16.64575455    13.86279408     6.29848899
       599         1     2.00000000    13.55966440    30.67423375     0.01064970
       600         1     2.00000000    18.44036509    18.16070451     0.01064641
       601         1     2.00000000    12.43065645    35.28448634     2.10659691
       602         1     2.00000000     9.07594257    13.04756091     0.01064490
       603         1     2.00000000     7.14826542    25.21635606     4.20254226
       604         1     2.00000000    10.12319812    24.95553333     4.20254282
       605         1     2.00000000    10.37024188    27.93808515     4.20254369
       606         1     2.00000000    15.54335783     1.99871648     2.10659655
       607         1     2.00000000    17.34193305    22.76871936     2.10659559
       608         1     2.00000000    18.01850106    31.75814261     2.10659871
       609         1     2.00000000    19.47166998    10.61877490     2.10659453
       610         1     2.00000000    15.64146981    38.01250920     2.10659740
       611         1     2.00000000    19.47166998    10.61877490     6.29849003
       612         1     2.00000000    19.55786042    26.30484355     4.20254578
       613         1     2.00000000    16.86835783     0.38976636     0.01064970
       614         1     2.00000000    19.82431213     0.12016329     4.20254596
       615         1     2.00000000    19.53954892    33.04961194     0.01065115
       616         1     2.00000000    20.56632964     6.01443544     4.20254403
       617         1     2.00000000    20.66094535    21.68092580     2.10659626
       618         1     2.00000000    20.66394841    30.09392264     4.20254670
       619         1     2.00000000    20.66094535    21.68092580     6.29849176
       620         1     2.00000000    20.66394840    30.09392265     0.01065120
       621         1     2.00000000    20.63277889     8.95432162     4.20254292
       622         1     2.00000000    20.63277889     8.95432162     0.01064742
       623         1     2.00000000    20.56632964     6.01443545     0.01064853
       624         1     2.00000000    48.25623815    27.96983118     2.10660365
       625         1     2.00000000    50.96477648    20.84712745     0.01065415
       626         1     2.00000000    58.68469014    16.83636611     2.10659855
       627         1     2.00000000    59.90422397    32.03183065     2.10660210
       628         1     2.00000000    55.68758205    13.22278628     4.20254761
       629         1     2.00000000    59.56376134    20.93358107     6.29849427
       630         1     2.00000000    58.46510905    25.57287084     4.20254807
       631         1     2.00000000    47.14345842    32.57664377     4.20255043
       632         1     2.00000000    47.58428176     6.45291257     2.10660309
       633         1     2.00000000    48.72121920    30.03105316     4.20255170
       634         1     2.00000000    53.63182232    13.71111397     2.10660055
       635         1     2.00000000    48.06742598     8.51013425     0.01065559
       636         1     2.00000000    49.03520711    12.62132125     4.20254943
       637         1     2.00000000    47.46179550    15.15521844     0.01065405
       638         1     2.00000000    49.51891870    14.67662664     2.10660163
       639         1     2.00000000    53.50159192    22.42954590     4.20254892
       640         1     2.00000000    53.24453991     2.96049646     6.29849841
       641         1     2.00000000    47.31934502    23.85541116     2.10660225
       642         1     2.00000000    51.68546495     5.49576297     6.29849830
       643         1     2.00000000    48.09214668    36.71111219     0.01065566
       644         1     2.00000000    57.25963805    10.67605381     4.20254757
       645         1     2.00000000    47.78976010    25.91180801     0.01065551
       646         1     2.00000000    59.31703187    18.93060149     4.20254618
       647         1     2.00000000    50.48450696    18.78965366     2.10660186
       648         1     2.00000000    49.65784920    34.16474754     0.01065582
       649         1     2.00000000    52.66120452     9.60383502     2.10660164
       650         1     2.00000000    57.11312153    28.20982452     4.20254918
       651         1     2.00000000    53.63182231    13.71111397     6.29849606
       652         1     2.00000000    52.75396370     0.90125683     0.01065577
       653         1     2.00000000    48.06742601     8.51013427     4.20255108
       654         1     2.00000000    50.00205327    16.73251200     0.01065410
       655         1     2.00000000    53.26653270    31.14377167     2.10660295
       656         1     2.00000000    50.12047297     8.03122644     6.29849815
       657         1     2.00000000    47.46179552    15.15521844     4.20254955
       658         1     2.00000000    50.31314270    27.49239935     0.01065560
       659         1     2.00000000    55.29688730    30.67432127     4.20255020
       660         1     2.00000000    48.42552012    19.26716468     4.20255032
       661         1     2.00000000    46.97889102    13.09967709     6.29849639
       662         1     2.00000000    48.66699662     1.85479993     0.01065585
       663         1     2.00000000    52.37657273    27.02005181     6.29849798
       664         1     2.00000000    47.94430729    17.21102585     6.29849774
       665         1     2.00000000    52.05938959    16.25144174     6.29849664
       666         1     2.00000000    54.68649363    37.34660412     4.20255100
       667         1     2.00000000    55.77771111    32.73967210     6.29849823
       668         1     2.00000000    51.19772836     3.43864856     0.01065554
       669         1     2.00000000    53.02554623    20.36986377     6.29849654
       670         1     2.00000000    50.31314248    27.49239929     4.20255101
       671         1     2.00000000    55.07828913    19.88370091     0.01065247
       672         1     2.00000000    55.56943320    21.96136380     2.10660031
       673         1     2.00000000    58.46510904    25.57287084     0.01065258
       674         1     2.00000000    46.84468391    21.79938974     4.20254978
       675         1     2.00000000    52.17129736    35.75561427     0.01065574
       676         1     2.00000000    55.68758205    13.22278628     0.01065211
       677         1     2.00000000    56.66371333    17.34808732     0.01065158
       678         1     2.00000000    53.14728144    11.65686550     4.20254872
       679         1     2.00000000    49.38058521    23.38043066     0.01065475
       680         1     2.00000000    50.12047301     8.03122645     2.10660264
       681         1     2.00000000    47.10208671     4.39370024     4.20254971
       682         1     2.00000000    62.39770783    13.56919862     4.20254513
       683         1     2.00000000    58.25565305    34.35173542     2.10660262
       684         1     2.00000000    53.97790501    24.49015914     6.29849688
       685         1     2.00000000    54.68649361    37.34660414     0.01065548
       686         1     2.00000000    52.75396373     0.90125688     4.20255114
       687         1     2.00000000    47.10208672     4.39370035     0.01065423
       688         1     2.00000000    47.61639451    34.64370964     2.10660383
       689         1     2.00000000    55.29220881     2.48011657     4.20255034
       690         1     2.00000000    48.25623814    27.96983171     6.29849931
       691         1     2.00000000    50.60598422    10.08611134     0.01065451
       692         1     2.00000000    52.05938959    16.25144175     2.10660114
       693         1     2.00000000    58.22124807    23.56131224     6.29849524
       694         1     2.00000000    61.50239882    30.95388719     4.20254915
       695         1     2.00000000    51.69752344    33.68731328     2.10660357
       696         1     2.00000000    52.17345789     7.55023396     4.20254998
       697         1     2.00000000    57.22007890    38.93501739     0.01065499
       698         1     2.00000000    53.73674040     5.01484514     0.01065462
       699         1     2.00000000    62.14775604    23.10494966     2.10659818
       700         1     2.00000000    48.90462277    21.32361033     6.29849720
       701         1     2.00000000    48.55118030    10.56600023     6.29849716
       702         1     2.00000000    54.22734375     7.06627011     6.29849726
       703         1     2.00000000    48.72121868    30.03105342     0.01065569
       704         1     2.00000000    52.82675709    29.07481841     0.01065493
       705         1     2.00000000    48.57084303    38.77750066     6.29849926
       706         1     2.00000000    55.78868501     4.52929977     2.10660199
       707         1     2.00000000    54.89302527    28.60670591     2.10660209
       708         1     2.00000000    53.50159196    22.42954588     0.01065335
       709         1     2.00000000    50.48450695    18.78965368     6.29849736
       710         1     2.00000000    49.38058517    23.38043066     4.20255032
       711         1     2.00000000    63.24167794    18.49764973     0.01064902
       712         1     2.00000000    49.63500664     5.97484882     4.20255086
       713         1     2.00000000    48.66699674     1.85480005     4.20255133
       714         1     2.00000000    58.33688817     6.08416886     6.29849639
       715         1     2.00000000    49.85054676    25.43623623     2.10660311
       716         1     2.00000000    50.77125610    29.55168843     6.29849897
       717         1     2.00000000    57.11312149    28.20982453     0.01065367
       718         1     2.00000000    57.27602599    30.23553380     2.10660199
       719         1     2.00000000    47.58428171     6.45291252     6.29849850
       720         1     2.00000000    57.84305767     4.03703465     0.01065388
       721         1     2.00000000    50.61263138    38.30028874     0.01065604
       722         1     2.00000000    58.22124809    23.56131224     2.10659974
       723         1     2.00000000    52.65167758    37.82370211     6.29849916
       724         1     2.00000000    54.20682668    35.27797121     6.29849866
       725         1     2.00000000    51.09113909    12.14055867     2.10660147
       726         1     2.00000000    53.97790493    24.49015919     2.10660139
       727         1     2.00000000    55.29220882     2.48011657     0.01065485
       728         1     2.00000000    47.31934503    23.85541121     6.29849777
       729         1     2.00000000    47.14345770    32.57664482     0.01065600
       730         1     2.00000000    47.61639472    34.64371159     6.29849804
       731         1     2.00000000    56.77180584     8.62730492     6.29849606
       732         1     2.00000000    60.86931520     7.62043042     6.29849518
       733         1     2.00000000    51.91723027    24.96504223     0.01065455
       734         1     2.00000000    58.68469013    16.83636611     6.29849405
       735         1     2.00000000    62.42637836    26.29592706     2.10659950
       736         1     2.00000000    49.03520704    12.62132122     0.01065393
       737         1     2.00000000    57.25963805    10.67605381     0.01065207
       738         1     2.00000000    51.91723016    24.96504226     4.20254991
       739         1     2.00000000    60.66200035    16.31308503     0.01065010
       740         1     2.00000000    51.57598044    14.19576163     4.20254895
       741         1     2.00000000    56.17095312    15.27671484     2.10659952
       742         1     2.00000000    61.41060958     1.00515861     6.29849722
       743         1     2.00000000    54.79470723     0.42621579     6.29849856
       744         1     2.00000000    50.71126411     1.37785746     2.10660404
       745         1     2.00000000    56.28455935     6.57946502     4.20254904
       746         1     2.00000000    54.71609576     9.11756876     0.01065332
       747         1     2.00000000    50.77125617    29.55168817     2.10660347
       748         1     2.00000000    49.18704561    32.09671028     6.29849986
       749         1     2.00000000    50.71126406     1.37785749     6.29849948
       750         1     2.00000000    58.84159784     8.14276804     4.20254780
       751         1     2.00000000    55.77771102    32.73967208     2.10660273
       752         1     2.00000000    50.96477646    20.84712747     4.20254977
       753         1     2.00000000    61.06647039    27.74908075     4.20254789
       754         1     2.00000000    48.90462276    21.32361032     2.10660169
       755         1     2.00000000    60.34351148    33.97020181     4.20255012
       756         1     2.00000000    59.39350901     1.48535897     0.01065427
       757         1     2.00000000    54.11823246    15.76847606     4.20254807
       758         1     2.00000000    51.44185045    22.90544808     2.10660195
       759         1     2.00000000    49.65784951    34.16474730     4.20255126
       760         1     2.00000000    51.19772838     3.43864859     4.20255103
       761         1     2.00000000    51.57598042    14.19576162     0.01065345
       762         1     2.00000000    57.22007889    38.93501739     4.20255049
       763         1     2.00000000    50.13291169    36.23306146     2.10660343
       764         1     2.00000000    60.71971820    35.90579487     2.10660239
       765         1     2.00000000    57.75578789    12.74130938     6.29849469
       766         1     2.00000000    51.68546497     5.49576297     2.10660278
       767         1     2.00000000    54.59707464    17.82491386     2.10660019
       768         1     2.00000000    59.26403932    38.43939787     6.29849794
       769         1     2.00000000    55.29688733    30.67432126     0.01065465
       770         1     2.00000000    51.22907637    31.61830414     0.01065575
       771         1     2.00000000    53.02554629    20.36986373     2.10660106
       772         1     2.00000000    60.71971820    35.90579487     6.29849789
       773         1     2.00000000    52.65167753    37.82370207     2.10660339
       774         1     2.00000000    57.58817375    21.45424590     0.01065174
       775         1     2.00000000    48.55118033    10.56600024     2.10660166
       776         1     2.00000000    55.20592083    11.17097520     2.10660040
       777         1     2.00000000    54.59707465    17.82491385     6.29849569
       778         1     2.00000000    56.03535460    24.00780030     4.20254837
       779         1     2.00000000    57.87625504    32.19635176     0.01065457
       780         1     2.00000000    59.31423472    10.17167299     6.29849479
       781         1     2.00000000    59.10826730    27.45014821     2.10660042
       782         1     2.00000000    60.20316153    22.80638101     0.01065095
       783         1     2.00000000    61.50239882    30.95388719     0.01065365
       784         1     2.00000000    58.72674107    36.41030302     0.01065492
       785         1     2.00000000    61.30112109    18.18352025     6.29849303
       786         1     2.00000000    62.42637835    26.29592706     6.29849500
       787         1     2.00000000    51.44185048    22.90544807     6.29849739
       788         1     2.00000000    54.71609576     9.11756876     4.20254882
       789         1     2.00000000    49.63500659     5.97484883     0.01065534
       790         1     2.00000000    59.56376134    20.93358107     2.10659877
       791         1     2.00000000    59.91017107     3.55767479     2.10660132
       792         1     2.00000000    59.77921316    12.22616269     4.20254635
       793         1     2.00000000    53.73674040     5.01484515     4.20255012
       794         1     2.00000000    58.22389513    14.77661147     4.20254651
       795         1     2.00000000    57.75578789    12.74130938     2.10659919
       796         1     2.00000000    54.45822393    26.56678811     0.01065397
       797         1     2.00000000    56.24298817    34.79020532     4.20255063
       798         1     2.00000000    61.75782683    11.69988981     2.10659809
       799         1     2.00000000    57.27602598    30.23553378     6.29849752
       800         1     2.00000000    50.60598424    10.08611135     4.20255001
       801         1     2.00000000    57.34423981     1.99424923     2.10660227
       802         1     2.00000000    55.56943320    21.96136383     6.29849580
       803         1     2.00000000    60.66200035    16.31308503     4.20254560
       804         1     2.00000000    60.20316153    22.80638101     4.20254646
       805         1     2.00000000    62.39770783    13.56919862     0.01064962
       806         1     2.00000000    53.14728144    11.65686550     0.01065322
       807         1     2.00000000    62.14775604    23.10494966     6.29849368
       808         1     2.00000000    55.20592082    11.17097520     6.29849590
       809         1     2.00000000    48.57084309    38.77750076     2.10660406
       810         1     2.00000000    60.41258966    14.31365024     2.10659802
       811         1     2.00000000    57.84305767     4.03703465     4.20254938
       812         1     2.00000000    61.35526658    37.85227954     4.20254988
       813         1     2.00000000    52.66120451     9.60383502     6.29849715
       814         1     2.00000000    56.71009074    36.87807701     6.29849842
       815         1     2.00000000    55.07828912    19.88370092     4.20254793
       816         1     2.00000000    58.84159784     8.14276804     0.01065230
       817         1     2.00000000    57.34423981     1.99424923     6.29849777
       818         1     2.00000000    59.26403932    38.43939787     2.10660244
       819         1     2.00000000    62.56899588    29.22340129     6.29849601
       820         1     2.00000000    60.86931519     7.62043042     2.10659968
       821         1     2.00000000    52.17129735    35.75561416     4.20255120
       822         1     2.00000000    49.85054695    25.43623621     6.29849852
       823         1     2.00000000    54.11823246    15.76847606     0.01065257
       824         1     2.00000000    52.54143889    18.30895699     4.20254880
       825         1     2.00000000    62.56899588    29.22340129     2.10660050
       826         1     2.00000000    54.79470720     0.42621576     2.10660303
       827         1     2.00000000    56.66371333    17.34808732     4.20254708
       828         1     2.00000000    57.13034628    19.38836738     2.10659936
       829         1     2.00000000    60.41258966    14.31365024     6.29849352
       830         1     2.00000000    59.31703187    18.93060149     0.01065068
       831         1     2.00000000    53.73712313    33.21173261     0.01065542
       832         1     2.00000000    50.61263134    38.30028860     4.20255142
       833         1     2.00000000    51.69752338    33.68731348     6.29849881
       834         1     2.00000000    58.72674107    36.41030302     4.20255043
       835         1     2.00000000    53.26653276    31.14377170     6.29849840
       836         1     2.00000000    56.17095312    15.27671484     6.29849503
       837         1     2.00000000    51.22907586    31.61830433     4.20255122
       838         1     2.00000000    59.77921316    12.22616269     0.01065085
       839         1     2.00000000    54.45822390    26.56678813     4.20254948
       840         1     2.00000000    48.09214635    36.71111138     4.20255079
       841         1     2.00000000    50.13291194    36.23306170     6.29849911
       842         1     2.00000000    52.82675695    29.07481845     4.20255055
       843         1     2.00000000    61.30112109    18.18352025     2.10659753
       844         1     2.00000000    54.22734375     7.06627011     2.10660175
       845         1     2.00000000    51.09113908    12.14055867     6.29849698
       846         1     2.00000000    61.75782683    11.69988981     6.29849359
       847         1     2.00000000    59.91017107     3.55767479     6.29849682
       848         1     2.00000000    58.25565304    34.35173544     6.29849814
       849         1     2.00000000    49.15031596     3.91622995     2.10660323
       850         1     2.00000000    61.50717446     9.70205211     4.20254648
       851         1     2.00000000    49.18704538    32.09670937     2.10660366
       852         1     2.00000000    52.54143889    18.30895699     0.01065330
       853         1     2.00000000    60.38946687     5.57872412     4.20254830
       854         1     2.00000000    56.24298823    34.79020534     0.01065516
       855         1     2.00000000    57.58817375    21.45424590     4.20254724
       856         1     2.00000000    57.87625505    32.19635177     4.20255006
       857         1     2.00000000    61.41060958     1.00515861     2.10660172
       858         1     2.00000000    56.03535461    24.00780030     0.01065285
       859         1     2.00000000    60.38946687     5.57872412     0.01065280
       860         1     2.00000000    54.20682669    35.27797113     2.10660324
       861         1     2.00000000    52.17345788     7.55023395     0.01065448
       862         1     2.00000000    46.97889102    13.09967710     2.10660090
       863         1     2.00000000    59.31423472    10.17167299     2.10659929
       864         1     2.00000000    63.37393147    37.60518934     2.10660167
       865         1     2.00000000    59.10826729    27.45014823     6.29849593
       866         1     2.00000000    56.71009075    36.87807703     2.10660291
       867         1     2.00000000    49.15031588     3.91622993     6.29849879
       868         1     2.00000000    60.34351148    33.97020181     0.01065462
       869         1     2.00000000    54.89302523    28.60670599     6.29849763
       870         1     2.00000000    47.94430729    17.21102586     2.10660224
       871         1     2.00000000    56.48689585    26.08236870     6.29849647
       872         1     2.00000000    53.24453992     2.96049643     2.10660290
       873         1     2.00000000    53.73712293    33.21173265     4.20255075
       874         1     2.00000000    47.78976000    25.91180799     4.20255147
       875         1     2.00000000    61.94067203     3.04678060     4.20254883
       876         1     2.00000000    52.37657240    27.02005183     2.10660251
       877         1     2.00000000    49.51891870    14.67662664     6.29849714
       878         1     2.00000000    50.00205327    16.73251200     4.20254960
       879         1     2.00000000    56.28455935     6.57946502     0.01065354
       880         1     2.00000000    56.77180584     8.62730492     2.10660056
       881         1     2.00000000    56.48689587    26.08236868     2.10660095
       882         1     2.00000000    48.42552012    19.26716469     0.01065482
       883         1     2.00000000    61.35526658    37.85227954     0.01065438
       884         1     2.00000000    58.33688817     6.08416886     2.10660090
       885         1     2.00000000    55.78868501     4.52929977     6.29849749
       886         1     2.00000000    61.94067203     3.04678060     0.01065333
       887         1     2.00000000    57.13034629    19.38836738     6.29849486
       888         1     2.00000000    59.90422396    32.03183065     6.29849761
       889         1     2.00000000    61.50717446     9.70205211     0.01065098
       890         1     2.00000000    58.22389513    14.77661147     0.01065102
       891         1     2.00000000    59.39350901     1.48535897     4.20254977
       892         1     2.00000000    61.06647039    27.74908075     0.01065239
       893         1     2.00000000    62.60564389     5.08833221     2.10660015
       894         1     2.00000000    62.60564389     5.08833221     6.29849565
       895         1     2.00000000    63.37393147    37.60518934     6.29849717
       896         1     2.00000000    62.84974008     7.08638126     4.20254710
       897         1     2.00000000    63.06663182    32.20965004     2.10660099
       898         1     2.00000000    63.06663182    32.20965004     6.29849649
       899         1     2.00000000    62.84974008     7.08638126     0.01065160
       900         1     2.00000000    63.24167794    18.49764973     4.20254463
       901         1     2.00000000    63.95685643     2.45231682     2.10660084
       902         1     2.00000000    76.69935479    18.94397320     2.10659425
       903         1     2.00000000    75.07806949    17.58826172     4.20254199
       904         1     2.00000000    76.66527048    35.45837668     0.01064811
       905         1     2.00000000    65.08301728    23.00639736     6.29849299
       906         1     2.00000000    75.34570735    20.56197139     4.20254225
       907         1     2.00000000    68.84994391    15.15928466     0.01064755
       908         1     2.00000000    69.39226895    21.09605005     0.01064798
       909         1     2.00000000    66.41529485    21.36821127     0.01064888
       910         1     2.00000000    69.94444301    10.55823668     2.10659577
       911         1     2.00000000    75.30628272    37.08026147     6.29849203
       912         1     2.00000000    71.04968392     5.95369205     0.01064910
       913         1     2.00000000    75.64681768     7.03913784     2.10659489
       914         1     2.00000000    75.64681768     7.03913784     6.29849039
       915         1     2.00000000    74.54876548    11.63767602     0.01064668
       916         1     2.00000000    75.14726531     1.07905520     6.29849172
       917         1     2.00000000    65.77654200    15.41517799     4.20254385
       918         1     2.00000000    73.19551679    29.74382712     4.20254448
       919         1     2.00000000    76.16814205    12.99393298     2.10659406
       920         1     2.00000000    69.43031831    37.53989151     2.10659942
       921         1     2.00000000    74.54044243    28.12770331     2.10659593
       922         1     2.00000000    66.67233601    24.34229353     0.01064977
       923         1     2.00000000    75.90530419    10.01746662     6.29848983
       924         1     2.00000000    73.93804634    38.70227056     0.01064935
       925         1     2.00000000    66.17526813    18.41055320     0.01064832
       926         1     2.00000000    75.88757271    26.51091596     0.01064752
       927         1     2.00000000    74.28894390     8.66031021     4.20254276
       928         1     2.00000000    72.92838073    10.28238214     6.29849052
       929         1     2.00000000    76.15614452    29.48969807     0.01064786
       930         1     2.00000000    74.28894390     8.66031021     0.01064726
       931         1     2.00000000    75.06378665    34.09218434     6.29849205
       932         1     2.00000000    65.71365498    12.47511451     4.20254415
       933         1     2.00000000    68.60267926    12.17247189     4.20254348
       934         1     2.00000000    70.21943318    13.52776012     6.29849061
       935         1     2.00000000    73.19551679    29.74382712     0.01064898
       936         1     2.00000000    70.48151193    16.50375079     6.29849042
       937         1     2.00000000    76.41591681    32.47252277     0.01064808
       938         1     2.00000000    69.39226895    21.09605005     4.20254346
       939         1     2.00000000    77.78800802    14.35068989     0.01064617
       940         1     2.00000000    77.26290133     8.39771403     4.20254198
       941         1     2.00000000    63.95685643     2.45231682     6.29849634
       942         1     2.00000000    64.32970646    30.51565354     0.01065258
       943         1     2.00000000    77.52406161    11.37475634     0.01064618
       944         1     2.00000000    67.82018259    36.17479966     4.20254781
       945         1     2.00000000    74.26623393    25.15226801     2.10659542
       946         1     2.00000000    70.23697544    29.99603417     0.01065032
       947         1     2.00000000    74.80809618    31.10770266     2.10659633
       948         1     2.00000000    76.15614452    29.48969807     4.20254336
       949         1     2.00000000    66.52074728    37.86460525     6.29849601
       950         1     2.00000000    68.84994391    15.15928466     4.20254303
       951         1     2.00000000    75.39408040     4.05931910     2.10659558
       952         1     2.00000000    69.12703660    18.12489781     4.20254300
       953         1     2.00000000    68.03907649    22.71477392     6.29849204
       954         1     2.00000000    76.75597598     2.43975353     0.01064756
       955         1     2.00000000    69.66274853    24.06147979     0.01064870
       956         1     2.00000000    72.35527326    37.33092917     2.10659800
       957         1     2.00000000    72.91953143    26.76794224     4.20254388
       958         1     2.00000000    77.00573965     5.41945602     0.01064701
       959         1     2.00000000    77.52406161    11.37475634     4.20254168
       960         1     2.00000000    75.61586359    23.53562676     4.20254262
       961         1     2.00000000    73.99309380    22.17956741     6.29849041
       962         1     2.00000000    73.78378359     2.69773365     0.01064881
       963         1     2.00000000    64.61764781    17.07872123     6.29849186
       964         1     2.00000000    66.97541846    27.28993151     0.01065075
       965         1     2.00000000    77.76718893    30.85268585     6.29849082
       966         1     2.00000000    64.59617453     4.33097321     0.01065226
       967         1     2.00000000    69.94998905    27.02577212     4.20254505
       968         1     2.00000000    69.94444300    10.55823668     6.29849127
       969         1     2.00000000    66.97541846    27.28993151     4.20254625
       970         1     2.00000000    75.90530419    10.01746662     2.10659433
       971         1     2.00000000    72.42442470     4.31838230     6.29849226
       972         1     2.00000000    78.05374112    17.32587578     0.01064637
       973         1     2.00000000    73.45939007    32.72460561     4.20254490
       974         1     2.00000000    64.61764788    17.07872121     2.10659636
       975         1     2.00000000    71.57620790    28.38259503     2.10659707
       976         1     2.00000000    72.67398166     7.30387801     6.29849133
       977         1     2.00000000    76.96760607    21.91836339     2.10659454
       978         1     2.00000000    64.01520263    27.59270362     0.01065180
       979         1     2.00000000    69.48073876     4.59975353     6.29849340
       980         1     2.00000000    71.83444205    14.88098061     0.01064691
       981         1     2.00000000    72.16045066     1.33653514     2.10659759
       982         1     2.00000000    70.74443065    19.47513142     6.29849061
       983         1     2.00000000    67.28566156    30.24605034     4.20254709
       984         1     2.00000000    77.26290133     8.39771403     0.01064648
       985         1     2.00000000    73.19309184    13.25904195     6.29849001
       986         1     2.00000000    70.81884241     2.95277906     4.20254555
       987         1     2.00000000    66.53849207     4.66378934     2.10659911
       988         1     2.00000000    68.36570599     9.20612901     0.01064889
       989         1     2.00000000    69.70182482     7.56794914     6.29849222
       990         1     2.00000000    65.33307212    25.95324715     2.10659852
       991         1     2.00000000    78.26499829    36.82271826     6.29849074
       992         1     2.00000000    74.81212044    14.61377263     4.20254194
       993         1     2.00000000    71.04968392     5.95369205     4.20254460
       994         1     2.00000000    70.76757140    35.94400816     0.01065105
       995         1     2.00000000    77.23696867    24.89368315     2.10659488
       996         1     2.00000000    69.09287998     1.58335606     6.29849445
       997         1     2.00000000    73.71164379    35.71122575     0.01064954
       998         1     2.00000000    70.50191388    32.97135778     0.01065088
       999         1     2.00000000    72.64170713    23.79651398     0.01064775
      1000         1     2.00000000    66.09037400    34.85310692     2.10660066
      1001         1     2.00000000    64.33644077    13.89312819     6.29849212
      1002         1     2.00000000    68.61066082    28.63710074     6.29849384
      1003         1     2.00000000    66.87066908    10.81013839     2.10659660
      1004         1     2.00000000    67.54355019    33.22418085     4.20254764
      1005         1     2.00000000    75.39408040     4.05931910     6.29849108
      1006         1     2.00000000    69.43031831    37.53989151     6.29849492
      1007         1     2.00000000    74.54876548    11.63767602     4.20254218
      1008         1     2.00000000    72.91953143    26.76794224     0.01064838
      1009         1     2.00000000    72.92838073    10.28238214     2.10659502
      1010         1     2.00000000    65.08301728    23.00639737     2.10659749
      1011         1     2.00000000    65.63303330    28.90925672     2.10659950
      1012         1     2.00000000    78.02060340    33.83695368     6.29849084
      1013         1     2.00000000    78.26499829    36.82271826     2.10659524
      1014         1     2.00000000    76.96760607    21.91836339     6.29849004
      1015         1     2.00000000    68.31664225    25.67758680     2.10659745
      1016         1     2.00000000    75.34570735    20.56197139     0.01064675
      1017         1     2.00000000    64.62903881    33.41623335     0.01065295
      1018         1     2.00000000    67.75791446    19.75532348     6.29849138
      1019         1     2.00000000    71.31582537     8.92626953     0.01064809
      1020         1     2.00000000    75.06378665    34.09218434     2.10659655
      1021         1     2.00000000    77.76718893    30.85268585     2.10659532
      1022         1     2.00000000    76.69935479    18.94397320     6.29848975
      1023         1     2.00000000    76.90219883    38.44476767     0.01064796
      1024         1     2.00000000    77.78800802    14.35068989     4.20254167
      1025         1     2.00000000    72.10219306    17.85447440     4.20254240
      1026         1     2.00000000    65.43196294     9.28404189     0.01064989
      1027         1     2.00000000    78.05374112    17.32587578     4.20254187
      1028         1     2.00000000    75.30628272    37.08026147     2.10659653
      1029         1     2.00000000    72.64170713    23.79651398     4.20254325
      1030         1     2.00000000    67.68532641     0.09648639     4.20254754
      1031         1     2.00000000    76.90219883    38.44476767     4.20254346
      1032         1     2.00000000    75.14726531     1.07905520     2.10659622
      1033         1     2.00000000    76.16814205    12.99393298     6.29848956
      1034         1     2.00000000    75.61586359    23.53562676     0.01064712
      1035         1     2.00000000    66.09037400    34.85310692     6.29849616
      1036         1     2.00000000    74.03082694     5.68028688     0.01064804
      1037         1     2.00000000    74.26623393    25.15226801     6.29849092
      1038         1     2.00000000    76.66527048    35.45837668     4.20254361
      1039         1     2.00000000    77.50500002    27.87145965     6.29849064
      1040         1     2.00000000    66.17526813    18.41055320     4.20254381
      1041         1     2.00000000    73.45687841    16.23379629     2.10659436
      1042         1     2.00000000    72.10219306    17.85447440     0.01064690
      1043         1     2.00000000    70.97958555    38.94851151     4.20254628
      1044         1     2.00000000    71.29344150    25.41191412     2.10659635
      1045         1     2.00000000    65.96707205    31.85059420     6.29849564
      1046         1     2.00000000    73.72323622    19.20733954     6.29849003
      1047         1     2.00000000    73.72323622    19.20733954     2.10659453
      1048         1     2.00000000    70.21943318    13.52776012     2.10659511
      1049         1     2.00000000    70.48151193    16.50375078     2.10659492
      1050         1     2.00000000    73.19309184    13.25904195     2.10659451
      1051         1     2.00000000    70.81884241     2.95277906     0.01065005
      1052         1     2.00000000    75.88757271    26.51091596     4.20254302
      1053         1     2.00000000    68.03907649    22.71477392     2.10659654
      1054         1     2.00000000    71.57444437    11.90571528     0.01064731
      1055         1     2.00000000    72.36945147    20.82593426     0.01064723
      1056         1     2.00000000    70.74443062    19.47513141     2.10659511
      1057         1     2.00000000    64.33644078    13.89312818     2.10659662
      1058         1     2.00000000    72.67398166     7.30387801     2.10659583
      1059         1     2.00000000    64.99970669    36.57312925     4.20254893
      1060         1     2.00000000    77.50500002    27.87145965     2.10659514
      1061         1     2.00000000    67.75791453    19.75532345     2.10659588
      1062         1     2.00000000    67.97172530     6.20382170     0.01065013
      1063         1     2.00000000    71.85091716    31.35889263     2.10659767
      1064         1     2.00000000    71.57620790    28.38259503     6.29849257
      1065         1     2.00000000    68.31664225    25.67758680     6.29849295
      1066         1     2.00000000    67.94080586     3.26928412     4.20254663
      1067         1     2.00000000    70.76757140    35.94400816     4.20254655
      1068         1     2.00000000    73.99309379    22.17956741     2.10659491
      1069         1     2.00000000    70.23697544    29.99603417     4.20254582
      1070         1     2.00000000    77.23696867    24.89368315     6.29849038
      1071         1     2.00000000    67.97172530     6.20382170     4.20254563
      1072         1     2.00000000    69.13679380    34.57742377     6.29849498
      1073         1     2.00000000    71.83444205    14.88098061     4.20254241
      1074         1     2.00000000    71.29344150    25.41191412     6.29849185
      1075         1     2.00000000    74.80809618    31.10770266     6.29849183
      1076         1     2.00000000    78.02060340    33.83695368     2.10659534
      1077         1     2.00000000    67.50826295    16.77302637     2.10659561
      1078         1     2.00000000    73.45939007    32.72460561     0.01064940
      1079         1     2.00000000    71.85091716    31.35889263     6.29849317
      1080         1     2.00000000    67.68532641     0.09648639     0.01065204
      1081         1     2.00000000    76.43287838    15.96937553     6.29848956
      1082         1     2.00000000    68.89777689    31.61023455     6.29849454
      1083         1     2.00000000    66.87066908    10.81013839     6.29849210
      1084         1     2.00000000    67.26936863    13.81028337     6.29849130
      1085         1     2.00000000    71.31582537     8.92626953     4.20254359
      1086         1     2.00000000    64.62903881    33.41623335     4.20254845
      1087         1     2.00000000    69.09287998     1.58335606     2.10659895
      1088         1     2.00000000    66.41529485    21.36821127     4.20254438
      1089         1     2.00000000    67.94080586     3.26928412     0.01065113
      1090         1     2.00000000    74.54044243    28.12770331     6.29849143
      1091         1     2.00000000    69.48073876     4.59975353     2.10659790
      1092         1     2.00000000    68.36570599     9.20612901     4.20254439
      1093         1     2.00000000    69.13679380    34.57742377     2.10659948
      1094         1     2.00000000    65.43196294     9.28404189     4.20254539
      1095         1     2.00000000    65.96707205    31.85059420     2.10660014
      1096         1     2.00000000    67.26936863    13.81028338     2.10659580
      1097         1     2.00000000    72.35527326    37.33092917     6.29849350
      1098         1     2.00000000    69.12703660    18.12489781     0.01064760
      1099         1     2.00000000    67.54355019    33.22418085     0.01065214
      1100         1     2.00000000    71.57444437    11.90571528     4.20254281
      1101         1     2.00000000    76.41591681    32.47252277     4.20254358
      1102         1     2.00000000    69.94998905    27.02577212     0.01064955
      1103         1     2.00000000    66.67233601    24.34229353     4.20254527
      1104         1     2.00000000    65.77654200    15.41517799     0.01064835
      1105         1     2.00000000    76.75597598     2.43975353     4.20254306
      1106         1     2.00000000    65.33307212    25.95324715     6.29849402
      1107         1     2.00000000    69.70182482     7.56794914     2.10659672
      1108         1     2.00000000    66.81209260     7.86710185     6.29849302
      1109         1     2.00000000    65.63303330    28.90925672     6.29849500
      1110         1     2.00000000    70.50191388    32.97135778     4.20254638
      1111         1     2.00000000    72.36945147    20.82593426     4.20254272
      1112         1     2.00000000    72.10859164    34.33825808     6.29849354
      1113         1     2.00000000    67.82018259    36.17479965     0.01065231
      1114         1     2.00000000    72.42442470     4.31838230     2.10659676
      1115         1     2.00000000    72.16045066     1.33653514     6.29849309
      1116         1     2.00000000    71.01692166    22.44430181     2.10659563
      1117         1     2.00000000    74.81212044    14.61377263     0.01064643
      1118         1     2.00000000    76.43287838    15.96937553     2.10659406
      1119         1     2.00000000    68.60267926    12.17247189     0.01064798
      1120         1     2.00000000    71.01692167    22.44430181     6.29849113
      1121         1     2.00000000    73.45687841    16.23379629     6.29848986
      1122         1     2.00000000    73.93804634    38.70227056     4.20254485
      1123         1     2.00000000    64.01520263    27.59270362     4.20254730
      1124         1     2.00000000    69.66274853    24.06147979     4.20254420
      1125         1     2.00000000    66.53849207     4.66378934     6.29849461
      1126         1     2.00000000    73.71164379    35.71122575     4.20254504
      1127         1     2.00000000    67.50826286    16.77302632     6.29849111
      1128         1     2.00000000    70.97958555    38.94851151     0.01065078
      1129         1     2.00000000    65.71365498    12.47511451     0.01064865
      1130         1     2.00000000    72.10859164    34.33825808     2.10659804
      1131         1     2.00000000    75.07806949    17.58826172     0.01064649
      1132         1     2.00000000    77.00573965     5.41945602     4.20254251
      1133         1     2.00000000    74.03082694     5.68028688     4.20254354
      1134         1     2.00000000    73.78378359     2.69773365     4.20254431
      1135         1     2.00000000    68.61066082    28.63710074     2.10659834
      1136         1     2.00000000    66.81209260     7.86710185     2.10659752
      1137         1     2.00000000    66.52074728    37.86460525     2.10660051
      1138         1     2.00000000    64.68234548    20.01704261     2.10659682
      1139         1     2.00000000    68.89777689    31.61023455     2.10659904
      1140         1     2.00000000    64.68234543    20.01704255     6.29849232
      1141         1     2.00000000    64.59617453     4.33097321     4.20254776
      1142         1     2.00000000    67.28566156    30.24605034     0.01065159
      1143         1     2.00000000    64.32970646    30.51565354     4.20254808
      1144         1     2.00000000    64.99970669    36.57312925     0.01065343
      1145         1     2.00000000    63.58768397    24.62138099     4.20254630
      1146         1     2.00000000    63.49308082     8.95489513     2.10659845
      1147         1     2.00000000    63.49009566     0.54189055     4.20254917
      1148         1     2.00000000    63.49308082     8.95489513     6.29849395
      1149         1     2.00000000    63.49009567     0.54189055     0.01065367
      1150         1     2.00000000    63.52123529    21.68149533     4.20254533
      1151         1     2.00000000    63.52123529    21.68149533     0.01064982
      1152         1     2.00000000    63.58768397    24.62138098     0.01065079
      1153         1     2.00000000    37.48101028     0.12414398     2.10660214
      1154         1     2.00000000    37.65795822    19.59173336     4.20254543
      1155         1     2.00000000    38.01222584    30.36717116     4.20254943
      1156         1     2.00000000    37.78752462    10.89223968     2.10659905
      1157         1     2.00000000    37.95059808     2.18646935     4.20255227
      1158         1     2.00000000    38.14018218    21.64796419     2.10659861
      1159         1     2.00000000    38.26792462    12.94802430     4.20254659
      1160         1     2.00000000    38.48994697    32.43266005     2.10660277
      1161         1     2.00000000    38.42079536     4.24612484     2.10660154
      1162         1     2.00000000    38.62146350    23.70535877     4.20254676
      1163         1     2.00000000    38.96594639    34.49900673     4.20255003
      1164         1     2.00000000    38.74966020    15.00361504     2.10659888
      1165         1     2.00000000    38.89307180     6.30381925     4.20254747
      1166         1     2.00000000    39.10152762    25.76437041     2.10659964
      1167         1     2.00000000    39.44030306    36.56528096     2.10660319
      1168         1     2.00000000    39.23185077    17.05916648     4.20254651
      1169         1     2.00000000    39.36813747     8.36038161     2.10659974
      1170         1     2.00000000    39.58020227    27.82539290     4.20254858
      1171         1     2.00000000    39.91336781    38.63033734     4.20255054
      1172         1     2.00000000    39.71375390    19.11488730     2.10659968
      1173         1     2.00000000    39.84599478    10.41644151     4.20254708
      1174         1     2.00000000    40.05769086    29.88829491     2.10660394
      1175         1     2.00000000    40.00088375     1.70652827     2.10660241
      1176         1     2.00000000    40.19475129    21.17109094     4.20254699
      1177         1     2.00000000    40.32603532    12.47219418     2.10659910
      1178         1     2.00000000    40.53420616    31.95289665     4.20255051
      1179         1     2.00000000    40.47408395     3.76749385     4.20254865
      1180         1     2.00000000    40.67441986    23.22819906     2.10659958
      1181         1     2.00000000    40.80734478    14.52777238     4.20254696
      1182         1     2.00000000    41.00990027    34.01858349     2.10660236
      1183         1     2.00000000    40.94858366     5.82652312     2.10659989
      1184         1     2.00000000    41.15251516    25.28664667     4.20254794
      1185         1     2.00000000    41.28908572    16.58329441     2.10659953
      1186         1     2.00000000    41.48494301    36.08450412     4.20255006
      1187         1     2.00000000    41.42493106     7.88407614     4.20254735
      1188         1     2.00000000    41.62910645    27.34679599     2.10660119
      1189         1     2.00000000    41.77044475    18.63893235     4.20254748
      1190         1     2.00000000    41.95968220    38.14974360     2.10660201
      1191         1     2.00000000    41.90333664     9.94064330     2.10659922
      1192         1     2.00000000    42.10465460    29.40880332     4.20254994
      1193         1     2.00000000    42.04937255     1.22666715     4.20254863
      1194         1     2.00000000    42.25066497    20.69488469     2.10659957
      1195         1     2.00000000    42.38354190    11.99660705     4.20254707
      1196         1     2.00000000    42.57961327    31.47263282     2.10660241
      1197         1     2.00000000    42.52493441     3.28871634     2.10659994
      1198         1     2.00000000    42.72914190    22.75143949     4.20254772
      1199         1     2.00000000    42.86491538    14.05225878     2.10659942
      1200         1     2.00000000    43.05441666    33.53789772     4.20254979
      1201         1     2.00000000    43.00158194     5.34888745     4.20254737
      1202         1     2.00000000    43.20553127    24.80899124     2.10660060
      1203         1     2.00000000    43.34667855    16.10778196     4.20254766
      1204         1     2.00000000    43.52949252    35.60382678     2.10660163
      1205         1     2.00000000    43.47966684     7.40735280     2.10659989
      1206         1     2.00000000    43.68000096    26.86799800     4.20254931
      1207         1     2.00000000    43.82798900    18.16335082     2.10660032
      1208         1     2.00000000    44.00511162    37.66953425     4.20254878
      1209         1     2.00000000    43.95927873     9.46448840     4.20254796
      1210         1     2.00000000    44.15316675    28.92897007     2.10660225
      1211         1     2.00000000    44.09636122     0.74726168     2.10660047
      1212         1     2.00000000    44.30801499    20.21911994     4.20254841
      1213         1     2.00000000    44.44026162    11.52069551     2.10659908
      1214         1     2.00000000    44.62591415    30.99206395     4.20254883
      1215         1     2.00000000    44.57390178     2.81021211     4.20254700
      1216         1     2.00000000    44.78589989    22.27514716     2.10659986
      1217         1     2.00000000    44.92214877    13.57640509     4.20254725
      1218         1     2.00000000    45.09906825    33.05714054     2.10660331
      1219         1     2.00000000    45.05263187     4.87120573     2.10659939
      1220         1     2.00000000    45.26099557    24.33172875     4.20254875
      1221         1     2.00000000    45.40435080    15.63197649     2.10660011
      1222         1     2.00000000    45.57345910    35.12345099     4.20254885
      1223         1     2.00000000    45.53265599     6.93029110     4.20254855
      1224         1     2.00000000    45.73326344    26.38942319     2.10660209
      1225         1     2.00000000    45.88607839    17.68759882     4.20254895
      1226         1     2.00000000    46.04939387    37.18992396     2.10660201
      1227         1     2.00000000    46.01386079     8.98772848     2.10660067
      1228         1     2.00000000    46.20345051    28.44909821     4.20255123
      1229         1     2.00000000    46.14182548     0.26852057     4.20254883
      1230         1     2.00000000    46.36648037    19.74339039     2.10660108
      1231         1     2.00000000    37.48101097     0.12414514     6.29849919
      1232         1     2.00000000    37.65795821    19.59173332     0.01064993
      1233         1     2.00000000    38.01222587    30.36717102     0.01065426
      1234         1     2.00000000    37.78752448    10.89223969     6.29849452
      1235         1     2.00000000    37.95059871     2.18647313     0.01065354
      1236         1     2.00000000    38.14018217    21.64796411     6.29849412
      1237         1     2.00000000    38.26792464    12.94802428     0.01065114
      1238         1     2.00000000    38.48994690    32.43265885     6.29849795
      1239         1     2.00000000    38.42079441     4.24612670     6.29849658
      1240         1     2.00000000    38.62146350    23.70535879     0.01065132
      1241         1     2.00000000    38.96594645    34.49900619     0.01065524
      1242         1     2.00000000    38.74966018    15.00361498     6.29849435
      1243         1     2.00000000    38.89307188     6.30382162     0.01065245
      1244         1     2.00000000    39.10152777    25.76437042     6.29849512
      1245         1     2.00000000    39.44030188    36.56527899     6.29849793
      1246         1     2.00000000    39.23185078    17.05916649     0.01065099
      1247         1     2.00000000    39.36813747     8.36038191     6.29849431
      1248         1     2.00000000    39.58020216    27.82539273     0.01065322
      1249         1     2.00000000    39.91336819    38.63033660     0.01065497
      1250         1     2.00000000    39.71375392    19.11488729     6.29849518
      1251         1     2.00000000    39.84599457    10.41644124     0.01065168
      1252         1     2.00000000    40.05769121    29.88829463     6.29849943
      1253         1     2.00000000    40.00088404     1.70652851     6.29849692
      1254         1     2.00000000    40.19475129    21.17109094     0.01065151
      1255         1     2.00000000    40.32603524    12.47219415     6.29849469
      1256         1     2.00000000    40.53420620    31.95289659     0.01065508
      1257         1     2.00000000    40.47408397     3.76749435     0.01065268
      1258         1     2.00000000    40.67441982    23.22819900     6.29849507
      1259         1     2.00000000    40.80734480    14.52777239     0.01065144
      1260         1     2.00000000    41.00989993    34.01858353     6.29849791
      1261         1     2.00000000    40.94858290     5.82652324     6.29849535
      1262         1     2.00000000    41.15251516    25.28664667     0.01065252
      1263         1     2.00000000    41.28908571    16.58329440     6.29849502
      1264         1     2.00000000    41.48494303    36.08450352     0.01065418
      1265         1     2.00000000    41.42493054     7.88407598     0.01065182
      1266         1     2.00000000    41.62910646    27.34679583     6.29849662
      1267         1     2.00000000    41.77044475    18.63893235     0.01065198
      1268         1     2.00000000    41.95968194    38.14974357     6.29849743
      1269         1     2.00000000    41.90333663     9.94064331     6.29849474
      1270         1     2.00000000    42.10465444    29.40880302     0.01065474
      1271         1     2.00000000    42.04937235     1.22666724     0.01065313
      1272         1     2.00000000    42.25066497    20.69488469     6.29849508
      1273         1     2.00000000    42.38354178    11.99660700     0.01065156
      1274         1     2.00000000    42.57961324    31.47263295     6.29849786
      1275         1     2.00000000    42.52493457     3.28871632     6.29849554
      1276         1     2.00000000    42.72914190    22.75143950     0.01065225
      1277         1     2.00000000    42.86491538    14.05225876     6.29849492
      1278         1     2.00000000    43.05441682    33.53789774     0.01065439
      1279         1     2.00000000    43.00158217     5.34888740     0.01065179
      1280         1     2.00000000    43.20553118    24.80899108     6.29849613
      1281         1     2.00000000    43.34667855    16.10778196     0.01065216
      1282         1     2.00000000    43.52949321    35.60382714     6.29849716
      1283         1     2.00000000    43.47966677     7.40735277     6.29849545
      1284         1     2.00000000    43.68000100    26.86799810     0.01065378
      1285         1     2.00000000    43.82798900    18.16335081     6.29849583
      1286         1     2.00000000    44.00511166    37.66953455     0.01065330
      1287         1     2.00000000    43.95927854     9.46448826     0.01065247
      1288         1     2.00000000    44.15316628    28.92896990     6.29849743
      1289         1     2.00000000    44.09636119     0.74726164     6.29849600
      1290         1     2.00000000    44.30801500    20.21911994     0.01065291
      1291         1     2.00000000    44.44026162    11.52069549     6.29849459
      1292         1     2.00000000    44.62591356    30.99206242     0.01065511
      1293         1     2.00000000    44.57390182     2.81021194     0.01065147
      1294         1     2.00000000    44.78589991    22.27514713     6.29849538
      1295         1     2.00000000    44.92214872    13.57640505     0.01065175
      1296         1     2.00000000    45.09906828    33.05714306     6.29849686
      1297         1     2.00000000    45.05263192     4.87120569     6.29849488
      1298         1     2.00000000    45.26099558    24.33172884     0.01065307
      1299         1     2.00000000    45.40435080    15.63197648     6.29849561
      1300         1     2.00000000    45.57345942    35.12345350     0.01065422
      1301         1     2.00000000    45.53265604     6.93029108     0.01065305
      1302         1     2.00000000    45.73326336    26.38942385     6.29849768
      1303         1     2.00000000    45.88607840    17.68759883     0.01065345
      1304         1     2.00000000    46.04939393    37.18992394     6.29849642
      1305         1     2.00000000    46.01386076     8.98772844     6.29849618
      1306         1     2.00000000    46.20345073    28.44909840     0.01065433
      1307         1     2.00000000    46.14182527     0.26851986     0.01065336
      1308         1     2.00000000    46.36648036    19.74339037     6.29849658
      1309         1     2.00000000     0.35168504    33.31921907     6.29848994
      1310         1     2.00000000     0.14972497    13.83017225     0.01064661
      1311         1     2.00000000     0.59850397    36.30353869     6.29848974
      1312         1     2.00000000     0.41523580    16.80566435     0.01064686
      1313         1     2.00000000     0.46211939     0.29991657     6.29848953
      1314         1     2.00000000     0.68032571    19.78138962     0.01064711
      1315         1     2.00000000     0.71628909     3.28095270     6.29848935
      1316         1     2.00000000     0.94392146    22.75785294     0.01064724
      1317         1     2.00000000     0.97598414     6.25968951     6.29848927
      1318         1     2.00000000     1.20439838    25.73564205     0.01064722
      1319         1     2.00000000     1.23936913     9.23666353     6.29848938
      1320         1     2.00000000     1.45976398    28.71535741     0.01064707
      1321         1     2.00000000     1.50451621    12.21257100     6.29848980
      1322         1     2.00000000     1.70918695    31.69743845     0.01064686
      1323         1     2.00000000     1.95550390    34.68150998     0.01064676
      1324         1     2.00000000     1.77012933    15.18806434     6.29849009
      1325         1     2.00000000     2.20351575    37.66568311     0.01064679
      1326         1     2.00000000     2.03536977    18.16364189     6.29849002
      1327         1     2.00000000     2.07124577     1.66116936     0.01064684
      1328         1     2.00000000     2.29934272    21.13974438     6.29848995
      1329         1     2.00000000     2.33017550     4.64109336     0.01064687
      1330         1     2.00000000     2.56064696    24.11684849     6.29848991
      1331         1     2.00000000     2.59352030     7.61876836     0.01064689
      1332         1     2.00000000     2.81739784    27.09546014     6.29848990
      1333         1     2.00000000     2.85896769    10.59494130     0.01064686
      1334         1     2.00000000     3.06795475    30.07614493     6.29848991
      1335         1     2.00000000     3.12491939    13.57042715     0.01064674
      1336         1     2.00000000     3.31315767    33.05941842     6.29848991
      1337         1     2.00000000     3.55934211    36.04407068     6.29848990
      1338         1     2.00000000     3.39049653    16.54585493     0.01064692
      1339         1     2.00000000     3.65493978    19.52169234     0.01064669
      1340         1     2.00000000     3.42544073     0.04083747     6.29848990
      1341         1     2.00000000     3.68336634     3.02213490     6.29848990
      1342         1     2.00000000     3.91713782    22.49832381     0.01064668
      1343         1     2.00000000     3.94672980     6.00074404     6.29848996
      1344         1     2.00000000     4.17548536    25.47613731     0.01064663
      1345         1     2.00000000     4.21280296     8.97727966     6.29849002
      1346         1     2.00000000     4.42776107    28.45560581     0.01064655
      1347         1     2.00000000     4.47941633    11.95273198     6.29849005
      1348         1     2.00000000     4.67276198    31.43750226     0.01064648
      1349         1     2.00000000     4.91573651    34.42214375     0.01064645
      1350         1     2.00000000     4.74550549    14.92796009     6.29849004
      1351         1     2.00000000     5.01050061    17.90352081     6.29848996
      1352         1     2.00000000     5.16446745    37.40694737     0.01064645
      1353         1     2.00000000     5.03547398     1.40279888     0.01064652
      1354         1     2.00000000     5.27368680    20.87981202     6.29848973
      1355         1     2.00000000     5.29863636     4.38259366     0.01064642
      1356         1     2.00000000     5.53346887    23.85716353     6.29848974
      1357         1     2.00000000     5.56565065     7.35963749     0.01064618
      1358         1     2.00000000     5.78794534    26.83582674     6.29849009
      1359         1     2.00000000     5.83335455    10.33503542     0.01064595
      1360         1     2.00000000     6.03520412    29.81618891     6.29849033
      1361         1     2.00000000     6.10024824    13.30993494     0.01064578
      1362         1     2.00000000     6.27421597    32.80001116     6.29849039
      1363         1     2.00000000     6.51860928    35.78577710     6.29849029
      1364         1     2.00000000     6.36598247    16.28511762     0.01064572
      1365         1     2.00000000     6.77202391    38.77004928     6.29849009
      1366         1     2.00000000     6.62993039    19.26105148     0.01064545
      1367         1     2.00000000     0.35168504    33.31921907     2.10659444
      1368         1     2.00000000     0.14972497    13.83017225     4.20254212
      1369         1     2.00000000     0.59850397    36.30353869     2.10659424
      1370         1     2.00000000     0.41523580    16.80566435     4.20254232
      1371         1     2.00000000     0.46211939     0.29991657     2.10659403
      1372         1     2.00000000     0.68032571    19.78138962     4.20254259
      1373         1     2.00000000     0.71628909     3.28095270     2.10659386
      1374         1     2.00000000     0.94392146    22.75785294     4.20254275
      1375         1     2.00000000     0.97598413     6.25968951     2.10659377
      1376         1     2.00000000     1.20439838    25.73564205     4.20254272
      1377         1     2.00000000     1.23936913     9.23666353     2.10659388
      1378         1     2.00000000     1.45976398    28.71535741     4.20254257
      1379         1     2.00000000     1.50451620    12.21257100     2.10659430
      1380         1     2.00000000     1.70918695    31.69743845     4.20254236
      1381         1     2.00000000     1.95550390    34.68150998     4.20254226
      1382         1     2.00000000     1.77012927    15.18806431     2.10659459
      1383         1     2.00000000     2.20351575    37.66568311     4.20254229
      1384         1     2.00000000     2.03537005    18.16364188     2.10659451
      1385         1     2.00000000     2.07124577     1.66116936     4.20254234
      1386         1     2.00000000     2.29934268    21.13974442     2.10659445
      1387         1     2.00000000     2.33017550     4.64109336     4.20254237
      1388         1     2.00000000     2.56064695    24.11684849     2.10659440
      1389         1     2.00000000     2.59352030     7.61876836     4.20254239
      1390         1     2.00000000     2.81739784    27.09546014     2.10659440
      1391         1     2.00000000     2.85896769    10.59494130     4.20254235
      1392         1     2.00000000     3.06795475    30.07614493     2.10659441
      1393         1     2.00000000     3.12491939    13.57042714     4.20254221
      1394         1     2.00000000     3.31315767    33.05941842     2.10659441
      1395         1     2.00000000     3.55934211    36.04407068     2.10659440
      1396         1     2.00000000     3.39049652    16.54585492     4.20254196
      1397         1     2.00000000     3.65493977    19.52169234     4.20254220
      1398         1     2.00000000     3.42544073     0.04083747     2.10659440
      1399         1     2.00000000     3.68336634     3.02213490     2.10659440
      1400         1     2.00000000     3.91713782    22.49832382     4.20254227
      1401         1     2.00000000     3.94672980     6.00074406     2.10659446
      1402         1     2.00000000     4.17548536    25.47613732     4.20254214
      1403         1     2.00000000     4.21280296     8.97727969     2.10659452
      1404         1     2.00000000     4.42776107    28.45560581     4.20254205
      1405         1     2.00000000     4.47941634    11.95273210     2.10659455
      1406         1     2.00000000     4.67276198    31.43750226     4.20254198
      1407         1     2.00000000     4.91573651    34.42214375     4.20254195
      1408         1     2.00000000     4.74550553    14.92796049     2.10659454
      1409         1     2.00000000     5.01050197    17.90352210     2.10659449
      1410         1     2.00000000     5.16446745    37.40694737     4.20254195
      1411         1     2.00000000     5.03547398     1.40279888     4.20254201
      1412         1     2.00000000     5.27368654    20.87981232     2.10659427
      1413         1     2.00000000     5.29863636     4.38259366     4.20254192
      1414         1     2.00000000     5.53346880    23.85716360     2.10659424
      1415         1     2.00000000     5.56565065     7.35963749     4.20254168
      1416         1     2.00000000     5.78794533    26.83582676     2.10659459
      1417         1     2.00000000     5.83335455    10.33503542     4.20254144
      1418         1     2.00000000     6.03520412    29.81618891     2.10659483
      1419         1     2.00000000     6.10024824    13.30993493     4.20254127
      1420         1     2.00000000     6.27421597    32.80001116     2.10659489
      1421         1     2.00000000     6.51860928    35.78577710     2.10659479
      1422         1     2.00000000     6.36598247    16.28511760     4.20254132
      1423         1     2.00000000     6.77202391    38.77004928     2.10659459
      1424         1     2.00000000     6.62993039    19.26105148     4.20254189
      1425         2    -2.00000000    25.31261536    22.49303733     6.29849250
      1426         2    -2.00000000    21.72217936     4.33526986     0.01064943
      1427         2    -2.00000000    25.93065068     7.07393339     0.01064953
      1428         2    -2.00000000    23.76481948    25.05777638     6.29849328
      1429         2    -2.00000000    28.58482175     8.67444911     4.20254505
      1430         2    -2.00000000    23.18284782    31.77291630     2.10659936
      1431         2    -2.00000000    21.58747677     1.41265380     4.20254594
      1432         2    -2.00000000    29.26121952     2.02990809     0.01065231
      1433         2    -2.00000000    29.55707019    12.81086326     0.01064882
      1434         2    -2.00000000    22.21309564    27.58843395     2.10659850
      1435         2    -2.00000000    26.80994977    28.64149010     0.01065126
      1436         2    -2.00000000    33.31023942    38.00441221     2.10660144
      1437         2    -2.00000000    26.66210111    37.42845711     6.29849519
      1438         2    -2.00000000    24.20138591    35.65209249     2.10659969
      1439         2    -2.00000000    23.08667248     2.88829571     2.10659797
      1440         2    -2.00000000    24.63377437    37.58766237     4.20254714
      1441         2    -2.00000000    24.24382390    27.07825466     0.01065068
      1442         2    -2.00000000    26.39845477    17.89450834     0.01064814
      1443         2    -2.00000000    24.83485361    11.70471013     2.10659572
      1444         2    -2.00000000    27.38230795    22.00849684     0.01064930
      1445         2    -2.00000000    29.07542130    10.75194943     6.29849244
      1446         2    -2.00000000    24.76039311    29.15031396     6.29849456
      1447         2    -2.00000000    27.02382806    11.24828379     0.01064848
      1448         2    -2.00000000    30.17585421     6.14551580     4.20254626
      1449         2    -2.00000000    25.93029189    15.86003184     6.29849111
      1450         2    -2.00000000    25.81198779    33.21196025     2.10659985
      1451         2    -2.00000000    26.56529954     9.18168331     6.29849227
      1452         2    -2.00000000    28.36524815    26.10643472     0.01065065
      1453         2    -2.00000000    33.44280824    29.25793751     4.20254673
      1454         2    -2.00000000    22.74371892    29.63198611     0.01065127
      1455         2    -2.00000000    28.94811740    19.46494412     0.01064882
      1456         2    -2.00000000    27.49053516    13.28772951     6.29849156
      1457         2    -2.00000000    24.59662537     9.70038064     4.20254398
      1458         2    -2.00000000    22.64459144    20.93331109     2.10659611
      1459         2    -2.00000000    28.46656837    17.41300693     6.29849169
      1460         2    -2.00000000    32.95629364    27.19715791     6.29849432
      1461         2    -2.00000000    21.47001257    37.41772114     0.01065105
      1462         2    -2.00000000    25.93065072     7.07393337     4.20254505
      1463         2    -2.00000000    31.27296060    38.47893348     4.20254849
      1464         2    -2.00000000    28.36524815    26.10643472     4.20254618
      1465         2    -2.00000000    28.58482180     8.67444910     0.01064967
      1466         2    -2.00000000    36.44711683    32.91156598     2.10660195
      1467         2    -2.00000000    26.89405807    19.95961182     6.29849193
      1468         2    -2.00000000    29.24182265    38.94861903     2.10660003
      1469         2    -2.00000000    27.86947262    24.05640332     6.29849328
      1470         2    -2.00000000    28.11886095     6.62889046     6.29849351
      1471         2    -2.00000000    21.58747677     1.41265380     0.01065044
      1472         2    -2.00000000    23.73926341    16.32168854     0.01064746
      1473         2    -2.00000000    30.65259779     8.20624869     2.10659796
      1474         2    -2.00000000    23.28416144    23.01536791     4.20254472
      1475         2    -2.00000000    25.46878201    13.79954086     4.20254334
      1476         2    -2.00000000    31.32698800     1.56079856     6.29849629
      1477         2    -2.00000000    24.63377436    37.58766239     0.01065160
      1478         2    -2.00000000    33.66951302    11.84619829     4.20254562
      1479         2    -2.00000000    25.04562994     3.18905406     0.01065064
      1480         2    -2.00000000    22.85290368    12.45524549     0.01064729
      1481         2    -2.00000000    26.66210101    37.42845711     2.10659975
      1482         2    -2.00000000    30.65259738     8.20624914     6.29849359
      1483         2    -2.00000000    26.39845477    17.89450834     4.20254365
      1484         2    -2.00000000    37.53282741    28.30342404     4.20254779
      1485         2    -2.00000000    36.20971817    13.42476403     0.01065024
      1486         2    -2.00000000    32.57804202    16.44010590     2.10659680
      1487         2    -2.00000000    34.15189584    13.90331292     6.29849298
      1488         2    -2.00000000    29.69606262     4.06904608     6.29849531
      1489         2    -2.00000000    21.75631833    17.06950163     2.10659495
      1490         2    -2.00000000    30.41726293    25.62101135     2.10659843
      1491         2    -2.00000000    34.40636290    33.38961577     4.20254914
      1492         2    -2.00000000    31.00674362    18.97897339     2.10659671
      1493         2    -2.00000000    24.83995639    20.46493232     0.01064852
      1494         2    -2.00000000    31.00674361    18.97897339     6.29849221
      1495         2    -2.00000000    31.61248368    12.32682414     6.29849289
      1496         2    -2.00000000    24.24382390    27.07825467     4.20254618
      1497         2    -2.00000000    23.28416144    23.01536791     0.01064922
      1498         2    -2.00000000    25.04562996     3.18905404     4.20254614
      1499         2    -2.00000000    23.82414085    33.71517355     0.01065196
      1500         2    -2.00000000    31.49282132    21.03201945     0.01064956
      1501         2    -2.00000000    34.88137529    35.45795245     6.29849758
      1502         2    -2.00000000    32.57804202    16.44010589     6.29849231
      1503         2    -2.00000000    31.27296050    38.47893361     0.01065287
      1504         2    -2.00000000    27.38230795    22.00849684     4.20254481
      1505         2    -2.00000000    26.80994978    28.64149010     4.20254677
      1506         2    -2.00000000    31.40010294    29.73448709     6.29849488
      1507         2    -2.00000000    33.54803894    20.54974916     6.29849289
      1508         2    -2.00000000    32.46851278    25.14005608     4.20254628
      1509         2    -2.00000000    27.66666730     4.55357427     0.01065103
      1510         2    -2.00000000    26.31103862    26.59865238     2.10659842
      1511         2    -2.00000000    33.06285785    18.49528969     0.01064900
      1512         2    -2.00000000    35.60283061    20.06981582     0.01064985
      1513         2    -2.00000000    35.96848232    30.84509041     4.20254857
      1514         2    -2.00000000    32.95629374    27.19715791     2.10659883
      1515         2    -2.00000000    34.03351383    22.60463233     0.01065046
      1516         2    -2.00000000    46.84466879    21.79936451     6.29849750
      1517         2    -2.00000000    33.66951329    11.84619803     0.01065027
      1518         2    -2.00000000    46.62119759     2.33225120     0.01065409
      1519         2    -2.00000000    35.11879929    18.01451866     2.10659615
      1520         2    -2.00000000    46.67304575    30.51143166     0.01065498
      1521         2    -2.00000000    33.06285785    18.49528969     4.20254449
      1522         2    -2.00000000    36.92281052    34.97894668     0.01065430
      1523         2    -2.00000000    35.48703617    28.78095193     2.10659748
      1524         2    -2.00000000    31.77762247     3.61573433     0.01065333
      1525         2    -2.00000000    25.27517984    31.18246724     4.20254721
      1526         2    -2.00000000    33.44280824    29.25793747     0.01065119
      1527         2    -2.00000000    31.98049652    23.08559085     2.10659800
      1528         2    -2.00000000    37.30937029     8.83629762     2.10659820
      1529         2    -2.00000000    46.67304667    30.51143319     4.20255157
      1530         2    -2.00000000    30.17585471     6.14551557     0.01065127
      1531         2    -2.00000000    35.72850680    11.36863122     2.10659866
      1532         2    -2.00000000    30.80203281    36.41120289     2.10660053
      1533         2    -2.00000000    33.92669567    31.32242048     2.10660026
      1534         2    -2.00000000    34.40636268    33.38961570     0.01065339
      1535         2    -2.00000000    34.15189595    13.90331294     2.10659754
      1536         2    -2.00000000    24.37425968    18.40971826     6.29849119
      1537         2    -2.00000000    25.93029190    15.86003184     2.10659561
      1538         2    -2.00000000    29.85283916    32.27597589     6.29849553
      1539         2    -2.00000000    35.72850671    11.36863111     6.29849393
      1540         2    -2.00000000    32.84173798    35.93536802     0.01065324
      1541         2    -2.00000000    32.84173794    35.93536776     4.20254897
      1542         2    -2.00000000    28.76165125    36.88215009     0.01065231
      1543         2    -2.00000000    30.03581223    14.86743744     6.29849200
      1544         2    -2.00000000    34.63506596    15.95920813     4.20254468
      1545         2    -2.00000000    32.23685510     5.67085942     6.29849555
      1546         2    -2.00000000    35.00367312    26.71954615     0.01065094
      1547         2    -2.00000000    30.52210348    16.92468792     4.20254426
      1548         2    -2.00000000    35.96848246    30.84508997     0.01065272
      1549         2    -2.00000000    37.39573618    37.04591472     6.29849789
      1550         2    -2.00000000    35.89779943     2.66589904     4.20254942
      1551         2    -2.00000000    26.89405806    19.95961182     2.10659643
      1552         2    -2.00000000    33.54803893    20.54974922     2.10659739
      1553         2    -2.00000000    28.86179082    28.15573331     2.10659898
      1554         2    -2.00000000    29.92666302    23.56954276     4.20254564
      1555         2    -2.00000000    29.69606276     4.06904598     2.10659944
      1556         2    -2.00000000    32.36796306    33.86713504     6.29849627
      1557         2    -2.00000000    23.08667249     2.88829570     6.29849346
      1558         2    -2.00000000    26.56529953     9.18168327     2.10659675
      1559         2    -2.00000000    31.49282132    21.03201944     4.20254506
      1560         2    -2.00000000    33.38277972     1.08414528     0.01065402
      1561         2    -2.00000000    34.63506596    15.95920816     0.01064920
      1562         2    -2.00000000    31.88767010    31.79896646     4.20254800
      1563         2    -2.00000000    29.92666302    23.56954276     0.01065006
      1564         2    -2.00000000    35.43281226     0.60469811     2.10660402
      1565         2    -2.00000000    35.43281274     0.60469967     6.29849728
      1566         2    -2.00000000    36.83469543     6.78026222     4.20254697
      1567         2    -2.00000000    24.83485354    11.70471015     6.29849122
      1568         2    -2.00000000    31.32698783     1.56079827     2.10660089
      1569         2    -2.00000000    29.85283918    32.27597588     2.10660003
      1570         2    -2.00000000    23.82414088    33.71517358     4.20254743
      1571         2    -2.00000000    35.24939410     9.31215234     0.01065096
      1572         2    -2.00000000    27.31911603    30.68788062     2.10659947
      1573         2    -2.00000000    29.43781669    21.51820877     6.29849270
      1574         2    -2.00000000    34.51896200    24.66095453     6.29849420
      1575         2    -2.00000000    25.31261536    22.49303733     2.10659700
      1576         2    -2.00000000    23.49842520    14.32086761     2.10659516
      1577         2    -2.00000000    33.38278082     1.08414533     4.20254965
      1578         2    -2.00000000    24.59662536     9.70038065     0.01064848
      1579         2    -2.00000000    34.51896201    24.66095459     2.10659870
      1580         2    -2.00000000    37.05186719    26.24200118     2.10659932
      1581         2    -2.00000000    36.92281036    34.97894538     4.20255046
      1582         2    -2.00000000    23.76481948    25.05777638     2.10659778
      1583         2    -2.00000000    37.30937011     8.83629751     6.29849511
      1584         2    -2.00000000    37.05186708    26.24200118     6.29849478
      1585         2    -2.00000000    34.77345586     7.25537233     2.10659943
      1586         2    -2.00000000    27.03883125     2.42510692     6.29849479
      1587         2    -2.00000000    36.69220529    15.48056290     2.10659739
      1588         2    -2.00000000    22.40263602    18.93405424     4.20254320
      1589         2    -2.00000000    23.03375570    38.66520091     6.29849436
      1590         2    -2.00000000    35.35219420    37.52597498     0.01065376
      1591         2    -2.00000000    29.43781668    21.51820873     2.10659720
      1592         2    -2.00000000    36.20971820    13.42476418     4.20254580
      1593         2    -2.00000000    28.29628356    34.83227025     6.29849552
      1594         2    -2.00000000    33.84079819     3.14333548     6.29849756
      1595         2    -2.00000000    35.48703620    28.78095193     6.29849288
      1596         2    -2.00000000    25.69542617     5.06109864     2.10659811
      1597         2    -2.00000000    32.71212737     7.73033727     4.20254643
      1598         2    -2.00000000    29.35929574    30.20961303     0.01065173
      1599         2    -2.00000000    26.31103863    26.59865239     6.29849392
      1600         2    -2.00000000    32.46851278    25.14005608     0.01065077
      1601         2    -2.00000000    30.52210349    16.92468789     0.01064875
      1602         2    -2.00000000    36.36426816     4.72389878     2.10660371
      1603         2    -2.00000000    36.69220523    15.48056280     6.29849293
      1604         2    -2.00000000    25.81674080    24.55154416     4.20254549
      1605         2    -2.00000000    25.27517980    31.18246722     0.01065169
      1606         2    -2.00000000    36.44711787    32.91156707     6.29849752
      1607         2    -2.00000000    36.56971692    24.18287305     4.20254681
      1608         2    -2.00000000    34.88137524    35.45795270     2.10660171
      1609         2    -2.00000000    24.83995639    20.46493232     4.20254402
      1610         2    -2.00000000    26.28367248    35.27214637     4.20254756
      1611         2    -2.00000000    32.23685697     5.67085830     2.10659943
      1612         2    -2.00000000    22.64459145    20.93331109     6.29849161
      1613         2    -2.00000000    34.77345592     7.25537347     6.29849468
      1614         2    -2.00000000    32.09461480    14.38438899     0.01064926
      1615         2    -2.00000000    37.39573533    37.04591236     2.10660314
      1616         2    -2.00000000    34.30349785     5.19953527     0.01065272
      1617         2    -2.00000000    25.81674080    24.55154416     0.01064999
      1618         2    -2.00000000    27.03883136     2.42510691     2.10659907
      1619         2    -2.00000000    31.61248377    12.32682416     2.10659707
      1620         2    -2.00000000    31.88767006    31.79896644     0.01065242
      1621         2    -2.00000000    31.40010292    29.73448709     2.10659939
      1622         2    -2.00000000    36.08658556    22.12569785     2.10659838
      1623         2    -2.00000000    30.33261978    34.34465435     0.01065255
      1624         2    -2.00000000    29.07542147    10.75194930     2.10659688
      1625         2    -2.00000000    27.02382806    11.24828380     4.20254411
      1626         2    -2.00000000    28.94811740    19.46494412     4.20254434
      1627         2    -2.00000000    37.17511210    17.53607953     0.01064951
      1628         2    -2.00000000    37.17511210    17.53607959     4.20254502
      1629         2    -2.00000000    28.29628353    34.83227024     2.10660002
      1630         2    -2.00000000    34.30349536     5.19953524     4.20254914
      1631         2    -2.00000000    31.12851699    10.26604018     0.01064972
      1632         2    -2.00000000    26.28367258    35.27214642     0.01065205
      1633         2    -2.00000000    23.95085514     7.83248497     6.29849191
      1634         2    -2.00000000    31.98049643    23.08559084     6.29849350
      1635         2    -2.00000000    27.86947262    24.05640330     2.10659778
      1636         2    -2.00000000    35.24939357     9.31215309     4.20254593
      1637         2    -2.00000000    21.72217937     4.33526986     4.20254493
      1638         2    -2.00000000    32.09461463    14.38438909     4.20254469
      1639         2    -2.00000000    27.98275305    15.35894652     0.01064822
      1640         2    -2.00000000    33.18929223     9.78869726     2.10659806
      1641         2    -2.00000000    22.40263602    18.93405424     0.01064771
      1642         2    -2.00000000    36.36426887     4.72390217     6.29849500
      1643         2    -2.00000000    46.49609626    11.04401479     6.29849677
      1644         2    -2.00000000    36.83469445     6.78025571     0.01065182
      1645         2    -2.00000000    26.88388352     0.39896402     0.01065188
      1646         2    -2.00000000    27.66666736     4.55357432     4.20254645
      1647         2    -2.00000000    30.90943611    27.67531129     0.01065116
      1648         2    -2.00000000    30.80203291    36.41120297     6.29849605
      1649         2    -2.00000000    30.33261973    34.34465434     4.20254810
      1650         2    -2.00000000    22.74371891    29.63198611     4.20254677
      1651         2    -2.00000000    22.85290368    12.45524548     4.20254275
      1652         2    -2.00000000    46.49609628    11.04401483     2.10660129
      1653         2    -2.00000000    33.84079729     3.14333361     2.10660356
      1654         2    -2.00000000    28.46656839    17.41300698     2.10659619
      1655         2    -2.00000000    35.89779896     2.66589756     0.01065686
      1656         2    -2.00000000    33.31023930    38.00441280     6.29849684
      1657         2    -2.00000000    33.18929201     9.78869751     6.29849374
      1658         2    -2.00000000    27.82925389    32.74478126     0.01065206
      1659         2    -2.00000000    30.90943611    27.67531129     4.20254673
      1660         2    -2.00000000    33.92669590    31.32242062     6.29849586
      1661         2    -2.00000000    24.37425968    18.40971826     2.10659569
      1662         2    -2.00000000    26.88388319     0.39896389     4.20254752
      1663         2    -2.00000000    21.31067322    23.54760879     6.29849247
      1664         2    -2.00000000    30.41726293    25.62101132     6.29849393
      1665         2    -2.00000000    35.00367313    26.71954615     4.20254631
      1666         2    -2.00000000    24.20138610    35.65209253     6.29849514
      1667         2    -2.00000000    29.26121902     2.02990803     4.20254766
      1668         2    -2.00000000    35.35219460    37.52597305     4.20255078
      1669         2    -2.00000000    29.35929573    30.20961304     4.20254725
      1670         2    -2.00000000    27.98275306    15.35894652     4.20254382
      1671         2    -2.00000000    28.76165117    36.88215013     4.20254790
      1672         2    -2.00000000    23.49842520    14.32086760     6.29849066
      1673         2    -2.00000000    28.11886089     6.62889048     2.10659797
      1674         2    -2.00000000    29.24182268    38.94861903     6.29849566
      1675         2    -2.00000000    31.77762021     3.61573458     4.20254857
      1676         2    -2.00000000    37.53282738    28.30342382     0.01065230
      1677         2    -2.00000000    30.03581232    14.86743744     2.10659646
      1678         2    -2.00000000    35.11879929    18.01451864     6.29849165
      1679         2    -2.00000000    29.55707019    12.81086327     4.20254438
      1680         2    -2.00000000    35.60283061    20.06981583     4.20254534
      1681         2    -2.00000000    21.47001257    37.41772116     4.20254643
      1682         2    -2.00000000    34.03351383    22.60463233     4.20254589
      1683         2    -2.00000000    23.03375558    38.66520089     2.10659886
      1684         2    -2.00000000    31.12851689    10.26604020     4.20254532
      1685         2    -2.00000000    27.31911605    30.68788063     6.29849497
      1686         2    -2.00000000    36.56971692    24.18287305     0.01065135
      1687         2    -2.00000000    21.75631833    17.06950163     6.29849045
      1688         2    -2.00000000    36.08658555    22.12569783     6.29849388
      1689         2    -2.00000000    25.69542618     5.06109865     6.29849361
      1690         2    -2.00000000    28.86179084    28.15573331     6.29849448
      1691         2    -2.00000000    32.71212809     7.73033701     0.01065094
      1692         2    -2.00000000    32.36796302    33.86713509     2.10660076
      1693         2    -2.00000000    27.82925381    32.74478128     4.20254758
      1694         2    -2.00000000    24.76039311    29.15031396     2.10659905
      1695         2    -2.00000000    22.21309564    27.58843395     6.29849400
      1696         2    -2.00000000    23.95085513     7.83248498     2.10659641
      1697         2    -2.00000000    22.00534778     7.53200969     0.01064818
      1698         2    -2.00000000    22.00534779     7.53200969     4.20254368
      1699         2    -2.00000000    23.73926341    16.32168854     4.20254295
      1700         2    -2.00000000    23.18284784    31.77291631     6.29849492
      1701         2    -2.00000000    25.46878201    13.79954086     0.01064780
      1702         2    -2.00000000    27.49053517    13.28772949     2.10659606
      1703         2    -2.00000000    25.81198784    33.21196023     6.29849513
      1704         2    -2.00000000    21.31067322    23.54760879     2.10659697
      1705         2    -2.00000000    21.54580529    25.54691999     0.01064997
      1706         2    -2.00000000    21.54580529    25.54691998     4.20254547
      1707         2    -2.00000000    21.16384967    32.01410150     4.20254679
      1708         2    -2.00000000    20.91140366    12.13933623     2.10659448
      1709         2    -2.00000000    21.16384972    32.01410155     0.01065128
      1710         2    -2.00000000    20.91140367    12.13933623     6.29848998
      1711         2    -2.00000000     7.98589305    17.64190356     0.01064595
      1712         2    -2.00000000    12.57941803    18.73004913     2.10659356
      1713         2    -2.00000000    10.16091426     8.45627564     4.20254116
      1714         2    -2.00000000    12.68838142    38.26383890     4.20254411
      1715         2    -2.00000000     9.47541707    35.53051180     0.01064812
      1716         2    -2.00000000    12.18423680    32.29180586     0.01064930
      1717         2    -2.00000000     8.50719930    23.59669390     4.20254210
      1718         2    -2.00000000    83.21003111     7.87798062     2.10659405
      1719         2    -2.00000000    13.13714968     8.19153805     4.20254160
      1720         2    -2.00000000    13.10419416    24.68202191     6.29849118
      1721         2    -2.00000000    17.97938651    12.22558648     2.10659387
      1722         2    -2.00000000    14.20941157    20.07756838     0.01064640
      1723         2    -2.00000000    12.31950863    15.75493644     6.29848852
      1724         2    -2.00000000    19.53117952    13.55250737     4.20254170
      1725         2    -2.00000000    11.73003259    26.31740739     0.01064817
      1726         2    -2.00000000    12.43052950    35.28444863     0.01064917
      1727         2    -2.00000000     7.99784589     1.14609607     6.29849004
      1728         2    -2.00000000     8.12328850    37.15019181     2.10659480
      1729         2    -2.00000000    14.45157986    23.06865608     0.01064752
      1730         2    -2.00000000    13.55910247    30.67380847     6.29849295
      1731         2    -2.00000000    13.13714968     8.19153805     0.01064609
      1732         2    -2.00000000    16.86830417     0.38983763     2.10659745
      1733         2    -2.00000000     8.12328850    37.15019181     6.29849030
      1734         2    -2.00000000    20.20322009    28.18108513     4.20254635
      1735         2    -2.00000000    10.95849220     0.89197106     2.10659547
      1736         2    -2.00000000    16.18445334    24.43262139     6.29849171
      1737         2    -2.00000000    18.37951850    15.22093575     6.29848936
      1738         2    -2.00000000    19.82504704     0.12102055     6.29849371
      1739         2    -2.00000000    16.11528867     7.92100189     0.01064677
      1740         2    -2.00000000    17.28540661    19.82600386     0.01064683
      1741         2    -2.00000000    18.45156448    34.76968965     4.20254646
      1742         2    -2.00000000    19.90639079    36.21003931     2.10659874
      1743         2    -2.00000000    13.33479309    27.68345878     6.29849223
      1744         2    -2.00000000    13.33479309    27.68345877     2.10659673
      1745         2    -2.00000000    19.53117952    13.55250737     0.01064620
      1746         2    -2.00000000    13.67232721    14.13200759     0.01064532
      1747         2    -2.00000000    14.03716118    36.65144101     2.10659721
      1748         2    -2.00000000    15.54316228     1.99874574     4.20254430
      1749         2    -2.00000000    15.30388259    15.47649637     2.10659338
      1750         2    -2.00000000    15.64165639    38.01246776     4.20254515
      1751         2    -2.00000000    16.88527483    16.82587017     4.20254148
      1752         2    -2.00000000    13.91704501     0.63972576     2.10659649
      1753         2    -2.00000000    10.82766529    33.91142008     6.29849195
      1754         2    -2.00000000    13.55910247    30.67380847     2.10659745
      1755         2    -2.00000000    14.03716117    36.65144101     6.29849271
      1756         2    -2.00000000    18.82008481     4.68317807     4.20254410
      1757         2    -2.00000000    13.77174023    33.67882981     6.29849309
      1758         2    -2.00000000    17.61455023    25.97326763     4.20254514
      1759         2    -2.00000000    15.02734641    12.51088632     6.29848886
      1760         2    -2.00000000    19.81662879    16.74391744     4.20254209
      1761         2    -2.00000000     9.23307491    32.54243622     0.01064829
      1762         2    -2.00000000     8.80827148    10.07386684     2.10659297
      1763         2    -2.00000000    10.82766530    33.91142007     2.10659645
      1764         2    -2.00000000     9.88772579     5.48355795     0.01064631
      1765         2    -2.00000000    13.91704501     0.63972576     6.29849199
      1766         2    -2.00000000    17.97938651    12.22558648     6.29848937
      1767         2    -2.00000000    17.33672139    22.76410233     4.20254334
      1768         2    -2.00000000    18.45156449    34.76968965     0.01065096
      1769         2    -2.00000000    20.13919522     3.04334779     6.29849279
      1770         2    -2.00000000    10.43073577    11.42851721     4.20254071
      1771         2    -2.00000000    12.57941825    18.73004909     6.29848906
      1772         2    -2.00000000    18.43517191    18.15612192     6.29848965
      1773         2    -2.00000000    11.78450522     9.80990666     6.29848880
      1774         2    -2.00000000    15.10898519    32.08218888     4.20254583
      1775         2    -2.00000000    15.30388258    15.47649638     6.29848888
      1776         2    -2.00000000    15.06359918    29.05248992     0.01064987
      1777         2    -2.00000000    16.18445334    24.43262139     2.10659621
      1778         2    -2.00000000     7.72111066    14.66645677     0.01064584
      1779         2    -2.00000000    18.52053409     1.72639491     0.01064968
      1780         2    -2.00000000     9.07595767    13.04758295     6.29848814
      1781         2    -2.00000000    17.73798236     9.26825488     2.10659446
      1782         2    -2.00000000    13.40950324    11.16078018     0.01064551
      1783         2    -2.00000000     9.60523094    18.99816527     2.10659318
      1784         2    -2.00000000    10.96102702    17.37680449     4.20254082
      1785         2    -2.00000000    18.72109223    21.35308300     2.10659563
      1786         2    -2.00000000    20.20322009    28.18108514     0.01065085
      1787         2    -2.00000000    12.18423680    32.29180587     4.20254480
      1788         2    -2.00000000     7.87399250    34.16431175     2.10659496
      1789         2    -2.00000000    11.99370789    29.29917555     0.01064898
      1790         2    -2.00000000     6.64897945     2.76434250     4.20254212
      1791         2    -2.00000000     7.18637227     8.71746624     4.20254161
      1792         2    -2.00000000    14.76154895     9.53970412     2.10659381
      1793         2    -2.00000000    14.20402697     3.61004977     2.10659557
      1794         2    -2.00000000    19.53698064    33.04669216     2.10659889
      1795         2    -2.00000000    17.28540661    19.82600386     4.20254233
      1796         2    -2.00000000    16.39590255    10.88043657     4.20254157
      1797         2    -2.00000000    15.78892113    21.43012733     2.10659491
      1798         2    -2.00000000    15.64165639    38.01246776     0.01064965
      1799         2    -2.00000000    18.37951850    15.22093575     2.10659386
      1800         2    -2.00000000    13.93496490    17.10804268     0.01064564
      1801         2    -2.00000000    13.67232721    14.13200759     4.20254082
      1802         2    -2.00000000    15.10898519    32.08218888     0.01065033
      1803         2    -2.00000000    18.43517188    18.15612192     2.10659415
      1804         2    -2.00000000    18.57212295    37.77148893     4.20254598
      1805         2    -2.00000000    15.40233677    35.04510743     4.20254573
      1806         2    -2.00000000    15.83708529     4.95816965     4.20254326
      1807         2    -2.00000000     9.60523157    18.99816543     6.29848869
      1808         2    -2.00000000    13.10419415    24.68202190     2.10659568
      1809         2    -2.00000000    16.20864335    27.36268495     6.29849273
      1810         2    -2.00000000     9.47541707    35.53051180     4.20254362
      1811         2    -2.00000000    16.64502342    13.86346076     0.01064574
      1812         2    -2.00000000     9.61353643     2.50810671     0.01064696
      1813         2    -2.00000000    16.99488747    36.39809176     6.29849365
      1814         2    -2.00000000    16.20864336    27.36268495     2.10659723
      1815         2    -2.00000000     9.34186595    16.02208365     2.10659270
      1816         2    -2.00000000     9.86519273    21.97552907     6.29848961
      1817         2    -2.00000000     9.86519293    21.97552921     2.10659411
      1818         2    -2.00000000    82.58369142    34.94124909     6.29849002
      1819         2    -2.00000000    16.64502342    13.86346076     4.20254124
      1820         2    -2.00000000    82.94956414     4.90018639     2.10659409
      1821         2    -2.00000000     9.34186590    16.02208375     6.29848821
      1822         2    -2.00000000    19.07164454     7.62972446     4.20254301
      1823         2    -2.00000000    18.01603150    31.76252525     0.01065096
      1824         2    -2.00000000    14.20941157    20.07756838     4.20254192
      1825         2    -2.00000000    10.60110580    30.92048649     2.10659644
      1826         2    -2.00000000    17.73798236     9.26825488     6.29848996
      1827         2    -2.00000000     9.88772579     5.48355795     4.20254181
      1828         2    -2.00000000     8.80827147    10.07386684     6.29848847
      1829         2    -2.00000000    16.46498448    30.54261601     2.10659838
      1830         2    -2.00000000    19.47369924    10.61903073     4.20254228
      1831         2    -2.00000000     7.45462214    11.69186525     4.20254140
      1832         2    -2.00000000    10.16091426     8.45627564     0.01064566
      1833         2    -2.00000000    19.47369924    10.61903073     0.01064677
      1834         2    -2.00000000    10.69710297    14.40204657     0.01064506
      1835         2    -2.00000000     8.53810369     7.10021000     2.10659351
      1836         2    -2.00000000    14.45157986    23.06865608     4.20254301
      1837         2    -2.00000000    12.83860208    21.70952904     2.10659450
      1838         2    -2.00000000     7.72111066    14.66645676     4.20254135
      1839         2    -2.00000000    82.08273235    28.97467373     2.10659501
      1840         2    -2.00000000    16.11528867     7.92100189     4.20254227
      1841         2    -2.00000000    11.07978448    36.89813733     6.29849159
      1842         2    -2.00000000     8.26641076     4.12489945     6.29848962
      1843         2    -2.00000000    10.60110580    30.92048650     6.29849194
      1844         2    -2.00000000    18.01603149    31.76252525     4.20254646
      1845         2    -2.00000000    11.73003259    26.31740739     4.20254366
      1846         2    -2.00000000    15.83708529     4.95816965     0.01064776
      1847         2    -2.00000000    12.86046460     5.22391869     0.01064693
      1848         2    -2.00000000    12.43052950    35.28444863     4.20254467
      1849         2    -2.00000000    14.76154895     9.53970412     6.29848931
      1850         2    -2.00000000    12.57772686     2.25321198     0.01064781
      1851         2    -2.00000000     8.26641077     4.12489945     2.10659412
      1852         2    -2.00000000    10.37019667    27.93798465     6.29849145
      1853         2    -2.00000000     8.76008664    26.57649807     4.20254295
      1854         2    -2.00000000    11.07978448    36.89813733     2.10659610
      1855         2    -2.00000000     9.07595766    13.04758293     2.10659264
      1856         2    -2.00000000    13.77174023    33.67882981     2.10659759
      1857         2    -2.00000000    11.23445713     3.86787562     6.29849022
      1858         2    -2.00000000    82.38384667    15.44776404     0.01064666
      1859         2    -2.00000000     7.99784589     1.14609607     2.10659454
      1860         2    -2.00000000    83.21003111     7.87798062     6.29848955
      1861         2    -2.00000000    11.22559361    20.35353720     4.20254161
      1862         2    -2.00000000    19.55760002    26.30839782     2.10659803
      1863         2    -2.00000000    12.05190575    12.78136718     6.29848846
      1864         2    -2.00000000    14.67406729    26.03645135     4.20254430
      1865         2    -2.00000000     7.45462214    11.69186526     0.01064591
      1866         2    -2.00000000    19.82504706     0.12102056     2.10659821
      1867         2    -2.00000000    11.22559361    20.35353720     0.01064603
      1868         2    -2.00000000    15.55062503    18.46406566     2.10659386
      1869         2    -2.00000000    79.67457692    18.68307396     0.01064663
      1870         2    -2.00000000    16.86830417     0.38983763     6.29849295
      1871         2    -2.00000000    10.43073577    11.42851721     0.01064520
      1872         2    -2.00000000     7.39802858    28.19603371     2.10659486
      1873         2    -2.00000000    81.82381365    25.99474721     6.29849068
      1874         2    -2.00000000    82.69420702     1.92047066     2.10659422
      1875         2    -2.00000000    10.37019667    27.93798463     2.10659595
      1876         2    -2.00000000    16.99488747    36.39809176     2.10659815
      1877         2    -2.00000000    82.38384667    15.44776404     4.20254215
      1878         2    -2.00000000    83.43769591    27.35489430     0.01064697
      1879         2    -2.00000000     6.89114873    22.23811475     6.29848957
      1880         2    -2.00000000    17.48146090     6.29348441     6.29849090
      1881         2    -2.00000000    82.64946764    18.42326232     4.20254235
      1882         2    -2.00000000    18.72109224    21.35308300     6.29849113
      1883         2    -2.00000000    15.54316228     1.99874574     0.01064880
      1884         2    -2.00000000     6.89114828    22.23811443     2.10659406
      1885         2    -2.00000000     7.18637227     8.71746624     0.01064611
      1886         2    -2.00000000    17.48146090     6.29348442     2.10659540
      1887         2    -2.00000000    82.69420702     1.92047066     6.29848972
      1888         2    -2.00000000    83.69185116    30.33592819     4.20254237
      1889         2    -2.00000000    11.51223582     6.83933831     2.10659393
      1890         2    -2.00000000    14.49115461     6.57443705     2.10659459
      1891         2    -2.00000000    12.83860214    21.70952904     6.29849000
      1892         2    -2.00000000    82.08273235    28.97467373     6.29849051
      1893         2    -2.00000000    16.46498448    30.54261601     6.29849388
      1894         2    -2.00000000    81.85461309     9.49607650     4.20254109
      1895         2    -2.00000000    19.07164454     7.62972446     0.01064751
      1896         2    -2.00000000    17.61455023    25.97326763     0.01064964
      1897         2    -2.00000000     8.53810369     7.10021000     6.29848901
      1898         2    -2.00000000    12.86046460     5.22391869     4.20254243
      1899         2    -2.00000000    81.56047261    23.01706591     6.29849065
      1900         2    -2.00000000    11.23445713     3.86787562     2.10659472
      1901         2    -2.00000000    82.83001388    37.92530991     6.29848988
      1902         2    -2.00000000    11.99370789    29.29917555     4.20254448
      1903         2    -2.00000000    82.91461513    21.39918061     0.01064697
      1904         2    -2.00000000    17.17885245     3.34586261     6.29849197
      1905         2    -2.00000000    13.93496490    17.10804268     4.20254109
      1906         2    -2.00000000    10.96102702    17.37680449     0.01064542
      1907         2    -2.00000000    80.97985123    33.57869171     0.01064688
      1908         2    -2.00000000     7.14826787    25.21637708     6.29849003
      1909         2    -2.00000000    16.39590255    10.88043657     0.01064607
      1910         2    -2.00000000    12.05190574    12.78136718     2.10659296
      1911         2    -2.00000000     6.91699743     5.74213496     4.20254185
      1912         2    -2.00000000    82.11858996    12.47218596     4.20254163
      1913         2    -2.00000000     8.24869077    20.61837821     0.01064600
      1914         2    -2.00000000    82.33568213    31.95708665     6.29849023
      1915         2    -2.00000000     9.23307491    32.54243622     4.20254379
      1916         2    -2.00000000    18.57212295    37.77148894     0.01065049
      1917         2    -2.00000000    83.17800542    24.37615682     4.20254251
      1918         2    -2.00000000    10.95849220     0.89197106     6.29849097
      1919         2    -2.00000000     7.63701462    31.17795942     6.29849051
      1920         2    -2.00000000    15.40233677    35.04510743     0.01065023
      1921         2    -2.00000000    10.12317049    24.95562024     2.10659511
      1922         2    -2.00000000     7.14826785    25.21637691     2.10659453
      1923         2    -2.00000000    82.94956414     4.90018639     6.29848959
      1924         2    -2.00000000    12.57772686     2.25321198     4.20254331
      1925         2    -2.00000000    12.68838142    38.26383890     0.01064861
      1926         2    -2.00000000    11.78450522     9.80990666     2.10659330
      1927         2    -2.00000000    82.64946764    18.42326232     0.01064686
      1928         2    -2.00000000    82.83001388    37.92530991     2.10659438
      1929         2    -2.00000000    82.91461513    21.39918061     4.20254246
      1930         2    -2.00000000    79.40847576    15.70784017     0.01064630
      1931         2    -2.00000000     8.50719930    23.59669390     0.01064657
      1932         2    -2.00000000     9.00673917    29.55673254     4.20254359
      1933         2    -2.00000000    82.58369142    34.94124909     2.10659452
      1934         2    -2.00000000    83.47362762    10.85444710     2.10659410
      1935         2    -2.00000000    80.49901978    11.11411602     6.29848916
      1936         2    -2.00000000     6.64897945     2.76434250     0.01064662
      1937         2    -2.00000000    81.85461309     9.49607650     0.01064559
      1938         2    -2.00000000     9.61353643     2.50810671     4.20254246
      1939         2    -2.00000000    83.47362763    10.85444711     6.29848960
      1940         2    -2.00000000    83.43769591    27.35489430     4.20254247
      1941         2    -2.00000000    81.59330909     6.51896974     0.01064556
      1942         2    -2.00000000    83.17800542    24.37615682     0.01064700
      1943         2    -2.00000000    81.59330909     6.51896974     4.20254106
      1944         2    -2.00000000    81.82381365    25.99474721     2.10659518
      1945         2    -2.00000000    81.33655658     3.54035736     0.01064581
      1946         2    -2.00000000    81.33655658     3.54035736     4.20254131
      1947         2    -2.00000000     7.63701462    31.17795940     2.10659501
      1948         2    -2.00000000     7.39802858    28.19603377     6.29849036
      1949         2    -2.00000000    81.08602005     0.55967154     0.01064620
      1950         2    -2.00000000    81.08602005     0.55967154     4.20254170
      1951         2    -2.00000000    81.29501781    20.04088535     6.29849036
      1952         2    -2.00000000    81.29501783    20.04088536     2.10659486
      1953         2    -2.00000000    15.55062511    18.46406566     6.29848936
      1954         2    -2.00000000    81.02905993    17.06539323     2.10659438
      1955         2    -2.00000000    81.22602285    36.56333071     0.01064657
      1956         2    -2.00000000    81.22602285    36.56333071     4.20254207
      1957         2    -2.00000000    80.76347649    14.08995883     6.29848940
      1958         2    -2.00000000    80.76347649    14.08995883     2.10659389
      1959         2    -2.00000000    82.33568213    31.95708665     2.10659473
      1960         2    -2.00000000    80.97985123    33.57869171     4.20254238
      1961         2    -2.00000000    82.11858996    12.47218596     0.01064612
      1962         2    -2.00000000    80.72853088    30.59499865     0.01064707
      1963         2    -2.00000000    80.49901978    11.11411602     2.10659366
      1964         2    -2.00000000    80.72853088    30.59499865     4.20254257
      1965         2    -2.00000000    80.23681635     8.13747832     6.29848915
      1966         2    -2.00000000    80.23681635     8.13747832     2.10659365
      1967         2    -2.00000000    80.47062929    27.61369703     0.01064714
      1968         2    -2.00000000    80.47062929    27.61369703     4.20254264
      1969         2    -2.00000000    79.97848386     5.15966163     6.29848940
      1970         2    -2.00000000    79.97848386     5.15966163     2.10659390
      1971         2    -2.00000000    80.20727480    24.63508039     0.01064709
      1972         2    -2.00000000    80.20727480    24.63508039     4.20254259
      1973         2    -2.00000000    79.72621533     2.18020653     6.29848976
      1974         2    -2.00000000    81.56047260    23.01706591     2.10659515
      1975         2    -2.00000000    79.72621533     2.18020653     2.10659426
      1976         2    -2.00000000    79.94119606    21.65853548     4.20254242
      1977         2    -2.00000000    79.86643939    38.18523014     6.29849011
      1978         2    -2.00000000    78.32065799    20.30076674     2.10659443
      1979         2    -2.00000000    79.86643939    38.18523014     2.10659461
      1980         2    -2.00000000    79.67457692    18.68307396     4.20254213
      1981         2    -2.00000000    81.02905990    17.06539323     6.29848988
      1982         2    -2.00000000    79.62344282    35.20061115     6.29849034
      1983         2    -2.00000000    79.40847576    15.70784017     4.20254179
      1984         2    -2.00000000    79.62344282    35.20061115     2.10659484
      1985         2    -2.00000000    79.14346344    12.73227252     0.01064606
      1986         2    -2.00000000    79.37473502    32.21580710     6.29849045
      1987         2    -2.00000000    79.14346344    12.73227252     4.20254156
      1988         2    -2.00000000    79.37473502    32.21580710     2.10659495
      1989         2    -2.00000000    78.88029362     9.75597884     0.01064606
      1990         2    -2.00000000    79.11852022    29.23303251     6.29849046
      1991         2    -2.00000000    78.88029362     9.75597884     4.20254156
      1992         2    -2.00000000    79.11852022    29.23303251     2.10659496
      1993         2    -2.00000000    78.62050879     6.77863469     0.01064632
      1994         2    -2.00000000    78.62050879     6.77863469     4.20254182
      1995         2    -2.00000000    78.85537668    26.25322751     6.29849039
      1996         2    -2.00000000    78.85537668    26.25322751     2.10659489
      1997         2    -2.00000000    78.36599968     3.79997900     0.01064675
      1998         2    -2.00000000    78.58836999    23.27617187     6.29849021
      1999         2    -2.00000000    78.36599968     3.79997900     4.20254225
      2000         2    -2.00000000    78.58836999    23.27617187     2.10659471
      2001         2    -2.00000000    78.11879979     0.81962357     0.01064720
      2002         2    -2.00000000    78.11879979     0.81962357     4.20254270
      2003         2    -2.00000000    79.94119606    21.65853548     0.01064692
      2004         2    -2.00000000    78.32065799    20.30076674     6.29848993
      2005         2    -2.00000000     9.73114545    38.51502930     4.20254313
      2006         2    -2.00000000    15.02734641    12.51088632     2.10659336
      2007         2    -2.00000000     7.87399250    34.16431176     6.29849046
      2008         2    -2.00000000    10.69710297    14.40204657     4.20254060
      2009         2    -2.00000000     9.73114545    38.51502930     0.01064763
      2010         2    -2.00000000    10.12317048    24.95562027     6.29849061
      2011         2    -2.00000000    16.88527483    16.82587017     0.01064599
      2012         2    -2.00000000    16.71998959    33.44856918     2.10659848
      2013         2    -2.00000000    11.47991517    23.33187353     4.20254263
      2014         2    -2.00000000    15.06359918    29.05248992     4.20254537
      2015         2    -2.00000000    17.33672139    22.76410233     0.01064784
      2016         2    -2.00000000    83.69185116    30.33592819     0.01064687
      2017         2    -2.00000000    12.31950866    15.75493642     2.10659302
      2018         2    -2.00000000     9.00673917    29.55673254     0.01064809
      2019         2    -2.00000000    14.20402697     3.61004977     6.29849107
      2020         2    -2.00000000    14.49115461     6.57443705     6.29849009
      2021         2    -2.00000000     8.76008664    26.57649807     0.01064744
      2022         2    -2.00000000    18.52053409     1.72639491     4.20254518
      2023         2    -2.00000000     8.24869079    20.61837825     4.20254163
      2024         2    -2.00000000     6.91699743     5.74213496     0.01064635
      2025         2    -2.00000000    14.67406729    26.03645135     0.01064880
      2026         2    -2.00000000    11.51223582     6.83933831     6.29848943
      2027         2    -2.00000000    17.17885245     3.34586261     2.10659647
      2028         2    -2.00000000    11.47991517    23.33187353     0.01064706
      2029         2    -2.00000000     7.98589306    17.64190352     4.20254143
      2030         2    -2.00000000    13.40950324    11.16078018     4.20254101
      2031         2    -2.00000000    18.82008480     4.68317807     0.01064860
      2032         2    -2.00000000    20.56836757     6.01463428     6.29849177
      2033         2    -2.00000000    15.78892117    21.43012732     6.29849041
      2034         2    -2.00000000    19.81662879    16.74391744     0.01064660
      2035         2    -2.00000000    16.71998958    33.44856918     6.29849398
      2036         2    -2.00000000    19.90639077    36.21003931     6.29849427
      2037         2    -2.00000000    19.55760001    26.30839782     6.29849354
      2038         2    -2.00000000    19.53698063    33.04669216     6.29849443
      2039         2    -2.00000000    20.13919522     3.04334779     2.10659729
      2040         2    -2.00000000    20.66092601    21.68378753     0.01064851
      2041         2    -2.00000000    20.66092601    21.68378753     4.20254400
      2042         2    -2.00000000    20.66849686    30.09381551     6.29849446
      2043         2    -2.00000000    20.66849686    30.09381550     2.10659895
      2044         2    -2.00000000    20.56836757     6.01463428     2.10659628
      2045         2    -2.00000000    20.62758673     8.94974341     6.29849067
      2046         2    -2.00000000    20.62758673     8.94974341     2.10659517
      2047         2    -2.00000000    58.84141217     8.14278041     6.29849555
      2048         2    -2.00000000    62.43183559    26.30054766     0.01065175
      2049         2    -2.00000000    58.22336140    23.56188117     0.01065199
      2050         2    -2.00000000    60.38921210     5.57804097     6.29849605
      2051         2    -2.00000000    55.56919544    21.96135613     4.20254806
      2052         2    -2.00000000    61.35641326    37.84982422     2.10660213
      2053         2    -2.00000000    62.56654101    29.22316161     4.20254825
      2054         2    -2.00000000    54.89280038    28.60589684     0.01065446
      2055         2    -2.00000000    54.59694550    17.82494278     0.01065243
      2056         2    -2.00000000    61.94094505     3.04738070     2.10660108
      2057         2    -2.00000000    57.34408650     1.99432835     0.01065452
      2058         2    -2.00000000    51.22901907    31.61832416     2.10660331
      2059         2    -2.00000000    57.87714798    32.19428264     6.29849780
      2060         2    -2.00000000    60.33787007    33.97064457     2.10660237
      2061         2    -2.00000000    61.06733923    27.74751997     2.10660014
      2062         2    -2.00000000    59.90547142    32.03507433     4.20254986
      2063         2    -2.00000000    59.91021316     3.55756173     0.01065357
      2064         2    -2.00000000    57.75556931    12.74131099     0.01065144
      2065         2    -2.00000000    59.31915668    18.93110767     2.10659843
      2066         2    -2.00000000    56.77171759     8.62732193     0.01065281
      2067         2    -2.00000000    55.07859638    19.88385282     6.29849570
      2068         2    -2.00000000    59.39364586     1.48550209     6.29849752
      2069         2    -2.00000000    57.13018882    19.38752636     0.01065160
      2070         2    -2.00000000    53.97816087    24.49028338     4.20254908
      2071         2    -2.00000000    58.22373098    14.77578685     6.29849426
      2072         2    -2.00000000    58.72727482    36.41077880     2.10660268
      2073         2    -2.00000000    57.58871193    21.45412856     6.29849499
      2074         2    -2.00000000    55.78878110     4.52938959     0.01065423
      2075         2    -2.00000000    50.71125340     1.37790300     4.20255182
      2076         2    -2.00000000    61.41032221     1.00382863     0.01065398
      2077         2    -2.00000000    55.20591124    11.17087871     0.01065265
      2078         2    -2.00000000    56.66348161    17.34808231     6.29849483
      2079         2    -2.00000000    59.55738381    20.93543793     4.20254652
      2080         2    -2.00000000    61.50943236     9.70250907     2.10659873
      2081         2    -2.00000000    55.68745879    13.22281504     6.29849536
      2082         2    -2.00000000    51.19773221     3.43867802     6.29849878
      2083         2    -2.00000000    63.06923352    32.20502319     0.01065324
      2084         2    -2.00000000    58.22336139    23.56188117     4.20254749
      2085         2    -2.00000000    53.26629272    31.14380376     4.20255070
      2086         2    -2.00000000    55.78878109     4.52938959     4.20254974
      2087         2    -2.00000000    55.56919543    21.96135613     0.01065256
      2088         2    -2.00000000    48.09212436    36.71113409     2.10660297
      2089         2    -2.00000000    57.25996769    10.67620710     6.29849532
      2090         2    -2.00000000    55.29742401    30.67411946     2.10660244
      2091         2    -2.00000000    56.28455322     6.57941778     6.29849678
      2092         2    -2.00000000    56.03515394    24.00691680     6.29849610
      2093         2    -2.00000000    62.56654101    29.22316161     0.01065275
      2094         2    -2.00000000    60.41475278    14.31413399     0.01065027
      2095         2    -2.00000000    53.50142800    22.42954912     2.10660112
      2096         2    -2.00000000    60.86986876     7.62044959     4.20254743
      2097         2    -2.00000000    58.68523354    16.83627833     4.20254630
      2098         2    -2.00000000    52.82704099    29.07500146     6.29849823
      2099         2    -2.00000000    59.90547143    32.03507434     0.01065435
      2100         2    -2.00000000    50.48448610    18.78960912     4.20254962
      2101         2    -2.00000000    59.10838113    27.44676035     0.01065269
      2102         2    -2.00000000    61.30110758    18.18057889     0.01064978
      2103         2    -2.00000000    57.87714802    32.19428264     2.10660233
      2104         2    -2.00000000    53.50142807    22.42954911     6.29849665
      2105         2    -2.00000000    57.75556931    12.74131099     4.20254694
      2106         2    -2.00000000    46.62119769     2.33225138     4.20254944
      2107         2    -2.00000000    47.94430875    17.21100034     0.01065448
      2108         2    -2.00000000    51.57597494    14.19572757     2.10660120
      2109         2    -2.00000000    50.00208708    16.73250080     6.29849736
      2110         2    -2.00000000    54.45794833    26.56675450     6.29849722
      2111         2    -2.00000000    62.39769903    13.56632277     2.10659737
      2112         2    -2.00000000    53.73675806     5.01481858     2.10660237
      2113         2    -2.00000000    50.13287556    36.23308695     4.20255127
      2114         2    -2.00000000    53.14729152    11.65685887     2.10660097
      2115         2    -2.00000000    59.31406898    10.17088590     0.01065154
      2116         2    -2.00000000    53.14729152    11.65685887     6.29849647
      2117         2    -2.00000000    52.54152665    18.30897585     6.29849655
      2118         2    -2.00000000    59.91021316     3.55756172     4.20254907
      2119         2    -2.00000000    60.86986876     7.62044959     0.01065193
      2120         2    -2.00000000    59.10838112    27.44676036     4.20254817
      2121         2    -2.00000000    60.71512168    35.90756314     0.01065464
      2122         2    -2.00000000    52.66120739     9.60381050     0.01065389
      2123         2    -2.00000000    49.65782430    34.16476474     6.29849911
      2124         2    -2.00000000    51.57597494    14.19572757     6.29849671
      2125         2    -2.00000000    53.26629271    31.14380377     0.01065516
      2126         2    -2.00000000    56.77171759     8.62732193     4.20254831
      2127         2    -2.00000000    57.34408650     1.99432835     4.20255002
      2128         2    -2.00000000    52.75394482     0.90133460     6.29849891
      2129         2    -2.00000000    50.60600383    10.08610788     6.29849778
      2130         2    -2.00000000    51.68549023     5.49577405     4.20255055
      2131         2    -2.00000000    56.48734074    26.08223336     0.01065320
      2132         2    -2.00000000    57.84299442     4.03716692     2.10660163
      2133         2    -2.00000000    51.09118373    12.14055815     0.01065372
      2134         2    -2.00000000    48.55120642    10.56600096     0.01065398
      2135         2    -2.00000000    48.57082592    38.77753128     4.20255175
      2136         2    -2.00000000    51.19773224     3.43867806     2.10660328
      2137         2    -2.00000000    50.12048847     8.03122211     0.01065492
      2138         2    -2.00000000    50.48448610    18.78960913     0.01065413
      2139         2    -2.00000000    49.03521668    12.62130389     2.10660172
      2140         2    -2.00000000    51.09118375    12.14055816     4.20254922
      2141         2    -2.00000000    47.61637708    34.64372911     0.01065512
      2142         2    -2.00000000    48.66699008     1.85482717     2.10660361
      2143         2    -2.00000000    52.37639577    27.02005604     0.01065464
      2144         2    -2.00000000    59.26408488    38.44027404     4.20255019
      2145         2    -2.00000000    50.71125331     1.37790294     0.01065623
      2146         2    -2.00000000    52.17351099     7.55023979     2.10660223
      2147         2    -2.00000000    46.84466872    21.79936451     2.10660200
      2148         2    -2.00000000    53.97816083    24.49028339     0.01065369
      2149         2    -2.00000000    48.42551616    19.26714158     2.10660257
      2150         2    -2.00000000    53.73721913    33.21153209     2.10660304
      2151         2    -2.00000000    50.61260533    38.30030914     2.10660369
      2152         2    -2.00000000    50.13287593    36.23308687     0.01065583
      2153         2    -2.00000000    50.00208709    16.73250080     2.10660186
      2154         2    -2.00000000    59.77976249    12.22610191     6.29849410
      2155         2    -2.00000000    58.22373098    14.77578685     2.10659876
      2156         2    -2.00000000    54.68642413    37.34675893     6.29849871
      2157         2    -2.00000000    48.42551616    19.26714158     6.29849807
      2158         2    -2.00000000    51.69750231    33.68735491     0.01065566
      2159         2    -2.00000000    51.69750246    33.68735494     4.20255122
      2160         2    -2.00000000    55.77760290    32.74058812     0.01065494
      2161         2    -2.00000000    54.11820562    15.76837859     6.29849583
      2162         2    -2.00000000    49.51892852    14.67661319     4.20254941
      2163         2    -2.00000000    51.91715633    24.96492597     6.29849775
      2164         2    -2.00000000    49.15031502     3.91625570     0.01065557
      2165         2    -2.00000000    53.63192292    13.71114027     4.20254830
      2166         2    -2.00000000    48.57082580    38.77753095     0.01065609
      2167         2    -2.00000000    47.14344503    32.57664539     6.29849934
      2168         2    -2.00000000    48.25626124    27.96982616     4.20255139
      2169         2    -2.00000000    57.25996769    10.67620710     2.10659982
      2170         2    -2.00000000    50.60600385    10.08610789     2.10660227
      2171         2    -2.00000000    55.29224447     2.48009004     2.10660260
      2172         2    -2.00000000    54.22735460     7.06628144     4.20254951
      2173         2    -2.00000000    54.45794831    26.56675448     2.10660174
      2174         2    -2.00000000    52.17128964    35.75558070     6.29849901
      2175         2    -2.00000000    61.06733923    27.74751997     6.29849564
      2176         2    -2.00000000    57.58871193    21.45412857     2.10659949
      2177         2    -2.00000000    52.66120740     9.60381051     4.20254940
      2178         2    -2.00000000    50.77127257    29.55165613     0.01065555
      2179         2    -2.00000000    49.51892850    14.67661318     0.01065390
      2180         2    -2.00000000    52.65159848    37.82376306     4.20255129
      2181         2    -2.00000000    54.22735460     7.06628144     0.01065400
      2182         2    -2.00000000    48.72123372    30.03105009     2.10660361
      2183         2    -2.00000000    48.72123375    30.03105022     6.29849938
      2184         2    -2.00000000    47.31933761    23.85540137     4.20254991
      2185         2    -2.00000000    59.31915668    18.93110767     6.29849393
      2186         2    -2.00000000    52.82704113    29.07500143     2.10660274
      2187         2    -2.00000000    54.68642411    37.34675889     2.10660326
      2188         2    -2.00000000    60.71512167    35.90756314     4.20255015
      2189         2    -2.00000000    48.90463646    21.32359491     0.01065402
      2190         2    -2.00000000    57.22014763    38.93486141     2.10660274
      2191         2    -2.00000000    54.71620752     9.11761289     6.29849657
      2192         2    -2.00000000    49.63502548     5.97486609     6.29849863
      2193         2    -2.00000000    58.84141217     8.14278041     2.10660005
      2194         2    -2.00000000    60.65558914    16.31495570     2.10659785
      2195         2    -2.00000000    50.77127269    29.55165611     4.20255142
      2196         2    -2.00000000    59.55738381    20.93543793     0.01065102
      2197         2    -2.00000000    49.63502555     5.97486612     2.10660311
      2198         2    -2.00000000    47.10208889     4.39371807     2.10660199
      2199         2    -2.00000000    47.61637709    34.64372961     4.20255124
      2200         2    -2.00000000    60.38921210     5.57804097     2.10660055
      2201         2    -2.00000000    47.10208883     4.39371803     6.29849742
      2202         2    -2.00000000    49.38054175    23.38038686     2.10660253
      2203         2    -2.00000000    57.11517902    28.21070429     6.29849690
      2204         2    -2.00000000    47.46181393    15.15521004     2.10660178
      2205         2    -2.00000000    61.75138557    11.70176790     4.20254583
      2206         2    -2.00000000    61.50549243    30.95754265     6.29849691
      2207         2    -2.00000000    49.18701491    32.09671629     0.01065611
      2208         2    -2.00000000    54.71620753     9.11761289     2.10660107
      2209         2    -2.00000000    47.94430875    17.21100033     4.20254998
      2210         2    -2.00000000    56.24297431    34.79046714     6.29849840
      2211         2    -2.00000000    50.31322813    27.49245111     6.29849889
      2212         2    -2.00000000    48.66699003     1.85482721     6.29849921
      2213         2    -2.00000000    58.45858220    25.57471672     2.10660032
      2214         2    -2.00000000    51.44190215    22.90545015     4.20254963
      2215         2    -2.00000000    54.79474402     0.42620348     0.01065528
      2216         2    -2.00000000    57.84299442     4.03716691     6.29849713
      2217         2    -2.00000000    51.68549022     5.49577404     0.01065503
      2218         2    -2.00000000    53.63192291    13.71114027     0.01065280
      2219         2    -2.00000000    47.78979626    25.91182119     2.10660352
      2220         2    -2.00000000    47.46181392    15.15521003     6.29849729
      2221         2    -2.00000000    58.33728977     6.08427426     4.20254864
      2222         2    -2.00000000    59.26408488    38.44027405     0.01065470
      2223         2    -2.00000000    48.09212430    36.71113406     6.29849896
      2224         2    -2.00000000    47.58429000     6.45292751     4.20255076
      2225         2    -2.00000000    49.65782380    34.16476476     2.10660353
      2226         2    -2.00000000    59.31406898    10.17088590     4.20254704
      2227         2    -2.00000000    58.25558412    34.35059131     4.20255038
      2228         2    -2.00000000    51.91715642    24.96492590     2.10660221
      2229         2    -2.00000000    61.50943236     9.70250907     6.29849423
      2230         2    -2.00000000    49.38054175    23.38038679     6.29849809
      2231         2    -2.00000000    52.05939036    16.25142690     0.01065339
      2232         2    -2.00000000    47.14344521    32.57664633     2.10660259
      2233         2    -2.00000000    49.85051446    25.43622372     0.01065527
      2234         2    -2.00000000    58.33728977     6.08427426     0.01065314
      2235         2    -2.00000000    57.11517891    28.21070432     2.10660144
      2236         2    -2.00000000    52.54152663    18.30897586     2.10660105
      2237         2    -2.00000000    52.65159849    37.82376305     0.01065577
      2238         2    -2.00000000    52.75394483     0.90133462     2.10660350
      2239         2    -2.00000000    48.06744261     8.51014108     2.10660334
      2240         2    -2.00000000    54.20663801    35.27807631     0.01065545
      2241         2    -2.00000000    55.07859641    19.88385279     2.10660020
      2242         2    -2.00000000    57.13018882    19.38752636     4.20254710
      2243         2    -2.00000000    55.20591124    11.17087871     4.20254815
      2244         2    -2.00000000    46.97890470    13.09966726     0.01065311
      2245         2    -2.00000000    46.97890479    13.09966734     4.20254862
      2246         2    -2.00000000    56.24297436    34.79046716     2.10660289
      2247         2    -2.00000000    49.85051443    25.43622368     4.20255089
      2248         2    -2.00000000    53.02550906    20.36975358     0.01065327
      2249         2    -2.00000000    58.25558414    34.35059131     0.01065489
      2250         2    -2.00000000    60.20315480    22.80333431     6.29849419
      2251         2    -2.00000000    52.17351097     7.55023977     6.29849773
      2252         2    -2.00000000    56.28455322     6.57941778     2.10660129
      2253         2    -2.00000000    48.90463647    21.32359489     4.20254944
      2254         2    -2.00000000    62.43183559    26.30054766     4.20254725
      2255         2    -2.00000000    52.05939037    16.25142691     4.20254889
      2256         2    -2.00000000    56.17126882    15.27687094     0.01065177
      2257         2    -2.00000000    50.96475229    20.84709696     2.10660195
      2258         2    -2.00000000    61.75138557    11.70176790     0.01065033
      2259         2    -2.00000000    47.78979629    25.91182063     6.29849895
      2260         2    -2.00000000    47.31933759    23.85540143     0.01065460
      2261         2    -2.00000000    57.27013526    30.23684847     0.01065426
      2262         2    -2.00000000    56.48734071    26.08223337     4.20254871
      2263         2    -2.00000000    53.24459754     2.96052032     0.01065514
      2264         2    -2.00000000    53.73721905    33.21153212     6.29849863
      2265         2    -2.00000000    54.20663806    35.27807635     4.20255095
      2266         2    -2.00000000    61.41032221     1.00382863     4.20254947
      2267         2    -2.00000000    61.30110758    18.18057889     4.20254527
      2268         2    -2.00000000    50.31322839    27.49245088     2.10660324
      2269         2    -2.00000000    55.68745879    13.22281504     2.10659985
      2270         2    -2.00000000    48.25626133    27.96982602     0.01065608
      2271         2    -2.00000000    51.22901890    31.61832434     6.29849915
      2272         2    -2.00000000    50.96475234    20.84709692     6.29849748
      2273         2    -2.00000000    56.71000820    36.87795728     0.01065518
      2274         2    -2.00000000    53.24459752     2.96052029     4.20255067
      2275         2    -2.00000000    50.61260527    38.30030918     6.29849934
      2276         2    -2.00000000    59.77976249    12.22610191     2.10659860
      2277         2    -2.00000000    57.27013525    30.23684847     4.20254975
      2278         2    -2.00000000    62.84335923     7.08820958     6.29849485
      2279         2    -2.00000000    53.73675805     5.01481856     6.29849787
      2280         2    -2.00000000    49.15031510     3.91625571     4.20255108
      2281         2    -2.00000000    60.33787007    33.97064456     6.29849787
      2282         2    -2.00000000    54.89280034    28.60589686     4.20254975
      2283         2    -2.00000000    49.18701564    32.09671630     4.20255196
      2284         2    -2.00000000    54.79474399     0.42620344     4.20255081
      2285         2    -2.00000000    56.17126883    15.27687094     4.20254727
      2286         2    -2.00000000    55.77760292    32.74058811     4.20255051
      2287         2    -2.00000000    60.65558913    16.31495569     6.29849335
      2288         2    -2.00000000    56.03515384    24.00691678     2.10660060
      2289         2    -2.00000000    55.29742405    30.67411956     6.29849792
      2290         2    -2.00000000    52.37639592    27.02005601     4.20255034
      2291         2    -2.00000000    54.11820562    15.76837859     2.10660032
      2292         2    -2.00000000    49.03521667    12.62130388     6.29849723
      2293         2    -2.00000000    54.59694550    17.82494278     4.20254794
      2294         2    -2.00000000    48.55120648    10.56600100     4.20254947
      2295         2    -2.00000000    63.06923352    32.20502319     4.20254874
      2296         2    -2.00000000    50.12048850     8.03122211     4.20255043
      2297         2    -2.00000000    61.50549243    30.95754265     2.10660141
      2298         2    -2.00000000    53.02550906    20.36975358     4.20254883
      2299         2    -2.00000000    57.22014765    38.93486141     6.29849824
      2300         2    -2.00000000    47.58428997     6.45292749     0.01065529
      2301         2    -2.00000000    62.39769903    13.56632276     6.29849287
      2302         2    -2.00000000    48.06744257     8.51014104     6.29849883
      2303         2    -2.00000000    58.45858218    25.57471672     6.29849580
      2304         2    -2.00000000    55.29224446     2.48009002     6.29849809
      2305         2    -2.00000000    51.44190217    22.90545014     0.01065419
      2306         2    -2.00000000    52.17128962    35.75558065     2.10660343
      2307         2    -2.00000000    56.71000821    36.87795725     4.20255066
      2308         2    -2.00000000    59.39364586     1.48550209     2.10660202
      2309         2    -2.00000000    61.94094505     3.04738070     6.29849658
      2310         2    -2.00000000    60.20315480    22.80333431     2.10659869
      2311         2    -2.00000000    62.14866343    23.10380523     0.01065043
      2312         2    -2.00000000    62.14866344    23.10380523     4.20254593
      2313         2    -2.00000000    60.41475278    14.31413399     4.20254576
      2314         2    -2.00000000    61.35641326    37.84982422     6.29849763
      2315         2    -2.00000000    58.68523353    16.83627833     0.01065080
      2316         2    -2.00000000    56.66348161    17.34808231     2.10659933
      2317         2    -2.00000000    58.72727482    36.41077880     6.29849817
      2318         2    -2.00000000    62.84335922     7.08820958     2.10659935
      2319         2    -2.00000000    62.60823239     5.08889697     0.01065240
      2320         2    -2.00000000    62.60823239     5.08889697     4.20254790
      2321         2    -2.00000000    63.37540827    37.60864064     4.20254943
      2322         2    -2.00000000    63.24261038    18.49647979     2.10659683
      2323         2    -2.00000000    63.37540827    37.60864064     0.01065393
      2324         2    -2.00000000    63.24261028    18.49647979     6.29849233
      2325         2    -2.00000000    76.16810990    12.99391126     0.01064630
      2326         2    -2.00000000    71.57460334    11.90577371     2.10659506
      2327         2    -2.00000000    73.99310386    22.17954641     4.20254266
      2328         2    -2.00000000    71.85086585    31.35890572     4.20254542
      2329         2    -2.00000000    75.06382281    34.09223304     0.01064880
      2330         2    -2.00000000    72.35501264    37.33093920     0.01065026
      2331         2    -2.00000000    75.64681835     7.03912586     4.20254264
      2332         2    -2.00000000    77.78801469    14.35066855     2.10659392
      2333         2    -2.00000000    71.01686773    22.44428234     4.20254338
      2334         2    -2.00000000    71.04983155     5.95379901     6.29849235
      2335         2    -2.00000000    66.17462880    18.41023210     2.10659606
      2336         2    -2.00000000    69.94461131    10.55825374     0.01064802
      2337         2    -2.00000000    71.83451075    14.88088687     6.29849016
      2338         2    -2.00000000    64.62283566    17.08331022     4.20254399
      2339         2    -2.00000000    72.42399269     4.31841249     0.01064901
      2340         2    -2.00000000    72.10871886    34.33829607     0.01065029
      2341         2    -2.00000000    76.15615864    29.48971586     6.29849111
      2342         2    -2.00000000    76.41593656    32.47254664     2.10659583
      2343         2    -2.00000000    69.70244526     7.56716497     0.01064897
      2344         2    -2.00000000    70.98014778    38.94893717     6.29849403
      2345         2    -2.00000000    71.01686773    22.44428234     0.01064787
      2346         2    -2.00000000    67.28571524    30.24597903     2.10659934
      2347         2    -2.00000000    76.41593656    32.47254664     6.29849133
      2348         2    -2.00000000    63.95082245     2.45472946     4.20254859
      2349         2    -2.00000000    73.19552929    29.74384758     2.10659673
      2350         2    -2.00000000    67.96957513     6.20320065     6.29849339
      2351         2    -2.00000000    65.77450004    15.41488350     6.29849160
      2352         2    -2.00000000    64.32897191    30.51479637     6.29849584
      2353         2    -2.00000000    68.03872760    22.71481693     0.01064879
      2354         2    -2.00000000    66.86861784    10.80981751     0.01064884
      2355         2    -2.00000000    66.08768749    34.85305263     4.20254841
      2356         2    -2.00000000    64.63285638    33.41270483     2.10660071
      2357         2    -2.00000000    70.81923294     2.95236092     6.29849330
      2358         2    -2.00000000    70.81923294     2.95236092     2.10659780
      2359         2    -2.00000000    64.62283566    17.08331022     0.01064872
      2360         2    -2.00000000    70.48169103    16.50381500     0.01064715
      2361         2    -2.00000000    70.50208723    32.97130332     2.10659863
      2362         2    -2.00000000    68.61085677    28.63707149     4.20254609
      2363         2    -2.00000000    68.85013589    15.15932525     2.10659529
      2364         2    -2.00000000    68.89759082    31.61027603     4.20254679
      2365         2    -2.00000000    67.26874472    13.80995034     4.20254355
      2366         2    -2.00000000    70.23697554    29.99609178     2.10659807
      2367         2    -2.00000000    73.71158419    35.71132455     6.29849279
      2368         2    -2.00000000    70.98014778    38.94893717     2.10659853
      2369         2    -2.00000000    70.50208723    32.97130332     6.29849413
      2370         2    -2.00000000    65.33393070    25.95263851     4.20254627
      2371         2    -2.00000000    70.76750855    35.94391532     6.29849431
      2372         2    -2.00000000    66.53948232     4.66255725     4.20254686
      2373         2    -2.00000000    69.12667071    18.12493463     6.29849080
      2374         2    -2.00000000    64.33739138    13.89190118     4.20254436
      2375         2    -2.00000000    75.30616645    37.08030863     0.01064878
      2376         2    -2.00000000    75.34574070    20.56195490     2.10659450
      2377         2    -2.00000000    73.71158419    35.71132455     2.10659729
      2378         2    -2.00000000    74.26629368    25.15226282     0.01064766
      2379         2    -2.00000000    70.23697554    29.99609178     6.29849357
      2380         2    -2.00000000    66.17462885    18.41023217     6.29849156
      2381         2    -2.00000000    66.81730455     7.87171854     4.20254526
      2382         2    -2.00000000    66.08768749    34.85305263     0.01065291
      2383         2    -2.00000000    64.01482132    27.59246824     6.29849506
      2384         2    -2.00000000    73.72328244    19.20730615     4.20254227
      2385         2    -2.00000000    71.57460334    11.90577371     6.29849056
      2386         2    -2.00000000    65.71884861    12.47969716     6.29849189
      2387         2    -2.00000000    72.36951219    20.82591505     6.29849047
      2388         2    -2.00000000    69.43026377    37.54055702     4.20254717
      2389         2    -2.00000000    68.85013588    15.15932525     6.29849079
      2390         2    -2.00000000    69.09042694     1.58333011     0.01065120
      2391         2    -2.00000000    67.96957513     6.20320065     2.10659789
      2392         2    -2.00000000    76.43289152    15.96935908     0.01064629
      2393         2    -2.00000000    65.63348366    28.90942159     0.01065175
      2394         2    -2.00000000    75.07805524    17.58823972     6.29848974
      2395         2    -2.00000000    66.41603326    21.36756346     2.10659663
      2396         2    -2.00000000    70.74451407    19.47504117     0.01064735
      2397         2    -2.00000000    74.54878456    11.63765744     2.10659443
      2398         2    -2.00000000    73.19299366    13.25901954     4.20254226
      2399         2    -2.00000000    65.43293502     9.28273835     2.10659763
      2400         2    -2.00000000    63.95082245     2.45472946     0.01065309
      2401         2    -2.00000000    72.35501264    37.33093920     4.20254576
      2402         2    -2.00000000    76.66523270    35.45842582     2.10659586
      2403         2    -2.00000000    72.16031728     1.33664305     0.01064984
      2404         2    -2.00000000    77.50502358    27.87147082     4.20254289
      2405         2    -2.00000000    76.96762958    21.91835104     4.20254229
      2406         2    -2.00000000    69.39246778    21.09611604     2.10659572
      2407         2    -2.00000000    69.94999167    27.02576826     2.10659730
      2408         2    -2.00000000    65.00227520    36.57604887     2.10660118
      2409         2    -2.00000000    66.86861784    10.80981751     4.20254434
      2410         2    -2.00000000    67.75811340    19.75538286     4.20254372
      2411         2    -2.00000000    68.36510364     9.20569442     2.10659664
      2412         2    -2.00000000    68.89759082    31.61027603     0.01065129
      2413         2    -2.00000000    65.77449999    15.41488348     2.10659610
      2414         2    -2.00000000    70.21905499    13.52777969     0.01064736
      2415         2    -2.00000000    70.48169103    16.50381501     4.20254266
      2416         2    -2.00000000    69.43026377    37.54055702     0.01065167
      2417         2    -2.00000000    65.71884861    12.47969715     2.10659639
      2418         2    -2.00000000    65.96712318    31.85125483     4.20254790
      2419         2    -2.00000000    69.13691259    34.57763727     4.20254724
      2420         2    -2.00000000    68.31693222    25.67764824     4.20254520
      2421         2    -2.00000000    74.54878456    11.63765744     6.29848993
      2422         2    -2.00000000    71.04983155     5.95379901     2.10659685
      2423         2    -2.00000000    67.94538587     3.27313615     6.29849439
      2424         2    -2.00000000    75.06382281    34.09223304     4.20254430
      2425         2    -2.00000000    67.50899411    16.77235957     0.01064778
      2426         2    -2.00000000    74.54048412    28.12771193     0.01064818
      2427         2    -2.00000000    67.54436153    33.22465151     6.29849539
      2428         2    -2.00000000    67.94538587     3.27313615     2.10659889
      2429         2    -2.00000000    74.81214808    14.61373908     2.10659418
      2430         2    -2.00000000    74.28883059     8.66029266     6.29849051
      2431         2    -2.00000000    74.28883059     8.66029266     2.10659501
      2432         2    -2.00000000    67.50899411    16.77235957     4.20254343
      2433         2    -2.00000000    78.05374504    17.32586006     2.10659412
      2434         2    -2.00000000    74.81214808    14.61373908     6.29848968
      2435         2    -2.00000000    65.08236992    23.00609228     4.20254524
      2436         2    -2.00000000    66.52321735    37.86022267     0.01065276
      2437         2    -2.00000000    69.94461131    10.55825374     4.20254352
      2438         2    -2.00000000    73.93814528    38.70225806     2.10659710
      2439         2    -2.00000000    66.41603329    21.36756346     6.29849213
      2440         2    -2.00000000    74.26629368    25.15226282     4.20254316
      2441         2    -2.00000000    75.34574069    20.56195489     6.29849000
      2442         2    -2.00000000    67.68904000     0.09320435     2.10659981
      2443         2    -2.00000000    64.68031559    20.01678649     4.20254450
      2444         2    -2.00000000    76.69937951    18.94395142     4.20254200
      2445         2    -2.00000000    73.99310386    22.17954641     0.01064716
      2446         2    -2.00000000    64.68031558    20.01678649     0.01064913
      2447         2    -2.00000000    73.45691603    16.23377750     0.01064660
      2448         2    -2.00000000    75.61590905    23.53561089     2.10659487
      2449         2    -2.00000000    69.70244526     7.56716497     4.20254447
      2450         2    -2.00000000    71.31542185     8.92629293     2.10659584
      2451         2    -2.00000000    76.43289152    15.96935908     4.20254179
      2452         2    -2.00000000    68.03872760    22.71481693     4.20254429
      2453         2    -2.00000000    73.45946425    32.72460736     6.29849265
      2454         2    -2.00000000    75.88760283    26.51092019     6.29849076
      2455         2    -2.00000000    73.93814528    38.70225806     6.29849260
      2456         2    -2.00000000    66.52321735    37.86022267     4.20254826
      2457         2    -2.00000000    72.42399269     4.31841249     4.20254451
      2458         2    -2.00000000    68.31693222    25.67764824     0.01064970
      2459         2    -2.00000000    71.29355337    25.41190061     0.01064860
      2460         2    -2.00000000    72.10871886    34.33829607     4.20254579
      2461         2    -2.00000000    69.39246776    21.09611601     6.29849122
      2462         2    -2.00000000    71.57629305    28.38260626     0.01064932
      2463         2    -2.00000000    75.88760283    26.51092019     2.10659526
      2464         2    -2.00000000    73.78382901     2.69783379     6.29849206
      2465         2    -2.00000000    75.39393212     4.05932038     4.20254333
      2466         2    -2.00000000    73.45946425    32.72460736     2.10659715
      2467         2    -2.00000000    75.07805525    17.58823972     2.10659424
      2468         2    -2.00000000    70.76750855    35.94391532     2.10659881
      2469         2    -2.00000000    72.91956215    26.76794372     6.29849163
      2470         2    -2.00000000    76.15615864    29.48971586     2.10659561
      2471         2    -2.00000000    77.78801470    14.35066855     6.29848942
      2472         2    -2.00000000    72.92842970    10.28228605     4.20254277
      2473         2    -2.00000000    64.59643574     4.32741904     2.10660002
      2474         2    -2.00000000    72.10211193    17.85445552     6.29849015
      2475         2    -2.00000000    69.47996074     4.59936936     4.20254566
      2476         2    -2.00000000    76.69937951    18.94395142     0.01064650
      2477         2    -2.00000000    64.32897191    30.51479637     2.10660034
      2478         2    -2.00000000    72.92842970    10.28228605     0.01064727
      2479         2    -2.00000000    68.60339599    12.17175584     2.10659573
      2480         2    -2.00000000    67.28571524    30.24597903     6.29849484
      2481         2    -2.00000000    73.72328244    19.20730615     0.01064677
      2482         2    -2.00000000    76.75597636     2.43977691     2.10659531
      2483         2    -2.00000000    73.78382901     2.69783379     2.10659656
      2484         2    -2.00000000    67.54436153    33.22465151     2.10659990
      2485         2    -2.00000000    78.02060454    33.83698612     0.01064759
      2486         2    -2.00000000    77.26285604     8.39769575     6.29848973
      2487         2    -2.00000000    66.67255496    24.34233281     6.29849302
      2488         2    -2.00000000    65.43293502     9.28273835     6.29849313
      2489         2    -2.00000000    68.61085677    28.63707149     0.01065059
      2490         2    -2.00000000    77.26285604     8.39769575     2.10659423
      2491         2    -2.00000000    76.96762958    21.91835104     0.01064679
      2492         2    -2.00000000    66.67255496    24.34233281     2.10659752
      2493         2    -2.00000000    77.76719120    30.85270555     4.20254306
      2494         2    -2.00000000    72.64178187    23.79648218     2.10659550
      2495         2    -2.00000000    69.66286266    24.06138219     2.10659645
      2496         2    -2.00000000    71.31542185     8.92629293     6.29849134
      2497         2    -2.00000000    67.68904000     0.09320435     6.29849531
      2498         2    -2.00000000    65.08236992    23.00609228     0.01064974
      2499         2    -2.00000000    66.53948232     4.66255725     0.01065136
      2500         2    -2.00000000    75.61590905    23.53561089     6.29849037
      2501         2    -2.00000000    71.29355337    25.41190061     4.20254410
      2502         2    -2.00000000    72.91956215    26.76794372     2.10659613
      2503         2    -2.00000000    72.16031728     1.33664305     4.20254535
      2504         2    -2.00000000    66.97516516    27.28995438     6.29849401
      2505         2    -2.00000000    70.21905499    13.52777969     4.20254286
      2506         2    -2.00000000    73.19299366    13.25901954     0.01064676
      2507         2    -2.00000000    77.00573765     5.41943475     6.29849026
      2508         2    -2.00000000    67.75811340    19.75538286     0.01064804
      2509         2    -2.00000000    72.10211194    17.85445552     2.10659465
      2510         2    -2.00000000    77.23700473    24.89368191     4.20254262
      2511         2    -2.00000000    75.90531673    10.01743636     0.01064658
      2512         2    -2.00000000    75.30616645    37.08030863     4.20254428
      2513         2    -2.00000000    65.96712318    31.85125483     0.01065240
      2514         2    -2.00000000    78.26495150    36.82273719     4.20254299
      2515         2    -2.00000000    73.19552929    29.74384758     6.29849223
      2516         2    -2.00000000    76.90221318    38.44477772     6.29849121
      2517         2    -2.00000000    69.13691259    34.57763727     0.01065174
      2518         2    -2.00000000    74.03085456     5.68020028     2.10659579
      2519         2    -2.00000000    77.00573765     5.41943475     2.10659476
      2520         2    -2.00000000    78.05374503    17.32586006     6.29848962
      2521         2    -2.00000000    71.57629305    28.38260626     4.20254482
      2522         2    -2.00000000    71.85086585    31.35890572     0.01064992
      2523         2    -2.00000000    72.36951220    20.82591505     2.10659497
      2524         2    -2.00000000    75.64681835     7.03912586     0.01064714
      2525         2    -2.00000000    75.14727870     1.07908513     4.20254397
      2526         2    -2.00000000    77.52405783    11.37474149     2.10659393
      2527         2    -2.00000000    77.50502358    27.87147082     0.01064739
      2528         2    -2.00000000    74.54048412    28.12771193     4.20254368
      2529         2    -2.00000000    77.52405783    11.37474149     6.29848943
      2530         2    -2.00000000    78.02060454    33.83698612     4.20254309
      2531         2    -2.00000000    78.26495150    36.82273719     0.01064749
      2532         2    -2.00000000    76.90221318    38.44477772     2.10659571
      2533         2    -2.00000000    76.75597636     2.43977691     6.29849081
      2534         2    -2.00000000    68.60339599    12.17175584     6.29849123
      2535         2    -2.00000000    74.80809413    31.10771578     4.20254408
      2536         2    -2.00000000    69.12667085    18.12493463     2.10659530
      2537         2    -2.00000000    76.66523270    35.45842582     6.29849136
      2538         2    -2.00000000    73.45691603    16.23377750     4.20254210
      2539         2    -2.00000000    74.80809413    31.10771577     0.01064858
      2540         2    -2.00000000    74.03085456     5.68020028     6.29849129
      2541         2    -2.00000000    67.26874472    13.80995034     0.01064804
      2542         2    -2.00000000    67.81926070    36.17417616     2.10660008
      2543         2    -2.00000000    72.67410910     7.30394812     4.20254358
      2544         2    -2.00000000    69.09042694     1.58333011     4.20254670
      2545         2    -2.00000000    66.81730455     7.87171854     0.01064976
      2546         2    -2.00000000    77.76719120    30.85270555     0.01064756
      2547         2    -2.00000000    71.83451075    14.88088688     2.10659466
      2548         2    -2.00000000    75.14727870     1.07908513     0.01064847
      2549         2    -2.00000000    69.94999167    27.02576826     6.29849280
      2550         2    -2.00000000    69.66286266    24.06138218     6.29849195
      2551         2    -2.00000000    75.39393212     4.05932038     0.01064783
      2552         2    -2.00000000    65.63348366    28.90942159     4.20254725
      2553         2    -2.00000000    75.90531673    10.01743636     4.20254208
      2554         2    -2.00000000    77.23700473    24.89368191     0.01064712
      2555         2    -2.00000000    69.47996074     4.59936936     0.01065016
      2556         2    -2.00000000    72.64178187    23.79648218     6.29849100
      2557         2    -2.00000000    66.97516516    27.28995437     2.10659851
      2558         2    -2.00000000    72.67410910     7.30394812     0.01064808
      2559         2    -2.00000000    76.16810990    12.99391126     4.20254180
      2560         2    -2.00000000    70.74451407    19.47504117     4.20254286
      2561         2    -2.00000000    65.33393070    25.95263851     0.01065077
      2562         2    -2.00000000    63.58564583    24.62118203     6.29849404
      2563         2    -2.00000000    68.36510364     9.20569442     6.29849214
      2564         2    -2.00000000    64.33739138    13.89190118     0.01064886
      2565         2    -2.00000000    67.81926070    36.17417616     6.29849558
      2566         2    -2.00000000    64.63285638    33.41270483     6.29849621
      2567         2    -2.00000000    64.59643574     4.32741904     6.29849552
      2568         2    -2.00000000    65.00227520    36.57604887     6.29849668
      2569         2    -2.00000000    64.01482132    27.59246825     2.10659956
      2570         2    -2.00000000    63.49310005     8.95203290     0.01065069
      2571         2    -2.00000000    63.49310005     8.95203290     4.20254619
      2572         2    -2.00000000    63.48554786     0.54199749     6.29849693
      2573         2    -2.00000000    63.48554786     0.54199749     2.10660143
      2574         2    -2.00000000    63.58564583    24.62118203     2.10659854
      2575         2    -2.00000000    63.52642727    21.68607360     6.29849306
      2576         2    -2.00000000    63.52642728    21.68607360     2.10659756
      2577         2    -2.00000000    37.48099401     0.12414802     4.20254976
      2578         2    -2.00000000    37.65793646    19.59173674     2.10659768
      2579         2    -2.00000000    38.01221803    30.36713149     2.10660182
      2580         2    -2.00000000    37.78752072    10.89225786     4.20254687
      2581         2    -2.00000000    37.95057465     2.18647640     2.10660536
      2582         2    -2.00000000    38.14016733    21.64796439     4.20254638
      2583         2    -2.00000000    38.26792141    12.94804847     2.10659885
      2584         2    -2.00000000    38.48995123    32.43264599     4.20255034
      2585         2    -2.00000000    38.42077224     4.24613665     4.20254879
      2586         2    -2.00000000    38.62145609    23.70535719     2.10659903
      2587         2    -2.00000000    38.96595057    34.49900074     2.10660238
      2588         2    -2.00000000    38.74965434    15.00363636     4.20254662
      2589         2    -2.00000000    38.89305274     6.30383107     2.10659954
      2590         2    -2.00000000    39.10152563    25.76436188     4.20254738
      2591         2    -2.00000000    39.44029778    36.56528099     4.20255058
      2592         2    -2.00000000    39.23183712    17.05917445     2.10659874
      2593         2    -2.00000000    39.36813585     8.36039522     4.20254696
      2594         2    -2.00000000    39.58020093    27.82537788     2.10660089
      2595         2    -2.00000000    39.91337366    38.63035133     2.10660267
      2596         2    -2.00000000    39.71374340    19.11489030     4.20254743
      2597         2    -2.00000000    39.84600055    10.41645568     2.10659922
      2598         2    -2.00000000    40.05771492    29.88828932     4.20255162
      2599         2    -2.00000000    40.00086941     1.70654069     4.20255006
      2600         2    -2.00000000    40.19475000    21.17108825     2.10659923
      2601         2    -2.00000000    40.32603483    12.47220334     4.20254689
      2602         2    -2.00000000    40.53421768    31.95288208     2.10660281
      2603         2    -2.00000000    40.47406568     3.76750436     2.10660042
      2604         2    -2.00000000    40.67442375    23.22818944     4.20254731
      2605         2    -2.00000000    40.80734655    14.52777621     2.10659920
      2606         2    -2.00000000    41.00990925    34.01857489     4.20255008
      2607         2    -2.00000000    40.94857084     5.82652982     4.20254766
      2608         2    -2.00000000    41.15252703    25.28663235     2.10660020
      2609         2    -2.00000000    41.28908295    16.58329528     4.20254727
      2610         2    -2.00000000    41.48494219    36.08450508     2.10660195
      2611         2    -2.00000000    41.42492472     7.88408003     2.10659952
      2612         2    -2.00000000    41.62911948    27.34677934     4.20254890
      2613         2    -2.00000000    41.77043705    18.63892643     2.10659972
      2614         2    -2.00000000    41.95967407    38.14975337     4.20254988
      2615         2    -2.00000000    41.90333855     9.94064736     4.20254698
      2616         2    -2.00000000    42.10466843    29.40878345     2.10660224
      2617         2    -2.00000000    42.04936080     1.22668444     2.10660069
      2618         2    -2.00000000    42.25066203    20.69487613     4.20254730
      2619         2    -2.00000000    42.38354763    11.99660870     2.10659928
      2620         2    -2.00000000    42.57962516    31.47262193     4.20255012
      2621         2    -2.00000000    42.52492000     3.28872883     4.20254784
      2622         2    -2.00000000    42.72914826    22.75143126     2.10659994
      2623         2    -2.00000000    42.86491709    14.05225714     4.20254716
      2624         2    -2.00000000    43.05441697    33.53789631     2.10660207
      2625         2    -2.00000000    43.00157109     5.34889862     2.10659948
      2626         2    -2.00000000    43.20554375    24.80898277     4.20254832
      2627         2    -2.00000000    43.34667959    16.10777692     2.10659989
      2628         2    -2.00000000    43.52948819    35.60383513     4.20254948
      2629         2    -2.00000000    43.47966377     7.40735886     4.20254762
      2630         2    -2.00000000    43.68002025    26.86798692     2.10660155
      2631         2    -2.00000000    43.82798924    18.16334063     4.20254804
      2632         2    -2.00000000    44.00510063    37.66954760     2.10660089
      2633         2    -2.00000000    43.95927742     9.46448753     2.10660016
      2634         2    -2.00000000    44.15317777    28.92895453     4.20254983
      2635         2    -2.00000000    44.09634261     0.74727627     4.20254809
      2636         2    -2.00000000    44.30800610    20.21910286     2.10660063
      2637         2    -2.00000000    44.44026548    11.52069546     4.20254684
      2638         2    -2.00000000    44.62591555    30.99205287     2.10660137
      2639         2    -2.00000000    44.57388847     2.81023242     2.10659927
      2640         2    -2.00000000    44.78589472    22.27513717     4.20254763
      2641         2    -2.00000000    44.92215575    13.57639905     2.10659952
      2642         2    -2.00000000    45.09906095    33.05713994     4.20255031
      2643         2    -2.00000000    45.05262271     4.87121878     4.20254715
      2644         2    -2.00000000    45.26100696    24.33172436     2.10660093
      2645         2    -2.00000000    45.40435103    15.63195986     4.20254789
      2646         2    -2.00000000    45.57344213    35.12345619     2.10660115
      2647         2    -2.00000000    45.53265483     6.93030187     2.10660081
      2648         2    -2.00000000    45.73328040    26.38941827     4.20254958
      2649         2    -2.00000000    45.88607537    17.68758370     2.10660123
      2650         2    -2.00000000    46.04937474    37.18994372     4.20254939
      2651         2    -2.00000000    46.01386982     8.98773353     4.20254846
      2652         2    -2.00000000    46.20347251    28.44909420     2.10660307
      2653         2    -2.00000000    46.14181065     0.26854570     2.10660108
      2654         2    -2.00000000    46.36648192    19.74337511     4.20254888
      2655         2    -2.00000000    37.48099446     0.12414648     0.01065601
      2656         2    -2.00000000    37.65793645    19.59173676     6.29849320
      2657         2    -2.00000000    38.01221797    30.36713174     6.29849738
      2658         2    -2.00000000    37.78752077    10.89225790     0.01065120
      2659         2    -2.00000000    37.95057443     2.18647657     6.29849558
      2660         2    -2.00000000    38.14016733    21.64796441     0.01065086
      2661         2    -2.00000000    38.26792142    12.94804852     6.29849437
      2662         2    -2.00000000    38.48995167    32.43264688     0.01065486
      2663         2    -2.00000000    38.42077128     4.24613338     0.01065370
      2664         2    -2.00000000    38.62145601    23.70535720     6.29849452
      2665         2    -2.00000000    38.96595143    34.49900279     6.29849831
      2666         2    -2.00000000    38.74965433    15.00363630     0.01065112
      2667         2    -2.00000000    38.89305246     6.30383172     6.29849582
      2668         2    -2.00000000    39.10152560    25.76436184     0.01065180
      2669         2    -2.00000000    39.44029601    36.56528025     0.01065497
      2670         2    -2.00000000    39.23183712    17.05917445     6.29849426
      2671         2    -2.00000000    39.36813488     8.36039372     0.01065154
      2672         2    -2.00000000    39.58020097    27.82537793     6.29849643
      2673         2    -2.00000000    39.91337297    38.63035283     6.29849835
      2674         2    -2.00000000    39.71374340    19.11489030     0.01065193
      2675         2    -2.00000000    39.84600056    10.41645567     6.29849507
      2676         2    -2.00000000    40.05771465    29.88828945     0.01065621
      2677         2    -2.00000000    40.00086803     1.70654110     0.01065375
      2678         2    -2.00000000    40.19474999    21.17108824     6.29849474
      2679         2    -2.00000000    40.32603489    12.47220333     0.01065141
      2680         2    -2.00000000    40.53421755    31.95288216     6.29849827
      2681         2    -2.00000000    40.47406420     3.76750468     6.29849641
      2682         2    -2.00000000    40.67442378    23.22818947     0.01065180
      2683         2    -2.00000000    40.80734652    14.52777619     6.29849470
      2684         2    -2.00000000    41.00990983    34.01857500     0.01065469
      2685         2    -2.00000000    40.94856991     5.82652981     0.01065208
      2686         2    -2.00000000    41.15252703    25.28663235     6.29849572
      2687         2    -2.00000000    41.28908295    16.58329528     0.01065176
      2688         2    -2.00000000    41.48494191    36.08450555     6.29849780
      2689         2    -2.00000000    41.42492464     7.88408000     6.29849515
      2690         2    -2.00000000    41.62911938    27.34677939     0.01065337
      2691         2    -2.00000000    41.77043705    18.63892643     6.29849522
      2692         2    -2.00000000    41.95967396    38.14975345     0.01065404
      2693         2    -2.00000000    41.90333830     9.94064710     0.01065147
      2694         2    -2.00000000    42.10466825    29.40878345     6.29849791
      2695         2    -2.00000000    42.04936095     1.22668473     6.29849656
      2696         2    -2.00000000    42.25066203    20.69487613     0.01065181
      2697         2    -2.00000000    42.38354765    11.99660868     6.29849479
      2698         2    -2.00000000    42.57962512    31.47262206     0.01065464
      2699         2    -2.00000000    42.52492010     3.28872896     0.01065210
      2700         2    -2.00000000    42.72914824    22.75143122     6.29849547
      2701         2    -2.00000000    42.86491707    14.05225713     0.01065165
      2702         2    -2.00000000    43.05441698    33.53789618     6.29849757
      2703         2    -2.00000000    43.00157113     5.34889846     6.29849513
      2704         2    -2.00000000    43.20554381    24.80898289     0.01065286
      2705         2    -2.00000000    43.34667958    16.10777691     6.29849540
      2706         2    -2.00000000    43.52948794    35.60383520     0.01065378
      2707         2    -2.00000000    43.47966371     7.40735870     0.01065212
      2708         2    -2.00000000    43.68002021    26.86798693     6.29849697
      2709         2    -2.00000000    43.82798925    18.16334063     0.01065254
      2710         2    -2.00000000    44.00510079    37.66954746     6.29849661
      2711         2    -2.00000000    43.95927738     9.46448746     6.29849568
      2712         2    -2.00000000    44.15317766    28.92895450     0.01065433
      2713         2    -2.00000000    44.09634252     0.74727626     0.01065271
      2714         2    -2.00000000    44.30800610    20.21910285     6.29849613
      2715         2    -2.00000000    44.44026534    11.52069532     0.01065134
      2716         2    -2.00000000    44.62591481    30.99205280     6.29849810
      2717         2    -2.00000000    44.57388856     2.81023232     6.29849468
      2718         2    -2.00000000    44.78589472    22.27513717     0.01065213
      2719         2    -2.00000000    44.92215575    13.57639905     6.29849504
      2720         2    -2.00000000    45.09906046    33.05714040     0.01065410
      2721         2    -2.00000000    45.05262288     4.87121865     0.01065164
      2722         2    -2.00000000    45.26100693    24.33172418     6.29849643
      2723         2    -2.00000000    45.40435102    15.63195985     0.01065239
      2724         2    -2.00000000    45.57344184    35.12345572     6.29849737
      2725         2    -2.00000000    45.53265482     6.93030184     6.29849633
      2726         2    -2.00000000    45.73328046    26.38941837     0.01065471
      2727         2    -2.00000000    45.88607537    17.68758368     6.29849673
      2728         2    -2.00000000    46.04937457    37.18994297     0.01065351
      2729         2    -2.00000000    46.01386973     8.98773349     0.01065297
      2730         2    -2.00000000    46.20347190    28.44909282     6.29849803
      2731         2    -2.00000000    46.14181062     0.26854586     6.29849660
      2732         2    -2.00000000    46.36648192    19.74337511     0.01065337
      2733         2    -2.00000000     0.35168751    33.31922437     0.01064668
      2734         2    -2.00000000     0.14972147    13.83017089     6.29848987
      2735         2    -2.00000000     0.59850205    36.30353328     0.01064649
      2736         2    -2.00000000     0.41523964    16.80566559     6.29849009
      2737         2    -2.00000000     0.46212175     0.29990764     0.01064629
      2738         2    -2.00000000     0.68033798    19.78139252     6.29849035
      2739         2    -2.00000000     0.71627934     3.28094548     0.01064611
      2740         2    -2.00000000     0.94393915    22.75785804     6.29849049
      2741         2    -2.00000000     0.97596856     6.25968513     0.01064603
      2742         2    -2.00000000     1.20440870    25.73564873     6.29849047
      2743         2    -2.00000000     1.23935410     9.23666242     0.01064614
      2744         2    -2.00000000     1.45976556    28.71536157     6.29849032
      2745         2    -2.00000000     1.50450538    12.21257367     0.01064656
      2746         2    -2.00000000     1.70918658    31.69744353     6.29849010
      2747         2    -2.00000000     1.95551027    34.68150347     6.29849001
      2748         2    -2.00000000     1.77012828    15.18806873     0.01064688
      2749         2    -2.00000000     2.20351784    37.66567041     6.29849004
      2750         2    -2.00000000     2.03537985    18.16364825     0.01064676
      2751         2    -2.00000000     2.07124258     1.66115840     6.29849009
      2752         2    -2.00000000     2.29935487    21.13975275     0.01064669
      2753         2    -2.00000000     2.33016214     4.64108662     6.29849012
      2754         2    -2.00000000     2.56066151    24.11685462     0.01064664
      2755         2    -2.00000000     2.59350037     7.61876812     6.29849014
      2756         2    -2.00000000     2.81741476    27.09546300     0.01064665
      2757         2    -2.00000000     2.85895214    10.59494571     6.29849010
      2758         2    -2.00000000     3.06795025    30.07614599     0.01064665
      2759         2    -2.00000000     3.12491415    13.57043483     6.29848998
      2760         2    -2.00000000     3.31317388    33.05941309     0.01064666
      2761         2    -2.00000000     3.55934611    36.04405363     0.01064665
      2762         2    -2.00000000     3.39049698    16.54586542     6.29848994
      2763         2    -2.00000000     3.65494938    19.52170238     6.29848994
      2764         2    -2.00000000     3.42544094     0.04082192     0.01064665
      2765         2    -2.00000000     3.68335264     3.02212466     0.01064665
      2766         2    -2.00000000     3.91716019    22.49833450     6.29848997
      2767         2    -2.00000000     3.94670716     6.00074173     0.01064671
      2768         2    -2.00000000     4.17549396    25.47614683     6.29848989
      2769         2    -2.00000000     4.21278302     8.97728519     0.01064677
      2770         2    -2.00000000     4.42776177    28.45559882     6.29848980
      2771         2    -2.00000000     4.47940049    11.95274330     0.01064681
      2772         2    -2.00000000     4.67276081    31.43750088     6.29848973
      2773         2    -2.00000000     4.91575573    34.42212088     6.29848969
      2774         2    -2.00000000     4.74550049    14.92797250     0.01064676
      2775         2    -2.00000000     5.01051380    17.90353552     0.01064696
      2776         2    -2.00000000     5.16446506    37.40692687     6.29848970
      2777         2    -2.00000000     5.03546523     1.40278292     6.29848976
      2778         2    -2.00000000     5.27369297    20.87983049     0.01064635
      2779         2    -2.00000000     5.29861479     4.38258753     6.29848967
      2780         2    -2.00000000     5.53348317    23.85717153     0.01064650
      2781         2    -2.00000000     5.56562090     7.35964316     6.29848943
      2782         2    -2.00000000     5.78799302    26.83582457     0.01064685
      2783         2    -2.00000000     5.83333209    10.33504702     6.29848920
      2784         2    -2.00000000     6.03519157    29.81617873     0.01064708
      2785         2    -2.00000000     6.10024473    13.30995058     6.29848903
      2786         2    -2.00000000     6.27426210    32.79999268     0.01064714
      2787         2    -2.00000000     6.51860788    35.78574497     0.01064704
      2788         2    -2.00000000     6.36597566    16.28513912     6.29848903
      2789         2    -2.00000000     6.77202130    38.77002962     0.01064683
      2790         2    -2.00000000     6.62993348    19.26106609     6.29848924
      2791         2    -2.00000000     0.35168751    33.31922437     4.20254218
      2792         2    -2.00000000     0.14972146    13.83017088     2.10659437
      2793         2    -2.00000000     0.59850205    36.30353328     4.20254199
      2794         2    -2.00000000     0.41523973    16.80566559     2.10659459
      2795         2    -2.00000000     0.46212175     0.29990764     4.20254179
      2796         2    -2.00000000     0.68033806    19.78139252     2.10659485
      2797         2    -2.00000000     0.71627934     3.28094548     4.20254161
      2798         2    -2.00000000     0.94393912    22.75785805     2.10659499
      2799         2    -2.00000000     0.97596856     6.25968513     4.20254153
      2800         2    -2.00000000     1.20440869    25.73564873     2.10659497
      2801         2    -2.00000000     1.23935410     9.23666242     4.20254163
      2802         2    -2.00000000     1.45976556    28.71536157     2.10659482
      2803         2    -2.00000000     1.50450538    12.21257366     4.20254204
      2804         2    -2.00000000     1.70918658    31.69744353     2.10659460
      2805         2    -2.00000000     1.95551027    34.68150347     2.10659451
      2806         2    -2.00000000     1.77012828    15.18806873     4.20254230
      2807         2    -2.00000000     2.20351784    37.66567041     2.10659454
      2808         2    -2.00000000     2.03537985    18.16364825     4.20254227
      2809         2    -2.00000000     2.07124258     1.66115840     2.10659459
      2810         2    -2.00000000     2.29935487    21.13975275     4.20254220
      2811         2    -2.00000000     2.33016214     4.64108663     2.10659462
      2812         2    -2.00000000     2.56066152    24.11685462     4.20254216
      2813         2    -2.00000000     2.59350037     7.61876813     2.10659464
      2814         2    -2.00000000     2.81741476    27.09546300     4.20254215
      2815         2    -2.00000000     2.85895214    10.59494574     2.10659460
      2816         2    -2.00000000     3.06795025    30.07614599     4.20254216
      2817         2    -2.00000000     3.12491416    13.57043493     2.10659448
      2818         2    -2.00000000     3.31317388    33.05941309     4.20254216
      2819         2    -2.00000000     3.55934611    36.04405363     4.20254215
      2820         2    -2.00000000     3.39049717    16.54586556     2.10659444
      2821         2    -2.00000000     3.65494971    19.52170258     2.10659444
      2822         2    -2.00000000     3.42544094     0.04082192     4.20254215
      2823         2    -2.00000000     3.68335264     3.02212466     4.20254215
      2824         2    -2.00000000     3.91716012    22.49833455     2.10659447
      2825         2    -2.00000000     3.94670716     6.00074173     4.20254221
      2826         2    -2.00000000     4.17549396    25.47614685     2.10659439
      2827         2    -2.00000000     4.21278302     8.97728519     4.20254227
      2828         2    -2.00000000     4.42776177    28.45559883     2.10659430
      2829         2    -2.00000000     4.47940049    11.95274330     4.20254230
      2830         2    -2.00000000     4.67276080    31.43750089     2.10659423
      2831         2    -2.00000000     4.91575573    34.42212088     2.10659419
      2832         2    -2.00000000     4.74550049    14.92797249     4.20254233
      2833         2    -2.00000000     5.01051379    17.90353550     4.20254198
      2834         2    -2.00000000     5.16446506    37.40692687     2.10659420
      2835         2    -2.00000000     5.03546523     1.40278292     2.10659426
      2836         2    -2.00000000     5.27369296    20.87983052     4.20254218
      2837         2    -2.00000000     5.29861480     4.38258754     2.10659417
      2838         2    -2.00000000     5.53348317    23.85717153     4.20254198
      2839         2    -2.00000000     5.56562090     7.35964318     2.10659393
      2840         2    -2.00000000     5.78799302    26.83582457     4.20254232
      2841         2    -2.00000000     5.83333210    10.33504707     2.10659370
      2842         2    -2.00000000     6.03519157    29.81617873     4.20254257
      2843         2    -2.00000000     6.10024477    13.30995073     2.10659353
      2844         2    -2.00000000     6.27426210    32.79999268     4.20254263
      2845         2    -2.00000000     6.51860788    35.78574497     4.20254254
      2846         2    -2.00000000     6.36597592    16.28513949     2.10659352
      2847         2    -2.00000000     6.77202130    38.77002962     4.20254233
      2848         2    -2.00000000     6.62992112    19.26105624     2.10659437
