# Supplementary material for: Quantitative prediction of grain boundary thermal conductivities from local atomic environments
Source: Nat Commun. 2020 Apr 15;11:1854. doi: 10.1038/s41467-020-15619-9 (PMC7160158; doi:10.1038/s41467-020-15619-9)
Supplement: Supplementary file 4 — Supplementary Data 1 [file 41467_2020_15619_MOESM4_ESM.zip › MgO_GBs/asym_tilt/001/s5_740_-810.lmp]

LAMMPS data file

      2368          atoms
         0          bonds
         0         angles
         0      dihedrals
         0      impropers
         2     atom types
         0     bond types
         0    angle types
         0 dihedral types
         0 improper types

     0.00000000    79.94596900 xlo xhi
     0.00000000    34.04452266 ylo yhi
     0.00000000     8.38044700 zlo zhi
    -0.00483432     0.00000000     0.00000000 xy xz yz

Masses

1                24.30500 # Mg
2                15.99940 # O

Atoms

         1         1     2.00000000    18.48541168    29.20870940     2.11585136
         2         1     2.00000000    13.94211440    30.81520480     0.02073933
         3         1     2.00000000    18.07971568    31.36475262     4.21096290
         4         1     2.00000000    15.57561106    18.28053458     0.02074000
         5         1     2.00000000    18.58832486    27.15775034     4.21096311
         6         1     2.00000000    13.72082973    15.92370935     4.21096343
         7         1     2.00000000    12.63008195     7.26922654     6.30607485
         8         1     2.00000000     2.97255581    16.69282363     4.21095983
         9         1     2.00000000     1.66123119    10.15841815     0.02073769
        10         1     2.00000000     1.67590424    27.15158662     2.11584906
        11         1     2.00000000     3.75481233    10.41997204     6.30607381
        12         1     2.00000000     1.67590418    27.15158736     6.30607254
        13         1     2.00000000     1.93513587    25.05605809     0.02073757
        14         1     2.00000000     1.92537451     8.06373067     6.30607288
        15         1     2.00000000     1.93513605    25.05605866     4.21096096
        16         1     2.00000000     4.27864227     6.22762691     2.11585012
        17         1     2.00000000     2.19411147    22.96279755     2.11584923
        18         1     2.00000000     4.27864288     6.22762789     6.30607367
        19         1     2.00000000     2.19411126    22.96279816     6.30607277
        20         1     2.00000000     4.01644442     8.32494812     0.02073859
        21         1     2.00000000     2.45319982    20.87160127     0.02073710
        22         1     2.00000000     2.45457165     3.86741110     6.30607159
        23         1     2.00000000     2.45320000    20.87160132     4.21096065
        24         1     2.00000000     2.71903516     1.76687163     0.02073466
        25         1     2.00000000     2.71265003    18.78189673     2.11584806
        26         1     2.00000000     2.71903506     1.76687214     4.21095800
        27         1     2.00000000     2.71265051    18.78189766     6.30607194
        28         1     2.00000000     2.97255596    16.69282203     0.02073618
        29         1     2.00000000     2.97826124    33.71037903     2.11584612
        30         1     2.00000000     9.52482005    15.39461702     0.02073973
        31         1     2.00000000     2.97826059    33.71038099     6.30607027
        32         1     2.00000000     7.68437521    13.03862171     4.21096278
        33         1     2.00000000     3.24174219    31.60981244     0.02073635
        34         1     2.00000000     3.49364745    12.51267044     4.21096115
        35         1     2.00000000     3.24174255    31.60981501     4.21095940
        36         1     2.00000000     3.49364705    12.51266882     0.02073780
        37         1     2.00000000     3.50457245    29.51054457     2.11584860
        38         1     2.00000000     3.23290254    14.60338852     2.11584847
        39         1     2.00000000     3.50457217    29.51054670     6.30607238
        40         1     2.00000000     1.66123154    10.15841867     4.21096128
        41         1     2.00000000     3.76677130    27.41322255     0.02073769
        42         1     2.00000000     7.15464837     0.18767789     6.30607219
        43         1     2.00000000     3.76677126    27.41322424     4.21096109
        44         1     2.00000000     4.02840621    25.31819997     2.11584962
        45         1     2.00000000     8.45540248     6.75010012     2.11585154
        46         1     2.00000000     4.02840554    25.31820145     6.30607336
        47         1     2.00000000     9.52481967    15.39461737     4.21096333
        48         1     2.00000000     8.74668689    21.66015891     2.11585310
        49         1     2.00000000     2.18992849     5.96659629     4.21096091
        50         1     2.00000000     4.28957141    23.22550384     4.21096162
        51         1     2.00000000     2.18992780     5.96659612     0.02073729
        52         1     2.00000000    12.12936316    28.45735419     4.21096310
        53         1     2.00000000     8.97570970     2.54980158     2.11585053
        54         1     2.00000000     4.28957158    23.22550275     0.02073839
        55         1     2.00000000     2.45457135     3.86741130     2.11584812
        56         1     2.00000000     9.50102361    32.39239475     6.30607364
        57         1     2.00000000     7.42719543    15.13029920     6.30607448
        58         1     2.00000000     7.94099389    10.94459396     2.11585138
        59         1     2.00000000    17.80106993    33.46320802     6.30607467
        60         1     2.00000000    12.88602709     5.16937763     0.02073949
        61         1     2.00000000     7.41522933    32.13156894     4.21096100
        62         1     2.00000000    10.30968576    26.10131002     4.21096369
        63         1     2.00000000     7.68176524    30.03232295     2.11585028
        64         1     2.00000000     8.97570896     2.54980171     6.30607444
        65         1     2.00000000    13.66745889    32.91487121     6.30607442
        66         1     2.00000000     7.94886124    27.93522411     4.21096289
        67         1     2.00000000    13.14443870     3.07133095     6.30607452
        68         1     2.00000000     7.94886228    27.93522231     0.02073959
        69         1     2.00000000    18.58832485    27.15775024     0.02073960
        70         1     2.00000000     3.75481207    10.41997057     2.11584990
        71         1     2.00000000     8.48216023    23.74912893     0.02074128
        72         1     2.00000000    15.73726176    33.18495889     4.21096283
        73         1     2.00000000    11.05991118     2.81091563     0.02073911
        74         1     2.00000000     9.23952568     0.44868305     0.02073818
        75         1     2.00000000    12.95215361    22.18767505     2.11585224
        76         1     2.00000000    17.58752632     1.49759403     0.02073940
        77         1     2.00000000     9.23952524     0.44868388     4.21096179
        78         1     2.00000000     8.21583621    25.84070232     2.11585197
        79         1     2.00000000     4.54147056     4.12836044     4.21096104
        80         1     2.00000000     4.55031391    21.13478653     2.11584997
        81         1     2.00000000    14.78494241    24.53599654     6.30607526
        82         1     2.00000000    12.12936336    28.45735394     0.02073953
        83         1     2.00000000     3.23290205    14.60339005     6.30607226
        84         1     2.00000000     9.76958312    30.29302321     0.02073895
        85         1     2.00000000    15.48900823     1.23895532     6.30607455
        86         1     2.00000000     9.00880164    19.57252129     0.02074188
        87         1     2.00000000    10.03335491    11.20691605     4.21096338
        88         1     2.00000000     9.77955267    13.30211331     2.11585157
        89         1     2.00000000    13.14443875     3.07133081     2.11585109
        90         1     2.00000000    17.18487303    22.74902619     6.30607519
        91         1     2.00000000     9.26813079    17.48450511     6.30607543
        92         1     2.00000000    14.21976514    28.72067707     2.11585133
        93         1     2.00000000     7.94099273    10.94459514     6.30607533
        94         1     2.00000000    15.23230197     3.32798646     4.21096290
        95         1     2.00000000    15.48900826     1.23895527     2.11585106
        96         1     2.00000000     8.21583526    25.84070423     6.30607593
        97         1     2.00000000     1.92537425     8.06373025     2.11584960
        98         1     2.00000000    12.68005404    24.27202077     0.02074022
        99         1     2.00000000    12.40271743    26.36211980     2.11585173
       100         1     2.00000000    10.80026477     4.91086693     2.11585142
       101         1     2.00000000    15.23230199     3.32798640     0.02073939
       102         1     2.00000000    16.30306131    11.97847888     6.30607498
       103         1     2.00000000    11.32329047     0.71007751     6.30607404
       104         1     2.00000000    11.11081773    19.83723731     2.11585271
       105         1     2.00000000     9.50102394    32.39239384     2.11585037
       106         1     2.00000000    17.33085123     3.57180558     6.30607471
       107         1     2.00000000    10.03952951    28.19592192     6.30607472
       108         1     2.00000000     7.16886758    17.22005517     0.02073814
       109         1     2.00000000    11.62294185    15.65935081     6.30607513
       110         1     2.00000000     8.71445362     4.65048149     0.02073971
       111         1     2.00000000    18.65049117    10.11030161     6.30607490
       112         1     2.00000000    16.57180655    26.88626377     2.11585151
       113         1     2.00000000    16.30306131    11.97847886     2.11585148
       114         1     2.00000000    15.06163614    22.45723976     4.21096365
       115         1     2.00000000    12.37622902     9.36929169     4.21096327
       116         1     2.00000000    10.58016794    24.01039322     2.11585247
       117         1     2.00000000    14.71490291     7.52714747     0.02073961
       118         1     2.00000000     8.74668579    21.66016016     6.30607726
       119         1     2.00000000    11.05991081     2.81091597     4.21096272
       120         1     2.00000000    10.58016748    24.01039376     6.30607575
       121         1     2.00000000     8.71445225     4.65048205     4.21096320
       122         1     2.00000000    10.28759382     9.10942420     6.30607494
       123         1     2.00000000     4.01644525     8.32494940     4.21096202
       124         1     2.00000000     4.54146935     4.12836104     0.02073714
       125         1     2.00000000     9.77955241    13.30211373     6.30607488
       126         1     2.00000000    17.91981906    16.44254422     0.02073982
       127         1     2.00000000    18.07971572    31.36475254     0.02073956
       128         1     2.00000000    12.95215347    22.18767520     6.30607562
       129         1     2.00000000     7.41523082    32.13156644     0.02073794
       130         1     2.00000000    17.18487307    22.74902620     2.11585169
       131         1     2.00000000    17.43180570    20.63737057     0.02073996
       132         1     2.00000000    16.05898052    14.08644294     4.21096330
       133         1     2.00000000     7.68437652    13.03862054     0.02073949
       134         1     2.00000000    14.97163857     5.42444321     6.30607476
       135         1     2.00000000    18.37594502    12.23105306     0.02073970
       136         1     2.00000000    15.06163617    22.45723970     0.02074012
       137         1     2.00000000     7.15464880     0.18767514     2.11584836
       138         1     2.00000000    15.81870585    16.18583472     2.11585164
       139         1     2.00000000    14.21531225    11.72626370     4.21096326
       140         1     2.00000000    13.72082981    15.92370927     0.02073993
       141         1     2.00000000     7.68176423    30.03232525     6.30607419
       142         1     2.00000000    16.55318295     9.87665008     0.02073967
       143         1     2.00000000    13.40493519     0.97358906     4.21096263
       144         1     2.00000000    10.03335545    11.20691568     0.02073969
       145         1     2.00000000    11.87442329    13.56508826     0.02073979
       146         1     2.00000000    10.80026443     4.91086714     6.30607471
       147         1     2.00000000    13.96832225    13.82645411     2.11585158
       148         1     2.00000000    18.14742527    14.34139179     6.30607501
       149         1     2.00000000     9.26813081    17.48450492     2.11585192
       150         1     2.00000000    18.48541169    29.20870942     6.30607475
       151         1     2.00000000    12.12491788    11.46808838     6.30607497
       152         1     2.00000000    12.63008204     7.26922643     2.11585146
       153         1     2.00000000    16.57180649    26.88626365     6.30607494
       154         1     2.00000000    12.88602699     5.16937777     4.21096306
       155         1     2.00000000    16.55318295     9.87665010     4.21096317
       156         1     2.00000000    13.21635629    20.10380371     4.21096396
       157         1     2.00000000    14.21531227    11.72626366     0.02073975
       158         1     2.00000000    16.80092607     7.78414119     6.30607485
       159         1     2.00000000    17.33085123     3.57180557     2.11585121
       160         1     2.00000000    16.89647474    24.80852782     4.21096339
       161         1     2.00000000    16.89647475    24.80852778     0.02073986
       162         1     2.00000000    15.81870582    16.18583475     6.30607513
       163         1     2.00000000    15.32678595    20.37426206     2.11585190
       164         1     2.00000000    14.21976512    28.72067718     6.30607479
       165         1     2.00000000    14.49095569    26.62395939     4.21096332
       166         1     2.00000000    15.73726179    33.18495883     0.02073931
       167         1     2.00000000    17.04598202     5.68411652     4.21096303
       168         1     2.00000000    13.40493527     0.97358891     0.02073914
       169         1     2.00000000    18.65049117    10.11030161     2.11585140
       170         1     2.00000000    11.87442318    13.56508838     4.21096333
       171         1     2.00000000    10.30968629    26.10130949     0.02074003
       172         1     2.00000000    16.05898054    14.08644291     0.02073979
       173         1     2.00000000    15.57561102    18.28053464     4.21096351
       174         1     2.00000000    16.80092607     7.78414117     2.11585136
       175         1     2.00000000     8.19778143     8.84828465     0.02073996
       176         1     2.00000000    15.32678591    20.37426211     6.30607537
       177         1     2.00000000    12.68005388    24.27202092     4.21096381
       178         1     2.00000000     4.55031359    21.13478872     6.30607394
       179         1     2.00000000    12.37622915     9.36929156     0.02073970
       180         1     2.00000000    13.47177259    18.01649252     2.11585190
       181         1     2.00000000    11.58531610    32.65351424     0.02073889
       182         1     2.00000000     7.42719619    15.13029797     2.11585054
       183         1     2.00000000    10.28759424     9.10942386     2.11585167
       184         1     2.00000000    16.30942521    28.98783983     4.21096307
       185         1     2.00000000    13.94211437    30.81520489     4.21096285
       186         1     2.00000000    14.46404453     9.62633158     6.30607493
       187         1     2.00000000    11.32329049     0.71007728     2.11585061
       188         1     2.00000000    13.66745890    32.91487110     2.11585095
       189         1     2.00000000    17.58752631     1.49759405     4.21096290
       190         1     2.00000000    11.85653577    30.55395208     6.30607440
       191         1     2.00000000    14.78494247    24.53599652     2.11585180
       192         1     2.00000000    16.03289676    31.06968857     6.30607467
       193         1     2.00000000    11.58531598    32.65351453     4.21096247
       194         1     2.00000000    11.85653588    30.55395176     2.11585102
       195         1     2.00000000     8.45540127     6.75010075     6.30607546
       196         1     2.00000000    13.96832225    13.82645414     6.30607506
       197         1     2.00000000    10.84759275    21.92310664     0.02074079
       198         1     2.00000000     9.76958253    30.29302402     4.21096255
       199         1     2.00000000    11.11081734    19.83723760     6.30607607
       200         1     2.00000000    13.47177248    18.01649263     6.30607535
       201         1     2.00000000    14.46404454     9.62633154     2.11585146
       202         1     2.00000000    14.97163858     5.42444315     2.11585128
       203         1     2.00000000    10.84759212    21.92310702     4.21096448
       204         1     2.00000000    14.71490289     7.52714753     4.21096313
       205         1     2.00000000     8.48215882    23.74913026     4.21096442
       206         1     2.00000000    10.54309202     7.01048312     4.21096335
       207         1     2.00000000    12.40271729    26.36212003     6.30607513
       208         1     2.00000000    17.04598203     5.68411650     0.02073953
       209         1     2.00000000    11.36892659    17.74998041     4.21096372
       210         1     2.00000000    16.30942519    28.98783984     0.02073951
       211         1     2.00000000    14.49095576    26.62395932     0.02073980
       212         1     2.00000000    11.62294185    15.65935072     2.11585172
       213         1     2.00000000    11.36892689    17.74998016     0.02074022
       214         1     2.00000000     7.16886722    17.22005647     4.21096168
       215         1     2.00000000     8.19778000     8.84828554     4.21096336
       216         1     2.00000000    17.80106989    33.46320799     2.11585116
       217         1     2.00000000    13.21635643    20.10380355     0.02074038
       218         1     2.00000000    17.68051266    18.53861173     2.11585165
       219         1     2.00000000     9.00880055    19.57252204     4.21096510
       220         1     2.00000000    10.03952992    28.19592114     2.11585137
       221         1     2.00000000    10.54309257     7.01048285     0.02073964
       222         1     2.00000000    17.68051265    18.53861175     6.30607514
       223         1     2.00000000    12.12491795    11.46808825     2.11585157
       224         1     2.00000000    16.03289677    31.06968842     2.11585117
       225         1     2.00000000    17.43180570    20.63737059     4.21096346
       226         1     2.00000000    17.91981905    16.44254424     4.21096333
       227         1     2.00000000    18.14742527    14.34139178     2.11585151
       228         1     2.00000000    18.37594502    12.23105307     4.21096320
       229         1     2.00000000    18.90019235     8.03255134     4.21096309
       230         1     2.00000000    18.90019235     8.03255133     0.02073959
       231         1     2.00000000    30.91098123    31.35734549     2.11585128
       232         1     2.00000000    21.10231774     8.22792113     6.30607483
       233         1     2.00000000    19.53459446    20.88732188     6.30607510
       234         1     2.00000000    20.70554586    10.37531657     0.02073962
       235         1     2.00000000    22.78786966    10.73497583     6.30607485
       236         1     2.00000000    22.42651569    14.74457170     2.11585140
       237         1     2.00000000    26.24916441    31.65811934     4.21096310
       238         1     2.00000000    31.75293984    11.44896316     4.21096339
       239         1     2.00000000    28.49329399    23.01779386     4.21096277
       240         1     2.00000000    22.48541453    12.69155859     4.21096317
       241         1     2.00000000    21.46869015     4.21814498     6.30607472
       242         1     2.00000000    30.93610594    14.31221825     4.21096309
       243         1     2.00000000    19.78743016    18.81243593     4.21096330
       244         1     2.00000000    24.44968534    32.67949835     6.30607495
       245         1     2.00000000    32.72809170    30.30136985     4.21096284
       246         1     2.00000000    25.69119143    22.07973629     0.02073949
       247         1     2.00000000    26.94369390    28.76374384     4.21096296
       248         1     2.00000000    25.30470758     0.50033049     4.21096315
       249         1     2.00000000    34.02722115    19.83713329     6.30607427
       250         1     2.00000000    34.61624045    12.23816135     4.21096330
       251         1     2.00000000    20.24431702    14.57885189     4.21096322
       252         1     2.00000000    34.08271209     2.80654077     4.21096327
       253         1     2.00000000    25.16545958    29.83330027     6.30607481
       254         1     2.00000000    20.45694021    29.77079970     4.21096294
       255         1     2.00000000    21.79202164    21.20306125     0.02073974
       256         1     2.00000000    32.26188295     3.85675344     2.11585169
       257         1     2.00000000    21.79202164    21.20306125     4.21096323
       258         1     2.00000000    23.04478236    26.10322097     2.11585135
       259         1     2.00000000    32.42380685    25.58620075     6.30607435
       260         1     2.00000000    27.84550323     8.82869406     2.11585159
       261         1     2.00000000    26.52289003     2.30989681     2.11585147
       262         1     2.00000000    31.96848788    33.18750399     0.02073961
       263         1     2.00000000    21.16640261     6.17628711     0.02073957
       264         1     2.00000000    28.60345202     5.96602629     2.11585162
       265         1     2.00000000    28.04132481    30.58854007     6.30607476
       266         1     2.00000000    30.14864390     0.19701423     6.30607489
       267         1     2.00000000    26.94369387    28.76374383     0.02073947
       268         1     2.00000000    24.83015756    25.20283005     0.02073941
       269         1     2.00000000    34.35788246     7.52119769     2.11585213
       270         1     2.00000000    32.78365250    13.28054379     6.30607494
       271         1     2.00000000    25.79921575     5.15681818     2.11585161
       272         1     2.00000000    33.57777165    10.40214038     2.11585195
       273         1     2.00000000    26.63528497     7.02289767     4.21096329
       274         1     2.00000000    29.09376136    32.42000770     4.21096307
       275         1     2.00000000    32.15264454    20.87614441     4.21096253
       276         1     2.00000000    20.16289219    31.74133808     6.30607470
       277         1     2.00000000    23.95575900    19.16300473     4.21096318
       278         1     2.00000000    27.68657302    25.87437997     4.21096283
       279         1     2.00000000    22.07934331    16.91612622     0.02073968
       280         1     2.00000000    31.99777809    16.15718469     2.11585113
       281         1     2.00000000    27.11719745    11.66660567     6.30607511
       282         1     2.00000000    30.59296305    26.64046748     0.02073928
       283         1     2.00000000    34.84587910    33.96813540     0.02073956
       284         1     2.00000000    31.99777793    16.15718456     6.30607466
       285         1     2.00000000    26.31635701    14.78673542     6.30607470
       286         1     2.00000000    31.66309628    28.46900836     2.11585104
       287         1     2.00000000    29.51270177    24.81977928     2.11585098
       288         1     2.00000000    31.15887574    19.04879752     6.30607448
       289         1     2.00000000    34.61623985    12.23816110     0.02073995
       290         1     2.00000000    21.46869014     4.21814496     2.11585122
       291         1     2.00000000    24.99969133     8.30980376     6.30607487
       292         1     2.00000000    32.26188265     3.85675338     6.30607509
       293         1     2.00000000    31.75293972    11.44896310     0.02073994
       294         1     2.00000000    31.37175484    23.75837706     4.21096255
       295         1     2.00000000    24.42273770    15.22579992     4.21096298
       296         1     2.00000000    24.83015757    25.20283005     4.21096291
       297         1     2.00000000    21.10231774     8.22792113     2.11585133
       298         1     2.00000000    26.52289001     2.30989680     6.30607497
       299         1     2.00000000    33.02866554     0.97362066     6.30607493
       300         1     2.00000000    30.71711311     9.60840680     6.30607518
       301         1     2.00000000    24.17555352    17.20273400     2.11585136
       302         1     2.00000000    30.19071019    17.19435305     0.02073942
       303         1     2.00000000    22.48541453    12.69155859     0.02073967
       304         1     2.00000000    33.01297768    18.00616561     0.02073911
       305         1     2.00000000    29.63717615     7.77454318     4.21096340
       306         1     2.00000000    26.63528498     7.02289767     0.02073980
       307         1     2.00000000    22.33802409    29.29523575     6.30607472
       308         1     2.00000000    19.78875100     1.70352967     2.11585120
       309         1     2.00000000    26.31635703    14.78673543     2.11585120
       310         1     2.00000000    33.57777140    10.40214031     6.30607533
       311         1     2.00000000    23.40836497    30.99545815     4.21096310
       312         1     2.00000000    21.16640261     6.17628711     4.21096306
       313         1     2.00000000    30.14864395     0.19701426     2.11585139
       314         1     2.00000000    33.78897596    32.13454363     2.11585116
       315         1     2.00000000    27.68657301    25.87437997     0.02073935
       316         1     2.00000000    31.48237228     6.73497052     6.30607524
       317         1     2.00000000    24.44968530    32.67949834     2.11585145
       318         1     2.00000000    31.15887586    19.04879759     2.11585093
       319         1     2.00000000    33.48758345    27.41714829     4.21096255
       320         1     2.00000000    23.93901728    28.01451007     4.21096300
       321         1     2.00000000    29.13946425    15.35296227     6.30607480
       322         1     2.00000000    33.21192058    22.70875561     6.30607405
       323         1     2.00000000    29.39557091     3.07639232     2.11585153
       324         1     2.00000000    23.68093688     1.79624871     6.30607477
       325         1     2.00000000    27.11719747    11.66660568     2.11585161
       326         1     2.00000000    31.96848784    33.18750398     4.21096300
       327         1     2.00000000    34.54992352    29.25006203     6.30607470
       328         1     2.00000000    20.43637685    12.48413397     2.11585143
       329         1     2.00000000    27.35192634    16.49404247     0.02073953
       330         1     2.00000000    33.02866576     0.97362070     2.11585137
       331         1     2.00000000    32.15264462    20.87614441     0.02073908
       332         1     2.00000000    19.85527790    33.69759777     4.21096296
       333         1     2.00000000    22.33802414    29.29523571     2.11585120
       334         1     2.00000000    34.08271175     2.80654078     0.02073989
       335         1     2.00000000    26.24916440    31.65811934     0.02073961
       336         1     2.00000000    33.31092122     5.68841199     4.21096353
       337         1     2.00000000    28.91911399    10.65840315     4.21096335
       338         1     2.00000000    27.35192633    16.49404247     4.21096302
       339         1     2.00000000    22.78786966    10.73497583     2.11585135
       340         1     2.00000000    29.39557083     3.07639229     6.30607502
       341         1     2.00000000    30.93610592    14.31221820     0.02073963
       342         1     2.00000000    27.60032626     4.13844813     0.02073981
       343         1     2.00000000    20.45694013    29.77079970     0.02073949
       344         1     2.00000000    34.02722160    19.83713337     2.11585057
       345         1     2.00000000    29.51270172    24.81977926     6.30607448
       346         1     2.00000000    34.26315394    24.53871897     4.21096248
       347         1     2.00000000    30.19071017    17.19435307     4.21096291
       348         1     2.00000000    31.48237242     6.73497057     2.11585178
       349         1     2.00000000    24.76326941     3.47528763     4.21096324
       350         1     2.00000000    31.66309603    28.46900832     6.30607452
       351         1     2.00000000    33.78897526    32.13454344     6.30607465
       352         1     2.00000000    28.49329398    23.01779387     0.02073927
       353         1     2.00000000    28.30791982     1.24581327     4.21096319
       354         1     2.00000000    23.04478236    26.10322098     6.30607485
       355         1     2.00000000    27.49446710    21.24636465     6.30607453
       356         1     2.00000000    23.93916074    21.15383576     2.11585143
       357         1     2.00000000    26.08070975     9.98874791     4.21096331
       358         1     2.00000000    29.09376136    32.42000769     0.02073960
       359         1     2.00000000    25.87586069    26.96911037     6.30607466
       360         1     2.00000000    34.85007458    16.95726240     2.11585082
       361         1     2.00000000    27.26012199    33.48363963     6.30607489
       362         1     2.00000000    29.91443823    12.49362146     2.11585154
       363         1     2.00000000    32.78365279    13.28054392     2.11585150
       364         1     2.00000000    34.54992444    29.25006188     2.11585135
       365         1     2.00000000    32.53074384     8.56461916     0.02074016
       366         1     2.00000000    22.42651568    14.74457170     6.30607490
       367         1     2.00000000    21.86519189    19.03648989     2.11585148
       368         1     2.00000000    34.26315374    24.53871897     0.02073892
       369         1     2.00000000    33.01297757    18.00616570     4.21096254
       370         1     2.00000000    28.38092376    18.17472905     2.11585126
       371         1     2.00000000    30.91098104    31.35734542     6.30607475
       372         1     2.00000000    21.31353384    23.17280701     6.30607501
       373         1     2.00000000    28.04132486    30.58854010     2.11585127
       374         1     2.00000000    26.08070974     9.98874791     0.02073981
       375         1     2.00000000    31.20545100     2.02351076     4.21096321
       376         1     2.00000000    34.35788183     7.52119759     6.30607550
       377         1     2.00000000    23.40836492    30.99545818     0.02073958
       378         1     2.00000000    25.30470757     0.50033049     0.02073966
       379         1     2.00000000    32.42380703    25.58620076     2.11585089
       380         1     2.00000000    33.31092096     5.68841198     0.02074023
       381         1     2.00000000    30.44028897     4.91079707     4.21096335
       382         1     2.00000000    28.60345199     5.96602627     6.30607512
       383         1     2.00000000    33.81793714    15.11693673     4.21096290
       384         1     2.00000000    31.20545092     2.02351075     0.02073976
       385         1     2.00000000    23.93901728    28.01451008     0.02073949
       386         1     2.00000000    21.29167263    25.16097725     4.21096327
       387         1     2.00000000    21.31353382    23.17280703     2.11585152
       388         1     2.00000000    27.49446712    21.24636467     2.11585102
       389         1     2.00000000    20.02230292    16.67204172     2.11585151
       390         1     2.00000000    22.07934331    16.91612623     4.21096318
       391         1     2.00000000    28.30791980     1.24581326     0.02073970
       392         1     2.00000000    25.69119143    22.07973629     4.21096299
       393         1     2.00000000    25.87586070    26.96911038     2.11585117
       394         1     2.00000000    21.78299261     2.24477350     4.21096292
       395         1     2.00000000    27.95589873    13.53099616     0.02073966
       396         1     2.00000000    28.76922480    27.69686107     2.11585113
       397         1     2.00000000    32.53074387     8.56461918     4.21096354
       398         1     2.00000000    29.13946429    15.35296230     2.11585129
       399         1     2.00000000    28.38092371    18.17472904     6.30607477
       400         1     2.00000000    32.72809140    30.30136979     0.02073958
       401         1     2.00000000    30.59296309    26.64046747     4.21096273
       402         1     2.00000000    29.63717615     7.77454317     0.02073993
       403         1     2.00000000    30.71711316     9.60840684     2.11585171
       404         1     2.00000000    33.48758332    27.41714830     0.02073915
       405         1     2.00000000    20.02230292    16.67204172     6.30607501
       406         1     2.00000000    26.50315010    24.02094302     2.11585113
       407         1     2.00000000    20.24431703    14.57885188     0.02073972
       408         1     2.00000000    23.95575900    19.16300473     0.02073968
       409         1     2.00000000    26.50315009    24.02094301     6.30607463
       410         1     2.00000000    24.76326940     3.47528763     0.02073974
       411         1     2.00000000    29.17270866    20.06010105     4.21096281
       412         1     2.00000000    29.91443815    12.49362143     6.30607503
       413         1     2.00000000    33.81793698    15.11693658     0.02073957
       414         1     2.00000000    24.17555352    17.20273400     6.30607486
       415         1     2.00000000    27.95589873    13.53099617     4.21096315
       416         1     2.00000000    29.17270867    20.06010105     0.02073932
       417         1     2.00000000    27.26012199    33.48363964     2.11585139
       418         1     2.00000000    28.91911396    10.65840314     0.02073986
       419         1     2.00000000    34.84587873    33.96813533     4.21096277
       420         1     2.00000000    27.60032628     4.13844814     4.21096330
       421         1     2.00000000    19.85527789    33.69759776     0.02073947
       422         1     2.00000000    28.76922473    27.69686105     6.30607462
       423         1     2.00000000    23.10030631     8.76099308     0.02073953
       424         1     2.00000000    25.16545960    29.83330027     2.11585129
       425         1     2.00000000    23.68093688     1.79624871     2.11585128
       426         1     2.00000000    27.84550322     8.82869405     6.30607508
       427         1     2.00000000    23.93916074    21.15383576     6.30607493
       428         1     2.00000000    31.37175480    23.75837707     0.02073906
       429         1     2.00000000    23.10030631     8.76099309     4.21096303
       430         1     2.00000000    24.99969133     8.30980376     2.11585137
       431         1     2.00000000    19.27182898    22.98549299     0.02073985
       432         1     2.00000000    30.44028891     4.91079704     0.02073991
       433         1     2.00000000    30.32475580    21.92834845     2.11585092
       434         1     2.00000000    34.85007391    16.95726209     6.30607411
       435         1     2.00000000    29.84405983    29.52461260     4.21096289
       436         1     2.00000000    29.84405974    29.52461258     0.02073944
       437         1     2.00000000    19.78875107     1.70352972     6.30607470
       438         1     2.00000000    21.86519189    19.03648990     6.30607498
       439         1     2.00000000    30.32475574    21.92834842     6.30607443
       440         1     2.00000000    33.21192072    22.70875567     2.11585049
       441         1     2.00000000    21.78299263     2.24477350     0.02073943
       442         1     2.00000000    24.42273770    15.22579992     0.02073948
       443         1     2.00000000    21.29167263    25.16097724     0.02073975
       444         1     2.00000000    20.16289197    31.74133787     2.11585117
       445         1     2.00000000    20.70554586    10.37531657     4.21096312
       446         1     2.00000000    19.78743017    18.81243592     0.02073979
       447         1     2.00000000    20.43637685    12.48413397     6.30607493
       448         1     2.00000000    25.79921574     5.15681818     6.30607511
       449         1     2.00000000    19.53459446    20.88732186     2.11585160
       450         1     2.00000000    19.38699489     3.84879262     0.02073948
       451         1     2.00000000    19.38699489     3.84879263     4.21096297
       452         1     2.00000000    19.27182897    22.98549300     4.21096331
       453         1     2.00000000    19.14205753    25.19910570     2.11585150
       454         1     2.00000000    19.11182715     5.95168366     2.11585129
       455         1     2.00000000    19.11182715     5.95168367     6.30607479
       456         1     2.00000000    19.14205754    25.19910551     6.30607494
       457         1     2.00000000    69.24376048     6.52945764     2.11584887
       458         1     2.00000000    73.78706099     4.92296295     0.02073697
       459         1     2.00000000    69.64945924     4.37341502     4.21096060
       460         1     2.00000000    72.15357121    17.45763162     0.02073705
       461         1     2.00000000    69.14084961     8.58041668     4.21096054
       462         1     2.00000000    74.00835356    19.81445712     4.21096057
       463         1     2.00000000    75.09909942    28.46894122     6.30607221
       464         1     2.00000000     1.15500427    31.34872194     2.11584813
       465         1     2.00000000     1.15500417    31.34872277     6.30607158
       466         1     2.00000000     1.41600107    29.24925757     0.02073692
       467         1     2.00000000    78.20436391    20.34354886     0.02073707
       468         1     2.00000000     0.09883815    22.69954630     4.21096074
       469         1     2.00000000     0.63339027     1.50597055     6.30607099
       470         1     2.00000000     1.39775171    12.25058141     2.11584925
       471         1     2.00000000    79.27377966    28.98806794     2.11584866
       472         1     2.00000000     1.39775170    12.25058190     6.30607267
       473         1     2.00000000    78.20436387    20.34354894     4.21096056
       474         1     2.00000000    78.98249340    14.07800488     2.11584885
       475         1     2.00000000     1.13530613    14.34061909     4.21096053
       476         1     2.00000000    75.59981239     7.28081340     4.21096056
       477         1     2.00000000    78.75346832    33.18836594     2.11584799
       478         1     2.00000000     1.13530602    14.34061854     0.02073708
       479         1     2.00000000    78.22815137     3.34577415     6.30607187
       480         1     2.00000000     0.35601858    20.60786800     6.30607233
       481         1     2.00000000    79.78818918    24.79357335     2.11584904
       482         1     2.00000000    69.92810679     2.27495906     6.30607231
       483         1     2.00000000    74.84315308    30.56878995     0.02073687
       484         1     2.00000000     0.36797586     3.60660040     4.21096000
       485         1     2.00000000    77.41949074     9.63685715     4.21096071
       486         1     2.00000000     0.10144087     5.70584416     2.11584884
       487         1     2.00000000    78.75346820    33.18836613     6.30607152
       488         1     2.00000000    74.06171720     2.82329677     6.30607213
       489         1     2.00000000    79.78031423     7.80294448     4.21096086
       490         1     2.00000000    74.58473991    32.66683681     6.30607204
       491         1     2.00000000    79.78031405     7.80294438     0.02073730
       492         1     2.00000000    69.14084961     8.58041668     0.02073704
       493         1     2.00000000    79.24701860    11.98903582     0.02073727
       494         1     2.00000000    71.99191452     2.55320889     4.21096048
       495         1     2.00000000    76.66926727    32.92725186     0.02073660
       496         1     2.00000000    78.49448487     1.24496191     0.02073632
       497         1     2.00000000    74.77702565    13.55049118     2.11584882
       498         1     2.00000000    70.14648582     0.19605062     0.02073706
       499         1     2.00000000    78.49448478     1.24496204     4.21095973
       500         1     2.00000000    79.51334128     9.89746336     2.11584919
       501         1     2.00000000     0.89256611    33.44939544     4.21095913
       502         1     2.00000000     0.87411040    16.42941020     2.11584845
       503         1     2.00000000    72.94423482    11.20216998     6.30607231
       504         1     2.00000000    75.59981239     7.28081339     0.02073705
       505         1     2.00000000    77.95959257     5.44514441     0.02073693
       506         1     2.00000000    72.24500370     0.45468969     6.30607219
       507         1     2.00000000    78.72038033    16.16564342     0.02073696
       508         1     2.00000000    77.69582778    24.53125170     4.21096064
       509         1     2.00000000    77.94963082    22.43605329     2.11584891
       510         1     2.00000000    74.58473992    32.66683679     2.11584854
       511         1     2.00000000    70.54430527    12.98913999     6.30607227
       512         1     2.00000000    78.46105260    18.25366058     6.30607220
       513         1     2.00000000    73.50941011     7.01749027     2.11584879
       514         1     2.00000000    79.78818915    24.79357362     6.30607250
       515         1     2.00000000    72.49687693    32.41018125     4.21096043
       516         1     2.00000000    72.24500370     0.45468968     2.11584869
       517         1     2.00000000    79.51334132     9.89746350     6.30607259
       518         1     2.00000000    75.04912366    11.46614566     0.02073710
       519         1     2.00000000    75.32645901     9.37604699     2.11584886
       520         1     2.00000000    76.92891541    30.82730067     2.11584848
       521         1     2.00000000    72.49687694    32.41018124     0.02073694
       522         1     2.00000000    71.42612266    23.75968845     6.30607235
       523         1     2.00000000    76.41072056     0.98356788     6.30607186
       524         1     2.00000000    76.61836373    15.90092852     2.11584876
       525         1     2.00000000    78.22815149     3.34577403     2.11584838
       526         1     2.00000000    70.39832772    32.16636212     6.30607231
       527         1     2.00000000    77.68964615     7.54224610     6.30607237
       528         1     2.00000000     0.61434851    18.51810980     0.02073672
       529         1     2.00000000    76.10624163    20.07881553     6.30607232
       530         1     2.00000000    79.01472732    31.08768637     0.02073657
       531         1     2.00000000    69.07869274    25.62786617     6.30607240
       532         1     2.00000000    71.15736859     8.85190310     2.11584879
       533         1     2.00000000    71.42612266    23.75968845     2.11584885
       534         1     2.00000000    72.66754271    13.28092658     4.21096055
       535         1     2.00000000    75.35295338    26.36887597     4.21096055
       536         1     2.00000000    77.14901017    11.72777272     2.11584893
       537         1     2.00000000    73.01427871    28.21102023     0.02073703
       538         1     2.00000000    78.98249337    14.07800503     6.30607233
       539         1     2.00000000    76.66926724    32.92725191     4.21096007
       540         1     2.00000000    77.14901018    11.72777277     6.30607241
       541         1     2.00000000    79.01472727    31.08768660     4.21096007
       542         1     2.00000000    77.44158832    26.62874394     6.30607230
       543         1     2.00000000     1.41600127    29.24925843     4.21096037
       544         1     2.00000000     0.89256625    33.44939489     0.02073577
       545         1     2.00000000    77.94963081    22.43605338     6.30607238
       546         1     2.00000000    69.80936490    19.29562247     0.02073707
       547         1     2.00000000    69.64945924     4.37341501     0.02073710
       548         1     2.00000000    74.77702565    13.55049120     6.30607232
       549         1     2.00000000     0.36797586     3.60660031     0.02073646
       550         1     2.00000000    70.54430527    12.98913999     2.11584877
       551         1     2.00000000    70.29737464    15.10079545     0.02073701
       552         1     2.00000000    71.67020351    21.65172399     4.21096060
       553         1     2.00000000     0.09883803    22.69954619     0.02073727
       554         1     2.00000000    72.75754171    30.31372457     6.30607223
       555         1     2.00000000    69.35323957    23.50711454     0.02073713
       556         1     2.00000000    72.66754271    13.28092657     0.02073705
       557         1     2.00000000     0.63339070     1.50597016     2.11584745
       558         1     2.00000000    71.91047761    19.55233178     2.11584882
       559         1     2.00000000    73.51387123    24.01190351     4.21096059
       560         1     2.00000000    74.00835357    19.81445710     0.02073707
       561         1     2.00000000     0.10144100     5.70584419     6.30607224
       562         1     2.00000000    71.17600025    25.86151758     0.02073710
       563         1     2.00000000    74.32907634     0.72005616     4.21096029
       564         1     2.00000000    77.69582774    24.53125164     0.02073714
       565         1     2.00000000    75.85476033    22.17307837     0.02073710
       566         1     2.00000000    76.92891536    30.82730075     6.30607199
       567         1     2.00000000    73.76086147    21.91171262     2.11584884
       568         1     2.00000000    69.58175937    21.39677541     6.30607236
       569         1     2.00000000    78.46105272    18.25366044     2.11584869
       570         1     2.00000000    69.24376048     6.52945765     6.30607237
       571         1     2.00000000    75.60426527    24.27007893     6.30607234
       572         1     2.00000000    75.09909943    28.46894119     2.11584871
       573         1     2.00000000    71.15736859     8.85190310     6.30607229
       574         1     2.00000000    74.84315307    30.56878998     4.21096036
       575         1     2.00000000    71.17600025    25.86151759     4.21096060
       576         1     2.00000000    74.51282453    15.63436261     4.21096054
       577         1     2.00000000    73.51387123    24.01190350     0.02073709
       578         1     2.00000000    70.92825589    27.95402672     6.30607234
       579         1     2.00000000    70.39832772    32.16636212     2.11584881
       580         1     2.00000000    70.83270216    10.92963866     4.21096053
       581         1     2.00000000    70.83270216    10.92963866     0.02073703
       582         1     2.00000000    71.91047761    19.55233179     6.30607232
       583         1     2.00000000    72.40239467    15.36390409     2.11584879
       584         1     2.00000000    73.50941010     7.01749028     6.30607229
       585         1     2.00000000    73.23822020     9.11420750     4.21096056
       586         1     2.00000000    71.99191452     2.55320888     0.02073698
       587         1     2.00000000    70.68319840    30.05405142     4.21096057
       588         1     2.00000000    74.32907635     0.72005615     0.02073680
       589         1     2.00000000    69.07869274    25.62786617     2.11584890
       590         1     2.00000000    75.85476032    22.17307840     4.21096060
       591         1     2.00000000    77.41949071     9.63685711     0.02073719
       592         1     2.00000000    71.67020351    21.65172399     0.02073710
       593         1     2.00000000    72.15357121    17.45763163     4.21096055
       594         1     2.00000000    70.92825589    27.95402671     2.11584884
       595         1     2.00000000    79.53140171    26.88988317     0.02073713
       596         1     2.00000000    72.40239467    15.36390410     6.30607229
       597         1     2.00000000    75.04912366    11.46614567     4.21096060
       598         1     2.00000000     0.87411017    16.42941071     6.30607202
       599         1     2.00000000    75.35295338    26.36887595     0.02073705
       600         1     2.00000000    74.25740984    17.72167367     2.11584879
       601         1     2.00000000    76.14385978     3.08465365     0.02073678
       602         1     2.00000000     0.35601863    20.60786781     2.11584883
       603         1     2.00000000    77.44158832    26.62874383     2.11584882
       604         1     2.00000000    71.41974937     6.75032750     4.21096056
       605         1     2.00000000    73.78706097     4.92296297     4.21096047
       606         1     2.00000000    73.26513821    26.11183598     6.30607231
       607         1     2.00000000    76.41072060     0.98356782     2.11584833
       608         1     2.00000000    74.06171722     2.82329675     2.11584862
       609         1     2.00000000    70.14648582     0.19605062     4.21096056
       610         1     2.00000000    75.87263957     5.18421602     6.30607218
       611         1     2.00000000    72.94423482    11.20216997     2.11584881
       612         1     2.00000000    71.69627834     4.66847929     6.30607228
       613         1     2.00000000    76.14385975     3.08465369     4.21096025
       614         1     2.00000000    75.87263961     5.18421598     2.11584869
       615         1     2.00000000    79.27377964    28.98806825     6.30607211
       616         1     2.00000000    73.76086146    21.91171264     6.30607234
       617         1     2.00000000    76.88158706    13.81505912     0.02073708
       618         1     2.00000000    77.95959258     5.44514444     4.21096045
       619         1     2.00000000    76.61836371    15.90092856     6.30607227
       620         1     2.00000000    74.25740984    17.72167369     6.30607229
       621         1     2.00000000    73.26513821    26.11183597     2.11584881
       622         1     2.00000000    72.75754171    30.31372456     2.11584872
       623         1     2.00000000    76.88158705    13.81505916     4.21096058
       624         1     2.00000000    73.01427871    28.21102023     4.21096052
       625         1     2.00000000    79.24701866    11.98903598     4.21096079
       626         1     2.00000000    77.18608913    28.72768501     4.21096041
       627         1     2.00000000    75.32645901     9.37604700     6.30607235
       628         1     2.00000000    70.68319840    30.05405142     0.02073708
       629         1     2.00000000    76.36025601    17.98818585     4.21096050
       630         1     2.00000000    71.41974937     6.75032750     0.02073706
       631         1     2.00000000    73.23822020     9.11420749     0.02073706
       632         1     2.00000000    76.10624166    20.07881548     2.11584881
       633         1     2.00000000    76.36025603    17.98818582     0.02073703
       634         1     2.00000000     0.61434839    18.51811007     4.21096037
       635         1     2.00000000    79.53140179    26.88988346     4.21096063
       636         1     2.00000000    69.92810679     2.27495905     2.11584881
       637         1     2.00000000    74.51282453    15.63436260     0.02073704
       638         1     2.00000000    70.04866978    17.19955453     2.11584879
       639         1     2.00000000    78.72038029    16.16564354     4.21096041
       640         1     2.00000000    77.68964612     7.54224608     2.11584890
       641         1     2.00000000    77.18608914    28.72768492     0.02073691
       642         1     2.00000000    70.04866978    17.19955453     6.30607229
       643         1     2.00000000    75.60426527    24.27007889     2.11584885
       644         1     2.00000000    71.69627834     4.66847929     2.11584877
       645         1     2.00000000    70.29737464    15.10079545     4.21096051
       646         1     2.00000000    69.80936490    19.29562247     4.21096057
       647         1     2.00000000    69.58175937    21.39677541     2.11584886
       648         1     2.00000000    69.35323957    23.50711454     4.21096063
       649         1     2.00000000    68.82899013    27.70561660     4.21096067
       650         1     2.00000000    68.82899013    27.70561660     0.02073717
       651         1     2.00000000    56.81817315     4.38081708     2.11584997
       652         1     2.00000000    66.62686625    27.51024640     6.30607254
       653         1     2.00000000    68.19458570    14.85084457     6.30607222
       654         1     2.00000000    67.02363848    25.36285129     0.02073723
       655         1     2.00000000    64.94131426    25.00319217     6.30607257
       656         1     2.00000000    65.30267468    20.99359617     2.11584891
       657         1     2.00000000    61.47999702     4.08004589     4.21096097
       658         1     2.00000000    55.97624774    24.28920816     4.21096240
       659         1     2.00000000    59.23589694    12.72037409     4.21095970
       660         1     2.00000000    65.24377167    23.04660982     4.21096068
       661         1     2.00000000    66.26048848    31.52002249     6.30607257
       662         1     2.00000000    56.79310259    21.42595196     4.21096055
       663         1     2.00000000    67.94175268    16.92573098     4.21096052
       664         1     2.00000000    63.27947764     3.05866842     6.30607262
       665         1     2.00000000    36.95816335     3.59308727     4.21096218
       666         1     2.00000000    62.03799671    13.65842704     0.02073653
       667         1     2.00000000    60.78546935     6.97442034     4.21096074
       668         1     2.00000000    62.42929549     1.19331358     4.21096110
       669         1     2.00000000    35.65141112    14.07392165     6.30607484
       670         1     2.00000000    35.05634900    21.66403778     4.21096166
       671         1     2.00000000    67.48486872    21.15931558     4.21096062
       672         1     2.00000000    35.61001996    31.08415826     4.21096247
       673         1     2.00000000    62.56370427     5.90486457     6.30607258
       674         1     2.00000000    67.27223016     5.96736565     4.21096079
       675         1     2.00000000    65.93716042    14.53510702     0.02073690
       676         1     2.00000000    37.43358611    30.03602771     2.11585058
       677         1     2.00000000    65.93716041    14.53510701     4.21096040
       678         1     2.00000000    64.68439006     9.63494232     2.11584864
       679         1     2.00000000    37.23019416     8.31069405     6.30607383
       680         1     2.00000000    59.88368256    26.90947464     2.11584968
       681         1     2.00000000    61.20628234    33.42827265     2.11584959
       682         1     2.00000000    55.76066696     2.55065895     0.02073830
       683         1     2.00000000    66.56277839    29.56188049     0.02073723
       684         1     2.00000000    59.12573308    29.77213915     2.11584972
       685         1     2.00000000    59.68783549     5.14962425     6.30607277
       686         1     2.00000000    57.58535416     1.49662812     6.30607339
       687         1     2.00000000    60.78546927     6.97442026     0.02073731
       688         1     2.00000000    62.89901361    10.53533030     0.02073689
       689         1     2.00000000    35.31789006    26.36940882     2.11585055
       690         1     2.00000000    36.90664114    20.61981708     6.30607299
       691         1     2.00000000    61.92996410    30.58135297     2.11584944
       692         1     2.00000000    36.10275449    23.49332858     2.11585069
       693         1     2.00000000    61.09389891    28.71527234     4.21096123
       694         1     2.00000000    58.63539681     3.31815665     4.21096119
       695         1     2.00000000    37.48386375    13.02775059     4.21096261
       696         1     2.00000000    67.56628418     3.99682798     6.30607243
       697         1     2.00000000    63.77342278    16.57516419     4.21096039
       698         1     2.00000000    60.04259522     9.86378359     4.21096018
       699         1     2.00000000    65.64984192    18.82204043     0.02073706
       700         1     2.00000000    55.73142913    19.58099821     2.11584924
       701         1     2.00000000    60.61199257    24.07156688     6.30607259
       702         1     2.00000000    57.13619955     9.09769711     0.02073742
       703         1     2.00000000    55.73143090    19.58099885     6.30607343
       704         1     2.00000000    61.41284146    20.95144071     6.30607248
       705         1     2.00000000    56.06606445     7.26915228     2.11584934
       706         1     2.00000000    58.21647164    10.91838999     2.11584782
       707         1     2.00000000    56.57032398    16.68939251     6.30607243
       708         1     2.00000000    35.05634945    21.66403773     0.02073842
       709         1     2.00000000    66.26048848    31.52002248     2.11584907
       710         1     2.00000000    62.72949495    27.42836901     6.30607292
       711         1     2.00000000    37.43358392    30.03602742     6.30607423
       712         1     2.00000000    55.97624782    24.28920920     0.02073796
       713         1     2.00000000    56.35744417    11.97981733     4.21095836
       714         1     2.00000000    63.30645652    20.51237077     4.21096071
       715         1     2.00000000    62.89901366    10.53533035     4.21096039
       716         1     2.00000000    66.62686625    27.51024640     2.11584903
       717         1     2.00000000    61.20628253    33.42827273     6.30607301
       718         1     2.00000000    36.66761686    32.91905054     6.30607527
       719         1     2.00000000    57.01207036    26.12976226     6.30607193
       720         1     2.00000000    63.55362900    18.53543544     2.11584882
       721         1     2.00000000    57.53849481    18.54382378     0.02073744
       722         1     2.00000000    65.24377167    23.04660983     0.02073717
       723         1     2.00000000    36.68463385    15.90942203     0.02073839
       724         1     2.00000000    58.09200816    27.96362148     4.21096177
       725         1     2.00000000    61.09389894    28.71527238     0.02073778
       726         1     2.00000000    65.39114407     6.44292575     6.30607258
       727         1     2.00000000    67.94042596    34.03463709     2.11584898
       728         1     2.00000000    61.41284123    20.95144061     2.11584900
       729         1     2.00000000    36.10275405    23.49332844     6.30607429
       730         1     2.00000000    64.32079840     4.74270709     4.21096079
       731         1     2.00000000    66.56277839    29.56188049     4.21096073
       732         1     2.00000000    57.58535222     1.49662782     2.11585009
       733         1     2.00000000    35.90531229     1.75797658     2.11585067
       734         1     2.00000000    60.04259508     9.86378357     0.02073662
       735         1     2.00000000    56.24681502    29.00319582     6.30607415
       736         1     2.00000000    63.27947742     3.05866840     2.11584917
       737         1     2.00000000    56.57032260    16.68939110     2.11584823
       738         1     2.00000000    36.18384434     6.47537328     4.21096376
       739         1     2.00000000    63.79015091     7.72365290     4.21096063
       740         1     2.00000000    58.58974343    20.38520951     6.30607200
       741         1     2.00000000    36.44532656    11.19245545     6.30607512
       742         1     2.00000000    58.33359987    32.66177140     2.11584984
       743         1     2.00000000    64.04823875    33.94192217     6.30607294
       744         1     2.00000000    60.61199226    24.07156684     2.11584909
       745         1     2.00000000    55.76066395     2.55065672     4.21096178
       746         1     2.00000000    35.13494030     4.64062110     6.30607552
       747         1     2.00000000    67.29280852    23.25403438     2.11584891
       748         1     2.00000000    60.37728070    19.24412705     0.02073694
       749         1     2.00000000    36.66761940    32.91905261     2.11585091
       750         1     2.00000000    37.48386192    13.02775026     0.02073947
       751         1     2.00000000    67.87389906     2.04056861     4.21096062
       752         1     2.00000000    65.39114402     6.44292574     2.11584909
       753         1     2.00000000    35.61001912    31.08415812     0.02073975
       754         1     2.00000000    61.47999731     4.08004594     0.02073754
       755         1     2.00000000    36.37578692    28.20198336     4.21096347
       756         1     2.00000000    58.81007349    25.07976631     4.21096089
       757         1     2.00000000    60.37728070    19.24412692     4.21096027
       758         1     2.00000000    64.94131425    25.00319216     2.11584906
       759         1     2.00000000    58.33360053    32.66177161     6.30607321
       760         1     2.00000000    56.79310402    21.42595122     0.02073709
       761         1     2.00000000    60.12885212    31.59972097     0.02073792
       762         1     2.00000000    67.27223018     5.96736566     0.02073731
       763         1     2.00000000    35.65141221    14.07392224     2.11585159
       764         1     2.00000000    58.21647161    10.91839011     6.30607130
       765         1     2.00000000    35.40288086     9.35651057     4.21096385
       766         1     2.00000000    57.53849467    18.54382383     4.21096055
       767         1     2.00000000    56.24681366    29.00319559     2.11585010
       768         1     2.00000000    62.96590667    32.26288403     4.21096116
       769         1     2.00000000    56.06606506     7.26915239     6.30607298
       770         1     2.00000000    35.90531138     1.75797617     6.30607479
       771         1     2.00000000    59.23589628    12.72037397     0.02073605
       772         1     2.00000000    59.42608178     0.44783008     4.21096132
       773         1     2.00000000    64.68439009     9.63494232     6.30607216
       774         1     2.00000000    60.23472439    14.49180413     6.30607180
       775         1     2.00000000    63.79002332    14.58433332     2.11584841
       776         1     2.00000000    61.64847814    25.74942425     4.21096105
       777         1     2.00000000    58.63539773     3.31815676     0.02073813
       778         1     2.00000000    61.85330664     8.76905275     6.30607222
       779         1     2.00000000    60.46904081     2.25452674     6.30607292
       780         1     2.00000000    57.81475208    23.24454892     2.11584955
       781         1     2.00000000    36.90664252    20.61981714     2.11584952
       782         1     2.00000000    35.13494150     4.64062139     2.11585186
       783         1     2.00000000    37.15258027    25.32373127     0.02073793
       784         1     2.00000000    65.30267469    20.99359617     6.30607240
       785         1     2.00000000    65.86399062    16.70167855     2.11584871
       786         1     2.00000000    35.40288063     9.35651047     0.02074055
       787         1     2.00000000    36.68463492    15.90942165     4.21096188
       788         1     2.00000000    59.34827940    17.56344188     2.11584831
       789         1     2.00000000    56.81817468     4.38081673     6.30607277
       790         1     2.00000000    66.41564369    12.56535972     6.30607217
       791         1     2.00000000    59.68783510     5.14962423     2.11584930
       792         1     2.00000000    61.64847813    25.74942427     0.02073765
       793         1     2.00000000    56.52371791    33.71465605     4.21096235
       794         1     2.00000000    35.31788962    26.36940897     6.30607392
       795         1     2.00000000    64.32079854     4.74270706     0.02073734
       796         1     2.00000000    62.42929557     1.19331366     0.02073769
       797         1     2.00000000    37.23019577     8.31069407     2.11585102
       798         1     2.00000000    36.37578646    28.20198344     0.02073941
       799         1     2.00000000    57.28889976    30.82736180     4.21096103
       800         1     2.00000000    59.12573343    29.77213927     6.30607297
       801         1     2.00000000    35.87666096    18.79067038     4.21096273
       802         1     2.00000000    56.52371963    33.71465646     0.02073767
       803         1     2.00000000    63.79015089     7.72365285     0.02073715
       804         1     2.00000000    66.43749990    10.57718920     4.21096036
       805         1     2.00000000    66.41564369    12.56535972     2.11584867
       806         1     2.00000000    60.23472443    14.49180412     2.11584806
       807         1     2.00000000    67.70688191    19.06612501     2.11584881
       808         1     2.00000000    65.64984190    18.82204044     4.21096056
       809         1     2.00000000    59.42608221     0.44783022     0.02073811
       810         1     2.00000000    62.03799691    13.65842709     4.21096008
       811         1     2.00000000    61.85330657     8.76905275     2.11584867
       812         1     2.00000000    65.94618328    33.49339377     4.21096100
       813         1     2.00000000    59.77329977    22.20717593     0.02073745
       814         1     2.00000000    58.95993815     8.04130380     2.11584892
       815         1     2.00000000    37.15258062    25.32373200     4.21096184
       816         1     2.00000000    58.58974279    20.38520952     2.11584900
       817         1     2.00000000    59.34827993    17.56344192     6.30607203
       818         1     2.00000000    36.95816269     3.59308669     0.02073849
       819         1     2.00000000    57.13620003     9.09769741     4.21096110
       820         1     2.00000000    58.09200866    27.96362155     0.02073830
       821         1     2.00000000    57.01206977    26.12976169     2.11584901
       822         1     2.00000000    36.18384330     6.47537351     0.02073996
       823         1     2.00000000    67.70688191    19.06612501     6.30607231
       824         1     2.00000000    61.22602698    11.71722225     2.11584828
       825         1     2.00000000    67.48486872    21.15931558     0.02073713
       826         1     2.00000000    63.77342277    16.57516420     0.02073689
       827         1     2.00000000    61.22602701    11.71722226     6.30607189
       828         1     2.00000000    62.96590667    32.26288406     0.02073771
       829         1     2.00000000    58.55648514    15.67807230     4.21095956
       830         1     2.00000000    57.81475294    23.24454902     6.30607333
       831         1     2.00000000    35.87666136    18.79067010     0.02073884
       832         1     2.00000000    63.55362898    18.53543547     6.30607231
       833         1     2.00000000    59.77329950    22.20717586     4.21096086
       834         1     2.00000000    58.55648425    15.67807230     0.02073629
       835         1     2.00000000    60.46904025     2.25452665     2.11584961
       836         1     2.00000000    58.81007349    25.07976640     0.02073744
       837         1     2.00000000    60.12885207    31.59972096     4.21096130
       838         1     2.00000000    67.87389906     2.04056861     0.02073712
       839         1     2.00000000    58.95993837     8.04130373     6.30607258
       840         1     2.00000000    64.62887862    26.97717490     0.02073753
       841         1     2.00000000    62.56370414     5.90486455     2.11584908
       842         1     2.00000000    64.04823869    33.94192214     2.11584945
       843         1     2.00000000    59.88368281    26.90947469     6.30607309
       844         1     2.00000000    63.79002333    14.58433333     6.30607199
       845         1     2.00000000    56.35744246    11.97981654     0.02073456
       846         1     2.00000000    64.62887862    26.97717490     4.21096100
       847         1     2.00000000    62.72949488    27.42836897     2.11584943
       848         1     2.00000000    68.45734874    12.75267269     0.02073696
       849         1     2.00000000    57.28890011    30.82736123     0.02073805
       850         1     2.00000000    57.40444034    13.80982664     2.11584719
       851         1     2.00000000    57.88510017     6.21355080     4.21096088
       852         1     2.00000000    57.88509970     6.21355034     0.02073757
       853         1     2.00000000    67.94042596    34.03463709     6.30607247
       854         1     2.00000000    65.86399062    16.70167856     6.30607221
       855         1     2.00000000    57.40444006    13.80982691     6.30607056
       856         1     2.00000000    36.44532739    11.19245598     2.11585158
       857         1     2.00000000    65.94618329    33.49339377     0.02073752
       858         1     2.00000000    63.30645658    20.51237078     0.02073726
       859         1     2.00000000    66.43749989    10.57718920     0.02073687
       860         1     2.00000000    67.56628420     3.99682797     2.11584894
       861         1     2.00000000    67.02363848    25.36285129     4.21096073
       862         1     2.00000000    67.94175268    16.92573098     0.02073701
       863         1     2.00000000    67.29280852    23.25403439     6.30607241
       864         1     2.00000000    61.92996424    30.58135301     6.30607293
       865         1     2.00000000    68.19458570    14.85084457     2.11584872
       866         1     2.00000000    68.34218375    31.88937529     0.02073720
       867         1     2.00000000    68.34218375    31.88937529     4.21096070
       868         1     2.00000000    68.45734874    12.75267269     4.21096046
       869         1     2.00000000    68.58711726    10.53906111     2.11584875
       870         1     2.00000000    68.61735351    29.78648437     2.11584891
       871         1     2.00000000    68.61735351    29.78648438     6.30607241
       872         1     2.00000000    68.58711726    10.53906111     6.30607226
       873         1     2.00000000    37.72781339     0.70997425     0.02073549
       874         1     2.00000000    37.71739521    17.74248382     2.11585052
       875         1     2.00000000    37.94442786    22.44845616     0.02073660
       876         1     2.00000000    38.00891918     5.42869709     2.11585082
       877         1     2.00000000    38.27426801    10.14602448     0.02073798
       878         1     2.00000000    38.20537285    27.15571090     2.11585077
       879         1     2.00000000    38.49036015    31.87116152     0.02073740
       880         1     2.00000000    38.51998345    14.86184797     2.11584928
       881         1     2.00000000    38.75027490    19.57315509     0.02073574
       882         1     2.00000000    38.78150163     2.54583297     2.11584977
       883         1     2.00000000    38.98922997    24.27854411     2.11584950
       884         1     2.00000000    39.05732687     7.26430340     0.02073628
       885         1     2.00000000    39.25985627    28.98932161     0.02073590
       886         1     2.00000000    39.31570658    11.98067878     2.11584885
       887         1     2.00000000    39.54579180    33.70702556     2.11584907
       888         1     2.00000000    39.55501483    16.69430953     0.02073519
       889         1     2.00000000    39.78634236    21.40284440     2.11584970
       890         1     2.00000000    39.83359840     4.38189314     0.02073564
       891         1     2.00000000    40.10355407     9.09941730     2.11584811
       892         1     2.00000000    40.03762804    26.11015140     0.02073743
       893         1     2.00000000    40.31468360    30.82424449     2.11584987
       894         1     2.00000000    40.35457786    13.81412702     0.02073409
       895         1     2.00000000    40.58994902    18.52550540     2.11584898
       896         1     2.00000000    40.60481290     1.49878996     0.02073506
       897         1     2.00000000    40.82688245    23.23303550     0.02073674
       898         1     2.00000000    40.88401070     6.21772906     2.11584875
       899         1     2.00000000    41.14747443    10.93364539     0.02073462
       900         1     2.00000000    41.08843914    27.94331609     2.11584994
       901         1     2.00000000    41.36927165    32.66008565     0.02073649
       902         1     2.00000000    41.39167894    15.64630319     2.11584822
       903         1     2.00000000    41.62596650    20.35602381     0.02073624
       904         1     2.00000000    41.65799416     3.33513931     2.11584948
       905         1     2.00000000    41.93261112     8.05288047     0.02073495
       906         1     2.00000000    41.87138525    25.06450107     2.11584967
       907         1     2.00000000    42.14069278    29.77786811     0.02073654
       908         1     2.00000000    42.18893602    12.76669818     2.11584799
       909         1     2.00000000    42.42781600    17.47757926     0.02073587
       910         1     2.00000000    42.42828288     0.45192332     2.11584874
       911         1     2.00000000    42.66440400    22.18672205     2.11584937
       912         1     2.00000000    42.71011875     5.17119648     0.02073549
       913         1     2.00000000    42.91871518    26.89739419     0.02073649
       914         1     2.00000000    42.97919163     9.88699213     2.11584837
       915         1     2.00000000    43.22803494    14.59859202     0.02073525
       916         1     2.00000000    43.19369915    31.61347232     2.11585000
       917         1     2.00000000    43.46396838    19.30847171     2.11584904
       918         1     2.00000000    43.48202973     2.28843878     0.02073531
       919         1     2.00000000    43.76105411     7.00653249     2.11584873
       920         1     2.00000000    43.70579698    24.01832459     0.02073605
       921         1     2.00000000    43.96811899    28.73163860     2.11584956
       922         1     2.00000000    44.02339117    11.71984649     0.02073520
       923         1     2.00000000    44.26523820    16.42969956     2.11584875
       924         1     2.00000000    44.24713081    33.44973608     0.02073551
       925         1     2.00000000    44.50116380    21.13957987     0.02073590
       926         1     2.00000000    44.53546744     4.12469745     2.11584944
       927         1     2.00000000    44.74998938    25.85118104     2.11584930
       928         1     2.00000000    44.81046273     8.84077386     0.02073529
       929         1     2.00000000    45.01904945    30.56697713     0.02073607
       930         1     2.00000000    45.06479192    13.55144702     2.11584864
       931         1     2.00000000    45.30139194    18.26059282     0.02073569
       932         1     2.00000000    45.30570354     1.24172028     2.11584828
       933         1     2.00000000    45.58847858     5.96029695     0.02073581
       934         1     2.00000000    45.54025396    22.97147662     2.11584909
       935         1     2.00000000    45.79656305    27.68529480     0.02073590
       936         1     2.00000000    45.85779955    10.67366493     2.11584870
       937         1     2.00000000    46.10323671    15.38214655     0.02073554
       938         1     2.00000000    46.07117197    32.40303534     2.11584958
       939         1     2.00000000    46.33752599    20.09187222     2.11584895
       940         1     2.00000000    46.35989204     3.07807654     0.02073612
       941         1     2.00000000    46.58170942    24.80453320     0.02073570
       942         1     2.00000000    46.64073656     7.79484487     2.11584889
       943         1     2.00000000    46.90231042    12.50512905     0.02073552
       944         1     2.00000000    46.84516053    29.52044753     2.11584931
       945         1     2.00000000    47.13925983    17.21266795     2.11584887
       946         1     2.00000000    47.12918018     0.19486045     0.02073451
       947         1     2.00000000    47.41448464     4.91391075     2.11584901
       948         1     2.00000000    47.37461126    21.92405333     0.02073561
       949         1     2.00000000    47.62562303    26.63876078     2.11584896
       950         1     2.00000000    47.69155000     9.62800772     0.02073559
       951         1     2.00000000    47.94285448    14.33532062     2.11584887
       952         1     2.00000000    47.89556977    31.35628403     0.02073587
       953         1     2.00000000    48.17419018    19.04387297     0.02073561
       954         1     2.00000000    48.18336749     2.03112127     2.11584800
       955         1     2.00000000    48.46931923     6.74883130     0.02073570
       956         1     2.00000000    48.41347675    23.75750378     2.11584879
       957         1     2.00000000    48.67184303    28.47387205     0.02073555
       958         1     2.00000000    48.73995926    11.45961353     2.11584902
       959         1     2.00000000    48.97893316    16.16501462     0.02073572
       960         1     2.00000000    48.94766710    33.19235715     2.11584802
       961         1     2.00000000    49.23881525     3.86699682     0.02073584
       962         1     2.00000000    49.20922445    20.87635474     2.11584874
       963         1     2.00000000    49.45491880    25.59216104     0.02073534
       964         1     2.00000000    49.52380214     8.58244561     2.11584916
       965         1     2.00000000    49.78476759    13.28970794     0.02073579
       966         1     2.00000000    49.72024987    30.30947995     2.11584886
       967         1     2.00000000    50.00613242     0.98368943     0.02073439
       968         1     2.00000000    50.01181030    17.99570034     2.11584891
       969         1     2.00000000    50.24531316    22.71041148     0.02073519
       970         1     2.00000000    50.29556188     5.70213661     2.11584938
       971         1     2.00000000    50.49897418    27.42747282     2.11584868
       972         1     2.00000000    50.57658174    10.41444244     0.02073607
       973         1     2.00000000    50.77100851    32.14509802     0.02073602
       974         1     2.00000000    50.82253777    15.11837158     2.11584894
       975         1     2.00000000    51.06151565     2.81912365     2.11584937
       976         1     2.00000000    51.04456550    19.82875982     0.02073556
       977         1     2.00000000    51.28385144    24.54571741     2.11584831
       978         1     2.00000000    51.35336718     7.53618662     0.02073612
       979         1     2.00000000    51.62641135    12.24485513     2.11584943
       980         1     2.00000000    51.54532478    29.26279934     0.02073565
       981         1     2.00000000    51.82387288    33.98020497     2.11584809
       982         1     2.00000000    51.85253163    16.94751654     0.02073624
       983         1     2.00000000    52.11913665     4.65400821     0.02073633
       984         1     2.00000000    52.07777845    21.66426003     2.11584842
       985         1     2.00000000    52.41126763     9.36876288     2.11584962
       986         1     2.00000000    52.32629674    26.38166625     0.02073527
       987         1     2.00000000    52.59422358    31.09755335     2.11584955
       988         1     2.00000000    52.67282776    14.07414380     0.02073610
       989         1     2.00000000    52.88326193     1.77001799     0.02073495
       990         1     2.00000000    52.87912641    18.78092312     2.11584860
       991         1     2.00000000    53.17922899     6.48810058     2.11584962
       992         1     2.00000000    53.11293951    23.50002181     0.02073441
       993         1     2.00000000    53.46601047    11.19945342     0.02073713
       994         1     2.00000000    53.37129216    28.21697933     2.11584814
       995         1     2.00000000    53.64645582    32.93163096     0.02073487
       996         1     2.00000000    53.70196354    15.90104998     2.11584924
       997         1     2.00000000    53.91125625    20.62125075     0.02073550
       998         1     2.00000000    53.94017223     3.60361270     2.11584977
       999         1     2.00000000    54.24156928     8.32101022     0.02073692
      1000         1     2.00000000    54.15140518    25.33604181     2.11584951
      1001         1     2.00000000    54.51725101    13.02941828     2.11584913
      1002         1     2.00000000    54.41824532    30.04976291     0.02073681
      1003         1     2.00000000    54.70532966     0.72001961     2.11584843
      1004         1     2.00000000    54.71621976    17.73201623     0.02073488
      1005         1     2.00000000    54.94552498    22.45764335     2.11584783
      1006         1     2.00000000    55.00106423     5.43678992     0.02073502
      1007         1     2.00000000    55.30533990    10.15194724     2.11585002
      1008         1     2.00000000    55.19843665    27.17355335     0.02073478
      1009         1     2.00000000    55.46726974    31.88141685     2.11584882
      1010         1     2.00000000    55.57652393    14.86202545     0.02073531
      1011         1     2.00000000    37.72781216     0.70997493     4.21096207
      1012         1     2.00000000    37.71739356    17.74248314     6.30607584
      1013         1     2.00000000    37.94442891    22.44845651     4.21096335
      1014         1     2.00000000    38.00891747     5.42869725     6.30607567
      1015         1     2.00000000    38.27426975    10.14602575     4.21096182
      1016         1     2.00000000    38.20537235    27.15571007     6.30607710
      1017         1     2.00000000    38.49036382    31.87116219     4.21096347
      1018         1     2.00000000    38.51998115    14.86184655     6.30607411
      1019         1     2.00000000    38.75027536    19.57315510     4.21096302
      1020         1     2.00000000    38.78150042     2.54583381     6.30607539
      1021         1     2.00000000    38.98923067    24.27854438     6.30607613
      1022         1     2.00000000    39.05732891     7.26430478     4.21096201
      1023         1     2.00000000    39.25985605    28.98932192     4.21096301
      1024         1     2.00000000    39.31570410    11.98067827     6.30607489
      1025         1     2.00000000    39.54578734    33.70702438     6.30607666
      1026         1     2.00000000    39.55501667    16.69430999     4.21096253
      1027         1     2.00000000    39.78634221    21.40284498     6.30607597
      1028         1     2.00000000    39.83359964     4.38189410     4.21096225
      1029         1     2.00000000    40.10355255     9.09941774     6.30607476
      1030         1     2.00000000    40.03762826    26.11015093     4.21096310
      1031         1     2.00000000    40.31468329    30.82424495     6.30607617
      1032         1     2.00000000    40.35457922    13.81412667     4.21096074
      1033         1     2.00000000    40.58994901    18.52550536     6.30607560
      1034         1     2.00000000    40.60481139     1.49878910     4.21096329
      1035         1     2.00000000    40.82688269    23.23303568     4.21096242
      1036         1     2.00000000    40.88400967     6.21772936     6.30607555
      1037         1     2.00000000    41.14747523    10.93364501     4.21096149
      1038         1     2.00000000    41.08843917    27.94331583     6.30607570
      1039         1     2.00000000    41.36927376    32.66008687     4.21096264
      1040         1     2.00000000    41.39167890    15.64630314     6.30607494
      1041         1     2.00000000    41.62596688    20.35602358     4.21096250
      1042         1     2.00000000    41.65799495     3.33513958     6.30607555
      1043         1     2.00000000    41.93261199     8.05288047     4.21096180
      1044         1     2.00000000    41.87138488    25.06450138     6.30607612
      1045         1     2.00000000    42.14069312    29.77786835     4.21096270
      1046         1     2.00000000    42.18893558    12.76669809     6.30607449
      1047         1     2.00000000    42.42781646    17.47757928     4.21096187
      1048         1     2.00000000    42.42827991     0.45192127     6.30607723
      1049         1     2.00000000    42.66440389    22.18672226     6.30607542
      1050         1     2.00000000    42.71011953     5.17119607     4.21096228
      1051         1     2.00000000    42.91871509    26.89739399     4.21096257
      1052         1     2.00000000    42.97919112     9.88699219     6.30607513
      1053         1     2.00000000    43.22803533    14.59859201     4.21096164
      1054         1     2.00000000    43.19369820    31.61347165     6.30607562
      1055         1     2.00000000    43.46396831    19.30847170     6.30607546
      1056         1     2.00000000    43.48202819     2.28843481     4.21096343
      1057         1     2.00000000    43.76105392     7.00653248     6.30607535
      1058         1     2.00000000    43.70579709    24.01832460     4.21096251
      1059         1     2.00000000    43.96811893    28.73163845     6.30607584
      1060         1     2.00000000    44.02339132    11.71984638     4.21096162
      1061         1     2.00000000    44.26523825    16.42969964     6.30607519
      1062         1     2.00000000    44.24713311    33.44974107     4.21096333
      1063         1     2.00000000    44.50116391    21.13957980     4.21096222
      1064         1     2.00000000    44.53546814     4.12469799     6.30607558
      1065         1     2.00000000    44.74998928    25.85118118     6.30607570
      1066         1     2.00000000    44.81046295     8.84077386     4.21096192
      1067         1     2.00000000    45.01904961    30.56697798     4.21096231
      1068         1     2.00000000    45.06479189    13.55144696     6.30607510
      1069         1     2.00000000    45.30139200    18.26059283     4.21096204
      1070         1     2.00000000    45.30570565     1.24172207     6.30607694
      1071         1     2.00000000    45.58847858     5.96029677     4.21096194
      1072         1     2.00000000    45.54025396    22.97147665     6.30607556
      1073         1     2.00000000    45.79656288    27.68529482     4.21096233
      1074         1     2.00000000    45.85779942    10.67366497     6.30607518
      1075         1     2.00000000    46.10323669    15.38214660     4.21096194
      1076         1     2.00000000    46.07116963    32.40303441     6.30607519
      1077         1     2.00000000    46.33752598    20.09187219     6.30607537
      1078         1     2.00000000    46.35989011     3.07807582     4.21096190
      1079         1     2.00000000    46.58170939    24.80453318     4.21096222
      1080         1     2.00000000    46.64073654     7.79484502     6.30607538
      1081         1     2.00000000    46.90231034    12.50512911     4.21096194
      1082         1     2.00000000    46.84516038    29.52044741     6.30607535
      1083         1     2.00000000    47.13926001    17.21266794     6.30607530
      1084         1     2.00000000    47.12918251     0.19486300     4.21096308
      1085         1     2.00000000    47.41448451     4.91391160     6.30607546
      1086         1     2.00000000    47.37461113    21.92405335     4.21096207
      1087         1     2.00000000    47.62562311    26.63876083     6.30607547
      1088         1     2.00000000    47.69155004     9.62800773     4.21096206
      1089         1     2.00000000    47.94285457    14.33532053     6.30607533
      1090         1     2.00000000    47.89557089    31.35628467     4.21096148
      1091         1     2.00000000    48.17419014    19.04387298     4.21096203
      1092         1     2.00000000    48.18337008     2.03112639     6.30607591
      1093         1     2.00000000    48.46931901     6.74883121     4.21096210
      1094         1     2.00000000    48.41347681    23.75750381     6.30607538
      1095         1     2.00000000    48.67184296    28.47387193     4.21096204
      1096         1     2.00000000    48.73995931    11.45961344     6.30607539
      1097         1     2.00000000    48.97893288    16.16501473     4.21096201
      1098         1     2.00000000    48.94766413    33.19235162     6.30607581
      1099         1     2.00000000    49.23881411     3.86699607     4.21096166
      1100         1     2.00000000    49.20922454    20.87635453     6.30607518
      1101         1     2.00000000    49.45491857    25.59216103     4.21096189
      1102         1     2.00000000    49.52380247     8.58244581     6.30607549
      1103         1     2.00000000    49.78476724    13.28970803     4.21096212
      1104         1     2.00000000    49.72025013    30.30947919     6.30607525
      1105         1     2.00000000    50.00612921     0.98368715     4.21096299
      1106         1     2.00000000    50.01181066    17.99570020     6.30607531
      1107         1     2.00000000    50.24531274    22.71041147     4.21096187
      1108         1     2.00000000    50.29556207     5.70213686     6.30607522
      1109         1     2.00000000    50.49897457    27.42747287     6.30607544
      1110         1     2.00000000    50.57658180    10.41444239     4.21096230
      1111         1     2.00000000    50.77101066    32.14509856     4.21096153
      1112         1     2.00000000    50.82253783    15.11837135     6.30607526
      1113         1     2.00000000    51.06151868     2.81912478     6.30607528
      1114         1     2.00000000    51.04456527    19.82875987     4.21096174
      1115         1     2.00000000    51.28385183    24.54571752     6.30607483
      1116         1     2.00000000    51.35336695     7.53618652     4.21096231
      1117         1     2.00000000    51.62641160    12.24485469     6.30607541
      1118         1     2.00000000    51.54532445    29.26279923     4.21096154
      1119         1     2.00000000    51.82386956    33.98020188     6.30607644
      1120         1     2.00000000    51.85253101    16.94751690     4.21096201
      1121         1     2.00000000    52.11913639     4.65400684     4.21096221
      1122         1     2.00000000    52.07777861    21.66425970     6.30607507
      1123         1     2.00000000    52.41126830     9.36876325     6.30607559
      1124         1     2.00000000    52.32629584    26.38166650     4.21096198
      1125         1     2.00000000    52.59422342    31.09755257     6.30607515
      1126         1     2.00000000    52.67282689    14.07414383     4.21096196
      1127         1     2.00000000    52.88325766     1.77001231     4.21096280
      1128         1     2.00000000    52.87912665    18.78092302     6.30607491
      1129         1     2.00000000    53.17922862     6.48810074     6.30607519
      1130         1     2.00000000    53.11293854    23.50002147     4.21096083
      1131         1     2.00000000    53.46601085    11.19945301     4.21096257
      1132         1     2.00000000    53.37129249    28.21697951     6.30607466
      1133         1     2.00000000    53.64645814    32.93163620     4.21096311
      1134         1     2.00000000    53.70196283    15.90104960     6.30607519
      1135         1     2.00000000    53.91125558    20.62125024     4.21096204
      1136         1     2.00000000    53.94017426     3.60361363     6.30607511
      1137         1     2.00000000    54.24156918     8.32101110     4.21096292
      1138         1     2.00000000    54.15140723    25.33604122     6.30607482
      1139         1     2.00000000    54.51725071    13.02941700     6.30607483
      1140         1     2.00000000    54.41824326    30.04976427     4.21096282
      1141         1     2.00000000    54.70533349     0.72002369     6.30607639
      1142         1     2.00000000    54.71621936    17.73201533     4.21096124
      1143         1     2.00000000    54.94552543    22.45764431     6.30607336
      1144         1     2.00000000    55.00106372     5.43678953     4.21096131
      1145         1     2.00000000    55.30534009    10.15194628     6.30607708
      1146         1     2.00000000    55.19843489    27.17355374     4.21096068
      1147         1     2.00000000    55.46727036    31.88141568     6.30607408
      1148         1     2.00000000    55.57652283    14.86202515     4.21096321
      1149         1     2.00000000     4.80494897     2.02780285     2.11584337
      1150         1     2.00000000     4.81065967    19.04533547     4.21096110
      1151         1     2.00000000     5.07056579    16.95626722     2.11584726
      1152         1     2.00000000     5.06417662    33.97129961     4.21095664
      1153         1     2.00000000     5.33001594    14.86656807     4.21096119
      1154         1     2.00000000     5.32863615    31.87075924     2.11584646
      1155         1     2.00000000     5.58910362    12.77537135     2.11584815
      1156         1     2.00000000     5.59328084    29.77157557     4.21096074
      1157         1     2.00000000     5.84807929    10.68211207     4.21096210
      1158         1     2.00000000     5.85783627    27.67443914     2.11584789
      1159         1     2.00000000     6.10731076     8.58658253     2.11584859
      1160         1     2.00000000     6.12198109    25.57975205     4.21096203
      1161         1     2.00000000     6.36721247     6.48891272     4.21096218
      1162         1     2.00000000     6.38546265    23.48758633     2.11584897
      1163         1     2.00000000     6.62820871     4.38944817     2.11584783
      1164         1     2.00000000     6.64790629    21.39754805     4.21096361
      1165         1     2.00000000     6.89064160     2.28877570     4.21096037
      1166         1     2.00000000     6.90910354    19.30875476     2.11585015
      1167         1     2.00000000     4.80494966     2.02779794     6.30607045
      1168         1     2.00000000     4.81065922    19.04533525     0.02074073
      1169         1     2.00000000     5.07056555    16.95626902     6.30607332
      1170         1     2.00000000     5.06417761    33.97129528     0.02073619
      1171         1     2.00000000     5.33001590    14.86656647     0.02073973
      1172         1     2.00000000     5.32863595    31.87076236     6.30607142
      1173         1     2.00000000     5.58910340    12.77537287     6.30607417
      1174         1     2.00000000     5.59328054    29.77157410     0.02073859
      1175         1     2.00000000     5.84807943    10.68211095     0.02074099
      1176         1     2.00000000     5.85783619    27.67444078     6.30607365
      1177         1     2.00000000     6.10731046     8.58658368     6.30607485
      1178         1     2.00000000     6.12198087    25.57975092     0.02074078
      1179         1     2.00000000     6.36721280     6.48891215     0.02074109
      1180         1     2.00000000     6.38546287    23.48758840     6.30607538
      1181         1     2.00000000     6.62820785     4.38944819     6.30607443
      1182         1     2.00000000     6.64790586    21.39754685     0.02074218
      1183         1     2.00000000     6.89064234     2.28877413     0.02073933
      1184         1     2.00000000     6.90910299    19.30875528     6.30607597
      1185         2    -2.00000000    16.80112556     7.78402912     4.21096310
      1186         2    -2.00000000    18.14759267    14.34122518     0.02073976
      1187         2    -2.00000000     8.71446101     4.65048453     6.30607536
      1188         2    -2.00000000    16.03277543    31.06985769     4.21096293
      1189         2    -2.00000000    11.87440862    13.56509514     6.30607501
      1190         2    -2.00000000    10.30966899    26.10128632     6.30607527
      1191         2    -2.00000000    15.48916772     1.23883756     0.02073931
      1192         2    -2.00000000    17.91966648    16.44251577     6.30607507
      1193         2    -2.00000000    17.04597894     5.68400050     2.11585128
      1194         2    -2.00000000    16.55305049     9.87668287     2.11585143
      1195         2    -2.00000000    14.78517091    24.53622005     4.21096354
      1196         2    -2.00000000    16.80112556     7.78402910     0.02073960
      1197         2    -2.00000000    13.94189077    30.81522690     2.11585111
      1198         2    -2.00000000    18.65051872    10.11048124     4.21096315
      1199         2    -2.00000000    15.23215279     3.32804058     6.30607464
      1200         2    -2.00000000    16.30899264    28.98860571     6.30607477
      1201         2    -2.00000000    13.94189079    30.81522699     6.30607458
      1202         2    -2.00000000    13.72087164    15.92371031     2.11585170
      1203         2    -2.00000000    13.96829407    13.82648423     0.02073982
      1204         2    -2.00000000     8.19777461     8.84828985     2.11585156
      1205         2    -2.00000000    17.43211953    20.63751917     6.30607521
      1206         2    -2.00000000    16.57236853    26.88622953     0.02073968
      1207         2    -2.00000000    11.62293458    15.65934917     4.21096343
      1208         2    -2.00000000    14.71498798     7.52716336     2.11585138
      1209         2    -2.00000000     8.97570656     2.54981876     4.21096217
      1210         2    -2.00000000     9.52481478    15.39462277     6.30607492
      1211         2    -2.00000000    16.89651282    24.80765532     2.11585163
      1212         2    -2.00000000    12.88598434     5.16940855     2.11585132
      1213         2    -2.00000000    17.18472099    22.74892822     4.21096344
      1214         2    -2.00000000    17.91966650    16.44251576     2.11585158
      1215         2    -2.00000000    13.21634080    20.10377742     2.11585222
      1216         2    -2.00000000    14.21525228    11.72626963     2.11585152
      1217         2    -2.00000000    15.32678421    20.37416499     4.21096365
      1218         2    -2.00000000    15.73725030    33.18480422     6.30607457
      1219         2    -2.00000000    13.72087159    15.92371037     6.30607516
      1220         2    -2.00000000    13.66736233    32.91499097     0.02073919
      1221         2    -2.00000000    10.03335371    11.20691660     2.11585163
      1222         2    -2.00000000    14.49073159    26.62387262     2.11585158
      1223         2    -2.00000000    10.03335333    11.20691702     6.30607493
      1224         2    -2.00000000    11.36893723    17.74997422     2.11585203
      1225         2    -2.00000000    17.33084392     3.57198935     4.21096296
      1226         2    -2.00000000    10.54308158     7.01049130     2.11585159
      1227         2    -2.00000000    12.68010024    24.27197131     2.11585207
      1228         2    -2.00000000    16.55305049     9.87668289     6.30607492
      1229         2    -2.00000000    17.43211954    20.63751914     2.11585172
      1230         2    -2.00000000    10.03951440    28.19591291     0.02073947
      1231         2    -2.00000000    13.96829403    13.82648429     4.21096332
      1232         2    -2.00000000    18.14759266    14.34122520     4.21096326
      1233         2    -2.00000000    11.32326995     0.71012784     0.02073887
      1234         2    -2.00000000    13.47178768    18.01643345     0.02074011
      1235         2    -2.00000000    10.58018829    24.01037583     0.02074050
      1236         2    -2.00000000    10.84762089    21.92309978     6.30607603
      1237         2    -2.00000000     2.18993538     5.96660317     6.30607246
      1238         2    -2.00000000     2.97255024    16.69282548     6.30607176
      1239         2    -2.00000000     3.75481007    10.41998399     4.21096176
      1240         2    -2.00000000     1.67590533    27.15158094     0.02073733
      1241         2    -2.00000000     1.66123188    10.15843324     6.30607292
      1242         2    -2.00000000     1.67590548    27.15158168     4.21096077
      1243         2    -2.00000000     1.93514129    25.05604859     2.11584928
      1244         2    -2.00000000     3.49364114    12.51268291     6.30607318
      1245         2    -2.00000000     1.93514114    25.05604922     6.30607276
      1246         2    -2.00000000     2.18993476     5.96660315     2.11584923
      1247         2    -2.00000000     4.28957757    23.22549150     6.30607343
      1248         2    -2.00000000    10.54308116     7.01049155     6.30607489
      1249         2    -2.00000000     2.19411656    22.96278687     4.21096093
      1250         2    -2.00000000     2.45457708     3.86741457     0.02073630
      1251         2    -2.00000000     2.19411615    22.96278662     0.02073757
      1252         2    -2.00000000     2.45457802     3.86741407     4.21095994
      1253         2    -2.00000000     2.45320224    20.87159262     6.30607230
      1254         2    -2.00000000     2.71903892     1.76687079     2.11584650
      1255         2    -2.00000000     2.71264810    18.78189243     0.02073644
      1256         2    -2.00000000     2.71903853     1.76687177     6.30607011
      1257         2    -2.00000000     2.45320245    20.87159191     2.11584893
      1258         2    -2.00000000     2.97255112    16.69282447     2.11584770
      1259         2    -2.00000000     2.97826018    33.71037671     0.02073477
      1260         2    -2.00000000     2.71264854    18.78189293     4.21095981
      1261         2    -2.00000000     2.97826003    33.71037873     4.21095788
      1262         2    -2.00000000     4.27864520     6.22763394     0.02073805
      1263         2    -2.00000000     3.24173980    31.60980738     2.11584756
      1264         2    -2.00000000     9.77954762    13.30211038     4.21096330
      1265         2    -2.00000000     3.24173992    31.60981024     6.30607161
      1266         2    -2.00000000     7.94098503    10.94460216     4.21096317
      1267         2    -2.00000000     3.50456877    29.51053744     0.02073708
      1268         2    -2.00000000     7.94098642    10.94460109     0.02073980
      1269         2    -2.00000000     3.50456894    29.51053954     4.21096049
      1270         2    -2.00000000     3.76677012    27.41321312     2.11584924
      1271         2    -2.00000000     8.19777338     8.84829080     6.30607549
      1272         2    -2.00000000     3.76676961    27.41321484     6.30607300
      1273         2    -2.00000000     4.02840807    25.31818788     0.02073814
      1274         2    -2.00000000     1.92537941     8.06374105     0.02073764
      1275         2    -2.00000000    12.95223352    22.18774257     4.21096398
      1276         2    -2.00000000    11.85654910    30.55390925     4.21096274
      1277         2    -2.00000000     7.68437175    13.03862722     2.11585105
      1278         2    -2.00000000     4.55032122    21.13477882     4.21096176
      1279         2    -2.00000000     4.28957830    23.22549001     2.11585001
      1280         2    -2.00000000     8.45540442     6.75010025     4.21096337
      1281         2    -2.00000000     9.00882468    19.57252277     6.30607732
      1282         2    -2.00000000    17.58729637     1.49843138     2.11585115
      1283         2    -2.00000000     4.55032054    21.13477961     0.02073861
      1284         2    -2.00000000    13.40501532     0.97359752     2.11585090
      1285         2    -2.00000000     7.16887406    17.22006233     2.11585007
      1286         2    -2.00000000    15.23215280     3.32804054     2.11585115
      1287         2    -2.00000000    10.84762139    21.92309937     2.11585273
      1288         2    -2.00000000    16.30899253    28.98860569     2.11585131
      1289         2    -2.00000000    11.85654927    30.55390898     0.02073918
      1290         2    -2.00000000     7.68175210    30.03231878     4.21096207
      1291         2    -2.00000000     8.45540578     6.75009952     0.02073994
      1292         2    -2.00000000     7.94885243    27.93521105     2.11585113
      1293         2    -2.00000000     7.41521708    32.13157046     6.30607338
      1294         2    -2.00000000     4.27864611     6.22763492     4.21096212
      1295         2    -2.00000000     4.01644634     8.32495739     2.11585020
      1296         2    -2.00000000     8.21583070    25.84068607     0.02074040
      1297         2    -2.00000000    17.68040131    18.53865822     4.21096340
      1298         2    -2.00000000    16.30298642    11.97856633     4.21096323
      1299         2    -2.00000000     3.75480942    10.41998251     0.02073838
      1300         2    -2.00000000     4.02840787    25.31818943     4.21096147
      1301         2    -2.00000000     8.74670996    21.66015287     4.21096507
      1302         2    -2.00000000    10.03951387    28.19591358     4.21096314
      1303         2    -2.00000000     7.94885153    27.93521309     6.30607508
      1304         2    -2.00000000     7.16887423    17.22006276     6.30607367
      1305         2    -2.00000000    10.80028017     4.91085674     0.02073946
      1306         2    -2.00000000     9.76955962    30.29302075     2.11585080
      1307         2    -2.00000000     7.15464466     0.18767800     0.02073686
      1308         2    -2.00000000    10.58018771    24.01037627     4.21096423
      1309         2    -2.00000000     1.92537985     8.06374150     4.21096134
      1310         2    -2.00000000     4.54147200     4.12836639     2.11584969
      1311         2    -2.00000000    15.06151852    22.45714361     2.11585191
      1312         2    -2.00000000    12.12491961    11.46806936     0.02073974
      1313         2    -2.00000000    14.21525228    11.72626966     6.30607499
      1314         2    -2.00000000    16.05903719    14.08642028     6.30607504
      1315         2    -2.00000000     4.54147334     4.12836457     6.30607279
      1316         2    -2.00000000    13.47178756    18.01643358     4.21096364
      1317         2    -2.00000000     7.42719746    15.13030656     0.02073905
      1318         2    -2.00000000    17.33084393     3.57198933     0.02073945
      1319         2    -2.00000000    14.46410577     9.62628204     4.21096321
      1320         2    -2.00000000    10.30966939    26.10128569     2.11585193
      1321         2    -2.00000000    15.73725041    33.18480406     2.11585108
      1322         2    -2.00000000    14.21992062    28.72049649     0.02073953
      1323         2    -2.00000000    11.32326976     0.71012817     4.21096227
      1324         2    -2.00000000    18.08001359    31.36342941     2.11585125
      1325         2    -2.00000000     3.23289476    14.60339715     0.02073697
      1326         2    -2.00000000     7.15464385     0.18767991     4.21095966
      1327         2    -2.00000000     9.52481479    15.39462250     2.11585163
      1328         2    -2.00000000     9.26814441    17.48451751     0.02074021
      1329         2    -2.00000000     7.68175323    30.03231670     0.02073869
      1330         2    -2.00000000     8.74671140    21.66015181     0.02074157
      1331         2    -2.00000000    12.68010009    24.27197148     6.30607545
      1332         2    -2.00000000    14.49073152    26.62387270     6.30607505
      1333         2    -2.00000000    15.06151846    22.45714364     6.30607537
      1334         2    -2.00000000    13.66736228    32.91499108     4.21096267
      1335         2    -2.00000000     9.23950771     0.44869872     2.11585001
      1336         2    -2.00000000     3.23289482    14.60339884     4.21096037
      1337         2    -2.00000000     8.48217045    23.74911347     6.30607682
      1338         2    -2.00000000    15.48916769     1.23883763     4.21096279
      1339         2    -2.00000000    15.32678424    20.37416493     0.02074013
      1340         2    -2.00000000     9.76955910    30.29302173     6.30607419
      1341         2    -2.00000000    11.58524381    32.65354511     6.30607413
      1342         2    -2.00000000     8.71446226     4.65048408     2.11585131
      1343         2    -2.00000000    10.80027969     4.91085702     4.21096319
      1344         2    -2.00000000     1.66123175    10.15843274     2.11584954
      1345         2    -2.00000000     9.00882550    19.57252237     2.11585334
      1346         2    -2.00000000    14.78517096    24.53621999     0.02074002
      1347         2    -2.00000000     9.23950814     0.44869907     6.30607342
      1348         2    -2.00000000    15.57565308    18.28058514     6.30607524
      1349         2    -2.00000000    11.58524374    32.65354491     2.11585073
      1350         2    -2.00000000     7.68437064    13.03862858     6.30607495
      1351         2    -2.00000000    13.14450040     3.07129707     0.02073928
      1352         2    -2.00000000    14.97157554     5.42456821     4.21096303
      1353         2    -2.00000000     7.41521863    32.13156742     2.11584914
      1354         2    -2.00000000    12.12491948    11.46806948     4.21096330
      1355         2    -2.00000000     9.77954810    13.30210999     0.02073966
      1356         2    -2.00000000    12.88598428     5.16940868     6.30607473
      1357         2    -2.00000000     7.42719631    15.13030786     4.21096225
      1358         2    -2.00000000    13.40501524     0.97359766     6.30607437
      1359         2    -2.00000000     8.48217175    23.74911185     2.11585275
      1360         2    -2.00000000    16.89651269    24.80765522     6.30607513
      1361         2    -2.00000000    14.97157555     5.42456814     0.02073952
      1362         2    -2.00000000     8.21582960    25.84068770     4.21096367
      1363         2    -2.00000000    12.63006815     7.26927019     0.02073962
      1364         2    -2.00000000    18.37592768    12.23090943     2.11585146
      1365         2    -2.00000000    11.05993886     2.81091766     2.11585097
      1366         2    -2.00000000    13.14450030     3.07129723     4.21096282
      1367         2    -2.00000000     9.50101378    32.39238834     0.02073846
      1368         2    -2.00000000    12.40266605    26.36208973     4.21096347
      1369         2    -2.00000000    15.57565312    18.28058509     2.11585176
      1370         2    -2.00000000    11.11085946    19.83725278     4.21096447
      1371         2    -2.00000000    14.71498797     7.52716341     6.30607486
      1372         2    -2.00000000     8.97570754     2.54981809     0.02073914
      1373         2    -2.00000000    11.87440863    13.56509504     2.11585161
      1374         2    -2.00000000    12.12933835    28.45736188     6.30607476
      1375         2    -2.00000000    14.21992056    28.72049658     4.21096309
      1376         2    -2.00000000     9.26814383    17.48451808     4.21096370
      1377         2    -2.00000000     9.50101329    32.39238911     4.21096206
      1378         2    -2.00000000    16.57236846    26.88622953     4.21096326
      1379         2    -2.00000000    16.05903720    14.08642027     2.11585155
      1380         2    -2.00000000    13.21634066    20.10377755     6.30607562
      1381         2    -2.00000000    12.63006802     7.26927032     4.21096320
      1382         2    -2.00000000    16.03277543    31.06985764     0.02073941
      1383         2    -2.00000000    10.28758432     9.10943491     4.21096342
      1384         2    -2.00000000    17.04597894     5.68400052     6.30607478
      1385         2    -2.00000000    11.11085999    19.83725245     0.02074082
      1386         2    -2.00000000    11.36893706    17.74997439     6.30607542
      1387         2    -2.00000000     4.01644687     8.32495874     6.30607407
      1388         2    -2.00000000    12.12933852    28.45736157     2.11585136
      1389         2    -2.00000000    17.80129448    33.46378263     4.21096281
      1390         2    -2.00000000    14.46410579     9.62628199     0.02073969
      1391         2    -2.00000000    17.18472100    22.74892819     0.02073995
      1392         2    -2.00000000    12.95223367    22.18774241     0.02074038
      1393         2    -2.00000000    11.62293475    15.65934901     0.02073992
      1394         2    -2.00000000    17.68040132    18.53865820     0.02073989
      1395         2    -2.00000000    12.40266623    26.36208954     0.02073989
      1396         2    -2.00000000    12.37624576     9.36928540     6.30607493
      1397         2    -2.00000000    10.28758487     9.10943458     0.02073970
      1398         2    -2.00000000    18.48721700    29.20703502     4.21096296
      1399         2    -2.00000000     3.49364114    12.51268128     2.11584931
      1400         2    -2.00000000    15.81875815    16.18577188     0.02073988
      1401         2    -2.00000000    11.05993861     2.81091795     6.30607435
      1402         2    -2.00000000    16.30298643    11.97856631     0.02073973
      1403         2    -2.00000000    12.37624586     9.36928528     2.11585154
      1404         2    -2.00000000    18.08001347    31.36343032     6.30607469
      1405         2    -2.00000000    15.81875812    16.18577192     4.21096339
      1406         2    -2.00000000    17.58729637     1.49843137     6.30607465
      1407         2    -2.00000000    17.80129450    33.46378257     0.02073952
      1408         2    -2.00000000    18.58216936    27.15684230     6.30607479
      1409         2    -2.00000000    18.48721700    29.20703491     0.02073950
      1410         2    -2.00000000    18.37592768    12.23090944     6.30607495
      1411         2    -2.00000000    18.90001781     8.03340356     6.30607484
      1412         2    -2.00000000    18.58216935    27.15684290     2.11585141
      1413         2    -2.00000000    18.65051873    10.11048123     0.02073965
      1414         2    -2.00000000    18.90001781     8.03340355     2.11585134
      1415         2    -2.00000000    28.38555195    18.17287849     4.21096301
      1416         2    -2.00000000    26.50126740    24.01972348     4.21096288
      1417         2    -2.00000000    23.41260458    30.99204344     2.11585135
      1418         2    -2.00000000    27.26071875    33.48429957     0.02073964
      1419         2    -2.00000000    29.17027958    20.05929509     2.11585106
      1420         2    -2.00000000    26.50126740    24.01972348     0.02073939
      1421         2    -2.00000000    31.20557406     2.02358668     2.11585148
      1422         2    -2.00000000    26.31761439    14.79053987     4.21096295
      1423         2    -2.00000000    28.91897797    10.65899668     6.30607511
      1424         2    -2.00000000    22.78224738    10.73345831     4.21096310
      1425         2    -2.00000000    34.02731059    19.83712579     0.02073891
      1426         2    -2.00000000    25.30174641     0.49953008     6.30607490
      1427         2    -2.00000000    33.78896585    32.13454113     4.21096281
      1428         2    -2.00000000    32.26182969     3.85680391     4.21096333
      1429         2    -2.00000000    28.60396665     5.96667957     4.21096336
      1430         2    -2.00000000    26.31761439    14.79053986     0.02073945
      1431         2    -2.00000000    26.24906222    31.65868455     2.11585136
      1432         2    -2.00000000    31.48251746     6.73494466     0.02074006
      1433         2    -2.00000000    21.30675742    23.17223463     4.21096326
      1434         2    -2.00000000    32.72815204    30.30138343     2.11585128
      1435         2    -2.00000000    20.43670352    12.48472987     4.21096318
      1436         2    -2.00000000    23.94094154    21.15019409     0.02073968
      1437         2    -2.00000000    22.42867176    14.74251008     4.21096314
      1438         2    -2.00000000    25.16505494    29.83202557     4.21096305
      1439         2    -2.00000000    28.49277061    23.01711056     2.11585102
      1440         2    -2.00000000    28.04138919    30.58843434     0.02073953
      1441         2    -2.00000000    31.75268359    11.44891079     2.11585167
      1442         2    -2.00000000    32.42391798    25.58610286     4.21096256
      1443         2    -2.00000000    24.83377644    25.20911499     2.11585116
      1444         2    -2.00000000    29.17027955    20.05929507     6.30607457
      1445         2    -2.00000000    19.79101942     1.70163755     4.21096293
      1446         2    -2.00000000    24.42317226    15.22940866     2.11585123
      1447         2    -2.00000000    22.78224738    10.73345831     0.02073960
      1448         2    -2.00000000    31.96842107    33.18747354     6.30607476
      1449         2    -2.00000000    27.49750743    21.25156678     4.21096277
      1450         2    -2.00000000    33.02873223     0.97362108     0.02073973
      1451         2    -2.00000000    33.78896546    32.13454092     0.02073951
      1452         2    -2.00000000    19.79101940     1.70163753     0.02073947
      1453         2    -2.00000000    24.45472685    32.67721622     4.21096320
      1454         2    -2.00000000    28.49277057    23.01711055     6.30607453
      1455         2    -2.00000000    31.37139305    23.75824047     2.11585078
      1456         2    -2.00000000    25.16505492    29.83202558     0.02073955
      1457         2    -2.00000000    29.84424605    29.52460450     6.30607465
      1458         2    -2.00000000    22.48034368    12.69142586     6.30607492
      1459         2    -2.00000000    21.30675742    23.17223462     0.02073977
      1460         2    -2.00000000    19.27224098    22.98553751     2.11585158
      1461         2    -2.00000000    21.86520007    19.03713318     0.02073973
      1462         2    -2.00000000    26.94407281    28.76392402     6.30607472
      1463         2    -2.00000000    30.93613732    14.31236700     2.11585136
      1464         2    -2.00000000    20.15738049    31.73991353     4.21096295
      1465         2    -2.00000000    34.54993551    29.25004804     0.02073964
      1466         2    -2.00000000    22.33959101    29.29978733     4.21096298
      1467         2    -2.00000000    19.78750698    18.81233243     6.30607505
      1468         2    -2.00000000    33.21197289    22.70883904     0.02073880
      1469         2    -2.00000000    32.15247223    20.87616047     6.30607432
      1470         2    -2.00000000    21.46314046     4.21666991     4.21096297
      1471         2    -2.00000000    26.24906221    31.65868455     6.30607485
      1472         2    -2.00000000    19.53462010    20.88649074     0.02073985
      1473         2    -2.00000000    24.42317226    15.22940865     6.30607473
      1474         2    -2.00000000    23.68212009     1.80010149     4.21096303
      1475         2    -2.00000000    28.76898233    27.69673035     4.21096286
      1476         2    -2.00000000    20.45712874    29.77419060     2.11585119
      1477         2    -2.00000000    24.76758399     3.47179118     6.30607499
      1478         2    -2.00000000    34.54993608    29.25004796     4.21096291
      1479         2    -2.00000000    23.10082975     8.76450097     2.11585128
      1480         2    -2.00000000    20.45712875    29.77419070     6.30607466
      1481         2    -2.00000000    30.59318984    26.64057697     6.30607449
      1482         2    -2.00000000    26.63231599     7.02212123     6.30607505
      1483         2    -2.00000000    20.24414911    14.57969647     2.11585147
      1484         2    -2.00000000    30.19046604    17.19495422     6.30607467
      1485         2    -2.00000000    20.02236580    16.67213507     4.21096326
      1486         2    -2.00000000    30.93613724    14.31236693     6.30607485
      1487         2    -2.00000000    30.32533778    21.92803573     4.21096267
      1488         2    -2.00000000    32.15247233    20.87616054     2.11585079
      1489         2    -2.00000000    23.94094154    21.15019410     4.21096318
      1490         2    -2.00000000    21.10457954     8.22597980     0.02073958
      1491         2    -2.00000000    27.12201611    11.66450412     0.02073986
      1492         2    -2.00000000    31.99779900    16.15703446     4.21096289
      1493         2    -2.00000000    28.30800576     1.24594354     2.11585145
      1494         2    -2.00000000    34.02731059    19.83712585     4.21096244
      1495         2    -2.00000000    28.76898228    27.69673034     0.02073938
      1496         2    -2.00000000    21.79441848    21.20456562     2.11585149
      1497         2    -2.00000000    29.13887748    15.35202020     0.02073954
      1498         2    -2.00000000    25.00084365     8.31369611     4.21096312
      1499         2    -2.00000000    30.14883467     0.19698847     0.02073966
      1500         2    -2.00000000    26.94407285    28.76392403     2.11585122
      1501         2    -2.00000000    20.70586234    10.37404763     6.30607487
      1502         2    -2.00000000    21.29316927    25.15768648     2.11585151
      1503         2    -2.00000000    21.86520007    19.03713319     4.21096323
      1504         2    -2.00000000    29.09355148    32.41993988     6.30607483
      1505         2    -2.00000000    22.07961747    16.91471209     2.11585143
      1506         2    -2.00000000    34.26306453    24.53865453     6.30607436
      1507         2    -2.00000000    27.95311363    13.53011987     6.30607490
      1508         2    -2.00000000    21.16112805     6.17605740     6.30607482
      1509         2    -2.00000000    21.78349511     2.24828455     6.30607468
      1510         2    -2.00000000    32.78379149    13.28049887     0.02073975
      1511         2    -2.00000000    31.96842125    33.18747359     2.11585135
      1512         2    -2.00000000    30.14883467     0.19698848     4.21096312
      1513         2    -2.00000000    27.68758830    25.87388578     6.30607458
      1514         2    -2.00000000    28.38555196    18.17287848     0.02073952
      1515         2    -2.00000000    33.57772333    10.40218290     0.02074026
      1516         2    -2.00000000    23.41260460    30.99204346     6.30607484
      1517         2    -2.00000000    34.08274773     2.80657260     2.11585162
      1518         2    -2.00000000    31.37139291    23.75824042     6.30607433
      1519         2    -2.00000000    34.35793392     7.52119622     4.21096371
      1520         2    -2.00000000    24.17075479    17.20126644     4.21096311
      1521         2    -2.00000000    27.60021037     4.13901715     6.30607506
      1522         2    -2.00000000    23.93660858    28.01348698     2.11585124
      1523         2    -2.00000000    32.53085464     8.56468602     6.30607530
      1524         2    -2.00000000    31.48251755     6.73494468     4.21096346
      1525         2    -2.00000000    25.69241903    22.07908110     2.11585124
      1526         2    -2.00000000    26.08506434     9.98518261     6.30607506
      1527         2    -2.00000000    32.78379167    13.28049897     4.21096319
      1528         2    -2.00000000    22.48034369    12.69142586     2.11585142
      1529         2    -2.00000000    29.51285197    24.81987669     0.02073924
      1530         2    -2.00000000    27.49750743    21.25156678     0.02073928
      1531         2    -2.00000000    23.93660856    28.01348697     6.30607475
      1532         2    -2.00000000    32.72815162    30.30138339     6.30607464
      1533         2    -2.00000000    24.76758399     3.47179118     2.11585149
      1534         2    -2.00000000    22.07961747    16.91471209     6.30607493
      1535         2    -2.00000000    32.42391794    25.58610291     0.02073918
      1536         2    -2.00000000    29.63723734     7.77467559     6.30607516
      1537         2    -2.00000000    29.09355153    32.41993991     2.11585134
      1538         2    -2.00000000    31.15924618    19.04933126     4.21096269
      1539         2    -2.00000000    33.01272285    18.00606389     2.11585082
      1540         2    -2.00000000    24.45472684    32.67721623     0.02073970
      1541         2    -2.00000000    25.30174641     0.49953008     2.11585140
      1542         2    -2.00000000    21.29316932    25.15768642     6.30607501
      1543         2    -2.00000000    34.84586491    33.96811934     2.11585117
      1544         2    -2.00000000    31.66309070    28.46897155     4.21096275
      1545         2    -2.00000000    27.60021040     4.13901717     2.11585156
      1546         2    -2.00000000    23.94940086    19.16314285     2.11585143
      1547         2    -2.00000000    30.71713698     9.60829933     0.02073997
      1548         2    -2.00000000    22.33959099    29.29978736     0.02073943
      1549         2    -2.00000000    33.31083163     5.68839432     6.30607534
      1550         2    -2.00000000    27.84487742     8.82764829     0.02073984
      1551         2    -2.00000000    29.39557892     3.07628283     0.02073979
      1552         2    -2.00000000    29.39557896     3.07628284     4.21096327
      1553         2    -2.00000000    32.26182957     3.85680389     0.02073995
      1554         2    -2.00000000    27.95311364    13.53011988     2.11585141
      1555         2    -2.00000000    20.70586234    10.37404763     2.11585137
      1556         2    -2.00000000    26.52221537     2.30878805     0.02073973
      1557         2    -2.00000000    20.02236581    16.67213507     0.02073976
      1558         2    -2.00000000    23.10082975     8.76450097     6.30607478
      1559         2    -2.00000000    33.81804170    15.11697891     6.30607469
      1560         2    -2.00000000    25.00084365     8.31369611     0.02073962
      1561         2    -2.00000000    27.26071875    33.48429957     4.21096314
      1562         2    -2.00000000    27.35612430    16.49060057     6.30607478
      1563         2    -2.00000000    23.04619560    26.10193545     0.02073960
      1564         2    -2.00000000    34.84586432    33.96811936     6.30607466
      1565         2    -2.00000000    33.01272263    18.00606374     6.30607432
      1566         2    -2.00000000    34.84999930    16.95731435     4.21096242
      1567         2    -2.00000000    33.48766863    27.41714282     6.30607436
      1568         2    -2.00000000    27.68758833    25.87388579     2.11585109
      1569         2    -2.00000000    25.69241902    22.07908110     6.30607474
      1570         2    -2.00000000    33.81804200    15.11697909     2.11585124
      1571         2    -2.00000000    28.91897801    10.65899670     2.11585161
      1572         2    -2.00000000    33.48766901    27.41714283     2.11585084
      1573         2    -2.00000000    30.32533781    21.92803574     0.02073918
      1574         2    -2.00000000    30.91094602    31.35736732     0.02073955
      1575         2    -2.00000000    31.20557394     2.02358664     6.30607499
      1576         2    -2.00000000    30.44002887     4.91075084     6.30607512
      1577         2    -2.00000000    27.84487742     8.82764829     4.21096333
      1578         2    -2.00000000    29.51285199    24.81987668     4.21096272
      1579         2    -2.00000000    33.21197274    22.70883903     4.21096223
      1580         2    -2.00000000    34.26306512    24.53865445     2.11585053
      1581         2    -2.00000000    23.04619561    26.10193545     4.21096309
      1582         2    -2.00000000    29.91492974    12.49429515     4.21096327
      1583         2    -2.00000000    21.78349511     2.24828451     2.11585117
      1584         2    -2.00000000    34.08274718     2.80657268     6.30607506
      1585         2    -2.00000000    34.35793347     7.52119616     0.02074041
      1586         2    -2.00000000    27.12201613    11.66450412     4.21096336
      1587         2    -2.00000000    26.52221539     2.30878806     4.21096322
      1588         2    -2.00000000    25.80415091     5.15459661     0.02073986
      1589         2    -2.00000000    30.91094612    31.35736737     4.21096298
      1590         2    -2.00000000    30.19046612    17.19495427     2.11585116
      1591         2    -2.00000000    33.31083207     5.68839437     2.11585192
      1592         2    -2.00000000    30.44002898     4.91075089     2.11585165
      1593         2    -2.00000000    25.80415092     5.15459661     4.21096336
      1594         2    -2.00000000    30.71713699     9.60829935     4.21096342
      1595         2    -2.00000000    28.30800574     1.24594353     6.30607495
      1596         2    -2.00000000    34.61615717    12.23813598     2.11585166
      1597         2    -2.00000000    34.84999922    16.95731417     0.02073898
      1598         2    -2.00000000    29.63723737     7.77467562     2.11585168
      1599         2    -2.00000000    31.15924620    19.04933124     0.02073921
      1600         2    -2.00000000    34.61615645    12.23813573     6.30607512
      1601         2    -2.00000000    24.17075479    17.20126644     0.02073961
      1602         2    -2.00000000    24.83377643    25.20911499     6.30607466
      1603         2    -2.00000000    26.63231599     7.02212124     2.11585155
      1604         2    -2.00000000    21.10457954     8.22597981     4.21096308
      1605         2    -2.00000000    33.57772347    10.40218292     4.21096353
      1606         2    -2.00000000    33.02873230     0.97362110     4.21096308
      1607         2    -2.00000000    31.75268344    11.44891070     6.30607515
      1608         2    -2.00000000    19.11209408     5.95223972     4.21096304
      1609         2    -2.00000000    20.24414911    14.57969647     6.30607497
      1610         2    -2.00000000    31.99779898    16.15703439     0.02073940
      1611         2    -2.00000000    26.08506435     9.98518262     2.11585156
      1612         2    -2.00000000    29.91492968    12.49429513     0.02073979
      1613         2    -2.00000000    28.60396663     5.96667956     0.02073988
      1614         2    -2.00000000    20.43670352    12.48472986     0.02073968
      1615         2    -2.00000000    25.87569649    26.96861869     4.21096292
      1616         2    -2.00000000    32.53085484     8.56468608     2.11585190
      1617         2    -2.00000000    30.59318994    26.64057700     2.11585102
      1618         2    -2.00000000    29.84424618    29.52460454     2.11585118
      1619         2    -2.00000000    29.13887748    15.35202021     4.21096304
      1620         2    -2.00000000    31.66309053    28.46897154     0.02073932
      1621         2    -2.00000000    23.94940086    19.16314285     6.30607493
      1622         2    -2.00000000    22.42867176    14.74251007     0.02073965
      1623         2    -2.00000000    25.87569649    26.96861870     0.02073942
      1624         2    -2.00000000    20.15738053    31.73991355     0.02073941
      1625         2    -2.00000000    21.79441849    21.20456561     6.30607499
      1626         2    -2.00000000    19.27224099    22.98553757     6.30607508
      1627         2    -2.00000000    28.04138922    30.58843436     4.21096301
      1628         2    -2.00000000    21.46314046     4.21666991     0.02073948
      1629         2    -2.00000000    19.84998954    33.69740393     2.11585122
      1630         2    -2.00000000    23.68212008     1.80010149     0.02073952
      1631         2    -2.00000000    21.16112805     6.17605740     2.11585131
      1632         2    -2.00000000    27.35612434    16.49060057     2.11585128
      1633         2    -2.00000000    19.84998970    33.69740410     6.30607471
      1634         2    -2.00000000    19.78750698    18.81233242     2.11585155
      1635         2    -2.00000000    19.38728675     3.84744558     2.11585122
      1636         2    -2.00000000    19.38728675     3.84744558     6.30607472
      1637         2    -2.00000000    19.53462010    20.88649075     4.21096336
      1638         2    -2.00000000    19.14400240    25.20072750     0.02073977
      1639         2    -2.00000000    19.11209408     5.95223971     0.02073954
      1640         2    -2.00000000    19.14400239    25.20072748     4.21096316
      1641         2    -2.00000000    70.92805640    27.95413878     4.21096059
      1642         2    -2.00000000    69.58159199    21.39694200     0.02073711
      1643         2    -2.00000000    79.01471838    31.08768405     6.30607180
      1644         2    -2.00000000    71.69639964     4.66831017     4.21096052
      1645         2    -2.00000000    75.85477493    22.17307162     6.30607235
      1646         2    -2.00000000    77.41950757     9.63688087     6.30607243
      1647         2    -2.00000000    72.24484426     0.45480738     0.02073694
      1648         2    -2.00000000    69.80951747    19.29565093     6.30607232
      1649         2    -2.00000000    70.68320149    30.05416741     2.11584883
      1650         2    -2.00000000    71.17613273    25.86148479     2.11584885
      1651         2    -2.00000000    72.94400634    11.20194645     4.21096056
      1652         2    -2.00000000    70.92805640    27.95413878     0.02073709
      1653         2    -2.00000000    73.78728459     4.92294086     2.11584872
      1654         2    -2.00000000    69.07866519    25.62768655     4.21096065
      1655         2    -2.00000000    72.49702611    32.41012712     6.30607219
      1656         2    -2.00000000    71.42018197     6.74956165     6.30607231
      1657         2    -2.00000000    73.78728457     4.92294088     6.30607222
      1658         2    -2.00000000    74.00831172    19.81445606     2.11584882
      1659         2    -2.00000000    73.76088968    21.91168248     0.02073709
      1660         2    -2.00000000    79.53140825    26.88987788     2.11584891
      1661         2    -2.00000000    70.29706082    15.10064688     6.30607226
      1662         2    -2.00000000    71.15680657     8.85193720     0.02073704
      1663         2    -2.00000000    76.10624884    20.07881719     4.21096056
      1664         2    -2.00000000    73.01419365    28.21100435     2.11584877
      1665         2    -2.00000000    78.75347065    33.18834936     4.21095973
      1666         2    -2.00000000    78.20436894    20.34354347     6.30607232
      1667         2    -2.00000000    70.83266425    10.93051121     2.11584878
      1668         2    -2.00000000    74.84319581    30.56875905     2.11584861
      1669         2    -2.00000000    70.54445732    12.98923797     4.21096052
      1670         2    -2.00000000    69.80951747    19.29565093     2.11584882
      1671         2    -2.00000000    74.51284016    15.63438874     2.11584879
      1672         2    -2.00000000    73.51393123    24.01189753     2.11584884
      1673         2    -2.00000000    72.40239638    15.36400122     4.21096054
      1674         2    -2.00000000    71.99192600     2.55336361     6.30607223
      1675         2    -2.00000000    74.00831172    19.81445609     6.30607232
      1676         2    -2.00000000    74.06181382     2.82317691     0.02073688
      1677         2    -2.00000000    77.69582939    24.53125065     2.11584891
      1678         2    -2.00000000    73.23844438     9.11429417     2.11584881
      1679         2    -2.00000000    77.69582939    24.53125076     6.30607238
      1680         2    -2.00000000    76.36024561    17.98819180     2.11584876
      1681         2    -2.00000000    70.39833503    32.16617835     4.21096056
      1682         2    -2.00000000    77.18610006    28.72767649     2.11584867
      1683         2    -2.00000000    75.04907746    11.46619510     2.11584885
      1684         2    -2.00000000    71.17613273    25.86148479     6.30607235
      1685         2    -2.00000000    70.29706082    15.10064687     2.11584876
      1686         2    -2.00000000    77.68966171     7.54225437     0.02073713
      1687         2    -2.00000000    73.76088967    21.91168250     4.21096059
      1688         2    -2.00000000    69.58159199    21.39694201     4.21096061
      1689         2    -2.00000000    76.41074124     0.98351722     0.02073661
      1690         2    -2.00000000    74.25739477    17.72173273     0.02073705
      1691         2    -2.00000000    77.14898990    11.72779017     0.02073716
      1692         2    -2.00000000    76.88155834    13.81506640     6.30607233
      1693         2    -2.00000000     1.13529153    14.34062756     6.30607231
      1694         2    -2.00000000    77.18610003    28.72767658     6.30607216
      1695         2    -2.00000000     1.15500299    31.34871504     0.02073633
      1696         2    -2.00000000    77.94963551    22.43605670     4.21096064
      1697         2    -2.00000000    79.78819701    24.79356654     4.21096076
      1698         2    -2.00000000    79.78819687    24.79356637     0.02073728
      1699         2    -2.00000000    79.53140826    26.88987820     6.30607236
      1700         2    -2.00000000     1.39774310    12.25059578     0.02073745
      1701         2    -2.00000000    74.77694561    13.55042381     4.21096057
      1702         2    -2.00000000    75.87262623     5.18425883     4.21096043
      1703         2    -2.00000000     0.09884261    22.69953929     2.11584905
      1704         2    -2.00000000     0.87409626    16.42940952     4.21096015
      1705         2    -2.00000000     1.13529171    14.34062713     2.11584881
      1706         2    -2.00000000    79.27377664    28.98806883     4.21096039
      1707         2    -2.00000000    78.72035613    16.16564264     6.30607219
      1708         2    -2.00000000    70.14671577     0.19521330     2.11584881
      1709         2    -2.00000000     0.87409631    16.42940903     0.02073682
      1710         2    -2.00000000    74.32899631     0.72004754     2.11584854
      1711         2    -2.00000000     0.61434178    18.51810294     2.11584856
      1712         2    -2.00000000    72.49702612    32.41012711     2.11584868
      1713         2    -2.00000000    76.88155834    13.81506635     2.11584884
      1714         2    -2.00000000    71.42018198     6.74956165     2.11584881
      1715         2    -2.00000000    75.87262626     5.18425881     0.02073694
      1716         2    -2.00000000     0.10145324     5.70585055     4.21096059
      1717         2    -2.00000000    79.27377661    28.98806854     0.02073688
      1718         2    -2.00000000    79.78032380     7.80295555     2.11584914
      1719         2    -2.00000000     0.36798814     3.60659922     6.30607165
      1720         2    -2.00000000     1.15500308    31.34871585     4.21095989
      1721         2    -2.00000000     1.41599827    29.24925293     2.11584866
      1722         2    -2.00000000    79.51334696     9.89747979     0.02073736
      1723         2    -2.00000000    70.04878113    17.19950806     4.21096054
      1724         2    -2.00000000    71.42619757    23.75960100     4.21096060
      1725         2    -2.00000000     1.39774334    12.25059632     4.21096098
      1726         2    -2.00000000    78.98246922    14.07801225     4.21096057
      1727         2    -2.00000000    77.68966177     7.54225438     4.21096065
      1728         2    -2.00000000    79.78032395     7.80295561     6.30607252
      1729         2    -2.00000000     0.61434152    18.51810331     6.30607200
      1730         2    -2.00000000    76.92890008    30.82731084     0.02073674
      1731         2    -2.00000000    77.95961609     5.44514674     2.11584872
      1732         2    -2.00000000     0.63339494     1.50596784     0.02073576
      1733         2    -2.00000000    77.14898991    11.72779021     4.21096067
      1734         2    -2.00000000     0.89256943    33.44938814     2.11584741
      1735         2    -2.00000000    72.66766039    13.28102269     2.11584880
      1736         2    -2.00000000    75.60426364    24.27009779     0.02073709
      1737         2    -2.00000000    73.51393122    24.01189754     6.30607234
      1738         2    -2.00000000    71.67014685    21.65174664     6.30607235
      1739         2    -2.00000000     0.89256912    33.44938877     6.30607097
      1740         2    -2.00000000    74.25739477    17.72173274     4.21096054
      1741         2    -2.00000000     0.35601768    20.60785931     0.02073711
      1742         2    -2.00000000    70.39833503    32.16617835     0.02073706
      1743         2    -2.00000000    73.26507697    26.11188553     4.21096056
      1744         2    -2.00000000    77.41950755     9.63688085     2.11584897
      1745         2    -2.00000000    71.99192600     2.55336361     2.11584873
      1746         2    -2.00000000    73.50925466     7.01767086     0.02073704
      1747         2    -2.00000000    76.41074121     0.98351726     4.21096008
      1748         2    -2.00000000    69.64916143     4.37473742     2.11584885
      1749         2    -2.00000000     0.63339471     1.50596816     4.21095921
      1750         2    -2.00000000    78.20436900    20.34354336     2.11584881
      1751         2    -2.00000000    78.46103947    18.25364770     0.02073696
      1752         2    -2.00000000     0.10145296     5.70585057     0.02073700
      1753         2    -2.00000000    78.98246921    14.07801209     0.02073711
      1754         2    -2.00000000    75.04907747    11.46619511     6.30607235
      1755         2    -2.00000000    73.23844438     9.11429417     6.30607231
      1756         2    -2.00000000    72.66766039    13.28102269     6.30607230
      1757         2    -2.00000000    74.06181381     2.82317692     4.21096037
      1758         2    -2.00000000    78.49450236     1.24494655     2.11584800
      1759         2    -2.00000000    79.24700694    11.98905289     6.30607250
      1760         2    -2.00000000    72.24484426     0.45480738     4.21096044
      1761         2    -2.00000000    72.40239638    15.36400122     0.02073704
      1762         2    -2.00000000    77.95961605     5.44514680     6.30607217
      1763         2    -2.00000000    76.14393200     3.08462310     6.30607202
      1764         2    -2.00000000    79.01471847    31.08768381     2.11584834
      1765         2    -2.00000000    76.92890005    30.82731091     4.21096023
      1766         2    -2.00000000    78.72035619    16.16564248     2.11584868
      1767         2    -2.00000000    72.94400634    11.20194645     0.02073706
      1768         2    -2.00000000    78.49450221     1.24494670     6.30607155
      1769         2    -2.00000000    72.15352917    17.45758112     6.30607230
      1770         2    -2.00000000    76.14393205     3.08462304     2.11584850
      1771         2    -2.00000000     0.09884256    22.69953952     6.30607247
      1772         2    -2.00000000    74.58467830    32.66687052     0.02073679
      1773         2    -2.00000000    72.75760474    30.31359958     4.21096047
      1774         2    -2.00000000     0.36798831     3.60659905     2.11584831
      1775         2    -2.00000000    75.60426365    24.27009782     4.21096059
      1776         2    -2.00000000    77.94963550    22.43605664     0.02073715
      1777         2    -2.00000000    74.84319579    30.56875908     6.30607212
      1778         2    -2.00000000     0.35601769    20.60785940     4.21096054
      1779         2    -2.00000000    74.32899630     0.72004756     6.30607205
      1780         2    -2.00000000    79.24700695    11.98905275     2.11584906
      1781         2    -2.00000000    70.83266424    10.93051121     6.30607228
      1782         2    -2.00000000    72.75760474    30.31359957     0.02073698
      1783         2    -2.00000000    79.51334707     9.89747995     4.21096091
      1784         2    -2.00000000    75.09911334    28.46889744     0.02073696
      1785         2    -2.00000000    69.35325693    23.50725818     2.11584888
      1786         2    -2.00000000    76.66923954    32.92724988     2.11584833
      1787         2    -2.00000000    74.58467829    32.66687054     4.21096029
      1788         2    -2.00000000    78.22816175     3.34577966     0.02073665
      1789         2    -2.00000000    75.32651025     9.37607728     4.21096060
      1790         2    -2.00000000    72.15352917    17.45758112     2.11584880
      1791         2    -2.00000000    76.61832153    15.90091338     4.21096051
      1792         2    -2.00000000    73.01419364    28.21100436     6.30607227
      1793         2    -2.00000000    78.75347073    33.18834919     0.02073629
      1794         2    -2.00000000    75.85477494    22.17307158     2.11584885
      1795         2    -2.00000000    75.59983722     7.28080573     6.30607230
      1796         2    -2.00000000    73.50925465     7.01767087     4.21096054
      1797         2    -2.00000000    78.46103939    18.25364780     4.21096043
      1798         2    -2.00000000    78.22816166     3.34577975     4.21096011
      1799         2    -2.00000000    71.15680656     8.85193720     4.21096054
      1800         2    -2.00000000    71.67014685    21.65174664     2.11584885
      1801         2    -2.00000000    74.51284016    15.63438875     6.30607229
      1802         2    -2.00000000    75.09911334    28.46889746     4.21096046
      1803         2    -2.00000000    71.69639964     4.66831017     0.02073703
      1804         2    -2.00000000    77.44159778    26.62873322     4.21096056
      1805         2    -2.00000000    70.68320149    30.05416742     6.30607233
      1806         2    -2.00000000    76.61832155    15.90091335     0.02073702
      1807         2    -2.00000000    76.36024559    17.98819185     6.30607227
      1808         2    -2.00000000     1.41599831    29.24925387     6.30607214
      1809         2    -2.00000000    75.59983723     7.28080571     2.11584881
      1810         2    -2.00000000    69.92788222     2.27438442     4.21096056
      1811         2    -2.00000000    73.26507697    26.11188553     0.02073706
      1812         2    -2.00000000    70.54445732    12.98923797     0.02073702
      1813         2    -2.00000000    74.77694561    13.55042380     0.02073707
      1814         2    -2.00000000    76.10624886    20.07881715     0.02073707
      1815         2    -2.00000000    70.04878113    17.19950806     0.02073704
      1816         2    -2.00000000    75.32651024     9.37607727     0.02073710
      1817         2    -2.00000000    75.35293665    26.36888226     6.30607229
      1818         2    -2.00000000    77.44159775    26.62873314     0.02073706
      1819         2    -2.00000000    69.24195513     6.53113211     4.21096062
      1820         2    -2.00000000    71.91042533    19.55239462     0.02073707
      1821         2    -2.00000000    76.66923949    32.92724994     6.30607184
      1822         2    -2.00000000    71.42619757    23.75960100     0.02073710
      1823         2    -2.00000000    75.35293666    26.36888223     2.11584880
      1824         2    -2.00000000    69.64916143     4.37473742     6.30607236
      1825         2    -2.00000000    71.91042533    19.55239462     4.21096057
      1826         2    -2.00000000    70.14671577     0.19521330     6.30607231
      1827         2    -2.00000000    69.92788222     2.27438442     0.02073706
      1828         2    -2.00000000    69.14700513     8.58132459     6.30607229
      1829         2    -2.00000000    69.24195514     6.53113211     0.02073713
      1830         2    -2.00000000    69.35325692    23.50725818     6.30607238
      1831         2    -2.00000000    68.82916466    27.70476438     6.30607242
      1832         2    -2.00000000    69.14700513     8.58132458     2.11584879
      1833         2    -2.00000000    69.07866519    25.62768655     0.02073715
      1834         2    -2.00000000    68.82916466    27.70476438     2.11584891
      1835         2    -2.00000000    59.34365137    17.56529243     4.21096021
      1836         2    -2.00000000    61.22790974    11.71844183     4.21096007
      1837         2    -2.00000000    64.31655874     4.74612181     2.11584908
      1838         2    -2.00000000    60.46844395     2.25386680     0.02073788
      1839         2    -2.00000000    58.55891387    15.67887824     2.11584805
      1840         2    -2.00000000    61.22790962    11.71844171     0.02073660
      1841         2    -2.00000000    56.52359458    33.71457923     2.11584911
      1842         2    -2.00000000    61.41158385    20.94763616     4.21096071
      1843         2    -2.00000000    58.81020970    25.07917290     6.30607273
      1844         2    -2.00000000    64.94693654    25.00470968     4.21096082
      1845         2    -2.00000000    35.65146339    14.07392380     0.02073970
      1846         2    -2.00000000    62.43225680     1.19411405     6.30607287
      1847         2    -2.00000000    35.90532773     1.75797504     4.21096340
      1848         2    -2.00000000    37.43359894    30.03602145     4.21096296
      1849         2    -2.00000000    59.12521851    29.77148595     4.21096117
      1850         2    -2.00000000    61.41158398    20.94763621     0.02073728
      1851         2    -2.00000000    61.48009923     4.07948066     2.11584927
      1852         2    -2.00000000    56.24666959    29.00322162     0.02073876
      1853         2    -2.00000000    66.42242014    12.56593210     4.21096042
      1854         2    -2.00000000    36.95816993     3.59309268     2.11585050
      1855         2    -2.00000000    67.29248186    23.25343849     4.21096066
      1856         2    -2.00000000    63.78824251    14.58797496     0.02073670
      1857         2    -2.00000000    65.30051868    20.99565780     4.21096064
      1858         2    -2.00000000    62.56410884     5.90613924     4.21096081
      1859         2    -2.00000000    59.23642010    12.72105729     2.11584774
      1860         2    -2.00000000    59.68777102     5.14972993     0.02073761
      1861         2    -2.00000000    55.97650371    24.28926059     2.11584941
      1862         2    -2.00000000    37.23020628     8.31069601     4.21096308
      1863         2    -2.00000000    62.89539477    10.52904541     2.11584862
      1864         2    -2.00000000    58.55891367    15.67887824     6.30607130
      1865         2    -2.00000000    67.93815759    34.03652923     4.21096072
      1866         2    -2.00000000    63.30602200    20.50876205     2.11584900
      1867         2    -2.00000000    64.94693656    25.00470968     0.02073731
      1868         2    -2.00000000    55.76073362     2.55068900     6.30607298
      1869         2    -2.00000000    60.23168428    14.48660207     4.21095996
      1870         2    -2.00000000    36.66761626    32.91904551     0.02073931
      1871         2    -2.00000000    35.90532714     1.75797523     0.02073893
      1872         2    -2.00000000    67.93815759    34.03652923     0.02073723
      1873         2    -2.00000000    63.27443593     3.06095051     4.21096087
      1874         2    -2.00000000    59.23642032    12.72105725     6.30607151
      1875         2    -2.00000000    56.35780549    11.97995350     2.11584712
      1876         2    -2.00000000    62.56410892     5.90613922     0.02073735
      1877         2    -2.00000000    57.88491392     6.21355854     6.30607265
      1878         2    -2.00000000    65.24884249    23.04674256     6.30607242
      1879         2    -2.00000000    66.42242013    12.56593211     0.02073692
      1880         2    -2.00000000    68.45693675    12.75262814     2.11584871
      1881         2    -2.00000000    65.86398244    16.70103524     0.02073696
      1882         2    -2.00000000    60.78509047     6.97424008     6.30607252
      1883         2    -2.00000000    56.79307134    21.42580289     2.11584849
      1884         2    -2.00000000    67.57179593     3.99825251     4.21096068
      1885         2    -2.00000000    35.13492102     4.64062977     0.02074010
      1886         2    -2.00000000    65.38957717     6.43837414     4.21096082
      1887         2    -2.00000000    67.94167586    16.92583448     6.30607227
      1888         2    -2.00000000    36.44531045    11.19246703     0.02073979
      1889         2    -2.00000000    37.48383925    13.02774875     6.30607350
      1890         2    -2.00000000    66.26603819    31.52149755     4.21096082
      1891         2    -2.00000000    61.48009953     4.07948072     6.30607275
      1892         2    -2.00000000    68.19456007    14.85167570     0.02073697
      1893         2    -2.00000000    63.30602210    20.50876211     6.30607247
      1894         2    -2.00000000    64.04705551    33.93806934     4.21096118
      1895         2    -2.00000000    58.96018085     8.04143452     4.21096069
      1896         2    -2.00000000    67.27204155     5.96397463     2.11584905
      1897         2    -2.00000000    62.96159210    32.26638054     6.30607292
      1898         2    -2.00000000    35.13492145     4.64062976     4.21096375
      1899         2    -2.00000000    64.62835517    26.97366704     2.11584926
      1900         2    -2.00000000    67.27204158     5.96397465     6.30607255
      1901         2    -2.00000000    57.13597339     9.09758745     6.30607259
      1902         2    -2.00000000    61.09686802    28.71604887     6.30607300
      1903         2    -2.00000000    67.48503667    21.15847100     2.11584888
      1904         2    -2.00000000    57.53873927    18.54322279     6.30607250
      1905         2    -2.00000000    67.70681902    19.06603164     4.21096056
      1906         2    -2.00000000    56.79307322    21.42580257     6.30607182
      1907         2    -2.00000000    57.40385881    13.81013950     4.21095866
      1908         2    -2.00000000    37.48384132    13.02774869     2.11585034
      1909         2    -2.00000000    63.78824261    14.58797493     4.21096020
      1910         2    -2.00000000    66.62460446    27.51218773     0.02073729
      1911         2    -2.00000000    60.60717375    24.07366839     0.02073736
      1912         2    -2.00000000    55.73140861    19.58114856     4.21096228
      1913         2    -2.00000000    59.42599569     0.44769977     2.11584980
      1914         2    -2.00000000    35.65146402    14.07392400     4.21096292
      1915         2    -2.00000000    58.96018061     8.04143444     0.02073730
      1916         2    -2.00000000    65.93476359    14.53360264     2.11584863
      1917         2    -2.00000000    58.59033009    20.38615165     0.02073724
      1918         2    -2.00000000    62.72834260    27.42447662     4.21096115
      1919         2    -2.00000000    57.58516305     1.49665383     0.02073846
      1920         2    -2.00000000    60.78509034     6.97424008     2.11584903
      1921         2    -2.00000000    67.02332199    25.36412023     6.30607248
      1922         2    -2.00000000    66.43600322    10.58047999     2.11584861
      1923         2    -2.00000000    65.86398244    16.70103526     4.21096046
      1924         2    -2.00000000    58.63560766     3.31822453     6.30607300
      1925         2    -2.00000000    65.64956776    18.82345458     2.11584881
      1926         2    -2.00000000    35.40291385     9.35653844     6.30607570
      1927         2    -2.00000000    59.77608495    22.20805226     6.30607267
      1928         2    -2.00000000    66.56805294    29.56211021     6.30607248
      1929         2    -2.00000000    65.94568078    33.48988275     6.30607276
      1930         2    -2.00000000    36.90665536    20.61981010     0.02073768
      1931         2    -2.00000000    55.76073099     2.55068763     2.11584993
      1932         2    -2.00000000    57.58516168     1.49665366     4.21096144
      1933         2    -2.00000000    60.04157997     9.86427776     6.30607200
      1934         2    -2.00000000    59.34365153    17.56529246     0.02073664
      1935         2    -2.00000000    36.10278190    23.49333258     0.02073862
      1936         2    -2.00000000    64.31655889     4.74612180     6.30607255
      1937         2    -2.00000000    35.61004174    31.08415641     2.11585155
      1938         2    -2.00000000    56.35780624    11.97995473     6.30606990
      1939         2    -2.00000000    35.31794315    26.36938179     4.21096211
      1940         2    -2.00000000    63.55842769    18.53690299     4.21096056
      1941         2    -2.00000000    60.12896810    31.59915203     6.30607307
      1942         2    -2.00000000    63.79255962     7.72467598     2.11584889
      1943         2    -2.00000000    37.15257297    25.32371034     6.30607353
      1944         2    -2.00000000    56.24666886    29.00322124     4.21096299
      1945         2    -2.00000000    62.03676919    13.65908234     2.11584823
      1946         2    -2.00000000    61.64412367    25.75298956     6.30607284
      1947         2    -2.00000000    36.90665534    20.61981082     4.21096146
      1948         2    -2.00000000    65.24884248    23.04674255     2.11584892
      1949         2    -2.00000000    58.21632078    10.91829253     0.02073609
      1950         2    -2.00000000    60.23168375    14.48660192     0.02073640
      1951         2    -2.00000000    63.79255966     7.72467598     6.30607239
      1952         2    -2.00000000    36.95816912     3.59309206     6.30607405
      1953         2    -2.00000000    62.96159202    32.26638050     2.11584944
      1954         2    -2.00000000    65.64956777    18.82345457     6.30607231
      1955         2    -2.00000000    37.23020493     8.31069603     0.02073993
      1956         2    -2.00000000    58.09194784    27.96348928     6.30607368
      1957         2    -2.00000000    58.63560672     3.31822451     2.11584985
      1958         2    -2.00000000    56.56995233    16.68885847     4.21096099
      1959         2    -2.00000000    36.68465130    15.90945927     2.11584998
      1960         2    -2.00000000    63.27443612     3.06095052     0.02073742
      1961         2    -2.00000000    62.43225664     1.19411395     2.11584942
      1962         2    -2.00000000    66.43600323    10.58047999     6.30607212
      1963         2    -2.00000000    56.06607039     7.26918919     4.21096157
      1964         2    -2.00000000    60.12896788    31.59915197     2.11584964
      1965         2    -2.00000000    63.77978094    16.57502608     2.11584864
      1966         2    -2.00000000    57.01204604    26.12986947     0.02073703
      1967         2    -2.00000000    65.38957720     6.43837414     0.02073734
      1968         2    -2.00000000    36.37582292    28.20197917     6.30607518
      1969         2    -2.00000000    59.88430853    26.91052042     0.02073798
      1970         2    -2.00000000    58.33359203    32.66188096     0.02073804
      1971         2    -2.00000000    58.33359180    32.66188100     4.21096141
      1972         2    -2.00000000    37.43359758    30.03602103     0.02073886
      1973         2    -2.00000000    59.77608454    22.20805218     2.11584914
      1974         2    -2.00000000    67.02332199    25.36412022     2.11584899
      1975         2    -2.00000000    61.20695702    33.42938146     0.02073787
      1976         2    -2.00000000    67.70681902    19.06603164     0.02073706
      1977         2    -2.00000000    64.62835521    26.97366706     6.30607276
      1978         2    -2.00000000    35.87653224    18.79065415     6.30607437
      1979         2    -2.00000000    62.72834260    27.42447663     0.02073770
      1980         2    -2.00000000    60.46844355     2.25386670     4.21096115
      1981         2    -2.00000000    60.37308302    19.24756887     6.30607205
      1982         2    -2.00000000    64.68297682     9.63622785     0.02073691
      1983         2    -2.00000000    36.68465026    15.90945912     6.30607367
      1984         2    -2.00000000    36.18382000     6.47536215     6.30607550
      1985         2    -2.00000000    60.04157984     9.86427774     2.11584830
      1986         2    -2.00000000    62.03676922    13.65908236     6.30607188
      1987         2    -2.00000000    35.87653296    18.79065445     2.11585077
      1988         2    -2.00000000    58.81020932    25.07917284     2.11584913
      1989         2    -2.00000000    36.18382136     6.47536261     2.11585179
      1990         2    -2.00000000    57.40385738    13.81013955     0.02073554
      1991         2    -2.00000000    56.81820942     4.38079459     0.02073826
      1992         2    -2.00000000    56.52359731    33.71458155     6.30607388
      1993         2    -2.00000000    57.28916064    30.82740761     6.30607242
      1994         2    -2.00000000    59.88430852    26.91052043     4.21096131
      1995         2    -2.00000000    58.21632162    10.91829263     4.21095952
      1996         2    -2.00000000    36.44531106    11.19246708     4.21096346
      1997         2    -2.00000000    35.40291477     9.35653878     2.11585238
      1998         2    -2.00000000    64.68297684     9.63622787     4.21096040
      1999         2    -2.00000000    57.81426069    23.24387533     4.21096140
      2000         2    -2.00000000    65.94568076    33.48988273     2.11584926
      2001         2    -2.00000000    35.61004045    31.08415647     6.30607423
      2002         2    -2.00000000    35.31794335    26.36938185     0.02073885
      2003         2    -2.00000000    60.60717368    24.07366837     4.21096081
      2004         2    -2.00000000    61.20695696    33.42938142     4.21096123
      2005         2    -2.00000000    61.92502899    30.58357457     0.02073770
      2006         2    -2.00000000    56.81820818     4.38079556     4.21096147
      2007         2    -2.00000000    57.53873846    18.54322251     2.11584911
      2008         2    -2.00000000    36.37582434    28.20197899     2.11585138
      2009         2    -2.00000000    57.28915991    30.82740760     2.11584950
      2010         2    -2.00000000    61.92502895    30.58357455     4.21096117
      2011         2    -2.00000000    57.01204638    26.12986913     4.21096041
      2012         2    -2.00000000    59.42599646     0.44770001     6.30607312
      2013         2    -2.00000000    35.05636134    21.66404213     2.11585004
      2014         2    -2.00000000    58.09194683    27.96348902     2.11585001
      2015         2    -2.00000000    56.56995337    16.68885845     0.02073673
      2016         2    -2.00000000    35.05636104    21.66404211     6.30607352
      2017         2    -2.00000000    63.55842772    18.53690300     0.02073706
      2018         2    -2.00000000    62.89539481    10.52904543     6.30607215
      2019         2    -2.00000000    61.09686786    28.71604879     2.11584950
      2020         2    -2.00000000    66.62460446    27.51218773     4.21096078
      2021         2    -2.00000000    36.10278100    23.49333301     4.21096253
      2022         2    -2.00000000    36.66761747    32.91904863     4.21096367
      2023         2    -2.00000000    55.97650454    24.28926129     6.30607371
      2024         2    -2.00000000    68.61708658    29.78592832     4.21096066
      2025         2    -2.00000000    67.48503666    21.15847100     6.30607237
      2026         2    -2.00000000    55.73140965    19.58114904     0.02073775
      2027         2    -2.00000000    61.64412352    25.75298952     2.11584937
      2028         2    -2.00000000    57.81426097    23.24387528     0.02073788
      2029         2    -2.00000000    59.12521861    29.77148600     0.02073798
      2030         2    -2.00000000    67.29248186    23.25343849     0.02073716
      2031         2    -2.00000000    61.85347083     8.76954444     4.21096044
      2032         2    -2.00000000    37.15257429    25.32371057     2.11584983
      2033         2    -2.00000000    57.13597286     9.09758787     2.11584919
      2034         2    -2.00000000    57.88491347     6.21355873     2.11584933
      2035         2    -2.00000000    58.59032973    20.38615165     4.21096017
      2036         2    -2.00000000    56.06607000     7.26918905     0.02073779
      2037         2    -2.00000000    63.77978091    16.57502609     6.30607214
      2038         2    -2.00000000    65.30051869    20.99565780     0.02073717
      2039         2    -2.00000000    61.85347079     8.76954438     0.02073695
      2040         2    -2.00000000    67.57179591     3.99825251     0.02073719
      2041         2    -2.00000000    65.93476359    14.53360264     6.30607216
      2042         2    -2.00000000    68.45693675    12.75262814     6.30607221
      2043         2    -2.00000000    59.68777078     5.14972993     4.21096096
      2044         2    -2.00000000    66.26603819    31.52149755     0.02073732
      2045         2    -2.00000000    67.87918723     2.04076231     2.11584887
      2046         2    -2.00000000    64.04705553    33.93806936     0.02073770
      2047         2    -2.00000000    66.56805294    29.56211021     2.11584898
      2048         2    -2.00000000    60.37308268    19.24756878     2.11584865
      2049         2    -2.00000000    67.87918722     2.04076232     6.30607237
      2050         2    -2.00000000    67.94167586    16.92583448     2.11584876
      2051         2    -2.00000000    68.34189189    31.89072234     2.11584895
      2052         2    -2.00000000    68.34189189    31.89072234     6.30607245
      2053         2    -2.00000000    68.19456007    14.85167570     4.21096047
      2054         2    -2.00000000    68.58517241    10.53743920     0.02073701
      2055         2    -2.00000000    68.61708658    29.78592832     0.02073716
      2056         2    -2.00000000    68.58517241    10.53743920     4.21096050
      2057         2    -2.00000000    37.72780792     0.70996792     2.11585026
      2058         2    -2.00000000    37.71734646    17.74250158     0.02073710
      2059         2    -2.00000000    37.94445201    22.44845263     2.11585060
      2060         2    -2.00000000    38.00890933     5.42869774     0.02073775
      2061         2    -2.00000000    38.27427517    10.14603842     2.11585037
      2062         2    -2.00000000    38.20540351    27.15569881     0.02073695
      2063         2    -2.00000000    38.49037364    31.87115910     2.11585119
      2064         2    -2.00000000    38.51998613    14.86186225     0.02073610
      2065         2    -2.00000000    38.75022813    19.57314145     2.11584954
      2066         2    -2.00000000    38.78150186     2.54582963     0.02073667
      2067         2    -2.00000000    38.98925361    24.27854058     0.02073543
      2068         2    -2.00000000    39.05731794     7.26430288     2.11584975
      2069         2    -2.00000000    39.25987804    28.98931787     2.11584985
      2070         2    -2.00000000    39.31569445    11.98069056     0.02073487
      2071         2    -2.00000000    39.54578877    33.70702026     0.02073519
      2072         2    -2.00000000    39.55500751    16.69432776     2.11584862
      2073         2    -2.00000000    39.78635014    21.40283272     0.02073711
      2074         2    -2.00000000    39.83359619     4.38189329     2.11584916
      2075         2    -2.00000000    40.10354783     9.09942272     0.02073446
      2076         2    -2.00000000    40.03764234    26.11014116     2.11585007
      2077         2    -2.00000000    40.31469406    30.82424153     0.02073703
      2078         2    -2.00000000    40.35456647    13.81413800     2.11584739
      2079         2    -2.00000000    40.58992746    18.52550867     0.02073604
      2080         2    -2.00000000    40.60480812     1.49878479     2.11584873
      2081         2    -2.00000000    40.82690140    23.23302691     2.11584975
      2082         2    -2.00000000    40.88399971     6.21773022     0.02073526
      2083         2    -2.00000000    41.14746739    10.93365628     2.11584803
      2084         2    -2.00000000    41.08846036    27.94331027     0.02073685
      2085         2    -2.00000000    41.36927977    32.66008489     2.11584941
      2086         2    -2.00000000    41.39167462    15.64631465     0.02073519
      2087         2    -2.00000000    41.62595567    20.35601252     2.11584940
      2088         2    -2.00000000    41.65799064     3.33513761     0.02073611
      2089         2    -2.00000000    41.93259956     8.05288379     2.11584827
      2090         2    -2.00000000    41.87140424    25.06449433     0.02073639
      2091         2    -2.00000000    42.14070786    29.77786601     2.11584971
      2092         2    -2.00000000    42.18892437    12.76671136     0.02073487
      2093         2    -2.00000000    42.42781140    17.47758411     2.11584893
      2094         2    -2.00000000    42.42828081     0.45191954     0.02073465
      2095         2    -2.00000000    42.66441409    22.18670981     0.02073634
      2096         2    -2.00000000    42.71011022     5.17119655     2.11584884
      2097         2    -2.00000000    42.91873097    26.89738773     2.11584959
      2098         2    -2.00000000    42.97917758     9.88699961     0.02073493
      2099         2    -2.00000000    43.22803052    14.59860379     2.11584853
      2100         2    -2.00000000    43.19370613    31.61347078     0.02073623
      2101         2    -2.00000000    43.46396464    19.30846640     0.02073581
      2102         2    -2.00000000    43.48202419     2.28843391     2.11584815
      2103         2    -2.00000000    43.76103910     7.00653562     0.02073531
      2104         2    -2.00000000    43.70581177    24.01831380     2.11584935
      2105         2    -2.00000000    43.96813371    28.73163532     0.02073611
      2106         2    -2.00000000    44.02337661    11.71985718     2.11584842
      2107         2    -2.00000000    44.26524197    16.42970492     0.02073549
      2108         2    -2.00000000    44.24713712    33.44974209     2.11584839
      2109         2    -2.00000000    44.50116872    21.13956799     2.11584912
      2110         2    -2.00000000    44.53546010     4.12469892     0.02073569
      2111         2    -2.00000000    44.75000271    25.85117375     0.02073597
      2112         2    -2.00000000    44.81044702     8.84078013     2.11584865
      2113         2    -2.00000000    45.01905880    30.56697751     2.11584935
      2114         2    -2.00000000    45.06478168    13.55145940     0.02073533
      2115         2    -2.00000000    45.30139700    18.26058798     2.11584895
      2116         2    -2.00000000    45.30570476     1.24172386     0.02073452
      2117         2    -2.00000000    45.58846385     5.96029913     2.11584910
      2118         2    -2.00000000    45.54026517    22.97146334     0.02073578
      2119         2    -2.00000000    45.79657528    27.68529150     2.11584920
      2120         2    -2.00000000    45.85778002    10.67367204     0.02073536
      2121         2    -2.00000000    46.10324790    15.38215772     2.11584881
      2122         2    -2.00000000    46.07117386    32.40303632     0.02073630
      2123         2    -2.00000000    46.33753046    20.09186068     0.02073566
      2124         2    -2.00000000    46.35988403     3.07807787     2.11584944
      2125         2    -2.00000000    46.58171717    24.80452189     2.11584902
      2126         2    -2.00000000    46.64071534     7.79485063     0.02073555
      2127         2    -2.00000000    46.90229156    12.50513801     2.11584882
      2128         2    -2.00000000    46.84517029    29.52044656     0.02073600
      2129         2    -2.00000000    47.13928158    17.21266468     0.02073558
      2130         2    -2.00000000    47.12918565     0.19486720     2.11584834
      2131         2    -2.00000000    47.41447349     4.91391486     0.02073571
      2132         2    -2.00000000    47.37462357    21.92404193     2.11584891
      2133         2    -2.00000000    47.62562748    26.63875559     0.02073557
      2134         2    -2.00000000    47.69153575     9.62801747     2.11584889
      2135         2    -2.00000000    47.94284649    14.33533277     0.02073557
      2136         2    -2.00000000    47.89557405    31.35628529     2.11584968
      2137         2    -2.00000000    48.17419885    19.04385518     2.11584889
      2138         2    -2.00000000    48.18336919     2.03113009     0.02073517
      2139         2    -2.00000000    48.46929711     6.74883501     2.11584911
      2140         2    -2.00000000    48.41348671    23.75749093     0.02073543
      2141         2    -2.00000000    48.67185397    28.47387348     2.11584900
      2142         2    -2.00000000    48.73993648    11.45961673     0.02073570
      2143         2    -2.00000000    48.97897994    16.16502827     2.11584893
      2144         2    -2.00000000    48.94766311    33.19235561     0.02073522
      2145         2    -2.00000000    49.23880402     3.86699929     2.11584962
      2146         2    -2.00000000    49.20922052    20.87633927     0.02073547
      2147         2    -2.00000000    49.45491341    25.59214855     2.11584866
      2148         2    -2.00000000    49.52377157     8.58245713     0.02073580
      2149         2    -2.00000000    49.78474426    13.28971215     2.11584908
      2150         2    -2.00000000    49.72025876    30.30947867     0.02073559
      2151         2    -2.00000000    50.00613297     0.98369497     2.11584818
      2152         2    -2.00000000    50.01185768    17.99568234     0.02073561
      2153         2    -2.00000000    50.24533526    22.71041297     2.11584859
      2154         2    -2.00000000    50.29554882     5.70214318     0.02073616
      2155         2    -2.00000000    50.49896401    27.42747059     0.02073529
      2156         2    -2.00000000    50.57658848    10.41446388     2.11584911
      2157         2    -2.00000000    50.77100403    32.14509322     2.11584944
      2158         2    -2.00000000    50.82252433    15.11837816     0.02073590
      2159         2    -2.00000000    51.06151968     2.81912954     0.02073614
      2160         2    -2.00000000    51.04454864    19.82872233     2.11584871
      2161         2    -2.00000000    51.28386804    24.54570612     0.02073497
      2162         2    -2.00000000    51.35332982     7.53619114     2.11584924
      2163         2    -2.00000000    51.62638451    12.24485062     0.02073624
      2164         2    -2.00000000    51.54534750    29.26281018     2.11584887
      2165         2    -2.00000000    51.82385492    33.98020327     0.02073440
      2166         2    -2.00000000    51.85265931    16.94753298     2.11584924
      2167         2    -2.00000000    52.11911502     4.65400856     2.11584944
      2168         2    -2.00000000    52.07772675    21.66425769     0.02073500
      2169         2    -2.00000000    52.41121515     9.36879038     0.02073633
      2170         2    -2.00000000    52.32626238    26.38163838     2.11584860
      2171         2    -2.00000000    52.59424304    31.09754380     0.02073580
      2172         2    -2.00000000    52.67281516    14.07413943     2.11584913
      2173         2    -2.00000000    52.88327179     1.77002767     2.11584790
      2174         2    -2.00000000    52.87920202    18.78087126     0.02073544
      2175         2    -2.00000000    53.17921695     6.48811478     0.02073656
      2176         2    -2.00000000    53.11302213    23.50004705     2.11584776
      2177         2    -2.00000000    53.46610027    11.19951761     2.11584961
      2178         2    -2.00000000    53.37124124    28.21698101     0.02073483
      2179         2    -2.00000000    53.64642242    32.93160383     2.11584714
      2180         2    -2.00000000    53.70187370    15.90105732     0.02073700
      2181         2    -2.00000000    53.91115066    20.62120833     2.11584890
      2182         2    -2.00000000    53.94018377     3.60361683     0.02073587
      2183         2    -2.00000000    54.24148385     8.32101692     2.11584973
      2184         2    -2.00000000    54.15145520    25.33599920     0.02073643
      2185         2    -2.00000000    54.51719897    13.02933351     0.02073599
      2186         2    -2.00000000    54.41833236    30.04978221     2.11584972
      2187         2    -2.00000000    54.70526660     0.72002415     0.02073423
      2188         2    -2.00000000    54.71647401    17.73211769     2.11584870
      2189         2    -2.00000000    54.94538574    22.45768931     0.02073370
      2190         2    -2.00000000    55.00100310     5.43677618     2.11584913
      2191         2    -2.00000000    55.30522968    10.15204450     0.02073569
      2192         2    -2.00000000    55.19832441    27.17348681     2.11584882
      2193         2    -2.00000000    55.46732300    31.88136534     0.02073493
      2194         2    -2.00000000    55.57669536    14.86200926     2.11584934
      2195         2    -2.00000000    37.72780825     0.70996568     6.30607682
      2196         2    -2.00000000    37.71734842    17.74250137     4.21096311
      2197         2    -2.00000000    37.94445102    22.44845145     6.30607684
      2198         2    -2.00000000    38.00891029     5.42869763     4.21096306
      2199         2    -2.00000000    38.27427283    10.14603753     6.30607366
      2200         2    -2.00000000    38.20540393    27.15569924     4.21096373
      2201         2    -2.00000000    38.49037107    31.87115833     6.30607682
      2202         2    -2.00000000    38.51998754    14.86186410     4.21096115
      2203         2    -2.00000000    38.75022835    19.57314134     6.30607619
      2204         2    -2.00000000    38.78150277     2.54582973     4.21096311
      2205         2    -2.00000000    38.98925314    24.27854069     4.21096288
      2206         2    -2.00000000    39.05731563     7.26430254     6.30607482
      2207         2    -2.00000000    39.25987835    28.98931791     6.30607653
      2208         2    -2.00000000    39.31569663    11.98069223     4.21096137
      2209         2    -2.00000000    39.54579257    33.70702152     4.21096280
      2210         2    -2.00000000    39.55500638    16.69432748     6.30607615
      2211         2    -2.00000000    39.78635052    21.40283212     4.21096311
      2212         2    -2.00000000    39.83359557     4.38189292     6.30607570
      2213         2    -2.00000000    40.10354999     9.09942280     4.21096119
      2214         2    -2.00000000    40.03764242    26.11014176     6.30607592
      2215         2    -2.00000000    40.31469473    30.82424119     4.21096295
      2216         2    -2.00000000    40.35456581    13.81413852     6.30607415
      2217         2    -2.00000000    40.58992758    18.52550864     4.21096236
      2218         2    -2.00000000    40.60480993     1.49878599     6.30607692
      2219         2    -2.00000000    40.82690130    23.23302661     6.30607545
      2220         2    -2.00000000    40.88400080     6.21772998     4.21096210
      2221         2    -2.00000000    41.14746664    10.93365663     6.30607489
      2222         2    -2.00000000    41.08846033    27.94331046     4.21096258
      2223         2    -2.00000000    41.36927778    32.66008368     6.30607537
      2224         2    -2.00000000    41.39167453    15.64631465     4.21096156
      2225         2    -2.00000000    41.62595535    20.35601273     6.30607582
      2226         2    -2.00000000    41.65798989     3.33513743     4.21096198
      2227         2    -2.00000000    41.93259872     8.05288381     6.30607524
      2228         2    -2.00000000    41.87140464    25.06449403     4.21096279
      2229         2    -2.00000000    42.14070748    29.77786583     6.30607597
      2230         2    -2.00000000    42.18892483    12.76671149     4.21096121
      2231         2    -2.00000000    42.42781102    17.47758414     6.30607498
      2232         2    -2.00000000    42.42828354     0.45192180     4.21096307
      2233         2    -2.00000000    42.66441426    22.18670958     4.21096238
      2234         2    -2.00000000    42.71010962     5.17119695     6.30607563
      2235         2    -2.00000000    42.91873113    26.89738794     6.30607569
      2236         2    -2.00000000    42.97917829     9.88699957     4.21096174
      2237         2    -2.00000000    43.22803024    14.59860388     6.30607492
      2238         2    -2.00000000    43.19370722    31.61347153     4.21096193
      2239         2    -2.00000000    43.46396472    19.30846642     4.21096222
      2240         2    -2.00000000    43.48202583     2.28843785     6.30607638
      2241         2    -2.00000000    43.76103935     7.00653561     4.21096194
      2242         2    -2.00000000    43.70581167    24.01831380     6.30607587
      2243         2    -2.00000000    43.96813376    28.73163550     4.21096241
      2244         2    -2.00000000    44.02337648    11.71985731     6.30607491
      2245         2    -2.00000000    44.26524192    16.42970487     4.21096192
      2246         2    -2.00000000    44.24713485    33.44973718     6.30607630
      2247         2    -2.00000000    44.50116860    21.13956806     6.30607549
      2248         2    -2.00000000    44.53545944     4.12469829     4.21096184
      2249         2    -2.00000000    44.75000281    25.85117362     4.21096238
      2250         2    -2.00000000    44.81044685     8.84078014     6.30607534
      2251         2    -2.00000000    45.01905866    30.56697667     6.30607565
      2252         2    -2.00000000    45.06478174    13.55145949     4.21096180
      2253         2    -2.00000000    45.30139695    18.26058798     6.30607535
      2254         2    -2.00000000    45.30570262     1.24172187     4.21096316
      2255         2    -2.00000000    45.58846391     5.96029930     6.30607524
      2256         2    -2.00000000    45.54026516    22.97146331     4.21096227
      2257         2    -2.00000000    45.79657546    27.68529150     6.30607565
      2258         2    -2.00000000    45.85778020    10.67367204     4.21096187
      2259         2    -2.00000000    46.10324796    15.38215770     6.30607525
      2260         2    -2.00000000    46.07117627    32.40303720     4.21096191
      2261         2    -2.00000000    46.33753046    20.09186070     4.21096210
      2262         2    -2.00000000    46.35988601     3.07807855     6.30607519
      2263         2    -2.00000000    46.58171717    24.80452191     6.30607558
      2264         2    -2.00000000    46.64071536     7.79485050     4.21096205
      2265         2    -2.00000000    46.90229166    12.50513797     6.30607528
      2266         2    -2.00000000    46.84517047    29.52044667     4.21096203
      2267         2    -2.00000000    47.13928141    17.21266469     4.21096203
      2268         2    -2.00000000    47.12918332     0.19486448     6.30607693
      2269         2    -2.00000000    47.41447362     4.91391403     4.21096220
      2270         2    -2.00000000    47.37462365    21.92404189     6.30607540
      2271         2    -2.00000000    47.62562736    26.63875553     4.21096211
      2272         2    -2.00000000    47.69153572     9.62801748     6.30607543
      2273         2    -2.00000000    47.94284640    14.33533286     4.21096205
      2274         2    -2.00000000    47.89557294    31.35628453     6.30607537
      2275         2    -2.00000000    48.17419887    19.04385514     6.30607534
      2276         2    -2.00000000    48.18336655     2.03112498     4.21096332
      2277         2    -2.00000000    48.46929730     6.74883513     6.30607556
      2278         2    -2.00000000    48.41348661    23.75749090     4.21096202
      2279         2    -2.00000000    48.67185404    28.47387356     6.30607553
      2280         2    -2.00000000    48.73993644    11.45961683     4.21096206
      2281         2    -2.00000000    48.97898023    16.16502813     6.30607529
      2282         2    -2.00000000    48.94766600    33.19236094     4.21096320
      2283         2    -2.00000000    49.23880521     3.86700011     6.30607549
      2284         2    -2.00000000    49.20922039    20.87633944     4.21096192
      2285         2    -2.00000000    49.45491360    25.59214855     6.30607526
      2286         2    -2.00000000    49.52377114     8.58245695     4.21096211
      2287         2    -2.00000000    49.78474459    13.28971203     6.30607546
      2288         2    -2.00000000    49.72025855    30.30947941     4.21096199
      2289         2    -2.00000000    50.00613631     0.98369726     6.30607671
      2290         2    -2.00000000    50.01185725    17.99568238     4.21096208
      2291         2    -2.00000000    50.24533550    22.71041296     6.30607527
      2292         2    -2.00000000    50.29554849     5.70214299     4.21096203
      2293         2    -2.00000000    50.49896349    27.42747049     4.21096206
      2294         2    -2.00000000    50.57658832    10.41446392     6.30607548
      2295         2    -2.00000000    50.77100192    32.14509270     6.30607517
      2296         2    -2.00000000    50.82252424    15.11837834     4.21096211
      2297         2    -2.00000000    51.06151667     2.81912851     4.21096185
      2298         2    -2.00000000    51.04454885    19.82872220     6.30607492
      2299         2    -2.00000000    51.28386760    24.54570596     4.21096150
      2300         2    -2.00000000    51.35332989     7.53619127     6.30607551
      2301         2    -2.00000000    51.62638417    12.24485102     4.21096212
      2302         2    -2.00000000    51.54534777    29.26281024     6.30607475
      2303         2    -2.00000000    51.82385778    33.98020614     4.21096277
      2304         2    -2.00000000    51.85265997    16.94753251     6.30607522
      2305         2    -2.00000000    52.11911527     4.65401007     6.30607513
      2306         2    -2.00000000    52.07772656    21.66425807     4.21096179
      2307         2    -2.00000000    52.41121402     9.36878993     4.21096231
      2308         2    -2.00000000    52.32626314    26.38163819     6.30607535
      2309         2    -2.00000000    52.59424310    31.09754486     4.21096197
      2310         2    -2.00000000    52.67281572    14.07413940     6.30607529
      2311         2    -2.00000000    52.88327558     1.77003376     6.30607583
      2312         2    -2.00000000    52.87920135    18.78087093     4.21096193
      2313         2    -2.00000000    53.17921698     6.48811433     4.21096223
      2314         2    -2.00000000    53.11302264    23.50004707     6.30607436
      2315         2    -2.00000000    53.46609946    11.19951778     6.30607519
      2316         2    -2.00000000    53.37124041    28.21698070     4.21096127
      2317         2    -2.00000000    53.64642059    32.93159964     6.30607556
      2318         2    -2.00000000    53.70187417    15.90105735     4.21096268
      2319         2    -2.00000000    53.91115168    20.62120784     6.30607483
      2320         2    -2.00000000    53.94018232     3.60361450     4.21096126
      2321         2    -2.00000000    54.24148381     8.32101537     6.30607576
      2322         2    -2.00000000    54.15145308    25.33599923     4.21096238
      2323         2    -2.00000000    54.51719864    13.02933465     4.21096220
      2324         2    -2.00000000    54.41833448    30.04978053     6.30607507
      2325         2    -2.00000000    54.70526320     0.72001889     4.21096200
      2326         2    -2.00000000    54.71647488    17.73211725     6.30607510
      2327         2    -2.00000000    54.94538589    22.45768866     4.21095986
      2328         2    -2.00000000    55.00100452     5.43677611     6.30607494
      2329         2    -2.00000000    55.30522780    10.15204390     4.21096416
      2330         2    -2.00000000    55.19832617    27.17348693     6.30607398
      2331         2    -2.00000000    55.46732248    31.88136622     4.21096101
      2332         2    -2.00000000    55.57669542    14.86200904     6.30607622
      2333         2    -2.00000000     4.80495080     2.02780057     4.21095680
      2334         2    -2.00000000     4.81066526    19.04533403     2.11584744
      2335         2    -2.00000000     5.07056716    16.95627352     4.21096021
      2336         2    -2.00000000     5.06417457    33.97129405     2.11584310
      2337         2    -2.00000000     5.33001372    14.86657526     2.11584774
      2338         2    -2.00000000     5.32863000    31.87075899     4.21095992
      2339         2    -2.00000000     5.58909838    12.77538385     4.21096172
      2340         2    -2.00000000     5.59327390    29.77156701     2.11584728
      2341         2    -2.00000000     5.84807420    10.68212024     2.11584841
      2342         2    -2.00000000     5.85783105    27.67442986     4.21096134
      2343         2    -2.00000000     6.10730931     8.58658925     4.21096229
      2344         2    -2.00000000     6.12198062    25.57973611     2.11584844
      2345         2    -2.00000000     6.36721578     6.48891666     2.11584839
      2346         2    -2.00000000     6.38547129    23.48757359     4.21096289
      2347         2    -2.00000000     6.62820923     4.38945548     4.21096168
      2348         2    -2.00000000     6.64792078    21.39753826     2.11584969
      2349         2    -2.00000000     6.89063833     2.28878175     2.11584702
      2350         2    -2.00000000     6.90911692    19.30875644     4.21096334
      2351         2    -2.00000000     4.80494880     2.02780476     0.02073710
      2352         2    -2.00000000     4.81066495    19.04533208     6.30607483
      2353         2    -2.00000000     5.07056756    16.95627203     0.02073966
      2354         2    -2.00000000     5.06417304    33.97130130     6.30607005
      2355         2    -2.00000000     5.33001350    14.86657707     6.30607367
      2356         2    -2.00000000     5.32862981    31.87075635     0.02073690
      2357         2    -2.00000000     5.58909848    12.77538264     0.02074052
      2358         2    -2.00000000     5.59327385    29.77156875     6.30607259
      2359         2    -2.00000000     5.84807400    10.68212167     6.30607466
      2360         2    -2.00000000     5.85783073    27.67442854     0.02073987
      2361         2    -2.00000000     6.10730951     8.58658834     0.02074127
      2362         2    -2.00000000     6.12198061    25.57973774     6.30607450
      2363         2    -2.00000000     6.36721526     6.48891730     6.30607486
      2364         2    -2.00000000     6.38547126    23.48757248     0.02074160
      2365         2    -2.00000000     6.62820955     4.38945473     0.02074079
      2366         2    -2.00000000     6.64792031    21.39753952     6.30607596
      2367         2    -2.00000000     6.89063926     2.28878173     6.30607321
      2368         2    -2.00000000     6.90911768    19.30875585     0.02074133
