# Supplementary material for: Quantitative prediction of grain boundary thermal conductivities from local atomic environments
Source: Nat Commun. 2020 Apr 15;11:1854. doi: 10.1038/s41467-020-15619-9 (PMC7160158; doi:10.1038/s41467-020-15619-9)
Supplement: Supplementary file 4 — Supplementary Data 1 [file 41467_2020_15619_MOESM4_ESM.zip › MgO_GBs/sym_tilt/high_pressure/001/s13_510.lmp]

LAMMPS data file

       752          atoms
         0          bonds
         0         angles
         0      dihedrals
         0      impropers
         2     atom types
         0     bond types
         0    angle types
         0 dihedral types
         0 improper types

      0.0000000     79.4917070 xlo xhi
      0.0000000     10.7139970 ylo yhi
      0.0000000      8.3709930 zlo zhi
      0.0000000      0.0000000      0.0000108 xy xz yz

Masses

1                24.30500 # Mg
2                15.99940 # O

Atoms

         1         1        2.00000        0.20676        7.18496        3.57402
         2         1        2.00000        0.20676        7.18497        7.75953
         3         1        2.00000        0.62139        9.24506        1.48128
         4         1        2.00000        0.62139        9.24505        5.66677
         5         1        2.00000        1.03594        0.59119        3.57403
         6         1        2.00000        1.03594        0.59120        7.75952
         7         1        2.00000        1.45049        2.65130        1.48127
         8         1        2.00000        1.45049        2.65130        5.66677
         9         1        2.00000        1.86503        4.71136        3.57402
        10         1        2.00000        1.86503        4.71136        7.75952
        11         1        2.00000        2.27950        6.77134        1.48127
        12         1        2.00000        2.27950        6.77135        5.66677
        13         1        2.00000        2.69397        8.83137        3.57402
        14         1        2.00000        2.69397        8.83138        7.75952
        15         1        2.00000        3.10844        0.17747        1.48127
        16         1        2.00000        3.10844        0.17747        5.66677
        17         1        2.00000        3.52307        2.23764        3.57401
        18         1        2.00000        3.52307        2.23765        7.75951
        19         1        2.00000        3.93778        4.29777        1.48126
        20         1        2.00000        3.93778        4.29778        5.66676
        21         1        2.00000        4.35233        6.35780        3.57401
        22         1        2.00000        4.35233        6.35780        7.75951
        23         1        2.00000        4.76664        8.41772        1.48126
        24         1        2.00000        4.76664        8.41773        5.66676
        25         1        2.00000        5.18095       10.47770        7.75951
        26         1        2.00000        5.18095       10.47769        3.57401
        27         1        2.00000        5.59550        1.82385        1.48126
        28         1        2.00000        5.59550        1.82385        5.66675
        29         1        2.00000        6.01037        3.88419        7.75950
        30         1        2.00000        6.01037        3.88418        3.57400
        31         1        2.00000        6.42516        5.94444        1.48126
        32         1        2.00000        6.42516        5.94444        5.66675
        33         1        2.00000        6.83963        8.00432        7.75950
        34         1        2.00000        6.83963        8.00431        3.57400
        35         1        2.00000        7.25354       10.06384        1.48126
        36         1        2.00000        7.25354       10.06385        5.66675
        37         1        2.00000        7.66761        1.40963        3.57400
        38         1        2.00000        7.66761        1.40964        7.75949
        39         1        2.00000        8.08240        3.47023        1.48125
        40         1        2.00000        8.08240        3.47024        5.66674
        41         1        2.00000        8.49782        5.53146        7.75949
        42         1        2.00000        8.49782        5.53146        3.57400
        43         1        2.00000        8.91325        7.59174        1.48125
        44         1        2.00000        8.91325        7.59174        5.66674
        45         1        2.00000        9.32716        9.65025        7.75949
        46         1        2.00000        9.32716        9.65024        3.57400
        47         1        2.00000        9.73980        0.99445        1.48124
        48         1        2.00000        9.73980        0.99446        5.66674
        49         1        2.00000       10.15316        3.05503        3.57399
        50         1        2.00000       10.15316        3.05503        7.75948
        51         1        2.00000       10.56858        5.11869        1.48124
        52         1        2.00000       10.56858        5.11869        5.66674
        53         1        2.00000       10.98758        7.18114        7.75948
        54         1        2.00000       10.98758        7.18114        3.57399
        55         1        2.00000       11.40396        9.23793        5.66674
        56         1        2.00000       11.40396        9.23792        1.48124
        57         1        2.00000       11.81438        0.57794        7.75948
        58         1        2.00000       11.81438        0.57794        3.57398
        59         1        2.00000       12.22145        2.63687        5.66673
        60         1        2.00000       12.22145        2.63687        1.48123
        61         1        2.00000       12.63354        4.70563        7.75948
        62         1        2.00000       12.63354        4.70562        3.57398
        63         1        2.00000       13.05993        6.77292        5.66673
        64         1        2.00000       13.05993        6.77292        1.48123
        65         1        2.00000       13.48847        8.82835        7.75947
        66         1        2.00000       13.48847        8.82835        3.57397
        67         1        2.00000       13.89698        0.16092        5.66672
        68         1        2.00000       13.89698        0.16092        1.48122
        69         1        2.00000       14.28967        2.21546        7.75947
        70         1        2.00000       14.28967        2.21546        3.57397
        71         1        2.00000       14.68339        4.29141        5.66672
        72         1        2.00000       14.68339        4.29141        1.48122
        73         1        2.00000       15.12759        6.36546        7.75947
        74         1        2.00000       15.12759        6.36546        3.57397
        75         1        2.00000       15.57871        8.41364        5.66671
        76         1        2.00000       15.57871        8.41364        1.48121
        77         1        2.00000       16.00438       10.46200        7.75946
        78         1        2.00000       16.00438       10.46200        3.57396
        79         1        2.00000       16.36082        1.80480        5.66671
        80         1        2.00000       16.36082        1.80480        1.48121
        81         1        2.00000       16.71575        3.88439        7.75946
        82         1        2.00000       16.71575        3.88439        3.57396
        83         1        2.00000       17.17681        5.93626        5.66671
        84         1        2.00000       17.17681        5.93625        1.48121
        85         1        2.00000       17.69517        7.96208        7.75946
        86         1        2.00000       17.69517        7.96208        3.57396
        87         1        2.00000       18.08691       10.04316        5.66670
        88         1        2.00000       18.08691       10.04315        1.48121
        89         1        2.00000       18.48667        1.49386        7.75945
        90         1        2.00000       18.48667        1.49386        3.57395
        91         1        2.00000       18.72181        3.51393        5.66671
        92         1        2.00000       18.72181        3.51393        1.48121
        93         1        2.00000       19.28055        5.39452        7.75946
        94         1        2.00000       19.28055        5.39451        3.57396
        95         1        2.00000       19.74677        7.35120        5.66670
        96         1        2.00000       19.74677        7.35120        1.48121
        97         1        2.00000       20.15854        9.74608        7.75944
        98         1        2.00000       20.15854        9.74608        3.57395
        99         1        2.00000       20.46840        1.10956        5.66669
       100         1        2.00000       20.46840        1.10955        1.48120
       101         1        2.00000       21.94885        8.99351        5.66669
       102         1        2.00000       21.94885        8.99350        1.48119
       103         1        2.00000       21.94981        6.98858        7.75943
       104         1        2.00000       21.94981        6.98857        3.57394
       105         1        2.00000       22.04655        2.47187        3.57394
       106         1        2.00000       22.04655        2.47188        7.75943
       107         1        2.00000       22.20156        4.84473        5.66669
       108         1        2.00000       22.20156        4.84472        1.48119
       109         1        2.00000       23.48527        0.99291        5.66668
       110         1        2.00000       23.48527        0.99290        1.48118
       111         1        2.00000       23.78273        9.63697        3.57393
       112         1        2.00000       23.78273        9.63697        7.75942
       113         1        2.00000       24.15061        7.31630        5.66668
       114         1        2.00000       24.15061        7.31629        1.48118
       115         1        2.00000       24.38178        5.25134        7.75942
       116         1        2.00000       24.38178        5.25133        3.57393
       117         1        2.00000       25.14943        3.41047        1.48118
       118         1        2.00000       25.14943        3.41048        5.66668
       119         1        2.00000       25.44776        1.39109        7.75942
       120         1        2.00000       25.44776        1.39109        3.57393
       121         1        2.00000       25.84450        9.93847        5.66668
       122         1        2.00000       25.84450        9.93847        1.48118
       123         1        2.00000       26.19729        7.83913        7.75942
       124         1        2.00000       26.19729        7.83913        3.57393
       125         1        2.00000       26.69801        5.83746        5.66668
       126         1        2.00000       26.69801        5.83746        1.48118
       127         1        2.00000       27.14220        3.81151        7.75942
       128         1        2.00000       27.14220        3.81151        3.57393
       129         1        2.00000       27.53815        1.71658        5.66668
       130         1        2.00000       27.53815        1.71658        1.48118
       131         1        2.00000       27.90477       10.35900        7.75942
       132         1        2.00000       27.90477       10.35899        3.57393
       133         1        2.00000       28.32274        8.30721        5.66668
       134         1        2.00000       28.32274        8.30721        1.48118
       135         1        2.00000       28.75899        6.26446        7.75942
       136         1        2.00000       28.75899        6.26446        3.57393
       137         1        2.00000       29.19635        4.19915        5.66668
       138         1        2.00000       29.19635        4.19915        1.48118
       139         1        2.00000       29.59611        2.12649        7.75942
       140         1        2.00000       29.59611        2.12649        3.57393
       141         1        2.00000       29.99802        0.06472        5.66668
       142         1        2.00000       29.99802        0.06471        1.48118
       143         1        2.00000       30.40796        8.72778        7.75942
       144         1        2.00000       30.40796        8.72778        3.57393
       145         1        2.00000       30.83213        6.67288        5.66668
       146         1        2.00000       30.83213        6.67287        1.48118
       147         1        2.00000       31.25352        4.60914        7.75942
       148         1        2.00000       31.25352        4.60913        3.57393
       149         1        2.00000       31.66608        2.54285        5.66668
       150         1        2.00000       31.66608        2.54284        1.48118
       151         1        2.00000       32.07546        0.48288        3.57393
       152         1        2.00000       32.07546        0.48289        7.75942
       153         1        2.00000       32.48842        9.14056        5.66668
       154         1        2.00000       32.48842        9.14055        1.48118
       155         1        2.00000       32.90448        7.08290        7.75942
       156         1        2.00000       32.90448        7.08290        3.57393
       157         1        2.00000       33.32149        5.02136        5.66669
       158         1        2.00000       33.32149        5.02135        1.48119
       159         1        2.00000       33.73604        2.95896        7.75943
       160         1        2.00000       33.73604        2.95895        3.57394
       161         1        2.00000       34.14972        0.89860        5.66669
       162         1        2.00000       34.14972        0.89860        1.48119
       163         1        2.00000       34.56339        9.55380        7.75943
       164         1        2.00000       34.56339        9.55379        3.57394
       165         1        2.00000       34.97786        7.49464        5.66669
       166         1        2.00000       34.97786        7.49462        1.48119
       167         1        2.00000       35.39281        5.43433        7.75943
       168         1        2.00000       35.39281        5.43433        3.57394
       169         1        2.00000       35.80768        3.37352        5.66669
       170         1        2.00000       35.80768        3.37352        1.48119
       171         1        2.00000       36.22230        1.31322        7.75943
       172         1        2.00000       36.22230        1.31322        3.57394
       173         1        2.00000       36.63661        9.96740        5.66669
       174         1        2.00000       36.63661        9.96739        1.48119
       175         1        2.00000       37.05093        7.90763        7.75943
       176         1        2.00000       37.05093        7.90762        3.57394
       177         1        2.00000       37.46540        5.84760        5.66669
       178         1        2.00000       37.46540        5.84759        1.48119
       179         1        2.00000       37.88002        3.78741        7.75944
       180         1        2.00000       37.88002        3.78740        3.57395
       181         1        2.00000       38.29473        1.72722        5.66669
       182         1        2.00000       38.29473        1.72722        1.48120
       183         1        2.00000       38.70928       10.38112        7.75944
       184         1        2.00000       38.70928       10.38112        3.57395
       185         1        2.00000       39.12375        8.32110        5.66669
       186         1        2.00000       39.12375        8.32109        1.48120
       187         1        2.00000       39.53814        6.26110        7.75944
       188         1        2.00000       39.53814        6.26109        3.57395
       189         1        2.00000       39.95269        4.20106        5.66669
       190         1        2.00000       39.95269        4.20106        1.48120
       191         1        2.00000       40.36724        2.14097        7.75945
       192         1        2.00000       40.36724        2.14096        3.57395
       193         1        2.00000       40.78179        0.08083        5.66670
       194         1        2.00000       40.78179        0.08083        1.48121
       195         1        2.00000       41.19634        8.73472        7.75945
       196         1        2.00000       41.19634        8.73472        3.57395
       197         1        2.00000       41.61089        6.67467        5.66670
       198         1        2.00000       41.61089        6.67466        1.48121
       199         1        2.00000       42.02536        4.61468        7.75945
       200         1        2.00000       42.02536        4.61467        3.57395
       201         1        2.00000       42.43983        2.55465        5.66671
       202         1        2.00000       42.43983        2.55465        1.48121
       203         1        2.00000       42.85430        0.49455        7.75946
       204         1        2.00000       42.85430        0.49454        3.57396
       205         1        2.00000       43.26893        9.14838        5.66671
       206         1        2.00000       43.26893        9.14837        1.48121
       207         1        2.00000       43.68363        7.08824        7.75946
       208         1        2.00000       43.68363        7.08824        3.57396
       209         1        2.00000       44.09818        5.02821        5.66671
       210         1        2.00000       44.09818        5.02821        1.48121
       211         1        2.00000       44.51249        2.96830        7.75947
       212         1        2.00000       44.51249        2.96830        3.57397
       213         1        2.00000       44.92680        0.90833        5.66672
       214         1        2.00000       44.92680        0.90832        1.48122
       215         1        2.00000       45.34135        9.56216        3.57397
       216         1        2.00000       45.34135        9.56217        7.75947
       217         1        2.00000       45.75622        7.50183        5.66672
       218         1        2.00000       45.75622        7.50182        1.48122
       219         1        2.00000       46.17101        5.44157        3.57398
       220         1        2.00000       46.17101        5.44157        7.75948
       221         1        2.00000       46.58548        3.38170        5.66673
       222         1        2.00000       46.58548        3.38169        1.48123
       223         1        2.00000       46.99939        1.32217        3.57398
       224         1        2.00000       46.99939        1.32217        7.75948
       225         1        2.00000       47.41346        9.97639        5.66673
       226         1        2.00000       47.41346        9.97638        1.48123
       227         1        2.00000       47.82825        7.91577        3.57399
       228         1        2.00000       47.82825        7.91578        7.75948
       229         1        2.00000       48.24368        5.85455        5.66674
       230         1        2.00000       48.24368        5.85455        1.48124
       231         1        2.00000       48.65910        3.79427        3.57399
       232         1        2.00000       48.65910        3.79428        7.75948
       233         1        2.00000       49.07301        1.73577        5.66674
       234         1        2.00000       49.07301        1.73576        1.48125
       235         1        2.00000       49.48565       10.39155        3.57400
       236         1        2.00000       49.48565       10.39156        7.75949
       237         1        2.00000       49.89901        8.33099        5.66674
       238         1        2.00000       49.89901        8.33097        1.48125
       239         1        2.00000       50.31443        6.26732        3.57400
       240         1        2.00000       50.31443        6.26732        7.75950
       241         1        2.00000       50.73344        4.20487        5.66675
       242         1        2.00000       50.73344        4.20486        1.48126
       243         1        2.00000       51.14981        2.14809        7.75950
       244         1        2.00000       51.14981        2.14809        3.57400
       245         1        2.00000       51.56023        0.09407        5.66675
       246         1        2.00000       51.56023        0.09406        1.48126
       247         1        2.00000       51.96731        8.74914        3.57400
       248         1        2.00000       51.96731        8.74915        7.75950
       249         1        2.00000       52.37939        6.68039        5.66676
       250         1        2.00000       52.37939        6.68038        1.48126
       251         1        2.00000       52.80578        4.61309        3.57401
       252         1        2.00000       52.80578        4.61309        7.75951
       253         1        2.00000       53.23432        2.55765        5.66676
       254         1        2.00000       53.23432        2.55765        1.48126
       255         1        2.00000       53.64283        0.51109        3.57401
       256         1        2.00000       53.64283        0.51110        7.75952
       257         1        2.00000       54.03552        9.17056        5.66677
       258         1        2.00000       54.03552        9.17055        1.48127
       259         1        2.00000       54.42924        7.09460        3.57402
       260         1        2.00000       54.42924        7.09460        7.75952
       261         1        2.00000       54.87344        5.02055        5.66677
       262         1        2.00000       54.87344        5.02055        1.48127
       263         1        2.00000       55.32456        2.97236        3.57403
       264         1        2.00000       55.32456        2.97236        7.75953
       265         1        2.00000       55.75024        0.92400        5.66678
       266         1        2.00000       55.75024        0.92400        1.48128
       267         1        2.00000       56.10668        9.58121        3.57403
       268         1        2.00000       56.10668        9.58122        7.75953
       269         1        2.00000       56.46161        7.50162        5.66678
       270         1        2.00000       56.46161        7.50161        1.48128
       271         1        2.00000       56.92266        5.44975        3.57403
       272         1        2.00000       56.92266        5.44976        7.75953
       273         1        2.00000       57.44103        3.42392        5.66679
       274         1        2.00000       57.44103        3.42392        1.48129
       275         1        2.00000       57.83276        1.34285        3.57404
       276         1        2.00000       57.83276        1.34286        7.75953
       277         1        2.00000       58.23244        9.89214        5.66679
       278         1        2.00000       58.23244        9.89214        1.48129
       279         1        2.00000       58.46766        7.87208        3.57404
       280         1        2.00000       58.46766        7.87209        7.75953
       281         1        2.00000       59.02641        5.99149        5.66679
       282         1        2.00000       59.02641        5.99148        1.48129
       283         1        2.00000       59.49263        4.03481        3.57404
       284         1        2.00000       59.49263        4.03482        7.75953
       285         1        2.00000       59.90439        1.63992        5.66679
       286         1        2.00000       59.90439        1.63992        1.48130
       287         1        2.00000       60.21425       10.27645        3.57405
       288         1        2.00000       60.21425       10.27646        7.75954
       289         1        2.00000       61.69471        2.39250        3.57405
       290         1        2.00000       61.69471        2.39251        7.75955
       291         1        2.00000       61.69566        4.39744        5.66680
       292         1        2.00000       61.69566        4.39743        1.48131
       293         1        2.00000       61.79240        8.91413        5.66680
       294         1        2.00000       61.79240        8.91412        1.48131
       295         1        2.00000       61.94741        6.54129        3.57405
       296         1        2.00000       61.94741        6.54129        7.75955
       297         1        2.00000       63.23112       10.39311        3.57406
       298         1        2.00000       63.23112       10.39311        7.75956
       299         1        2.00000       63.52858        1.74905        5.66681
       300         1        2.00000       63.52858        1.74904        1.48131
       301         1        2.00000       63.89647        4.06972        3.57405
       302         1        2.00000       63.89647        4.06972        7.75955
       303         1        2.00000       64.12763        6.13468        5.66680
       304         1        2.00000       64.12763        6.13468        1.48131
       305         1        2.00000       64.89528        7.97554        3.57405
       306         1        2.00000       64.89528        7.97554        7.75955
       307         1        2.00000       65.19361        9.99492        5.66680
       308         1        2.00000       65.19361        9.99492        1.48131
       309         1        2.00000       65.59036        1.44754        3.57405
       310         1        2.00000       65.59036        1.44755        7.75955
       311         1        2.00000       65.94314        3.54689        5.66680
       312         1        2.00000       65.94314        3.54688        1.48131
       313         1        2.00000       66.44386        5.54855        3.57405
       314         1        2.00000       66.44386        5.54855        7.75955
       315         1        2.00000       66.88806        7.57450        1.48131
       316         1        2.00000       66.88806        7.57450        5.66680
       317         1        2.00000       67.28401        9.66943        3.57405
       318         1        2.00000       67.28401        9.66944        7.75955
       319         1        2.00000       67.65062        1.02702        5.66680
       320         1        2.00000       67.65062        1.02701        1.48131
       321         1        2.00000       68.06859        3.07881        7.75955
       322         1        2.00000       68.06859        3.07880        3.57405
       323         1        2.00000       68.50484        5.12157        5.66680
       324         1        2.00000       68.50484        5.12155        1.48131
       325         1        2.00000       68.94220        7.18686        3.57405
       326         1        2.00000       68.94220        7.18686        7.75955
       327         1        2.00000       69.34197        9.25953        5.66680
       328         1        2.00000       69.34197        9.25952        1.48131
       329         1        2.00000       69.74388        0.60730        3.57405
       330         1        2.00000       69.74388        0.60730        7.75955
       331         1        2.00000       70.15374        2.65824        5.66680
       332         1        2.00000       70.15374        2.65823        1.48131
       333         1        2.00000       70.57798        4.71313        3.57405
       334         1        2.00000       70.57798        4.71314        7.75955
       335         1        2.00000       70.99937        6.77688        5.66680
       336         1        2.00000       70.99937        6.77687        1.48131
       337         1        2.00000       71.41193        8.84317        3.57405
       338         1        2.00000       71.41193        8.84317        7.75955
       339         1        2.00000       71.82131        0.18913        1.48131
       340         1        2.00000       71.82131        0.18913        5.66680
       341         1        2.00000       72.23427        2.24545        3.57405
       342         1        2.00000       72.23427        2.24546        7.75954
       343         1        2.00000       72.65033        4.30312        5.66679
       344         1        2.00000       72.65033        4.30311        1.48130
       345         1        2.00000       73.06735        6.36465        3.57405
       346         1        2.00000       73.06735        6.36466        7.75954
       347         1        2.00000       73.48190        8.42706        5.66679
       348         1        2.00000       73.48190        8.42705        1.48130
       349         1        2.00000       73.89557       10.48741        3.57405
       350         1        2.00000       73.89557       10.48742        7.75954
       351         1        2.00000       74.30925        1.83221        1.48130
       352         1        2.00000       74.30925        1.83222        5.66679
       353         1        2.00000       74.72371        3.89138        3.57405
       354         1        2.00000       74.72371        3.89139        7.75954
       355         1        2.00000       75.13866        5.95169        1.48129
       356         1        2.00000       75.13866        5.95170        5.66679
       357         1        2.00000       75.55353        8.01249        3.57404
       358         1        2.00000       75.55353        8.01249        7.75953
       359         1        2.00000       75.96816       10.07279        1.48129
       360         1        2.00000       75.96816       10.07279        5.66679
       361         1        2.00000       76.38247        1.41862        3.57404
       362         1        2.00000       76.38247        1.41863        7.75953
       363         1        2.00000       76.79678        3.47839        1.48129
       364         1        2.00000       76.79678        3.47839        5.66679
       365         1        2.00000       77.21125        5.53841        3.57404
       366         1        2.00000       77.21125        5.53843        7.75953
       367         1        2.00000       77.62588        7.59862        1.48129
       368         1        2.00000       77.62588        7.59862        5.66678
       369         1        2.00000       78.04059        9.65880        3.57403
       370         1        2.00000       78.04059        9.65881        7.75953
       371         1        2.00000       78.45514        1.00490        1.48128
       372         1        2.00000       78.45514        1.00491        5.66678
       373         1        2.00000       78.86960        3.06493        3.57403
       374         1        2.00000       78.86960        3.06493        7.75953
       375         1        2.00000       79.28400        5.12492        1.48128
       376         1        2.00000       79.28400        5.12493        5.66678
       377         2       -2.00000        0.20676        7.18496        1.48128
       378         2       -2.00000        0.20676        7.18496        5.66677
       379         2       -2.00000        0.62139        9.24506        3.57402
       380         2       -2.00000        0.62139        9.24506        7.75953
       381         2       -2.00000        1.03594        0.59119        1.48128
       382         2       -2.00000        1.03594        0.59119        5.66678
       383         2       -2.00000        1.45049        2.65130        3.57402
       384         2       -2.00000        1.45049        2.65131        7.75952
       385         2       -2.00000        1.86503        4.71135        1.48127
       386         2       -2.00000        1.86503        4.71136        5.66677
       387         2       -2.00000        2.27950        6.77135        3.57402
       388         2       -2.00000        2.27950        6.77135        7.75952
       389         2       -2.00000        2.69397        8.83137        1.48127
       390         2       -2.00000        2.69397        8.83137        5.66677
       391         2       -2.00000        3.10844        0.17747        3.57402
       392         2       -2.00000        3.10844        0.17748        7.75952
       393         2       -2.00000        3.52307        2.23764        1.48126
       394         2       -2.00000        3.52307        2.23765        5.66676
       395         2       -2.00000        3.93778        4.29777        3.57401
       396         2       -2.00000        3.93778        4.29778        7.75951
       397         2       -2.00000        4.35233        6.35779        1.48126
       398         2       -2.00000        4.35233        6.35781        5.66676
       399         2       -2.00000        4.76664        8.41772        3.57401
       400         2       -2.00000        4.76664        8.41773        7.75951
       401         2       -2.00000        5.18095       10.47770        5.66676
       402         2       -2.00000        5.18095       10.47769        1.48126
       403         2       -2.00000        5.59542        1.82385        7.75950
       404         2       -2.00000        5.59542        1.82385        3.57400
       405         2       -2.00000        6.01037        3.88417        1.48126
       406         2       -2.00000        6.01037        3.88417        5.66675
       407         2       -2.00000        6.42516        5.94446        7.75950
       408         2       -2.00000        6.42516        5.94445        3.57400
       409         2       -2.00000        6.83963        8.00434        5.66675
       410         2       -2.00000        6.83963        8.00433        1.48126
       411         2       -2.00000        7.25354       10.06385        7.75950
       412         2       -2.00000        7.25354       10.06384        3.57400
       413         2       -2.00000        7.66761        1.40962        5.66674
       414         2       -2.00000        7.66761        1.40961        1.48125
       415         2       -2.00000        8.08240        3.47022        7.75949
       416         2       -2.00000        8.08240        3.47021        3.57400
       417         2       -2.00000        8.49782        5.53145        1.48125
       418         2       -2.00000        8.49782        5.53145        5.66674
       419         2       -2.00000        8.91325        7.59177        7.75949
       420         2       -2.00000        8.91325        7.59176        3.57400
       421         2       -2.00000        9.32724        9.65027        1.48125
       422         2       -2.00000        9.32724        9.65028        5.66674
       423         2       -2.00000        9.73988        0.99445        7.75948
       424         2       -2.00000        9.73988        0.99445        3.57399
       425         2       -2.00000       10.15308        3.05498        1.48124
       426         2       -2.00000       10.15308        3.05499        5.66674
       427         2       -2.00000       10.56850        5.11870        7.75948
       428         2       -2.00000       10.56850        5.11869        3.57399
       429         2       -2.00000       10.98750        7.18115        1.48124
       430         2       -2.00000       10.98750        7.18116        5.66674
       431         2       -2.00000       11.40396        9.23794        7.75948
       432         2       -2.00000       11.40396        9.23793        3.57399
       433         2       -2.00000       11.81453        0.57793        1.48123
       434         2       -2.00000       11.81453        0.57793        5.66673
       435         2       -2.00000       12.22145        2.63685        7.75948
       436         2       -2.00000       12.22145        2.63685        3.57398
       437         2       -2.00000       12.63338        4.70564        5.66673
       438         2       -2.00000       12.63338        4.70563        1.48123
       439         2       -2.00000       13.05993        6.77300        7.75948
       440         2       -2.00000       13.05993        6.77300        3.57398
       441         2       -2.00000       13.48855        8.82822        5.66672
       442         2       -2.00000       13.48855        8.82822        1.48122
       443         2       -2.00000       13.89698        0.16087        7.75947
       444         2       -2.00000       13.89698        0.16086        3.57397
       445         2       -2.00000       14.28967        2.21566        5.66672
       446         2       -2.00000       14.28967        2.21566        1.48122
       447         2       -2.00000       14.68323        4.29168        7.75947
       448         2       -2.00000       14.68323        4.29168        3.57397
       449         2       -2.00000       15.12759        6.36519        5.66672
       450         2       -2.00000       15.12759        6.36519        1.48122
       451         2       -2.00000       15.57871        8.41356        7.75946
       452         2       -2.00000       15.57871        8.41356        3.57396
       453         2       -2.00000       16.00430       10.46198        5.66671
       454         2       -2.00000       16.00430       10.46197        1.48121
       455         2       -2.00000       16.36051        1.80435        7.75946
       456         2       -2.00000       16.36051        1.80435        3.57396
       457         2       -2.00000       16.71615        3.88375        5.66671
       458         2       -2.00000       16.71615        3.88374        1.48121
       459         2       -2.00000       17.17720        5.93699        7.75946
       460         2       -2.00000       17.17720        5.93698        3.57396
       461         2       -2.00000       17.69549        7.96257        5.66671
       462         2       -2.00000       17.69549        7.96257        1.48121
       463         2       -2.00000       18.08707       10.04306        7.75945
       464         2       -2.00000       18.08707       10.04306        3.57395
       465         2       -2.00000       18.48762        1.49400        5.66670
       466         2       -2.00000       18.48762        1.49399        1.48121
       467         2       -2.00000       18.71720        3.51493        7.75946
       468         2       -2.00000       18.71720        3.51492        3.57396
       469         2       -2.00000       19.27698        5.39582        1.48121
       470         2       -2.00000       19.27698        5.39582        5.66671
       471         2       -2.00000       19.74805        7.35072        7.75945
       472         2       -2.00000       19.74805        7.35072        3.57395
       473         2       -2.00000       20.15862        9.74796        5.66669
       474         2       -2.00000       20.15862        9.74795        1.48120
       475         2       -2.00000       20.46641        1.11002        7.75944
       476         2       -2.00000       20.46641        1.11002        3.57395
       477         2       -2.00000       21.94869        8.98942        7.75943
       478         2       -2.00000       21.94869        8.98941        3.57394
       479         2       -2.00000       21.94981        6.98938        5.66669
       480         2       -2.00000       21.94981        6.98937        1.48119
       481         2       -2.00000       22.04591        2.46830        5.66669
       482         2       -2.00000       22.04591        2.46829        1.48119
       483         2       -2.00000       22.20505        4.84532        7.75943
       484         2       -2.00000       22.20505        4.84531        3.57394
       485         2       -2.00000       23.48741        0.99382        7.75942
       486         2       -2.00000       23.48741        0.99381        3.57393
       487         2       -2.00000       23.78249        9.63904        5.66668
       488         2       -2.00000       23.78249        9.63903        1.48118
       489         2       -2.00000       24.15038        7.31744        7.75942
       490         2       -2.00000       24.15038        7.31744        3.57393
       491         2       -2.00000       24.38019        5.25159        5.66668
       492         2       -2.00000       24.38019        5.25159        1.48118
       493         2       -2.00000       25.15451        3.41144        7.75942
       494         2       -2.00000       25.15451        3.41144        3.57393
       495         2       -2.00000       25.44689        1.39106        5.66668
       496         2       -2.00000       25.44689        1.39105        1.48118
       497         2       -2.00000       25.84442        9.93845        7.75942
       498         2       -2.00000       25.84442        9.93845        3.57393
       499         2       -2.00000       26.19697        7.83904        5.66668
       500         2       -2.00000       26.19697        7.83904        1.48118
       501         2       -2.00000       26.69824        5.83818        7.75942
       502         2       -2.00000       26.69824        5.83818        3.57393
       503         2       -2.00000       27.14149        3.81131        5.66668
       504         2       -2.00000       27.14149        3.81130        1.48118
       505         2       -2.00000       27.53879        1.71611        7.75942
       506         2       -2.00000       27.53879        1.71611        3.57393
       507         2       -2.00000       27.90477       10.35895        5.66668
       508         2       -2.00000       27.90477       10.35895        1.48118
       509         2       -2.00000       28.32274        8.30724        3.57393
       510         2       -2.00000       28.32274        8.30725        7.75942
       511         2       -2.00000       28.75867        6.26411        5.66668
       512         2       -2.00000       28.75867        6.26410        1.48118
       513         2       -2.00000       29.19659        4.19934        7.75942
       514         2       -2.00000       29.19659        4.19933        3.57393
       515         2       -2.00000       29.59611        2.12671        5.66668
       516         2       -2.00000       29.59611        2.12671        1.48118
       517         2       -2.00000       29.99818        0.06467        7.75942
       518         2       -2.00000       29.99818        0.06466        3.57393
       519         2       -2.00000       30.40772        8.72758        5.66668
       520         2       -2.00000       30.40772        8.72757        1.48118
       521         2       -2.00000       30.83213        6.67294        7.75942
       522         2       -2.00000       30.83213        6.67294        3.57393
       523         2       -2.00000       31.25360        4.60921        5.66668
       524         2       -2.00000       31.25360        4.60921        1.48118
       525         2       -2.00000       31.66608        2.54286        7.75942
       526         2       -2.00000       31.66608        2.54285        3.57393
       527         2       -2.00000       32.07538        0.48284        5.66668
       528         2       -2.00000       32.07538        0.48284        1.48118
       529         2       -2.00000       32.48842        9.14055        7.75942
       530         2       -2.00000       32.48842        9.14054        3.57393
       531         2       -2.00000       32.90448        7.08291        5.66668
       532         2       -2.00000       32.90448        7.08291        1.48118
       533         2       -2.00000       33.32157        5.02138        7.75943
       534         2       -2.00000       33.32157        5.02138        3.57394
       535         2       -2.00000       33.73604        2.95893        5.66669
       536         2       -2.00000       33.73604        2.95893        1.48119
       537         2       -2.00000       34.14972        0.89859        7.75943
       538         2       -2.00000       34.14972        0.89859        3.57394
       539         2       -2.00000       34.56331        9.55381        5.66669
       540         2       -2.00000       34.56331        9.55380        1.48119
       541         2       -2.00000       34.97786        7.49465        7.75943
       542         2       -2.00000       34.97786        7.49465        3.57394
       543         2       -2.00000       35.39289        5.43433        5.66669
       544         2       -2.00000       35.39289        5.43432        1.48119
       545         2       -2.00000       35.80768        3.37353        7.75943
       546         2       -2.00000       35.80768        3.37352        3.57394
       547         2       -2.00000       36.22230        1.31321        5.66669
       548         2       -2.00000       36.22230        1.31321        1.48119
       549         2       -2.00000       36.63661        9.96740        7.75943
       550         2       -2.00000       36.63661        9.96740        3.57394
       551         2       -2.00000       37.05093        7.90763        5.66669
       552         2       -2.00000       37.05093        7.90763        1.48119
       553         2       -2.00000       37.46540        5.84760        7.75944
       554         2       -2.00000       37.46540        5.84760        3.57395
       555         2       -2.00000       37.88002        3.78739        5.66669
       556         2       -2.00000       37.88002        3.78739        1.48120
       557         2       -2.00000       38.29473        1.72721        7.75944
       558         2       -2.00000       38.29473        1.72721        3.57395
       559         2       -2.00000       38.70928       10.38112        5.66669
       560         2       -2.00000       38.70928       10.38112        1.48120
       561         2       -2.00000       39.12375        8.32111        7.75944
       562         2       -2.00000       39.12375        8.32111        3.57395
       563         2       -2.00000       39.53814        6.26110        5.66669
       564         2       -2.00000       39.53814        6.26109        1.48120
       565         2       -2.00000       39.95269        4.20106        7.75944
       566         2       -2.00000       39.95269        4.20105        3.57395
       567         2       -2.00000       40.36724        2.14096        5.66670
       568         2       -2.00000       40.36724        2.14096        1.48121
       569         2       -2.00000       40.78179        0.08084        7.75945
       570         2       -2.00000       40.78179        0.08083        3.57395
       571         2       -2.00000       41.19634        8.73472        5.66670
       572         2       -2.00000       41.19634        8.73472        1.48121
       573         2       -2.00000       41.61089        6.67467        7.75945
       574         2       -2.00000       41.61089        6.67466        3.57395
       575         2       -2.00000       42.02536        4.61467        5.66670
       576         2       -2.00000       42.02536        4.61466        1.48121
       577         2       -2.00000       42.43983        2.55466        7.75946
       578         2       -2.00000       42.43983        2.55465        3.57396
       579         2       -2.00000       42.85430        0.49454        5.66671
       580         2       -2.00000       42.85430        0.49454        1.48121
       581         2       -2.00000       43.26893        9.14838        7.75946
       582         2       -2.00000       43.26893        9.14838        3.57396
       583         2       -2.00000       43.68363        7.08824        5.66671
       584         2       -2.00000       43.68363        7.08823        1.48121
       585         2       -2.00000       44.09818        5.02822        7.75946
       586         2       -2.00000       44.09818        5.02821        3.57396
       587         2       -2.00000       44.51249        2.96829        5.66672
       588         2       -2.00000       44.51249        2.96828        1.48122
       589         2       -2.00000       44.92680        0.90833        3.57397
       590         2       -2.00000       44.92680        0.90833        7.75947
       591         2       -2.00000       45.34135        9.56217        5.66672
       592         2       -2.00000       45.34135        9.56217        1.48122
       593         2       -2.00000       45.75622        7.50184        3.57397
       594         2       -2.00000       45.75622        7.50184        7.75947
       595         2       -2.00000       46.17101        5.44156        5.66673
       596         2       -2.00000       46.17101        5.44156        1.48123
       597         2       -2.00000       46.58548        3.38168        3.57398
       598         2       -2.00000       46.58548        3.38169        7.75948
       599         2       -2.00000       46.99939        1.32217        5.66673
       600         2       -2.00000       46.99939        1.32216        1.48123
       601         2       -2.00000       47.41346        9.97640        3.57398
       602         2       -2.00000       47.41346        9.97640        7.75948
       603         2       -2.00000       47.82825        7.91580        5.66674
       604         2       -2.00000       47.82825        7.91579        1.48124
       605         2       -2.00000       48.24368        5.85456        3.57399
       606         2       -2.00000       48.24368        5.85457        7.75948
       607         2       -2.00000       48.65910        3.79425        5.66674
       608         2       -2.00000       48.65910        3.79425        1.48124
       609         2       -2.00000       49.07309        1.73574        3.57400
       610         2       -2.00000       49.07309        1.73574        7.75949
       611         2       -2.00000       49.48573       10.39156        1.48125
       612         2       -2.00000       49.48573       10.39157        5.66674
       613         2       -2.00000       49.89893        8.33103        3.57400
       614         2       -2.00000       49.89893        8.33103        7.75949
       615         2       -2.00000       50.31436        6.26732        5.66675
       616         2       -2.00000       50.31436        6.26732        1.48126
       617         2       -2.00000       50.73336        4.20484        3.57400
       618         2       -2.00000       50.73336        4.20486        7.75950
       619         2       -2.00000       51.14981        2.14807        5.66675
       620         2       -2.00000       51.14981        2.14806        1.48126
       621         2       -2.00000       51.56039        0.09408        3.57400
       622         2       -2.00000       51.56039        0.09409        7.75950
       623         2       -2.00000       51.96731        8.74916        5.66675
       624         2       -2.00000       51.96731        8.74916        1.48126
       625         2       -2.00000       52.37923        6.68037        3.57401
       626         2       -2.00000       52.37923        6.68038        7.75951
       627         2       -2.00000       52.80578        4.61302        5.66676
       628         2       -2.00000       52.80578        4.61301        1.48126
       629         2       -2.00000       53.23440        2.55779        3.57401
       630         2       -2.00000       53.23440        2.55779        7.75951
       631         2       -2.00000       53.64283        0.51114        5.66677
       632         2       -2.00000       53.64283        0.51113        1.48127
       633         2       -2.00000       54.03552        9.17035        3.57402
       634         2       -2.00000       54.03552        9.17036        7.75952
       635         2       -2.00000       54.42908        7.09433        1.48127
       636         2       -2.00000       54.42908        7.09433        5.66677
       637         2       -2.00000       54.87344        5.02081        3.57402
       638         2       -2.00000       54.87344        5.02081        7.75952
       639         2       -2.00000       55.32456        2.97246        5.66678
       640         2       -2.00000       55.32456        2.97245        1.48128
       641         2       -2.00000       55.75016        0.92403        3.57403
       642         2       -2.00000       55.75016        0.92404        7.75953
       643         2       -2.00000       56.10636        9.58166        5.66678
       644         2       -2.00000       56.10636        9.58166        1.48128
       645         2       -2.00000       56.46201        7.50227        3.57403
       646         2       -2.00000       56.46201        7.50227        7.75953
       647         2       -2.00000       56.92306        5.44902        1.48128
       648         2       -2.00000       56.92306        5.44903        5.66678
       649         2       -2.00000       57.44134        3.42343        3.57404
       650         2       -2.00000       57.44134        3.42343        7.75953
       651         2       -2.00000       57.83292        1.34294        5.66679
       652         2       -2.00000       57.83292        1.34294        1.48129
       653         2       -2.00000       58.23348        9.89201        3.57404
       654         2       -2.00000       58.23348        9.89202        7.75953
       655         2       -2.00000       58.46305        7.87109        5.66679
       656         2       -2.00000       58.46305        7.87108        1.48129
       657         2       -2.00000       59.02283        5.99019        3.57404
       658         2       -2.00000       59.02283        5.99020        7.75953
       659         2       -2.00000       59.49390        4.03528        5.66679
       660         2       -2.00000       59.49390        4.03528        1.48129
       661         2       -2.00000       59.90447        1.63806        3.57405
       662         2       -2.00000       59.90447        1.63806        7.75954
       663         2       -2.00000       60.21227       10.27599        5.66679
       664         2       -2.00000       60.21227       10.27599        1.48130
       665         2       -2.00000       61.69455        2.39660        5.66680
       666         2       -2.00000       61.69455        2.39659        1.48131
       667         2       -2.00000       61.69566        4.39663        3.57405
       668         2       -2.00000       61.69566        4.39664        7.75955
       669         2       -2.00000       61.79177        8.91770        3.57405
       670         2       -2.00000       61.79177        8.91771        7.75955
       671         2       -2.00000       61.95091        6.54070        5.66680
       672         2       -2.00000       61.95091        6.54069        1.48131
       673         2       -2.00000       63.23327       10.39220        5.66681
       674         2       -2.00000       63.23327       10.39219        1.48131
       675         2       -2.00000       63.52834        1.74698        3.57406
       676         2       -2.00000       63.52834        1.74698        7.75956
       677         2       -2.00000       63.89623        4.06857        5.66680
       678         2       -2.00000       63.89623        4.06857        1.48131
       679         2       -2.00000       64.12604        6.13443        7.75955
       680         2       -2.00000       64.12604        6.13442        3.57405
       681         2       -2.00000       64.90037        7.97457        5.66680
       682         2       -2.00000       64.90037        7.97457        1.48131
       683         2       -2.00000       65.19274        9.99495        3.57405
       684         2       -2.00000       65.19274        9.99496        7.75955
       685         2       -2.00000       65.59028        1.44756        5.66680
       686         2       -2.00000       65.59028        1.44756        1.48131
       687         2       -2.00000       65.94282        3.54697        3.57405
       688         2       -2.00000       65.94282        3.54698        7.75955
       689         2       -2.00000       66.44410        5.54783        5.66680
       690         2       -2.00000       66.44410        5.54783        1.48131
       691         2       -2.00000       66.88734        7.57470        3.57405
       692         2       -2.00000       66.88734        7.57471        7.75955
       693         2       -2.00000       67.28464        9.66990        5.66680
       694         2       -2.00000       67.28464        9.66990        1.48131
       695         2       -2.00000       67.65062        1.02706        3.57405
       696         2       -2.00000       67.65062        1.02706        7.75955
       697         2       -2.00000       68.06859        3.07877        5.66680
       698         2       -2.00000       68.06859        3.07877        1.48131
       699         2       -2.00000       68.50452        5.12191        3.57405
       700         2       -2.00000       68.50452        5.12191        7.75955
       701         2       -2.00000       68.94244        7.18668        5.66680
       702         2       -2.00000       68.94244        7.18667        1.48131
       703         2       -2.00000       69.34197        9.25930        3.57405
       704         2       -2.00000       69.34197        9.25930        7.75955
       705         2       -2.00000       69.74404        0.60735        5.66680
       706         2       -2.00000       69.74404        0.60735        1.48131
       707         2       -2.00000       70.15358        2.65844        3.57405
       708         2       -2.00000       70.15358        2.65844        7.75955
       709         2       -2.00000       70.57798        4.71307        5.66680
       710         2       -2.00000       70.57798        4.71307        1.48131
       711         2       -2.00000       70.99945        6.77680        3.57405
       712         2       -2.00000       70.99945        6.77681        7.75955
       713         2       -2.00000       71.41193        8.84316        5.66680
       714         2       -2.00000       71.41193        8.84315        1.48131
       715         2       -2.00000       71.82123        0.18917        3.57405
       716         2       -2.00000       71.82123        0.18918        7.75955
       717         2       -2.00000       72.23427        2.24547        1.48130
       718         2       -2.00000       72.23427        2.24548        5.66679
       719         2       -2.00000       72.65033        4.30310        3.57405
       720         2       -2.00000       72.65033        4.30310        7.75954
       721         2       -2.00000       73.06743        6.36465        5.66679
       722         2       -2.00000       73.06743        6.36463        1.48130
       723         2       -2.00000       73.48190        8.42708        3.57405
       724         2       -2.00000       73.48190        8.42708        7.75954
       725         2       -2.00000       73.89557       10.48742        5.66679
       726         2       -2.00000       73.89557       10.48742        1.48130
       727         2       -2.00000       74.30917        1.83222        3.57405
       728         2       -2.00000       74.30917        1.83222        7.75954
       729         2       -2.00000       74.72371        3.89137        1.48130
       730         2       -2.00000       74.72371        3.89137        5.66679
       731         2       -2.00000       75.13874        5.95169        3.57404
       732         2       -2.00000       75.13874        5.95170        7.75953
       733         2       -2.00000       75.55353        8.01250        1.48129
       734         2       -2.00000       75.55353        8.01250        5.66679
       735         2       -2.00000       75.96816       10.07280        3.57404
       736         2       -2.00000       75.96816       10.07281        7.75953
       737         2       -2.00000       76.38247        1.41862        1.48129
       738         2       -2.00000       76.38247        1.41863        5.66679
       739         2       -2.00000       76.79678        3.47839        3.57404
       740         2       -2.00000       76.79678        3.47839        7.75953
       741         2       -2.00000       77.21125        5.53841        1.48129
       742         2       -2.00000       77.21125        5.53842        5.66679
       743         2       -2.00000       77.62588        7.59862        3.57403
       744         2       -2.00000       77.62588        7.59863        7.75953
       745         2       -2.00000       78.04059        9.65880        1.48128
       746         2       -2.00000       78.04059        9.65881        5.66679
       747         2       -2.00000       78.45514        1.00490        3.57403
       748         2       -2.00000       78.45514        1.00491        7.75953
       749         2       -2.00000       78.86953        3.06491        1.48128
       750         2       -2.00000       78.86953        3.06492        5.66678
       751         2       -2.00000       79.28400        5.12493        3.57403
       752         2       -2.00000       79.28400        5.12493        7.75953
