# Supplementary material for: Quantitative prediction of grain boundary thermal conductivities from local atomic environments
Source: Nat Commun. 2020 Apr 15;11:1854. doi: 10.1038/s41467-020-15619-9 (PMC7160158; doi:10.1038/s41467-020-15619-9)
Supplement: Supplementary file 4 — Supplementary Data 1 [file 41467_2020_15619_MOESM4_ESM.zip › MgO_GBs/sym_tilt/high_pressure/001/s17_410.lmp]

LAMMPS data file

      1216          atoms
         0          bonds
         0         angles
         0      dihedrals
         0      impropers
         2     atom types
         0     bond types
         0    angle types
         0 dihedral types
         0 improper types

      0.0000000     79.8665010 xlo xhi
      0.0000000     17.2879310 ylo yhi
      0.0000000      8.3678820 zlo zhi
      0.0000214      0.0000000      0.0000000 xy xz yz

Masses

1                24.30500 # Mg
2                15.99940 # O

Atoms

         1         1        2.00000        0.06023        9.27966        6.15674
         2         1        2.00000        0.06022        0.63563        8.24871
         3         1        2.00000        0.06023        9.27959        1.97280
         4         1        2.00000        0.06022        0.63563        4.06477
         5         1        2.00000        0.57338       11.31279        8.24871
         6         1        2.00000        0.57336        2.66881        6.15674
         7         1        2.00000        0.57338       11.31279        4.06476
         8         1        2.00000        0.57336        2.66881        1.97280
         9         1        2.00000        1.08652       13.34595        6.15674
        10         1        2.00000        1.08651        4.70195        8.24871
        11         1        2.00000        1.08652       13.34594        1.97280
        12         1        2.00000        1.08651        4.70195        4.06477
        13         1        2.00000        1.59967       15.37908        8.24871
        14         1        2.00000        1.59965        6.73510        6.15674
        15         1        2.00000        1.59967       15.37908        4.06477
        16         1        2.00000        1.59965        6.73512        1.97280
        17         1        2.00000        2.11287        0.12433        6.15674
        18         1        2.00000        2.11288        8.76830        8.24871
        19         1        2.00000        2.11287        0.12433        1.97280
        20         1        2.00000        2.11288        8.76830        4.06477
        21         1        2.00000        2.62609        2.15753        8.24871
        22         1        2.00000        2.62610       10.80150        6.15674
        23         1        2.00000        2.62609        2.15753        4.06477
        24         1        2.00000        2.62610       10.80150        1.97280
        25         1        2.00000        3.13924        4.19068        6.15674
        26         1        2.00000        3.13925       12.83465        8.24871
        27         1        2.00000        3.13924        4.19068        1.97280
        28         1        2.00000        3.13925       12.83465        4.06477
        29         1        2.00000        3.65238        6.22381        8.24871
        30         1        2.00000        3.65239       14.86778        6.15674
        31         1        2.00000        3.65238        6.22381        4.06477
        32         1        2.00000        3.65239       14.86778        1.97280
        33         1        2.00000        4.16554       16.90094        4.06477
        34         1        2.00000        4.16554       16.90094        8.24871
        35         1        2.00000        4.16545        8.25698        1.97280
        36         1        2.00000        4.16545        8.25698        6.15674
        37         1        2.00000        4.67875       10.29021        4.06477
        38         1        2.00000        4.67874        1.64624        1.97280
        39         1        2.00000        4.67874        1.64624        6.15674
        40         1        2.00000        4.67875       10.29021        8.24871
        41         1        2.00000        5.19205        3.67946        4.06477
        42         1        2.00000        5.19205        3.67946        8.24871
        43         1        2.00000        5.19206       12.32343        6.15674
        44         1        2.00000        5.19206       12.32343        1.97280
        45         1        2.00000        5.70519        5.71255        6.15674
        46         1        2.00000        5.70519        5.71255        1.97280
        47         1        2.00000        5.70520       14.35652        4.06477
        48         1        2.00000        5.70520       14.35652        8.24871
        49         1        2.00000        6.21810        7.74558        4.06477
        50         1        2.00000        6.21810        7.74558        8.24871
        51         1        2.00000        6.21811       16.38955        6.15674
        52         1        2.00000        6.21811       16.38955        1.97280
        53         1        2.00000        6.73116        9.77878        6.15674
        54         1        2.00000        6.73116        9.77878        1.97280
        55         1        2.00000        6.73115        1.13481        4.06477
        56         1        2.00000        6.73115        1.13481        8.24871
        57         1        2.00000        7.24477        3.16829        6.15674
        58         1        2.00000        7.24477        3.16829        1.97280
        59         1        2.00000        7.24478       11.81226        8.24871
        60         1        2.00000        7.24478       11.81226        4.06477
        61         1        2.00000        7.75824        5.20159        4.06477
        62         1        2.00000        7.75824        5.20159        8.24871
        63         1        2.00000        7.75825       13.84556        6.15674
        64         1        2.00000        7.75825       13.84556        1.97280
        65         1        2.00000        8.27106        7.23426        6.15674
        66         1        2.00000        8.27106        7.23426        1.97280
        67         1        2.00000        8.27107       15.87822        8.24871
        68         1        2.00000        8.27107       15.87822        4.06477
        69         1        2.00000        8.78333        9.26690        8.24871
        70         1        2.00000        8.78333        9.26690        4.06477
        71         1        2.00000        8.78340        0.62294        6.15674
        72         1        2.00000        8.78340        0.62294        1.97280
        73         1        2.00000        9.29654        2.65658        4.06477
        74         1        2.00000        9.29654        2.65658        8.24871
        75         1        2.00000        9.29655       11.30055        6.15674
        76         1        2.00000        9.29655       11.30055        1.97280
        77         1        2.00000        9.81137        4.69136        6.15674
        78         1        2.00000        9.81137        4.69136        1.97280
        79         1        2.00000        9.81138       13.33532        8.24871
        80         1        2.00000        9.81138       13.33532        4.06477
        81         1        2.00000       10.32563        6.72411        8.24871
        82         1        2.00000       10.32563        6.72411        4.06477
        83         1        2.00000       10.32564       15.36807        6.15674
        84         1        2.00000       10.32564       15.36807        1.97280
        85         1        2.00000       10.83646        8.75426        1.97280
        86         1        2.00000       10.83646        8.75426        6.15674
        87         1        2.00000       10.83645        0.11031        4.06477
        88         1        2.00000       10.83645        0.11031        8.24871
        89         1        2.00000       11.34648        2.14282        6.15674
        90         1        2.00000       11.34648        2.14282        1.97280
        91         1        2.00000       11.34649       10.78679        8.24871
        92         1        2.00000       11.34649       10.78679        4.06477
        93         1        2.00000       11.86058        4.18083        4.06477
        94         1        2.00000       11.86058        4.18083        8.24871
        95         1        2.00000       11.86059       12.82478        6.15674
        96         1        2.00000       11.86059       12.82478        1.97280
        97         1        2.00000       12.38363        6.21798        1.97280
        98         1        2.00000       12.38363        6.21798        6.15674
        99         1        2.00000       12.38364       14.86195        8.24871
       100         1        2.00000       12.38364       14.86195        4.06477
       101         1        2.00000       12.89637        8.24328        4.06477
       102         1        2.00000       12.89637        8.24328        8.24871
       103         1        2.00000       12.89638       16.88725        1.97280
       104         1        2.00000       12.89638       16.88725        6.15674
       105         1        2.00000       13.39490       10.26701        1.97280
       106         1        2.00000       13.39490       10.26701        6.15674
       107         1        2.00000       13.39489        1.62304        4.06477
       108         1        2.00000       13.39489        1.62304        8.24871
       109         1        2.00000       13.89893        3.66789        1.97280
       110         1        2.00000       13.89893        3.66789        6.15674
       111         1        2.00000       13.89894       12.31184        8.24871
       112         1        2.00000       13.89894       12.31184        4.06477
       113         1        2.00000       14.43364        5.71274        8.24871
       114         1        2.00000       14.43364        5.71274        4.06477
       115         1        2.00000       14.43365       14.35671        1.97280
       116         1        2.00000       14.43365       14.35671        6.15674
       117         1        2.00000       14.98384        7.74280        1.97280
       118         1        2.00000       14.98384        7.74280        6.15674
       119         1        2.00000       14.98385       16.38676        8.24871
       120         1        2.00000       14.98385       16.38676        4.06477
       121         1        2.00000       15.45737        9.74915        4.06477
       122         1        2.00000       15.45737        9.74915        8.24871
       123         1        2.00000       15.45736        1.10518        6.15674
       124         1        2.00000       15.45736        1.10518        1.97280
       125         1        2.00000       15.90813        3.13636        8.24871
       126         1        2.00000       15.90813        3.13636        4.06477
       127         1        2.00000       15.90814       11.78032        1.97280
       128         1        2.00000       15.90814       11.78032        6.15674
       129         1        2.00000       16.47167        5.21216        1.97280
       130         1        2.00000       16.47167        5.21216        6.15674
       131         1        2.00000       16.47168       13.85612        8.24871
       132         1        2.00000       16.47168       13.85612        4.06477
       133         1        2.00000       17.05223        7.21564        8.24871
       134         1        2.00000       17.05223        7.21564        4.06477
       135         1        2.00000       17.05224       15.85960        1.97280
       136         1        2.00000       17.05224       15.85960        6.15674
       137         1        2.00000       17.64715        9.26948        1.97280
       138         1        2.00000       17.64715        9.26948        6.15674
       139         1        2.00000       17.64714        0.62551        8.24871
       140         1        2.00000       17.64714        0.62551        4.06477
       141         1        2.00000       17.90544       11.31097        8.24871
       142         1        2.00000       17.90544       11.31097        4.06477
       143         1        2.00000       17.90543        2.66701        1.97280
       144         1        2.00000       17.90543        2.66701        6.15674
       145         1        2.00000       18.42553        4.57363        4.06477
       146         1        2.00000       18.42553        4.57363        8.24871
       147         1        2.00000       18.42554       13.21759        1.97280
       148         1        2.00000       18.42554       13.21759        6.15674
       149         1        2.00000       19.27157       15.19542        4.06477
       150         1        2.00000       19.27157       15.19542        8.24871
       151         1        2.00000       19.27156        6.55145        1.97280
       152         1        2.00000       19.27156        6.55145        6.15674
       153         1        2.00000       19.60412        8.66801        4.06477
       154         1        2.00000       19.60412        8.66801        8.24871
       155         1        2.00000       19.60411        0.02405        1.97280
       156         1        2.00000       19.60411        0.02405        6.15674
       157         1        2.00000       21.07695       14.21768        6.15674
       158         1        2.00000       21.07695       14.21768        1.97280
       159         1        2.00000       21.07694        5.57372        4.06477
       160         1        2.00000       21.07694        5.57372        8.24871
       161         1        2.00000       21.25912        9.96634        6.15674
       162         1        2.00000       21.25912        9.96634        1.97280
       163         1        2.00000       21.25911        1.32237        8.24871
       164         1        2.00000       21.25911        1.32237        4.06477
       165         1        2.00000       21.40248       12.20849        4.06477
       166         1        2.00000       21.40248       12.20849        8.24871
       167         1        2.00000       21.40247        3.56453        6.15674
       168         1        2.00000       21.40247        3.56453        1.97280
       169         1        2.00000       22.61669        8.39817        4.06477
       170         1        2.00000       22.61669        8.39817        8.24871
       171         1        2.00000       22.61670       17.04213        6.15674
       172         1        2.00000       22.61670       17.04213        1.97280
       173         1        2.00000       22.93632       14.98312        4.06477
       174         1        2.00000       22.93632       14.98312        8.24871
       175         1        2.00000       22.93631        6.33916        6.15674
       176         1        2.00000       22.93631        6.33916        1.97280
       177         1        2.00000       23.50361       12.76506        6.15674
       178         1        2.00000       23.50361       12.76506        1.97280
       179         1        2.00000       23.50360        4.12110        8.24871
       180         1        2.00000       23.50360        4.12110        4.06477
       181         1        2.00000       24.22025       10.89790        4.06477
       182         1        2.00000       24.22025       10.89790        8.24871
       183         1        2.00000       24.22024        2.25393        6.15674
       184         1        2.00000       24.22024        2.25393        1.97280
       185         1        2.00000       24.57390        8.89402        6.15674
       186         1        2.00000       24.57390        8.89402        1.97280
       187         1        2.00000       24.57388        0.25005        4.06477
       188         1        2.00000       24.57388        0.25005        8.24871
       189         1        2.00000       25.06117       15.44360        6.15674
       190         1        2.00000       25.06117       15.44360        1.97280
       191         1        2.00000       25.06116        6.79964        4.06477
       192         1        2.00000       25.06116        6.79964        8.24871
       193         1        2.00000       25.58365       13.44033        4.06477
       194         1        2.00000       25.58365       13.44033        8.24871
       195         1        2.00000       25.58364        4.79636        6.15674
       196         1        2.00000       25.58364        4.79636        1.97280
       197         1        2.00000       26.18497       11.40978        6.15674
       198         1        2.00000       26.18497       11.40978        1.97280
       199         1        2.00000       26.18495        2.76581        4.06477
       200         1        2.00000       26.18495        2.76581        8.24871
       201         1        2.00000       26.67223        9.35166        4.06477
       202         1        2.00000       26.67223        9.35166        8.24871
       203         1        2.00000       26.67222        0.70770        6.15674
       204         1        2.00000       26.67222        0.70770        1.97280
       205         1        2.00000       27.13882       15.97241        4.06477
       206         1        2.00000       27.13882       15.97241        8.24871
       207         1        2.00000       27.13881        7.32844        6.15674
       208         1        2.00000       27.13881        7.32844        1.97280
       209         1        2.00000       27.66018       13.95202        6.15674
       210         1        2.00000       27.66018       13.95202        1.97280
       211         1        2.00000       27.66017        5.30805        4.06477
       212         1        2.00000       27.66017        5.30805        8.24871
       213         1        2.00000       28.20072       11.91986        4.06477
       214         1        2.00000       28.20072       11.91986        8.24871
       215         1        2.00000       28.20071        3.27589        6.15674
       216         1        2.00000       28.20071        3.27589        1.97280
       217         1        2.00000       28.71306        9.87165        6.15674
       218         1        2.00000       28.71306        9.87165        1.97280
       219         1        2.00000       28.71305        1.22769        4.06477
       220         1        2.00000       28.71305        1.22769        8.24871
       221         1        2.00000       29.21527       16.48380        1.97280
       222         1        2.00000       29.21527       16.48380        6.15674
       223         1        2.00000       29.21526        7.83983        8.24871
       224         1        2.00000       29.21526        7.83983        4.06477
       225         1        2.00000       29.72290       14.45890        4.06477
       226         1        2.00000       29.72290       14.45890        8.24871
       227         1        2.00000       29.72288        5.81493        6.15674
       228         1        2.00000       29.72288        5.81493        1.97280
       229         1        2.00000       30.24362       12.42637        6.15674
       230         1        2.00000       30.24362       12.42637        1.97280
       231         1        2.00000       30.24361        3.78241        4.06477
       232         1        2.00000       30.24361        3.78241        8.24871
       233         1        2.00000       30.75884       10.38866        4.06477
       234         1        2.00000       30.75884       10.38866        8.24871
       235         1        2.00000       30.75883        1.74470        6.15674
       236         1        2.00000       30.75883        1.74470        1.97280
       237         1        2.00000       31.27055       16.99827        4.06477
       238         1        2.00000       31.27055       16.99827        8.24871
       239         1        2.00000       31.27054        8.35431        6.15674
       240         1        2.00000       31.27054        8.35431        1.97280
       241         1        2.00000       31.78161       14.96725        6.15674
       242         1        2.00000       31.78161       14.96725        1.97280
       243         1        2.00000       31.78160        6.32329        4.06477
       244         1        2.00000       31.78160        6.32329        8.24871
       245         1        2.00000       32.29499       12.93530        4.06477
       246         1        2.00000       32.29499       12.93530        8.24871
       247         1        2.00000       32.29498        4.29133        6.15674
       248         1        2.00000       32.29498        4.29133        1.97280
       249         1        2.00000       32.80917       10.90108        6.15674
       250         1        2.00000       32.80917       10.90108        1.97280
       251         1        2.00000       32.80916        2.25711        4.06477
       252         1        2.00000       32.80916        2.25711        8.24871
       253         1        2.00000       33.32271        8.86727        4.06477
       254         1        2.00000       33.32271        8.86727        8.24871
       255         1        2.00000       33.32270        0.22331        6.15674
       256         1        2.00000       33.32270        0.22331        1.97280
       257         1        2.00000       33.83546       15.47828        4.06477
       258         1        2.00000       33.83546       15.47828        8.24871
       259         1        2.00000       33.83545        6.83432        6.15674
       260         1        2.00000       33.83545        6.83432        1.97280
       261         1        2.00000       34.34828       13.44553        6.15674
       262         1        2.00000       34.34828       13.44553        1.97280
       263         1        2.00000       34.34827        4.80157        4.06477
       264         1        2.00000       34.34827        4.80157        8.24871
       265         1        2.00000       34.86150       11.41237        4.06477
       266         1        2.00000       34.86150       11.41237        8.24871
       267         1        2.00000       34.86149        2.76840        6.15674
       268         1        2.00000       34.86149        2.76840        1.97280
       269         1        2.00000       35.37496        9.37901        6.15674
       270         1        2.00000       35.37496        9.37901        1.97280
       271         1        2.00000       35.37495        0.73505        4.06477
       272         1        2.00000       35.37495        0.73505        8.24871
       273         1        2.00000       35.88818        7.34576        4.06477
       274         1        2.00000       35.88819       15.98973        6.15674
       275         1        2.00000       35.88818        7.34576        8.24871
       276         1        2.00000       35.88819       15.98973        1.97280
       277         1        2.00000       36.40124        5.31265        6.15674
       278         1        2.00000       36.40125       13.95662        4.06477
       279         1        2.00000       36.40124        5.31265        1.97280
       280         1        2.00000       36.40125       13.95662        8.24871
       281         1        2.00000       36.91430        3.27956        4.06477
       282         1        2.00000       36.91431       11.92352        6.15674
       283         1        2.00000       36.91430        3.27956        8.24871
       284         1        2.00000       36.91431       11.92352        1.97280
       285         1        2.00000       37.42752        1.24639        6.15674
       286         1        2.00000       37.42753        9.89036        4.06477
       287         1        2.00000       37.42752        1.24639        1.97280
       288         1        2.00000       37.42753        9.89036        8.24871
       289         1        2.00000       37.94076       16.50111        4.06477
       290         1        2.00000       37.94075        7.85714        6.15674
       291         1        2.00000       37.94076       16.50111        8.24871
       292         1        2.00000       37.94075        7.85714        1.97280
       293         1        2.00000       38.45398       14.46792        6.15674
       294         1        2.00000       38.45397        5.82396        4.06477
       295         1        2.00000       38.45398       14.46792        1.97280
       296         1        2.00000       38.45397        5.82396        8.24871
       297         1        2.00000       38.96704       12.43478        4.06477
       298         1        2.00000       38.96703        3.79081        6.15674
       299         1        2.00000       38.96704       12.43478        8.24871
       300         1        2.00000       38.96703        3.79081        1.97280
       301         1        2.00000       39.48026       10.40161        6.15674
       302         1        2.00000       39.48025        1.75765        4.06477
       303         1        2.00000       39.48026       10.40161        1.97280
       304         1        2.00000       39.48025        1.75765        8.24871
       305         1        2.00000       39.99340        8.36843        4.06477
       306         1        2.00000       39.99341       17.01240        6.15674
       307         1        2.00000       39.99340        8.36843        8.24871
       308         1        2.00000       39.99341       17.01240        1.97280
       309         1        2.00000       40.50662        6.33525        6.15674
       310         1        2.00000       40.50663       14.97921        4.06477
       311         1        2.00000       40.50662        6.33525        1.97280
       312         1        2.00000       40.50663       14.97921        8.24871
       313         1        2.00000       41.01976        4.30210        4.06477
       314         1        2.00000       41.01977       12.94607        6.15674
       315         1        2.00000       41.01976        4.30210        8.24871
       316         1        2.00000       41.01977       12.94607        1.97280
       317         1        2.00000       41.53290        2.26894        6.15674
       318         1        2.00000       41.53291       10.91290        4.06477
       319         1        2.00000       41.53290        2.26894        1.97280
       320         1        2.00000       41.53291       10.91290        8.24871
       321         1        2.00000       42.04612        0.23576        4.06477
       322         1        2.00000       42.04613        8.87972        6.15674
       323         1        2.00000       42.04612        0.23576        8.24871
       324         1        2.00000       42.04613        8.87972        1.97280
       325         1        2.00000       42.55936       15.49049        6.15674
       326         1        2.00000       42.55935        6.84652        4.06477
       327         1        2.00000       42.55936       15.49049        1.97280
       328         1        2.00000       42.55935        6.84652        8.24871
       329         1        2.00000       43.07250       13.45734        4.06477
       330         1        2.00000       43.07249        4.81337        6.15674
       331         1        2.00000       43.07250       13.45734        8.24871
       332         1        2.00000       43.07249        4.81337        1.97280
       333         1        2.00000       43.58564       11.42421        6.15674
       334         1        2.00000       43.58563        2.78025        4.06477
       335         1        2.00000       43.58564       11.42421        1.97280
       336         1        2.00000       43.58563        2.78025        8.24871
       337         1        2.00000       44.09869        0.74708        6.15674
       338         1        2.00000       44.09869        0.74708        1.97280
       339         1        2.00000       44.09870        9.39105        4.06477
       340         1        2.00000       44.09870        9.39105        8.24871
       341         1        2.00000       44.61201       16.00178        4.06477
       342         1        2.00000       44.61201       16.00178        8.24871
       343         1        2.00000       44.61200        7.35781        6.15674
       344         1        2.00000       44.61200        7.35781        1.97280
       345         1        2.00000       45.12531       13.96856        6.15674
       346         1        2.00000       45.12531       13.96856        1.97280
       347         1        2.00000       45.12530        5.32460        4.06477
       348         1        2.00000       45.12530        5.32460        8.24871
       349         1        2.00000       45.63845       11.93547        4.06477
       350         1        2.00000       45.63845       11.93547        8.24871
       351         1        2.00000       45.63844        3.29150        6.15674
       352         1        2.00000       45.63844        3.29150        1.97280
       353         1        2.00000       46.15134        1.25847        8.24871
       354         1        2.00000       46.15134        1.25847        4.06477
       355         1        2.00000       46.15135        9.90244        1.97280
       356         1        2.00000       46.15135        9.90244        6.15674
       357         1        2.00000       46.66442       16.51319        6.15674
       358         1        2.00000       46.66442       16.51319        1.97280
       359         1        2.00000       46.66441        7.86922        4.06477
       360         1        2.00000       46.66441        7.86922        8.24871
       361         1        2.00000       47.17796       14.47973        4.06477
       362         1        2.00000       47.17796       14.47973        8.24871
       363         1        2.00000       47.17795        5.83577        6.15674
       364         1        2.00000       47.17795        5.83577        1.97280
       365         1        2.00000       47.69150       12.44643        6.15674
       366         1        2.00000       47.69150       12.44643        1.97280
       367         1        2.00000       47.69149        3.80246        4.06477
       368         1        2.00000       47.69149        3.80246        8.24871
       369         1        2.00000       48.20431        1.76978        6.15674
       370         1        2.00000       48.20431        1.76978        1.97280
       371         1        2.00000       48.20432       10.41375        4.06477
       372         1        2.00000       48.20432       10.41375        8.24871
       373         1        2.00000       48.71659       17.02507        4.06477
       374         1        2.00000       48.71659       17.02507        8.24871
       375         1        2.00000       48.71658        8.38110        6.15674
       376         1        2.00000       48.71658        8.38110        1.97280
       377         1        2.00000       49.22981       14.99142        6.15674
       378         1        2.00000       49.22981       14.99142        1.97280
       379         1        2.00000       49.22980        6.34745        4.06477
       380         1        2.00000       49.22980        6.34745        8.24871
       381         1        2.00000       49.74463       12.95665        4.06477
       382         1        2.00000       49.74463       12.95665        8.24871
       383         1        2.00000       49.74462        4.31268        6.15674
       384         1        2.00000       49.74462        4.31268        1.97280
       385         1        2.00000       50.25888       10.92390        6.15674
       386         1        2.00000       50.25888       10.92390        1.97280
       387         1        2.00000       50.25887        2.27993        4.06477
       388         1        2.00000       50.25887        2.27993        8.24871
       389         1        2.00000       50.76962        0.24976        6.15674
       390         1        2.00000       50.76962        0.24976        1.97280
       391         1        2.00000       50.76963        8.89372        4.06477
       392         1        2.00000       50.76963        8.89372        8.24871
       393         1        2.00000       51.27974       15.50516        4.06477
       394         1        2.00000       51.27974       15.50516        8.24871
       395         1        2.00000       51.27973        6.86120        6.15674
       396         1        2.00000       51.27973        6.86120        1.97280
       397         1        2.00000       51.79376       13.46718        6.15674
       398         1        2.00000       51.79376       13.46718        1.97280
       399         1        2.00000       51.79375        4.82321        4.06477
       400         1        2.00000       51.79375        4.82321        8.24871
       401         1        2.00000       52.31689       11.43002        4.06477
       402         1        2.00000       52.31689       11.43002        8.24871
       403         1        2.00000       52.31687        2.78605        6.15674
       404         1        2.00000       52.31687        2.78605        1.97280
       405         1        2.00000       52.82961        0.76076        4.06477
       406         1        2.00000       52.82961        0.76076        8.24871
       407         1        2.00000       52.82963        9.40472        6.15674
       408         1        2.00000       52.82963        9.40472        1.97280
       409         1        2.00000       53.32808       16.02494        6.15674
       410         1        2.00000       53.32808       16.02494        1.97280
       411         1        2.00000       53.32807        7.38098        4.06477
       412         1        2.00000       53.32807        7.38098        8.24871
       413         1        2.00000       53.83212       13.98011        4.06477
       414         1        2.00000       53.83212       13.98011        8.24871
       415         1        2.00000       53.83210        5.33614        6.15674
       416         1        2.00000       53.83210        5.33614        1.97280
       417         1        2.00000       54.36690       11.93524        6.15674
       418         1        2.00000       54.36690       11.93524        1.97280
       419         1        2.00000       54.36689        3.29128        4.06477
       420         1        2.00000       54.36689        3.29128        8.24871
       421         1        2.00000       54.91709        1.26124        1.97280
       422         1        2.00000       54.91709        1.26124        6.15674
       423         1        2.00000       54.91710        9.90521        8.24871
       424         1        2.00000       54.91710        9.90521        4.06477
       425         1        2.00000       55.39063       16.54280        8.24871
       426         1        2.00000       55.39063       16.54280        4.06477
       427         1        2.00000       55.39062        7.89884        6.15674
       428         1        2.00000       55.39062        7.89884        1.97280
       429         1        2.00000       55.84132       14.51164        6.15674
       430         1        2.00000       55.84132       14.51164        1.97280
       431         1        2.00000       55.84131        5.86768        4.06477
       432         1        2.00000       55.84131        5.86768        8.24871
       433         1        2.00000       56.40493       12.43583        4.06477
       434         1        2.00000       56.40493       12.43583        8.24871
       435         1        2.00000       56.40492        3.79187        6.15674
       436         1        2.00000       56.40492        3.79187        1.97280
       437         1        2.00000       56.98539        1.78838        4.06477
       438         1        2.00000       56.98539        1.78838        8.24871
       439         1        2.00000       56.98540       10.43235        6.15674
       440         1        2.00000       56.98540       10.43235        1.97280
       441         1        2.00000       57.58041       17.02247        6.15674
       442         1        2.00000       57.58041       17.02247        1.97280
       443         1        2.00000       57.58040        8.37851        8.24871
       444         1        2.00000       57.58040        8.37851        4.06477
       445         1        2.00000       57.83870       14.98098        4.06477
       446         1        2.00000       57.83870       14.98098        8.24871
       447         1        2.00000       57.83869        6.33701        1.97280
       448         1        2.00000       57.83869        6.33701        6.15674
       449         1        2.00000       58.35879       13.07436        6.15674
       450         1        2.00000       58.35879       13.07436        1.97280
       451         1        2.00000       58.35878        4.43040        4.06477
       452         1        2.00000       58.35878        4.43040        8.24871
       453         1        2.00000       59.20481       11.09657        8.24871
       454         1        2.00000       59.20481       11.09657        4.06477
       455         1        2.00000       59.20480        2.45260        6.15674
       456         1        2.00000       59.20480        2.45260        1.97280
       457         1        2.00000       59.53736        0.33604        4.06477
       458         1        2.00000       59.53736        0.33604        8.24871
       459         1        2.00000       59.53737        8.98001        6.15674
       460         1        2.00000       59.53737        8.98001        1.97280
       461         1        2.00000       61.01019       12.07436        1.97280
       462         1        2.00000       61.01019       12.07436        6.15674
       463         1        2.00000       61.01018        3.43039        8.24871
       464         1        2.00000       61.01018        3.43039        4.06477
       465         1        2.00000       61.19238       16.32568        1.97280
       466         1        2.00000       61.19238       16.32568        6.15674
       467         1        2.00000       61.19236        7.68172        8.24871
       468         1        2.00000       61.19236        7.68172        4.06477
       469         1        2.00000       61.33573       14.08353        4.06477
       470         1        2.00000       61.33573       14.08353        8.24871
       471         1        2.00000       61.33572        5.43956        1.97280
       472         1        2.00000       61.33572        5.43956        6.15674
       473         1        2.00000       62.54993        0.60594        8.24871
       474         1        2.00000       62.54993        0.60594        4.06477
       475         1        2.00000       62.54994        9.24991        1.97280
       476         1        2.00000       62.54994        9.24991        6.15674
       477         1        2.00000       62.86957       11.30892        4.06477
       478         1        2.00000       62.86957       11.30892        8.24871
       479         1        2.00000       62.86956        2.66495        6.15674
       480         1        2.00000       62.86956        2.66495        1.97280
       481         1        2.00000       63.43686       13.52698        1.97280
       482         1        2.00000       63.43686       13.52698        6.15674
       483         1        2.00000       63.43685        4.88301        8.24871
       484         1        2.00000       63.43685        4.88301        4.06477
       485         1        2.00000       64.15350       15.39414        4.06477
       486         1        2.00000       64.15350       15.39414        8.24871
       487         1        2.00000       64.15349        6.75018        1.97280
       488         1        2.00000       64.15349        6.75018        6.15674
       489         1        2.00000       64.50721        0.11009        1.97280
       490         1        2.00000       64.50721        0.11009        6.15674
       491         1        2.00000       64.50723        8.75406        8.24871
       492         1        2.00000       64.50723        8.75406        4.06477
       493         1        2.00000       64.99440        2.20445        8.24871
       494         1        2.00000       64.99440        2.20445        4.06477
       495         1        2.00000       64.99441       10.84842        1.97280
       496         1        2.00000       64.99441       10.84842        6.15674
       497         1        2.00000       65.51690       12.85171        4.06477
       498         1        2.00000       65.51690       12.85171        8.24871
       499         1        2.00000       65.51689        4.20774        1.97280
       500         1        2.00000       65.51689        4.20774        6.15674
       501         1        2.00000       66.11822       14.88225        1.97280
       502         1        2.00000       66.11822       14.88225        6.15674
       503         1        2.00000       66.11821        6.23828        8.24871
       504         1        2.00000       66.11821        6.23828        4.06477
       505         1        2.00000       66.60549       16.94037        8.24871
       506         1        2.00000       66.60549       16.94037        4.06477
       507         1        2.00000       66.60548        8.29641        6.15674
       508         1        2.00000       66.60548        8.29641        1.97280
       509         1        2.00000       67.07205        1.67565        1.97280
       510         1        2.00000       67.07205        1.67565        6.15674
       511         1        2.00000       67.07206       10.31962        8.24871
       512         1        2.00000       67.07206       10.31962        4.06477
       513         1        2.00000       67.59343       12.34000        1.97280
       514         1        2.00000       67.59343       12.34000        6.15674
       515         1        2.00000       67.59342        3.69604        4.06477
       516         1        2.00000       67.59342        3.69604        8.24871
       517         1        2.00000       68.13397       14.37217        8.24871
       518         1        2.00000       68.13397       14.37217        4.06477
       519         1        2.00000       68.13396        5.72820        1.97280
       520         1        2.00000       68.13396        5.72820        6.15674
       521         1        2.00000       68.64632       16.42037        1.97280
       522         1        2.00000       68.64632       16.42037        6.15674
       523         1        2.00000       68.64631        7.77641        8.24871
       524         1        2.00000       68.64631        7.77641        4.06477
       525         1        2.00000       69.14850        1.16426        4.06477
       526         1        2.00000       69.14850        1.16426        8.24871
       527         1        2.00000       69.14851        9.80822        1.97280
       528         1        2.00000       69.14851        9.80822        6.15674
       529         1        2.00000       69.65613        3.18916        1.97280
       530         1        2.00000       69.65613        3.18916        6.15674
       531         1        2.00000       69.65614       11.83312        8.24871
       532         1        2.00000       69.65614       11.83312        4.06477
       533         1        2.00000       70.17687       13.86565        6.15674
       534         1        2.00000       70.17687       13.86565        1.97280
       535         1        2.00000       70.17686        5.22168        4.06477
       536         1        2.00000       70.17686        5.22168        8.24871
       537         1        2.00000       70.69210       15.90334        8.24871
       538         1        2.00000       70.69210       15.90334        4.06477
       539         1        2.00000       70.69209        7.25938        6.15674
       540         1        2.00000       70.69209        7.25938        1.97280
       541         1        2.00000       71.20378        0.64977        1.97280
       542         1        2.00000       71.20378        0.64977        6.15674
       543         1        2.00000       71.20379        9.29373        8.24871
       544         1        2.00000       71.20379        9.29373        4.06477
       545         1        2.00000       71.71485        2.68079        4.06477
       546         1        2.00000       71.71485        2.68079        8.24871
       547         1        2.00000       71.71486       11.32475        1.97280
       548         1        2.00000       71.71486       11.32475        6.15674
       549         1        2.00000       72.22825       13.35671        8.24871
       550         1        2.00000       72.22825       13.35671        4.06477
       551         1        2.00000       72.22823        4.71274        1.97280
       552         1        2.00000       72.22823        4.71274        6.15674
       553         1        2.00000       72.74243       15.39093        1.97280
       554         1        2.00000       72.74243       15.39093        6.15674
       555         1        2.00000       72.74242        6.74696        4.06477
       556         1        2.00000       72.74242        6.74696        8.24871
       557         1        2.00000       73.25595        0.13680        4.06477
       558         1        2.00000       73.25595        0.13680        8.24871
       559         1        2.00000       73.25596        8.78076        1.97280
       560         1        2.00000       73.25596        8.78076        6.15674
       561         1        2.00000       73.76870        2.16976        1.97280
       562         1        2.00000       73.76870        2.16976        6.15674
       563         1        2.00000       73.76879       10.81372        8.24871
       564         1        2.00000       73.76879       10.81372        4.06477
       565         1        2.00000       74.28153       12.84647        1.97280
       566         1        2.00000       74.28153       12.84647        6.15674
       567         1        2.00000       74.28152        4.20251        4.06477
       568         1        2.00000       74.28152        4.20251        8.24871
       569         1        2.00000       74.79476       14.87964        4.06477
       570         1        2.00000       74.79476       14.87964        8.24871
       571         1        2.00000       74.79475        6.23567        1.97280
       572         1        2.00000       74.79475        6.23567        6.15674
       573         1        2.00000       75.30822       16.91299        1.97280
       574         1        2.00000       75.30822       16.91299        6.15674
       575         1        2.00000       75.30821        8.26902        4.06477
       576         1        2.00000       75.30821        8.26902        8.24871
       577         1        2.00000       75.82144       10.30228        6.15674
       578         1        2.00000       75.82142        1.65831        8.24871
       579         1        2.00000       75.82144       10.30228        1.97280
       580         1        2.00000       75.82142        1.65831        4.06477
       581         1        2.00000       76.33450       12.33537        8.24871
       582         1        2.00000       76.33449        3.69141        6.15674
       583         1        2.00000       76.33450       12.33537        4.06477
       584         1        2.00000       76.33449        3.69141        1.97280
       585         1        2.00000       76.84757       14.36848        6.15674
       586         1        2.00000       76.84755        5.72450        8.24871
       587         1        2.00000       76.84757       14.36848        1.97280
       588         1        2.00000       76.84755        5.72450        4.06477
       589         1        2.00000       77.36079       16.40165        8.24871
       590         1        2.00000       77.36078        7.75767        6.15674
       591         1        2.00000       77.36079       16.40165        4.06477
       592         1        2.00000       77.36078        7.75768        1.97280
       593         1        2.00000       77.87407        1.14693        6.15674
       594         1        2.00000       77.87408        9.79090        8.24871
       595         1        2.00000       77.87407        1.14693        1.97280
       596         1        2.00000       77.87408        9.79090        4.06477
       597         1        2.00000       78.38722        3.18011        8.24871
       598         1        2.00000       78.38723       11.82410        6.15674
       599         1        2.00000       78.38722        3.18011        4.06477
       600         1        2.00000       78.38723       11.82408        1.97280
       601         1        2.00000       78.90028        5.21324        6.15674
       602         1        2.00000       78.90037       13.85723        8.24871
       603         1        2.00000       78.90028        5.21324        1.97280
       604         1        2.00000       78.90037       13.85723        4.06477
       605         1        2.00000       79.41351        7.24639        8.24870
       606         1        2.00000       79.41352       15.89037        6.15674
       607         1        2.00000       79.41351        7.24639        4.06477
       608         1        2.00000       79.41352       15.89037        1.97280
       609         2       -2.00000        0.06023        9.27959        8.24870
       610         2       -2.00000        0.06022        0.63563        6.15674
       611         2       -2.00000        0.06023        9.27959        4.06478
       612         2       -2.00000        0.06022        0.63563        1.97280
       613         2       -2.00000        0.57346       11.31281        6.15674
       614         2       -2.00000        0.57336        2.66881        8.24871
       615         2       -2.00000        0.57338       11.31277        1.97280
       616         2       -2.00000        0.57336        2.66881        4.06477
       617         2       -2.00000        1.08660       13.34594        8.24871
       618         2       -2.00000        1.08659        4.70195        6.15674
       619         2       -2.00000        1.08660       13.34594        4.06477
       620         2       -2.00000        1.08659        4.70197        1.97280
       621         2       -2.00000        1.59975       15.37908        6.15674
       622         2       -2.00000        1.59973        6.73512        8.24871
       623         2       -2.00000        1.59975       15.37908        1.97280
       624         2       -2.00000        1.59973        6.73512        4.06477
       625         2       -2.00000        2.11287        0.12433        8.24871
       626         2       -2.00000        2.11288        8.76830        6.15674
       627         2       -2.00000        2.11287        0.12433        4.06477
       628         2       -2.00000        2.11288        8.76830        1.97280
       629         2       -2.00000        2.62609        2.15752        6.15674
       630         2       -2.00000        2.62610       10.80150        8.24871
       631         2       -2.00000        2.62609        2.15753        1.97280
       632         2       -2.00000        2.62610       10.80150        4.06477
       633         2       -2.00000        3.13932        4.19068        8.24871
       634         2       -2.00000        3.13933       12.83466        6.15674
       635         2       -2.00000        3.13932        4.19068        4.06477
       636         2       -2.00000        3.13933       12.83465        1.97280
       637         2       -2.00000        3.65238        6.22381        6.15674
       638         2       -2.00000        3.65239       14.86778        8.24871
       639         2       -2.00000        3.65238        6.22381        1.97280
       640         2       -2.00000        3.65239       14.86778        4.06477
       641         2       -2.00000        4.16554       16.90094        1.97280
       642         2       -2.00000        4.16554       16.90094        6.15674
       643         2       -2.00000        4.16553        8.25698        4.06477
       644         2       -2.00000        4.16553        8.25698        8.24871
       645         2       -2.00000        4.67874        1.64624        4.06477
       646         2       -2.00000        4.67875       10.29021        1.97280
       647         2       -2.00000        4.67875       10.29021        6.15674
       648         2       -2.00000        4.67874        1.64624        8.24871
       649         2       -2.00000        5.19205        3.67946        6.15674
       650         2       -2.00000        5.19205        3.67946        1.97280
       651         2       -2.00000        5.19206       12.32343        4.06477
       652         2       -2.00000        5.19206       12.32343        8.24871
       653         2       -2.00000        5.70519        5.71255        4.06477
       654         2       -2.00000        5.70519        5.71255        8.24871
       655         2       -2.00000        5.70520       14.35652        6.15674
       656         2       -2.00000        5.70520       14.35652        1.97280
       657         2       -2.00000        6.21810        7.74558        6.15674
       658         2       -2.00000        6.21810        7.74558        1.97280
       659         2       -2.00000        6.21811       16.38955        4.06477
       660         2       -2.00000        6.21811       16.38955        8.24871
       661         2       -2.00000        6.73116        9.77878        8.24871
       662         2       -2.00000        6.73123        1.13481        6.15674
       663         2       -2.00000        6.73123        1.13481        1.97280
       664         2       -2.00000        6.73116        9.77878        4.06477
       665         2       -2.00000        7.24477        3.16827        4.06477
       666         2       -2.00000        7.24477        3.16827        8.24871
       667         2       -2.00000        7.24478       11.81224        1.97280
       668         2       -2.00000        7.24478       11.81224        6.15674
       669         2       -2.00000        7.75824        5.20159        6.15674
       670         2       -2.00000        7.75824        5.20159        1.97280
       671         2       -2.00000        7.75825       13.84556        8.24871
       672         2       -2.00000        7.75825       13.84556        4.06477
       673         2       -2.00000        8.27114        7.23429        4.06477
       674         2       -2.00000        8.27114        7.23429        8.24871
       675         2       -2.00000        8.27115       15.87826        6.15674
       676         2       -2.00000        8.27115       15.87826        1.97280
       677         2       -2.00000        8.78341        9.26688        6.15674
       678         2       -2.00000        8.78341        9.26688        1.97280
       679         2       -2.00000        8.78340        0.62292        4.06477
       680         2       -2.00000        8.78340        0.62292        8.24871
       681         2       -2.00000        9.29654        2.65655        6.15674
       682         2       -2.00000        9.29654        2.65655        1.97280
       683         2       -2.00000        9.29655       11.30052        8.24871
       684         2       -2.00000        9.29655       11.30052        4.06477
       685         2       -2.00000        9.81129        4.69134        4.06477
       686         2       -2.00000        9.81129        4.69134        8.24871
       687         2       -2.00000        9.81130       13.33530        1.97280
       688         2       -2.00000        9.81130       13.33530        6.15674
       689         2       -2.00000       10.32555        6.72414        6.15674
       690         2       -2.00000       10.32555        6.72414        1.97280
       691         2       -2.00000       10.32556       15.36809        8.24871
       692         2       -2.00000       10.32556       15.36809        4.06477
       693         2       -2.00000       10.83662        8.75435        8.24871
       694         2       -2.00000       10.83662        8.75435        4.06477
       695         2       -2.00000       10.83661        0.11038        6.15674
       696         2       -2.00000       10.83661        0.11038        1.97280
       697         2       -2.00000       11.34648        2.14274        4.06477
       698         2       -2.00000       11.34648        2.14274        8.24871
       699         2       -2.00000       11.34649       10.78670        6.15674
       700         2       -2.00000       11.34649       10.78670        1.97280
       701         2       -2.00000       11.86042        4.18077        6.15674
       702         2       -2.00000       11.86042        4.18077        1.97280
       703         2       -2.00000       11.86043       12.82474        8.24871
       704         2       -2.00000       11.86043       12.82474        4.06477
       705         2       -2.00000       12.38355        6.21802        8.24871
       706         2       -2.00000       12.38355        6.21802        4.06477
       707         2       -2.00000       12.38356       14.86198        6.15674
       708         2       -2.00000       12.38356       14.86198        1.97280
       709         2       -2.00000       12.89637        8.24325        1.97280
       710         2       -2.00000       12.89637        8.24325        6.15674
       711         2       -2.00000       12.89638       16.88721        8.24871
       712         2       -2.00000       12.89638       16.88721        4.06477
       713         2       -2.00000       13.39530       10.26720        4.06477
       714         2       -2.00000       13.39530       10.26720        8.24871
       715         2       -2.00000       13.39529        1.62323        6.15674
       716         2       -2.00000       13.39529        1.62323        1.97280
       717         2       -2.00000       13.89861        3.66801        8.24871
       718         2       -2.00000       13.89861        3.66801        4.06477
       719         2       -2.00000       13.89862       12.31198        1.97280
       720         2       -2.00000       13.89862       12.31198        6.15674
       721         2       -2.00000       14.43356        5.71261        1.97280
       722         2       -2.00000       14.43356        5.71261        6.15674
       723         2       -2.00000       14.43357       14.35657        8.24871
       724         2       -2.00000       14.43357       14.35657        4.06477
       725         2       -2.00000       14.98408        7.74250        4.06477
       726         2       -2.00000       14.98408        7.74250        8.24871
       727         2       -2.00000       14.98409       16.38647        1.97280
       728         2       -2.00000       14.98409       16.38647        6.15674
       729         2       -2.00000       15.45674        9.74879        1.97280
       730         2       -2.00000       15.45674        9.74879        6.15674
       731         2       -2.00000       15.45673        1.10482        8.24871
       732         2       -2.00000       15.45673        1.10482        4.06477
       733         2       -2.00000       15.90901        3.13624        1.97280
       734         2       -2.00000       15.90901        3.13624        6.15674
       735         2       -2.00000       15.90902       11.78020        4.06477
       736         2       -2.00000       15.90902       11.78020        8.24871
       737         2       -2.00000       16.47199        5.21271        4.06477
       738         2       -2.00000       16.47199        5.21271        8.24871
       739         2       -2.00000       16.47200       13.85667        1.97280
       740         2       -2.00000       16.47200       13.85667        6.15674
       741         2       -2.00000       17.05207        7.21635        6.15674
       742         2       -2.00000       17.05207        7.21635        1.97280
       743         2       -2.00000       17.05208       15.86031        8.24871
       744         2       -2.00000       17.05208       15.86031        4.06477
       745         2       -2.00000       17.64883        9.26929        4.06477
       746         2       -2.00000       17.64883        9.26929        8.24871
       747         2       -2.00000       17.64882        0.62532        1.97280
       748         2       -2.00000       17.64882        0.62532        6.15674
       749         2       -2.00000       17.89969       11.31231        6.15674
       750         2       -2.00000       17.89969       11.31231        1.97280
       751         2       -2.00000       17.89968        2.66834        8.24871
       752         2       -2.00000       17.89968        2.66834        4.06477
       753         2       -2.00000       18.42385        4.57485        1.97280
       754         2       -2.00000       18.42385        4.57485        6.15674
       755         2       -2.00000       18.42386       13.21882        4.06477
       756         2       -2.00000       18.42386       13.21882        8.24871
       757         2       -2.00000       19.27228       15.19426        6.15674
       758         2       -2.00000       19.27228       15.19426        1.97280
       759         2       -2.00000       19.27227        6.55029        4.06477
       760         2       -2.00000       19.27227        6.55029        8.24871
       761         2       -2.00000       19.60221        8.66832        1.97280
       762         2       -2.00000       19.60221        8.66832        6.15674
       763         2       -2.00000       19.60219        0.02436        8.24871
       764         2       -2.00000       19.60219        0.02436        4.06477
       765         2       -2.00000       21.07639       14.21431        8.24871
       766         2       -2.00000       21.07639       14.21431        4.06477
       767         2       -2.00000       21.07638        5.57034        6.15674
       768         2       -2.00000       21.07638        5.57034        1.97280
       769         2       -2.00000       21.25768        9.96350        4.06477
       770         2       -2.00000       21.25768        9.96350        8.24871
       771         2       -2.00000       21.25767        1.31954        6.15674
       772         2       -2.00000       21.25767        1.31954        1.97280
       773         2       -2.00000       21.40775       12.20964        1.97280
       774         2       -2.00000       21.40775       12.20964        6.15674
       775         2       -2.00000       21.40774        3.56567        8.24871
       776         2       -2.00000       21.40774        3.56567        4.06477
       777         2       -2.00000       22.61917       17.04381        4.06477
       778         2       -2.00000       22.61917       17.04381        8.24871
       779         2       -2.00000       22.61916        8.39984        6.15674
       780         2       -2.00000       22.61916        8.39984        1.97280
       781         2       -2.00000       22.93544       14.98497        6.15674
       782         2       -2.00000       22.93544       14.98497        1.97280
       783         2       -2.00000       22.93543        6.34101        8.24871
       784         2       -2.00000       22.93543        6.34101        4.06477
       785         2       -2.00000       23.50233       12.76591        4.06477
       786         2       -2.00000       23.50233       12.76591        8.24871
       787         2       -2.00000       23.50232        4.12194        1.97280
       788         2       -2.00000       23.50232        4.12194        6.15674
       789         2       -2.00000       24.22536       10.89892        6.15674
       790         2       -2.00000       24.22536       10.89892        1.97280
       791         2       -2.00000       24.22535        2.25495        4.06477
       792         2       -2.00000       24.22535        2.25495        8.24871
       793         2       -2.00000       24.57302        8.89364        4.06477
       794         2       -2.00000       24.57302        8.89364        8.24871
       795         2       -2.00000       24.57301        0.24967        6.15674
       796         2       -2.00000       24.57301        0.24967        1.97280
       797         2       -2.00000       25.06093       15.44362        4.06477
       798         2       -2.00000       25.06093       15.44362        8.24871
       799         2       -2.00000       25.06092        6.79965        6.15674
       800         2       -2.00000       25.06092        6.79965        1.97280
       801         2       -2.00000       25.58365       13.44067        6.15674
       802         2       -2.00000       25.58365       13.44067        1.97280
       803         2       -2.00000       25.58364        4.79671        4.06477
       804         2       -2.00000       25.58364        4.79671        8.24871
       805         2       -2.00000       26.18409       11.40976        8.24871
       806         2       -2.00000       26.18409       11.40976        4.06477
       807         2       -2.00000       26.18408        2.76579        6.15674
       808         2       -2.00000       26.18408        2.76579        1.97280
       809         2       -2.00000       26.67287        9.35134        6.15674
       810         2       -2.00000       26.67287        9.35134        1.97280
       811         2       -2.00000       26.67286        0.70737        4.06477
       812         2       -2.00000       26.67286        0.70737        8.24871
       813         2       -2.00000       27.13874       15.97228        6.15674
       814         2       -2.00000       27.13874       15.97228        1.97280
       815         2       -2.00000       27.13873        7.32832        4.06477
       816         2       -2.00000       27.13873        7.32832        8.24871
       817         2       -2.00000       27.66002       13.95181        4.06477
       818         2       -2.00000       27.66002       13.95181        8.24871
       819         2       -2.00000       27.66001        5.30784        6.15674
       820         2       -2.00000       27.66001        5.30784        1.97280
       821         2       -2.00000       28.20112       11.91996        6.15674
       822         2       -2.00000       28.20112       11.91996        1.97280
       823         2       -2.00000       28.20111        3.27599        8.24871
       824         2       -2.00000       28.20111        3.27599        4.06477
       825         2       -2.00000       28.71290        9.87186        4.06477
       826         2       -2.00000       28.71290        9.87186        8.24871
       827         2       -2.00000       28.71289        1.22789        1.97280
       828         2       -2.00000       28.71289        1.22789        6.15674
       829         2       -2.00000       29.21527       16.48370        4.06477
       830         2       -2.00000       29.21527       16.48370        8.24871
       831         2       -2.00000       29.21526        7.83973        1.97280
       832         2       -2.00000       29.21526        7.83973        6.15674
       833         2       -2.00000       29.72290       14.45893        1.97280
       834         2       -2.00000       29.72290       14.45893        6.15674
       835         2       -2.00000       29.72288        5.81497        4.06477
       836         2       -2.00000       29.72288        5.81497        8.24871
       837         2       -2.00000       30.24370       12.42641        8.24871
       838         2       -2.00000       30.24370       12.42641        4.06477
       839         2       -2.00000       30.24369        3.78244        6.15674
       840         2       -2.00000       30.24369        3.78244        1.97280
       841         2       -2.00000       30.75892       10.38858        1.97280
       842         2       -2.00000       30.75892       10.38858        6.15674
       843         2       -2.00000       30.75891        1.74461        4.06477
       844         2       -2.00000       30.75891        1.74461        8.24871
       845         2       -2.00000       31.27047       16.99831        6.15674
       846         2       -2.00000       31.27047       16.99831        1.97280
       847         2       -2.00000       31.27046        8.35434        4.06477
       848         2       -2.00000       31.27046        8.35434        8.24871
       849         2       -2.00000       31.78161       14.96727        4.06477
       850         2       -2.00000       31.78161       14.96727        8.24871
       851         2       -2.00000       31.78160        6.32330        6.15674
       852         2       -2.00000       31.78160        6.32330        1.97280
       853         2       -2.00000       32.29507       12.93530        6.15674
       854         2       -2.00000       32.29507       12.93530        1.97280
       855         2       -2.00000       32.29506        4.29133        4.06477
       856         2       -2.00000       32.29506        4.29133        8.24871
       857         2       -2.00000       32.80917       10.90108        4.06477
       858         2       -2.00000       32.80917       10.90108        8.24871
       859         2       -2.00000       32.80916        2.25711        6.15674
       860         2       -2.00000       32.80916        2.25711        1.97280
       861         2       -2.00000       33.32271        8.86724        1.97280
       862         2       -2.00000       33.32271        8.86724        6.15674
       863         2       -2.00000       33.32270        0.22327        4.06477
       864         2       -2.00000       33.32270        0.22327        8.24871
       865         2       -2.00000       33.83546       15.47830        6.15674
       866         2       -2.00000       33.83546       15.47830        1.97280
       867         2       -2.00000       33.83545        6.83433        4.06477
       868         2       -2.00000       33.83545        6.83433        8.24871
       869         2       -2.00000       34.34836       13.44555        4.06477
       870         2       -2.00000       34.34836       13.44555        8.24871
       871         2       -2.00000       34.34835        4.80158        6.15674
       872         2       -2.00000       34.34835        4.80158        1.97280
       873         2       -2.00000       34.86150       11.41237        6.15674
       874         2       -2.00000       34.86150       11.41237        1.97280
       875         2       -2.00000       34.86149        2.76840        4.06477
       876         2       -2.00000       34.86149        2.76840        8.24871
       877         2       -2.00000       35.37496        9.37901        4.06477
       878         2       -2.00000       35.37496        9.37901        8.24871
       879         2       -2.00000       35.37495        0.73505        6.15674
       880         2       -2.00000       35.37495        0.73505        1.97280
       881         2       -2.00000       35.88818        7.34576        6.15674
       882         2       -2.00000       35.88819       15.98973        4.06477
       883         2       -2.00000       35.88818        7.34576        1.97280
       884         2       -2.00000       35.88819       15.98973        8.24871
       885         2       -2.00000       36.40124        5.31267        4.06477
       886         2       -2.00000       36.40125       13.95663        6.15674
       887         2       -2.00000       36.40124        5.31267        8.24871
       888         2       -2.00000       36.40125       13.95663        1.97280
       889         2       -2.00000       36.91430        3.27956        6.15674
       890         2       -2.00000       36.91431       11.92352        4.06477
       891         2       -2.00000       36.91430        3.27956        1.97280
       892         2       -2.00000       36.91431       11.92352        8.24871
       893         2       -2.00000       37.42752        1.24639        4.06477
       894         2       -2.00000       37.42753        9.89036        6.15674
       895         2       -2.00000       37.42752        1.24639        8.24871
       896         2       -2.00000       37.42753        9.89036        1.97280
       897         2       -2.00000       37.94084       16.50111        6.15674
       898         2       -2.00000       37.94083        7.85714        4.06477
       899         2       -2.00000       37.94084       16.50111        1.97280
       900         2       -2.00000       37.94083        7.85714        8.24871
       901         2       -2.00000       38.45398       14.46792        4.06477
       902         2       -2.00000       38.45397        5.82396        6.15674
       903         2       -2.00000       38.45398       14.46792        8.24871
       904         2       -2.00000       38.45397        5.82396        1.97280
       905         2       -2.00000       38.96712       12.43478        6.15674
       906         2       -2.00000       38.96711        3.79081        4.06477
       907         2       -2.00000       38.96712       12.43478        1.97280
       908         2       -2.00000       38.96711        3.79081        8.24871
       909         2       -2.00000       39.48026       10.40163        4.06477
       910         2       -2.00000       39.48025        1.75766        6.15674
       911         2       -2.00000       39.48026       10.40163        8.24871
       912         2       -2.00000       39.48025        1.75766        1.97280
       913         2       -2.00000       39.99348        8.36843        6.15674
       914         2       -2.00000       39.99349       17.01240        4.06477
       915         2       -2.00000       39.99348        8.36843        1.97280
       916         2       -2.00000       39.99349       17.01240        8.24871
       917         2       -2.00000       40.50662        6.33525        4.06477
       918         2       -2.00000       40.50663       14.97921        6.15674
       919         2       -2.00000       40.50662        6.33525        8.24871
       920         2       -2.00000       40.50663       14.97921        1.97280
       921         2       -2.00000       41.01976        4.30210        6.15674
       922         2       -2.00000       41.01977       12.94607        4.06477
       923         2       -2.00000       41.01976        4.30210        1.97280
       924         2       -2.00000       41.01977       12.94607        8.24871
       925         2       -2.00000       41.53290        2.26894        4.06477
       926         2       -2.00000       41.53291       10.91290        6.15674
       927         2       -2.00000       41.53290        2.26894        8.24871
       928         2       -2.00000       41.53291       10.91290        1.97280
       929         2       -2.00000       42.04612        0.23576        6.15674
       930         2       -2.00000       42.04613        8.87972        4.06477
       931         2       -2.00000       42.04612        0.23576        1.97280
       932         2       -2.00000       42.04613        8.87972        8.24871
       933         2       -2.00000       42.55936       15.49050        4.06477
       934         2       -2.00000       42.55935        6.84654        6.15674
       935         2       -2.00000       42.55936       15.49050        8.24871
       936         2       -2.00000       42.55935        6.84654        1.97280
       937         2       -2.00000       43.07250       13.45734        6.15674
       938         2       -2.00000       43.07249        4.81337        4.06477
       939         2       -2.00000       43.07250       13.45734        1.97280
       940         2       -2.00000       43.07249        4.81337        8.24871
       941         2       -2.00000       43.58564       11.42421        4.06477
       942         2       -2.00000       43.58563        2.78025        6.15674
       943         2       -2.00000       43.58564       11.42421        8.24871
       944         2       -2.00000       43.58563        2.78025        1.97280
       945         2       -2.00000       44.09877        0.74708        4.06477
       946         2       -2.00000       44.09877        0.74708        8.24871
       947         2       -2.00000       44.09878        9.39105        6.15674
       948         2       -2.00000       44.09878        9.39105        1.97280
       949         2       -2.00000       44.61201       16.00178        6.15674
       950         2       -2.00000       44.61201       16.00178        1.97280
       951         2       -2.00000       44.61200        7.35781        4.06477
       952         2       -2.00000       44.61200        7.35781        8.24871
       953         2       -2.00000       45.12531       13.96856        8.24871
       954         2       -2.00000       45.12531       13.96856        4.06477
       955         2       -2.00000       45.12530        5.32460        1.97280
       956         2       -2.00000       45.12530        5.32460        6.15674
       957         2       -2.00000       45.63845       11.93547        6.15674
       958         2       -2.00000       45.63845       11.93547        1.97280
       959         2       -2.00000       45.63844        3.29150        4.06477
       960         2       -2.00000       45.63844        3.29150        8.24871
       961         2       -2.00000       46.15134        1.25847        1.97280
       962         2       -2.00000       46.15134        1.25847        6.15674
       963         2       -2.00000       46.15135        9.90244        4.06477
       964         2       -2.00000       46.15135        9.90244        8.24871
       965         2       -2.00000       46.66442       16.51321        4.06477
       966         2       -2.00000       46.66442       16.51321        8.24871
       967         2       -2.00000       46.66441        7.86924        6.15674
       968         2       -2.00000       46.66441        7.86924        1.97280
       969         2       -2.00000       47.17804       14.47975        1.97280
       970         2       -2.00000       47.17804       14.47975        6.15674
       971         2       -2.00000       47.17803        5.83578        4.06477
       972         2       -2.00000       47.17803        5.83578        8.24871
       973         2       -2.00000       47.69150       12.44641        4.06477
       974         2       -2.00000       47.69150       12.44641        8.24871
       975         2       -2.00000       47.69149        3.80245        6.15674
       976         2       -2.00000       47.69149        3.80245        1.97280
       977         2       -2.00000       48.20431        1.76975        4.06477
       978         2       -2.00000       48.20431        1.76975        8.24871
       979         2       -2.00000       48.20432       10.41371        6.15674
       980         2       -2.00000       48.20432       10.41371        1.97280
       981         2       -2.00000       48.71667       17.02509        6.15674
       982         2       -2.00000       48.71667       17.02509        1.97280
       983         2       -2.00000       48.71666        8.38112        4.06477
       984         2       -2.00000       48.71666        8.38112        8.24871
       985         2       -2.00000       49.22981       14.99145        4.06477
       986         2       -2.00000       49.22981       14.99145        8.24871
       987         2       -2.00000       49.22980        6.34749        6.15674
       988         2       -2.00000       49.22980        6.34749        1.97280
       989         2       -2.00000       49.74455       12.95668        6.15674
       990         2       -2.00000       49.74455       12.95668        1.97280
       991         2       -2.00000       49.74454        4.31272        4.06477
       992         2       -2.00000       49.74454        4.31272        8.24871
       993         2       -2.00000       50.25880       10.92388        4.06477
       994         2       -2.00000       50.25880       10.92388        8.24871
       995         2       -2.00000       50.25879        2.27992        6.15674
       996         2       -2.00000       50.25879        2.27992        1.97280
       997         2       -2.00000       50.76986        0.24969        4.06477
       998         2       -2.00000       50.76986        0.24969        8.24871
       999         2       -2.00000       50.76987        8.89366        6.15674
      1000         2       -2.00000       50.76987        8.89366        1.97280
      1001         2       -2.00000       51.27974       15.50527        6.15674
      1002         2       -2.00000       51.27974       15.50527        1.97280
      1003         2       -2.00000       51.27973        6.86130        4.06477
      1004         2       -2.00000       51.27973        6.86130        8.24871
      1005         2       -2.00000       51.79368       13.46723        4.06477
      1006         2       -2.00000       51.79368       13.46723        8.24871
      1007         2       -2.00000       51.79367        4.82326        6.15674
      1008         2       -2.00000       51.79367        4.82326        1.97280
      1009         2       -2.00000       52.31681       11.42997        6.15674
      1010         2       -2.00000       52.31681       11.42997        1.97280
      1011         2       -2.00000       52.31679        2.78600        4.06477
      1012         2       -2.00000       52.31679        2.78600        8.24871
      1013         2       -2.00000       52.82953        0.76079        1.97280
      1014         2       -2.00000       52.82953        0.76079        6.15674
      1015         2       -2.00000       52.82955        9.40476        8.24871
      1016         2       -2.00000       52.82955        9.40476        4.06477
      1017         2       -2.00000       53.32848       16.02475        8.24871
      1018         2       -2.00000       53.32848       16.02475        4.06477
      1019         2       -2.00000       53.32847        7.38079        1.97280
      1020         2       -2.00000       53.32847        7.38079        6.15674
      1021         2       -2.00000       53.83188       13.97999        6.15674
      1022         2       -2.00000       53.83188       13.97999        1.97280
      1023         2       -2.00000       53.83187        5.33602        4.06477
      1024         2       -2.00000       53.83187        5.33602        8.24871
      1025         2       -2.00000       54.36682       11.93540        4.06477
      1026         2       -2.00000       54.36682       11.93540        8.24871
      1027         2       -2.00000       54.36681        3.29143        1.97280
      1028         2       -2.00000       54.36681        3.29143        6.15674
      1029         2       -2.00000       54.91733        1.26152        8.24871
      1030         2       -2.00000       54.91733        1.26152        4.06477
      1031         2       -2.00000       54.91734        9.90548        1.97280
      1032         2       -2.00000       54.91734        9.90548        6.15674
      1033         2       -2.00000       55.38999       16.54317        1.97280
      1034         2       -2.00000       55.38999       16.54317        6.15674
      1035         2       -2.00000       55.38998        7.89920        4.06477
      1036         2       -2.00000       55.38998        7.89920        8.24871
      1037         2       -2.00000       55.84228       14.51177        4.06477
      1038         2       -2.00000       55.84228       14.51177        8.24871
      1039         2       -2.00000       55.84227        5.86780        6.15674
      1040         2       -2.00000       55.84227        5.86780        1.97280
      1041         2       -2.00000       56.40525       12.43528        6.15674
      1042         2       -2.00000       56.40525       12.43528        1.97280
      1043         2       -2.00000       56.40524        3.79131        4.06477
      1044         2       -2.00000       56.40524        3.79131        8.24871
      1045         2       -2.00000       56.98531        1.78768        6.15674
      1046         2       -2.00000       56.98531        1.78768        1.97280
      1047         2       -2.00000       56.98532       10.43164        4.06477
      1048         2       -2.00000       56.98532       10.43164        8.24871
      1049         2       -2.00000       57.58209       17.02268        4.06477
      1050         2       -2.00000       57.58209       17.02268        8.24871
      1051         2       -2.00000       57.58208        8.37872        6.15674
      1052         2       -2.00000       57.58208        8.37872        1.97280
      1053         2       -2.00000       57.83287       14.97965        6.15674
      1054         2       -2.00000       57.83287       14.97965        1.97280
      1055         2       -2.00000       57.83286        6.33568        8.24871
      1056         2       -2.00000       57.83286        6.33568        4.06477
      1057         2       -2.00000       58.35711       13.07313        4.06477
      1058         2       -2.00000       58.35711       13.07313        8.24871
      1059         2       -2.00000       58.35710        4.42917        6.15674
      1060         2       -2.00000       58.35710        4.42917        1.97280
      1061         2       -2.00000       59.20553       11.09773        6.15674
      1062         2       -2.00000       59.20553       11.09773        1.97280
      1063         2       -2.00000       59.20552        2.45376        4.06477
      1064         2       -2.00000       59.20552        2.45376        8.24871
      1065         2       -2.00000       59.53545        0.33573        1.97280
      1066         2       -2.00000       59.53545        0.33573        6.15674
      1067         2       -2.00000       59.53546        8.97970        4.06477
      1068         2       -2.00000       59.53546        8.97970        8.24871
      1069         2       -2.00000       61.00964       12.07773        8.24871
      1070         2       -2.00000       61.00964       12.07773        4.06477
      1071         2       -2.00000       61.00963        3.43376        1.97280
      1072         2       -2.00000       61.00963        3.43376        6.15674
      1073         2       -2.00000       61.19094       16.32852        8.24871
      1074         2       -2.00000       61.19094       16.32852        4.06477
      1075         2       -2.00000       61.19093        7.68455        1.97280
      1076         2       -2.00000       61.19093        7.68455        6.15674
      1077         2       -2.00000       61.34108       14.08239        6.15674
      1078         2       -2.00000       61.34108       14.08239        1.97280
      1079         2       -2.00000       61.34107        5.43842        8.24871
      1080         2       -2.00000       61.34107        5.43842        4.06477
      1081         2       -2.00000       62.55240        0.60427        1.97280
      1082         2       -2.00000       62.55240        0.60427        6.15674
      1083         2       -2.00000       62.55241        9.24823        8.24871
      1084         2       -2.00000       62.55241        9.24823        4.06477
      1085         2       -2.00000       62.86869       11.30707        6.15674
      1086         2       -2.00000       62.86869       11.30707        1.97280
      1087         2       -2.00000       62.86868        2.66310        4.06477
      1088         2       -2.00000       62.86868        2.66310        8.24871
      1089         2       -2.00000       63.43558       13.52613        4.06477
      1090         2       -2.00000       63.43558       13.52613        8.24871
      1091         2       -2.00000       63.43557        4.88216        1.97280
      1092         2       -2.00000       63.43557        4.88216        6.15674
      1093         2       -2.00000       64.15862       15.39312        1.97280
      1094         2       -2.00000       64.15862       15.39312        6.15674
      1095         2       -2.00000       64.15861        6.74916        8.24871
      1096         2       -2.00000       64.15861        6.74916        4.06477
      1097         2       -2.00000       64.50626        0.11047        4.06477
      1098         2       -2.00000       64.50626        0.11047        8.24871
      1099         2       -2.00000       64.50627        8.75444        1.97280
      1100         2       -2.00000       64.50627        8.75444        6.15674
      1101         2       -2.00000       64.99416        2.20444        6.15674
      1102         2       -2.00000       64.99416        2.20444        1.97280
      1103         2       -2.00000       64.99417       10.84840        4.06477
      1104         2       -2.00000       64.99417       10.84840        8.24871
      1105         2       -2.00000       65.51690       12.85135        1.97280
      1106         2       -2.00000       65.51690       12.85135        6.15674
      1107         2       -2.00000       65.51689        4.20738        8.24871
      1108         2       -2.00000       65.51689        4.20738        4.06477
      1109         2       -2.00000       66.11734       14.88228        4.06477
      1110         2       -2.00000       66.11734       14.88228        8.24871
      1111         2       -2.00000       66.11733        6.23832        6.15674
      1112         2       -2.00000       66.11733        6.23832        1.97280
      1113         2       -2.00000       66.60621       16.94069        1.97280
      1114         2       -2.00000       66.60621       16.94069        6.15674
      1115         2       -2.00000       66.60620        8.29674        8.24871
      1116         2       -2.00000       66.60620        8.29674        4.06477
      1117         2       -2.00000       67.07197        1.67577        4.06477
      1118         2       -2.00000       67.07197        1.67577        8.24871
      1119         2       -2.00000       67.07198       10.31974        6.15674
      1120         2       -2.00000       67.07198       10.31974        1.97280
      1121         2       -2.00000       67.59327       12.34021        4.06477
      1122         2       -2.00000       67.59327       12.34021        8.24871
      1123         2       -2.00000       67.59326        3.69625        1.97280
      1124         2       -2.00000       67.59326        3.69625        6.15674
      1125         2       -2.00000       68.13437       14.37206        6.15674
      1126         2       -2.00000       68.13437       14.37206        1.97280
      1127         2       -2.00000       68.13436        5.72810        8.24871
      1128         2       -2.00000       68.13436        5.72810        4.06477
      1129         2       -2.00000       68.64616       16.42016        8.24871
      1130         2       -2.00000       68.64616       16.42016        4.06477
      1131         2       -2.00000       68.64615        7.77620        6.15674
      1132         2       -2.00000       68.64615        7.77620        1.97280
      1133         2       -2.00000       69.14850        1.16436        1.97280
      1134         2       -2.00000       69.14850        1.16436        6.15674
      1135         2       -2.00000       69.14851        9.80832        8.24871
      1136         2       -2.00000       69.14851        9.80832        4.06477
      1137         2       -2.00000       69.65613        3.18912        4.06477
      1138         2       -2.00000       69.65613        3.18912        8.24871
      1139         2       -2.00000       69.65614       11.83309        6.15674
      1140         2       -2.00000       69.65614       11.83309        1.97280
      1141         2       -2.00000       70.17695       13.86561        8.24871
      1142         2       -2.00000       70.17695       13.86561        4.06477
      1143         2       -2.00000       70.17694        5.22165        1.97280
      1144         2       -2.00000       70.17694        5.22165        6.15674
      1145         2       -2.00000       70.69218       15.90344        1.97280
      1146         2       -2.00000       70.69218       15.90344        6.15674
      1147         2       -2.00000       70.69217        7.25948        8.24871
      1148         2       -2.00000       70.69217        7.25948        4.06477
      1149         2       -2.00000       71.20370        0.64973        4.06477
      1150         2       -2.00000       71.20370        0.64973        8.24871
      1151         2       -2.00000       71.20371        9.29372        1.97280
      1152         2       -2.00000       71.20371        9.29372        6.15674
      1153         2       -2.00000       71.71485        2.68077        1.97280
      1154         2       -2.00000       71.71485        2.68077        6.15674
      1155         2       -2.00000       71.71486       11.32474        8.24871
      1156         2       -2.00000       71.71486       11.32474        4.06477
      1157         2       -2.00000       72.22832       13.35671        1.97280
      1158         2       -2.00000       72.22832       13.35671        6.15674
      1159         2       -2.00000       72.22831        4.71274        4.06477
      1160         2       -2.00000       72.22831        4.71274        8.24871
      1161         2       -2.00000       72.74251       15.39094        4.06477
      1162         2       -2.00000       72.74251       15.39094        8.24871
      1163         2       -2.00000       72.74250        6.74698        1.97280
      1164         2       -2.00000       72.74250        6.74698        6.15674
      1165         2       -2.00000       73.25603        0.13683        1.97280
      1166         2       -2.00000       73.25603        0.13683        6.15674
      1167         2       -2.00000       73.25604        8.78080        8.24871
      1168         2       -2.00000       73.25604        8.78080        4.06477
      1169         2       -2.00000       73.76870        2.16974        4.06477
      1170         2       -2.00000       73.76870        2.16974        8.24871
      1171         2       -2.00000       73.76871       10.81370        1.97280
      1172         2       -2.00000       73.76871       10.81370        6.15674
      1173         2       -2.00000       74.28161       12.84645        8.24871
      1174         2       -2.00000       74.28160        4.20249        1.97280
      1175         2       -2.00000       74.28160        4.20249        6.15674
      1176         2       -2.00000       74.28161       12.84645        4.06477
      1177         2       -2.00000       74.79476       14.87964        6.15674
      1178         2       -2.00000       74.79476       14.87964        1.97280
      1179         2       -2.00000       74.79475        6.23567        4.06477
      1180         2       -2.00000       74.79475        6.23567        8.24871
      1181         2       -2.00000       75.30822       16.91299        4.06477
      1182         2       -2.00000       75.30822       16.91299        8.24871
      1183         2       -2.00000       75.30821        8.26902        1.97280
      1184         2       -2.00000       75.30821        8.26902        6.15674
      1185         2       -2.00000       75.82152       10.30228        8.24871
      1186         2       -2.00000       75.82142        1.65831        6.15674
      1187         2       -2.00000       75.82152       10.30228        4.06477
      1188         2       -2.00000       75.82142        1.65831        1.97280
      1189         2       -2.00000       76.33450       12.33537        6.15674
      1190         2       -2.00000       76.33449        3.69141        8.24871
      1191         2       -2.00000       76.33450       12.33537        1.97280
      1192         2       -2.00000       76.33449        3.69141        4.06477
      1193         2       -2.00000       76.84757       14.36847        8.24871
      1194         2       -2.00000       76.84755        5.72450        6.15674
      1195         2       -2.00000       76.84757       14.36847        4.06477
      1196         2       -2.00000       76.84755        5.72450        1.97280
      1197         2       -2.00000       77.36079       16.40165        6.15674
      1198         2       -2.00000       77.36078        7.75768        8.24871
      1199         2       -2.00000       77.36079       16.40165        1.97280
      1200         2       -2.00000       77.36078        7.75768        4.06477
      1201         2       -2.00000       77.87407        1.14693        8.24871
      1202         2       -2.00000       77.87408        9.79090        6.15674
      1203         2       -2.00000       77.87407        1.14693        4.06477
      1204         2       -2.00000       77.87408        9.79090        1.97280
      1205         2       -2.00000       78.38722        3.18011        6.15674
      1206         2       -2.00000       78.38723       11.82408        8.24871
      1207         2       -2.00000       78.38722        3.18010        1.97280
      1208         2       -2.00000       78.38723       11.82408        4.06477
      1209         2       -2.00000       78.90036        5.21324        8.24871
      1210         2       -2.00000       78.90037       13.85723        6.15674
      1211         2       -2.00000       78.90036        5.21324        4.06476
      1212         2       -2.00000       78.90037       13.85723        1.97280
      1213         2       -2.00000       79.41351        7.24631        6.15674
      1214         2       -2.00000       79.41352       15.89037        8.24871
      1215         2       -2.00000       79.41351        7.24641        1.97280
      1216         2       -2.00000       79.41352       15.89037        4.06477
