# Supplementary material for: Quantitative prediction of grain boundary thermal conductivities from local atomic environments
Source: Nat Commun. 2020 Apr 15;11:1854. doi: 10.1038/s41467-020-15619-9 (PMC7160158; doi:10.1038/s41467-020-15619-9)
Supplement: Supplementary file 4 — Supplementary Data 1 [file 41467_2020_15619_MOESM4_ESM.zip › MgO_GBs/sym_tilt/high_pressure/001/s25_710.lmp]

LAMMPS data file

      1056          atoms
         0          bonds
         0         angles
         0      dihedrals
         0      impropers
         2     atom types
         0     bond types
         0    angle types
         0 dihedral types
         0 improper types

      0.0000000     80.2010260 xlo xhi
      0.0000000     14.8828490 ylo yhi
      0.0000000      8.3790650 zlo zhi
      0.0000000      0.0000000      0.0000000 xy xz yz

Masses

1                24.30500 # Mg
2                15.99940 # O

Atoms

         1         1        2.00000        0.15655       13.89549        3.56620
         2         1        2.00000        0.15655       13.89549        7.75573
         3         1        2.00000        0.45514       11.81112        1.47143
         4         1        2.00000        0.45514       11.81112        5.66096
         5         1        2.00000        0.75429        9.72692        3.56620
         6         1        2.00000        0.75429        9.72692        7.75573
         7         1        2.00000        1.05368        7.64349        1.47143
         8         1        2.00000        1.05368        7.64349        5.66096
         9         1        2.00000        1.35283        5.56093        3.56620
        10         1        2.00000        1.35283        5.56093        7.75573
        11         1        2.00000        1.65102        3.47866        1.47143
        12         1        2.00000        1.65102        3.47866        5.66096
        13         1        2.00000        1.94840        1.39573        3.56620
        14         1        2.00000        1.94840        1.39573        7.75573
        15         1        2.00000        2.24563       14.19438        1.47143
        16         1        2.00000        2.24563       14.19438        5.66096
        17         1        2.00000        2.54374       12.10924        3.56620
        18         1        2.00000        2.54374       12.10924        7.75573
        19         1        2.00000        2.84361       10.02436        1.47143
        20         1        2.00000        2.84361       10.02436        5.66096
        21         1        2.00000        3.14452        7.94092        3.56620
        22         1        2.00000        3.14452        7.94092        7.75573
        23         1        2.00000        3.44487        5.85907        1.47143
        24         1        2.00000        3.44487        5.85907        5.66096
        25         1        2.00000        3.74306        3.77764        3.56620
        26         1        2.00000        3.74306        3.77764        7.75573
        27         1        2.00000        4.03884        1.69499        1.47143
        28         1        2.00000        4.03884        1.69499        5.66096
        29         1        2.00000        4.33390       14.49307        3.56620
        30         1        2.00000        4.33390       14.49307        7.75573
        31         1        2.00000        4.63089       12.40688        1.47143
        32         1        2.00000        4.63089       12.40688        5.66096
        33         1        2.00000        4.93196       10.32167        3.56620
        34         1        2.00000        4.93196       10.32167        7.75573
        35         1        2.00000        5.23560        8.23903        5.66096
        36         1        2.00000        5.23560        8.23903        1.47143
        37         1        2.00000        5.53844        6.15806        7.75573
        38         1        2.00000        5.53844        6.15806        3.56620
        39         1        2.00000        5.83663        4.07681        5.66096
        40         1        2.00000        5.83663        4.07681        1.47143
        41         1        2.00000        6.12984        1.99335        3.56620
        42         1        2.00000        6.12984        1.99335        7.75573
        43         1        2.00000        6.42081       14.79023        5.66096
        44         1        2.00000        6.42081       14.79023        1.47143
        45         1        2.00000        6.71587       12.70311        7.75573
        46         1        2.00000        6.71587       12.70311        3.56620
        47         1        2.00000        7.01968       10.61961        5.66096
        48         1        2.00000        7.01968       10.61961        1.47143
        49         1        2.00000        7.32773        8.54057        7.75573
        50         1        2.00000        7.32773        8.54057        3.56620
        51         1        2.00000        7.63305        6.46081        1.47143
        52         1        2.00000        7.63305        6.46081        5.66096
        53         1        2.00000        7.93172        4.37535        7.75573
        54         1        2.00000        7.93172        4.37535        3.56620
        55         1        2.00000        8.22052        2.28737        5.66096
        56         1        2.00000        8.22052        2.28737        1.47143
        57         1        2.00000        8.50716        0.19916        3.56620
        58         1        2.00000        8.50716        0.19916        7.75573
        59         1        2.00000        8.79765       12.99603        5.66096
        60         1        2.00000        8.79765       12.99603        1.47143
        61         1        2.00000        9.11068       10.92008        7.75573
        62         1        2.00000        9.11068       10.92008        3.56620
        63         1        2.00000        9.42274        8.85306        1.47143
        64         1        2.00000        9.42274        8.85306        5.66096
        65         1        2.00000        9.72742        6.77427        7.75573
        66         1        2.00000        9.72742        6.77427        3.56620
        67         1        2.00000       10.01903        4.67241        1.47143
        68         1        2.00000       10.01903        4.67241        5.66096
        69         1        2.00000       10.31369        2.56442        7.75573
        70         1        2.00000       10.31369        2.56442        3.56620
        71         1        2.00000       10.59039        0.47948        5.66096
        72         1        2.00000       10.59039        0.47948        1.47143
        73         1        2.00000       10.88111       13.27876        3.56620
        74         1        2.00000       10.88111       13.27876        7.75573
        75         1        2.00000       11.21066       11.23177        1.47143
        76         1        2.00000       11.21066       11.23177        5.66096
        77         1        2.00000       11.53812        9.19884        7.75573
        78         1        2.00000       11.53812        9.19884        3.56620
        79         1        2.00000       11.80639        7.10391        1.47143
        80         1        2.00000       11.80639        7.10391        5.66096
        81         1        2.00000       12.08750        4.95987        7.75573
        82         1        2.00000       12.08750        4.95987        3.56620
        83         1        2.00000       12.38488        2.82558        1.47143
        84         1        2.00000       12.38488        2.82558        5.66096
        85         1        2.00000       12.71307        0.69722        7.75573
        86         1        2.00000       12.71307        0.69722        3.56620
        87         1        2.00000       12.93402       13.56250        5.66096
        88         1        2.00000       12.93402       13.56250        1.47143
        89         1        2.00000       13.43840       11.63540        3.56620
        90         1        2.00000       13.43840       11.63540        7.75573
        91         1        2.00000       13.65142        9.57016        1.47143
        92         1        2.00000       13.65142        9.57016        5.66096
        93         1        2.00000       13.87053        7.42513        3.56620
        94         1        2.00000       13.87053        7.42513        7.75573
        95         1        2.00000       14.10062        5.26708        1.47143
        96         1        2.00000       14.10062        5.26708        5.66096
        97         1        2.00000       14.45006        3.01576        7.75573
        98         1        2.00000       14.45006        3.01576        3.56620
        99         1        2.00000       14.75923        0.95677        1.47143
       100         1        2.00000       14.75923        0.95677        5.66096
       101         1        2.00000       15.69390       11.98185        1.47143
       102         1        2.00000       15.69390       11.98185        5.66096
       103         1        2.00000       15.75421       14.08883        3.56620
       104         1        2.00000       15.75421       14.08883        7.75573
       105         1        2.00000       15.78565        9.86770        3.56620
       106         1        2.00000       15.78565        9.86770        7.75573
       107         1        2.00000       15.87932        7.76894        1.47143
       108         1        2.00000       15.87932        7.76894        5.66096
       109         1        2.00000       16.11608        5.46281        7.75573
       110         1        2.00000       16.11608        5.46281        3.56620
       111         1        2.00000       16.38651        3.41795        1.47143
       112         1        2.00000       16.38651        3.41795        5.66096
       113         1        2.00000       17.96808        2.23354        3.56620
       114         1        2.00000       17.96808        2.23354        7.75573
       115         1        2.00000       17.96808       14.16073        5.66096
       116         1        2.00000       17.96808       14.16073        1.47143
       117         1        2.00000       17.96808       12.05051        3.56620
       118         1        2.00000       17.96808       12.05051        7.75573
       119         1        2.00000       17.96808        9.98830        1.47143
       120         1        2.00000       17.96808        9.98830        5.66096
       121         1        2.00000       17.96808        5.96842        1.47143
       122         1        2.00000       17.96808        5.96842        5.66096
       123         1        2.00000       17.96808        7.93242        3.56620
       124         1        2.00000       17.96808        7.93242        7.75573
       125         1        2.00000       19.54964        3.41795        1.47143
       126         1        2.00000       19.54964        3.41795        5.66096
       127         1        2.00000       19.82008        5.46281        7.75573
       128         1        2.00000       19.82008        5.46281        3.56620
       129         1        2.00000       20.05675        7.76894        1.47143
       130         1        2.00000       20.05675        7.76894        5.66096
       131         1        2.00000       20.15051        9.86770        7.75573
       132         1        2.00000       20.15051        9.86770        3.56620
       133         1        2.00000       20.18195       14.08883        3.56620
       134         1        2.00000       20.18195       14.08883        7.75573
       135         1        2.00000       20.24218       11.98185        5.66096
       136         1        2.00000       20.24218       11.98185        1.47143
       137         1        2.00000       21.17692        0.95677        5.66096
       138         1        2.00000       21.17692        0.95677        1.47143
       139         1        2.00000       21.48610        3.01576        7.75573
       140         1        2.00000       21.48610        3.01576        3.56620
       141         1        2.00000       21.83545        5.26708        5.66096
       142         1        2.00000       21.83545        5.26708        1.47143
       143         1        2.00000       22.06555        7.42513        3.56620
       144         1        2.00000       22.06555        7.42513        7.75573
       145         1        2.00000       22.28466        9.57016        1.47143
       146         1        2.00000       22.28466        9.57016        5.66096
       147         1        2.00000       22.49767       11.63540        7.75573
       148         1        2.00000       22.49767       11.63540        3.56620
       149         1        2.00000       23.00206       13.56250        1.47143
       150         1        2.00000       23.00206       13.56250        5.66096
       151         1        2.00000       23.22301        0.69722        7.75573
       152         1        2.00000       23.22301        0.69722        3.56620
       153         1        2.00000       23.55119        2.82558        1.47143
       154         1        2.00000       23.55119        2.82558        5.66096
       155         1        2.00000       23.84858        4.95987        7.75573
       156         1        2.00000       23.84858        4.95987        3.56620
       157         1        2.00000       24.12968        7.10391        5.66096
       158         1        2.00000       24.12968        7.10391        1.47143
       159         1        2.00000       24.39795        9.19884        3.56620
       160         1        2.00000       24.39795        9.19884        7.75573
       161         1        2.00000       24.72550       11.23177        5.66096
       162         1        2.00000       24.72550       11.23177        1.47143
       163         1        2.00000       25.05496       13.27876        7.75573
       164         1        2.00000       25.05496       13.27876        3.56620
       165         1        2.00000       25.34569        0.47948        1.47143
       166         1        2.00000       25.34569        0.47948        5.66096
       167         1        2.00000       25.62238        2.56442        7.75573
       168         1        2.00000       25.62238        2.56442        3.56620
       169         1        2.00000       25.91704        4.67241        5.66096
       170         1        2.00000       25.91704        4.67241        1.47143
       171         1        2.00000       26.20865        6.77429        7.75573
       172         1        2.00000       26.20865        6.77429        3.56620
       173         1        2.00000       26.51334        8.85306        5.66096
       174         1        2.00000       26.51334        8.85306        1.47143
       175         1        2.00000       26.82540       10.92010        7.75573
       176         1        2.00000       26.82540       10.92010        3.56620
       177         1        2.00000       27.13842       12.99603        5.66096
       178         1        2.00000       27.13842       12.99603        1.47143
       179         1        2.00000       27.42891        0.19916        7.75573
       180         1        2.00000       27.42891        0.19916        3.56620
       181         1        2.00000       27.71555        2.28737        1.47143
       182         1        2.00000       27.71555        2.28737        5.66096
       183         1        2.00000       28.00443        4.37535        7.75573
       184         1        2.00000       28.00443        4.37535        3.56620
       185         1        2.00000       28.30302        6.46081        1.47143
       186         1        2.00000       28.30302        6.46081        5.66096
       187         1        2.00000       28.60835        8.54057        7.75573
       188         1        2.00000       28.60835        8.54057        3.56620
       189         1        2.00000       28.91640       10.61961        5.66096
       190         1        2.00000       28.91640       10.61961        1.47143
       191         1        2.00000       29.22020       12.70311        7.75573
       192         1        2.00000       29.22020       12.70311        3.56620
       193         1        2.00000       29.51526       14.79023        5.66096
       194         1        2.00000       29.51526       14.79023        1.47143
       195         1        2.00000       29.80631        1.99335        7.75573
       196         1        2.00000       29.80631        1.99335        3.56620
       197         1        2.00000       30.09945        4.07681        5.66096
       198         1        2.00000       30.09945        4.07681        1.47143
       199         1        2.00000       30.39763        6.15806        7.75573
       200         1        2.00000       30.39763        6.15806        3.56620
       201         1        2.00000       30.70047        8.23903        1.47143
       202         1        2.00000       30.70047        8.23903        5.66096
       203         1        2.00000       31.00411       10.32167        3.56620
       204         1        2.00000       31.00411       10.32167        7.75573
       205         1        2.00000       31.30527       12.40688        1.47143
       206         1        2.00000       31.30527       12.40688        5.66096
       207         1        2.00000       31.60217       14.49307        7.75573
       208         1        2.00000       31.60217       14.49307        3.56620
       209         1        2.00000       31.89731        1.69499        1.47143
       210         1        2.00000       31.89731        1.69499        5.66096
       211         1        2.00000       32.19309        3.77764        7.75573
       212         1        2.00000       32.19309        3.77764        3.56620
       213         1        2.00000       32.49128        5.85908        1.47143
       214         1        2.00000       32.49128        5.85908        5.66096
       215         1        2.00000       32.79155        7.94092        7.75573
       216         1        2.00000       32.79155        7.94092        3.56620
       217         1        2.00000       33.09255       10.02436        1.47143
       218         1        2.00000       33.09255       10.02436        5.66096
       219         1        2.00000       33.39234       12.10924        7.75573
       220         1        2.00000       33.39234       12.10924        3.56620
       221         1        2.00000       33.69045       14.19438        1.47143
       222         1        2.00000       33.69045       14.19438        5.66096
       223         1        2.00000       33.98767        1.39573        7.75573
       224         1        2.00000       33.98767        1.39573        3.56620
       225         1        2.00000       34.28506        3.47866        1.47143
       226         1        2.00000       34.28506        3.47866        5.66096
       227         1        2.00000       34.58332        5.56093        3.56620
       228         1        2.00000       34.58332        5.56093        7.75573
       229         1        2.00000       34.88239        7.64349        5.66096
       230         1        2.00000       34.88239        7.64349        1.47143
       231         1        2.00000       35.18186        9.72692        7.75573
       232         1        2.00000       35.18186        9.72692        3.56620
       233         1        2.00000       35.48093       11.81112        5.66096
       234         1        2.00000       35.48093       11.81112        1.47143
       235         1        2.00000       35.77952       13.89549        7.75573
       236         1        2.00000       35.77952       13.89549        3.56620
       237         1        2.00000       36.07771        1.09658        5.66096
       238         1        2.00000       36.07771        1.09658        1.47143
       239         1        2.00000       36.37590        3.17994        7.75573
       240         1        2.00000       36.37590        3.17994        3.56620
       241         1        2.00000       36.67433        5.26295        5.66096
       242         1        2.00000       36.67433        5.26295        1.47143
       243         1        2.00000       36.97299        7.34595        7.75573
       244         1        2.00000       36.97299        7.34595        3.56620
       245         1        2.00000       37.27182        9.42922        5.66096
       246         1        2.00000       37.27182        9.42922        1.47143
       247         1        2.00000       37.57049       11.51282        7.75573
       248         1        2.00000       37.57049       11.51282        3.56620
       249         1        2.00000       37.86908       13.59663        5.66096
       250         1        2.00000       37.86908       13.59663        1.47143
       251         1        2.00000       38.16759        0.79766        7.75573
       252         1        2.00000       38.16759        0.79766        3.56620
       253         1        2.00000       38.46610        2.88147        5.66096
       254         1        2.00000       38.46610        2.88147        1.47143
       255         1        2.00000       38.76485        4.96505        7.75573
       256         1        2.00000       38.76485        4.96505        3.56620
       257         1        2.00000       39.06359        7.04832        5.66096
       258         1        2.00000       39.06359        7.04832        1.47143
       259         1        2.00000       39.36226        9.13133        7.75573
       260         1        2.00000       39.36226        9.13133        3.56620
       261         1        2.00000       39.66069       11.21433        5.66096
       262         1        2.00000       39.66069       11.21433        1.47143
       263         1        2.00000       39.95888       13.29771        7.75573
       264         1        2.00000       39.95888       13.29771        3.56620
       265         1        2.00000       40.25707        0.49880        5.66096
       266         1        2.00000       40.25707        0.49880        1.47143
       267         1        2.00000       40.55565        2.58316        7.75573
       268         1        2.00000       40.55565        2.58316        3.56620
       269         1        2.00000       40.85480        4.66737        5.66096
       270         1        2.00000       40.85480        4.66737        1.47143
       271         1        2.00000       41.15419        6.75079        7.75573
       272         1        2.00000       41.15419        6.75079        3.56620
       273         1        2.00000       41.45334        8.83336        5.66096
       274         1        2.00000       41.45334        8.83336        1.47143
       275         1        2.00000       41.75153       10.91563        7.75573
       276         1        2.00000       41.75153       10.91563        3.56620
       277         1        2.00000       42.04892       12.99856        5.66096
       278         1        2.00000       42.04892       12.99856        1.47143
       279         1        2.00000       42.34614        0.19989        7.75573
       280         1        2.00000       42.34614        0.19989        3.56620
       281         1        2.00000       42.64425        2.28505        5.66096
       282         1        2.00000       42.64425        2.28505        1.47143
       283         1        2.00000       42.94412        4.36993        7.75573
       284         1        2.00000       42.94412        4.36993        3.56620
       285         1        2.00000       43.24503        6.45337        5.66096
       286         1        2.00000       43.24503        6.45337        1.47143
       287         1        2.00000       43.54539        8.53521        7.75573
       288         1        2.00000       43.54539        8.53521        3.56620
       289         1        2.00000       43.84358       10.61665        5.66096
       290         1        2.00000       43.84358       10.61665        1.47143
       291         1        2.00000       44.13936       12.69930        7.75573
       292         1        2.00000       44.13936       12.69930        3.56620
       293         1        2.00000       44.43442       14.78407        5.66096
       294         1        2.00000       44.43442       14.78407        1.47143
       295         1        2.00000       44.73140        1.98741        7.75573
       296         1        2.00000       44.73140        1.98741        3.56620
       297         1        2.00000       45.03248        4.07262        5.66096
       298         1        2.00000       45.03248        4.07262        1.47143
       299         1        2.00000       45.33612        6.15525        7.75573
       300         1        2.00000       45.33612        6.15525        3.56620
       301         1        2.00000       45.63896        8.23621        5.66096
       302         1        2.00000       45.63896        8.23621        1.47143
       303         1        2.00000       45.93714       10.31746        3.56620
       304         1        2.00000       45.93714       10.31746        7.75573
       305         1        2.00000       46.23036       12.40094        1.47143
       306         1        2.00000       46.23036       12.40094        5.66096
       307         1        2.00000       46.52133       14.48691        7.75573
       308         1        2.00000       46.52133       14.48691        3.56620
       309         1        2.00000       46.81639        1.69118        1.47143
       310         1        2.00000       46.81639        1.69118        5.66096
       311         1        2.00000       47.12019        3.77466        3.56620
       312         1        2.00000       47.12019        3.77466        7.75573
       313         1        2.00000       47.42824        5.85372        1.47143
       314         1        2.00000       47.42824        5.85372        5.66096
       315         1        2.00000       47.73357        7.93348        3.56620
       316         1        2.00000       47.73357        7.93348        7.75573
       317         1        2.00000       48.03223       10.01894        5.66096
       318         1        2.00000       48.03223       10.01894        1.47143
       319         1        2.00000       48.32104       12.10690        7.75573
       320         1        2.00000       48.32104       12.10690        3.56620
       321         1        2.00000       48.60768       14.19513        1.47143
       322         1        2.00000       48.60768       14.19513        5.66096
       323         1        2.00000       48.89816        1.39826        7.75573
       324         1        2.00000       48.89816        1.39826        3.56620
       325         1        2.00000       49.21119        3.47419        1.47143
       326         1        2.00000       49.21119        3.47419        5.66096
       327         1        2.00000       49.52325        5.54121        7.75573
       328         1        2.00000       49.52325        5.54121        3.56620
       329         1        2.00000       49.82794        7.62000        1.47143
       330         1        2.00000       49.82794        7.62000        5.66096
       331         1        2.00000       50.11955        9.72188        3.56620
       332         1        2.00000       50.11955        9.72188        7.75573
       333         1        2.00000       50.41420       11.82987        5.66096
       334         1        2.00000       50.41420       11.82987        1.47143
       335         1        2.00000       50.69090       13.91481        3.56620
       336         1        2.00000       50.69090       13.91481        7.75573
       337         1        2.00000       50.98163        1.11553        5.66096
       338         1        2.00000       50.98163        1.11553        1.47143
       339         1        2.00000       51.31117        3.16250        3.56620
       340         1        2.00000       51.31117        3.16250        7.75573
       341         1        2.00000       51.63863        5.19545        5.66096
       342         1        2.00000       51.63863        5.19545        1.47143
       343         1        2.00000       51.90691        7.29038        7.75573
       344         1        2.00000       51.90691        7.29038        3.56620
       345         1        2.00000       52.18801        9.43442        1.47143
       346         1        2.00000       52.18801        9.43442        5.66096
       347         1        2.00000       52.48540       11.56871        3.56620
       348         1        2.00000       52.48540       11.56871        7.75573
       349         1        2.00000       52.81358       13.69706        1.47143
       350         1        2.00000       52.81358       13.69706        5.66096
       351         1        2.00000       53.03453        0.83177        3.56620
       352         1        2.00000       53.03453        0.83177        7.75573
       353         1        2.00000       53.53892        2.75888        5.66096
       354         1        2.00000       53.53892        2.75888        1.47143
       355         1        2.00000       53.75193        4.82411        7.75573
       356         1        2.00000       53.75193        4.82411        3.56620
       357         1        2.00000       53.97104        6.96915        1.47143
       358         1        2.00000       53.97104        6.96915        5.66096
       359         1        2.00000       54.20114        9.12720        7.75573
       360         1        2.00000       54.20114        9.12720        3.56620
       361         1        2.00000       54.55057       11.37853        1.47143
       362         1        2.00000       54.55057       11.37853        5.66096
       363         1        2.00000       54.85975       13.43750        3.56620
       364         1        2.00000       54.85975       13.43750        7.75573
       365         1        2.00000       55.79441        2.41244        7.75573
       366         1        2.00000       55.79441        2.41244        3.56620
       367         1        2.00000       55.85472        0.30544        5.66096
       368         1        2.00000       55.85472        0.30544        1.47143
       369         1        2.00000       55.88616        4.52659        5.66096
       370         1        2.00000       55.88616        4.52659        1.47143
       371         1        2.00000       55.97983        6.62535        7.75573
       372         1        2.00000       55.97983        6.62535        3.56620
       373         1        2.00000       56.21659        8.93148        1.47143
       374         1        2.00000       56.21659        8.93148        5.66096
       375         1        2.00000       56.48703       10.97634        7.75573
       376         1        2.00000       56.48703       10.97634        3.56620
       377         1        2.00000       58.06859       12.16075        5.66096
       378         1        2.00000       58.06859       12.16075        1.47143
       379         1        2.00000       58.06859        2.34378        5.66096
       380         1        2.00000       58.06859        2.34378        1.47143
       381         1        2.00000       58.06859        0.23356        3.56620
       382         1        2.00000       58.06859        0.23356        7.75573
       383         1        2.00000       58.06859        8.42587        7.75573
       384         1        2.00000       58.06859        8.42587        3.56620
       385         1        2.00000       58.06859        4.40598        3.56620
       386         1        2.00000       58.06859        4.40598        7.75573
       387         1        2.00000       58.06859        6.46187        5.66096
       388         1        2.00000       58.06859        6.46187        1.47143
       389         1        2.00000       59.65015       10.97634        7.75573
       390         1        2.00000       59.65015       10.97634        3.56620
       391         1        2.00000       59.92059        8.93148        1.47143
       392         1        2.00000       59.92059        8.93148        5.66096
       393         1        2.00000       60.15727        6.62535        7.75573
       394         1        2.00000       60.15727        6.62535        3.56620
       395         1        2.00000       60.25102        4.52659        5.66096
       396         1        2.00000       60.25102        4.52659        1.47143
       397         1        2.00000       60.28246        0.30544        5.66096
       398         1        2.00000       60.28246        0.30544        1.47143
       399         1        2.00000       60.34269        2.41244        3.56620
       400         1        2.00000       60.34269        2.41244        7.75573
       401         1        2.00000       61.27743       13.43750        3.56620
       402         1        2.00000       61.27743       13.43750        7.75573
       403         1        2.00000       61.58661       11.37853        1.47143
       404         1        2.00000       61.58661       11.37853        5.66096
       405         1        2.00000       61.93596        9.12720        3.56620
       406         1        2.00000       61.93596        9.12720        7.75573
       407         1        2.00000       62.16606        6.96915        5.66096
       408         1        2.00000       62.16606        6.96915        1.47143
       409         1        2.00000       62.38517        4.82411        7.75573
       410         1        2.00000       62.38517        4.82411        3.56620
       411         1        2.00000       62.59818        2.75888        1.47143
       412         1        2.00000       62.59818        2.75888        5.66096
       413         1        2.00000       63.10257        0.83177        3.56620
       414         1        2.00000       63.10257        0.83177        7.75573
       415         1        2.00000       63.32352       13.69706        1.47143
       416         1        2.00000       63.32352       13.69706        5.66096
       417         1        2.00000       63.65170       11.56871        3.56620
       418         1        2.00000       63.65170       11.56871        7.75573
       419         1        2.00000       63.94909        9.43442        1.47143
       420         1        2.00000       63.94909        9.43442        5.66096
       421         1        2.00000       64.23019        7.29038        3.56620
       422         1        2.00000       64.23019        7.29038        7.75573
       423         1        2.00000       64.49847        5.19545        5.66096
       424         1        2.00000       64.49847        5.19545        1.47143
       425         1        2.00000       64.82601        3.16250        3.56620
       426         1        2.00000       64.82601        3.16250        7.75573
       427         1        2.00000       65.15547        1.11553        1.47143
       428         1        2.00000       65.15547        1.11553        5.66096
       429         1        2.00000       65.44620       13.91481        3.56620
       430         1        2.00000       65.44620       13.91481        7.75573
       431         1        2.00000       65.72290       11.82987        5.66096
       432         1        2.00000       65.72290       11.82987        1.47143
       433         1        2.00000       66.01755        9.72188        3.56620
       434         1        2.00000       66.01755        9.72188        7.75573
       435         1        2.00000       66.30917        7.62000        1.47143
       436         1        2.00000       66.30917        7.62000        5.66096
       437         1        2.00000       66.61385        5.54121        3.56620
       438         1        2.00000       66.61385        5.54121        7.75573
       439         1        2.00000       66.92591        3.47419        5.66096
       440         1        2.00000       66.92591        3.47419        1.47143
       441         1        2.00000       67.23894        1.39826        3.56620
       442         1        2.00000       67.23894        1.39826        7.75573
       443         1        2.00000       67.52942       14.19513        1.47143
       444         1        2.00000       67.52942       14.19513        5.66096
       445         1        2.00000       67.81606       12.10690        3.56620
       446         1        2.00000       67.81606       12.10690        7.75573
       447         1        2.00000       68.10495       10.01894        5.66096
       448         1        2.00000       68.10495       10.01894        1.47143
       449         1        2.00000       68.40354        7.93348        3.56620
       450         1        2.00000       68.40354        7.93348        7.75573
       451         1        2.00000       68.70886        5.85372        1.47143
       452         1        2.00000       68.70886        5.85372        5.66096
       453         1        2.00000       69.01691        3.77466        3.56620
       454         1        2.00000       69.01691        3.77466        7.75573
       455         1        2.00000       69.32071        1.69118        5.66096
       456         1        2.00000       69.32071        1.69118        1.47143
       457         1        2.00000       69.61577       14.48691        7.75573
       458         1        2.00000       69.61577       14.48691        3.56620
       459         1        2.00000       69.90682       12.40094        5.66096
       460         1        2.00000       69.90682       12.40094        1.47143
       461         1        2.00000       70.19996       10.31746        3.56620
       462         1        2.00000       70.19996       10.31746        7.75573
       463         1        2.00000       70.49815        8.23621        5.66096
       464         1        2.00000       70.49815        8.23621        1.47143
       465         1        2.00000       70.80098        6.15525        3.56620
       466         1        2.00000       70.80098        6.15525        7.75573
       467         1        2.00000       71.10463        4.07262        5.66096
       468         1        2.00000       71.10463        4.07262        1.47143
       469         1        2.00000       71.40578        1.98741        7.75573
       470         1        2.00000       71.40578        1.98741        3.56620
       471         1        2.00000       71.70268       14.78406        1.47143
       472         1        2.00000       71.70268       14.78406        5.66096
       473         1        2.00000       71.99782       12.69930        7.75573
       474         1        2.00000       71.99782       12.69930        3.56620
       475         1        2.00000       72.29361       10.61665        5.66096
       476         1        2.00000       72.29361       10.61665        1.47143
       477         1        2.00000       72.59179        8.53521        3.56620
       478         1        2.00000       72.59179        8.53521        7.75573
       479         1        2.00000       72.89207        6.45337        5.66096
       480         1        2.00000       72.89207        6.45337        1.47143
       481         1        2.00000       73.19306        4.36993        7.75573
       482         1        2.00000       73.19306        4.36993        3.56620
       483         1        2.00000       73.49285        2.28505        5.66096
       484         1        2.00000       73.49285        2.28505        1.47143
       485         1        2.00000       73.79096        0.19989        7.75573
       486         1        2.00000       73.79096        0.19989        3.56620
       487         1        2.00000       74.08818       12.99856        1.47143
       488         1        2.00000       74.08818       12.99856        5.66096
       489         1        2.00000       74.38557       10.91563        7.75573
       490         1        2.00000       74.38557       10.91563        3.56620
       491         1        2.00000       74.68384        8.83336        5.66096
       492         1        2.00000       74.68384        8.83336        1.47143
       493         1        2.00000       74.98291        6.75079        3.56620
       494         1        2.00000       74.98291        6.75079        7.75573
       495         1        2.00000       75.28238        4.66737        1.47143
       496         1        2.00000       75.28238        4.66737        5.66096
       497         1        2.00000       75.58145        2.58316        3.56620
       498         1        2.00000       75.58145        2.58316        7.75573
       499         1        2.00000       75.88004        0.49880        1.47143
       500         1        2.00000       75.88004        0.49880        5.66096
       501         1        2.00000       76.17822       13.29771        3.56620
       502         1        2.00000       76.17822       13.29771        7.75573
       503         1        2.00000       76.47641       11.21433        1.47143
       504         1        2.00000       76.47641       11.21433        5.66096
       505         1        2.00000       76.77484        9.13133        3.56620
       506         1        2.00000       76.77484        9.13133        7.75573
       507         1        2.00000       77.07351        7.04832        1.47143
       508         1        2.00000       77.07351        7.04832        5.66096
       509         1        2.00000       77.37234        4.96505        3.56620
       510         1        2.00000       77.37234        4.96505        7.75573
       511         1        2.00000       77.67100        2.88147        1.47143
       512         1        2.00000       77.67100        2.88147        5.66096
       513         1        2.00000       77.96959        0.79766        3.56620
       514         1        2.00000       77.96959        0.79766        7.75573
       515         1        2.00000       78.26810       13.59663        1.47143
       516         1        2.00000       78.26810       13.59663        5.66096
       517         1        2.00000       78.56661       11.51282        3.56620
       518         1        2.00000       78.56661       11.51282        7.75573
       519         1        2.00000       78.86536        9.42922        1.47143
       520         1        2.00000       78.86536        9.42922        5.66096
       521         1        2.00000       79.16411        7.34595        3.56620
       522         1        2.00000       79.16411        7.34595        7.75573
       523         1        2.00000       79.46278        5.26295        1.47143
       524         1        2.00000       79.46278        5.26295        5.66096
       525         1        2.00000       79.76120        3.17994        3.56620
       526         1        2.00000       79.76120        3.17994        7.75573
       527         1        2.00000       80.05939        1.09658        1.47143
       528         1        2.00000       80.05939        1.09658        5.66096
       529         2       -2.00000        0.15655       13.89548        1.47143
       530         2       -2.00000        0.15655       13.89548        5.66096
       531         2       -2.00000        0.45514       11.81112        3.56620
       532         2       -2.00000        0.45514       11.81112        7.75573
       533         2       -2.00000        0.75429        9.72692        1.47143
       534         2       -2.00000        0.75429        9.72692        5.66096
       535         2       -2.00000        1.05368        7.64350        3.56620
       536         2       -2.00000        1.05368        7.64350        7.75573
       537         2       -2.00000        1.35283        5.56095        1.47143
       538         2       -2.00000        1.35283        5.56095        5.66096
       539         2       -2.00000        1.65102        3.47866        3.56620
       540         2       -2.00000        1.65102        3.47866        7.75573
       541         2       -2.00000        1.94840        1.39573        1.47143
       542         2       -2.00000        1.94840        1.39573        5.66096
       543         2       -2.00000        2.24563       14.19437        3.56620
       544         2       -2.00000        2.24563       14.19437        7.75573
       545         2       -2.00000        2.54374       12.10922        1.47143
       546         2       -2.00000        2.54374       12.10922        5.66096
       547         2       -2.00000        2.84361       10.02436        3.56620
       548         2       -2.00000        2.84361       10.02436        7.75573
       549         2       -2.00000        3.14452        7.94095        1.47143
       550         2       -2.00000        3.14452        7.94095        5.66096
       551         2       -2.00000        3.44487        5.85909        3.56620
       552         2       -2.00000        3.44487        5.85909        7.75573
       553         2       -2.00000        3.74306        3.77764        1.47143
       554         2       -2.00000        3.74306        3.77764        5.66096
       555         2       -2.00000        4.03876        1.69498        3.56620
       556         2       -2.00000        4.03876        1.69498        7.75573
       557         2       -2.00000        4.33390       14.49304        1.47143
       558         2       -2.00000        4.33390       14.49304        5.66096
       559         2       -2.00000        4.63089       12.40685        3.56620
       560         2       -2.00000        4.63089       12.40685        7.75573
       561         2       -2.00000        4.93204       10.32167        1.47143
       562         2       -2.00000        4.93204       10.32167        5.66096
       563         2       -2.00000        5.23560        8.23907        3.56620
       564         2       -2.00000        5.23560        8.23907        7.75573
       565         2       -2.00000        5.53852        6.15814        5.66096
       566         2       -2.00000        5.53852        6.15814        1.47143
       567         2       -2.00000        5.83655        4.07684        7.75573
       568         2       -2.00000        5.83655        4.07684        3.56620
       569         2       -2.00000        6.12976        1.99329        5.66096
       570         2       -2.00000        6.12976        1.99329        1.47143
       571         2       -2.00000        6.42081       14.79017        3.56620
       572         2       -2.00000        6.42081       14.79017        7.75573
       573         2       -2.00000        6.71595       12.70303        5.66096
       574         2       -2.00000        6.71595       12.70303        1.47143
       575         2       -2.00000        7.01976       10.61958        7.75573
       576         2       -2.00000        7.01976       10.61958        3.56620
       577         2       -2.00000        7.32781        8.54072        1.47143
       578         2       -2.00000        7.32781        8.54072        5.66096
       579         2       -2.00000        7.63297        6.46090        3.56620
       580         2       -2.00000        7.63297        6.46090        7.75573
       581         2       -2.00000        7.93156        4.37535        1.47143
       582         2       -2.00000        7.93156        4.37535        5.66096
       583         2       -2.00000        8.22036        2.28736        7.75573
       584         2       -2.00000        8.22036        2.28736        3.56620
       585         2       -2.00000        8.50716        0.19900        5.66096
       586         2       -2.00000        8.50716        0.19900        1.47143
       587         2       -2.00000        8.79757       12.99591        3.56620
       588         2       -2.00000        8.79757       12.99591        7.75573
       589         2       -2.00000        9.11100       10.92031        5.66096
       590         2       -2.00000        9.11100       10.92031        1.47143
       591         2       -2.00000        9.42282        8.85305        7.75573
       592         2       -2.00000        9.42282        8.85305        3.56620
       593         2       -2.00000        9.72734        6.77432        1.47143
       594         2       -2.00000        9.72734        6.77432        5.66096
       595         2       -2.00000       10.01879        4.67244        7.75573
       596         2       -2.00000       10.01879        4.67244        3.56620
       597         2       -2.00000       10.31369        2.56431        1.47143
       598         2       -2.00000       10.31369        2.56431        5.66096
       599         2       -2.00000       10.59014        0.47991        3.56620
       600         2       -2.00000       10.59014        0.47991        7.75573
       601         2       -2.00000       10.88168       13.27913        5.66096
       602         2       -2.00000       10.88168       13.27913        1.47143
       603         2       -2.00000       11.21058       11.23127        3.56620
       604         2       -2.00000       11.21058       11.23127        7.75573
       605         2       -2.00000       11.53828        9.19867        1.47143
       606         2       -2.00000       11.53828        9.19867        5.66096
       607         2       -2.00000       11.80647        7.10364        7.75573
       608         2       -2.00000       11.80647        7.10364        3.56620
       609         2       -2.00000       12.08742        4.95981        1.47143
       610         2       -2.00000       12.08742        4.95981        5.66096
       611         2       -2.00000       12.38464        2.82619        3.56620
       612         2       -2.00000       12.38464        2.82619        7.75573
       613         2       -2.00000       12.71443        0.69777        1.47143
       614         2       -2.00000       12.71443        0.69777        5.66096
       615         2       -2.00000       12.92993       13.56170        3.56620
       616         2       -2.00000       12.92993       13.56170        7.75573
       617         2       -2.00000       13.43888       11.63499        1.47143
       618         2       -2.00000       13.43888       11.63499        5.66096
       619         2       -2.00000       13.65206        9.56964        3.56620
       620         2       -2.00000       13.65206        9.56964        7.75573
       621         2       -2.00000       13.87037        7.42499        1.47143
       622         2       -2.00000       13.87037        7.42499        5.66096
       623         2       -2.00000       14.10086        5.26688        7.75573
       624         2       -2.00000       14.10086        5.26688        3.56620
       625         2       -2.00000       14.45094        3.01491        1.47143
       626         2       -2.00000       14.45094        3.01491        5.66096
       627         2       -2.00000       14.75482        0.95521        7.75573
       628         2       -2.00000       14.75482        0.95521        3.56620
       629         2       -2.00000       15.69310       11.98185        7.75573
       630         2       -2.00000       15.69310       11.98185        3.56620
       631         2       -2.00000       15.75677       14.08947        1.47143
       632         2       -2.00000       15.75677       14.08947        5.66096
       633         2       -2.00000       15.78589        9.86727        1.47143
       634         2       -2.00000       15.78589        9.86727        5.66096
       635         2       -2.00000       15.87972        7.76861        7.75573
       636         2       -2.00000       15.87972        7.76861        3.56620
       637         2       -2.00000       16.11551        5.46144        5.66096
       638         2       -2.00000       16.11551        5.46144        1.47143
       639         2       -2.00000       16.38499        3.41746        7.75573
       640         2       -2.00000       16.38499        3.41746        3.56620
       641         2       -2.00000       17.96808        2.23941        1.47143
       642         2       -2.00000       17.96808        2.23941        5.66096
       643         2       -2.00000       17.96808       12.05030        1.47143
       644         2       -2.00000       17.96808       12.05030        5.66096
       645         2       -2.00000       17.96808       14.15636        3.56620
       646         2       -2.00000       17.96808       14.15636        7.75573
       647         2       -2.00000       17.96808        9.98851        7.75573
       648         2       -2.00000       17.96808        9.98851        3.56620
       649         2       -2.00000       17.96808        5.97250        3.56620
       650         2       -2.00000       17.96808        5.97250        7.75573
       651         2       -2.00000       17.96808        7.93140        1.47143
       652         2       -2.00000       17.96808        7.93140        5.66096
       653         2       -2.00000       19.55109        3.41746        3.56620
       654         2       -2.00000       19.55109        3.41746        7.75573
       655         2       -2.00000       19.82064        5.46144        1.47143
       656         2       -2.00000       19.82064        5.46144        5.66096
       657         2       -2.00000       20.05643        7.76861        7.75573
       658         2       -2.00000       20.05643        7.76861        3.56620
       659         2       -2.00000       20.15019        9.86727        1.47143
       660         2       -2.00000       20.15019        9.86727        5.66096
       661         2       -2.00000       20.17930       14.08947        5.66096
       662         2       -2.00000       20.17930       14.08947        1.47143
       663         2       -2.00000       20.24306       11.98185        3.56620
       664         2       -2.00000       20.24306       11.98185        7.75573
       665         2       -2.00000       21.18133        0.95521        7.75573
       666         2       -2.00000       21.18133        0.95521        3.56620
       667         2       -2.00000       21.48521        3.01491        1.47143
       668         2       -2.00000       21.48521        3.01491        5.66096
       669         2       -2.00000       21.83529        5.26688        7.75573
       670         2       -2.00000       21.83529        5.26688        3.56620
       671         2       -2.00000       22.06579        7.42499        1.47143
       672         2       -2.00000       22.06579        7.42499        5.66096
       673         2       -2.00000       22.28402        9.56964        3.56620
       674         2       -2.00000       22.28402        9.56964        7.75573
       675         2       -2.00000       22.49719       11.63499        1.47143
       676         2       -2.00000       22.49719       11.63499        5.66096
       677         2       -2.00000       23.00615       13.56171        7.75573
       678         2       -2.00000       23.00615       13.56171        3.56620
       679         2       -2.00000       23.22173        0.69777        1.47143
       680         2       -2.00000       23.22173        0.69777        5.66096
       681         2       -2.00000       23.55143        2.82619        7.75573
       682         2       -2.00000       23.55143        2.82619        3.56620
       683         2       -2.00000       23.84866        4.95981        1.47143
       684         2       -2.00000       23.84866        4.95981        5.66096
       685         2       -2.00000       24.12960        7.10364        3.56620
       686         2       -2.00000       24.12960        7.10364        7.75573
       687         2       -2.00000       24.39787        9.19867        1.47143
       688         2       -2.00000       24.39787        9.19867        5.66096
       689         2       -2.00000       24.72550       11.23127        7.75573
       690         2       -2.00000       24.72550       11.23127        3.56620
       691         2       -2.00000       25.05440       13.27913        1.47143
       692         2       -2.00000       25.05440       13.27913        5.66096
       693         2       -2.00000       25.34593        0.47991        3.56620
       694         2       -2.00000       25.34593        0.47991        7.75573
       695         2       -2.00000       25.62238        2.56431        1.47143
       696         2       -2.00000       25.62238        2.56431        5.66096
       697         2       -2.00000       25.91728        4.67244        7.75573
       698         2       -2.00000       25.91728        4.67244        3.56620
       699         2       -2.00000       26.20873        6.77432        5.66096
       700         2       -2.00000       26.20873        6.77432        1.47143
       701         2       -2.00000       26.51326        8.85305        7.75573
       702         2       -2.00000       26.51326        8.85305        3.56620
       703         2       -2.00000       26.82508       10.92031        1.47143
       704         2       -2.00000       26.82508       10.92031        5.66096
       705         2       -2.00000       27.13850       12.99591        3.56620
       706         2       -2.00000       27.13850       12.99591        7.75573
       707         2       -2.00000       27.42891        0.19900        5.66096
       708         2       -2.00000       27.42891        0.19900        1.47143
       709         2       -2.00000       27.71571        2.28736        7.75573
       710         2       -2.00000       27.71571        2.28736        3.56620
       711         2       -2.00000       28.00451        4.37535        1.47143
       712         2       -2.00000       28.00451        4.37535        5.66096
       713         2       -2.00000       28.30310        6.46090        7.75573
       714         2       -2.00000       28.30310        6.46090        3.56620
       715         2       -2.00000       28.60827        8.54072        5.66096
       716         2       -2.00000       28.60827        8.54072        1.47143
       717         2       -2.00000       28.91632       10.61958        7.75573
       718         2       -2.00000       28.91632       10.61958        3.56620
       719         2       -2.00000       29.22020       12.70303        1.47143
       720         2       -2.00000       29.22020       12.70303        5.66096
       721         2       -2.00000       29.51526       14.79017        7.75573
       722         2       -2.00000       29.51526       14.79017        3.56620
       723         2       -2.00000       29.80631        1.99329        5.66096
       724         2       -2.00000       29.80631        1.99329        1.47143
       725         2       -2.00000       30.09953        4.07684        3.56620
       726         2       -2.00000       30.09953        4.07684        7.75573
       727         2       -2.00000       30.39763        6.15814        1.47143
       728         2       -2.00000       30.39763        6.15814        5.66096
       729         2       -2.00000       30.70047        8.23909        7.75573
       730         2       -2.00000       30.70047        8.23909        3.56620
       731         2       -2.00000       31.00403       10.32167        1.47143
       732         2       -2.00000       31.00403       10.32167        5.66096
       733         2       -2.00000       31.30527       12.40685        3.56620
       734         2       -2.00000       31.30527       12.40685        7.75573
       735         2       -2.00000       31.60225       14.49304        5.66096
       736         2       -2.00000       31.60225       14.49304        1.47143
       737         2       -2.00000       31.89731        1.69498        7.75573
       738         2       -2.00000       31.89731        1.69498        3.56620
       739         2       -2.00000       32.19309        3.77764        1.47143
       740         2       -2.00000       32.19309        3.77764        5.66096
       741         2       -2.00000       32.49128        5.85909        7.75573
       742         2       -2.00000       32.49128        5.85909        3.56620
       743         2       -2.00000       32.79155        7.94095        1.47143
       744         2       -2.00000       32.79155        7.94095        5.66096
       745         2       -2.00000       33.09247       10.02436        7.75573
       746         2       -2.00000       33.09247       10.02436        3.56620
       747         2       -2.00000       33.39234       12.10922        1.47143
       748         2       -2.00000       33.39234       12.10922        5.66096
       749         2       -2.00000       33.69045       14.19437        7.75573
       750         2       -2.00000       33.69045       14.19437        3.56620
       751         2       -2.00000       33.98767        1.39573        1.47143
       752         2       -2.00000       33.98767        1.39573        5.66096
       753         2       -2.00000       34.28506        3.47866        3.56620
       754         2       -2.00000       34.28506        3.47866        7.75573
       755         2       -2.00000       34.58332        5.56095        1.47143
       756         2       -2.00000       34.58332        5.56095        5.66096
       757         2       -2.00000       34.88239        7.64350        7.75573
       758         2       -2.00000       34.88239        7.64350        3.56620
       759         2       -2.00000       35.18186        9.72692        5.66096
       760         2       -2.00000       35.18186        9.72692        1.47143
       761         2       -2.00000       35.48093       11.81112        7.75573
       762         2       -2.00000       35.48093       11.81112        3.56620
       763         2       -2.00000       35.77952       13.89548        5.66096
       764         2       -2.00000       35.77952       13.89548        1.47143
       765         2       -2.00000       36.07771        1.09658        7.75573
       766         2       -2.00000       36.07771        1.09658        3.56620
       767         2       -2.00000       36.37590        3.17996        5.66096
       768         2       -2.00000       36.37590        3.17996        1.47143
       769         2       -2.00000       36.67433        5.26296        7.75573
       770         2       -2.00000       36.67433        5.26296        3.56620
       771         2       -2.00000       36.97299        7.34595        5.66096
       772         2       -2.00000       36.97299        7.34595        1.47143
       773         2       -2.00000       37.27182        9.42922        7.75573
       774         2       -2.00000       37.27182        9.42922        3.56620
       775         2       -2.00000       37.57049       11.51282        5.66096
       776         2       -2.00000       37.57049       11.51282        1.47143
       777         2       -2.00000       37.86908       13.59663        7.75573
       778         2       -2.00000       37.86908       13.59663        3.56620
       779         2       -2.00000       38.16759        0.79766        5.66096
       780         2       -2.00000       38.16759        0.79766        1.47143
       781         2       -2.00000       38.46610        2.88147        7.75573
       782         2       -2.00000       38.46610        2.88147        3.56620
       783         2       -2.00000       38.76476        4.96507        5.66096
       784         2       -2.00000       38.76476        4.96507        1.47143
       785         2       -2.00000       39.06359        7.04832        7.75573
       786         2       -2.00000       39.06359        7.04832        3.56620
       787         2       -2.00000       39.36226        9.13133        5.66096
       788         2       -2.00000       39.36226        9.13133        1.47143
       789         2       -2.00000       39.66069       11.21433        7.75573
       790         2       -2.00000       39.66069       11.21433        3.56620
       791         2       -2.00000       39.95888       13.29771        5.66096
       792         2       -2.00000       39.95888       13.29771        1.47143
       793         2       -2.00000       40.25707        0.49880        7.75573
       794         2       -2.00000       40.25707        0.49880        3.56620
       795         2       -2.00000       40.55565        2.58317        5.66096
       796         2       -2.00000       40.55565        2.58317        1.47143
       797         2       -2.00000       40.85480        4.66737        7.75573
       798         2       -2.00000       40.85480        4.66737        3.56620
       799         2       -2.00000       41.15419        6.75079        5.66096
       800         2       -2.00000       41.15419        6.75079        1.47143
       801         2       -2.00000       41.45334        8.83334        7.75573
       802         2       -2.00000       41.45334        8.83334        3.56620
       803         2       -2.00000       41.75153       10.91562        5.66096
       804         2       -2.00000       41.75153       10.91562        1.47143
       805         2       -2.00000       42.04892       12.99856        7.75573
       806         2       -2.00000       42.04892       12.99856        3.56620
       807         2       -2.00000       42.34614        0.19991        5.66096
       808         2       -2.00000       42.34614        0.19991        1.47143
       809         2       -2.00000       42.64425        2.28507        7.75573
       810         2       -2.00000       42.64425        2.28507        3.56620
       811         2       -2.00000       42.94412        4.36993        5.66096
       812         2       -2.00000       42.94412        4.36993        1.47143
       813         2       -2.00000       43.24503        6.45334        7.75573
       814         2       -2.00000       43.24503        6.45334        3.56620
       815         2       -2.00000       43.54539        8.53518        5.66096
       816         2       -2.00000       43.54539        8.53518        1.47143
       817         2       -2.00000       43.84358       10.61665        7.75573
       818         2       -2.00000       43.84358       10.61665        3.56620
       819         2       -2.00000       44.13928       12.69931        5.66096
       820         2       -2.00000       44.13928       12.69931        1.47143
       821         2       -2.00000       44.43442       14.78410        7.75573
       822         2       -2.00000       44.43442       14.78410        3.56620
       823         2       -2.00000       44.73140        1.98744        5.66096
       824         2       -2.00000       44.73140        1.98744        1.47143
       825         2       -2.00000       45.03256        4.07262        7.75573
       826         2       -2.00000       45.03256        4.07262        3.56620
       827         2       -2.00000       45.33612        6.15520        1.47143
       828         2       -2.00000       45.33612        6.15520        5.66096
       829         2       -2.00000       45.63904        8.23614        7.75573
       830         2       -2.00000       45.63904        8.23614        3.56620
       831         2       -2.00000       45.93706       10.31745        5.66096
       832         2       -2.00000       45.93706       10.31745        1.47143
       833         2       -2.00000       46.23028       12.40100        7.75573
       834         2       -2.00000       46.23028       12.40100        3.56620
       835         2       -2.00000       46.52133       14.48695        5.66096
       836         2       -2.00000       46.52133       14.48695        1.47143
       837         2       -2.00000       46.81647        1.69124        3.56620
       838         2       -2.00000       46.81647        1.69124        7.75573
       839         2       -2.00000       47.12027        3.77471        5.66096
       840         2       -2.00000       47.12027        3.77471        1.47143
       841         2       -2.00000       47.42832        5.85357        3.56620
       842         2       -2.00000       47.42832        5.85357        7.75573
       843         2       -2.00000       47.73349        7.93339        5.66096
       844         2       -2.00000       47.73349        7.93339        1.47143
       845         2       -2.00000       48.03207       10.01894        7.75573
       846         2       -2.00000       48.03207       10.01894        3.56620
       847         2       -2.00000       48.32088       12.10693        5.66096
       848         2       -2.00000       48.32088       12.10693        1.47143
       849         2       -2.00000       48.60768       14.19529        7.75573
       850         2       -2.00000       48.60768       14.19529        3.56620
       851         2       -2.00000       48.89808        1.39836        1.47143
       852         2       -2.00000       48.89808        1.39836        5.66096
       853         2       -2.00000       49.21151        3.47398        3.56620
       854         2       -2.00000       49.21151        3.47398        7.75573
       855         2       -2.00000       49.52333        5.54124        1.47143
       856         2       -2.00000       49.52333        5.54124        5.66096
       857         2       -2.00000       49.82785        7.61997        7.75573
       858         2       -2.00000       49.82785        7.61997        3.56620
       859         2       -2.00000       50.11931        9.72183        1.47143
       860         2       -2.00000       50.11931        9.72183        5.66096
       861         2       -2.00000       50.41420       11.82996        7.75573
       862         2       -2.00000       50.41420       11.82996        3.56620
       863         2       -2.00000       50.69066       13.91438        5.66096
       864         2       -2.00000       50.69066       13.91438        1.47143
       865         2       -2.00000       50.98219        1.11516        7.75573
       866         2       -2.00000       50.98219        1.11516        3.56620
       867         2       -2.00000       51.31109        3.16302        1.47143
       868         2       -2.00000       51.31109        3.16302        5.66096
       869         2       -2.00000       51.63879        5.19560        3.56620
       870         2       -2.00000       51.63879        5.19560        7.75573
       871         2       -2.00000       51.90699        7.29065        1.47143
       872         2       -2.00000       51.90699        7.29065        5.66096
       873         2       -2.00000       52.18793        9.43446        7.75573
       874         2       -2.00000       52.18793        9.43446        3.56620
       875         2       -2.00000       52.48516       11.56810        5.66096
       876         2       -2.00000       52.48516       11.56810        1.47143
       877         2       -2.00000       52.81494       13.69652        3.56620
       878         2       -2.00000       52.81494       13.69652        7.75573
       879         2       -2.00000       53.03044        0.83258        5.66096
       880         2       -2.00000       53.03044        0.83258        1.47143
       881         2       -2.00000       53.53940        2.75928        7.75573
       882         2       -2.00000       53.53940        2.75928        3.56620
       883         2       -2.00000       53.75257        4.82465        5.66096
       884         2       -2.00000       53.75257        4.82465        1.47143
       885         2       -2.00000       53.97088        6.96928        7.75573
       886         2       -2.00000       53.97088        6.96928        3.56620
       887         2       -2.00000       54.20138        9.12741        1.47143
       888         2       -2.00000       54.20138        9.12741        5.66096
       889         2       -2.00000       54.55145       11.37937        7.75573
       890         2       -2.00000       54.55145       11.37937        3.56620
       891         2       -2.00000       54.85534       13.43906        1.47143
       892         2       -2.00000       54.85534       13.43906        5.66096
       893         2       -2.00000       55.79361        2.41244        1.47143
       894         2       -2.00000       55.79361        2.41244        5.66096
       895         2       -2.00000       55.85729        0.30480        7.75573
       896         2       -2.00000       55.85729        0.30480        3.56620
       897         2       -2.00000       55.88640        4.52702        7.75573
       898         2       -2.00000       55.88640        4.52702        3.56620
       899         2       -2.00000       55.98024        6.62567        1.47143
       900         2       -2.00000       55.98024        6.62567        5.66096
       901         2       -2.00000       56.21603        8.93285        7.75573
       902         2       -2.00000       56.21603        8.93285        3.56620
       903         2       -2.00000       56.48550       10.97682        5.66096
       904         2       -2.00000       56.48550       10.97682        1.47143
       905         2       -2.00000       58.06859       12.15488        7.75573
       906         2       -2.00000       58.06859       12.15488        3.56620
       907         2       -2.00000       58.06859        2.34399        3.56620
       908         2       -2.00000       58.06859        2.34399        7.75573
       909         2       -2.00000       58.06859        0.23793        5.66096
       910         2       -2.00000       58.06859        0.23793        1.47143
       911         2       -2.00000       58.06859        8.42177        5.66096
       912         2       -2.00000       58.06859        8.42177        1.47143
       913         2       -2.00000       58.06859        4.40578        1.47143
       914         2       -2.00000       58.06859        4.40578        5.66096
       915         2       -2.00000       58.06859        6.46288        7.75573
       916         2       -2.00000       58.06859        6.46288        3.56620
       917         2       -2.00000       59.65160       10.97682        5.66096
       918         2       -2.00000       59.65160       10.97682        1.47143
       919         2       -2.00000       59.92115        8.93285        7.75573
       920         2       -2.00000       59.92115        8.93285        3.56620
       921         2       -2.00000       60.15694        6.62567        1.47143
       922         2       -2.00000       60.15694        6.62567        5.66096
       923         2       -2.00000       60.25070        4.52702        7.75573
       924         2       -2.00000       60.25070        4.52702        3.56620
       925         2       -2.00000       60.27981        0.30480        3.56620
       926         2       -2.00000       60.27981        0.30480        7.75573
       927         2       -2.00000       60.34357        2.41244        5.66096
       928         2       -2.00000       60.34357        2.41244        1.47143
       929         2       -2.00000       61.28184       13.43906        1.47143
       930         2       -2.00000       61.28184       13.43906        5.66096
       931         2       -2.00000       61.58573       11.37937        7.75573
       932         2       -2.00000       61.58573       11.37937        3.56620
       933         2       -2.00000       61.93580        9.12741        1.47143
       934         2       -2.00000       61.93580        9.12741        5.66096
       935         2       -2.00000       62.16630        6.96928        7.75573
       936         2       -2.00000       62.16630        6.96928        3.56620
       937         2       -2.00000       62.38453        4.82465        5.66096
       938         2       -2.00000       62.38453        4.82465        1.47143
       939         2       -2.00000       62.59770        2.75928        7.75573
       940         2       -2.00000       62.59770        2.75928        3.56620
       941         2       -2.00000       63.10666        0.83258        1.47143
       942         2       -2.00000       63.10666        0.83258        5.66096
       943         2       -2.00000       63.32224       13.69652        3.56620
       944         2       -2.00000       63.32224       13.69652        7.75573
       945         2       -2.00000       63.65195       11.56810        5.66096
       946         2       -2.00000       63.65195       11.56810        1.47143
       947         2       -2.00000       63.94917        9.43446        3.56620
       948         2       -2.00000       63.94917        9.43446        7.75573
       949         2       -2.00000       64.23011        7.29065        5.66096
       950         2       -2.00000       64.23011        7.29065        1.47143
       951         2       -2.00000       64.49839        5.19560        3.56620
       952         2       -2.00000       64.49839        5.19560        7.75573
       953         2       -2.00000       64.82601        3.16302        1.47143
       954         2       -2.00000       64.82601        3.16302        5.66096
       955         2       -2.00000       65.15491        1.11516        3.56620
       956         2       -2.00000       65.15491        1.11516        7.75573
       957         2       -2.00000       65.44644       13.91438        5.66096
       958         2       -2.00000       65.44644       13.91438        1.47143
       959         2       -2.00000       65.72290       11.82996        3.56620
       960         2       -2.00000       65.72290       11.82996        7.75573
       961         2       -2.00000       66.01780        9.72183        1.47143
       962         2       -2.00000       66.01780        9.72183        5.66096
       963         2       -2.00000       66.30925        7.61997        3.56620
       964         2       -2.00000       66.30925        7.61997        7.75573
       965         2       -2.00000       66.61377        5.54124        5.66096
       966         2       -2.00000       66.61377        5.54124        1.47143
       967         2       -2.00000       66.92559        3.47398        3.56620
       968         2       -2.00000       66.92559        3.47398        7.75573
       969         2       -2.00000       67.23902        1.39836        5.66096
       970         2       -2.00000       67.23902        1.39836        1.47143
       971         2       -2.00000       67.52942       14.19529        3.56620
       972         2       -2.00000       67.52942       14.19529        7.75573
       973         2       -2.00000       67.81622       12.10693        1.47143
       974         2       -2.00000       67.81622       12.10693        5.66096
       975         2       -2.00000       68.10503       10.01894        3.56620
       976         2       -2.00000       68.10503       10.01894        7.75573
       977         2       -2.00000       68.40362        7.93339        5.66096
       978         2       -2.00000       68.40362        7.93339        1.47143
       979         2       -2.00000       68.70878        5.85357        3.56620
       980         2       -2.00000       68.70878        5.85357        7.75573
       981         2       -2.00000       69.01683        3.77471        1.47143
       982         2       -2.00000       69.01683        3.77471        5.66096
       983         2       -2.00000       69.32071        1.69124        7.75573
       984         2       -2.00000       69.32071        1.69124        3.56620
       985         2       -2.00000       69.61577       14.48695        1.47143
       986         2       -2.00000       69.61577       14.48695        5.66096
       987         2       -2.00000       69.90682       12.40100        3.56620
       988         2       -2.00000       69.90682       12.40100        7.75573
       989         2       -2.00000       70.20004       10.31745        5.66096
       990         2       -2.00000       70.20004       10.31745        1.47143
       991         2       -2.00000       70.49815        8.23614        3.56620
       992         2       -2.00000       70.49815        8.23614        7.75573
       993         2       -2.00000       70.80098        6.15520        5.66096
       994         2       -2.00000       70.80098        6.15520        1.47143
       995         2       -2.00000       71.10455        4.07262        7.75573
       996         2       -2.00000       71.10455        4.07262        3.56620
       997         2       -2.00000       71.40578        1.98744        1.47143
       998         2       -2.00000       71.40578        1.98744        5.66096
       999         2       -2.00000       71.70276       14.78410        7.75573
      1000         2       -2.00000       71.70276       14.78410        3.56620
      1001         2       -2.00000       71.99782       12.69931        5.66096
      1002         2       -2.00000       71.99782       12.69931        1.47143
      1003         2       -2.00000       72.29361       10.61664        3.56620
      1004         2       -2.00000       72.29361       10.61664        7.75573
      1005         2       -2.00000       72.59179        8.53518        1.47143
      1006         2       -2.00000       72.59179        8.53518        5.66096
      1007         2       -2.00000       72.89207        6.45334        3.56620
      1008         2       -2.00000       72.89207        6.45334        7.75573
      1009         2       -2.00000       73.19298        4.36993        1.47143
      1010         2       -2.00000       73.19298        4.36993        5.66096
      1011         2       -2.00000       73.49285        2.28507        7.75573
      1012         2       -2.00000       73.49285        2.28507        3.56620
      1013         2       -2.00000       73.79096        0.19991        1.47143
      1014         2       -2.00000       73.79096        0.19991        5.66096
      1015         2       -2.00000       74.08818       12.99856        7.75573
      1016         2       -2.00000       74.08818       12.99856        3.56620
      1017         2       -2.00000       74.38557       10.91562        5.66096
      1018         2       -2.00000       74.38557       10.91562        1.47143
      1019         2       -2.00000       74.68384        8.83334        7.75573
      1020         2       -2.00000       74.68384        8.83334        3.56620
      1021         2       -2.00000       74.98291        6.75079        1.47143
      1022         2       -2.00000       74.98291        6.75079        5.66096
      1023         2       -2.00000       75.28238        4.66737        3.56620
      1024         2       -2.00000       75.28238        4.66737        7.75573
      1025         2       -2.00000       75.58145        2.58317        1.47143
      1026         2       -2.00000       75.58145        2.58317        5.66096
      1027         2       -2.00000       75.88004        0.49880        3.56620
      1028         2       -2.00000       75.88004        0.49880        7.75573
      1029         2       -2.00000       76.17822       13.29771        1.47143
      1030         2       -2.00000       76.17822       13.29771        5.66096
      1031         2       -2.00000       76.47641       11.21433        3.56620
      1032         2       -2.00000       76.47641       11.21433        7.75573
      1033         2       -2.00000       76.77484        9.13133        1.47143
      1034         2       -2.00000       76.77484        9.13133        5.66096
      1035         2       -2.00000       77.07351        7.04832        3.56620
      1036         2       -2.00000       77.07351        7.04832        7.75573
      1037         2       -2.00000       77.37234        4.96507        1.47143
      1038         2       -2.00000       77.37234        4.96507        5.66096
      1039         2       -2.00000       77.67100        2.88147        3.56620
      1040         2       -2.00000       77.67100        2.88147        7.75573
      1041         2       -2.00000       77.96959        0.79766        1.47143
      1042         2       -2.00000       77.96959        0.79766        5.66096
      1043         2       -2.00000       78.26810       13.59663        3.56620
      1044         2       -2.00000       78.26810       13.59663        7.75573
      1045         2       -2.00000       78.56661       11.51282        1.47143
      1046         2       -2.00000       78.56661       11.51282        5.66096
      1047         2       -2.00000       78.86528        9.42922        3.56620
      1048         2       -2.00000       78.86528        9.42922        7.75573
      1049         2       -2.00000       79.16411        7.34595        1.47143
      1050         2       -2.00000       79.16411        7.34595        5.66096
      1051         2       -2.00000       79.46278        5.26296        3.56620
      1052         2       -2.00000       79.46278        5.26296        7.75573
      1053         2       -2.00000       79.76120        3.17996        1.47143
      1054         2       -2.00000       79.76120        3.17996        5.66096
      1055         2       -2.00000       80.05939        1.09658        3.56620
      1056         2       -2.00000       80.05939        1.09658        7.75573
