# Supplementary material for: Quantitative prediction of grain boundary thermal conductivities from local atomic environments
Source: Nat Commun. 2020 Apr 15;11:1854. doi: 10.1038/s41467-020-15619-9 (PMC7160158; doi:10.1038/s41467-020-15619-9)
Supplement: Supplementary file 4 — Supplementary Data 1 [file 41467_2020_15619_MOESM4_ESM.zip › MgO_GBs/sym_tilt/high_pressure/001/s5_310.lmp]

LAMMPS data file

       944          atoms
         0          bonds
         0         angles
         0      dihedrals
         0      impropers
         2     atom types
         0     bond types
         0    angle types
         0 dihedral types
         0 improper types

      0.0000000     80.8486990 xlo xhi
      0.0000000     13.2428576 ylo yhi
      0.0000000      8.3699480 zlo zhi
      0.0030586      0.0000161      0.0000000 xy xz yz

Masses

1                24.30500 # Mg
2                15.99940 # O

Atoms

         1         1        2.00000        0.27030       12.27593        8.28268
         2         1        2.00000        0.27029       12.27598        4.09773
         3         1        2.00000        0.26877        5.65457        8.28328
         4         1        2.00000        0.26868        5.65465        4.09919
         5         1        2.00000        0.93840        7.63941        2.00544
         6         1        2.00000        0.93857        7.63966        6.19043
         7         1        2.00000        0.93687        1.01812        2.00564
         8         1        2.00000        0.93688        1.01814        6.19062
         9         1        2.00000        1.60822        9.62450        8.28254
        10         1        2.00000        1.60813        9.62451        4.09747
        11         1        2.00000        1.60661        3.00310        8.28318
        12         1        2.00000        1.60660        3.00320        4.09907
        13         1        2.00000        2.27785       11.60952        2.00495
        14         1        2.00000        2.27786       11.60946        6.18990
        15         1        2.00000        2.27632        4.98809        2.00549
        16         1        2.00000        2.27633        4.98809        6.19046
        17         1        2.00000        2.94606        6.97305        8.28244
        18         1        2.00000        2.94605        6.97305        4.09749
        19         1        2.00000        2.94453        0.35162        8.28241
        20         1        2.00000        2.94452        0.35166        4.09748
        21         1        2.00000        3.61569        8.95801        2.00464
        22         1        2.00000        3.61578        8.95803        6.18961
        23         1        2.00000        3.61408        2.33665        2.00512
        24         1        2.00000        3.61433        2.33657        6.19008
        25         1        2.00000        4.28550       10.94302        8.28193
        26         1        2.00000        4.28550       10.94304        4.09694
        27         1        2.00000        4.28397        4.32158        8.28222
        28         1        2.00000        4.28397        4.32158        4.09729
        29         1        2.00000        4.95369        6.30657        6.18938
        30         1        2.00000        4.95360        6.30655        2.00440
        31         1        2.00000        4.95513       12.92802        2.00438
        32         1        2.00000        4.95514       12.92796        6.18935
        33         1        2.00000        5.62180        1.67012        4.09678
        34         1        2.00000        5.62333        8.29154        4.09661
        35         1        2.00000        5.62334        8.29154        8.28160
        36         1        2.00000        5.62181        1.67011        8.28183
        37         1        2.00000        6.29306       10.27652        6.18888
        38         1        2.00000        6.29153        3.65509        6.18904
        39         1        2.00000        6.29144        3.65507        2.00408
        40         1        2.00000        6.29297       10.27654        2.00392
        41         1        2.00000        6.96278       12.26150        4.09626
        42         1        2.00000        6.96125        5.64007        4.09628
        43         1        2.00000        6.96126        5.64007        8.28126
        44         1        2.00000        6.96279       12.26150        8.28125
        45         1        2.00000        7.63090        7.62504        6.18855
        46         1        2.00000        7.62936        1.00360        2.00362
        47         1        2.00000        7.63089        7.62503        2.00357
        48         1        2.00000        7.62937        1.00361        6.18860
        49         1        2.00000        8.30062        9.61002        4.09583
        50         1        2.00000        8.29909        2.98858        4.09589
        51         1        2.00000        8.30063        9.61002        8.28082
        52         1        2.00000        8.29910        2.98858        8.28088
        53         1        2.00000        8.96882        4.97353        6.18819
        54         1        2.00000        8.96873        4.97353        2.00321
        55         1        2.00000        8.97034       11.59496        2.00315
        56         1        2.00000        8.97035       11.59496        6.18814
        57         1        2.00000        9.63709        0.33714        4.09549
        58         1        2.00000        9.63862        6.95855        4.09544
        59         1        2.00000        9.63710        0.33712        8.28045
        60         1        2.00000        9.63863        6.95855        8.28041
        61         1        2.00000       10.30657        2.32207        2.00279
        62         1        2.00000       10.30801        8.94350        2.00276
        63         1        2.00000       10.30657        2.32208        6.18777
        64         1        2.00000       10.30810        8.94351        6.18774
        65         1        2.00000       10.97662        4.30695        4.09506
        66         1        2.00000       10.97663        4.30695        8.28003
        67         1        2.00000       10.97816       10.92838        8.28003
        68         1        2.00000       10.97815       10.92838        4.09506
        69         1        2.00000       11.64569        6.29185        2.00239
        70         1        2.00000       11.64570        6.29185        6.18737
        71         1        2.00000       11.64722       12.91328        2.00238
        72         1        2.00000       11.64723       12.91327        6.18735
        73         1        2.00000       12.31486        1.65615        4.09470
        74         1        2.00000       12.31487        1.65615        8.27966
        75         1        2.00000       12.31640        8.27757        8.27964
        76         1        2.00000       12.31639        8.27757        4.09466
        77         1        2.00000       12.98369        3.63981        2.00202
        78         1        2.00000       12.98370        3.63981        6.18700
        79         1        2.00000       12.98522       10.26124        2.00201
        80         1        2.00000       12.98523       10.26124        6.18698
        81         1        2.00000       13.65415        5.62509        8.27929
        82         1        2.00000       13.65415        5.62509        4.09431
        83         1        2.00000       13.65568       12.24650        8.27929
        84         1        2.00000       13.65568       12.24650        4.09433
        85         1        2.00000       14.31870        0.99006        2.00166
        86         1        2.00000       14.31871        0.99008        6.18663
        87         1        2.00000       14.32023        7.61148        2.00166
        88         1        2.00000       14.32024        7.61149        6.18664
        89         1        2.00000       14.99983        2.97443        4.09398
        90         1        2.00000       14.99983        2.97443        8.27896
        91         1        2.00000       15.00136        9.59585        8.27896
        92         1        2.00000       15.00136        9.59585        4.09398
        93         1        2.00000       15.65289        4.95468        2.00134
        94         1        2.00000       15.65290        4.95468        6.18631
        95         1        2.00000       15.65442       11.57610        2.00134
        96         1        2.00000       15.65443       11.57611        6.18631
        97         1        2.00000       16.33137        0.33020        8.27865
        98         1        2.00000       16.33136        0.33020        4.09367
        99         1        2.00000       16.33290        6.95163        8.27867
       100         1        2.00000       16.33289        6.95163        4.09369
       101         1        2.00000       16.99703        2.29969        2.00105
       102         1        2.00000       16.99704        2.29970        6.18603
       103         1        2.00000       16.99856        8.92112        2.00104
       104         1        2.00000       16.99857        8.92113        6.18601
       105         1        2.00000       17.69959        4.29279        4.09337
       106         1        2.00000       17.69960        4.29279        8.27835
       107         1        2.00000       17.70113       10.91425        8.27833
       108         1        2.00000       17.70112       10.91423        4.09336
       109         1        2.00000       18.27366        6.27341        2.00078
       110         1        2.00000       18.27367        6.27341        6.18575
       111         1        2.00000       18.27519       12.89484        2.00079
       112         1        2.00000       18.27520       12.89484        6.18577
       113         1        2.00000       19.16410        1.54142        8.27794
       114         1        2.00000       19.16409        1.54143        4.09297
       115         1        2.00000       19.16563        8.16286        8.27795
       116         1        2.00000       19.16562        8.16287        4.09297
       117         1        2.00000       19.59653        3.56798        2.00044
       118         1        2.00000       19.59646        3.56798        6.18541
       119         1        2.00000       19.59798       10.18943        2.00044
       120         1        2.00000       19.59799       10.18943        6.18542
       121         1        2.00000       20.86963        5.19287        4.09243
       122         1        2.00000       20.86964        5.19287        8.27741
       123         1        2.00000       20.87124       11.81428        4.09243
       124         1        2.00000       20.87125       11.81428        8.27740
       125         1        2.00000       21.03643        0.65665        6.18490
       126         1        2.00000       21.03642        0.65665        1.99992
       127         1        2.00000       21.03788        7.27809        6.18490
       128         1        2.00000       21.03787        7.27810        1.99992
       129         1        2.00000       22.57656        3.99860        6.18433
       130         1        2.00000       22.57655        3.99859        1.99935
       131         1        2.00000       22.57809       10.62000        6.18432
       132         1        2.00000       22.57808       10.62000        1.99935
       133         1        2.00000       22.69670        1.90598        4.09181
       134         1        2.00000       22.69671        1.90598        8.27677
       135         1        2.00000       22.69823        8.52739        4.09181
       136         1        2.00000       22.69824        8.52739        8.27677
       137         1        2.00000       24.03261        0.33315        6.18380
       138         1        2.00000       24.03260        0.33315        1.99883
       139         1        2.00000       24.03414        6.95458        6.18380
       140         1        2.00000       24.03413        6.95458        1.99883
       141         1        2.00000       24.44179        4.91959        4.09128
       142         1        2.00000       24.44179        4.91959        8.27625
       143         1        2.00000       24.44332       11.54102        4.09128
       144         1        2.00000       24.44332       11.54102        8.27625
       145         1        2.00000       25.37726        3.05660        6.18347
       146         1        2.00000       25.37726        3.05660        1.99848
       147         1        2.00000       25.37879        9.67804        6.18346
       148         1        2.00000       25.37879        9.67804        1.99848
       149         1        2.00000       25.92674        1.07067        4.09093
       150         1        2.00000       25.92674        1.07067        8.27589
       151         1        2.00000       25.92826        7.69210        4.09094
       152         1        2.00000       25.92827        7.69211        8.27590
       153         1        2.00000       26.64219        5.70451        6.18328
       154         1        2.00000       26.64218        5.70451        1.99831
       155         1        2.00000       26.64372       12.32595        6.18328
       156         1        2.00000       26.64379       12.32595        1.99831
       157         1        2.00000       27.30769        3.73561        8.27567
       158         1        2.00000       27.30768        3.73561        4.09069
       159         1        2.00000       27.30921       10.35705        4.09069
       160         1        2.00000       27.30922       10.35705        8.27566
       161         1        2.00000       27.98506        1.73585        6.18309
       162         1        2.00000       27.98505        1.73585        1.99812
       163         1        2.00000       27.98659        8.35728        6.18310
       164         1        2.00000       27.98658        8.35726        1.99812
       165         1        2.00000       28.63745        6.37862        8.27550
       166         1        2.00000       28.63744        6.37862        4.09053
       167         1        2.00000       28.63898       13.00006        8.27550
       168         1        2.00000       28.63897       13.00006        4.09053
       169         1        2.00000       29.31992        4.39344        6.18293
       170         1        2.00000       29.31991        4.39345        1.99796
       171         1        2.00000       29.32145       11.01488        6.18292
       172         1        2.00000       29.32144       11.01488        1.99795
       173         1        2.00000       29.98387        2.40620        4.09038
       174         1        2.00000       29.98388        2.40620        8.27535
       175         1        2.00000       29.98540        9.02763        4.09037
       176         1        2.00000       29.98541        9.02763        8.27535
       177         1        2.00000       30.65364        0.42088        1.99782
       178         1        2.00000       30.65365        0.42088        6.18280
       179         1        2.00000       30.65518        7.04230        6.18280
       180         1        2.00000       30.65517        7.04230        1.99782
       181         1        2.00000       31.32309        5.05839        4.09024
       182         1        2.00000       31.32310        5.05839        8.27523
       183         1        2.00000       31.32462       11.67983        4.09025
       184         1        2.00000       31.32463       11.67983        8.27522
       185         1        2.00000       31.99287        3.07210        6.18268
       186         1        2.00000       31.99287        3.07210        1.99771
       187         1        2.00000       31.99440        9.69353        6.18267
       188         1        2.00000       31.99440        9.69353        1.99770
       189         1        2.00000       32.66103        1.08692        4.09013
       190         1        2.00000       32.66104        1.08692        8.27510
       191         1        2.00000       32.66256        7.70835        4.09013
       192         1        2.00000       32.66257        7.70835        8.27511
       193         1        2.00000       33.33178        5.72313        6.18257
       194         1        2.00000       33.33177        5.72314        1.99759
       195         1        2.00000       33.33331       12.34457        6.18257
       196         1        2.00000       33.33330       12.34457        1.99760
       197         1        2.00000       34.00026        3.73781        4.09003
       198         1        2.00000       34.00026        3.73781        8.27500
       199         1        2.00000       34.00170       10.35924        4.09003
       200         1        2.00000       34.00171       10.35924        8.27499
       201         1        2.00000       34.66915        1.75244        6.18247
       202         1        2.00000       34.66914        1.75244        1.99750
       203         1        2.00000       34.67068        8.37387        6.18247
       204         1        2.00000       34.67067        8.37387        1.99750
       205         1        2.00000       35.33940        6.38858        4.08993
       206         1        2.00000       35.33941        6.38858        8.27491
       207         1        2.00000       35.34101       13.01002        4.08992
       208         1        2.00000       35.34102       13.01002        8.27491
       209         1        2.00000       36.00821        4.40325        6.18237
       210         1        2.00000       36.00820        4.40325        1.99740
       211         1        2.00000       36.00974       11.02468        6.18237
       212         1        2.00000       36.00973       11.02468        1.99740
       213         1        2.00000       36.67701        2.41796        4.08985
       214         1        2.00000       36.67702        2.41796        8.27482
       215         1        2.00000       36.67846        9.03939        4.08985
       216         1        2.00000       36.67847        9.03939        8.27482
       217         1        2.00000       37.34582        0.43263        6.18229
       218         1        2.00000       37.34582        0.43263        1.99732
       219         1        2.00000       37.34735        7.05406        6.18229
       220         1        2.00000       37.34734        7.05406        1.99732
       221         1        2.00000       38.01760       11.69019        4.08978
       222         1        2.00000       38.01761       11.69019        8.27476
       223         1        2.00000       38.01608        5.06874        4.08978
       224         1        2.00000       38.01608        5.06874        8.27476
       225         1        2.00000       38.68489        3.08345        6.18224
       226         1        2.00000       38.68488        3.08344        1.99727
       227         1        2.00000       38.68642        9.70487        6.18224
       228         1        2.00000       38.68641        9.70487        1.99727
       229         1        2.00000       39.35369        1.09814        4.08974
       230         1        2.00000       39.35370        1.09814        8.27471
       231         1        2.00000       39.35514        7.71957        4.08974
       232         1        2.00000       39.35515        7.71957        8.27471
       233         1        2.00000       40.02548       12.35569        6.18222
       234         1        2.00000       40.02547       12.35569        1.99725
       235         1        2.00000       40.02395        5.73426        6.18223
       236         1        2.00000       40.02394        5.73426        1.99725
       237         1        2.00000       40.69275        3.74896        4.08973
       238         1        2.00000       40.69276        3.74896        8.27471
       239         1        2.00000       40.69428       10.37039        4.08973
       240         1        2.00000       40.69429       10.37039        8.27470
       241         1        2.00000       41.36156        1.76366        6.18224
       242         1        2.00000       41.36155        1.76366        1.99726
       243         1        2.00000       41.36301        8.38509        6.18224
       244         1        2.00000       41.36300        8.38509        1.99726
       245         1        2.00000       42.03334       13.02121        4.08976
       246         1        2.00000       42.03335       13.02121        8.27473
       247         1        2.00000       42.03181        6.39978        4.08976
       248         1        2.00000       42.03182        6.39978        8.27473
       249         1        2.00000       42.70063        4.41448        6.18227
       250         1        2.00000       42.70062        4.41448        1.99730
       251         1        2.00000       42.70215       11.03591        6.18226
       252         1        2.00000       42.70215       11.03591        1.99729
       253         1        2.00000       43.36943        2.42918        4.08982
       254         1        2.00000       43.36944        2.42918        8.27479
       255         1        2.00000       43.37096        9.05061        4.08982
       256         1        2.00000       43.37088        9.05061        8.27479
       257         1        2.00000       44.03824        0.44387        6.18233
       258         1        2.00000       44.03823        0.44387        1.99735
       259         1        2.00000       44.03969        7.06530        6.18234
       260         1        2.00000       44.03968        7.06530        1.99736
       261         1        2.00000       44.70849        5.08000        4.08989
       262         1        2.00000       44.70850        5.08000        8.27487
       263         1        2.00000       44.71002       11.70143        4.08988
       264         1        2.00000       44.71003       11.70143        8.27487
       265         1        2.00000       45.37729        3.09471        1.99744
       266         1        2.00000       45.37730        3.09471        6.18241
       267         1        2.00000       45.37882        9.71614        1.99744
       268         1        2.00000       45.37883        9.71614        6.18241
       269         1        2.00000       46.04610        1.10941        4.08998
       270         1        2.00000       46.04611        1.10941        8.27495
       271         1        2.00000       46.04755        7.73084        4.08998
       272         1        2.00000       46.04756        7.73084        8.27495
       273         1        2.00000       46.71636        5.74555        1.99754
       274         1        2.00000       46.71636        5.74555        6.18251
       275         1        2.00000       46.71789       12.36698        1.99754
       276         1        2.00000       46.71789       12.36698        6.18251
       277         1        2.00000       47.38525        3.76024        4.09008
       278         1        2.00000       47.38526        3.76024        8.27504
       279         1        2.00000       47.38670       10.38167        4.09008
       280         1        2.00000       47.38670       10.38167        8.27504
       281         1        2.00000       48.05397        1.77497        1.99765
       282         1        2.00000       48.05398        1.77497        6.18262
       283         1        2.00000       48.05542        8.39640        1.99765
       284         1        2.00000       48.05543        8.39640        6.18262
       285         1        2.00000       48.72423        6.41109        4.09018
       286         1        2.00000       48.72424        6.41108        8.27516
       287         1        2.00000       48.72576       13.03251        4.09018
       288         1        2.00000       48.72577       13.03251        8.27515
       289         1        2.00000       49.39303        4.42583        1.99776
       290         1        2.00000       49.39304        4.42583        6.18273
       291         1        2.00000       49.39448       11.04726        1.99776
       292         1        2.00000       49.39449       11.04726        6.18273
       293         1        2.00000       50.06192        2.44049        4.09030
       294         1        2.00000       50.06193        2.44049        8.27528
       295         1        2.00000       50.06345        9.06192        4.09030
       296         1        2.00000       50.06346        9.06192        8.27528
       297         1        2.00000       50.73193        7.07664        1.99788
       298         1        2.00000       50.73194        7.07664        6.18286
       299         1        2.00000       50.73040        0.45520        1.99788
       300         1        2.00000       50.73041        0.45520        6.18285
       301         1        2.00000       51.40115        5.09145        4.09044
       302         1        2.00000       51.40116        5.09145        8.27541
       303         1        2.00000       51.40260       11.71287        4.09044
       304         1        2.00000       51.40260       11.71287        8.27542
       305         1        2.00000       52.06930        3.10623        1.99802
       306         1        2.00000       52.06931        3.10623        6.18300
       307         1        2.00000       52.07083        9.72765        1.99802
       308         1        2.00000       52.07084        9.72766        6.18300
       309         1        2.00000       52.73909        1.12015        4.09059
       310         1        2.00000       52.73909        1.12015        8.27557
       311         1        2.00000       52.74061        7.74159        4.09059
       312         1        2.00000       52.74062        7.74159        8.27558
       313         1        2.00000       53.40853        5.75762        1.99820
       314         1        2.00000       53.40854        5.75762        6.18317
       315         1        2.00000       53.40998       12.37905        1.99820
       316         1        2.00000       53.40999       12.37905        6.18317
       317         1        2.00000       54.07807        3.77206        4.09079
       318         1        2.00000       54.07808        3.77206        8.27575
       319         1        2.00000       54.07960       10.39348        4.09079
       320         1        2.00000       54.07960       10.39348        8.27575
       321         1        2.00000       54.74307        1.78528        1.99840
       322         1        2.00000       54.74308        1.78528        6.18337
       323         1        2.00000       54.74460        8.40671        1.99840
       324         1        2.00000       54.74461        8.40671        6.18338
       325         1        2.00000       55.42505        6.42199        4.09101
       326         1        2.00000       55.42506        6.42199        8.27599
       327         1        2.00000       55.42658       13.04341        4.09101
       328         1        2.00000       55.42659       13.04341        8.27598
       329         1        2.00000       56.07712        4.44163        1.99863
       330         1        2.00000       56.07713        4.44163        6.18360
       331         1        2.00000       56.07857       11.06304        1.99863
       332         1        2.00000       56.07858       11.06304        6.18361
       333         1        2.00000       56.75595        2.44410        4.09125
       334         1        2.00000       56.75596        2.44410        8.27623
       335         1        2.00000       56.75740        9.06553        4.09125
       336         1        2.00000       56.75741        9.06553        8.27623
       337         1        2.00000       57.42249        7.09583        1.99889
       338         1        2.00000       57.42242        7.09583        6.18387
       339         1        2.00000       57.42088        0.47439        1.99889
       340         1        2.00000       57.42089        0.47439        6.18387
       341         1        2.00000       58.12510        5.10290        8.27652
       342         1        2.00000       58.12509        5.10290        4.09155
       343         1        2.00000       58.12662       11.72433        4.09155
       344         1        2.00000       58.12663       11.72433        8.27652
       345         1        2.00000       58.69591        3.12155        1.99914
       346         1        2.00000       58.69592        3.12154        6.18411
       347         1        2.00000       58.69744        9.74298        1.99914
       348         1        2.00000       58.69745        9.74298        6.18411
       349         1        2.00000       59.59120        1.23421        4.09194
       350         1        2.00000       59.59121        1.23419        8.27692
       351         1        2.00000       59.59273        7.85564        4.09194
       352         1        2.00000       59.59274        7.85564        8.27692
       353         1        2.00000       60.02197        5.82809        1.99952
       354         1        2.00000       60.02198        5.82809        6.18450
       355         1        2.00000       60.02350       12.44952        1.99952
       356         1        2.00000       60.02351       12.44952        6.18450
       357         1        2.00000       61.30071        4.20767        8.27750
       358         1        2.00000       61.30071        4.20768        4.09253
       359         1        2.00000       61.30216       10.82911        8.27749
       360         1        2.00000       61.30215       10.82911        4.09253
       361         1        2.00000       61.46330        2.12161        6.18507
       362         1        2.00000       61.46329        2.12161        2.00009
       363         1        2.00000       61.46483        8.74305        6.18507
       364         1        2.00000       61.46482        8.74305        2.00009
       365         1        2.00000       63.00374        5.40648        6.18567
       366         1        2.00000       63.00373        5.40648        2.00069
       367         1        2.00000       63.00527       12.02790        6.18568
       368         1        2.00000       63.00526       12.02790        2.00070
       369         1        2.00000       63.12769        0.87697        8.27821
       370         1        2.00000       63.12768        0.87697        4.09323
       371         1        2.00000       63.12922        7.49838        8.27821
       372         1        2.00000       63.12921        7.49840        4.09324
       373         1        2.00000       64.45834        2.45423        6.18627
       374         1        2.00000       64.45833        2.45423        2.00130
       375         1        2.00000       64.45987        9.07569        6.18628
       376         1        2.00000       64.45986        9.07567        2.00130
       377         1        2.00000       64.86936        4.48826        8.27885
       378         1        2.00000       64.86935        4.48826        4.09388
       379         1        2.00000       64.87089       11.10970        8.27883
       380         1        2.00000       64.87088       11.10970        4.09387
       381         1        2.00000       65.80132        6.35347        6.18673
       382         1        2.00000       65.80132        6.35347        2.00176
       383         1        2.00000       65.80285       12.97490        6.18672
       384         1        2.00000       65.80285       12.97490        2.00175
       385         1        2.00000       66.35237        1.71723        8.27931
       386         1        2.00000       66.35237        1.71721        4.09432
       387         1        2.00000       66.35390        8.33866        8.27931
       388         1        2.00000       66.35390        8.33866        4.09433
       389         1        2.00000       67.06600        3.70514        6.18705
       390         1        2.00000       67.06591        3.70513        2.00207
       391         1        2.00000       67.06752       10.32657        6.18703
       392         1        2.00000       67.06752       10.32657        2.00206
       393         1        2.00000       67.73240        5.67378        8.27969
       394         1        2.00000       67.73240        5.67378        4.09472
       395         1        2.00000       67.73393       12.29523        8.27969
       396         1        2.00000       67.73393       12.29523        4.09472
       397         1        2.00000       68.40933        1.05164        6.18740
       398         1        2.00000       68.40932        1.05164        2.00242
       399         1        2.00000       68.41086        7.67306        6.18741
       400         1        2.00000       68.41085        7.67306        2.00243
       401         1        2.00000       69.06119        3.03015        8.28007
       402         1        2.00000       69.06118        3.03015        4.09509
       403         1        2.00000       69.06272        9.65158        8.28006
       404         1        2.00000       69.06271        9.65158        4.09510
       405         1        2.00000       69.74432        5.01498        2.00283
       406         1        2.00000       69.74433        5.01498        6.18780
       407         1        2.00000       69.74586       11.63641        6.18776
       408         1        2.00000       69.74585       11.63641        2.00279
       409         1        2.00000       70.40929        7.00190        8.28046
       410         1        2.00000       70.40928        7.00190        4.09550
       411         1        2.00000       70.40776        0.38048        8.28045
       412         1        2.00000       70.40775        0.38049        4.09547
       413         1        2.00000       71.07844        2.36552        2.00322
       414         1        2.00000       71.07845        2.36552        6.18819
       415         1        2.00000       71.07998        8.98695        6.18818
       416         1        2.00000       71.07997        8.98695        2.00320
       417         1        2.00000       71.74729        4.34917        8.28089
       418         1        2.00000       71.74728        4.34917        4.09592
       419         1        2.00000       71.74882       10.97060        8.28083
       420         1        2.00000       71.74881       10.97060        4.09585
       421         1        2.00000       72.41797        6.33513        2.00367
       422         1        2.00000       72.41798        6.33513        6.18865
       423         1        2.00000       72.41951       12.95657        6.18856
       424         1        2.00000       72.41950       12.95657        2.00357
       425         1        2.00000       73.08553        1.69862        8.28130
       426         1        2.00000       73.08552        1.69862        4.09631
       427         1        2.00000       73.08697        8.32004        4.09628
       428         1        2.00000       73.08698        8.32004        8.28127
       429         1        2.00000       73.75557        3.68353        6.18907
       430         1        2.00000       73.75565        3.68357        2.00410
       431         1        2.00000       73.75710       10.30498        6.18892
       432         1        2.00000       73.75709       10.30498        2.00394
       433         1        2.00000       74.42497        5.66858        4.09678
       434         1        2.00000       74.42498        5.66858        8.28184
       435         1        2.00000       74.42651       12.29001        8.28164
       436         1        2.00000       74.42650       12.29001        4.09665
       437         1        2.00000       75.09325        1.03225        6.18939
       438         1        2.00000       75.09485        7.65364        2.00440
       439         1        2.00000       75.09478        7.65371        6.18938
       440         1        2.00000       75.09332        1.03225        2.00442
       441         1        2.00000       75.76297        3.01724        4.09729
       442         1        2.00000       75.76298        3.01724        8.28223
       443         1        2.00000       75.76450        9.63868        4.09696
       444         1        2.00000       75.76451        9.63867        8.28196
       445         1        2.00000       76.43254        5.00236        6.19011
       446         1        2.00000       76.43415       11.62371        6.18963
       447         1        2.00000       76.43277        5.00228        2.00512
       448         1        2.00000       76.43422       11.62372        2.00465
       449         1        2.00000       77.10234        6.98732        8.28247
       450         1        2.00000       77.10226        6.98736        4.09754
       451         1        2.00000       77.10082        0.36587        8.28244
       452         1        2.00000       77.10081        0.36587        4.09750
       453         1        2.00000       77.77206        8.97230        2.00495
       454         1        2.00000       77.77206        8.97237        6.18992
       455         1        2.00000       77.77053        2.35094        2.00551
       456         1        2.00000       77.77054        2.35093        6.19049
       457         1        2.00000       78.44171       10.95735        8.28255
       458         1        2.00000       78.44170       10.95737        4.09749
       459         1        2.00000       78.44018        4.33596        8.28320
       460         1        2.00000       78.44017        4.33607        4.09911
       461         1        2.00000       79.11142       12.94250        2.00547
       462         1        2.00000       79.11135       12.94224        6.19043
       463         1        2.00000       79.10989        6.32099        2.00562
       464         1        2.00000       79.10990        6.32097        6.19060
       465         1        2.00000       79.77963        8.30595        8.28272
       466         1        2.00000       79.77954        8.30597        4.09775
       467         1        2.00000       79.77802        1.68454        8.28325
       468         1        2.00000       79.77801        1.68464        4.09917
       469         1        2.00000       80.44926       10.29096        2.00514
       470         1        2.00000       80.44927       10.29096        6.19011
       471         1        2.00000       80.44765        3.66966        2.00659
       472         1        2.00000       80.44766        3.66966        6.19164
       473         2       -2.00000        0.27021       12.27605        2.00527
       474         2       -2.00000        0.27029       12.27586        6.19023
       475         2       -2.00000        0.26851        5.65387        2.00631
       476         2       -2.00000        0.26901        5.65535        6.19142
       477         2       -2.00000        0.93849        7.63954        8.28306
       478         2       -2.00000        0.93849        7.63954        4.09781
       479         2       -2.00000        0.93696        1.01811        8.28312
       480         2       -2.00000        0.93679        1.01828        4.09804
       481         2       -2.00000        1.60821        9.62455        2.00506
       482         2       -2.00000        1.60821        9.62449        6.19003
       483         2       -2.00000        1.60579        3.00337        2.00636
       484         2       -2.00000        1.60733        3.00286        6.19121
       485         2       -2.00000        2.27786       11.60948        8.28240
       486         2       -2.00000        2.27785       11.60954        4.09737
       487         2       -2.00000        2.27633        4.98805        8.28305
       488         2       -2.00000        2.27632        4.98807        4.09797
       489         2       -2.00000        2.94596        6.97301        2.00497
       490         2       -2.00000        2.94613        6.97308        6.18994
       491         2       -2.00000        2.94443        0.35174        2.00501
       492         2       -2.00000        2.94452        0.35154        6.18995
       493         2       -2.00000        3.61578        8.95804        8.28211
       494         2       -2.00000        3.61577        8.95804        4.09711
       495         2       -2.00000        3.61417        2.33660        8.28273
       496         2       -2.00000        3.61416        2.33661        4.09745
       497         2       -2.00000        4.28541       10.94305        2.00446
       498         2       -2.00000        4.28550       10.94301        6.18943
       499         2       -2.00000        4.28380        4.32153        2.00475
       500         2       -2.00000        4.28405        4.32162        6.18973
       501         2       -2.00000        4.95362        6.30655        8.28191
       502         2       -2.00000        4.95361        6.30657        4.09688
       503         2       -2.00000        4.95515       12.92800        8.28185
       504         2       -2.00000        4.95514       12.92800        4.09686
       505         2       -2.00000        5.62181        1.67012        6.18929
       506         2       -2.00000        5.62180        1.67011        2.00432
       507         2       -2.00000        5.62334        8.29154        6.18910
       508         2       -2.00000        5.62333        8.29154        2.00413
       509         2       -2.00000        6.29153        3.65508        4.09656
       510         2       -2.00000        6.29154        3.65508        8.28154
       511         2       -2.00000        6.29306       10.27654        8.28139
       512         2       -2.00000        6.29306       10.27654        4.09641
       513         2       -2.00000        6.96126        5.64008        6.18878
       514         2       -2.00000        6.96125        5.64005        2.00381
       515         2       -2.00000        6.96278       12.26150        2.00376
       516         2       -2.00000        6.96278       12.26150        6.18872
       517         2       -2.00000        7.62937        1.00361        8.28110
       518         2       -2.00000        7.62937        1.00361        4.09613
       519         2       -2.00000        7.63090        7.62504        8.28103
       520         2       -2.00000        7.63089        7.62503        4.09603
       521         2       -2.00000        8.29909        2.98858        2.00342
       522         2       -2.00000        8.30062        9.61002        6.18832
       523         2       -2.00000        8.29909        2.98858        6.18840
       524         2       -2.00000        8.30061        9.61004        2.00335
       525         2       -2.00000        8.97026       11.59496        4.09566
       526         2       -2.00000        8.96881        4.97354        4.09567
       527         2       -2.00000        8.96882        4.97353        8.28064
       528         2       -2.00000        8.97035       11.59496        8.28062
       529         2       -2.00000        9.63708        0.33712        2.00298
       530         2       -2.00000        9.63709        0.33712        6.18796
       531         2       -2.00000        9.63862        6.95855        6.18796
       532         2       -2.00000        9.63861        6.95854        2.00298
       533         2       -2.00000       10.30657        2.32208        4.09526
       534         2       -2.00000       10.30658        2.32208        8.28025
       535         2       -2.00000       10.30802        8.94351        4.09522
       536         2       -2.00000       10.30803        8.94351        8.28022
       537         2       -2.00000       10.97661        4.30695        2.00261
       538         2       -2.00000       10.97662        4.30693        6.18758
       539         2       -2.00000       10.97814       10.92838        2.00257
       540         2       -2.00000       10.97815       10.92836        6.18753
       541         2       -2.00000       11.64569        6.29187        4.09485
       542         2       -2.00000       11.64570        6.29187        8.27982
       543         2       -2.00000       11.64722       12.91330        4.09489
       544         2       -2.00000       11.64723       12.91330        8.27985
       545         2       -2.00000       12.31486        1.65613        2.00219
       546         2       -2.00000       12.31486        1.65613        6.18717
       547         2       -2.00000       12.31639        8.27754        2.00218
       548         2       -2.00000       12.31639        8.27755        6.18717
       549         2       -2.00000       12.98370        3.63985        8.27948
       550         2       -2.00000       12.98369        3.63985        4.09449
       551         2       -2.00000       12.98523       10.26128        8.27948
       552         2       -2.00000       12.98522       10.26128        4.09449
       553         2       -2.00000       13.65422        5.62505        2.00184
       554         2       -2.00000       13.65423        5.62505        6.18681
       555         2       -2.00000       13.65567       12.24647        2.00182
       556         2       -2.00000       13.65568       12.24647        6.18680
       557         2       -2.00000       14.31862        0.99021        4.09417
       558         2       -2.00000       14.31863        0.99021        8.27913
       559         2       -2.00000       14.32015        7.61162        4.09415
       560         2       -2.00000       14.32016        7.61162        8.27913
       561         2       -2.00000       14.99998        2.97420        2.00150
       562         2       -2.00000       14.99999        2.97420        6.18646
       563         2       -2.00000       15.00151        9.59563        2.00149
       564         2       -2.00000       15.00152        9.59563        6.18646
       565         2       -2.00000       15.65265        4.95462        4.09384
       566         2       -2.00000       15.65266        4.95462        8.27881
       567         2       -2.00000       15.65419       11.57603        8.27880
       568         2       -2.00000       15.65418       11.57603        4.09383
       569         2       -2.00000       16.33160        0.32984        2.00120
       570         2       -2.00000       16.33161        0.32983        6.18617
       571         2       -2.00000       16.33313        6.95126        2.00118
       572         2       -2.00000       16.33314        6.95126        6.18615
       573         2       -2.00000       16.99705        2.30020        8.27851
       574         2       -2.00000       16.99704        2.30020        4.09353
       575         2       -2.00000       16.99858        8.92163        8.27851
       576         2       -2.00000       16.99857        8.92163        4.09353
       577         2       -2.00000       17.70039        4.29221        2.00087
       578         2       -2.00000       17.70040        4.29221        6.18584
       579         2       -2.00000       17.70184       10.91365        2.00088
       580         2       -2.00000       17.70185       10.91365        6.18585
       581         2       -2.00000       18.27076        6.27549        8.27826
       582         2       -2.00000       18.27076        6.27549        4.09329
       583         2       -2.00000       18.27221       12.89693        8.27825
       584         2       -2.00000       18.27221       12.89693        4.09326
       585         2       -2.00000       19.16554        1.54063        2.00049
       586         2       -2.00000       19.16555        1.54065        6.18547
       587         2       -2.00000       19.16707        8.16209        2.00048
       588         2       -2.00000       19.16708        8.16209        6.18546
       589         2       -2.00000       19.59323        3.57035        8.27790
       590         2       -2.00000       19.59322        3.57035        4.09292
       591         2       -2.00000       19.59476       10.19178        8.27789
       592         2       -2.00000       19.59475       10.19178        4.09292
       593         2       -2.00000       20.87077        5.19088        6.18493
       594         2       -2.00000       20.87076        5.19090        1.99996
       595         2       -2.00000       20.87230       11.81231        6.18493
       596         2       -2.00000       20.87229       11.81231        1.99996
       597         2       -2.00000       21.03498        0.65624        8.27737
       598         2       -2.00000       21.03497        0.65624        4.09239
       599         2       -2.00000       21.03650        7.27768        4.09240
       600         2       -2.00000       21.03651        7.27768        8.27737
       601         2       -2.00000       22.57770        3.99777        8.27681
       602         2       -2.00000       22.57769        3.99777        4.09184
       603         2       -2.00000       22.57922       10.61918        4.09182
       604         2       -2.00000       22.57923       10.61918        8.27680
       605         2       -2.00000       22.69589        1.90381        1.99932
       606         2       -2.00000       22.69589        1.90381        6.18430
       607         2       -2.00000       22.69742        8.52522        1.99932
       608         2       -2.00000       22.69742        8.52522        6.18430
       609         2       -2.00000       24.03568        0.33526        4.09131
       610         2       -2.00000       24.03568        0.33527        8.27629
       611         2       -2.00000       24.03712        6.95670        4.09132
       612         2       -2.00000       24.03721        6.95670        8.27630
       613         2       -2.00000       24.44017        4.91870        6.18376
       614         2       -2.00000       24.44017        4.91870        1.99879
       615         2       -2.00000       24.44169       11.54013        1.99879
       616         2       -2.00000       24.44170       11.54013        6.18377
       617         2       -2.00000       25.38058        3.05887        4.09098
       618         2       -2.00000       25.38058        3.05887        8.27595
       619         2       -2.00000       25.38211        9.68032        4.09098
       620         2       -2.00000       25.38211        9.68032        8.27595
       621         2       -2.00000       25.92593        1.07006        6.18341
       622         2       -2.00000       25.92592        1.07006        1.99843
       623         2       -2.00000       25.92746        7.69150        6.18341
       624         2       -2.00000       25.92745        7.69150        1.99843
       625         2       -2.00000       26.64235        5.70517        4.09080
       626         2       -2.00000       26.64235        5.70517        8.27577
       627         2       -2.00000       26.64388       12.32661        4.09080
       628         2       -2.00000       26.64388       12.32661        8.27578
       629         2       -2.00000       27.30736        3.73524        6.18318
       630         2       -2.00000       27.30735        3.73524        1.99821
       631         2       -2.00000       27.30889       10.35667        6.18317
       632         2       -2.00000       27.30888       10.35667        1.99820
       633         2       -2.00000       27.98530        1.73577        4.09061
       634         2       -2.00000       27.98530        1.73577        8.27559
       635         2       -2.00000       27.98683        8.35720        4.09061
       636         2       -2.00000       27.98683        8.35720        8.27558
       637         2       -2.00000       28.63728        6.37836        1.99804
       638         2       -2.00000       28.63729        6.37836        6.18301
       639         2       -2.00000       28.63889       12.99980        1.99803
       640         2       -2.00000       28.63890       12.99980        6.18301
       641         2       -2.00000       29.31999        4.39358        4.09044
       642         2       -2.00000       29.32000        4.39358        8.27542
       643         2       -2.00000       29.32152       11.01502        4.09044
       644         2       -2.00000       29.32153       11.01502        8.27542
       645         2       -2.00000       29.98387        2.40616        1.99789
       646         2       -2.00000       29.98379        2.40616        6.18286
       647         2       -2.00000       29.98531        9.02758        1.99789
       648         2       -2.00000       29.98532        9.02758        6.18286
       649         2       -2.00000       30.65374        0.42094        8.27528
       650         2       -2.00000       30.65373        0.42094        4.09031
       651         2       -2.00000       30.65518        7.04235        4.09031
       652         2       -2.00000       30.65518        7.04235        8.27528
       653         2       -2.00000       31.32310        5.05836        6.18274
       654         2       -2.00000       31.32309        5.05836        1.99776
       655         2       -2.00000       31.32462       11.67980        1.99776
       656         2       -2.00000       31.32463       11.67980        6.18274
       657         2       -2.00000       31.99287        3.07212        4.09018
       658         2       -2.00000       31.99288        3.07212        8.27517
       659         2       -2.00000       31.99440        9.69355        4.09018
       660         2       -2.00000       31.99441        9.69355        8.27516
       661         2       -2.00000       32.66104        1.08691        6.18262
       662         2       -2.00000       32.66103        1.08692        1.99765
       663         2       -2.00000       32.66248        7.70834        6.18262
       664         2       -2.00000       32.66256        7.70835        1.99765
       665         2       -2.00000       33.33177        5.72314        4.09008
       666         2       -2.00000       33.33178        5.72314        8.27505
       667         2       -2.00000       33.33330       12.34458        4.09008
       668         2       -2.00000       33.33331       12.34458        8.27505
       669         2       -2.00000       34.00026        3.73780        6.18251
       670         2       -2.00000       34.00025        3.73780        1.99754
       671         2       -2.00000       34.00171       10.35924        6.18251
       672         2       -2.00000       34.00170       10.35923        1.99754
       673         2       -2.00000       34.66914        1.75244        4.08998
       674         2       -2.00000       34.66915        1.75244        8.27495
       675         2       -2.00000       34.67067        8.37387        4.08998
       676         2       -2.00000       34.67068        8.37387        8.27495
       677         2       -2.00000       35.33940        6.38858        6.18242
       678         2       -2.00000       35.33939        6.38858        1.99745
       679         2       -2.00000       35.34101       13.01002        6.18241
       680         2       -2.00000       35.34100       13.01002        1.99744
       681         2       -2.00000       36.00821        4.40325        4.08989
       682         2       -2.00000       36.00821        4.40325        8.27486
       683         2       -2.00000       36.00973       11.02468        4.08988
       684         2       -2.00000       36.00974       11.02468        8.27486
       685         2       -2.00000       36.67702        2.41796        6.18234
       686         2       -2.00000       36.67701        2.41796        1.99736
       687         2       -2.00000       36.67847        9.03939        6.18234
       688         2       -2.00000       36.67846        9.03939        1.99736
       689         2       -2.00000       37.34582        0.43263        4.08981
       690         2       -2.00000       37.34583        0.43263        8.27478
       691         2       -2.00000       37.34735        7.05406        4.08982
       692         2       -2.00000       37.34736        7.05406        8.27478
       693         2       -2.00000       38.01761       11.69019        6.18227
       694         2       -2.00000       38.01760       11.69019        1.99730
       695         2       -2.00000       38.01608        5.06876        6.18227
       696         2       -2.00000       38.01607        5.06874        1.99730
       697         2       -2.00000       38.68488        3.08345        4.08976
       698         2       -2.00000       38.68489        3.08345        8.27473
       699         2       -2.00000       38.68641        9.70487        4.08976
       700         2       -2.00000       38.68642        9.70487        8.27473
       701         2       -2.00000       39.35369        1.09814        6.18223
       702         2       -2.00000       39.35369        1.09814        1.99725
       703         2       -2.00000       39.35514        7.71957        6.18223
       704         2       -2.00000       39.35513        7.71957        1.99725
       705         2       -2.00000       40.02547       12.35569        4.08974
       706         2       -2.00000       40.02548       12.35569        8.27471
       707         2       -2.00000       40.02394        5.73426        4.08973
       708         2       -2.00000       40.02395        5.73426        8.27471
       709         2       -2.00000       40.69276        3.74896        6.18222
       710         2       -2.00000       40.69275        3.74896        1.99725
       711         2       -2.00000       40.69428       10.37038        6.18222
       712         2       -2.00000       40.69428       10.37038        1.99725
       713         2       -2.00000       41.36156        1.76366        4.08974
       714         2       -2.00000       41.36157        1.76366        8.27472
       715         2       -2.00000       41.36301        8.38509        4.08975
       716         2       -2.00000       41.36302        8.38509        8.27472
       717         2       -2.00000       42.03335       13.02121        6.18224
       718         2       -2.00000       42.03334       13.02121        1.99727
       719         2       -2.00000       42.03182        6.39978        6.18224
       720         2       -2.00000       42.03181        6.39978        1.99728
       721         2       -2.00000       42.70062        4.41448        4.08977
       722         2       -2.00000       42.70063        4.41448        8.27476
       723         2       -2.00000       42.70215       11.03591        4.08978
       724         2       -2.00000       42.70216       11.03591        8.27475
       725         2       -2.00000       43.36943        2.42918        6.18230
       726         2       -2.00000       43.36942        2.42918        1.99732
       727         2       -2.00000       43.37088        9.05061        6.18230
       728         2       -2.00000       43.37087        9.05061        1.99732
       729         2       -2.00000       44.03824        0.44387        4.08985
       730         2       -2.00000       44.03824        0.44387        8.27482
       731         2       -2.00000       44.03968        7.06530        4.08985
       732         2       -2.00000       44.03969        7.06530        8.27482
       733         2       -2.00000       44.70849        5.08000        1.99740
       734         2       -2.00000       44.70849        5.08000        6.18238
       735         2       -2.00000       44.71002       11.70144        1.99740
       736         2       -2.00000       44.71002       11.70144        6.18237
       737         2       -2.00000       45.37731        3.09471        8.27490
       738         2       -2.00000       45.37730        3.09471        4.08993
       739         2       -2.00000       45.37883        9.71614        8.27490
       740         2       -2.00000       45.37883        9.71614        4.08992
       741         2       -2.00000       46.04611        1.10941        6.18246
       742         2       -2.00000       46.04610        1.10941        1.99749
       743         2       -2.00000       46.04756        7.73084        6.18246
       744         2       -2.00000       46.04755        7.73084        1.99749
       745         2       -2.00000       46.71636        5.74555        4.09003
       746         2       -2.00000       46.71637        5.74555        8.27500
       747         2       -2.00000       46.71790       12.36698        8.27500
       748         2       -2.00000       46.71789       12.36698        4.09003
       749         2       -2.00000       47.38524        3.76024        1.99759
       750         2       -2.00000       47.38525        3.76024        6.18256
       751         2       -2.00000       47.38669       10.38167        1.99759
       752         2       -2.00000       47.38670       10.38167        6.18256
       753         2       -2.00000       48.05397        1.77497        4.09013
       754         2       -2.00000       48.05398        1.77497        8.27510
       755         2       -2.00000       48.05542        8.39640        4.09013
       756         2       -2.00000       48.05543        8.39640        8.27511
       757         2       -2.00000       48.72423        6.41109        1.99770
       758         2       -2.00000       48.72423        6.41109        6.18267
       759         2       -2.00000       48.72575       13.03251        1.99770
       760         2       -2.00000       48.72576       13.03252        6.18267
       761         2       -2.00000       49.39304        4.42582        4.09023
       762         2       -2.00000       49.39304        4.42582        8.27522
       763         2       -2.00000       49.39448       11.04724        4.09023
       764         2       -2.00000       49.39449       11.04724        8.27522
       765         2       -2.00000       50.06192        2.44050        1.99781
       766         2       -2.00000       50.06193        2.44050        6.18279
       767         2       -2.00000       50.06345        9.06193        1.99782
       768         2       -2.00000       50.06346        9.06193        6.18279
       769         2       -2.00000       50.73194        7.07663        4.09037
       770         2       -2.00000       50.73195        7.07663        8.27534
       771         2       -2.00000       50.73041        0.45520        4.09037
       772         2       -2.00000       50.73042        0.45518        8.27534
       773         2       -2.00000       51.40114        5.09145        1.99795
       774         2       -2.00000       51.40115        5.09147        6.18293
       775         2       -2.00000       51.40267       11.71288        1.99795
       776         2       -2.00000       51.40260       11.71288        6.18292
       777         2       -2.00000       52.06931        3.10622        4.09052
       778         2       -2.00000       52.06932        3.10622        8.27548
       779         2       -2.00000       52.07084        9.72765        4.09052
       780         2       -2.00000       52.07085        9.72765        8.27548
       781         2       -2.00000       52.73908        1.12017        1.99811
       782         2       -2.00000       52.73901        1.12017        6.18308
       783         2       -2.00000       52.74053        7.74162        1.99811
       784         2       -2.00000       52.74054        7.74162        6.18308
       785         2       -2.00000       53.40854        5.75758        8.27566
       786         2       -2.00000       53.40853        5.75760        4.09069
       787         2       -2.00000       53.40999       12.37901        8.27566
       788         2       -2.00000       53.40998       12.37901        4.09069
       789         2       -2.00000       54.07806        3.77210        1.99829
       790         2       -2.00000       54.07807        3.77210        6.18327
       791         2       -2.00000       54.07959       10.39351        1.99829
       792         2       -2.00000       54.07960       10.39352        6.18327
       793         2       -2.00000       54.74300        1.78514        8.27587
       794         2       -2.00000       54.74299        1.78514        4.09089
       795         2       -2.00000       54.74452        8.40658        4.09089
       796         2       -2.00000       54.74453        8.40657        8.27587
       797         2       -2.00000       55.42521        6.42223        1.99852
       798         2       -2.00000       55.42522        6.42222        6.18349
       799         2       -2.00000       55.42675       13.04365        6.18349
       800         2       -2.00000       55.42674       13.04363        1.99852
       801         2       -2.00000       56.07680        4.44169        4.09112
       802         2       -2.00000       56.07681        4.44169        8.27610
       803         2       -2.00000       56.07833       11.06312        4.09112
       804         2       -2.00000       56.07834       11.06312        8.27610
       805         2       -2.00000       56.75619        2.44447        1.99876
       806         2       -2.00000       56.75620        2.44446        6.18373
       807         2       -2.00000       56.75772        9.06590        1.99876
       808         2       -2.00000       56.75773        9.06590        6.18374
       809         2       -2.00000       57.42241        7.09530        4.09139
       810         2       -2.00000       57.42242        7.09530        8.27636
       811         2       -2.00000       57.42080        0.47387        4.09138
       812         2       -2.00000       57.42081        0.47387        8.27636
       813         2       -2.00000       58.12590        5.10348        1.99906
       814         2       -2.00000       58.12591        5.10349        6.18404
       815         2       -2.00000       58.12735       11.72491        1.99907
       816         2       -2.00000       58.12736       11.72491        6.18404
       817         2       -2.00000       58.69292        3.11943        4.09162
       818         2       -2.00000       58.69293        3.11943        8.27660
       819         2       -2.00000       58.69445        9.74088        4.09162
       820         2       -2.00000       58.69446        9.74088        8.27660
       821         2       -2.00000       59.59265        1.23499        1.99946
       822         2       -2.00000       59.59266        1.23499        6.18444
       823         2       -2.00000       59.59426        7.85642        1.99946
       824         2       -2.00000       59.59427        7.85642        6.18444
       825         2       -2.00000       60.01874        5.82574        4.09200
       826         2       -2.00000       60.01875        5.82574        8.27697
       827         2       -2.00000       60.02028       12.44717        8.27697
       828         2       -2.00000       60.02027       12.44717        4.09200
       829         2       -2.00000       61.30176        4.20967        6.18502
       830         2       -2.00000       61.30175        4.20967        2.00004
       831         2       -2.00000       61.30329       10.83109        6.18501
       832         2       -2.00000       61.30328       10.83109        2.00004
       833         2       -2.00000       61.46185        2.12208        8.27755
       834         2       -2.00000       61.46184        2.12208        4.09258
       835         2       -2.00000       61.46338        8.74350        8.27755
       836         2       -2.00000       61.46337        8.74350        4.09258
       837         2       -2.00000       63.00488        5.40726        8.27817
       838         2       -2.00000       63.00487        5.40727        4.09320
       839         2       -2.00000       63.00641       12.02869        8.27816
       840         2       -2.00000       63.00640       12.02870        4.09319
       841         2       -2.00000       63.12680        0.87913        6.18571
       842         2       -2.00000       63.12679        0.87913        2.00074
       843         2       -2.00000       63.12841        7.50056        6.18571
       844         2       -2.00000       63.12832        7.50054        2.00074
       845         2       -2.00000       64.46141        2.45210        8.27877
       846         2       -2.00000       64.46140        2.45209        4.09380
       847         2       -2.00000       64.46294        9.07353        8.27877
       848         2       -2.00000       64.46293        9.07353        4.09379
       849         2       -2.00000       64.86774        4.48914        6.18634
       850         2       -2.00000       64.86773        4.48913        2.00136
       851         2       -2.00000       64.86927       11.11057        6.18635
       852         2       -2.00000       64.86926       11.11057        2.00137
       853         2       -2.00000       65.80464        6.35121        8.27923
       854         2       -2.00000       65.80464        6.35122        4.09425
       855         2       -2.00000       65.80617       12.97264        8.27921
       856         2       -2.00000       65.80616       12.97264        4.09424
       857         2       -2.00000       66.35156        1.71782        6.18681
       858         2       -2.00000       66.35155        1.71782        2.00184
       859         2       -2.00000       66.35309        8.33927        6.18681
       860         2       -2.00000       66.35308        8.33927        2.00184
       861         2       -2.00000       67.06607        3.70449        4.09455
       862         2       -2.00000       67.06608        3.70449        8.27953
       863         2       -2.00000       67.06760       10.32592        4.09455
       864         2       -2.00000       67.06761       10.32592        8.27953
       865         2       -2.00000       67.73208        5.67417        6.18722
       866         2       -2.00000       67.73207        5.67415        2.00224
       867         2       -2.00000       67.73361       12.29560        6.18720
       868         2       -2.00000       67.73360       12.29560        2.00223
       869         2       -2.00000       68.40958        1.05171        8.27988
       870         2       -2.00000       68.40957        1.05171        4.09490
       871         2       -2.00000       68.41110        7.67312        4.09491
       872         2       -2.00000       68.41111        7.67312        8.27989
       873         2       -2.00000       69.06102        3.03042        6.18759
       874         2       -2.00000       69.06102        3.03042        2.00262
       875         2       -2.00000       69.06255        9.65184        6.18758
       876         2       -2.00000       69.06254        9.65186        2.00260
       877         2       -2.00000       69.74441        5.01483        8.28026
       878         2       -2.00000       69.74441        5.01483        4.09530
       879         2       -2.00000       69.74594       11.63626        8.28025
       880         2       -2.00000       69.74594       11.63627        4.09527
       881         2       -2.00000       70.40928        7.00194        6.18801
       882         2       -2.00000       70.40928        7.00194        2.00304
       883         2       -2.00000       70.40776        0.38052        6.18797
       884         2       -2.00000       70.40775        0.38053        2.00299
       885         2       -2.00000       71.07845        2.36547        8.28068
       886         2       -2.00000       71.07845        2.36547        4.09568
       887         2       -2.00000       71.07998        8.98689        8.28065
       888         2       -2.00000       71.07997        8.98689        4.09567
       889         2       -2.00000       71.74728        4.34918        6.18842
       890         2       -2.00000       71.74728        4.34919        2.00346
       891         2       -2.00000       71.74881       10.97061        6.18834
       892         2       -2.00000       71.74880       10.97062        2.00337
       893         2       -2.00000       72.41798        6.33513        8.28109
       894         2       -2.00000       72.41797        6.33512        4.09614
       895         2       -2.00000       72.41951       12.95656        8.28105
       896         2       -2.00000       72.41950       12.95656        4.09607
       897         2       -2.00000       73.08545        1.69862        6.18880
       898         2       -2.00000       73.08552        1.69863        2.00382
       899         2       -2.00000       73.08697        8.32005        6.18878
       900         2       -2.00000       73.08697        8.32005        2.00380
       901         2       -2.00000       73.75557        3.68354        4.09657
       902         2       -2.00000       73.75558        3.68353        8.28156
       903         2       -2.00000       73.75711       10.30497        8.28143
       904         2       -2.00000       73.75710       10.30498        4.09644
       905         2       -2.00000       74.42497        5.66861        2.00435
       906         2       -2.00000       74.42497        5.66859        6.18932
       907         2       -2.00000       74.42642       12.29001        6.18911
       908         2       -2.00000       74.42650       12.29002        2.00413
       909         2       -2.00000       75.09333        1.03225        8.28193
       910         2       -2.00000       75.09333        1.03225        4.09691
       911         2       -2.00000       75.09477        7.65368        4.09689
       912         2       -2.00000       75.09478        7.65368        8.28187
       913         2       -2.00000       75.76305        3.01728        2.00477
       914         2       -2.00000       75.76289        3.01720        6.18975
       915         2       -2.00000       75.76442        9.63871        6.18946
       916         2       -2.00000       75.76449        9.63866        2.00448
       917         2       -2.00000       76.43261        5.00232        4.09749
       918         2       -2.00000       76.43262        5.00230        8.28277
       919         2       -2.00000       76.43414       11.62372        4.09714
       920         2       -2.00000       76.43415       11.62372        8.28214
       921         2       -2.00000       77.10233        6.98724        2.00499
       922         2       -2.00000       77.10226        6.98742        6.18999
       923         2       -2.00000       77.10088        0.36591        2.00499
       924         2       -2.00000       77.10073        0.36585        6.18997
       925         2       -2.00000       77.77207        8.97233        8.28243
       926         2       -2.00000       77.77198        8.97238        4.09739
       927         2       -2.00000       77.77054        2.35089        8.28303
       928         2       -2.00000       77.77053        2.35090        4.09794
       929         2       -2.00000       78.44170       10.95734        2.00506
       930         2       -2.00000       78.44171       10.95741        6.19005
       931         2       -2.00000       78.44090        4.33572        2.00623
       932         2       -2.00000       78.43937        4.33624        6.19134
       933         2       -2.00000       79.11144       12.94238        8.28305
       934         2       -2.00000       79.11143       12.94238        4.09780
       935         2       -2.00000       79.10991        6.32096        8.28317
       936         2       -2.00000       79.10982        6.32113        4.09809
       937         2       -2.00000       79.77962        8.30588        2.00526
       938         2       -2.00000       79.77955        8.30605        6.19025
       939         2       -2.00000       79.77833        1.68534        2.00648
       940         2       -2.00000       79.77785        1.68386        6.19133
       941         2       -2.00000       80.44935       10.29097        8.28258
       942         2       -2.00000       80.44927       10.29097        4.09759
       943         2       -2.00000       80.44774        3.66954        8.28343
       944         2       -2.00000       80.44733        3.67024        4.10500
