# Supplementary material for: Quantitative prediction of grain boundary thermal conductivities from local atomic environments
Source: Nat Commun. 2020 Apr 15;11:1854. doi: 10.1038/s41467-020-15619-9 (PMC7160158; doi:10.1038/s41467-020-15619-9)
Supplement: Supplementary file 4 — Supplementary Data 1 [file 41467_2020_15619_MOESM4_ESM.zip › MgO_GBs/sym_tilt/standard_pressure/001/s101_10_1_0.lmp]

LAMMPS data file

      2992          atoms
         0          bonds
         0         angles
         0      dihedrals
         0      impropers
         2     atom types
         0     bond types
         0    angle types
         0 dihedral types
         0 improper types

      0.0000000     80.3267070 xlo xhi
      0.0000000     42.2959130 ylo yhi
      0.0000000      8.3906510 zlo zhi
      0.0000000      0.0000000      0.0000000 xy xz yz

Masses

1                24.30500 # Mg
2                15.99940 # O

Atoms

         1         1        2.00000        0.10346       11.07764        1.88162
         2         1        2.00000        0.10346       32.22559        3.97928
         3         1        2.00000        0.10346       11.07764        6.07695
         4         1        2.00000        0.10346       32.22559        8.17461
         5         1        2.00000        0.31456        8.98378        3.97928
         6         1        2.00000        0.31456       30.13174        1.88162
         7         1        2.00000        0.31456        8.98378        8.17461
         8         1        2.00000        0.31456       30.13174        6.07695
         9         1        2.00000        0.52469        6.88958        1.88162
        10         1        2.00000        0.52469       28.03754        3.97928
        11         1        2.00000        0.52469        6.88958        6.07695
        12         1        2.00000        0.52469       28.03754        8.17461
        13         1        2.00000        0.73362        4.79517        3.97928
        14         1        2.00000        0.73362       25.94313        1.88162
        15         1        2.00000        0.73362        4.79517        8.17461
        16         1        2.00000        0.73362       25.94313        6.07695
        17         1        2.00000        0.94183        2.70085        1.88162
        18         1        2.00000        0.94183       23.84880        3.97928
        19         1        2.00000        0.94183        2.70085        6.07695
        20         1        2.00000        0.94183       23.84880        8.17461
        21         1        2.00000        1.14996        0.60703        3.97928
        22         1        2.00000        1.14996       21.75499        1.88162
        23         1        2.00000        1.14996        0.60703        8.17461
        24         1        2.00000        1.14996       21.75499        6.07695
        25         1        2.00000        1.35873       40.80972        1.88162
        26         1        2.00000        1.35873       19.66176        3.97928
        27         1        2.00000        1.35873       40.80972        6.07695
        28         1        2.00000        1.35873       19.66176        8.17461
        29         1        2.00000        1.56854       38.71700        3.97928
        30         1        2.00000        1.56854       17.56905        1.88162
        31         1        2.00000        1.56854       38.71700        8.17461
        32         1        2.00000        1.56854       17.56905        6.07695
        33         1        2.00000        1.77940       36.62445        1.88162
        34         1        2.00000        1.77940       15.47650        3.97928
        35         1        2.00000        1.77940       36.62445        6.07695
        36         1        2.00000        1.77940       15.47650        8.17461
        37         1        2.00000        1.99090       34.53157        3.97928
        38         1        2.00000        1.99090       13.38361        1.88162
        39         1        2.00000        1.99090       34.53157        8.17461
        40         1        2.00000        1.99090       13.38361        6.07695
        41         1        2.00000        2.20248       32.43779        1.88162
        42         1        2.00000        2.20248       11.28984        3.97928
        43         1        2.00000        2.20248       32.43779        6.07695
        44         1        2.00000        2.20248       11.28984        8.17461
        45         1        2.00000        2.41358       30.34283        3.97928
        46         1        2.00000        2.41358        9.19488        1.88162
        47         1        2.00000        2.41358       30.34283        8.17461
        48         1        2.00000        2.41358        9.19488        6.07695
        49         1        2.00000        2.62387       28.24694        1.88162
        50         1        2.00000        2.62387        7.09899        3.97928
        51         1        2.00000        2.62387       28.24694        6.07695
        52         1        2.00000        2.62387        7.09899        8.17461
        53         1        2.00000        2.83320       26.15080        3.97928
        54         1        2.00000        2.83320        5.00285        1.88162
        55         1        2.00000        2.83320       26.15080        8.17461
        56         1        2.00000        2.83320        5.00285        6.07695
        57         1        2.00000        3.04205       24.05546        1.88162
        58         1        2.00000        3.04205        2.90751        3.97928
        59         1        2.00000        3.04205       24.05546        6.07695
        60         1        2.00000        3.04205        2.90751        8.17461
        61         1        2.00000        3.25074       21.96177        3.97928
        62         1        2.00000        3.25074       21.96177        8.17461
        63         1        2.00000        3.25074        0.81382        6.07695
        64         1        2.00000        3.25074        0.81382        1.88162
        65         1        2.00000        3.45975       19.86986        6.07695
        66         1        2.00000        3.45975       19.86986        1.88162
        67         1        2.00000        3.45975       41.01782        3.97928
        68         1        2.00000        3.45975       41.01782        8.17461
        69         1        2.00000        3.66948       17.77917        3.97928
        70         1        2.00000        3.66948       17.77917        8.17461
        71         1        2.00000        3.66948       38.92713        6.07695
        72         1        2.00000        3.66948       38.92713        1.88162
        73         1        2.00000        3.87994       15.68865        6.07695
        74         1        2.00000        3.87994       15.68865        1.88162
        75         1        2.00000        3.87994       36.83661        3.97928
        76         1        2.00000        3.87994       36.83661        8.17461
        77         1        2.00000        4.09064       13.59716        8.17461
        78         1        2.00000        4.09064       13.59716        3.97928
        79         1        2.00000        4.09064       34.74512        1.88162
        80         1        2.00000        4.09064       34.74512        6.07695
        81         1        2.00000        4.30125       32.65151        3.97928
        82         1        2.00000        4.30125       32.65151        8.17461
        83         1        2.00000        4.30125       11.50356        1.88162
        84         1        2.00000        4.30125       11.50356        6.07695
        85         1        2.00000        4.51139       30.55516        6.07695
        86         1        2.00000        4.51139       30.55516        1.88162
        87         1        2.00000        4.51139        9.40720        3.97928
        88         1        2.00000        4.51139        9.40720        8.17461
        89         1        2.00000        4.72128       28.45661        3.97928
        90         1        2.00000        4.72128       28.45661        8.17461
        91         1        2.00000        4.72128        7.30865        6.07695
        92         1        2.00000        4.72128        7.30865        1.88162
        93         1        2.00000        4.93134       26.35746        1.88162
        94         1        2.00000        4.93134       26.35746        6.07695
        95         1        2.00000        4.93134        5.20950        8.17461
        96         1        2.00000        4.93134        5.20950        3.97928
        97         1        2.00000        5.14163       24.26013        3.97928
        98         1        2.00000        5.14163       24.26013        8.17461
        99         1        2.00000        5.14163        3.11218        6.07695
       100         1        2.00000        5.14163        3.11218        1.88162
       101         1        2.00000        5.35217       22.16640        6.07695
       102         1        2.00000        5.35217       22.16640        1.88162
       103         1        2.00000        5.35217        1.01844        3.97928
       104         1        2.00000        5.35217        1.01844        8.17461
       105         1        2.00000        5.56246       20.07660        3.97928
       106         1        2.00000        5.56246       20.07660        8.17461
       107         1        2.00000        5.56246       41.22456        6.07695
       108         1        2.00000        5.56246       41.22456        1.88162
       109         1        2.00000        5.77268       17.98930        6.07695
       110         1        2.00000        5.77268       17.98930        1.88162
       111         1        2.00000        5.77268       39.13725        3.97928
       112         1        2.00000        5.77268       39.13725        8.17461
       113         1        2.00000        5.98241       15.90233        3.97928
       114         1        2.00000        5.98241       15.90233        8.17461
       115         1        2.00000        5.98241       37.05029        1.88162
       116         1        2.00000        5.98241       37.05029        6.07695
       117         1        2.00000        6.19142       13.81325        6.07695
       118         1        2.00000        6.19142       13.81325        1.88162
       119         1        2.00000        6.19142       34.96121        3.97928
       120         1        2.00000        6.19142       34.96121        8.17461
       121         1        2.00000        6.39947       11.71990        3.97928
       122         1        2.00000        6.39947       11.71990        8.17461
       123         1        2.00000        6.39947       32.86786        6.07695
       124         1        2.00000        6.39947       32.86786        1.88162
       125         1        2.00000        6.60695        9.62135        6.07695
       126         1        2.00000        6.60695       30.76930        8.17461
       127         1        2.00000        6.60695        9.62135        1.88162
       128         1        2.00000        6.60695       30.76930        3.97928
       129         1        2.00000        6.81532       28.66635        6.07695
       130         1        2.00000        6.81532       28.66635        1.88162
       131         1        2.00000        6.81532        7.51839        8.17461
       132         1        2.00000        6.81532        7.51839        3.97928
       133         1        2.00000        7.02610       26.56204        8.17461
       134         1        2.00000        7.02610       26.56204        3.97928
       135         1        2.00000        7.02610        5.41409        6.07695
       136         1        2.00000        7.02610        5.41409        1.88162
       137         1        2.00000        7.23985       24.46121        1.88162
       138         1        2.00000        7.23985       24.46121        6.07695
       139         1        2.00000        7.23985        3.31325        8.17461
       140         1        2.00000        7.23985        3.31325        3.97928
       141         1        2.00000        7.45488       22.36752        3.97928
       142         1        2.00000        7.45488       22.36752        8.17461
       143         1        2.00000        7.45488        1.21956        6.07695
       144         1        2.00000        7.45488        1.21956        1.88162
       145         1        2.00000        7.66879       20.28136        6.07695
       146         1        2.00000        7.66879       20.28136        1.88162
       147         1        2.00000        7.66879       41.42931        3.97928
       148         1        2.00000        7.66879       41.42931        8.17461
       149         1        2.00000        7.88029       18.20002        8.17461
       150         1        2.00000        7.88029       18.20002        3.97928
       151         1        2.00000        7.88029       39.34797        1.88162
       152         1        2.00000        7.88029       39.34797        6.07695
       153         1        2.00000        8.08890       16.11885        6.07695
       154         1        2.00000        8.08890       16.11885        1.88162
       155         1        2.00000        8.08890       37.26680        3.97928
       156         1        2.00000        8.08890       37.26680        8.17461
       157         1        2.00000        8.29438       14.03336        3.97928
       158         1        2.00000        8.29438       14.03336        8.17461
       159         1        2.00000        8.29438       35.18132        1.88162
       160         1        2.00000        8.29438       35.18132        6.07695
       161         1        2.00000        8.49704       11.94005        6.07695
       162         1        2.00000        8.49704       11.94005        1.88162
       163         1        2.00000        8.49704       33.08801        3.97928
       164         1        2.00000        8.49704       33.08801        8.17461
       165         1        2.00000        8.69866        9.83756        8.17461
       166         1        2.00000        8.69866        9.83756        3.97928
       167         1        2.00000        8.69866       30.98552        6.07695
       168         1        2.00000        8.69866       30.98552        1.88162
       169         1        2.00000        8.90317       28.87572        3.97928
       170         1        2.00000        8.90317       28.87572        8.17461
       171         1        2.00000        8.90317        7.72776        6.07695
       172         1        2.00000        8.90317        7.72776        1.88162
       173         1        2.00000        9.11451       26.76350        1.88162
       174         1        2.00000        9.11451       26.76350        6.07695
       175         1        2.00000        9.11451        5.61554        3.97928
       176         1        2.00000        9.11451        5.61554        8.17461
       177         1        2.00000        9.33509       24.65729        8.17461
       178         1        2.00000        9.33509       24.65729        3.97928
       179         1        2.00000        9.33509        3.50933        1.88162
       180         1        2.00000        9.33509        3.50933        6.07695
       181         1        2.00000        9.55992       22.56385        1.88162
       182         1        2.00000        9.55992       22.56385        6.07695
       183         1        2.00000        9.55992        1.41590        3.97928
       184         1        2.00000        9.55992        1.41590        8.17461
       185         1        2.00000        9.78211       20.48387        8.17461
       186         1        2.00000        9.78211       20.48387        3.97928
       187         1        2.00000        9.78211       41.63182        1.88162
       188         1        2.00000        9.78211       41.63182        6.07695
       189         1        2.00000        9.99698       18.41209        1.88162
       190         1        2.00000        9.99698       18.41209        6.07695
       191         1        2.00000        9.99698       39.56004        3.97928
       192         1        2.00000        9.99698       39.56004        8.17461
       193         1        2.00000       10.20270       16.34031        3.97928
       194         1        2.00000       10.20270       16.34031        8.17461
       195         1        2.00000       10.20270       37.48826        6.07695
       196         1        2.00000       10.20270       37.48826        1.88162
       197         1        2.00000       10.40078       14.25956        1.88162
       198         1        2.00000       10.40078       14.25956        6.07695
       199         1        2.00000       10.40078       35.40752        8.17461
       200         1        2.00000       10.40078       35.40752        3.97928
       201         1        2.00000       10.59300       12.16435        3.97928
       202         1        2.00000       10.59300       12.16435        8.17461
       203         1        2.00000       10.59300       33.31230        6.07695
       204         1        2.00000       10.59300       33.31230        1.88162
       205         1        2.00000       10.78410       10.05458        1.88162
       206         1        2.00000       10.78410       10.05458        6.07695
       207         1        2.00000       10.78410       31.20254        8.17461
       208         1        2.00000       10.78410       31.20254        3.97928
       209         1        2.00000       10.98146       29.08297        6.07695
       210         1        2.00000       10.98146       29.08297        1.88162
       211         1        2.00000       10.98146        7.93501        3.97928
       212         1        2.00000       10.98146        7.93501        8.17461
       213         1        2.00000       11.19208       26.96064        8.17461
       214         1        2.00000       11.19208       26.96064        3.97928
       215         1        2.00000       11.19208        5.81269        1.88162
       216         1        2.00000       11.19208        5.81269        6.07695
       217         1        2.00000       11.42495       24.84771        1.88162
       218         1        2.00000       11.42495       24.84771        6.07695
       219         1        2.00000       11.42495        3.69975        3.97928
       220         1        2.00000       11.42495        3.69975        8.17461
       221         1        2.00000       11.66874       22.75588        3.97928
       222         1        2.00000       11.66874       22.75588        8.17461
       223         1        2.00000       11.66874        1.60792        1.88162
       224         1        2.00000       11.66874        1.60792        6.07695
       225         1        2.00000       11.90819       20.68537        6.07695
       226         1        2.00000       11.90819       20.68537        1.88162
       227         1        2.00000       11.90819       41.83332        8.17461
       228         1        2.00000       11.90819       41.83332        3.97928
       229         1        2.00000       12.13030       18.62729        8.17461
       230         1        2.00000       12.13030       18.62729        3.97928
       231         1        2.00000       12.13030       39.77525        6.07695
       232         1        2.00000       12.13030       39.77525        1.88162
       233         1        2.00000       12.33079       16.56832        6.07695
       234         1        2.00000       12.33079       16.56832        1.88162
       235         1        2.00000       12.33079       37.71628        3.97928
       236         1        2.00000       12.33079       37.71628        8.17461
       237         1        2.00000       12.51105       14.49477        3.97928
       238         1        2.00000       12.51105       14.49477        8.17461
       239         1        2.00000       12.51105       35.64272        1.88162
       240         1        2.00000       12.51105       35.64272        6.07695
       241         1        2.00000       12.68455       12.39262        6.07695
       242         1        2.00000       12.68455       12.39262        1.88162
       243         1        2.00000       12.68455       33.54057        8.17461
       244         1        2.00000       12.68455       33.54057        3.97928
       245         1        2.00000       12.85926       10.26754        8.17461
       246         1        2.00000       12.85926       10.26754        3.97928
       247         1        2.00000       12.85926       31.41550        6.07695
       248         1        2.00000       12.85926       31.41550        1.88162
       249         1        2.00000       13.04795       29.28328        8.17461
       250         1        2.00000       13.04795        8.13532        6.07695
       251         1        2.00000       13.04795       29.28328        3.97928
       252         1        2.00000       13.04795        8.13532        1.88162
       253         1        2.00000       13.25423       27.15148        1.88162
       254         1        2.00000       13.25423       27.15148        6.07695
       255         1        2.00000       13.25423        6.00352        3.97928
       256         1        2.00000       13.25423        6.00352        8.17461
       257         1        2.00000       13.50629       25.03504        8.17461
       258         1        2.00000       13.50629       25.03504        3.97928
       259         1        2.00000       13.50629        3.88708        6.07695
       260         1        2.00000       13.50629        3.88708        1.88162
       261         1        2.00000       13.78382       22.94930        6.07695
       262         1        2.00000       13.78382       22.94930        1.88162
       263         1        2.00000       13.78382        1.80134        3.97928
       264         1        2.00000       13.78382        1.80134        8.17461
       265         1        2.00000       14.05492       20.89291        8.17461
       266         1        2.00000       14.05492       20.89291        3.97928
       267         1        2.00000       14.05492       42.04087        1.88162
       268         1        2.00000       14.05492       42.04087        6.07695
       269         1        2.00000       14.29341       18.84888        6.07695
       270         1        2.00000       14.29341       18.84888        1.88162
       271         1        2.00000       14.29341       39.99683        3.97928
       272         1        2.00000       14.29341       39.99683        8.17461
       273         1        2.00000       14.48411       16.80205        8.17461
       274         1        2.00000       14.48411       16.80205        3.97928
       275         1        2.00000       14.48411       37.95001        1.88162
       276         1        2.00000       14.48411       37.95001        6.07695
       277         1        2.00000       14.63352       14.73480        1.88162
       278         1        2.00000       14.63352       14.73480        6.07695
       279         1        2.00000       14.63352       35.88275        3.97928
       280         1        2.00000       14.63352       35.88275        8.17461
       281         1        2.00000       14.75810       12.62981        3.97928
       282         1        2.00000       14.75810       12.62981        8.17461
       283         1        2.00000       14.75810       33.77777        1.88162
       284         1        2.00000       14.75810       33.77777        6.07695
       285         1        2.00000       14.91852       10.46634        1.88162
       286         1        2.00000       14.91852       10.46634        6.07695
       287         1        2.00000       14.91852       31.61429        8.17461
       288         1        2.00000       14.91852       31.61429        3.97928
       289         1        2.00000       15.10230        8.31639        8.17461
       290         1        2.00000       15.10230        8.31639        3.97928
       291         1        2.00000       15.10230       29.46435        1.88162
       292         1        2.00000       15.10230       29.46435        6.07695
       293         1        2.00000       15.29927       27.32536        8.17461
       294         1        2.00000       15.29927       27.32536        3.97928
       295         1        2.00000       15.29927        6.17740        6.07695
       296         1        2.00000       15.29927        6.17740        1.88162
       297         1        2.00000       15.58041       25.22955        1.88162
       298         1        2.00000       15.58041       25.22955        6.07695
       299         1        2.00000       15.58041        4.08160        3.97928
       300         1        2.00000       15.58041        4.08160        8.17461
       301         1        2.00000       15.90493       23.17457        3.97928
       302         1        2.00000       15.90493       23.17457        8.17461
       303         1        2.00000       15.90493        2.02661        6.07695
       304         1        2.00000       15.90493        2.02661        1.88162
       305         1        2.00000       16.23587       21.12084        1.88162
       306         1        2.00000       16.23587       21.12084        6.07695
       307         1        2.00000       16.23587       42.26880        3.97928
       308         1        2.00000       16.23587       42.26880        8.17461
       309         1        2.00000       16.49260       19.08535        8.17461
       310         1        2.00000       16.49260       19.08535        3.97928
       311         1        2.00000       16.49260       40.23331        1.88162
       312         1        2.00000       16.49260       40.23331        6.07695
       313         1        2.00000       16.68466       17.04145        6.07695
       314         1        2.00000       16.68466       17.04145        1.88162
       315         1        2.00000       16.68466       38.18940        8.17461
       316         1        2.00000       16.68466       38.18940        3.97928
       317         1        2.00000       16.77053       14.95228        8.17461
       318         1        2.00000       16.77053       14.95228        3.97928
       319         1        2.00000       16.77053       36.10024        1.88162
       320         1        2.00000       16.77053       36.10024        6.07695
       321         1        2.00000       16.83126       12.84324        1.88162
       322         1        2.00000       16.83126       12.84324        6.07695
       323         1        2.00000       16.83126       33.99120        8.17461
       324         1        2.00000       16.83126       33.99120        3.97928
       325         1        2.00000       16.91777       10.71994        8.17461
       326         1        2.00000       16.91777       10.71994        3.97928
       327         1        2.00000       16.91777       31.86790        1.88162
       328         1        2.00000       16.91777       31.86790        6.07695
       329         1        2.00000       17.15465        8.39324        6.07695
       330         1        2.00000       17.15465        8.39324        1.88162
       331         1        2.00000       17.15465       29.54120        8.17461
       332         1        2.00000       17.15465       29.54120        3.97928
       333         1        2.00000       17.32904       27.46159        6.07695
       334         1        2.00000       17.32904       27.46159        1.88162
       335         1        2.00000       17.32904        6.31364        3.97928
       336         1        2.00000       17.32904        6.31364        8.17461
       337         1        2.00000       17.68722       25.48709        3.97928
       338         1        2.00000       17.68722       25.48709        8.17461
       339         1        2.00000       17.68722        4.33914        1.88162
       340         1        2.00000       17.68722        4.33914        6.07695
       341         1        2.00000       18.02130       23.47178        1.88162
       342         1        2.00000       18.02130       23.47178        6.07695
       343         1        2.00000       18.02130        2.32382        8.17461
       344         1        2.00000       18.02130        2.32382        3.97928
       345         1        2.00000       18.39506       21.44297        8.17461
       346         1        2.00000       18.39506       21.44297        3.97928
       347         1        2.00000       18.39506        0.29501        6.07695
       348         1        2.00000       18.39506        0.29501        1.88162
       349         1        2.00000       18.81774       19.38062        1.88162
       350         1        2.00000       18.81774       19.38062        6.07695
       351         1        2.00000       18.81774       40.52858        8.17461
       352         1        2.00000       18.81774       40.52858        3.97928
       353         1        2.00000       18.88376       17.22763        3.97928
       354         1        2.00000       18.88376       17.22763        8.17461
       355         1        2.00000       18.88376       38.37559        6.07695
       356         1        2.00000       18.88376       38.37559        1.88162
       357         1        2.00000       18.90770       15.09042        1.88162
       358         1        2.00000       18.90770       15.09042        6.07695
       359         1        2.00000       18.90770       36.23838        8.17461
       360         1        2.00000       18.90770       36.23838        3.97928
       361         1        2.00000       18.92393       12.98218        8.17461
       362         1        2.00000       18.92393       12.98218        3.97928
       363         1        2.00000       18.92393       34.13014        6.07695
       364         1        2.00000       18.92393       34.13014        1.88162
       365         1        2.00000       18.93493       10.89961        1.88162
       366         1        2.00000       18.93493       10.89961        6.07695
       367         1        2.00000       18.93493       32.04757        8.17461
       368         1        2.00000       18.93493       32.04757        3.97928
       369         1        2.00000       19.03470        8.85228        8.17461
       370         1        2.00000       19.03470        8.85228        3.97928
       371         1        2.00000       19.03470       30.00024        6.07695
       372         1        2.00000       19.03470       30.00024        1.88162
       373         1        2.00000       20.91193        8.85228        1.88162
       374         1        2.00000       20.91193        8.85228        6.07695
       375         1        2.00000       20.91193       30.00024        8.17461
       376         1        2.00000       20.91193       30.00024        3.97928
       377         1        2.00000       21.01170       10.89961        8.17461
       378         1        2.00000       21.01170       10.89961        3.97928
       379         1        2.00000       21.01170       32.04757        1.88162
       380         1        2.00000       21.01170       32.04757        6.07695
       381         1        2.00000       21.02270       12.98218        6.07695
       382         1        2.00000       21.02270       12.98218        1.88162
       383         1        2.00000       21.02270       34.13014        3.97928
       384         1        2.00000       21.02270       34.13014        8.17461
       385         1        2.00000       21.03893       15.09042        8.17461
       386         1        2.00000       21.03893       15.09042        3.97928
       387         1        2.00000       21.03893       36.23838        6.07695
       388         1        2.00000       21.03893       36.23838        1.88162
       389         1        2.00000       21.06287       17.22763        1.88162
       390         1        2.00000       21.06287       17.22763        6.07695
       391         1        2.00000       21.06287       38.37559        8.17461
       392         1        2.00000       21.06287       38.37559        3.97928
       393         1        2.00000       21.12890       19.38062        8.17461
       394         1        2.00000       21.12890       19.38062        3.97928
       395         1        2.00000       21.12890       40.52858        1.88162
       396         1        2.00000       21.12890       40.52858        6.07695
       397         1        2.00000       21.55158        0.29501        8.17461
       398         1        2.00000       21.55158        0.29501        3.97928
       399         1        2.00000       21.55158       21.44297        1.88162
       400         1        2.00000       21.55158       21.44297        6.07695
       401         1        2.00000       21.92534        2.32382        1.88162
       402         1        2.00000       21.92534        2.32382        6.07695
       403         1        2.00000       21.92534       23.47178        8.17461
       404         1        2.00000       21.92534       23.47178        3.97928
       405         1        2.00000       22.25941        4.33914        8.17461
       406         1        2.00000       22.25941        4.33914        3.97928
       407         1        2.00000       22.25941       25.48709        1.88162
       408         1        2.00000       22.25941       25.48709        6.07695
       409         1        2.00000       22.61759        6.31364        6.07695
       410         1        2.00000       22.61759        6.31364        1.88162
       411         1        2.00000       22.61759       27.46159        8.17461
       412         1        2.00000       22.61759       27.46159        3.97928
       413         1        2.00000       22.79198        8.39324        3.97928
       414         1        2.00000       22.79198        8.39324        8.17461
       415         1        2.00000       22.79198       29.54120        1.88162
       416         1        2.00000       22.79198       29.54120        6.07695
       417         1        2.00000       23.02886       10.71994        1.88162
       418         1        2.00000       23.02886       10.71994        6.07695
       419         1        2.00000       23.02886       31.86790        3.97928
       420         1        2.00000       23.02886       31.86790        8.17461
       421         1        2.00000       23.11538       12.84324        3.97928
       422         1        2.00000       23.11538       12.84324        8.17461
       423         1        2.00000       23.11538       33.99120        1.88162
       424         1        2.00000       23.11538       33.99120        6.07695
       425         1        2.00000       23.17610       14.95228        6.07695
       426         1        2.00000       23.17610       14.95228        1.88162
       427         1        2.00000       23.17610       36.10024        8.17461
       428         1        2.00000       23.17610       36.10024        3.97928
       429         1        2.00000       23.26197       17.04145        3.97928
       430         1        2.00000       23.26197       17.04145        8.17461
       431         1        2.00000       23.26197       38.18940        1.88162
       432         1        2.00000       23.26197       38.18940        6.07695
       433         1        2.00000       23.45403       40.23331        3.97928
       434         1        2.00000       23.45403       40.23331        8.17461
       435         1        2.00000       23.45403       19.08535        1.88162
       436         1        2.00000       23.45403       19.08535        6.07695
       437         1        2.00000       23.71076       42.26880        6.07695
       438         1        2.00000       23.71076       42.26880        1.88162
       439         1        2.00000       23.71076       21.12084        3.97928
       440         1        2.00000       23.71076       21.12084        8.17461
       441         1        2.00000       24.04170        2.02661        8.17461
       442         1        2.00000       24.04170        2.02661        3.97928
       443         1        2.00000       24.04170       23.17457        1.88162
       444         1        2.00000       24.04170       23.17457        6.07695
       445         1        2.00000       24.36622        4.08160        6.07695
       446         1        2.00000       24.36622        4.08160        1.88162
       447         1        2.00000       24.36622       25.22955        8.17461
       448         1        2.00000       24.36622       25.22955        3.97928
       449         1        2.00000       24.64737        6.17740        3.97928
       450         1        2.00000       24.64737        6.17740        8.17461
       451         1        2.00000       24.64737       27.32536        1.88162
       452         1        2.00000       24.64737       27.32536        6.07695
       453         1        2.00000       24.84433        8.31639        6.07695
       454         1        2.00000       24.84433        8.31639        1.88162
       455         1        2.00000       24.84433       29.46435        8.17461
       456         1        2.00000       24.84433       29.46435        3.97928
       457         1        2.00000       25.02812       10.46634        3.97928
       458         1        2.00000       25.02812       10.46634        8.17461
       459         1        2.00000       25.02812       31.61429        6.07695
       460         1        2.00000       25.02812       31.61429        1.88162
       461         1        2.00000       25.18853       12.62981        6.07695
       462         1        2.00000       25.18853       12.62981        1.88162
       463         1        2.00000       25.18853       33.77777        3.97928
       464         1        2.00000       25.18853       33.77777        8.17461
       465         1        2.00000       25.31311       14.73480        3.97928
       466         1        2.00000       25.31311       14.73480        8.17461
       467         1        2.00000       25.31311       35.88275        1.88162
       468         1        2.00000       25.31311       35.88275        6.07695
       469         1        2.00000       25.46252       16.80205        6.07695
       470         1        2.00000       25.46252       37.95001        3.97928
       471         1        2.00000       25.46252       37.95001        8.17461
       472         1        2.00000       25.46252       16.80205        1.88162
       473         1        2.00000       25.65322       39.99683        6.07695
       474         1        2.00000       25.65322       39.99683        1.88162
       475         1        2.00000       25.65322       18.84888        3.97928
       476         1        2.00000       25.65322       18.84888        8.17461
       477         1        2.00000       25.89171       42.04087        8.17461
       478         1        2.00000       25.89171       42.04087        3.97928
       479         1        2.00000       25.89171       20.89291        6.07695
       480         1        2.00000       25.89171       20.89291        1.88162
       481         1        2.00000       26.16281        1.80134        6.07695
       482         1        2.00000       26.16281        1.80134        1.88162
       483         1        2.00000       26.16281       22.94930        3.97928
       484         1        2.00000       26.16281       22.94930        8.17461
       485         1        2.00000       26.44034        3.88708        8.17461
       486         1        2.00000       26.44034        3.88708        3.97928
       487         1        2.00000       26.44034       25.03504        6.07695
       488         1        2.00000       26.44034       25.03504        1.88162
       489         1        2.00000       26.69240        6.00352        6.07695
       490         1        2.00000       26.69240        6.00352        1.88162
       491         1        2.00000       26.69240       27.15148        3.97928
       492         1        2.00000       26.69240       27.15148        8.17461
       493         1        2.00000       26.89868        8.13532        3.97928
       494         1        2.00000       26.89868        8.13532        8.17461
       495         1        2.00000       26.89868       29.28328        6.07695
       496         1        2.00000       26.89868       29.28328        1.88162
       497         1        2.00000       27.08737       10.26754        6.07695
       498         1        2.00000       27.08737       10.26754        1.88162
       499         1        2.00000       27.08737       31.41550        3.97928
       500         1        2.00000       27.08737       31.41550        8.17461
       501         1        2.00000       27.26208       12.39262        8.17461
       502         1        2.00000       27.26208       12.39262        3.97928
       503         1        2.00000       27.26208       33.54057        1.88162
       504         1        2.00000       27.26208       33.54057        6.07695
       505         1        2.00000       27.43559       14.49477        1.88162
       506         1        2.00000       27.43559       14.49477        6.07695
       507         1        2.00000       27.43559       35.64272        8.17461
       508         1        2.00000       27.43559       35.64272        3.97928
       509         1        2.00000       27.61584       16.56832        8.17461
       510         1        2.00000       27.61584       37.71628        1.88162
       511         1        2.00000       27.61584       16.56832        3.97928
       512         1        2.00000       27.61584       37.71628        6.07695
       513         1        2.00000       27.81634       39.77525        3.97928
       514         1        2.00000       27.81634       39.77525        8.17461
       515         1        2.00000       27.81634       18.62729        6.07695
       516         1        2.00000       27.81634       18.62729        1.88162
       517         1        2.00000       28.03844       41.83332        1.88162
       518         1        2.00000       28.03844       41.83332        6.07695
       519         1        2.00000       28.03844       20.68537        8.17461
       520         1        2.00000       28.03844       20.68537        3.97928
       521         1        2.00000       28.27789        1.60792        8.17461
       522         1        2.00000       28.27789        1.60792        3.97928
       523         1        2.00000       28.27789       22.75588        6.07695
       524         1        2.00000       28.27789       22.75588        1.88162
       525         1        2.00000       28.52168        3.69975        1.88162
       526         1        2.00000       28.52168        3.69975        6.07695
       527         1        2.00000       28.52168       24.84771        3.97928
       528         1        2.00000       28.52168       24.84771        8.17461
       529         1        2.00000       28.75455        5.81269        3.97928
       530         1        2.00000       28.75455        5.81269        8.17461
       531         1        2.00000       28.75455       26.96064        6.07695
       532         1        2.00000       28.75455       26.96064        1.88162
       533         1        2.00000       28.96517        7.93501        6.07695
       534         1        2.00000       28.96517        7.93501        1.88162
       535         1        2.00000       28.96517       29.08297        8.17461
       536         1        2.00000       28.96517       29.08297        3.97928
       537         1        2.00000       29.16253       10.05458        3.97928
       538         1        2.00000       29.16253       10.05458        8.17461
       539         1        2.00000       29.16253       31.20254        1.88162
       540         1        2.00000       29.16253       31.20254        6.07695
       541         1        2.00000       29.35363       12.16435        1.88162
       542         1        2.00000       29.35363       12.16435        6.07695
       543         1        2.00000       29.35363       33.31230        3.97928
       544         1        2.00000       29.35363       33.31230        8.17461
       545         1        2.00000       29.54585       14.25956        3.97928
       546         1        2.00000       29.54585       14.25956        8.17461
       547         1        2.00000       29.54585       35.40752        1.88162
       548         1        2.00000       29.54585       35.40752        6.07695
       549         1        2.00000       29.74394       37.48826        8.17461
       550         1        2.00000       29.74394       16.34031        1.88162
       551         1        2.00000       29.74394       37.48826        3.97928
       552         1        2.00000       29.74394       16.34031        6.07695
       553         1        2.00000       29.94965       39.56004        1.88162
       554         1        2.00000       29.94965       39.56004        6.07695
       555         1        2.00000       29.94965       18.41209        8.17461
       556         1        2.00000       29.94965       18.41209        3.97928
       557         1        2.00000       30.16453       41.63182        3.97928
       558         1        2.00000       30.16453       41.63182        8.17461
       559         1        2.00000       30.16453       20.48387        1.88162
       560         1        2.00000       30.16453       20.48387        6.07695
       561         1        2.00000       30.38671        1.41590        1.88162
       562         1        2.00000       30.38671        1.41590        6.07695
       563         1        2.00000       30.38671       22.56385        3.97928
       564         1        2.00000       30.38671       22.56385        8.17461
       565         1        2.00000       30.61154        3.50933        8.17461
       566         1        2.00000       30.61154        3.50933        3.97928
       567         1        2.00000       30.61154       24.65729        1.88162
       568         1        2.00000       30.61154       24.65729        6.07695
       569         1        2.00000       30.83212        5.61554        1.88162
       570         1        2.00000       30.83212        5.61554        6.07695
       571         1        2.00000       30.83212       26.76350        8.17461
       572         1        2.00000       30.83212       26.76350        3.97928
       573         1        2.00000       31.04346        7.72776        8.17461
       574         1        2.00000       31.04346        7.72776        3.97928
       575         1        2.00000       31.04346       28.87572        6.07695
       576         1        2.00000       31.04346       28.87572        1.88162
       577         1        2.00000       31.24797        9.83756        1.88162
       578         1        2.00000       31.24797        9.83756        6.07695
       579         1        2.00000       31.24797       30.98552        3.97928
       580         1        2.00000       31.24797       30.98552        8.17461
       581         1        2.00000       31.44959       11.94005        3.97928
       582         1        2.00000       31.44959       11.94005        8.17461
       583         1        2.00000       31.44959       33.08801        1.88162
       584         1        2.00000       31.44959       33.08801        6.07695
       585         1        2.00000       31.65226       14.03336        6.07695
       586         1        2.00000       31.65226       14.03336        1.88162
       587         1        2.00000       31.65226       35.18132        8.17461
       588         1        2.00000       31.65226       35.18132        3.97928
       589         1        2.00000       31.85773       16.11885        8.17461
       590         1        2.00000       31.85773       37.26680        1.88162
       591         1        2.00000       31.85773       16.11885        3.97928
       592         1        2.00000       31.85773       37.26680        6.07695
       593         1        2.00000       32.06634       18.20002        1.88162
       594         1        2.00000       32.06634       18.20002        6.07695
       595         1        2.00000       32.06634       39.34797        3.97928
       596         1        2.00000       32.06634       39.34797        8.17461
       597         1        2.00000       32.27784       41.42931        1.88162
       598         1        2.00000       32.27784       41.42931        6.07695
       599         1        2.00000       32.27784       20.28136        8.17461
       600         1        2.00000       32.27784       20.28136        3.97928
       601         1        2.00000       32.49175        1.21956        3.97928
       602         1        2.00000       32.49175        1.21956        8.17461
       603         1        2.00000       32.49175       22.36752        1.88162
       604         1        2.00000       32.49175       22.36752        6.07695
       605         1        2.00000       32.70679        3.31325        1.88162
       606         1        2.00000       32.70679        3.31325        6.07695
       607         1        2.00000       32.70679       24.46121        8.17461
       608         1        2.00000       32.70679       24.46121        3.97928
       609         1        2.00000       32.92054        5.41409        8.17461
       610         1        2.00000       32.92054        5.41409        3.97928
       611         1        2.00000       32.92054       26.56204        6.07695
       612         1        2.00000       32.92054       26.56204        1.88162
       613         1        2.00000       33.13131        7.51839        1.88162
       614         1        2.00000       33.13131        7.51839        6.07695
       615         1        2.00000       33.13131       28.66635        8.17461
       616         1        2.00000       33.13131       28.66635        3.97928
       617         1        2.00000       33.33968        9.62135        8.17461
       618         1        2.00000       33.33968        9.62135        3.97928
       619         1        2.00000       33.33968       30.76930        6.07695
       620         1        2.00000       33.33968       30.76930        1.88162
       621         1        2.00000       33.54716       11.71990        6.07695
       622         1        2.00000       33.54716       11.71990        1.88162
       623         1        2.00000       33.54716       32.86786        8.17461
       624         1        2.00000       33.54716       32.86786        3.97928
       625         1        2.00000       33.75521       13.81325        3.97928
       626         1        2.00000       33.75521       13.81325        8.17461
       627         1        2.00000       33.75521       34.96121        1.88162
       628         1        2.00000       33.75521       34.96121        6.07695
       629         1        2.00000       33.96422       15.90233        6.07695
       630         1        2.00000       33.96422       37.05029        8.17461
       631         1        2.00000       33.96422       15.90233        1.88162
       632         1        2.00000       33.96422       37.05029        3.97928
       633         1        2.00000       34.17395       39.13725        6.07695
       634         1        2.00000       34.17395       39.13725        1.88162
       635         1        2.00000       34.17395       17.98930        3.97928
       636         1        2.00000       34.17395       17.98930        8.17461
       637         1        2.00000       34.38417       41.22456        8.17461
       638         1        2.00000       34.38417       41.22456        3.97928
       639         1        2.00000       34.38417       20.07660        6.07695
       640         1        2.00000       34.38417       20.07660        1.88162
       641         1        2.00000       34.59446        1.01844        6.07695
       642         1        2.00000       34.59446        1.01844        1.88162
       643         1        2.00000       34.59446       22.16640        8.17461
       644         1        2.00000       34.59446       22.16640        3.97928
       645         1        2.00000       34.80500        3.11218        3.97928
       646         1        2.00000       34.80500        3.11218        8.17461
       647         1        2.00000       34.80500       24.26013        6.07695
       648         1        2.00000       34.80500       24.26013        1.88162
       649         1        2.00000       35.01530        5.20950        1.88162
       650         1        2.00000       35.01530        5.20950        6.07695
       651         1        2.00000       35.01530       26.35746        3.97928
       652         1        2.00000       35.01530       26.35746        8.17461
       653         1        2.00000       35.22535        7.30865        3.97928
       654         1        2.00000       35.22535        7.30865        8.17461
       655         1        2.00000       35.22535       28.45661        1.88162
       656         1        2.00000       35.22535       28.45661        6.07695
       657         1        2.00000       35.43524        9.40720        6.07695
       658         1        2.00000       35.43524        9.40720        1.88162
       659         1        2.00000       35.43524       30.55516        8.17461
       660         1        2.00000       35.43524       30.55516        3.97928
       661         1        2.00000       35.64538       11.50356        3.97928
       662         1        2.00000       35.64538       11.50356        8.17461
       663         1        2.00000       35.64538       32.65151        6.07695
       664         1        2.00000       35.64538       32.65151        1.88162
       665         1        2.00000       35.85599       13.59716        6.07695
       666         1        2.00000       35.85599       13.59716        1.88162
       667         1        2.00000       35.85599       34.74512        3.97928
       668         1        2.00000       35.85599       34.74512        8.17461
       669         1        2.00000       36.06669       15.68865        8.17461
       670         1        2.00000       36.06669       36.83661        6.07695
       671         1        2.00000       36.06669       15.68865        3.97928
       672         1        2.00000       36.06669       36.83661        1.88162
       673         1        2.00000       36.27715       38.92713        8.17461
       674         1        2.00000       36.27715       38.92713        3.97928
       675         1        2.00000       36.27715       17.77917        6.07695
       676         1        2.00000       36.27715       17.77917        1.88162
       677         1        2.00000       36.48688       41.01782        1.88162
       678         1        2.00000       36.48688       41.01782        6.07695
       679         1        2.00000       36.48688       19.86986        3.97928
       680         1        2.00000       36.48688       19.86986        8.17461
       681         1        2.00000       36.69589        0.81382        8.17461
       682         1        2.00000       36.69589        0.81382        3.97928
       683         1        2.00000       36.69589       21.96177        1.88162
       684         1        2.00000       36.69589       21.96177        6.07695
       685         1        2.00000       36.90458        2.90751        6.07695
       686         1        2.00000       36.90458        2.90751        1.88162
       687         1        2.00000       36.90458       24.05546        8.17461
       688         1        2.00000       36.90458       24.05546        3.97928
       689         1        2.00000       37.11343        5.00285        8.17461
       690         1        2.00000       37.11343       26.15080        1.88162
       691         1        2.00000       37.11343        5.00285        3.97928
       692         1        2.00000       37.11343       26.15080        6.07695
       693         1        2.00000       37.32276        7.09899        1.88162
       694         1        2.00000       37.32276       28.24694        8.17461
       695         1        2.00000       37.32276        7.09899        6.07695
       696         1        2.00000       37.32276       28.24694        3.97928
       697         1        2.00000       37.53306        9.19488        8.17461
       698         1        2.00000       37.53306       30.34283        1.88162
       699         1        2.00000       37.53306        9.19488        3.97928
       700         1        2.00000       37.53306       30.34283        6.07695
       701         1        2.00000       37.74415       11.28984        1.88162
       702         1        2.00000       37.74415       32.43779        8.17461
       703         1        2.00000       37.74415       11.28984        6.07695
       704         1        2.00000       37.74415       32.43779        3.97928
       705         1        2.00000       37.95573       13.38361        8.17461
       706         1        2.00000       37.95573       34.53157        1.88162
       707         1        2.00000       37.95573       13.38361        3.97928
       708         1        2.00000       37.95573       34.53157        6.07695
       709         1        2.00000       38.16723       15.47650        1.88162
       710         1        2.00000       38.16723       36.62445        8.17461
       711         1        2.00000       38.16723       15.47650        6.07695
       712         1        2.00000       38.16723       36.62445        3.97928
       713         1        2.00000       38.37809       17.56905        8.17461
       714         1        2.00000       38.37809       38.71700        1.88162
       715         1        2.00000       38.37809       17.56905        3.97928
       716         1        2.00000       38.37809       38.71700        6.07695
       717         1        2.00000       38.58791       19.66176        1.88162
       718         1        2.00000       38.58791       40.80972        8.17461
       719         1        2.00000       38.58791       19.66176        6.07695
       720         1        2.00000       38.58791       40.80972        3.97928
       721         1        2.00000       38.79667       21.75499        8.17461
       722         1        2.00000       38.79667        0.60703        1.88162
       723         1        2.00000       38.79667       21.75499        3.97928
       724         1        2.00000       38.79667        0.60703        6.07695
       725         1        2.00000       39.00480       23.84880        1.88162
       726         1        2.00000       39.00480        2.70085        8.17461
       727         1        2.00000       39.00480       23.84880        6.07695
       728         1        2.00000       39.00480        2.70085        3.97928
       729         1        2.00000       39.21301       25.94313        8.17461
       730         1        2.00000       39.21301        4.79517        1.88162
       731         1        2.00000       39.21301       25.94313        3.97928
       732         1        2.00000       39.21301        4.79517        6.07695
       733         1        2.00000       39.42194       28.03754        1.88162
       734         1        2.00000       39.42194        6.88958        8.17461
       735         1        2.00000       39.42194       28.03754        6.07695
       736         1        2.00000       39.42194        6.88958        3.97928
       737         1        2.00000       39.63207       30.13174        8.17461
       738         1        2.00000       39.63207        8.98378        1.88162
       739         1        2.00000       39.63207       30.13174        3.97928
       740         1        2.00000       39.63207        8.98378        6.07695
       741         1        2.00000       39.84317       32.22559        1.88162
       742         1        2.00000       39.84317       11.07764        8.17461
       743         1        2.00000       39.84317       32.22559        6.07695
       744         1        2.00000       39.84317       11.07764        3.97928
       745         1        2.00000       40.05499       34.31916        8.17461
       746         1        2.00000       40.05499       13.17120        1.88162
       747         1        2.00000       40.05499       34.31916        3.97928
       748         1        2.00000       40.05499       13.17120        6.07695
       749         1        2.00000       40.26681       36.41272        1.88162
       750         1        2.00000       40.26681       15.26476        8.17461
       751         1        2.00000       40.26681       36.41272        6.07695
       752         1        2.00000       40.26681       15.26476        3.97928
       753         1        2.00000       40.47791       38.50658        8.17461
       754         1        2.00000       40.47791       17.35862        1.88162
       755         1        2.00000       40.47791       38.50658        3.97928
       756         1        2.00000       40.47791       17.35862        6.07695
       757         1        2.00000       40.68805       40.60078        1.88162
       758         1        2.00000       40.68805       19.45282        8.17461
       759         1        2.00000       40.68805       40.60078        6.07695
       760         1        2.00000       40.68805       19.45282        3.97928
       761         1        2.00000       40.89698        0.39927        8.17461
       762         1        2.00000       40.89698       21.54723        1.88162
       763         1        2.00000       40.89698        0.39927        3.97928
       764         1        2.00000       40.89698       21.54723        6.07695
       765         1        2.00000       41.10518        2.49360        1.88162
       766         1        2.00000       41.10518       23.64155        8.17461
       767         1        2.00000       41.10518        2.49360        6.07695
       768         1        2.00000       41.10518       23.64155        3.97928
       769         1        2.00000       41.31331        4.58741        8.17461
       770         1        2.00000       41.31331       25.73537        1.88162
       771         1        2.00000       41.31331        4.58741        3.97928
       772         1        2.00000       41.31331       25.73537        6.07695
       773         1        2.00000       41.52208        6.68064        1.88162
       774         1        2.00000       41.52208       27.82860        8.17461
       775         1        2.00000       41.52208        6.68064        6.07695
       776         1        2.00000       41.52208       27.82860        3.97928
       777         1        2.00000       41.73189        8.77336        8.17461
       778         1        2.00000       41.73189       29.92131        1.88162
       779         1        2.00000       41.73189        8.77336        3.97928
       780         1        2.00000       41.73189       29.92131        6.07695
       781         1        2.00000       41.94275       10.86590        1.88162
       782         1        2.00000       41.94275       32.01386        8.17461
       783         1        2.00000       41.94275       10.86590        6.07695
       784         1        2.00000       41.94275       32.01386        3.97928
       785         1        2.00000       42.15425       12.95879        8.17461
       786         1        2.00000       42.15425       34.10675        1.88162
       787         1        2.00000       42.15425       12.95879        3.97928
       788         1        2.00000       42.15425       34.10675        6.07695
       789         1        2.00000       42.36583       15.05257        1.88162
       790         1        2.00000       42.36583       36.20052        8.17461
       791         1        2.00000       42.36583       15.05257        6.07695
       792         1        2.00000       42.36583       36.20052        3.97928
       793         1        2.00000       42.57693       17.14752        8.17461
       794         1        2.00000       42.57693       38.29548        1.88162
       795         1        2.00000       42.57693       17.14752        3.97928
       796         1        2.00000       42.57693       38.29548        6.07695
       797         1        2.00000       42.78723       19.24341        1.88162
       798         1        2.00000       42.78723       40.39137        8.17461
       799         1        2.00000       42.78723       19.24341        6.07695
       800         1        2.00000       42.78723       40.39137        3.97928
       801         1        2.00000       42.99656       21.33956        8.17461
       802         1        2.00000       42.99656        0.19160        1.88162
       803         1        2.00000       42.99656       21.33956        3.97928
       804         1        2.00000       42.99656        0.19160        6.07695
       805         1        2.00000       43.20541       23.43490        6.07695
       806         1        2.00000       43.20541       23.43490        1.88162
       807         1        2.00000       43.20541        2.28694        8.17461
       808         1        2.00000       43.20541        2.28694        3.97928
       809         1        2.00000       43.41410       25.52859        3.97928
       810         1        2.00000       43.41410       25.52859        8.17461
       811         1        2.00000       43.41410        4.38063        1.88162
       812         1        2.00000       43.41410        4.38063        6.07695
       813         1        2.00000       43.62311       27.62050        6.07695
       814         1        2.00000       43.62311       27.62050        1.88162
       815         1        2.00000       43.62311        6.47254        3.97928
       816         1        2.00000       43.62311        6.47254        8.17461
       817         1        2.00000       43.83284       29.71119        8.17461
       818         1        2.00000       43.83284       29.71119        3.97928
       819         1        2.00000       43.83284        8.56323        6.07695
       820         1        2.00000       43.83284        8.56323        1.88162
       821         1        2.00000       44.04329       31.80170        6.07695
       822         1        2.00000       44.04329       31.80170        1.88162
       823         1        2.00000       44.04329       10.65375        8.17461
       824         1        2.00000       44.04329       10.65375        3.97928
       825         1        2.00000       44.25399       33.89320        8.17461
       826         1        2.00000       44.25399       12.74524        1.88162
       827         1        2.00000       44.25399       33.89320        3.97928
       828         1        2.00000       44.25399       12.74524        6.07695
       829         1        2.00000       44.46461       14.83884        8.17461
       830         1        2.00000       44.46461       14.83884        3.97928
       831         1        2.00000       44.46461       35.98680        1.88162
       832         1        2.00000       44.46461       35.98680        6.07695
       833         1        2.00000       44.67474       16.93520        1.88162
       834         1        2.00000       44.67474       16.93520        6.07695
       835         1        2.00000       44.67474       38.08316        3.97928
       836         1        2.00000       44.67474       38.08316        8.17461
       837         1        2.00000       44.88464       19.03375        3.97928
       838         1        2.00000       44.88464       19.03375        8.17461
       839         1        2.00000       44.88464       40.18171        6.07695
       840         1        2.00000       44.88464       40.18171        1.88162
       841         1        2.00000       45.09469       21.13290        6.07695
       842         1        2.00000       45.09469       21.13290        1.88162
       843         1        2.00000       45.09469       42.28086        8.17461
       844         1        2.00000       45.09469       42.28086        3.97928
       845         1        2.00000       45.30499       23.23023        3.97928
       846         1        2.00000       45.30499       23.23023        8.17461
       847         1        2.00000       45.30499        2.08227        6.07695
       848         1        2.00000       45.30499        2.08227        1.88162
       849         1        2.00000       45.51552       25.32396        6.07695
       850         1        2.00000       45.51552       25.32396        1.88162
       851         1        2.00000       45.51552        4.17600        3.97928
       852         1        2.00000       45.51552        4.17600        8.17461
       853         1        2.00000       45.72582       27.41376        8.17461
       854         1        2.00000       45.72582       27.41376        3.97928
       855         1        2.00000       45.72582        6.26580        6.07695
       856         1        2.00000       45.72582        6.26580        1.88162
       857         1        2.00000       45.93603       29.50106        6.07695
       858         1        2.00000       45.93603       29.50106        1.88162
       859         1        2.00000       45.93603        8.35310        8.17461
       860         1        2.00000       45.93603        8.35310        3.97928
       861         1        2.00000       46.14577       31.58803        8.17461
       862         1        2.00000       46.14577       31.58803        3.97928
       863         1        2.00000       46.14577       10.44007        1.88162
       864         1        2.00000       46.14577       10.44007        6.07695
       865         1        2.00000       46.35478       12.52915        8.17461
       866         1        2.00000       46.35478       12.52915        3.97928
       867         1        2.00000       46.35478       33.67711        6.07695
       868         1        2.00000       46.35478       33.67711        1.88162
       869         1        2.00000       46.56282       14.62250        6.07695
       870         1        2.00000       46.56282       14.62250        1.88162
       871         1        2.00000       46.56282       35.77046        8.17461
       872         1        2.00000       46.56282       35.77046        3.97928
       873         1        2.00000       46.77031       16.72105        3.97928
       874         1        2.00000       46.77031       16.72105        8.17461
       875         1        2.00000       46.77031       37.86901        6.07695
       876         1        2.00000       46.77031       37.86901        1.88162
       877         1        2.00000       46.97867       18.82401        6.07695
       878         1        2.00000       46.97867       18.82401        1.88162
       879         1        2.00000       46.97867       39.97196        3.97928
       880         1        2.00000       46.97867       39.97196        8.17461
       881         1        2.00000       47.18945       20.92831        3.97928
       882         1        2.00000       47.18945       20.92831        8.17461
       883         1        2.00000       47.18945       42.07627        6.07695
       884         1        2.00000       47.18945       42.07627        1.88162
       885         1        2.00000       47.40320       23.02915        1.88162
       886         1        2.00000       47.40320       23.02915        6.07695
       887         1        2.00000       47.40320        1.88120        8.17461
       888         1        2.00000       47.40320        1.88120        3.97928
       889         1        2.00000       47.61823       25.12284        8.17461
       890         1        2.00000       47.61823       25.12284        3.97928
       891         1        2.00000       47.61823        3.97489        1.88162
       892         1        2.00000       47.61823        3.97489        6.07695
       893         1        2.00000       47.83214       27.20900        6.07695
       894         1        2.00000       47.83214       27.20900        1.88162
       895         1        2.00000       47.83214        6.06105        3.97928
       896         1        2.00000       47.83214        6.06105        8.17461
       897         1        2.00000       48.04364       29.29034        3.97928
       898         1        2.00000       48.04364       29.29034        8.17461
       899         1        2.00000       48.04364        8.14239        1.88162
       900         1        2.00000       48.04364        8.14239        6.07695
       901         1        2.00000       48.25225       31.37151        6.07695
       902         1        2.00000       48.25225       10.22356        8.17461
       903         1        2.00000       48.25225       10.22356        3.97928
       904         1        2.00000       48.25225       31.37151        1.88162
       905         1        2.00000       48.45773       12.30904        1.88162
       906         1        2.00000       48.45773       33.45700        8.17461
       907         1        2.00000       48.45773       33.45700        3.97928
       908         1        2.00000       48.45773       12.30904        6.07695
       909         1        2.00000       48.66039       14.40235        8.17461
       910         1        2.00000       48.66039       14.40235        3.97928
       911         1        2.00000       48.66039       35.55031        6.07695
       912         1        2.00000       48.66039       35.55031        1.88162
       913         1        2.00000       48.86201       16.50484        6.07695
       914         1        2.00000       48.86201       16.50484        1.88162
       915         1        2.00000       48.86201       37.65279        3.97928
       916         1        2.00000       48.86201       37.65279        8.17461
       917         1        2.00000       49.06652       18.61464        8.17461
       918         1        2.00000       49.06652       18.61464        3.97928
       919         1        2.00000       49.06652       39.76260        6.07695
       920         1        2.00000       49.06652       39.76260        1.88162
       921         1        2.00000       49.27786       20.72686        1.88162
       922         1        2.00000       49.27786       20.72686        6.07695
       923         1        2.00000       49.27786       41.87481        8.17461
       924         1        2.00000       49.27786       41.87481        3.97928
       925         1        2.00000       49.49844       22.83307        3.97928
       926         1        2.00000       49.49844       22.83307        8.17461
       927         1        2.00000       49.49844        1.68511        1.88162
       928         1        2.00000       49.49844        1.68511        6.07695
       929         1        2.00000       49.72328       24.92650        1.88162
       930         1        2.00000       49.72328       24.92650        6.07695
       931         1        2.00000       49.72328        3.77855        8.17461
       932         1        2.00000       49.72328        3.77855        3.97928
       933         1        2.00000       49.94546       27.00649        3.97928
       934         1        2.00000       49.94546       27.00649        8.17461
       935         1        2.00000       49.94546        5.85853        1.88162
       936         1        2.00000       49.94546        5.85853        6.07695
       937         1        2.00000       50.16033       29.07827        1.88162
       938         1        2.00000       50.16033       29.07827        6.07695
       939         1        2.00000       50.16033        7.93031        8.17461
       940         1        2.00000       50.16033        7.93031        3.97928
       941         1        2.00000       50.36605       31.15005        8.17461
       942         1        2.00000       50.36605       31.15005        3.97928
       943         1        2.00000       50.36605       10.00210        6.07695
       944         1        2.00000       50.36605       10.00210        1.88162
       945         1        2.00000       50.56414       33.23080        1.88162
       946         1        2.00000       50.56414       12.08284        3.97928
       947         1        2.00000       50.56414       12.08284        8.17461
       948         1        2.00000       50.56414       33.23080        6.07695
       949         1        2.00000       50.75636       14.17806        6.07695
       950         1        2.00000       50.75636       14.17806        1.88162
       951         1        2.00000       50.75636       35.32601        8.17461
       952         1        2.00000       50.75636       35.32601        3.97928
       953         1        2.00000       50.94745       16.28782        3.97928
       954         1        2.00000       50.94745       16.28782        8.17461
       955         1        2.00000       50.94745       37.43577        1.88162
       956         1        2.00000       50.94745       37.43577        6.07695
       957         1        2.00000       51.14482       18.40739        6.07695
       958         1        2.00000       51.14482       18.40739        1.88162
       959         1        2.00000       51.14482       39.55535        8.17461
       960         1        2.00000       51.14482       39.55535        3.97928
       961         1        2.00000       51.35543       20.52972        3.97928
       962         1        2.00000       51.35543       20.52972        8.17461
       963         1        2.00000       51.35543       41.67767        1.88162
       964         1        2.00000       51.35543       41.67767        6.07695
       965         1        2.00000       51.58830       22.64265        1.88162
       966         1        2.00000       51.58830       22.64265        6.07695
       967         1        2.00000       51.58830        1.49470        8.17461
       968         1        2.00000       51.58830        1.49470        3.97928
       969         1        2.00000       51.83209       24.73448        8.17461
       970         1        2.00000       51.83209       24.73448        3.97928
       971         1        2.00000       51.83209        3.58652        1.88162
       972         1        2.00000       51.83209        3.58652        6.07695
       973         1        2.00000       52.07155       26.80499        6.07695
       974         1        2.00000       52.07155       26.80499        1.88162
       975         1        2.00000       52.07155        5.65704        3.97928
       976         1        2.00000       52.07155        5.65704        8.17461
       977         1        2.00000       52.29365       28.86307        3.97928
       978         1        2.00000       52.29365       28.86307        8.17461
       979         1        2.00000       52.29365        7.71511        6.07695
       980         1        2.00000       52.29365        7.71511        1.88162
       981         1        2.00000       52.49415        9.77408        3.97928
       982         1        2.00000       52.49415       30.92203        6.07695
       983         1        2.00000       52.49415       30.92203        1.88162
       984         1        2.00000       52.49415        9.77408        8.17461
       985         1        2.00000       52.67440       11.84764        1.88162
       986         1        2.00000       52.67440       11.84764        6.07695
       987         1        2.00000       52.67440       32.99559        8.17461
       988         1        2.00000       52.67440       32.99559        3.97928
       989         1        2.00000       52.84790       13.94978        3.97928
       990         1        2.00000       52.84790       13.94978        8.17461
       991         1        2.00000       52.84790       35.09774        6.07695
       992         1        2.00000       52.84790       35.09774        1.88162
       993         1        2.00000       53.02262       16.07486        1.88162
       994         1        2.00000       53.02262       16.07486        6.07695
       995         1        2.00000       53.02262       37.22281        3.97928
       996         1        2.00000       53.02262       37.22281        8.17461
       997         1        2.00000       53.21130       18.20708        3.97928
       998         1        2.00000       53.21130       18.20708        8.17461
       999         1        2.00000       53.21130       39.35504        6.07695
      1000         1        2.00000       53.21130       39.35504        1.88162
      1001         1        2.00000       53.41758       20.33888        1.88162
      1002         1        2.00000       53.41758       20.33888        6.07695
      1003         1        2.00000       53.41758       41.48683        8.17461
      1004         1        2.00000       53.41758       41.48683        3.97928
      1005         1        2.00000       53.66965       22.45532        3.97928
      1006         1        2.00000       53.66965       22.45532        8.17461
      1007         1        2.00000       53.66965        1.30737        6.07695
      1008         1        2.00000       53.66965        1.30737        1.88162
      1009         1        2.00000       53.94718       24.54106        6.07695
      1010         1        2.00000       53.94718       24.54106        1.88162
      1011         1        2.00000       53.94718        3.39311        8.17461
      1012         1        2.00000       53.94718        3.39311        3.97928
      1013         1        2.00000       54.21828       26.59745        3.97928
      1014         1        2.00000       54.21828       26.59745        8.17461
      1015         1        2.00000       54.21828        5.44949        1.88162
      1016         1        2.00000       54.21828        5.44949        6.07695
      1017         1        2.00000       54.45677       28.64148        6.07695
      1018         1        2.00000       54.45677       28.64148        1.88162
      1019         1        2.00000       54.45677        7.49352        8.17461
      1020         1        2.00000       54.45677        7.49352        3.97928
      1021         1        2.00000       54.64746       30.68831        3.97928
      1022         1        2.00000       54.64746       30.68831        8.17461
      1023         1        2.00000       54.64746        9.54035        1.88162
      1024         1        2.00000       54.64746        9.54035        6.07695
      1025         1        2.00000       54.79687       11.60761        8.17461
      1026         1        2.00000       54.79687       11.60761        3.97928
      1027         1        2.00000       54.79687       32.75556        1.88162
      1028         1        2.00000       54.79687       32.75556        6.07695
      1029         1        2.00000       54.92146       13.71259        1.88162
      1030         1        2.00000       54.92146       13.71259        6.07695
      1031         1        2.00000       54.92146       34.86055        8.17461
      1032         1        2.00000       54.92146       34.86055        3.97928
      1033         1        2.00000       55.08187       15.87607        3.97928
      1034         1        2.00000       55.08187       15.87607        8.17461
      1035         1        2.00000       55.08187       37.02402        1.88162
      1036         1        2.00000       55.08187       37.02402        6.07695
      1037         1        2.00000       55.26566       18.02601        1.88162
      1038         1        2.00000       55.26566       18.02601        6.07695
      1039         1        2.00000       55.26566       39.17397        3.97928
      1040         1        2.00000       55.26566       39.17397        8.17461
      1041         1        2.00000       55.46262       20.16500        3.97928
      1042         1        2.00000       55.46262       20.16500        8.17461
      1043         1        2.00000       55.46262       41.31296        6.07695
      1044         1        2.00000       55.46262       41.31296        1.88162
      1045         1        2.00000       55.74376       22.26080        1.88162
      1046         1        2.00000       55.74376       22.26080        6.07695
      1047         1        2.00000       55.74376        1.11285        8.17461
      1048         1        2.00000       55.74376        1.11285        3.97928
      1049         1        2.00000       56.06828       24.31579        8.17461
      1050         1        2.00000       56.06828       24.31579        3.97928
      1051         1        2.00000       56.06828        3.16784        6.07695
      1052         1        2.00000       56.06828        3.16784        1.88162
      1053         1        2.00000       56.39923       26.36951        1.88162
      1054         1        2.00000       56.39923       26.36951        6.07695
      1055         1        2.00000       56.39923        5.22156        8.17461
      1056         1        2.00000       56.39923        5.22156        3.97928
      1057         1        2.00000       56.65595       28.40500        3.97928
      1058         1        2.00000       56.65595       28.40500        8.17461
      1059         1        2.00000       56.65595        7.25705        1.88162
      1060         1        2.00000       56.65595        7.25705        6.07695
      1061         1        2.00000       56.84801        9.30096        3.97928
      1062         1        2.00000       56.84801        9.30096        8.17461
      1063         1        2.00000       56.84801       30.44891        6.07695
      1064         1        2.00000       56.84801       30.44891        1.88162
      1065         1        2.00000       56.93388       11.39012        1.88162
      1066         1        2.00000       56.93388       11.39012        6.07695
      1067         1        2.00000       56.93388       32.53808        3.97928
      1068         1        2.00000       56.93388       32.53808        8.17461
      1069         1        2.00000       56.99461       13.49916        3.97928
      1070         1        2.00000       56.99461       13.49916        8.17461
      1071         1        2.00000       56.99461       34.64712        1.88162
      1072         1        2.00000       56.99461       34.64712        6.07695
      1073         1        2.00000       57.08112       15.62246        1.88162
      1074         1        2.00000       57.08112       15.62246        6.07695
      1075         1        2.00000       57.08112       36.77042        3.97928
      1076         1        2.00000       57.08112       36.77042        8.17461
      1077         1        2.00000       57.31801       17.94916        3.97928
      1078         1        2.00000       57.31801       17.94916        8.17461
      1079         1        2.00000       57.31801       39.09712        6.07695
      1080         1        2.00000       57.31801       39.09712        1.88162
      1081         1        2.00000       57.49239       20.02876        6.07695
      1082         1        2.00000       57.49239       20.02876        1.88162
      1083         1        2.00000       57.49239       41.17672        8.17461
      1084         1        2.00000       57.49239       41.17672        3.97928
      1085         1        2.00000       57.85057       22.00326        8.17461
      1086         1        2.00000       57.85057       22.00326        3.97928
      1087         1        2.00000       57.85057        0.85531        1.88162
      1088         1        2.00000       57.85057        0.85531        6.07695
      1089         1        2.00000       58.18465       24.01858        1.88162
      1090         1        2.00000       58.18465       24.01858        6.07695
      1091         1        2.00000       58.18465        2.87062        3.97928
      1092         1        2.00000       58.18465        2.87062        8.17461
      1093         1        2.00000       58.55841       26.04739        3.97928
      1094         1        2.00000       58.55841       26.04739        8.17461
      1095         1        2.00000       58.55841        4.89943        6.07695
      1096         1        2.00000       58.55841        4.89943        1.88162
      1097         1        2.00000       58.98109        6.96178        3.97928
      1098         1        2.00000       58.98109        6.96178        8.17461
      1099         1        2.00000       58.98109       28.10974        1.88162
      1100         1        2.00000       58.98109       28.10974        6.07695
      1101         1        2.00000       59.04712        9.11477        6.07695
      1102         1        2.00000       59.04712        9.11477        1.88162
      1103         1        2.00000       59.04712       30.26273        8.17461
      1104         1        2.00000       59.04712       30.26273        3.97928
      1105         1        2.00000       59.07106       11.25198        3.97928
      1106         1        2.00000       59.07106       11.25198        8.17461
      1107         1        2.00000       59.07106       32.39994        1.88162
      1108         1        2.00000       59.07106       32.39994        6.07695
      1109         1        2.00000       59.08728       13.36022        6.07695
      1110         1        2.00000       59.08728       13.36022        1.88162
      1111         1        2.00000       59.08728       34.50818        3.97928
      1112         1        2.00000       59.08728       34.50818        8.17461
      1113         1        2.00000       59.09829       15.44279        3.97928
      1114         1        2.00000       59.09829       15.44279        8.17461
      1115         1        2.00000       59.09829       36.59074        1.88162
      1116         1        2.00000       59.09829       36.59074        6.07695
      1117         1        2.00000       59.19805       17.49012        6.07695
      1118         1        2.00000       59.19805       17.49012        1.88162
      1119         1        2.00000       59.19805       38.63808        3.97928
      1120         1        2.00000       59.19805       38.63808        8.17461
      1121         1        2.00000       61.07529       17.49012        3.97928
      1122         1        2.00000       61.07529       17.49012        8.17461
      1123         1        2.00000       61.07529       38.63808        1.88162
      1124         1        2.00000       61.07529       38.63808        6.07695
      1125         1        2.00000       61.17505       15.44279        1.88162
      1126         1        2.00000       61.17505       15.44279        6.07695
      1127         1        2.00000       61.17505       36.59074        3.97928
      1128         1        2.00000       61.17505       36.59074        8.17461
      1129         1        2.00000       61.18606       13.36022        8.17461
      1130         1        2.00000       61.18606       13.36022        3.97928
      1131         1        2.00000       61.18606       34.50818        6.07695
      1132         1        2.00000       61.18606       34.50818        1.88162
      1133         1        2.00000       61.20228       11.25198        6.07695
      1134         1        2.00000       61.20228       11.25198        1.88162
      1135         1        2.00000       61.20228       32.39994        3.97928
      1136         1        2.00000       61.20228       32.39994        8.17461
      1137         1        2.00000       61.22622        9.11477        3.97928
      1138         1        2.00000       61.22622        9.11477        8.17461
      1139         1        2.00000       61.22622       30.26273        6.07695
      1140         1        2.00000       61.22622       30.26273        1.88162
      1141         1        2.00000       61.29225        6.96178        1.88162
      1142         1        2.00000       61.29225        6.96178        6.07695
      1143         1        2.00000       61.29225       28.10974        3.97928
      1144         1        2.00000       61.29225       28.10974        8.17461
      1145         1        2.00000       61.71493        4.89943        3.97928
      1146         1        2.00000       61.71493        4.89943        8.17461
      1147         1        2.00000       61.71493       26.04739        1.88162
      1148         1        2.00000       61.71493       26.04739        6.07695
      1149         1        2.00000       62.08869        2.87062        1.88162
      1150         1        2.00000       62.08869        2.87062        6.07695
      1151         1        2.00000       62.08869       24.01858        3.97928
      1152         1        2.00000       62.08869       24.01858        8.17461
      1153         1        2.00000       62.42277        0.85531        3.97928
      1154         1        2.00000       62.42277        0.85531        8.17461
      1155         1        2.00000       62.42277       22.00326        1.88162
      1156         1        2.00000       62.42277       22.00326        6.07695
      1157         1        2.00000       62.78094       41.17672        6.07695
      1158         1        2.00000       62.78094       41.17672        1.88162
      1159         1        2.00000       62.78094       20.02876        3.97928
      1160         1        2.00000       62.78094       20.02876        8.17461
      1161         1        2.00000       62.95533       39.09712        8.17461
      1162         1        2.00000       62.95533       17.94916        1.88162
      1163         1        2.00000       62.95533       39.09712        3.97928
      1164         1        2.00000       62.95533       17.94916        6.07695
      1165         1        2.00000       63.19222       15.62246        8.17461
      1166         1        2.00000       63.19222       15.62246        3.97928
      1167         1        2.00000       63.19222       36.77042        1.88162
      1168         1        2.00000       63.19222       36.77042        6.07695
      1169         1        2.00000       63.27873       13.49916        1.88162
      1170         1        2.00000       63.27873       13.49916        6.07695
      1171         1        2.00000       63.27873       34.64712        8.17461
      1172         1        2.00000       63.27873       34.64712        3.97928
      1173         1        2.00000       63.33946       11.39012        3.97928
      1174         1        2.00000       63.33946       11.39012        8.17461
      1175         1        2.00000       63.33946       32.53808        6.07695
      1176         1        2.00000       63.33946       32.53808        1.88162
      1177         1        2.00000       63.42533        9.30096        1.88162
      1178         1        2.00000       63.42533        9.30096        6.07695
      1179         1        2.00000       63.42533       30.44891        8.17461
      1180         1        2.00000       63.42533       30.44891        3.97928
      1181         1        2.00000       63.61739        7.25705        8.17461
      1182         1        2.00000       63.61739        7.25705        3.97928
      1183         1        2.00000       63.61739       28.40500        1.88162
      1184         1        2.00000       63.61739       28.40500        6.07695
      1185         1        2.00000       63.87411        5.22156        6.07695
      1186         1        2.00000       63.87411        5.22156        1.88162
      1187         1        2.00000       63.87411       26.36951        8.17461
      1188         1        2.00000       63.87411       26.36951        3.97928
      1189         1        2.00000       64.20506        3.16784        3.97928
      1190         1        2.00000       64.20506        3.16784        8.17461
      1191         1        2.00000       64.20506       24.31579        1.88162
      1192         1        2.00000       64.20506       24.31579        6.07695
      1193         1        2.00000       64.52958        1.11285        6.07695
      1194         1        2.00000       64.52958        1.11285        1.88162
      1195         1        2.00000       64.52958       22.26080        3.97928
      1196         1        2.00000       64.52958       22.26080        8.17461
      1197         1        2.00000       64.81072       41.31296        8.17461
      1198         1        2.00000       64.81072       41.31296        3.97928
      1199         1        2.00000       64.81072       20.16500        1.88162
      1200         1        2.00000       64.81072       20.16500        6.07695
      1201         1        2.00000       65.00768       39.17397        6.07695
      1202         1        2.00000       65.00768       39.17397        1.88162
      1203         1        2.00000       65.00768       18.02601        3.97928
      1204         1        2.00000       65.00768       18.02601        8.17461
      1205         1        2.00000       65.19147       15.87607        6.07695
      1206         1        2.00000       65.19147       15.87607        1.88162
      1207         1        2.00000       65.19147       37.02402        8.17461
      1208         1        2.00000       65.19147       37.02402        3.97928
      1209         1        2.00000       65.35188       13.71259        8.17461
      1210         1        2.00000       65.35188       13.71259        3.97928
      1211         1        2.00000       65.35188       34.86055        6.07695
      1212         1        2.00000       65.35188       34.86055        1.88162
      1213         1        2.00000       65.47647       11.60761        1.88162
      1214         1        2.00000       65.47647       11.60761        6.07695
      1215         1        2.00000       65.47647       32.75556        8.17461
      1216         1        2.00000       65.47647       32.75556        3.97928
      1217         1        2.00000       65.62588        9.54035        8.17461
      1218         1        2.00000       65.62588        9.54035        3.97928
      1219         1        2.00000       65.62588       30.68831        6.07695
      1220         1        2.00000       65.62588       30.68831        1.88162
      1221         1        2.00000       65.81657        7.49352        6.07695
      1222         1        2.00000       65.81657        7.49352        1.88162
      1223         1        2.00000       65.81657       28.64148        8.17461
      1224         1        2.00000       65.81657       28.64148        3.97928
      1225         1        2.00000       66.05506        5.44949        3.97928
      1226         1        2.00000       66.05506        5.44949        8.17461
      1227         1        2.00000       66.05506       26.59745        6.07695
      1228         1        2.00000       66.05506       26.59745        1.88162
      1229         1        2.00000       66.32616        3.39311        6.07695
      1230         1        2.00000       66.32616        3.39311        1.88162
      1231         1        2.00000       66.32616       24.54106        8.17461
      1232         1        2.00000       66.32616       24.54106        3.97928
      1233         1        2.00000       66.60369        1.30737        3.97928
      1234         1        2.00000       66.60369        1.30737        8.17461
      1235         1        2.00000       66.60369       22.45532        6.07695
      1236         1        2.00000       66.60369       22.45532        1.88162
      1237         1        2.00000       66.85576       41.48683        6.07695
      1238         1        2.00000       66.85576       41.48683        1.88162
      1239         1        2.00000       66.85576       20.33888        8.17461
      1240         1        2.00000       66.85576       20.33888        3.97928
      1241         1        2.00000       67.06204       39.35504        8.17461
      1242         1        2.00000       67.06204       39.35504        3.97928
      1243         1        2.00000       67.06204       18.20708        6.07695
      1244         1        2.00000       67.06204       18.20708        1.88162
      1245         1        2.00000       67.25072       16.07486        8.17461
      1246         1        2.00000       67.25072       37.22281        6.07695
      1247         1        2.00000       67.25072       37.22281        1.88162
      1248         1        2.00000       67.25072       16.07486        3.97928
      1249         1        2.00000       67.42543       13.94978        1.88162
      1250         1        2.00000       67.42543       13.94978        6.07695
      1251         1        2.00000       67.42543       35.09774        3.97928
      1252         1        2.00000       67.42543       35.09774        8.17461
      1253         1        2.00000       67.59894       11.84764        3.97928
      1254         1        2.00000       67.59894       11.84764        8.17461
      1255         1        2.00000       67.59894       32.99559        1.88162
      1256         1        2.00000       67.59894       32.99559        6.07695
      1257         1        2.00000       67.77919        9.77408        1.88162
      1258         1        2.00000       67.77919        9.77408        6.07695
      1259         1        2.00000       67.77919       30.92203        3.97928
      1260         1        2.00000       67.77919       30.92203        8.17461
      1261         1        2.00000       67.97969        7.71511        8.17461
      1262         1        2.00000       67.97969        7.71511        3.97928
      1263         1        2.00000       67.97969       28.86307        1.88162
      1264         1        2.00000       67.97969       28.86307        6.07695
      1265         1        2.00000       68.20179        5.65704        1.88162
      1266         1        2.00000       68.20179        5.65704        6.07695
      1267         1        2.00000       68.20179       26.80499        3.97928
      1268         1        2.00000       68.20179       26.80499        8.17461
      1269         1        2.00000       68.44125        3.58652        3.97928
      1270         1        2.00000       68.44125        3.58652        8.17461
      1271         1        2.00000       68.44125       24.73448        6.07695
      1272         1        2.00000       68.44125       24.73448        1.88162
      1273         1        2.00000       68.68504        1.49470        1.88162
      1274         1        2.00000       68.68504        1.49470        6.07695
      1275         1        2.00000       68.68504       22.64265        8.17461
      1276         1        2.00000       68.68504       22.64265        3.97928
      1277         1        2.00000       68.91790       41.67767        8.17461
      1278         1        2.00000       68.91790       41.67767        3.97928
      1279         1        2.00000       68.91790       20.52972        6.07695
      1280         1        2.00000       68.91790       20.52972        1.88162
      1281         1        2.00000       69.12852       39.55535        6.07695
      1282         1        2.00000       69.12852       39.55535        1.88162
      1283         1        2.00000       69.12852       18.40739        3.97928
      1284         1        2.00000       69.12852       18.40739        8.17461
      1285         1        2.00000       69.32588       37.43577        8.17461
      1286         1        2.00000       69.32588       37.43577        3.97928
      1287         1        2.00000       69.32588       16.28782        1.88162
      1288         1        2.00000       69.32588       16.28782        6.07695
      1289         1        2.00000       69.51698       14.17806        8.17461
      1290         1        2.00000       69.51698       14.17806        3.97928
      1291         1        2.00000       69.51698       35.32601        1.88162
      1292         1        2.00000       69.51698       35.32601        6.07695
      1293         1        2.00000       69.70920       12.08284        1.88162
      1294         1        2.00000       69.70920       12.08284        6.07695
      1295         1        2.00000       69.70920       33.23080        8.17461
      1296         1        2.00000       69.70920       33.23080        3.97928
      1297         1        2.00000       69.90729       10.00210        3.97928
      1298         1        2.00000       69.90729       10.00210        8.17461
      1299         1        2.00000       69.90729       31.15005        1.88162
      1300         1        2.00000       69.90729       31.15005        6.07695
      1301         1        2.00000       70.11301        7.93031        1.88162
      1302         1        2.00000       70.11301        7.93031        6.07695
      1303         1        2.00000       70.11301       29.07827        3.97928
      1304         1        2.00000       70.11301       29.07827        8.17461
      1305         1        2.00000       70.32788        5.85853        8.17461
      1306         1        2.00000       70.32788        5.85853        3.97928
      1307         1        2.00000       70.32788       27.00649        1.88162
      1308         1        2.00000       70.32788       27.00649        6.07695
      1309         1        2.00000       70.55006        3.77855        1.88162
      1310         1        2.00000       70.55006        3.77855        6.07695
      1311         1        2.00000       70.55006       24.92650        8.17461
      1312         1        2.00000       70.55006       24.92650        3.97928
      1313         1        2.00000       70.77490        1.68511        3.97928
      1314         1        2.00000       70.77490        1.68511        8.17461
      1315         1        2.00000       70.77490       22.83307        1.88162
      1316         1        2.00000       70.77490       22.83307        6.07695
      1317         1        2.00000       70.99547       41.87481        1.88162
      1318         1        2.00000       70.99547       41.87481        6.07695
      1319         1        2.00000       70.99547       20.72686        3.97928
      1320         1        2.00000       70.99547       20.72686        8.17461
      1321         1        2.00000       71.20681       39.76260        3.97928
      1322         1        2.00000       71.20681       39.76260        8.17461
      1323         1        2.00000       71.20681       18.61464        6.07695
      1324         1        2.00000       71.20681       18.61464        1.88162
      1325         1        2.00000       71.41133       37.65279        1.88162
      1326         1        2.00000       71.41133       37.65279        6.07695
      1327         1        2.00000       71.41133       16.50484        8.17461
      1328         1        2.00000       71.41133       16.50484        3.97928
      1329         1        2.00000       71.61295       14.40235        6.07695
      1330         1        2.00000       71.61295       14.40235        1.88162
      1331         1        2.00000       71.61295       35.55031        8.17461
      1332         1        2.00000       71.61295       35.55031        3.97928
      1333         1        2.00000       71.81561       12.30904        3.97928
      1334         1        2.00000       71.81561       12.30904        8.17461
      1335         1        2.00000       71.81561       33.45700        6.07695
      1336         1        2.00000       71.81561       33.45700        1.88162
      1337         1        2.00000       72.02109       10.22356        1.88162
      1338         1        2.00000       72.02109       10.22356        6.07695
      1339         1        2.00000       72.02109       31.37151        3.97928
      1340         1        2.00000       72.02109       31.37151        8.17461
      1341         1        2.00000       72.22969        8.14239        8.17461
      1342         1        2.00000       72.22969        8.14239        3.97928
      1343         1        2.00000       72.22969       29.29034        1.88162
      1344         1        2.00000       72.22969       29.29034        6.07695
      1345         1        2.00000       72.44119        6.06105        1.88162
      1346         1        2.00000       72.44119        6.06105        6.07695
      1347         1        2.00000       72.44119       27.20900        3.97928
      1348         1        2.00000       72.44119       27.20900        8.17461
      1349         1        2.00000       72.65510        3.97489        8.17461
      1350         1        2.00000       72.65510        3.97489        3.97928
      1351         1        2.00000       72.65510       25.12284        1.88162
      1352         1        2.00000       72.65510       25.12284        6.07695
      1353         1        2.00000       72.87014        1.88120        1.88162
      1354         1        2.00000       72.87014        1.88120        6.07695
      1355         1        2.00000       72.87014       23.02915        8.17461
      1356         1        2.00000       72.87014       23.02915        3.97928
      1357         1        2.00000       73.08389       42.07627        3.97928
      1358         1        2.00000       73.08389       42.07627        8.17461
      1359         1        2.00000       73.08389       20.92831        6.07695
      1360         1        2.00000       73.08389       20.92831        1.88162
      1361         1        2.00000       73.29467       39.97196        1.88162
      1362         1        2.00000       73.29467       39.97196        6.07695
      1363         1        2.00000       73.29467       18.82401        8.17461
      1364         1        2.00000       73.29467       18.82401        3.97928
      1365         1        2.00000       73.50303       37.86901        3.97928
      1366         1        2.00000       73.50303       37.86901        8.17461
      1367         1        2.00000       73.50303       16.72105        6.07695
      1368         1        2.00000       73.50303       16.72105        1.88162
      1369         1        2.00000       73.71052       35.77046        6.07695
      1370         1        2.00000       73.71052       14.62250        3.97928
      1371         1        2.00000       73.71052       35.77046        1.88162
      1372         1        2.00000       73.71052       14.62250        8.17461
      1373         1        2.00000       73.91856       12.52915        6.07695
      1374         1        2.00000       73.91856       12.52915        1.88162
      1375         1        2.00000       73.91856       33.67711        8.17461
      1376         1        2.00000       73.91856       33.67711        3.97928
      1377         1        2.00000       74.12757       10.44007        3.97928
      1378         1        2.00000       74.12757       10.44007        8.17461
      1379         1        2.00000       74.12757       31.58803        6.07695
      1380         1        2.00000       74.12757       31.58803        1.88162
      1381         1        2.00000       74.33731        8.35310        6.07695
      1382         1        2.00000       74.33731        8.35310        1.88162
      1383         1        2.00000       74.33731       29.50106        8.17461
      1384         1        2.00000       74.33731       29.50106        3.97928
      1385         1        2.00000       74.54752        6.26580        3.97928
      1386         1        2.00000       74.54752        6.26580        8.17461
      1387         1        2.00000       74.54752       27.41376        6.07695
      1388         1        2.00000       74.54752       27.41376        1.88162
      1389         1        2.00000       74.75782        4.17600        6.07695
      1390         1        2.00000       74.75782        4.17600        1.88162
      1391         1        2.00000       74.75782       25.32396        8.17461
      1392         1        2.00000       74.75782       25.32396        3.97928
      1393         1        2.00000       74.96835        2.08227        8.17461
      1394         1        2.00000       74.96835        2.08227        3.97928
      1395         1        2.00000       74.96835       23.23023        1.88162
      1396         1        2.00000       74.96835       23.23023        6.07695
      1397         1        2.00000       75.17865       42.28086        1.88162
      1398         1        2.00000       75.17865       42.28086        6.07695
      1399         1        2.00000       75.17865       21.13290        8.17461
      1400         1        2.00000       75.17865       21.13290        3.97928
      1401         1        2.00000       75.38870       40.18171        8.17461
      1402         1        2.00000       75.38870       40.18171        3.97928
      1403         1        2.00000       75.38870       19.03375        6.07695
      1404         1        2.00000       75.38870       19.03375        1.88162
      1405         1        2.00000       75.59860       38.08316        6.07695
      1406         1        2.00000       75.59860       38.08316        1.88162
      1407         1        2.00000       75.59860       16.93520        8.17461
      1408         1        2.00000       75.59860       16.93520        3.97928
      1409         1        2.00000       75.80873       35.98680        8.17461
      1410         1        2.00000       75.80873       35.98680        3.97928
      1411         1        2.00000       75.80873       14.83884        6.07695
      1412         1        2.00000       75.80873       14.83884        1.88162
      1413         1        2.00000       76.01935       33.89320        6.07695
      1414         1        2.00000       76.01935       33.89320        1.88162
      1415         1        2.00000       76.01935       12.74524        8.17461
      1416         1        2.00000       76.01935       12.74524        3.97928
      1417         1        2.00000       76.23004       10.65375        6.07695
      1418         1        2.00000       76.23004       10.65375        1.88162
      1419         1        2.00000       76.23004       31.80170        3.97928
      1420         1        2.00000       76.23004       31.80170        8.17461
      1421         1        2.00000       76.44050        8.56323        3.97928
      1422         1        2.00000       76.44050        8.56323        8.17461
      1423         1        2.00000       76.44050       29.71119        6.07695
      1424         1        2.00000       76.44050       29.71119        1.88162
      1425         1        2.00000       76.65023        6.47254        1.88162
      1426         1        2.00000       76.65023        6.47254        6.07695
      1427         1        2.00000       76.65023       27.62050        8.17461
      1428         1        2.00000       76.65023       27.62050        3.97928
      1429         1        2.00000       76.85924        4.38063        3.97928
      1430         1        2.00000       76.85924        4.38063        8.17461
      1431         1        2.00000       76.85924       25.52859        1.88162
      1432         1        2.00000       76.85924       25.52859        6.07695
      1433         1        2.00000       77.06793        2.28694        6.07695
      1434         1        2.00000       77.06793        2.28694        1.88162
      1435         1        2.00000       77.06793       23.43490        8.17461
      1436         1        2.00000       77.06793       23.43490        3.97928
      1437         1        2.00000       77.27678        0.19160        8.17461
      1438         1        2.00000       77.27678        0.19160        3.97928
      1439         1        2.00000       77.27678       21.33956        1.88162
      1440         1        2.00000       77.27678       21.33956        6.07695
      1441         1        2.00000       77.48611       40.39137        1.88162
      1442         1        2.00000       77.48611       19.24341        3.97928
      1443         1        2.00000       77.48611       40.39137        6.07695
      1444         1        2.00000       77.48611       19.24341        8.17461
      1445         1        2.00000       77.69641       38.29548        3.97928
      1446         1        2.00000       77.69641       17.14752        1.88162
      1447         1        2.00000       77.69641       38.29548        8.17461
      1448         1        2.00000       77.69641       17.14752        6.07695
      1449         1        2.00000       77.90751       36.20052        1.88162
      1450         1        2.00000       77.90751       15.05257        3.97928
      1451         1        2.00000       77.90751       36.20052        6.07695
      1452         1        2.00000       77.90751       15.05257        8.17461
      1453         1        2.00000       78.11909       34.10675        3.97928
      1454         1        2.00000       78.11909       12.95879        1.88162
      1455         1        2.00000       78.11909       34.10675        8.17461
      1456         1        2.00000       78.11909       12.95879        6.07695
      1457         1        2.00000       78.33059       32.01386        1.88162
      1458         1        2.00000       78.33059       10.86590        3.97928
      1459         1        2.00000       78.33059       32.01386        6.07695
      1460         1        2.00000       78.33059       10.86590        8.17461
      1461         1        2.00000       78.54145       29.92131        3.97928
      1462         1        2.00000       78.54145        8.77336        1.88162
      1463         1        2.00000       78.54145       29.92131        8.17461
      1464         1        2.00000       78.54145        8.77336        6.07695
      1465         1        2.00000       78.75126       27.82860        1.88162
      1466         1        2.00000       78.75126        6.68064        3.97928
      1467         1        2.00000       78.75126       27.82860        6.07695
      1468         1        2.00000       78.75126        6.68064        8.17461
      1469         1        2.00000       78.96003       25.73537        3.97928
      1470         1        2.00000       78.96003        4.58741        1.88162
      1471         1        2.00000       78.96003       25.73537        8.17461
      1472         1        2.00000       78.96003        4.58741        6.07695
      1473         1        2.00000       79.16815       23.64155        1.88162
      1474         1        2.00000       79.16815        2.49360        3.97928
      1475         1        2.00000       79.16815       23.64155        6.07695
      1476         1        2.00000       79.16815        2.49360        8.17461
      1477         1        2.00000       79.37636       21.54723        3.97928
      1478         1        2.00000       79.37636        0.39927        1.88162
      1479         1        2.00000       79.37636       21.54723        8.17461
      1480         1        2.00000       79.37636        0.39927        6.07695
      1481         1        2.00000       79.58529       19.45282        1.88162
      1482         1        2.00000       79.58529       40.60078        3.97928
      1483         1        2.00000       79.58529       19.45282        6.07695
      1484         1        2.00000       79.58529       40.60078        8.17461
      1485         1        2.00000       79.79543       17.35862        3.97928
      1486         1        2.00000       79.79543       38.50658        1.88162
      1487         1        2.00000       79.79543       17.35862        8.17461
      1488         1        2.00000       79.79543       38.50658        6.07695
      1489         1        2.00000       80.00652       15.26476        1.88162
      1490         1        2.00000       80.00652       36.41272        3.97928
      1491         1        2.00000       80.00652       15.26476        6.07695
      1492         1        2.00000       80.00652       36.41272        8.17461
      1493         1        2.00000       80.21835       13.17120        3.97928
      1494         1        2.00000       80.21835       34.31916        1.88162
      1495         1        2.00000       80.21835       13.17120        8.17461
      1496         1        2.00000       80.21835       34.31916        6.07695
      1497         2       -2.00000        0.10338       11.07764        3.97928
      1498         2       -2.00000        0.10338       32.22559        1.88162
      1499         2       -2.00000        0.10338       11.07764        8.17461
      1500         2       -2.00000        0.10338       32.22559        6.07695
      1501         2       -2.00000        0.31456        8.98378        1.88162
      1502         2       -2.00000        0.31456       30.13174        3.97928
      1503         2       -2.00000        0.31456        8.98378        6.07695
      1504         2       -2.00000        0.31456       30.13174        8.17461
      1505         2       -2.00000        0.52461        6.88958        3.97928
      1506         2       -2.00000        0.52461       28.03754        1.88162
      1507         2       -2.00000        0.52461        6.88958        8.17461
      1508         2       -2.00000        0.52461       28.03754        6.07695
      1509         2       -2.00000        0.73362        4.79517        1.88162
      1510         2       -2.00000        0.73362       25.94313        3.97928
      1511         2       -2.00000        0.73362        4.79517        6.07695
      1512         2       -2.00000        0.73362       25.94313        8.17461
      1513         2       -2.00000        0.94183        2.70085        3.97928
      1514         2       -2.00000        0.94183       23.84880        1.88162
      1515         2       -2.00000        0.94183        2.70085        8.17461
      1516         2       -2.00000        0.94183       23.84880        6.07695
      1517         2       -2.00000        1.14996        0.60703        1.88162
      1518         2       -2.00000        1.14996       21.75499        3.97928
      1519         2       -2.00000        1.14996        0.60703        6.07695
      1520         2       -2.00000        1.14996       21.75499        8.17461
      1521         2       -2.00000        1.35873       40.80968        3.97928
      1522         2       -2.00000        1.35873       19.66172        1.88162
      1523         2       -2.00000        1.35873       40.80968        8.17461
      1524         2       -2.00000        1.35873       19.66172        6.07695
      1525         2       -2.00000        1.56854       38.71700        1.88162
      1526         2       -2.00000        1.56854       17.56905        3.97928
      1527         2       -2.00000        1.56854       38.71700        6.07695
      1528         2       -2.00000        1.56854       17.56905        8.17461
      1529         2       -2.00000        1.77940       36.62445        3.97928
      1530         2       -2.00000        1.77940       15.47650        1.88162
      1531         2       -2.00000        1.77940       36.62445        8.17461
      1532         2       -2.00000        1.77940       15.47650        6.07695
      1533         2       -2.00000        1.99098       34.53157        1.88162
      1534         2       -2.00000        1.99098       13.38361        3.97928
      1535         2       -2.00000        1.99098       34.53157        6.07695
      1536         2       -2.00000        1.99098       13.38361        8.17461
      1537         2       -2.00000        2.20248       32.43779        3.97928
      1538         2       -2.00000        2.20248       11.28984        1.88162
      1539         2       -2.00000        2.20248       32.43779        8.17461
      1540         2       -2.00000        2.20248       11.28984        6.07695
      1541         2       -2.00000        2.41358       30.34288        1.88162
      1542         2       -2.00000        2.41358        9.19492        3.97928
      1543         2       -2.00000        2.41358       30.34288        6.07695
      1544         2       -2.00000        2.41358        9.19492        8.17461
      1545         2       -2.00000        2.62379       28.24694        3.97928
      1546         2       -2.00000        2.62379        7.09899        1.88162
      1547         2       -2.00000        2.62379       28.24694        8.17461
      1548         2       -2.00000        2.62379        7.09899        6.07695
      1549         2       -2.00000        2.83320       26.15080        1.88162
      1550         2       -2.00000        2.83320        5.00285        3.97928
      1551         2       -2.00000        2.83320       26.15080        6.07695
      1552         2       -2.00000        2.83320        5.00285        8.17461
      1553         2       -2.00000        3.04205       24.05546        3.97928
      1554         2       -2.00000        3.04205        2.90751        1.88162
      1555         2       -2.00000        3.04205       24.05546        8.17461
      1556         2       -2.00000        3.04205        2.90751        6.07695
      1557         2       -2.00000        3.25074       21.96173        6.07695
      1558         2       -2.00000        3.25074       21.96173        1.88162
      1559         2       -2.00000        3.25074        0.81377        3.97928
      1560         2       -2.00000        3.25074        0.81377        8.17461
      1561         2       -2.00000        3.45975       19.86982        3.97928
      1562         2       -2.00000        3.45975       19.86982        8.17461
      1563         2       -2.00000        3.45975       41.01777        6.07695
      1564         2       -2.00000        3.45975       41.01777        1.88162
      1565         2       -2.00000        3.66956       17.77913        6.07695
      1566         2       -2.00000        3.66956       17.77913        1.88162
      1567         2       -2.00000        3.66956       38.92709        8.17461
      1568         2       -2.00000        3.66956       38.92709        3.97928
      1569         2       -2.00000        3.87994       15.68870        3.97928
      1570         2       -2.00000        3.87994       15.68870        8.17461
      1571         2       -2.00000        3.87994       36.83665        6.07695
      1572         2       -2.00000        3.87994       36.83665        1.88162
      1573         2       -2.00000        4.09064       13.59721        1.88162
      1574         2       -2.00000        4.09064       13.59721        6.07695
      1575         2       -2.00000        4.09064       34.74516        8.17461
      1576         2       -2.00000        4.09064       34.74516        3.97928
      1577         2       -2.00000        4.30117       32.65156        1.88162
      1578         2       -2.00000        4.30117       32.65156        6.07695
      1579         2       -2.00000        4.30117       11.50360        8.17461
      1580         2       -2.00000        4.30117       11.50360        3.97928
      1581         2       -2.00000        4.51131       30.55520        8.17461
      1582         2       -2.00000        4.51131       30.55520        3.97928
      1583         2       -2.00000        4.51131        9.40725        1.88162
      1584         2       -2.00000        4.51131        9.40725        6.07695
      1585         2       -2.00000        4.72128       28.45661        6.07695
      1586         2       -2.00000        4.72128       28.45661        1.88162
      1587         2       -2.00000        4.72128        7.30865        8.17461
      1588         2       -2.00000        4.72128        7.30865        3.97928
      1589         2       -2.00000        4.93126       26.35746        3.97928
      1590         2       -2.00000        4.93126       26.35746        8.17461
      1591         2       -2.00000        4.93126        5.20950        6.07695
      1592         2       -2.00000        4.93126        5.20950        1.88162
      1593         2       -2.00000        5.14163       24.26009        6.07695
      1594         2       -2.00000        5.14163       24.26009        1.88162
      1595         2       -2.00000        5.14163        3.11213        3.97928
      1596         2       -2.00000        5.14163        3.11213        8.17461
      1597         2       -2.00000        5.35217       22.16636        3.97928
      1598         2       -2.00000        5.35217       22.16636        8.17461
      1599         2       -2.00000        5.35217        1.01840        1.88162
      1600         2       -2.00000        5.35217        1.01840        6.07695
      1601         2       -2.00000        5.56254       20.07656        6.07695
      1602         2       -2.00000        5.56254       20.07656        1.88162
      1603         2       -2.00000        5.56254       41.22452        3.97928
      1604         2       -2.00000        5.56254       41.22452        8.17461
      1605         2       -2.00000        5.77276       17.98930        3.97928
      1606         2       -2.00000        5.77276       17.98930        8.17461
      1607         2       -2.00000        5.77276       39.13725        6.07695
      1608         2       -2.00000        5.77276       39.13725        1.88162
      1609         2       -2.00000        5.98249       15.90238        6.07695
      1610         2       -2.00000        5.98249       15.90238        1.88162
      1611         2       -2.00000        5.98249       37.05033        3.97928
      1612         2       -2.00000        5.98249       37.05033        8.17461
      1613         2       -2.00000        6.19150       13.81330        8.17461
      1614         2       -2.00000        6.19150       13.81330        3.97928
      1615         2       -2.00000        6.19150       34.96125        6.07695
      1616         2       -2.00000        6.19150       34.96125        1.88162
      1617         2       -2.00000        6.39947       11.71999        6.07695
      1618         2       -2.00000        6.39947       11.71999        1.88162
      1619         2       -2.00000        6.39947       32.86794        8.17461
      1620         2       -2.00000        6.39947       32.86794        3.97928
      1621         2       -2.00000        6.60695       30.76935        1.88162
      1622         2       -2.00000        6.60695       30.76935        6.07695
      1623         2       -2.00000        6.60695        9.62139        3.97928
      1624         2       -2.00000        6.60695        9.62139        8.17461
      1625         2       -2.00000        6.81524       28.66635        8.17461
      1626         2       -2.00000        6.81524       28.66635        3.97928
      1627         2       -2.00000        6.81524        7.51839        6.07695
      1628         2       -2.00000        6.81524        7.51839        1.88162
      1629         2       -2.00000        7.02602       26.56204        6.07695
      1630         2       -2.00000        7.02602       26.56204        1.88162
      1631         2       -2.00000        7.02602        5.41409        8.17461
      1632         2       -2.00000        7.02602        5.41409        3.97928
      1633         2       -2.00000        7.23977       24.46116        8.17461
      1634         2       -2.00000        7.23977       24.46116        3.97928
      1635         2       -2.00000        7.23977        3.31321        6.07695
      1636         2       -2.00000        7.23977        3.31321        1.88162
      1637         2       -2.00000        7.45488       22.36747        6.07695
      1638         2       -2.00000        7.45488       22.36747        1.88162
      1639         2       -2.00000        7.45488        1.21952        3.97928
      1640         2       -2.00000        7.45488        1.21952        8.17461
      1641         2       -2.00000        7.66887       20.28131        8.17461
      1642         2       -2.00000        7.66887       20.28131        3.97928
      1643         2       -2.00000        7.66887       41.42927        1.88162
      1644         2       -2.00000        7.66887       41.42927        6.07695
      1645         2       -2.00000        7.88045       18.19997        6.07695
      1646         2       -2.00000        7.88045       18.19997        1.88162
      1647         2       -2.00000        7.88045       39.34793        3.97928
      1648         2       -2.00000        7.88045       39.34793        8.17461
      1649         2       -2.00000        8.08906       16.11885        8.17461
      1650         2       -2.00000        8.08906       16.11885        3.97928
      1651         2       -2.00000        8.08906       37.26680        1.88162
      1652         2       -2.00000        8.08906       37.26680        6.07695
      1653         2       -2.00000        8.29446       14.03340        1.88162
      1654         2       -2.00000        8.29446       14.03340        6.07695
      1655         2       -2.00000        8.29446       35.18136        3.97928
      1656         2       -2.00000        8.29446       35.18136        8.17461
      1657         2       -2.00000        8.49704       11.94005        3.97928
      1658         2       -2.00000        8.49704       11.94005        8.17461
      1659         2       -2.00000        8.49704       33.08801        6.07695
      1660         2       -2.00000        8.49704       33.08801        1.88162
      1661         2       -2.00000        8.69858        9.83761        6.07695
      1662         2       -2.00000        8.69858        9.83761        1.88162
      1663         2       -2.00000        8.69858       30.98556        3.97928
      1664         2       -2.00000        8.69858       30.98556        8.17461
      1665         2       -2.00000        8.90309       28.87572        1.88162
      1666         2       -2.00000        8.90309       28.87572        6.07695
      1667         2       -2.00000        8.90309        7.72776        8.17461
      1668         2       -2.00000        8.90309        7.72776        3.97928
      1669         2       -2.00000        9.11435       26.76350        8.17461
      1670         2       -2.00000        9.11435       26.76350        3.97928
      1671         2       -2.00000        9.11435        5.61554        6.07695
      1672         2       -2.00000        9.11435        5.61554        1.88162
      1673         2       -2.00000        9.33501       24.65729        1.88162
      1674         2       -2.00000        9.33501       24.65729        6.07695
      1675         2       -2.00000        9.33501        3.50933        8.17461
      1676         2       -2.00000        9.33501        3.50933        3.97928
      1677         2       -2.00000        9.55992       22.56385        3.97928
      1678         2       -2.00000        9.55992       22.56385        8.17461
      1679         2       -2.00000        9.55992        1.41590        1.88162
      1680         2       -2.00000        9.55992        1.41590        6.07695
      1681         2       -2.00000        9.78219       20.48387        6.07695
      1682         2       -2.00000        9.78219       20.48387        1.88162
      1683         2       -2.00000        9.78219       41.63182        3.97928
      1684         2       -2.00000        9.78219       41.63182        8.17461
      1685         2       -2.00000        9.99714       18.41205        8.17461
      1686         2       -2.00000        9.99714       18.41205        3.97928
      1687         2       -2.00000        9.99714       39.56000        6.07695
      1688         2       -2.00000        9.99714       39.56000        1.88162
      1689         2       -2.00000       10.20286       16.34026        1.88162
      1690         2       -2.00000       10.20286       16.34026        6.07695
      1691         2       -2.00000       10.20286       37.48822        3.97928
      1692         2       -2.00000       10.20286       37.48822        8.17461
      1693         2       -2.00000       10.40086       14.25956        8.17461
      1694         2       -2.00000       10.40086       14.25956        3.97928
      1695         2       -2.00000       10.40086       35.40752        6.07695
      1696         2       -2.00000       10.40086       35.40752        1.88162
      1697         2       -2.00000       10.59292       12.16443        1.88162
      1698         2       -2.00000       10.59292       12.16443        6.07695
      1699         2       -2.00000       10.59292       33.31239        8.17461
      1700         2       -2.00000       10.59292       33.31239        3.97928
      1701         2       -2.00000       10.78402       10.05458        8.17461
      1702         2       -2.00000       10.78402       10.05458        3.97928
      1703         2       -2.00000       10.78402       31.20254        6.07695
      1704         2       -2.00000       10.78402       31.20254        1.88162
      1705         2       -2.00000       10.98138       29.08301        3.97928
      1706         2       -2.00000       10.98138       29.08301        8.17461
      1707         2       -2.00000       10.98138        7.93505        6.07695
      1708         2       -2.00000       10.98138        7.93505        1.88162
      1709         2       -2.00000       11.19192       26.96068        1.88162
      1710         2       -2.00000       11.19192       26.96068        6.07695
      1711         2       -2.00000       11.19192        5.81273        3.97928
      1712         2       -2.00000       11.19192        5.81273        8.17461
      1713         2       -2.00000       11.42487       24.84775        3.97928
      1714         2       -2.00000       11.42487       24.84775        8.17461
      1715         2       -2.00000       11.42487        3.69979        1.88162
      1716         2       -2.00000       11.42487        3.69979        6.07695
      1717         2       -2.00000       11.66874       22.75600        1.88162
      1718         2       -2.00000       11.66874       22.75600        6.07695
      1719         2       -2.00000       11.66874        1.60805        8.17461
      1720         2       -2.00000       11.66874        1.60805        3.97928
      1721         2       -2.00000       11.90819       20.68541        8.17461
      1722         2       -2.00000       11.90819       20.68541        3.97928
      1723         2       -2.00000       11.90819       41.83336        1.88162
      1724         2       -2.00000       11.90819       41.83336        6.07695
      1725         2       -2.00000       12.13038       18.62716        6.07695
      1726         2       -2.00000       12.13038       18.62716        1.88162
      1727         2       -2.00000       12.13038       39.77512        3.97928
      1728         2       -2.00000       12.13038       39.77512        8.17461
      1729         2       -2.00000       12.33103       16.56811        3.97928
      1730         2       -2.00000       12.33103       16.56811        8.17461
      1731         2       -2.00000       12.33103       37.71607        6.07695
      1732         2       -2.00000       12.33103       37.71607        1.88162
      1733         2       -2.00000       12.51129       14.49464        6.07695
      1734         2       -2.00000       12.51129       14.49464        1.88162
      1735         2       -2.00000       12.51129       35.64260        8.17461
      1736         2       -2.00000       12.51129       35.64260        3.97928
      1737         2       -2.00000       12.68455       12.39266        8.17461
      1738         2       -2.00000       12.68455       12.39266        3.97928
      1739         2       -2.00000       12.68455       33.54062        1.88162
      1740         2       -2.00000       12.68455       33.54062        6.07695
      1741         2       -2.00000       12.85902       10.26767        1.88162
      1742         2       -2.00000       12.85902       10.26767        6.07695
      1743         2       -2.00000       12.85902       31.41563        8.17461
      1744         2       -2.00000       12.85902       31.41563        3.97928
      1745         2       -2.00000       13.04787        8.13528        3.97928
      1746         2       -2.00000       13.04787       29.28324        1.88162
      1747         2       -2.00000       13.04787        8.13528        8.17461
      1748         2       -2.00000       13.04787       29.28324        6.07695
      1749         2       -2.00000       13.25399       27.15152        8.17461
      1750         2       -2.00000       13.25399       27.15152        3.97928
      1751         2       -2.00000       13.25399        6.00357        6.07695
      1752         2       -2.00000       13.25399        6.00357        1.88162
      1753         2       -2.00000       13.50621       25.03542        6.07695
      1754         2       -2.00000       13.50621       25.03542        1.88162
      1755         2       -2.00000       13.50621        3.88746        8.17461
      1756         2       -2.00000       13.50621        3.88746        3.97928
      1757         2       -2.00000       13.78358       22.94959        3.97928
      1758         2       -2.00000       13.78358       22.94959        8.17461
      1759         2       -2.00000       13.78358        1.80164        1.88162
      1760         2       -2.00000       13.78358        1.80164        6.07695
      1761         2       -2.00000       14.05452       20.89291        1.88162
      1762         2       -2.00000       14.05452       20.89291        6.07695
      1763         2       -2.00000       14.05452       42.04087        8.17461
      1764         2       -2.00000       14.05452       42.04087        3.97928
      1765         2       -2.00000       14.29333       18.84871        3.97928
      1766         2       -2.00000       14.29333       18.84871        8.17461
      1767         2       -2.00000       14.29333       39.99666        1.88162
      1768         2       -2.00000       14.29333       39.99666        6.07695
      1769         2       -2.00000       14.48419       16.80171        6.07695
      1770         2       -2.00000       14.48419       16.80171        1.88162
      1771         2       -2.00000       14.48419       37.94967        8.17461
      1772         2       -2.00000       14.48419       37.94967        3.97928
      1773         2       -2.00000       14.63392       14.73446        8.17461
      1774         2       -2.00000       14.63392       14.73446        3.97928
      1775         2       -2.00000       14.63392       35.88241        6.07695
      1776         2       -2.00000       14.63392       35.88241        1.88162
      1777         2       -2.00000       14.75827       12.62969        1.88162
      1778         2       -2.00000       14.75827       12.62969        6.07695
      1779         2       -2.00000       14.75827       33.77764        8.17461
      1780         2       -2.00000       14.75827       33.77764        3.97928
      1781         2       -2.00000       14.91868       10.46621        8.17461
      1782         2       -2.00000       14.91868       10.46621        3.97928
      1783         2       -2.00000       14.91868       31.61416        1.88162
      1784         2       -2.00000       14.91868       31.61416        6.07695
      1785         2       -2.00000       15.10214        8.31745        1.88162
      1786         2       -2.00000       15.10214        8.31745        6.07695
      1787         2       -2.00000       15.10214       29.46541        3.97928
      1788         2       -2.00000       15.10214       29.46541        8.17461
      1789         2       -2.00000       15.29975       27.32654        6.07695
      1790         2       -2.00000       15.29975       27.32654        1.88162
      1791         2       -2.00000       15.29975        6.17859        8.17461
      1792         2       -2.00000       15.29975        6.17859        3.97928
      1793         2       -2.00000       15.58065       25.23010        8.17461
      1794         2       -2.00000       15.58065       25.23010        3.97928
      1795         2       -2.00000       15.58065        4.08215        1.88162
      1796         2       -2.00000       15.58065        4.08215        6.07695
      1797         2       -2.00000       15.90469       23.17440        1.88162
      1798         2       -2.00000       15.90469       23.17440        6.07695
      1799         2       -2.00000       15.90469        2.02644        8.17461
      1800         2       -2.00000       15.90469        2.02644        3.97928
      1801         2       -2.00000       16.23579       21.12025        8.17461
      1802         2       -2.00000       16.23579       21.12025        3.97928
      1803         2       -2.00000       16.23579       42.26821        6.07695
      1804         2       -2.00000       16.23579       42.26821        1.88162
      1805         2       -2.00000       16.49212       19.08468        6.07695
      1806         2       -2.00000       16.49212       19.08468        1.88162
      1807         2       -2.00000       16.49212       40.23263        8.17461
      1808         2       -2.00000       16.49212       40.23263        3.97928
      1809         2       -2.00000       16.68506       17.04128        8.17461
      1810         2       -2.00000       16.68506       17.04128        3.97928
      1811         2       -2.00000       16.68506       38.18923        1.88162
      1812         2       -2.00000       16.68506       38.18923        6.07695
      1813         2       -2.00000       16.77061       14.95207        6.07695
      1814         2       -2.00000       16.77061       14.95207        1.88162
      1815         2       -2.00000       16.77061       36.10003        3.97928
      1816         2       -2.00000       16.77061       36.10003        8.17461
      1817         2       -2.00000       16.83174       12.84265        8.17461
      1818         2       -2.00000       16.83174       12.84265        3.97928
      1819         2       -2.00000       16.83174       33.99060        6.07695
      1820         2       -2.00000       16.83174       33.99060        1.88162
      1821         2       -2.00000       16.91753       10.71994        1.88162
      1822         2       -2.00000       16.91753       10.71994        6.07695
      1823         2       -2.00000       16.91753       31.86790        8.17461
      1824         2       -2.00000       16.91753       31.86790        3.97928
      1825         2       -2.00000       17.15610        8.39024        8.17461
      1826         2       -2.00000       17.15610        8.39024        3.97928
      1827         2       -2.00000       17.15610       29.53820        1.88162
      1828         2       -2.00000       17.15610       29.53820        6.07695
      1829         2       -2.00000       17.32502       27.46104        3.97928
      1830         2       -2.00000       17.32502       27.46104        8.17461
      1831         2       -2.00000       17.32502        6.31309        1.88162
      1832         2       -2.00000       17.32502        6.31309        6.07695
      1833         2       -2.00000       17.68240       25.48566        1.88162
      1834         2       -2.00000       17.68240       25.48566        6.07695
      1835         2       -2.00000       17.68240        4.33770        8.17461
      1836         2       -2.00000       17.68240        4.33770        3.97928
      1837         2       -2.00000       18.01744       23.47110        8.17461
      1838         2       -2.00000       18.01744       23.47110        3.97928
      1839         2       -2.00000       18.01744        2.32315        6.07695
      1840         2       -2.00000       18.01744        2.32315        1.88162
      1841         2       -2.00000       18.39096       21.44293        1.88162
      1842         2       -2.00000       18.39096       21.44293        6.07695
      1843         2       -2.00000       18.39096        0.29497        3.97928
      1844         2       -2.00000       18.39096        0.29497        8.17461
      1845         2       -2.00000       18.81846       19.38147        3.97928
      1846         2       -2.00000       18.81846       19.38147        8.17461
      1847         2       -2.00000       18.81846       40.52942        6.07695
      1848         2       -2.00000       18.81846       40.52942        1.88162
      1849         2       -2.00000       18.88401       17.22784        6.07695
      1850         2       -2.00000       18.88401       17.22784        1.88162
      1851         2       -2.00000       18.88401       38.37580        8.17461
      1852         2       -2.00000       18.88401       38.37580        3.97928
      1853         2       -2.00000       18.90762       15.09046        8.17461
      1854         2       -2.00000       18.90762       15.09046        3.97928
      1855         2       -2.00000       18.90762       36.23842        6.07695
      1856         2       -2.00000       18.90762       36.23842        1.88162
      1857         2       -2.00000       18.92409       12.98239        1.88162
      1858         2       -2.00000       18.92409       12.98239        6.07695
      1859         2       -2.00000       18.92409       34.13035        8.17461
      1860         2       -2.00000       18.92409       34.13035        3.97928
      1861         2       -2.00000       18.93493       10.89856        8.17461
      1862         2       -2.00000       18.93493       10.89856        3.97928
      1863         2       -2.00000       18.93493       32.04651        1.88162
      1864         2       -2.00000       18.93493       32.04651        6.07695
      1865         2       -2.00000       19.03325        8.85714        1.88162
      1866         2       -2.00000       19.03325        8.85714        6.07695
      1867         2       -2.00000       19.03325       30.00510        8.17461
      1868         2       -2.00000       19.03325       30.00510        3.97928
      1869         2       -2.00000       20.91338        8.85714        8.17461
      1870         2       -2.00000       20.91338        8.85714        3.97928
      1871         2       -2.00000       20.91338       30.00510        1.88162
      1872         2       -2.00000       20.91338       30.00510        6.07695
      1873         2       -2.00000       21.01170       10.89856        1.88162
      1874         2       -2.00000       21.01170       10.89856        6.07695
      1875         2       -2.00000       21.01170       32.04651        3.97928
      1876         2       -2.00000       21.01170       32.04651        8.17461
      1877         2       -2.00000       21.02254       12.98239        3.97928
      1878         2       -2.00000       21.02254       12.98239        8.17461
      1879         2       -2.00000       21.02254       34.13035        1.88162
      1880         2       -2.00000       21.02254       34.13035        6.07695
      1881         2       -2.00000       21.03901       15.09046        6.07695
      1882         2       -2.00000       21.03901       15.09046        1.88162
      1883         2       -2.00000       21.03901       36.23842        8.17461
      1884         2       -2.00000       21.03901       36.23842        3.97928
      1885         2       -2.00000       21.06263       17.22784        8.17461
      1886         2       -2.00000       21.06263       17.22784        3.97928
      1887         2       -2.00000       21.06263       38.37580        6.07695
      1888         2       -2.00000       21.06263       38.37580        1.88162
      1889         2       -2.00000       21.12817       19.38147        6.07695
      1890         2       -2.00000       21.12817       19.38147        1.88162
      1891         2       -2.00000       21.12817       40.52942        8.17461
      1892         2       -2.00000       21.12817       40.52942        3.97928
      1893         2       -2.00000       21.55567        0.29497        1.88162
      1894         2       -2.00000       21.55567        0.29497        6.07695
      1895         2       -2.00000       21.55567       21.44293        3.97928
      1896         2       -2.00000       21.55567       21.44293        8.17461
      1897         2       -2.00000       21.92919        2.32315        3.97928
      1898         2       -2.00000       21.92919        2.32315        8.17461
      1899         2       -2.00000       21.92919       23.47110        6.07695
      1900         2       -2.00000       21.92919       23.47110        1.88162
      1901         2       -2.00000       22.26423        4.33770        6.07695
      1902         2       -2.00000       22.26423        4.33770        1.88162
      1903         2       -2.00000       22.26423       25.48566        3.97928
      1904         2       -2.00000       22.26423       25.48566        8.17461
      1905         2       -2.00000       22.62161        6.31309        3.97928
      1906         2       -2.00000       22.62161        6.31309        8.17461
      1907         2       -2.00000       22.62161       27.46104        1.88162
      1908         2       -2.00000       22.62161       27.46104        6.07695
      1909         2       -2.00000       22.79053        8.39024        1.88162
      1910         2       -2.00000       22.79053        8.39024        6.07695
      1911         2       -2.00000       22.79053       29.53820        3.97928
      1912         2       -2.00000       22.79053       29.53820        8.17461
      1913         2       -2.00000       23.02910       10.71994        8.17461
      1914         2       -2.00000       23.02910       10.71994        3.97928
      1915         2       -2.00000       23.02910       31.86790        1.88162
      1916         2       -2.00000       23.02910       31.86790        6.07695
      1917         2       -2.00000       23.11489       12.84265        6.07695
      1918         2       -2.00000       23.11489       12.84265        1.88162
      1919         2       -2.00000       23.11489       33.99060        8.17461
      1920         2       -2.00000       23.11489       33.99060        3.97928
      1921         2       -2.00000       23.17602       14.95207        8.17461
      1922         2       -2.00000       23.17602       14.95207        3.97928
      1923         2       -2.00000       23.17602       36.10003        6.07695
      1924         2       -2.00000       23.17602       36.10003        1.88162
      1925         2       -2.00000       23.26157       17.04128        6.07695
      1926         2       -2.00000       23.26157       17.04128        1.88162
      1927         2       -2.00000       23.26157       38.18923        8.17461
      1928         2       -2.00000       23.26157       38.18923        3.97928
      1929         2       -2.00000       23.45451       40.23263        6.07695
      1930         2       -2.00000       23.45451       40.23263        1.88162
      1931         2       -2.00000       23.45451       19.08468        3.97928
      1932         2       -2.00000       23.45451       19.08468        8.17461
      1933         2       -2.00000       23.71084       42.26821        8.17461
      1934         2       -2.00000       23.71084       42.26821        3.97928
      1935         2       -2.00000       23.71084       21.12025        1.88162
      1936         2       -2.00000       23.71084       21.12025        6.07695
      1937         2       -2.00000       24.04194        2.02644        6.07695
      1938         2       -2.00000       24.04194        2.02644        1.88162
      1939         2       -2.00000       24.04194       23.17440        3.97928
      1940         2       -2.00000       24.04194       23.17440        8.17461
      1941         2       -2.00000       24.36598        4.08215        8.17461
      1942         2       -2.00000       24.36598        4.08215        3.97928
      1943         2       -2.00000       24.36598       25.23010        1.88162
      1944         2       -2.00000       24.36598       25.23010        6.07695
      1945         2       -2.00000       24.64688        6.17859        6.07695
      1946         2       -2.00000       24.64688        6.17859        1.88162
      1947         2       -2.00000       24.64688       27.32654        8.17461
      1948         2       -2.00000       24.64688       27.32654        3.97928
      1949         2       -2.00000       24.84449        8.31745        3.97928
      1950         2       -2.00000       24.84449        8.31745        8.17461
      1951         2       -2.00000       24.84449       29.46541        1.88162
      1952         2       -2.00000       24.84449       29.46541        6.07695
      1953         2       -2.00000       25.02795       10.46621        1.88162
      1954         2       -2.00000       25.02795       10.46621        6.07695
      1955         2       -2.00000       25.02795       31.61416        3.97928
      1956         2       -2.00000       25.02795       31.61416        8.17461
      1957         2       -2.00000       25.18837       12.62969        3.97928
      1958         2       -2.00000       25.18837       12.62969        8.17461
      1959         2       -2.00000       25.18837       33.77764        1.88162
      1960         2       -2.00000       25.18837       33.77764        6.07695
      1961         2       -2.00000       25.31271       14.73446        1.88162
      1962         2       -2.00000       25.31271       14.73446        6.07695
      1963         2       -2.00000       25.31271       35.88241        3.97928
      1964         2       -2.00000       25.31271       35.88241        8.17461
      1965         2       -2.00000       25.46244       37.94967        6.07695
      1966         2       -2.00000       25.46244       37.94967        1.88162
      1967         2       -2.00000       25.46244       16.80171        3.97928
      1968         2       -2.00000       25.46244       16.80171        8.17461
      1969         2       -2.00000       25.65330       39.99666        8.17461
      1970         2       -2.00000       25.65330       39.99666        3.97928
      1971         2       -2.00000       25.65330       18.84871        6.07695
      1972         2       -2.00000       25.65330       18.84871        1.88162
      1973         2       -2.00000       25.89211       42.04087        1.88162
      1974         2       -2.00000       25.89211       42.04087        6.07695
      1975         2       -2.00000       25.89211       20.89291        8.17461
      1976         2       -2.00000       25.89211       20.89291        3.97928
      1977         2       -2.00000       26.16305        1.80164        8.17461
      1978         2       -2.00000       26.16305        1.80164        3.97928
      1979         2       -2.00000       26.16305       22.94959        1.88162
      1980         2       -2.00000       26.16305       22.94959        6.07695
      1981         2       -2.00000       26.44042        3.88746        1.88162
      1982         2       -2.00000       26.44042        3.88746        6.07695
      1983         2       -2.00000       26.44042       25.03542        3.97928
      1984         2       -2.00000       26.44042       25.03542        8.17461
      1985         2       -2.00000       26.69265        6.00357        3.97928
      1986         2       -2.00000       26.69265        6.00357        8.17461
      1987         2       -2.00000       26.69265       27.15152        1.88162
      1988         2       -2.00000       26.69265       27.15152        6.07695
      1989         2       -2.00000       26.89876        8.13528        6.07695
      1990         2       -2.00000       26.89876        8.13528        1.88162
      1991         2       -2.00000       26.89876       29.28324        3.97928
      1992         2       -2.00000       26.89876       29.28324        8.17461
      1993         2       -2.00000       27.08761       10.26767        3.97928
      1994         2       -2.00000       27.08761       10.26767        8.17461
      1995         2       -2.00000       27.08761       31.41563        6.07695
      1996         2       -2.00000       27.08761       31.41563        1.88162
      1997         2       -2.00000       27.26208       12.39266        6.07695
      1998         2       -2.00000       27.26208       12.39266        1.88162
      1999         2       -2.00000       27.26208       33.54062        3.97928
      2000         2       -2.00000       27.26208       33.54062        8.17461
      2001         2       -2.00000       27.43535       14.49464        8.17461
      2002         2       -2.00000       27.43535       14.49464        3.97928
      2003         2       -2.00000       27.43535       35.64260        1.88162
      2004         2       -2.00000       27.43535       35.64260        6.07695
      2005         2       -2.00000       27.61560       16.56811        1.88162
      2006         2       -2.00000       27.61560       37.71607        3.97928
      2007         2       -2.00000       27.61560       37.71607        8.17461
      2008         2       -2.00000       27.61560       16.56811        6.07695
      2009         2       -2.00000       27.81626       39.77512        6.07695
      2010         2       -2.00000       27.81626       39.77512        1.88162
      2011         2       -2.00000       27.81626       18.62716        3.97928
      2012         2       -2.00000       27.81626       18.62716        8.17461
      2013         2       -2.00000       28.03844       41.83336        3.97928
      2014         2       -2.00000       28.03844       41.83336        8.17461
      2015         2       -2.00000       28.03844       20.68541        1.88162
      2016         2       -2.00000       28.03844       20.68541        6.07695
      2017         2       -2.00000       28.27789        1.60805        1.88162
      2018         2       -2.00000       28.27789        1.60805        6.07695
      2019         2       -2.00000       28.27789       22.75600        8.17461
      2020         2       -2.00000       28.27789       22.75600        3.97928
      2021         2       -2.00000       28.52176        3.69979        8.17461
      2022         2       -2.00000       28.52176        3.69979        3.97928
      2023         2       -2.00000       28.52176       24.84775        6.07695
      2024         2       -2.00000       28.52176       24.84775        1.88162
      2025         2       -2.00000       28.75471        5.81273        1.88162
      2026         2       -2.00000       28.75471        5.81273        6.07695
      2027         2       -2.00000       28.75471       26.96068        3.97928
      2028         2       -2.00000       28.75471       26.96068        8.17461
      2029         2       -2.00000       28.96525        7.93505        3.97928
      2030         2       -2.00000       28.96525        7.93505        8.17461
      2031         2       -2.00000       28.96525       29.08301        6.07695
      2032         2       -2.00000       28.96525       29.08301        1.88162
      2033         2       -2.00000       29.16261       10.05458        6.07695
      2034         2       -2.00000       29.16261       10.05458        1.88162
      2035         2       -2.00000       29.16261       31.20254        8.17461
      2036         2       -2.00000       29.16261       31.20254        3.97928
      2037         2       -2.00000       29.35371       12.16443        8.17461
      2038         2       -2.00000       29.35371       12.16443        3.97928
      2039         2       -2.00000       29.35371       33.31239        1.88162
      2040         2       -2.00000       29.35371       33.31239        6.07695
      2041         2       -2.00000       29.54577       14.25956        1.88162
      2042         2       -2.00000       29.54577       14.25956        6.07695
      2043         2       -2.00000       29.54577       35.40752        3.97928
      2044         2       -2.00000       29.54577       35.40752        8.17461
      2045         2       -2.00000       29.74377       16.34026        3.97928
      2046         2       -2.00000       29.74377       37.48822        1.88162
      2047         2       -2.00000       29.74377       37.48822        6.07695
      2048         2       -2.00000       29.74377       16.34026        8.17461
      2049         2       -2.00000       29.94949       39.56000        8.17461
      2050         2       -2.00000       29.94949       39.56000        3.97928
      2051         2       -2.00000       29.94949       18.41205        6.07695
      2052         2       -2.00000       29.94949       18.41205        1.88162
      2053         2       -2.00000       30.16445       41.63182        1.88162
      2054         2       -2.00000       30.16445       41.63182        6.07695
      2055         2       -2.00000       30.16445       20.48387        3.97928
      2056         2       -2.00000       30.16445       20.48387        8.17461
      2057         2       -2.00000       30.38671        1.41590        8.17461
      2058         2       -2.00000       30.38671        1.41590        3.97928
      2059         2       -2.00000       30.38671       22.56385        6.07695
      2060         2       -2.00000       30.38671       22.56385        1.88162
      2061         2       -2.00000       30.61162        3.50933        1.88162
      2062         2       -2.00000       30.61162        3.50933        6.07695
      2063         2       -2.00000       30.61162       24.65729        8.17461
      2064         2       -2.00000       30.61162       24.65729        3.97928
      2065         2       -2.00000       30.83228        5.61554        3.97928
      2066         2       -2.00000       30.83228        5.61554        8.17461
      2067         2       -2.00000       30.83228       26.76350        6.07695
      2068         2       -2.00000       30.83228       26.76350        1.88162
      2069         2       -2.00000       31.04354        7.72776        1.88162
      2070         2       -2.00000       31.04354        7.72776        6.07695
      2071         2       -2.00000       31.04354       28.87572        3.97928
      2072         2       -2.00000       31.04354       28.87572        8.17461
      2073         2       -2.00000       31.24805        9.83761        3.97928
      2074         2       -2.00000       31.24805        9.83761        8.17461
      2075         2       -2.00000       31.24805       30.98556        1.88162
      2076         2       -2.00000       31.24805       30.98556        6.07695
      2077         2       -2.00000       31.44959       11.94005        6.07695
      2078         2       -2.00000       31.44959       11.94005        1.88162
      2079         2       -2.00000       31.44959       33.08801        8.17461
      2080         2       -2.00000       31.44959       33.08801        3.97928
      2081         2       -2.00000       31.65218       14.03340        8.17461
      2082         2       -2.00000       31.65218       14.03340        3.97928
      2083         2       -2.00000       31.65218       35.18136        1.88162
      2084         2       -2.00000       31.65218       35.18136        6.07695
      2085         2       -2.00000       31.85757       16.11885        6.07695
      2086         2       -2.00000       31.85757       16.11885        1.88162
      2087         2       -2.00000       31.85757       37.26680        8.17461
      2088         2       -2.00000       31.85757       37.26680        3.97928
      2089         2       -2.00000       32.06618       39.34793        1.88162
      2090         2       -2.00000       32.06618       39.34793        6.07695
      2091         2       -2.00000       32.06618       18.19997        3.97928
      2092         2       -2.00000       32.06618       18.19997        8.17461
      2093         2       -2.00000       32.27776       41.42927        8.17461
      2094         2       -2.00000       32.27776       41.42927        3.97928
      2095         2       -2.00000       32.27776       20.28131        6.07695
      2096         2       -2.00000       32.27776       20.28131        1.88162
      2097         2       -2.00000       32.49175        1.21952        6.07695
      2098         2       -2.00000       32.49175        1.21952        1.88162
      2099         2       -2.00000       32.49175       22.36747        8.17461
      2100         2       -2.00000       32.49175       22.36747        3.97928
      2101         2       -2.00000       32.70687        3.31321        3.97928
      2102         2       -2.00000       32.70687        3.31321        8.17461
      2103         2       -2.00000       32.70687       24.46116        6.07695
      2104         2       -2.00000       32.70687       24.46116        1.88162
      2105         2       -2.00000       32.92062        5.41409        6.07695
      2106         2       -2.00000       32.92062        5.41409        1.88162
      2107         2       -2.00000       32.92062       26.56204        8.17461
      2108         2       -2.00000       32.92062       26.56204        3.97928
      2109         2       -2.00000       33.13139        7.51839        3.97928
      2110         2       -2.00000       33.13139        7.51839        8.17461
      2111         2       -2.00000       33.13139       28.66635        6.07695
      2112         2       -2.00000       33.13139       28.66635        1.88162
      2113         2       -2.00000       33.33968        9.62139        6.07695
      2114         2       -2.00000       33.33968        9.62139        1.88162
      2115         2       -2.00000       33.33968       30.76935        3.97928
      2116         2       -2.00000       33.33968       30.76935        8.17461
      2117         2       -2.00000       33.54716       11.71999        8.17461
      2118         2       -2.00000       33.54716       11.71999        3.97928
      2119         2       -2.00000       33.54716       32.86794        6.07695
      2120         2       -2.00000       33.54716       32.86794        1.88162
      2121         2       -2.00000       33.75513       13.81330        6.07695
      2122         2       -2.00000       33.75513       13.81330        1.88162
      2123         2       -2.00000       33.75513       34.96125        3.97928
      2124         2       -2.00000       33.75513       34.96125        8.17461
      2125         2       -2.00000       33.96414       15.90238        8.17461
      2126         2       -2.00000       33.96414       37.05033        1.88162
      2127         2       -2.00000       33.96414       37.05033        6.07695
      2128         2       -2.00000       33.96414       15.90238        3.97928
      2129         2       -2.00000       34.17387       39.13725        8.17461
      2130         2       -2.00000       34.17387       39.13725        3.97928
      2131         2       -2.00000       34.17387       17.98930        6.07695
      2132         2       -2.00000       34.17387       17.98930        1.88162
      2133         2       -2.00000       34.38409       41.22452        1.88162
      2134         2       -2.00000       34.38409       41.22452        6.07695
      2135         2       -2.00000       34.38409       20.07656        3.97928
      2136         2       -2.00000       34.38409       20.07656        8.17461
      2137         2       -2.00000       34.59446        1.01840        8.17461
      2138         2       -2.00000       34.59446        1.01840        3.97928
      2139         2       -2.00000       34.59446       22.16636        6.07695
      2140         2       -2.00000       34.59446       22.16636        1.88162
      2141         2       -2.00000       34.80500        3.11213        6.07695
      2142         2       -2.00000       34.80500        3.11213        1.88162
      2143         2       -2.00000       34.80500       24.26009        3.97928
      2144         2       -2.00000       34.80500       24.26009        8.17461
      2145         2       -2.00000       35.01538        5.20950        3.97928
      2146         2       -2.00000       35.01538        5.20950        8.17461
      2147         2       -2.00000       35.01538       26.35746        6.07695
      2148         2       -2.00000       35.01538       26.35746        1.88162
      2149         2       -2.00000       35.22535        7.30865        6.07695
      2150         2       -2.00000       35.22535        7.30865        1.88162
      2151         2       -2.00000       35.22535       28.45661        8.17461
      2152         2       -2.00000       35.22535       28.45661        3.97928
      2153         2       -2.00000       35.43532        9.40725        8.17461
      2154         2       -2.00000       35.43532        9.40725        3.97928
      2155         2       -2.00000       35.43532       30.55520        6.07695
      2156         2       -2.00000       35.43532       30.55520        1.88162
      2157         2       -2.00000       35.64546       11.50360        6.07695
      2158         2       -2.00000       35.64546       11.50360        1.88162
      2159         2       -2.00000       35.64546       32.65156        8.17461
      2160         2       -2.00000       35.64546       32.65156        3.97928
      2161         2       -2.00000       35.85599       13.59721        8.17461
      2162         2       -2.00000       35.85599       13.59721        3.97928
      2163         2       -2.00000       35.85599       34.74516        1.88162
      2164         2       -2.00000       35.85599       34.74516        6.07695
      2165         2       -2.00000       36.06669       15.68870        6.07695
      2166         2       -2.00000       36.06669       36.83665        3.97928
      2167         2       -2.00000       36.06669       15.68870        1.88162
      2168         2       -2.00000       36.06669       36.83665        8.17461
      2169         2       -2.00000       36.27707       38.92709        6.07695
      2170         2       -2.00000       36.27707       38.92709        1.88162
      2171         2       -2.00000       36.27707       17.77913        8.17461
      2172         2       -2.00000       36.27707       17.77913        3.97928
      2173         2       -2.00000       36.48688       41.01777        3.97928
      2174         2       -2.00000       36.48688       41.01777        8.17461
      2175         2       -2.00000       36.48688       19.86982        1.88162
      2176         2       -2.00000       36.48688       19.86982        6.07695
      2177         2       -2.00000       36.69589        0.81377        1.88162
      2178         2       -2.00000       36.69589        0.81377        6.07695
      2179         2       -2.00000       36.69589       21.96173        3.97928
      2180         2       -2.00000       36.69589       21.96173        8.17461
      2181         2       -2.00000       36.90458        2.90751        3.97928
      2182         2       -2.00000       36.90458        2.90751        8.17461
      2183         2       -2.00000       36.90458       24.05546        1.88162
      2184         2       -2.00000       36.90458       24.05546        6.07695
      2185         2       -2.00000       37.11343        5.00285        1.88162
      2186         2       -2.00000       37.11343       26.15080        8.17461
      2187         2       -2.00000       37.11343        5.00285        6.07695
      2188         2       -2.00000       37.11343       26.15080        3.97928
      2189         2       -2.00000       37.32284        7.09899        8.17461
      2190         2       -2.00000       37.32284       28.24694        1.88162
      2191         2       -2.00000       37.32284        7.09899        3.97928
      2192         2       -2.00000       37.32284       28.24694        6.07695
      2193         2       -2.00000       37.53306        9.19492        1.88162
      2194         2       -2.00000       37.53306       30.34288        8.17461
      2195         2       -2.00000       37.53306        9.19492        6.07695
      2196         2       -2.00000       37.53306       30.34288        3.97928
      2197         2       -2.00000       37.74415       11.28984        8.17461
      2198         2       -2.00000       37.74415       32.43779        1.88162
      2199         2       -2.00000       37.74415       11.28984        3.97928
      2200         2       -2.00000       37.74415       32.43779        6.07695
      2201         2       -2.00000       37.95565       13.38361        1.88162
      2202         2       -2.00000       37.95565       34.53157        8.17461
      2203         2       -2.00000       37.95565       13.38361        6.07695
      2204         2       -2.00000       37.95565       34.53157        3.97928
      2205         2       -2.00000       38.16723       15.47650        8.17461
      2206         2       -2.00000       38.16723       36.62445        1.88162
      2207         2       -2.00000       38.16723       15.47650        3.97928
      2208         2       -2.00000       38.16723       36.62445        6.07695
      2209         2       -2.00000       38.37809       17.56905        1.88162
      2210         2       -2.00000       38.37809       38.71700        8.17461
      2211         2       -2.00000       38.37809       17.56905        6.07695
      2212         2       -2.00000       38.37809       38.71700        3.97928
      2213         2       -2.00000       38.58791       19.66172        8.17461
      2214         2       -2.00000       38.58791       40.80968        1.88162
      2215         2       -2.00000       38.58791       19.66172        3.97928
      2216         2       -2.00000       38.58791       40.80968        6.07695
      2217         2       -2.00000       38.79667       21.75499        1.88162
      2218         2       -2.00000       38.79667        0.60703        8.17461
      2219         2       -2.00000       38.79667       21.75499        6.07695
      2220         2       -2.00000       38.79667        0.60703        3.97928
      2221         2       -2.00000       39.00480       23.84880        8.17461
      2222         2       -2.00000       39.00480        2.70085        1.88162
      2223         2       -2.00000       39.00480       23.84880        3.97928
      2224         2       -2.00000       39.00480        2.70085        6.07695
      2225         2       -2.00000       39.21301       25.94313        1.88162
      2226         2       -2.00000       39.21301        4.79517        8.17461
      2227         2       -2.00000       39.21301       25.94313        6.07695
      2228         2       -2.00000       39.21301        4.79517        3.97928
      2229         2       -2.00000       39.42202       28.03754        8.17461
      2230         2       -2.00000       39.42202        6.88958        1.88162
      2231         2       -2.00000       39.42202       28.03754        3.97928
      2232         2       -2.00000       39.42202        6.88958        6.07695
      2233         2       -2.00000       39.63207       30.13174        1.88162
      2234         2       -2.00000       39.63207        8.98378        8.17461
      2235         2       -2.00000       39.63207       30.13174        6.07695
      2236         2       -2.00000       39.63207        8.98378        3.97928
      2237         2       -2.00000       39.84325       32.22559        8.17461
      2238         2       -2.00000       39.84325       11.07764        1.88162
      2239         2       -2.00000       39.84325       32.22559        3.97928
      2240         2       -2.00000       39.84325       11.07764        6.07695
      2241         2       -2.00000       40.05499       34.31916        1.88162
      2242         2       -2.00000       40.05499       13.17120        8.17461
      2243         2       -2.00000       40.05499       34.31916        6.07695
      2244         2       -2.00000       40.05499       13.17120        3.97928
      2245         2       -2.00000       40.26673       36.41272        8.17461
      2246         2       -2.00000       40.26673       15.26476        1.88162
      2247         2       -2.00000       40.26673       36.41272        3.97928
      2248         2       -2.00000       40.26673       15.26476        6.07695
      2249         2       -2.00000       40.47791       38.50658        1.88162
      2250         2       -2.00000       40.47791       17.35862        8.17461
      2251         2       -2.00000       40.47791       38.50658        6.07695
      2252         2       -2.00000       40.47791       17.35862        3.97928
      2253         2       -2.00000       40.68797       40.60078        8.17461
      2254         2       -2.00000       40.68797       19.45282        1.88162
      2255         2       -2.00000       40.68797       40.60078        3.97928
      2256         2       -2.00000       40.68797       19.45282        6.07695
      2257         2       -2.00000       40.89698        0.39927        1.88162
      2258         2       -2.00000       40.89698       21.54723        8.17461
      2259         2       -2.00000       40.89698        0.39927        6.07695
      2260         2       -2.00000       40.89698       21.54723        3.97928
      2261         2       -2.00000       41.10518        2.49360        8.17461
      2262         2       -2.00000       41.10518       23.64155        1.88162
      2263         2       -2.00000       41.10518        2.49360        3.97928
      2264         2       -2.00000       41.10518       23.64155        6.07695
      2265         2       -2.00000       41.31331        4.58741        1.88162
      2266         2       -2.00000       41.31331       25.73537        8.17461
      2267         2       -2.00000       41.31331        4.58741        6.07695
      2268         2       -2.00000       41.31331       25.73537        3.97928
      2269         2       -2.00000       41.52208        6.68068        8.17461
      2270         2       -2.00000       41.52208       27.82864        1.88162
      2271         2       -2.00000       41.52208        6.68068        3.97928
      2272         2       -2.00000       41.52208       27.82864        6.07695
      2273         2       -2.00000       41.73189        8.77336        1.88162
      2274         2       -2.00000       41.73189       29.92131        8.17461
      2275         2       -2.00000       41.73189        8.77336        6.07695
      2276         2       -2.00000       41.73189       29.92131        3.97928
      2277         2       -2.00000       41.94275       10.86590        8.17461
      2278         2       -2.00000       41.94275       32.01386        1.88162
      2279         2       -2.00000       41.94275       10.86590        3.97928
      2280         2       -2.00000       41.94275       32.01386        6.07695
      2281         2       -2.00000       42.15433       12.95879        1.88162
      2282         2       -2.00000       42.15433       34.10675        8.17461
      2283         2       -2.00000       42.15433       12.95879        6.07695
      2284         2       -2.00000       42.15433       34.10675        3.97928
      2285         2       -2.00000       42.36583       15.05257        8.17461
      2286         2       -2.00000       42.36583       36.20052        1.88162
      2287         2       -2.00000       42.36583       15.05257        3.97928
      2288         2       -2.00000       42.36583       36.20052        6.07695
      2289         2       -2.00000       42.57693       17.14748        1.88162
      2290         2       -2.00000       42.57693       38.29544        8.17461
      2291         2       -2.00000       42.57693       17.14748        6.07695
      2292         2       -2.00000       42.57693       38.29544        3.97928
      2293         2       -2.00000       42.78715       19.24341        8.17461
      2294         2       -2.00000       42.78715       40.39137        1.88162
      2295         2       -2.00000       42.78715       19.24341        3.97928
      2296         2       -2.00000       42.78715       40.39137        6.07695
      2297         2       -2.00000       42.99656       21.33956        1.88162
      2298         2       -2.00000       42.99656        0.19160        8.17461
      2299         2       -2.00000       42.99656       21.33956        6.07695
      2300         2       -2.00000       42.99656        0.19160        3.97928
      2301         2       -2.00000       43.20541       23.43490        8.17461
      2302         2       -2.00000       43.20541       23.43490        3.97928
      2303         2       -2.00000       43.20541        2.28694        1.88162
      2304         2       -2.00000       43.20541        2.28694        6.07695
      2305         2       -2.00000       43.41410       25.52863        6.07695
      2306         2       -2.00000       43.41410       25.52863        1.88162
      2307         2       -2.00000       43.41410        4.38067        3.97928
      2308         2       -2.00000       43.41410        4.38067        8.17461
      2309         2       -2.00000       43.62311       27.62054        3.97928
      2310         2       -2.00000       43.62311       27.62054        8.17461
      2311         2       -2.00000       43.62311        6.47259        1.88162
      2312         2       -2.00000       43.62311        6.47259        6.07695
      2313         2       -2.00000       43.83292       29.71123        6.07695
      2314         2       -2.00000       43.83292       29.71123        1.88162
      2315         2       -2.00000       43.83292        8.56327        3.97928
      2316         2       -2.00000       43.83292        8.56327        8.17461
      2317         2       -2.00000       44.04329       31.80166        8.17461
      2318         2       -2.00000       44.04329       31.80166        3.97928
      2319         2       -2.00000       44.04329       10.65371        6.07695
      2320         2       -2.00000       44.04329       10.65371        1.88162
      2321         2       -2.00000       44.25399       33.89315        1.88162
      2322         2       -2.00000       44.25399       12.74520        3.97928
      2323         2       -2.00000       44.25399       33.89315        6.07695
      2324         2       -2.00000       44.25399       12.74520        8.17461
      2325         2       -2.00000       44.46453       14.83880        1.88162
      2326         2       -2.00000       44.46453       14.83880        6.07695
      2327         2       -2.00000       44.46453       35.98676        3.97928
      2328         2       -2.00000       44.46453       35.98676        8.17461
      2329         2       -2.00000       44.67466       16.93516        3.97928
      2330         2       -2.00000       44.67466       16.93516        8.17461
      2331         2       -2.00000       44.67466       38.08311        6.07695
      2332         2       -2.00000       44.67466       38.08311        1.88162
      2333         2       -2.00000       44.88464       19.03375        1.88162
      2334         2       -2.00000       44.88464       19.03375        6.07695
      2335         2       -2.00000       44.88464       40.18171        8.17461
      2336         2       -2.00000       44.88464       40.18171        3.97928
      2337         2       -2.00000       45.09461       21.13290        3.97928
      2338         2       -2.00000       45.09461       21.13290        8.17461
      2339         2       -2.00000       45.09461       42.28086        1.88162
      2340         2       -2.00000       45.09461       42.28086        6.07695
      2341         2       -2.00000       45.30499       23.23027        1.88162
      2342         2       -2.00000       45.30499       23.23027        6.07695
      2343         2       -2.00000       45.30499        2.08231        8.17461
      2344         2       -2.00000       45.30499        2.08231        3.97928
      2345         2       -2.00000       45.51552       25.32400        8.17461
      2346         2       -2.00000       45.51552       25.32400        3.97928
      2347         2       -2.00000       45.51552        4.17604        1.88162
      2348         2       -2.00000       45.51552        4.17604        6.07695
      2349         2       -2.00000       45.72590       27.41380        6.07695
      2350         2       -2.00000       45.72590       27.41380        1.88162
      2351         2       -2.00000       45.72590        6.26584        3.97928
      2352         2       -2.00000       45.72590        6.26584        8.17461
      2353         2       -2.00000       45.93611       29.50106        8.17461
      2354         2       -2.00000       45.93611       29.50106        3.97928
      2355         2       -2.00000       45.93611        8.35310        6.07695
      2356         2       -2.00000       45.93611        8.35310        1.88162
      2357         2       -2.00000       46.14585       10.44003        8.17461
      2358         2       -2.00000       46.14585       10.44003        3.97928
      2359         2       -2.00000       46.14585       31.58798        6.07695
      2360         2       -2.00000       46.14585       31.58798        1.88162
      2361         2       -2.00000       46.35486       12.52911        6.07695
      2362         2       -2.00000       46.35486       33.67706        3.97928
      2363         2       -2.00000       46.35486       33.67706        8.17461
      2364         2       -2.00000       46.35486       12.52911        1.88162
      2365         2       -2.00000       46.56282       14.62242        3.97928
      2366         2       -2.00000       46.56282       14.62242        8.17461
      2367         2       -2.00000       46.56282       35.77037        6.07695
      2368         2       -2.00000       46.56282       35.77037        1.88162
      2369         2       -2.00000       46.77031       16.72101        1.88162
      2370         2       -2.00000       46.77031       16.72101        6.07695
      2371         2       -2.00000       46.77031       37.86897        8.17461
      2372         2       -2.00000       46.77031       37.86897        3.97928
      2373         2       -2.00000       46.97859       18.82401        3.97928
      2374         2       -2.00000       46.97859       18.82401        8.17461
      2375         2       -2.00000       46.97859       39.97196        6.07695
      2376         2       -2.00000       46.97859       39.97196        1.88162
      2377         2       -2.00000       47.18937       20.92831        6.07695
      2378         2       -2.00000       47.18937       20.92831        1.88162
      2379         2       -2.00000       47.18937       42.07627        8.17461
      2380         2       -2.00000       47.18937       42.07627        3.97928
      2381         2       -2.00000       47.40312       23.02919        3.97928
      2382         2       -2.00000       47.40312       23.02919        8.17461
      2383         2       -2.00000       47.40312        1.88124        1.88162
      2384         2       -2.00000       47.40312        1.88124        6.07695
      2385         2       -2.00000       47.61823       25.12288        6.07695
      2386         2       -2.00000       47.61823       25.12288        1.88162
      2387         2       -2.00000       47.61823        3.97493        3.97928
      2388         2       -2.00000       47.61823        3.97493        8.17461
      2389         2       -2.00000       47.83222       27.20905        3.97928
      2390         2       -2.00000       47.83222       27.20905        8.17461
      2391         2       -2.00000       47.83222        6.06109        1.88162
      2392         2       -2.00000       47.83222        6.06109        6.07695
      2393         2       -2.00000       48.04381       29.29039        6.07695
      2394         2       -2.00000       48.04381       29.29039        1.88162
      2395         2       -2.00000       48.04381        8.14243        3.97928
      2396         2       -2.00000       48.04381        8.14243        8.17461
      2397         2       -2.00000       48.25241       31.37151        3.97928
      2398         2       -2.00000       48.25241       10.22356        1.88162
      2399         2       -2.00000       48.25241       10.22356        6.07695
      2400         2       -2.00000       48.25241       31.37151        8.17461
      2401         2       -2.00000       48.45781       12.30900        8.17461
      2402         2       -2.00000       48.45781       12.30900        3.97928
      2403         2       -2.00000       48.45781       33.45696        1.88162
      2404         2       -2.00000       48.45781       33.45696        6.07695
      2405         2       -2.00000       48.66039       14.40235        6.07695
      2406         2       -2.00000       48.66039       14.40235        1.88162
      2407         2       -2.00000       48.66039       35.55031        8.17461
      2408         2       -2.00000       48.66039       35.55031        3.97928
      2409         2       -2.00000       48.86193       16.50480        8.17461
      2410         2       -2.00000       48.86193       16.50480        3.97928
      2411         2       -2.00000       48.86193       37.65275        6.07695
      2412         2       -2.00000       48.86193       37.65275        1.88162
      2413         2       -2.00000       49.06644       18.61464        1.88162
      2414         2       -2.00000       49.06644       18.61464        6.07695
      2415         2       -2.00000       49.06644       39.76260        8.17461
      2416         2       -2.00000       49.06644       39.76260        3.97928
      2417         2       -2.00000       49.27770       20.72686        3.97928
      2418         2       -2.00000       49.27770       20.72686        8.17461
      2419         2       -2.00000       49.27770       41.87481        1.88162
      2420         2       -2.00000       49.27770       41.87481        6.07695
      2421         2       -2.00000       49.49836       22.83307        1.88162
      2422         2       -2.00000       49.49836       22.83307        6.07695
      2423         2       -2.00000       49.49836        1.68511        8.17461
      2424         2       -2.00000       49.49836        1.68511        3.97928
      2425         2       -2.00000       49.72328       24.92650        8.17461
      2426         2       -2.00000       49.72328       24.92650        3.97928
      2427         2       -2.00000       49.72328        3.77855        1.88162
      2428         2       -2.00000       49.72328        3.77855        6.07695
      2429         2       -2.00000       49.94554       27.00649        6.07695
      2430         2       -2.00000       49.94554       27.00649        1.88162
      2431         2       -2.00000       49.94554        5.85853        8.17461
      2432         2       -2.00000       49.94554        5.85853        3.97928
      2433         2       -2.00000       50.16049       29.07831        3.97928
      2434         2       -2.00000       50.16049       29.07831        8.17461
      2435         2       -2.00000       50.16049        7.93036        6.07695
      2436         2       -2.00000       50.16049        7.93036        1.88162
      2437         2       -2.00000       50.36621       31.15009        1.88162
      2438         2       -2.00000       50.36621       31.15009        6.07695
      2439         2       -2.00000       50.36621       10.00214        3.97928
      2440         2       -2.00000       50.36621       10.00214        8.17461
      2441         2       -2.00000       50.56422       12.08284        6.07695
      2442         2       -2.00000       50.56422       12.08284        1.88162
      2443         2       -2.00000       50.56422       33.23080        3.97928
      2444         2       -2.00000       50.56422       33.23080        8.17461
      2445         2       -2.00000       50.75628       14.17797        3.97928
      2446         2       -2.00000       50.75628       14.17797        8.17461
      2447         2       -2.00000       50.75628       35.32593        1.88162
      2448         2       -2.00000       50.75628       35.32593        6.07695
      2449         2       -2.00000       50.94737       16.28782        6.07695
      2450         2       -2.00000       50.94737       16.28782        1.88162
      2451         2       -2.00000       50.94737       37.43577        8.17461
      2452         2       -2.00000       50.94737       37.43577        3.97928
      2453         2       -2.00000       51.14474       18.40735        8.17461
      2454         2       -2.00000       51.14474       18.40735        3.97928
      2455         2       -2.00000       51.14474       39.55531        6.07695
      2456         2       -2.00000       51.14474       39.55531        1.88162
      2457         2       -2.00000       51.35527       20.52967        1.88162
      2458         2       -2.00000       51.35527       20.52967        6.07695
      2459         2       -2.00000       51.35527       41.67763        8.17461
      2460         2       -2.00000       51.35527       41.67763        3.97928
      2461         2       -2.00000       51.58822       22.64261        8.17461
      2462         2       -2.00000       51.58822       22.64261        3.97928
      2463         2       -2.00000       51.58822        1.49465        1.88162
      2464         2       -2.00000       51.58822        1.49465        6.07695
      2465         2       -2.00000       51.83209       24.73435        1.88162
      2466         2       -2.00000       51.83209       24.73435        6.07695
      2467         2       -2.00000       51.83209        3.58640        3.97928
      2468         2       -2.00000       51.83209        3.58640        8.17461
      2469         2       -2.00000       52.07155       26.80495        3.97928
      2470         2       -2.00000       52.07155       26.80495        8.17461
      2471         2       -2.00000       52.07155        5.65699        1.88162
      2472         2       -2.00000       52.07155        5.65699        6.07695
      2473         2       -2.00000       52.29373       28.86320        6.07695
      2474         2       -2.00000       52.29373       28.86320        1.88162
      2475         2       -2.00000       52.29373        7.71524        3.97928
      2476         2       -2.00000       52.29373        7.71524        8.17461
      2477         2       -2.00000       52.49439       30.92225        8.17461
      2478         2       -2.00000       52.49439       30.92225        3.97928
      2479         2       -2.00000       52.49439        9.77429        6.07695
      2480         2       -2.00000       52.49439        9.77429        1.88162
      2481         2       -2.00000       52.67464       11.84776        3.97928
      2482         2       -2.00000       52.67464       32.99572        6.07695
      2483         2       -2.00000       52.67464       32.99572        1.88162
      2484         2       -2.00000       52.67464       11.84776        8.17461
      2485         2       -2.00000       52.84790       13.94974        1.88162
      2486         2       -2.00000       52.84790       13.94974        6.07695
      2487         2       -2.00000       52.84790       35.09770        3.97928
      2488         2       -2.00000       52.84790       35.09770        8.17461
      2489         2       -2.00000       53.02237       16.07473        3.97928
      2490         2       -2.00000       53.02237       16.07473        8.17461
      2491         2       -2.00000       53.02237       37.22269        1.88162
      2492         2       -2.00000       53.02237       37.22269        6.07695
      2493         2       -2.00000       53.21122       18.20712        1.88162
      2494         2       -2.00000       53.21122       18.20712        6.07695
      2495         2       -2.00000       53.21122       39.35508        8.17461
      2496         2       -2.00000       53.21122       39.35508        3.97928
      2497         2       -2.00000       53.41734       20.33884        3.97928
      2498         2       -2.00000       53.41734       20.33884        8.17461
      2499         2       -2.00000       53.41734       41.48679        6.07695
      2500         2       -2.00000       53.41734       41.48679        1.88162
      2501         2       -2.00000       53.66957       22.45494        6.07695
      2502         2       -2.00000       53.66957       22.45494        1.88162
      2503         2       -2.00000       53.66957        1.30699        3.97928
      2504         2       -2.00000       53.66957        1.30699        8.17461
      2505         2       -2.00000       53.94693       24.54077        8.17461
      2506         2       -2.00000       53.94693       24.54077        3.97928
      2507         2       -2.00000       53.94693        3.39281        1.88162
      2508         2       -2.00000       53.94693        3.39281        6.07695
      2509         2       -2.00000       54.21788       26.59745        1.88162
      2510         2       -2.00000       54.21788       26.59745        6.07695
      2511         2       -2.00000       54.21788        5.44949        3.97928
      2512         2       -2.00000       54.21788        5.44949        8.17461
      2513         2       -2.00000       54.45669       28.64165        8.17461
      2514         2       -2.00000       54.45669       28.64165        3.97928
      2515         2       -2.00000       54.45669        7.49369        1.88162
      2516         2       -2.00000       54.45669        7.49369        6.07695
      2517         2       -2.00000       54.64754       30.68865        6.07695
      2518         2       -2.00000       54.64754       30.68865        1.88162
      2519         2       -2.00000       54.64754        9.54069        3.97928
      2520         2       -2.00000       54.64754        9.54069        8.17461
      2521         2       -2.00000       54.79727       11.60794        6.07695
      2522         2       -2.00000       54.79727       11.60794        1.88162
      2523         2       -2.00000       54.79727       32.75590        3.97928
      2524         2       -2.00000       54.79727       32.75590        8.17461
      2525         2       -2.00000       54.92162       13.71272        3.97928
      2526         2       -2.00000       54.92162       13.71272        8.17461
      2527         2       -2.00000       54.92162       34.86067        1.88162
      2528         2       -2.00000       54.92162       34.86067        6.07695
      2529         2       -2.00000       55.08203       15.87619        1.88162
      2530         2       -2.00000       55.08203       15.87619        6.07695
      2531         2       -2.00000       55.08203       37.02415        3.97928
      2532         2       -2.00000       55.08203       37.02415        8.17461
      2533         2       -2.00000       55.26550       18.02495        8.17461
      2534         2       -2.00000       55.26550       18.02495        3.97928
      2535         2       -2.00000       55.26550       39.17291        1.88162
      2536         2       -2.00000       55.26550       39.17291        6.07695
      2537         2       -2.00000       55.46310       20.16382        6.07695
      2538         2       -2.00000       55.46310       20.16382        1.88162
      2539         2       -2.00000       55.46310       41.31177        3.97928
      2540         2       -2.00000       55.46310       41.31177        8.17461
      2541         2       -2.00000       55.74400       22.26025        3.97928
      2542         2       -2.00000       55.74400       22.26025        8.17461
      2543         2       -2.00000       55.74400        1.11230        1.88162
      2544         2       -2.00000       55.74400        1.11230        6.07695
      2545         2       -2.00000       56.06804       24.31596        1.88162
      2546         2       -2.00000       56.06804       24.31596        6.07695
      2547         2       -2.00000       56.06804        3.16801        3.97928
      2548         2       -2.00000       56.06804        3.16801        8.17461
      2549         2       -2.00000       56.39915       26.37011        3.97928
      2550         2       -2.00000       56.39915       26.37011        8.17461
      2551         2       -2.00000       56.39915        5.22215        6.07695
      2552         2       -2.00000       56.39915        5.22215        1.88162
      2553         2       -2.00000       56.65547       28.40568        6.07695
      2554         2       -2.00000       56.65547       28.40568        1.88162
      2555         2       -2.00000       56.65547        7.25772        3.97928
      2556         2       -2.00000       56.65547        7.25772        8.17461
      2557         2       -2.00000       56.84842        9.30113        1.88162
      2558         2       -2.00000       56.84842        9.30113        6.07695
      2559         2       -2.00000       56.84842       30.44908        3.97928
      2560         2       -2.00000       56.84842       30.44908        8.17461
      2561         2       -2.00000       56.93396       11.39033        3.97928
      2562         2       -2.00000       56.93396       11.39033        8.17461
      2563         2       -2.00000       56.93396       32.53829        6.07695
      2564         2       -2.00000       56.93396       32.53829        1.88162
      2565         2       -2.00000       56.99509       13.49976        6.07695
      2566         2       -2.00000       56.99509       13.49976        1.88162
      2567         2       -2.00000       56.99509       34.64771        3.97928
      2568         2       -2.00000       56.99509       34.64771        8.17461
      2569         2       -2.00000       57.08088       15.62246        3.97928
      2570         2       -2.00000       57.08088       15.62246        8.17461
      2571         2       -2.00000       57.08088       36.77042        1.88162
      2572         2       -2.00000       57.08088       36.77042        6.07695
      2573         2       -2.00000       57.31945       17.95216        1.88162
      2574         2       -2.00000       57.31945       17.95216        6.07695
      2575         2       -2.00000       57.31945       39.10012        3.97928
      2576         2       -2.00000       57.31945       39.10012        8.17461
      2577         2       -2.00000       57.48838       20.02931        8.17461
      2578         2       -2.00000       57.48838       20.02931        3.97928
      2579         2       -2.00000       57.48838       41.17727        1.88162
      2580         2       -2.00000       57.48838       41.17727        6.07695
      2581         2       -2.00000       57.84575       22.00470        1.88162
      2582         2       -2.00000       57.84575       22.00470        6.07695
      2583         2       -2.00000       57.84575        0.85675        3.97928
      2584         2       -2.00000       57.84575        0.85675        8.17461
      2585         2       -2.00000       58.18079       24.01926        3.97928
      2586         2       -2.00000       58.18079       24.01926        8.17461
      2587         2       -2.00000       58.18079        2.87130        6.07695
      2588         2       -2.00000       58.18079        2.87130        1.88162
      2589         2       -2.00000       58.55431       26.04743        1.88162
      2590         2       -2.00000       58.55431       26.04743        6.07695
      2591         2       -2.00000       58.55431        4.89947        8.17461
      2592         2       -2.00000       58.55431        4.89947        3.97928
      2593         2       -2.00000       58.98181        6.96093        6.07695
      2594         2       -2.00000       58.98181        6.96093        1.88162
      2595         2       -2.00000       58.98181       28.10889        8.17461
      2596         2       -2.00000       58.98181       28.10889        3.97928
      2597         2       -2.00000       59.04736        9.11456        3.97928
      2598         2       -2.00000       59.04736        9.11456        8.17461
      2599         2       -2.00000       59.04736       30.26251        6.07695
      2600         2       -2.00000       59.04736       30.26251        1.88162
      2601         2       -2.00000       59.07098       11.25194        6.07695
      2602         2       -2.00000       59.07098       11.25194        1.88162
      2603         2       -2.00000       59.07098       32.39990        3.97928
      2604         2       -2.00000       59.07098       32.39990        8.17461
      2605         2       -2.00000       59.08744       13.36001        3.97928
      2606         2       -2.00000       59.08744       13.36001        8.17461
      2607         2       -2.00000       59.08744       34.50797        1.88162
      2608         2       -2.00000       59.08744       34.50797        6.07695
      2609         2       -2.00000       59.09829       15.44385        1.88162
      2610         2       -2.00000       59.09829       15.44385        6.07695
      2611         2       -2.00000       59.09829       36.59180        3.97928
      2612         2       -2.00000       59.09829       36.59180        8.17461
      2613         2       -2.00000       59.19661       17.48526        3.97928
      2614         2       -2.00000       59.19661       17.48526        8.17461
      2615         2       -2.00000       59.19661       38.63321        1.88162
      2616         2       -2.00000       59.19661       38.63321        6.07695
      2617         2       -2.00000       61.07673       17.48526        1.88162
      2618         2       -2.00000       61.07673       17.48526        6.07695
      2619         2       -2.00000       61.07673       38.63321        3.97928
      2620         2       -2.00000       61.07673       38.63321        8.17461
      2621         2       -2.00000       61.17505       15.44385        8.17461
      2622         2       -2.00000       61.17505       15.44385        3.97928
      2623         2       -2.00000       61.17505       36.59180        1.88162
      2624         2       -2.00000       61.17505       36.59180        6.07695
      2625         2       -2.00000       61.18590       13.36001        1.88162
      2626         2       -2.00000       61.18590       13.36001        6.07695
      2627         2       -2.00000       61.18590       34.50797        8.17461
      2628         2       -2.00000       61.18590       34.50797        3.97928
      2629         2       -2.00000       61.20236       11.25194        3.97928
      2630         2       -2.00000       61.20236       11.25194        8.17461
      2631         2       -2.00000       61.20236       32.39990        6.07695
      2632         2       -2.00000       61.20236       32.39990        1.88162
      2633         2       -2.00000       61.22598        9.11456        6.07695
      2634         2       -2.00000       61.22598        9.11456        1.88162
      2635         2       -2.00000       61.22598       30.26251        3.97928
      2636         2       -2.00000       61.22598       30.26251        8.17461
      2637         2       -2.00000       61.29153        6.96093        3.97928
      2638         2       -2.00000       61.29153        6.96093        8.17461
      2639         2       -2.00000       61.29153       28.10889        6.07695
      2640         2       -2.00000       61.29153       28.10889        1.88162
      2641         2       -2.00000       61.71903        4.89947        1.88162
      2642         2       -2.00000       61.71903        4.89947        6.07695
      2643         2       -2.00000       61.71903       26.04743        8.17461
      2644         2       -2.00000       61.71903       26.04743        3.97928
      2645         2       -2.00000       62.09254        2.87130        8.17461
      2646         2       -2.00000       62.09254        2.87130        3.97928
      2647         2       -2.00000       62.09254       24.01926        6.07695
      2648         2       -2.00000       62.09254       24.01926        1.88162
      2649         2       -2.00000       62.42759        0.85675        6.07695
      2650         2       -2.00000       62.42759        0.85675        1.88162
      2651         2       -2.00000       62.42759       22.00470        3.97928
      2652         2       -2.00000       62.42759       22.00470        8.17461
      2653         2       -2.00000       62.78496       41.17727        8.17461
      2654         2       -2.00000       62.78496       41.17727        3.97928
      2655         2       -2.00000       62.78496       20.02931        1.88162
      2656         2       -2.00000       62.78496       20.02931        6.07695
      2657         2       -2.00000       62.95389       39.10012        1.88162
      2658         2       -2.00000       62.95389       39.10012        6.07695
      2659         2       -2.00000       62.95389       17.95216        3.97928
      2660         2       -2.00000       62.95389       17.95216        8.17461
      2661         2       -2.00000       63.19246       15.62246        1.88162
      2662         2       -2.00000       63.19246       15.62246        6.07695
      2663         2       -2.00000       63.19246       36.77042        3.97928
      2664         2       -2.00000       63.19246       36.77042        8.17461
      2665         2       -2.00000       63.27825       13.49976        3.97928
      2666         2       -2.00000       63.27825       13.49976        8.17461
      2667         2       -2.00000       63.27825       34.64771        6.07695
      2668         2       -2.00000       63.27825       34.64771        1.88162
      2669         2       -2.00000       63.33938       11.39033        6.07695
      2670         2       -2.00000       63.33938       11.39033        1.88162
      2671         2       -2.00000       63.33938       32.53829        3.97928
      2672         2       -2.00000       63.33938       32.53829        8.17461
      2673         2       -2.00000       63.42492        9.30113        3.97928
      2674         2       -2.00000       63.42492        9.30113        8.17461
      2675         2       -2.00000       63.42492       30.44908        6.07695
      2676         2       -2.00000       63.42492       30.44908        1.88162
      2677         2       -2.00000       63.61787        7.25772        6.07695
      2678         2       -2.00000       63.61787        7.25772        1.88162
      2679         2       -2.00000       63.61787       28.40568        8.17461
      2680         2       -2.00000       63.61787       28.40568        3.97928
      2681         2       -2.00000       63.87419        5.22215        3.97928
      2682         2       -2.00000       63.87419        5.22215        8.17461
      2683         2       -2.00000       63.87419       26.37011        6.07695
      2684         2       -2.00000       63.87419       26.37011        1.88162
      2685         2       -2.00000       64.20530        3.16801        6.07695
      2686         2       -2.00000       64.20530        3.16801        1.88162
      2687         2       -2.00000       64.20530       24.31596        8.17461
      2688         2       -2.00000       64.20530       24.31596        3.97928
      2689         2       -2.00000       64.52934        1.11230        3.97928
      2690         2       -2.00000       64.52934        1.11230        8.17461
      2691         2       -2.00000       64.52934       22.26025        1.88162
      2692         2       -2.00000       64.52934       22.26025        6.07695
      2693         2       -2.00000       64.81024       41.31177        6.07695
      2694         2       -2.00000       64.81024       41.31177        1.88162
      2695         2       -2.00000       64.81024       20.16382        3.97928
      2696         2       -2.00000       64.81024       20.16382        8.17461
      2697         2       -2.00000       65.00784       39.17291        8.17461
      2698         2       -2.00000       65.00784       39.17291        3.97928
      2699         2       -2.00000       65.00784       18.02495        1.88162
      2700         2       -2.00000       65.00784       18.02495        6.07695
      2701         2       -2.00000       65.19131       15.87619        8.17461
      2702         2       -2.00000       65.19131       15.87619        3.97928
      2703         2       -2.00000       65.19131       37.02415        1.88162
      2704         2       -2.00000       65.19131       37.02415        6.07695
      2705         2       -2.00000       65.35172       13.71272        1.88162
      2706         2       -2.00000       65.35172       13.71272        6.07695
      2707         2       -2.00000       65.35172       34.86067        8.17461
      2708         2       -2.00000       65.35172       34.86067        3.97928
      2709         2       -2.00000       65.47607       11.60794        8.17461
      2710         2       -2.00000       65.47607       11.60794        3.97928
      2711         2       -2.00000       65.47607       32.75590        1.88162
      2712         2       -2.00000       65.47607       32.75590        6.07695
      2713         2       -2.00000       65.62580        9.54069        6.07695
      2714         2       -2.00000       65.62580        9.54069        1.88162
      2715         2       -2.00000       65.62580       30.68865        8.17461
      2716         2       -2.00000       65.62580       30.68865        3.97928
      2717         2       -2.00000       65.81665        7.49369        3.97928
      2718         2       -2.00000       65.81665        7.49369        8.17461
      2719         2       -2.00000       65.81665       28.64165        1.88162
      2720         2       -2.00000       65.81665       28.64165        6.07695
      2721         2       -2.00000       66.05546        5.44949        1.88162
      2722         2       -2.00000       66.05546        5.44949        6.07695
      2723         2       -2.00000       66.05546       26.59745        3.97928
      2724         2       -2.00000       66.05546       26.59745        8.17461
      2725         2       -2.00000       66.32640        3.39281        3.97928
      2726         2       -2.00000       66.32640        3.39281        8.17461
      2727         2       -2.00000       66.32640       24.54077        1.88162
      2728         2       -2.00000       66.32640       24.54077        6.07695
      2729         2       -2.00000       66.60377        1.30699        1.88162
      2730         2       -2.00000       66.60377        1.30699        6.07695
      2731         2       -2.00000       66.60377       22.45494        8.17461
      2732         2       -2.00000       66.60377       22.45494        3.97928
      2733         2       -2.00000       66.85600       41.48679        8.17461
      2734         2       -2.00000       66.85600       41.48679        3.97928
      2735         2       -2.00000       66.85600       20.33884        1.88162
      2736         2       -2.00000       66.85600       20.33884        6.07695
      2737         2       -2.00000       67.06212       39.35508        6.07695
      2738         2       -2.00000       67.06212       39.35508        1.88162
      2739         2       -2.00000       67.06212       18.20712        8.17461
      2740         2       -2.00000       67.06212       18.20712        3.97928
      2741         2       -2.00000       67.25096       16.07473        6.07695
      2742         2       -2.00000       67.25096       16.07473        1.88162
      2743         2       -2.00000       67.25096       37.22269        8.17461
      2744         2       -2.00000       67.25096       37.22269        3.97928
      2745         2       -2.00000       67.42543       13.94974        8.17461
      2746         2       -2.00000       67.42543       13.94974        3.97928
      2747         2       -2.00000       67.42543       35.09770        6.07695
      2748         2       -2.00000       67.42543       35.09770        1.88162
      2749         2       -2.00000       67.59870       11.84776        1.88162
      2750         2       -2.00000       67.59870       11.84776        6.07695
      2751         2       -2.00000       67.59870       32.99572        3.97928
      2752         2       -2.00000       67.59870       32.99572        8.17461
      2753         2       -2.00000       67.77895        9.77429        8.17461
      2754         2       -2.00000       67.77895        9.77429        3.97928
      2755         2       -2.00000       67.77895       30.92225        1.88162
      2756         2       -2.00000       67.77895       30.92225        6.07695
      2757         2       -2.00000       67.97961        7.71524        6.07695
      2758         2       -2.00000       67.97961        7.71524        1.88162
      2759         2       -2.00000       67.97961       28.86320        8.17461
      2760         2       -2.00000       67.97961       28.86320        3.97928
      2761         2       -2.00000       68.20179        5.65699        8.17461
      2762         2       -2.00000       68.20179        5.65699        3.97928
      2763         2       -2.00000       68.20179       26.80495        1.88162
      2764         2       -2.00000       68.20179       26.80495        6.07695
      2765         2       -2.00000       68.44125        3.58640        1.88162
      2766         2       -2.00000       68.44125        3.58640        6.07695
      2767         2       -2.00000       68.44125       24.73435        3.97928
      2768         2       -2.00000       68.44125       24.73435        8.17461
      2769         2       -2.00000       68.68512        1.49465        3.97928
      2770         2       -2.00000       68.68512        1.49465        8.17461
      2771         2       -2.00000       68.68512       22.64261        6.07695
      2772         2       -2.00000       68.68512       22.64261        1.88162
      2773         2       -2.00000       68.91807       41.67763        1.88162
      2774         2       -2.00000       68.91807       41.67763        6.07695
      2775         2       -2.00000       68.91807       20.52967        8.17461
      2776         2       -2.00000       68.91807       20.52967        3.97928
      2777         2       -2.00000       69.12860       39.55531        8.17461
      2778         2       -2.00000       69.12860       39.55531        3.97928
      2779         2       -2.00000       69.12860       18.40735        6.07695
      2780         2       -2.00000       69.12860       18.40735        1.88162
      2781         2       -2.00000       69.32596       37.43577        6.07695
      2782         2       -2.00000       69.32596       37.43577        1.88162
      2783         2       -2.00000       69.32596       16.28782        3.97928
      2784         2       -2.00000       69.32596       16.28782        8.17461
      2785         2       -2.00000       69.51706       14.17797        1.88162
      2786         2       -2.00000       69.51706       14.17797        6.07695
      2787         2       -2.00000       69.51706       35.32593        3.97928
      2788         2       -2.00000       69.51706       35.32593        8.17461
      2789         2       -2.00000       69.70912       12.08284        8.17461
      2790         2       -2.00000       69.70912       12.08284        3.97928
      2791         2       -2.00000       69.70912       33.23080        1.88162
      2792         2       -2.00000       69.70912       33.23080        6.07695
      2793         2       -2.00000       69.90713       10.00214        1.88162
      2794         2       -2.00000       69.90713       10.00214        6.07695
      2795         2       -2.00000       69.90713       31.15009        8.17461
      2796         2       -2.00000       69.90713       31.15009        3.97928
      2797         2       -2.00000       70.11284        7.93036        3.97928
      2798         2       -2.00000       70.11284        7.93036        8.17461
      2799         2       -2.00000       70.11284       29.07831        1.88162
      2800         2       -2.00000       70.11284       29.07831        6.07695
      2801         2       -2.00000       70.32780        5.85853        1.88162
      2802         2       -2.00000       70.32780        5.85853        6.07695
      2803         2       -2.00000       70.32780       27.00649        8.17461
      2804         2       -2.00000       70.32780       27.00649        3.97928
      2805         2       -2.00000       70.55006        3.77855        3.97928
      2806         2       -2.00000       70.55006        3.77855        8.17461
      2807         2       -2.00000       70.55006       24.92650        1.88162
      2808         2       -2.00000       70.55006       24.92650        6.07695
      2809         2       -2.00000       70.77498        1.68511        1.88162
      2810         2       -2.00000       70.77498        1.68511        6.07695
      2811         2       -2.00000       70.77498       22.83307        3.97928
      2812         2       -2.00000       70.77498       22.83307        8.17461
      2813         2       -2.00000       70.99564       41.87481        8.17461
      2814         2       -2.00000       70.99564       41.87481        3.97928
      2815         2       -2.00000       70.99564       20.72686        6.07695
      2816         2       -2.00000       70.99564       20.72686        1.88162
      2817         2       -2.00000       71.20689       39.76260        1.88162
      2818         2       -2.00000       71.20689       39.76260        6.07695
      2819         2       -2.00000       71.20689       18.61464        8.17461
      2820         2       -2.00000       71.20689       18.61464        3.97928
      2821         2       -2.00000       71.41141       37.65275        8.17461
      2822         2       -2.00000       71.41141       37.65275        3.97928
      2823         2       -2.00000       71.41141       16.50480        6.07695
      2824         2       -2.00000       71.41141       16.50480        1.88162
      2825         2       -2.00000       71.61295       14.40235        3.97928
      2826         2       -2.00000       71.61295       14.40235        8.17461
      2827         2       -2.00000       71.61295       35.55031        6.07695
      2828         2       -2.00000       71.61295       35.55031        1.88162
      2829         2       -2.00000       71.81553       12.30900        1.88162
      2830         2       -2.00000       71.81553       12.30900        6.07695
      2831         2       -2.00000       71.81553       33.45696        3.97928
      2832         2       -2.00000       71.81553       33.45696        8.17461
      2833         2       -2.00000       72.02093       10.22356        3.97928
      2834         2       -2.00000       72.02093       10.22356        8.17461
      2835         2       -2.00000       72.02093       31.37151        6.07695
      2836         2       -2.00000       72.02093       31.37151        1.88162
      2837         2       -2.00000       72.22953        8.14243        1.88162
      2838         2       -2.00000       72.22953        8.14243        6.07695
      2839         2       -2.00000       72.22953       29.29039        8.17461
      2840         2       -2.00000       72.22953       29.29039        3.97928
      2841         2       -2.00000       72.44111        6.06109        3.97928
      2842         2       -2.00000       72.44111        6.06109        8.17461
      2843         2       -2.00000       72.44111       27.20905        1.88162
      2844         2       -2.00000       72.44111       27.20905        6.07695
      2845         2       -2.00000       72.65510        3.97493        6.07695
      2846         2       -2.00000       72.65510        3.97493        1.88162
      2847         2       -2.00000       72.65510       25.12288        8.17461
      2848         2       -2.00000       72.65510       25.12288        3.97928
      2849         2       -2.00000       72.87022        1.88124        8.17461
      2850         2       -2.00000       72.87022        1.88124        3.97928
      2851         2       -2.00000       72.87022       23.02919        1.88162
      2852         2       -2.00000       72.87022       23.02919        6.07695
      2853         2       -2.00000       73.08397       42.07627        6.07695
      2854         2       -2.00000       73.08397       42.07627        1.88162
      2855         2       -2.00000       73.08397       20.92831        8.17461
      2856         2       -2.00000       73.08397       20.92831        3.97928
      2857         2       -2.00000       73.29475       39.97196        8.17461
      2858         2       -2.00000       73.29475       39.97196        3.97928
      2859         2       -2.00000       73.29475       18.82401        6.07695
      2860         2       -2.00000       73.29475       18.82401        1.88162
      2861         2       -2.00000       73.50303       37.86897        6.07695
      2862         2       -2.00000       73.50303       37.86897        1.88162
      2863         2       -2.00000       73.50303       16.72101        8.17461
      2864         2       -2.00000       73.50303       16.72101        3.97928
      2865         2       -2.00000       73.71052       35.77037        3.97928
      2866         2       -2.00000       73.71052       35.77037        8.17461
      2867         2       -2.00000       73.71052       14.62242        6.07695
      2868         2       -2.00000       73.71052       14.62242        1.88162
      2869         2       -2.00000       73.91848       12.52911        8.17461
      2870         2       -2.00000       73.91848       12.52911        3.97928
      2871         2       -2.00000       73.91848       33.67706        6.07695
      2872         2       -2.00000       73.91848       33.67706        1.88162
      2873         2       -2.00000       74.12749       10.44003        1.88162
      2874         2       -2.00000       74.12749       10.44003        6.07695
      2875         2       -2.00000       74.12749       31.58798        3.97928
      2876         2       -2.00000       74.12749       31.58798        8.17461
      2877         2       -2.00000       74.33723        8.35310        3.97928
      2878         2       -2.00000       74.33723        8.35310        8.17461
      2879         2       -2.00000       74.33723       29.50106        6.07695
      2880         2       -2.00000       74.33723       29.50106        1.88162
      2881         2       -2.00000       74.54744        6.26584        1.88162
      2882         2       -2.00000       74.54744        6.26584        6.07695
      2883         2       -2.00000       74.54744       27.41380        8.17461
      2884         2       -2.00000       74.54744       27.41380        3.97928
      2885         2       -2.00000       74.75782        4.17604        3.97928
      2886         2       -2.00000       74.75782        4.17604        8.17461
      2887         2       -2.00000       74.75782       25.32400        1.88162
      2888         2       -2.00000       74.75782       25.32400        6.07695
      2889         2       -2.00000       74.96835        2.08231        6.07695
      2890         2       -2.00000       74.96835        2.08231        1.88162
      2891         2       -2.00000       74.96835       23.23027        8.17461
      2892         2       -2.00000       74.96835       23.23027        3.97928
      2893         2       -2.00000       75.17873       42.28086        8.17461
      2894         2       -2.00000       75.17873       42.28086        3.97928
      2895         2       -2.00000       75.17873       21.13290        1.88162
      2896         2       -2.00000       75.17873       21.13290        6.07695
      2897         2       -2.00000       75.38870       40.18171        6.07695
      2898         2       -2.00000       75.38870       40.18171        1.88162
      2899         2       -2.00000       75.38870       19.03375        3.97928
      2900         2       -2.00000       75.38870       19.03375        8.17461
      2901         2       -2.00000       75.59868       38.08311        3.97928
      2902         2       -2.00000       75.59868       38.08311        8.17461
      2903         2       -2.00000       75.59868       16.93516        6.07695
      2904         2       -2.00000       75.59868       16.93516        1.88162
      2905         2       -2.00000       75.80881       35.98676        6.07695
      2906         2       -2.00000       75.80881       35.98676        1.88162
      2907         2       -2.00000       75.80881       14.83880        3.97928
      2908         2       -2.00000       75.80881       14.83880        8.17461
      2909         2       -2.00000       76.01935       33.89315        3.97928
      2910         2       -2.00000       76.01935       33.89315        8.17461
      2911         2       -2.00000       76.01935       12.74520        1.88162
      2912         2       -2.00000       76.01935       12.74520        6.07695
      2913         2       -2.00000       76.23004       10.65371        8.17461
      2914         2       -2.00000       76.23004       10.65371        3.97928
      2915         2       -2.00000       76.23004       31.80166        6.07695
      2916         2       -2.00000       76.23004       31.80166        1.88162
      2917         2       -2.00000       76.44042        8.56327        6.07695
      2918         2       -2.00000       76.44042        8.56327        1.88162
      2919         2       -2.00000       76.44042       29.71123        3.97928
      2920         2       -2.00000       76.44042       29.71123        8.17461
      2921         2       -2.00000       76.65023        6.47259        8.17461
      2922         2       -2.00000       76.65023        6.47259        3.97928
      2923         2       -2.00000       76.65023       27.62054        1.88162
      2924         2       -2.00000       76.65023       27.62054        6.07695
      2925         2       -2.00000       76.85924        4.38067        1.88162
      2926         2       -2.00000       76.85924        4.38067        6.07695
      2927         2       -2.00000       76.85924       25.52863        8.17461
      2928         2       -2.00000       76.85924       25.52863        3.97928
      2929         2       -2.00000       77.06793        2.28694        8.17461
      2930         2       -2.00000       77.06793        2.28694        3.97928
      2931         2       -2.00000       77.06793       23.43490        1.88162
      2932         2       -2.00000       77.06793       23.43490        6.07695
      2933         2       -2.00000       77.27678        0.19160        1.88162
      2934         2       -2.00000       77.27678        0.19160        6.07695
      2935         2       -2.00000       77.27678       21.33956        3.97928
      2936         2       -2.00000       77.27678       21.33956        8.17461
      2937         2       -2.00000       77.48619       40.39137        3.97928
      2938         2       -2.00000       77.48619       19.24341        1.88162
      2939         2       -2.00000       77.48619       40.39137        8.17461
      2940         2       -2.00000       77.48619       19.24341        6.07695
      2941         2       -2.00000       77.69641       38.29544        1.88162
      2942         2       -2.00000       77.69641       17.14748        3.97928
      2943         2       -2.00000       77.69641       38.29544        6.07695
      2944         2       -2.00000       77.69641       17.14748        8.17461
      2945         2       -2.00000       77.90751       36.20052        3.97928
      2946         2       -2.00000       77.90751       15.05257        1.88162
      2947         2       -2.00000       77.90751       36.20052        8.17461
      2948         2       -2.00000       77.90751       15.05257        6.07695
      2949         2       -2.00000       78.11901       34.10675        1.88162
      2950         2       -2.00000       78.11901       12.95879        3.97928
      2951         2       -2.00000       78.11901       34.10675        6.07695
      2952         2       -2.00000       78.11901       12.95879        8.17461
      2953         2       -2.00000       78.33059       32.01386        3.97928
      2954         2       -2.00000       78.33059       10.86590        1.88162
      2955         2       -2.00000       78.33059       32.01386        8.17461
      2956         2       -2.00000       78.33059       10.86590        6.07695
      2957         2       -2.00000       78.54145       29.92131        1.88162
      2958         2       -2.00000       78.54145        8.77336        3.97928
      2959         2       -2.00000       78.54145       29.92131        6.07695
      2960         2       -2.00000       78.54145        8.77336        8.17461
      2961         2       -2.00000       78.75126       27.82864        3.97928
      2962         2       -2.00000       78.75126        6.68068        1.88162
      2963         2       -2.00000       78.75126       27.82864        8.17461
      2964         2       -2.00000       78.75126        6.68068        6.07695
      2965         2       -2.00000       78.96003       25.73537        1.88162
      2966         2       -2.00000       78.96003        4.58741        3.97928
      2967         2       -2.00000       78.96003       25.73537        6.07695
      2968         2       -2.00000       78.96003        4.58741        8.17461
      2969         2       -2.00000       79.16815       23.64155        3.97928
      2970         2       -2.00000       79.16815        2.49360        1.88162
      2971         2       -2.00000       79.16815       23.64155        8.17461
      2972         2       -2.00000       79.16815        2.49360        6.07695
      2973         2       -2.00000       79.37636       21.54723        1.88162
      2974         2       -2.00000       79.37636        0.39927        3.97928
      2975         2       -2.00000       79.37636       21.54723        6.07695
      2976         2       -2.00000       79.37636        0.39927        8.17461
      2977         2       -2.00000       79.58537       19.45282        3.97928
      2978         2       -2.00000       79.58537       40.60078        1.88162
      2979         2       -2.00000       79.58537       19.45282        8.17461
      2980         2       -2.00000       79.58537       40.60078        6.07695
      2981         2       -2.00000       79.79543       17.35862        1.88162
      2982         2       -2.00000       79.79543       38.50658        3.97928
      2983         2       -2.00000       79.79543       17.35862        6.07695
      2984         2       -2.00000       79.79543       38.50658        8.17461
      2985         2       -2.00000       80.00661       15.26476        3.97928
      2986         2       -2.00000       80.00661       36.41272        1.88162
      2987         2       -2.00000       80.00661       15.26476        8.17461
      2988         2       -2.00000       80.00661       36.41272        6.07695
      2989         2       -2.00000       80.21835       13.17120        1.88162
      2990         2       -2.00000       80.21835       34.31916        3.97928
      2991         2       -2.00000       80.21835       13.17120        6.07695
      2992         2       -2.00000       80.21835       34.31916        8.17461
