# Supplementary material for: Quantitative prediction of grain boundary thermal conductivities from local atomic environments
Source: Nat Commun. 2020 Apr 15;11:1854. doi: 10.1038/s41467-020-15619-9 (PMC7160158; doi:10.1038/s41467-020-15619-9)
Supplement: Supplementary file 4 — Supplementary Data 1 [file 41467_2020_15619_MOESM4_ESM.zip › MgO_GBs/sym_tilt/standard_pressure/001/s113_15_1_0.lmp]

LAMMPS data file

      2256          atoms
         0          bonds
         0         angles
         0      dihedrals
         0      impropers
         2     atom types
         0     bond types
         0    angle types
         0 dihedral types
         0 improper types

      0.0000000     80.4670900 xlo xhi
      0.0000000     31.6405340 ylo yhi
      0.0000000      8.3967080 zlo zhi
      0.0000000      0.0000000      0.0000000 xy xz yz

Masses

1                24.30500 # Mg
2                15.99940 # O

Atoms

         1         1        2.00000        0.09592       11.85476        5.42845
         2         1        2.00000        0.09592       11.85476        1.23010
         3         1        2.00000        0.23134        9.74794        3.32928
         4         1        2.00000        0.23134        9.74794        7.52763
         5         1        2.00000        0.36419        7.64540        5.42845
         6         1        2.00000        0.36419        7.64540        1.23010
         7         1        2.00000        0.49608        5.54712        3.32928
         8         1        2.00000        0.49608        5.54712        7.52763
         9         1        2.00000        0.62845        3.45230        5.42845
        10         1        2.00000        0.62845        3.45230        1.23010
        11         1        2.00000        0.76243        1.35953        3.32928
        12         1        2.00000        0.76243        1.35953        7.52763
        13         1        2.00000        0.89882       30.90771        5.42845
        14         1        2.00000        0.89882       30.90771        1.23010
        15         1        2.00000        1.03811       28.81431        7.52763
        16         1        2.00000        1.03811       28.81431        3.32928
        17         1        2.00000        1.18021       26.71875        5.42845
        18         1        2.00000        1.18021       26.71875        1.23010
        19         1        2.00000        1.32489       24.62048        7.52763
        20         1        2.00000        1.32489       24.62048        3.32928
        21         1        2.00000        1.47134       22.51945        5.42845
        22         1        2.00000        1.47134       22.51945        1.23010
        23         1        2.00000        1.61852       20.41602        3.32928
        24         1        2.00000        1.61852       20.41602        7.52763
        25         1        2.00000        1.76553       18.31104        1.23010
        26         1        2.00000        1.76553       18.31104        5.42845
        27         1        2.00000        1.91117       16.20559        3.32928
        28         1        2.00000        1.91117       16.20559        7.52763
        29         1        2.00000        2.05457       14.10095        5.42845
        30         1        2.00000        2.05457       14.10095        1.23010
        31         1        2.00000        2.19522       11.99822        3.32928
        32         1        2.00000        2.19522       11.99822        7.52763
        33         1        2.00000        2.33314        9.89804        1.23010
        34         1        2.00000        2.33314        9.89804        5.42845
        35         1        2.00000        2.46881        7.80040        7.52763
        36         1        2.00000        2.46881        7.80040        3.32928
        37         1        2.00000        2.60311        5.70457        5.42845
        38         1        2.00000        2.60311        5.70457        1.23010
        39         1        2.00000        2.73685        3.60936        7.52763
        40         1        2.00000        2.73685        3.60936        3.32928
        41         1        2.00000        2.87115        1.51352        5.42845
        42         1        2.00000        2.87115        1.51352        1.23010
        43         1        2.00000        3.00681       31.05639        3.32928
        44         1        2.00000        3.00681       31.05639        7.52763
        45         1        2.00000        3.14473       28.95621        5.42845
        46         1        2.00000        3.14473       28.95621        1.23010
        47         1        2.00000        3.28539       26.85351        3.32928
        48         1        2.00000        3.28539       26.85351        7.52763
        49         1        2.00000        3.42878       24.74888        5.42845
        50         1        2.00000        3.42878       24.74888        1.23010
        51         1        2.00000        3.57435       22.64342        7.52763
        52         1        2.00000        3.57435       22.64342        3.32928
        53         1        2.00000        3.72136       20.53844        1.23010
        54         1        2.00000        3.72136       20.53844        5.42845
        55         1        2.00000        3.86862       18.43501        7.52763
        56         1        2.00000        3.86862       18.43501        3.32928
        57         1        2.00000        4.01507       16.33395        5.42845
        58         1        2.00000        4.01507       16.33395        1.23010
        59         1        2.00000        4.15967       14.23568        3.32928
        60         1        2.00000        4.15967       14.23568        7.52763
        61         1        2.00000        4.30185       12.14016        5.42845
        62         1        2.00000        4.30185       12.14016        1.23010
        63         1        2.00000        4.44114       10.04676        7.52763
        64         1        2.00000        4.44114       10.04676        3.32928
        65         1        2.00000        4.57753        7.95440        5.42845
        66         1        2.00000        4.57753        7.95440        1.23010
        67         1        2.00000        4.71151        5.86163        7.52763
        68         1        2.00000        4.71151        5.86163        3.32928
        69         1        2.00000        4.84380        3.76681        5.42845
        70         1        2.00000        4.84380        3.76681        1.23010
        71         1        2.00000        4.97568        1.66853        3.32928
        72         1        2.00000        4.97568        1.66853        7.52763
        73         1        2.00000        5.10861       31.20652        5.42845
        74         1        2.00000        5.10861       31.20652        1.23010
        75         1        2.00000        5.24396       29.09967        3.32928
        76         1        2.00000        5.24396       29.09967        7.52763
        77         1        2.00000        5.38317       26.98960        1.23010
        78         1        2.00000        5.38317       26.98960        5.42845
        79         1        2.00000        5.52664       24.87810        3.32928
        80         1        2.00000        5.52664       24.87810        7.52763
        81         1        2.00000        5.67390       22.76758        5.42845
        82         1        2.00000        5.67390       22.76758        1.23010
        83         1        2.00000        5.82373       20.66035        7.52763
        84         1        2.00000        5.82373       20.66035        3.32928
        85         1        2.00000        5.97444       18.55796        5.42845
        86         1        2.00000        5.97444       18.55796        1.23010
        87         1        2.00000        6.12435       16.46099        7.52763
        88         1        2.00000        6.12435       16.46099        3.32928
        89         1        2.00000        6.27201       14.36898        1.23010
        90         1        2.00000        6.27201       14.36898        5.42845
        91         1        2.00000        6.41637       12.28077        7.52763
        92         1        2.00000        6.41637       12.28077        3.32928
        93         1        2.00000        6.55638       10.19455        5.42845
        94         1        2.00000        6.55638       10.19455        1.23010
        95         1        2.00000        6.69172        8.10814        7.52763
        96         1        2.00000        6.69172        8.10814        3.32928
        97         1        2.00000        6.82280        6.01914        5.42845
        98         1        2.00000        6.82280        6.01914        1.23010
        99         1        2.00000        6.95059        3.92529        7.52763
       100         1        2.00000        6.95059        3.92529        3.32928
       101         1        2.00000        7.07700        1.82499        5.42845
       102         1        2.00000        7.07700        1.82499        1.23010
       103         1        2.00000        7.20446       31.35821        3.32928
       104         1        2.00000        7.20446       31.35821        7.52763
       105         1        2.00000        7.33562       29.24459        1.23010
       106         1        2.00000        7.33562       29.24459        5.42845
       107         1        2.00000        7.47290       27.12670        3.32928
       108         1        2.00000        7.47290       27.12670        7.52763
       109         1        2.00000        7.61726       25.00767        1.23010
       110         1        2.00000        7.61726       25.00767        5.42845
       111         1        2.00000        7.76845       22.89123        3.32928
       112         1        2.00000        7.76845       22.89123        7.52763
       113         1        2.00000        7.92456       20.78100        5.42845
       114         1        2.00000        7.92456       20.78100        1.23010
       115         1        2.00000        8.08252       18.67927        3.32928
       116         1        2.00000        8.08252       18.67927        7.52763
       117         1        2.00000        8.23927       16.58641        1.23010
       118         1        2.00000        8.23927       16.58641        5.42845
       119         1        2.00000        8.39248       14.50101        7.52763
       120         1        2.00000        8.39248       14.50101        3.32928
       121         1        2.00000        8.54013       12.42068        5.42845
       122         1        2.00000        8.54013       12.42068        1.23010
       123         1        2.00000        8.68063       10.34231        7.52763
       124         1        2.00000        8.68063       10.34231        3.32928
       125         1        2.00000        8.81332        8.26245        5.42845
       126         1        2.00000        8.81332        8.26245        1.23010
       127         1        2.00000        8.93853        6.17772        7.52763
       128         1        2.00000        8.93853        6.17772        3.32928
       129         1        2.00000        9.05818        4.08508        1.23010
       130         1        2.00000        9.05818        4.08508        5.42845
       131         1        2.00000        9.17534        1.98272        7.52763
       132         1        2.00000        9.17534        1.98272        3.32928
       133         1        2.00000        9.29419       31.51100        1.23010
       134         1        2.00000        9.29419       31.51100        5.42845
       135         1        2.00000        9.41899       29.39035        3.32928
       136         1        2.00000        9.41899       29.39035        7.52763
       137         1        2.00000        9.55329       27.26440        1.23010
       138         1        2.00000        9.55329       27.26440        5.42845
       139         1        2.00000        9.69918       25.13736        3.32928
       140         1        2.00000        9.69918       25.13736        7.52763
       141         1        2.00000        9.85649       23.01419        1.23010
       142         1        2.00000        9.85649       23.01419        5.42845
       143         1        2.00000       10.02282       20.90012        7.52763
       144         1        2.00000       10.02282       20.90012        3.32928
       145         1        2.00000       10.19269       18.79884        5.42845
       146         1        2.00000       10.19269       18.79884        1.23010
       147         1        2.00000       10.36086       16.71057        7.52763
       148         1        2.00000       10.36086       16.71057        3.32928
       149         1        2.00000       10.52292       14.63270        1.23010
       150         1        2.00000       10.52292       14.63270        5.42845
       151         1        2.00000       10.67565       12.56113        7.52763
       152         1        2.00000       10.67565       12.56113        3.32928
       153         1        2.00000       10.81663       10.49115        1.23010
       154         1        2.00000       10.81663       10.49115        5.42845
       155         1        2.00000       10.94465        8.41800        7.52763
       156         1        2.00000       10.94465        8.41800        3.32928
       157         1        2.00000       11.06044        6.33719        1.23010
       158         1        2.00000       11.06044        6.33719        5.42845
       159         1        2.00000       11.16730        4.24527        7.52763
       160         1        2.00000       11.16730        4.24527        3.32928
       161         1        2.00000       11.27070        2.14039        1.23010
       162         1        2.00000       11.27070        2.14039        5.42845
       163         1        2.00000       11.37732        0.02288        7.52763
       164         1        2.00000       11.37732        0.02288        3.32928
       165         1        2.00000       11.49319       29.53571        1.23010
       166         1        2.00000       11.49319       29.53571        5.42845
       167         1        2.00000       11.62323       27.40197        3.32928
       168         1        2.00000       11.62323       27.40197        7.52763
       169         1        2.00000       11.77056       25.26728        1.23010
       170         1        2.00000       11.77056       25.26728        5.42845
       171         1        2.00000       11.93552       23.13705        3.32928
       172         1        2.00000       11.93552       23.13705        7.52763
       173         1        2.00000       12.11673       21.01855        1.23010
       174         1        2.00000       12.11673       21.01855        5.42845
       175         1        2.00000       12.30519       18.91781        3.32928
       176         1        2.00000       12.30519       18.91781        7.52763
       177         1        2.00000       12.49099       16.83526        5.42845
       178         1        2.00000       12.49099       16.83526        1.23010
       179         1        2.00000       12.66673       14.76635        7.52763
       180         1        2.00000       12.66673       14.76635        3.32928
       181         1        2.00000       12.82678       12.70440        1.23010
       182         1        2.00000       12.82678       12.70440        5.42845
       183         1        2.00000       12.96792       10.64267        3.32928
       184         1        2.00000       12.96792       10.64267        7.52763
       185         1        2.00000       13.08829        8.57477        1.23010
       186         1        2.00000       13.08829        8.57477        5.42845
       187         1        2.00000       13.18992        6.49580        3.32928
       188         1        2.00000       13.18992        6.49580        7.52763
       189         1        2.00000       13.27828        4.40272        5.42845
       190         1        2.00000       13.27828        4.40272        1.23010
       191         1        2.00000       13.36269        2.29501        3.32928
       192         1        2.00000       13.36269        2.29501        7.52763
       193         1        2.00000       13.45305        0.17257        5.42845
       194         1        2.00000       13.45305        0.17257        1.23010
       195         1        2.00000       13.55742       29.67882        3.32928
       196         1        2.00000       13.55742       29.67882        7.52763
       197         1        2.00000       13.68206       27.53805        1.23010
       198         1        2.00000       13.68206       27.53805        5.42845
       199         1        2.00000       13.83036       25.39732        7.52763
       200         1        2.00000       13.83036       25.39732        3.32928
       201         1        2.00000       14.00288       23.26136        5.42845
       202         1        2.00000       14.00288       23.26136        1.23010
       203         1        2.00000       14.20429       21.13888        7.52763
       204         1        2.00000       14.20429       21.13888        3.32928
       205         1        2.00000       14.42019       19.04001        1.23010
       206         1        2.00000       14.42019       19.04001        5.42845
       207         1        2.00000       14.63366       16.96508        3.32928
       208         1        2.00000       14.63366       16.96508        7.52763
       209         1        2.00000       14.82896       14.90696        1.23010
       210         1        2.00000       14.82896       14.90696        5.42845
       211         1        2.00000       14.99939       12.85457        3.32928
       212         1        2.00000       14.99939       12.85457        7.52763
       213         1        2.00000       15.13819       10.79857        1.23010
       214         1        2.00000       15.13819       10.79857        5.42845
       215         1        2.00000       15.24594        8.73149        3.32928
       216         1        2.00000       15.24594        8.73149        7.52763
       217         1        2.00000       15.32608        6.64806        1.23010
       218         1        2.00000       15.32608        6.64806        5.42845
       219         1        2.00000       15.39094        4.55029        3.32928
       220         1        2.00000       15.39094        4.55029        7.52763
       221         1        2.00000       15.45210        2.44028        1.23010
       222         1        2.00000       15.45210        2.44028        5.42845
       223         1        2.00000       15.52073        0.31742        3.32928
       224         1        2.00000       15.52073        0.31742        7.52763
       225         1        2.00000       15.61094       29.81779        5.42845
       226         1        2.00000       15.61094       29.81779        1.23010
       227         1        2.00000       15.72922       27.67022        7.52763
       228         1        2.00000       15.72922       27.67022        3.32928
       229         1        2.00000       15.87930       25.52587        5.42845
       230         1        2.00000       15.87930       25.52587        1.23010
       231         1        2.00000       16.05624       23.38846        7.52763
       232         1        2.00000       16.05624       23.38846        3.32928
       233         1        2.00000       16.28324       21.26728        1.23010
       234         1        2.00000       16.28324       21.26728        5.42845
       235         1        2.00000       16.53929       19.17518        3.32928
       236         1        2.00000       16.53929       19.17518        7.52763
       237         1        2.00000       16.79324       17.11243        5.42845
       238         1        2.00000       16.79324       17.11243        1.23010
       239         1        2.00000       17.02032       15.06330        3.32928
       240         1        2.00000       17.02032       15.06330        7.52763
       241         1        2.00000       17.19759       13.01742        1.23010
       242         1        2.00000       17.19759       13.01742        5.42845
       243         1        2.00000       17.33253       10.96145        3.32928
       244         1        2.00000       17.33253       10.96145        7.52763
       245         1        2.00000       17.41243        8.88004        5.42845
       246         1        2.00000       17.41243        8.88004        1.23010
       247         1        2.00000       17.46417        6.78243        3.32928
       248         1        2.00000       17.46417        6.78243        7.52763
       249         1        2.00000       17.50409        4.67669        5.42845
       250         1        2.00000       17.50409        4.67669        1.23010
       251         1        2.00000       17.54183        2.56627        3.32928
       252         1        2.00000       17.54183        2.56627        7.52763
       253         1        2.00000       17.58568        0.44958        1.23010
       254         1        2.00000       17.58568        0.44958        5.42845
       255         1        2.00000       17.64869       29.96083        7.52763
       256         1        2.00000       17.64869       29.96083        3.32928
       257         1        2.00000       17.76375       27.79301        1.23010
       258         1        2.00000       17.76375       27.79301        5.42845
       259         1        2.00000       17.91946       25.64608        7.52763
       260         1        2.00000       17.91946       25.64608        3.32928
       261         1        2.00000       18.09552       23.51129        1.23010
       262         1        2.00000       18.09552       23.51129        5.42845
       263         1        2.00000       18.35607       21.41574        7.52763
       264         1        2.00000       18.35607       21.41574        3.32928
       265         1        2.00000       18.66088       19.35853        1.23010
       266         1        2.00000       18.66088       19.35853        5.42845
       267         1        2.00000       18.98211       17.29475        3.32928
       268         1        2.00000       18.98211       17.29475        7.52763
       269         1        2.00000       19.23445       15.25276        5.42845
       270         1        2.00000       19.23445       15.25276        1.23010
       271         1        2.00000       19.45018       13.21002        7.52763
       272         1        2.00000       19.45018       13.21002        3.32928
       273         1        2.00000       19.53339       11.11488        5.42845
       274         1        2.00000       19.53339       11.11488        1.23010
       275         1        2.00000       19.57330        8.99987        7.52763
       276         1        2.00000       19.57330        8.99987        3.32928
       277         1        2.00000       19.59768        6.88258        5.42845
       278         1        2.00000       19.59768        6.88258        1.23010
       279         1        2.00000       19.61699        4.76927        7.52763
       280         1        2.00000       19.61699        4.76927        3.32928
       281         1        2.00000       19.63550        2.66103        5.42845
       282         1        2.00000       19.63550        2.66103        1.23010
       283         1        2.00000       19.65714        0.55643        3.32928
       284         1        2.00000       19.65714        0.55643        7.52763
       285         1        2.00000       19.68764       30.09065        1.23010
       286         1        2.00000       19.68764       30.09065        5.42845
       287         1        2.00000       19.75322       27.97251        7.52763
       288         1        2.00000       19.75322       27.97251        3.32928
       289         1        2.00000       19.96187       25.68389        5.42845
       290         1        2.00000       19.96187       25.68389        1.23010
       291         1        2.00000       20.12104       23.61086        7.52763
       292         1        2.00000       20.12104       23.61086        3.32928
       293         1        2.00000       20.46680       21.64156        1.23010
       294         1        2.00000       20.46680       21.64156        5.42845
       295         1        2.00000       20.77781       19.62618        3.32928
       296         1        2.00000       20.77781       19.62618        7.52763
       297         1        2.00000       21.13001       17.59559        5.42845
       298         1        2.00000       21.13001       17.59559        1.23010
       299         1        2.00000       21.60887       15.54484        3.32928
       300         1        2.00000       21.60887       15.54484        7.52763
       301         1        2.00000       21.68371       13.37879        5.42845
       302         1        2.00000       21.68371       13.37879        1.23010
       303         1        2.00000       21.70897       11.21230        3.32928
       304         1        2.00000       21.70897       11.21230        7.52763
       305         1        2.00000       21.71839        9.06536        1.23010
       306         1        2.00000       21.71839        9.06536        5.42845
       307         1        2.00000       21.72467        6.93513        3.32928
       308         1        2.00000       21.72467        6.93513        7.52763
       309         1        2.00000       21.73006        4.81822        5.42845
       310         1        2.00000       21.73006        4.81822        1.23010
       311         1        2.00000       21.73529        2.71330        7.52763
       312         1        2.00000       21.73529        2.71330        3.32928
       313         1        2.00000       21.74100        0.62057        5.42845
       314         1        2.00000       21.74100        0.62057        1.23010
       315         1        2.00000       21.74985       30.18219        7.52763
       316         1        2.00000       21.74985       30.18219        3.32928
       317         1        2.00000       21.75766       28.11844        5.42845
       318         1        2.00000       21.75766       28.11844        1.23010
       319         1        2.00000       21.85116       26.07905        3.32928
       320         1        2.00000       21.85116       26.07905        7.52763
       321         1        2.00000       23.72234       26.07905        1.23010
       322         1        2.00000       23.72234       26.07905        5.42845
       323         1        2.00000       23.81584       28.11844        7.52763
       324         1        2.00000       23.81584       28.11844        3.32928
       325         1        2.00000       23.82357       30.18219        5.42845
       326         1        2.00000       23.82357       30.18219        1.23010
       327         1        2.00000       23.83250        0.62057        3.32928
       328         1        2.00000       23.83250        0.62057        7.52763
       329         1        2.00000       23.83821        2.71330        1.23010
       330         1        2.00000       23.83821        2.71330        5.42845
       331         1        2.00000       23.84344        4.81822        3.32928
       332         1        2.00000       23.84344        4.81822        7.52763
       333         1        2.00000       23.84876        6.93513        5.42845
       334         1        2.00000       23.84876        6.93513        1.23010
       335         1        2.00000       23.85511        9.06536        3.32928
       336         1        2.00000       23.85511        9.06536        7.52763
       337         1        2.00000       23.86453       11.21230        1.23010
       338         1        2.00000       23.86453       11.21230        5.42845
       339         1        2.00000       23.88971       13.37879        7.52763
       340         1        2.00000       23.88971       13.37879        3.32928
       341         1        2.00000       23.96463       15.54484        1.23010
       342         1        2.00000       23.96463       15.54484        5.42845
       343         1        2.00000       24.44349       17.59559        3.32928
       344         1        2.00000       24.44349       17.59559        7.52763
       345         1        2.00000       24.79569       19.62618        5.42845
       346         1        2.00000       24.79569       19.62618        1.23010
       347         1        2.00000       25.10670       21.64156        7.52763
       348         1        2.00000       25.10670       21.64156        3.32928
       349         1        2.00000       25.45238       23.61086        5.42845
       350         1        2.00000       25.45238       23.61086        1.23010
       351         1        2.00000       25.61163       25.68389        7.52763
       352         1        2.00000       25.61163       25.68389        3.32928
       353         1        2.00000       25.82028       27.97251        1.23010
       354         1        2.00000       25.82028       27.97251        5.42845
       355         1        2.00000       25.88586       30.09065        3.32928
       356         1        2.00000       25.88586       30.09065        7.52763
       357         1        2.00000       25.91636        0.55643        1.23010
       358         1        2.00000       25.91636        0.55643        5.42845
       359         1        2.00000       25.93792        2.66103        3.32928
       360         1        2.00000       25.93792        2.66103        7.52763
       361         1        2.00000       25.95651        4.76927        5.42845
       362         1        2.00000       25.95651        4.76927        1.23010
       363         1        2.00000       25.97574        6.88258        7.52763
       364         1        2.00000       25.97574        6.88258        3.32928
       365         1        2.00000       26.00020        8.99987        5.42845
       366         1        2.00000       26.00020        8.99987        1.23010
       367         1        2.00000       26.04012       11.11488        3.32928
       368         1        2.00000       26.04012       11.11488        7.52763
       369         1        2.00000       26.12332       13.21002        1.23010
       370         1        2.00000       26.12332       13.21002        5.42845
       371         1        2.00000       26.33905       15.25276        3.32928
       372         1        2.00000       26.33905       15.25276        7.52763
       373         1        2.00000       26.59132       17.29475        5.42845
       374         1        2.00000       26.59132       17.29475        1.23010
       375         1        2.00000       26.91254       19.35853        7.52763
       376         1        2.00000       26.91254       19.35853        3.32928
       377         1        2.00000       27.21743       21.41574        5.42845
       378         1        2.00000       27.21743       21.41574        1.23010
       379         1        2.00000       27.47790       23.51129        7.52763
       380         1        2.00000       27.47790       23.51129        3.32928
       381         1        2.00000       27.65396       25.64608        1.23010
       382         1        2.00000       27.65396       25.64608        5.42845
       383         1        2.00000       27.80975       27.79301        7.52763
       384         1        2.00000       27.80975       27.79301        3.32928
       385         1        2.00000       27.92474       29.96083        1.23010
       386         1        2.00000       27.92474       29.96083        5.42845
       387         1        2.00000       27.98774        0.44958        3.32928
       388         1        2.00000       27.98774        0.44958        7.52763
       389         1        2.00000       28.03160        2.56627        5.42845
       390         1        2.00000       28.03160        2.56627        1.23010
       391         1        2.00000       28.06942        4.67669        7.52763
       392         1        2.00000       28.06942        4.67669        3.32928
       393         1        2.00000       28.10933        6.78243        5.42845
       394         1        2.00000       28.10933        6.78243        1.23010
       395         1        2.00000       28.16099        8.88004        7.52763
       396         1        2.00000       28.16099        8.88004        3.32928
       397         1        2.00000       28.24089       10.96145        1.23010
       398         1        2.00000       28.24089       10.96145        5.42845
       399         1        2.00000       28.37583       13.01742        3.32928
       400         1        2.00000       28.37583       13.01742        7.52763
       401         1        2.00000       28.55318       15.06330        1.23010
       402         1        2.00000       28.55318       15.06330        5.42845
       403         1        2.00000       28.78018       17.11243        3.32928
       404         1        2.00000       28.78018       17.11243        7.52763
       405         1        2.00000       29.03422       19.17518        5.42845
       406         1        2.00000       29.03422       19.17518        1.23010
       407         1        2.00000       29.29026       21.26728        7.52763
       408         1        2.00000       29.29026       21.26728        3.32928
       409         1        2.00000       29.51726       23.38846        1.23010
       410         1        2.00000       29.51726       23.38846        5.42845
       411         1        2.00000       29.69421       25.52587        7.52763
       412         1        2.00000       29.69421       25.52587        3.32928
       413         1        2.00000       29.84428       27.67022        5.42845
       414         1        2.00000       29.84428       27.67022        1.23010
       415         1        2.00000       29.96248       29.81779        3.32928
       416         1        2.00000       29.96248       29.81779        7.52763
       417         1        2.00000       30.05277        0.31742        5.42845
       418         1        2.00000       30.05277        0.31742        1.23010
       419         1        2.00000       30.12133        2.44028        7.52763
       420         1        2.00000       30.12133        2.44028        3.32928
       421         1        2.00000       30.18256        4.55029        5.42845
       422         1        2.00000       30.18256        4.55029        1.23010
       423         1        2.00000       30.24742        6.64806        7.52763
       424         1        2.00000       30.24742        6.64806        3.32928
       425         1        2.00000       30.32748        8.73149        5.42845
       426         1        2.00000       30.32748        8.73149        1.23010
       427         1        2.00000       30.43531       10.79857        3.32928
       428         1        2.00000       30.43531       10.79857        7.52763
       429         1        2.00000       30.57403       12.85457        1.23010
       430         1        2.00000       30.57403       12.85457        5.42845
       431         1        2.00000       30.74454       14.90696        3.32928
       432         1        2.00000       30.74454       14.90696        7.52763
       433         1        2.00000       30.93976       16.96508        1.23010
       434         1        2.00000       30.93976       16.96508        5.42845
       435         1        2.00000       31.15332       19.04001        3.32928
       436         1        2.00000       31.15332       19.04001        7.52763
       437         1        2.00000       31.36913       21.13888        5.42845
       438         1        2.00000       31.36913       21.13888        1.23010
       439         1        2.00000       31.57062       23.26136        7.52763
       440         1        2.00000       31.57062       23.26136        3.32928
       441         1        2.00000       31.74314       25.39732        1.23010
       442         1        2.00000       31.74314       25.39732        5.42845
       443         1        2.00000       31.89144       27.53805        3.32928
       444         1        2.00000       31.89144       27.53805        7.52763
       445         1        2.00000       32.01600       29.67882        1.23010
       446         1        2.00000       32.01600       29.67882        5.42845
       447         1        2.00000       32.12045        0.17257        7.52763
       448         1        2.00000       32.12045        0.17257        3.32928
       449         1        2.00000       32.21082        2.29501        5.42845
       450         1        2.00000       32.21082        2.29501        1.23010
       451         1        2.00000       32.29514        4.40272        7.52763
       452         1        2.00000       32.29514        4.40272        3.32928
       453         1        2.00000       32.38358        6.49580        1.23010
       454         1        2.00000       32.38358        6.49580        5.42845
       455         1        2.00000       32.48513        8.57477        7.52763
       456         1        2.00000       32.48513        8.57477        3.32928
       457         1        2.00000       32.60551       10.64267        1.23010
       458         1        2.00000       32.60551       10.64267        5.42845
       459         1        2.00000       32.74673       12.70440        3.32928
       460         1        2.00000       32.74673       12.70440        7.52763
       461         1        2.00000       32.90678       14.76635        1.23010
       462         1        2.00000       32.90678       14.76635        5.42845
       463         1        2.00000       33.08252       16.83526        3.32928
       464         1        2.00000       33.08252       16.83526        7.52763
       465         1        2.00000       33.26831       18.91781        1.23010
       466         1        2.00000       33.26831       18.91781        5.42845
       467         1        2.00000       33.45677       21.01855        7.52763
       468         1        2.00000       33.45677       21.01855        3.32928
       469         1        2.00000       33.63798       23.13705        5.42845
       470         1        2.00000       33.63798       23.13705        1.23010
       471         1        2.00000       33.80294       25.26728        7.52763
       472         1        2.00000       33.80294       25.26728        3.32928
       473         1        2.00000       33.95019       27.40197        1.23010
       474         1        2.00000       33.95019       27.40197        5.42845
       475         1        2.00000       34.08031       29.53571        7.52763
       476         1        2.00000       34.08031       29.53571        3.32928
       477         1        2.00000       34.19618        0.02288        5.42845
       478         1        2.00000       34.19618        0.02288        1.23010
       479         1        2.00000       34.30280        2.14039        3.32928
       480         1        2.00000       34.30280        2.14039        7.52763
       481         1        2.00000       34.40620        4.24527        1.23010
       482         1        2.00000       34.40620        4.24527        5.42845
       483         1        2.00000       34.51298        6.33719        3.32928
       484         1        2.00000       34.51298        6.33719        7.52763
       485         1        2.00000       34.62885        8.41800        1.23010
       486         1        2.00000       34.62885        8.41800        5.42845
       487         1        2.00000       34.75687       10.49115        3.32928
       488         1        2.00000       34.75687       10.49115        7.52763
       489         1        2.00000       34.89785       12.56113        1.23010
       490         1        2.00000       34.89785       12.56113        5.42845
       491         1        2.00000       35.05058       14.63270        7.52763
       492         1        2.00000       35.05058       14.63270        3.32928
       493         1        2.00000       35.21264       16.71057        1.23010
       494         1        2.00000       35.21264       16.71057        5.42845
       495         1        2.00000       35.38082       18.79884        7.52763
       496         1        2.00000       35.38082       18.79884        3.32928
       497         1        2.00000       35.55068       20.90012        5.42845
       498         1        2.00000       35.55068       20.90012        1.23010
       499         1        2.00000       35.71701       23.01419        7.52763
       500         1        2.00000       35.71701       23.01419        3.32928
       501         1        2.00000       35.87432       25.13736        5.42845
       502         1        2.00000       35.87432       25.13736        1.23010
       503         1        2.00000       36.02021       27.26440        7.52763
       504         1        2.00000       36.02021       27.26440        3.32928
       505         1        2.00000       36.15451       29.39035        1.23010
       506         1        2.00000       36.15451       29.39035        5.42845
       507         1        2.00000       36.27923       31.51100        7.52763
       508         1        2.00000       36.27923       31.51100        3.32928
       509         1        2.00000       36.39816        1.98272        1.23010
       510         1        2.00000       36.39816        1.98272        5.42845
       511         1        2.00000       36.51532        4.08508        3.32928
       512         1        2.00000       36.51532        4.08508        7.52763
       513         1        2.00000       36.63490        6.17772        1.23010
       514         1        2.00000       36.63490        6.17772        5.42845
       515         1        2.00000       36.76018        8.26245        7.52763
       516         1        2.00000       36.76018        8.26245        3.32928
       517         1        2.00000       36.89287       10.34231        5.42845
       518         1        2.00000       36.89287       10.34231        1.23010
       519         1        2.00000       37.03337       12.42068        3.32928
       520         1        2.00000       37.03337       12.42068        7.52763
       521         1        2.00000       37.18103       14.50101        1.23010
       522         1        2.00000       37.18103       14.50101        5.42845
       523         1        2.00000       37.33424       16.58641        3.32928
       524         1        2.00000       37.33424       16.58641        7.52763
       525         1        2.00000       37.49099       18.67927        1.23010
       526         1        2.00000       37.49099       18.67927        5.42845
       527         1        2.00000       37.64886       20.78100        7.52763
       528         1        2.00000       37.64886       20.78100        3.32928
       529         1        2.00000       37.80497       22.89123        1.23010
       530         1        2.00000       37.80497       22.89123        5.42845
       531         1        2.00000       37.95617       25.00767        7.52763
       532         1        2.00000       37.95617       25.00767        3.32928
       533         1        2.00000       38.10060       27.12670        5.42845
       534         1        2.00000       38.10060       27.12670        1.23010
       535         1        2.00000       38.23780       29.24459        3.32928
       536         1        2.00000       38.23780       29.24459        7.52763
       537         1        2.00000       38.36904       31.35821        1.23010
       538         1        2.00000       38.36904       31.35821        5.42845
       539         1        2.00000       38.49650        1.82499        3.32928
       540         1        2.00000       38.49650        1.82499        7.52763
       541         1        2.00000       38.62292        3.92529        5.42845
       542         1        2.00000       38.62292        3.92529        1.23010
       543         1        2.00000       38.75070        6.01914        3.32928
       544         1        2.00000       38.75070        6.01914        7.52763
       545         1        2.00000       38.88178        8.10814        5.42845
       546         1        2.00000       38.88178        8.10814        1.23010
       547         1        2.00000       39.01712       10.19455        3.32928
       548         1        2.00000       39.01712       10.19455        7.52763
       549         1        2.00000       39.15714       12.28077        5.42845
       550         1        2.00000       39.15714       12.28077        1.23010
       551         1        2.00000       39.30141       14.36898        7.52763
       552         1        2.00000       39.30141       14.36898        3.32928
       553         1        2.00000       39.44915       16.46099        1.23010
       554         1        2.00000       39.44915       16.46099        5.42845
       555         1        2.00000       39.59906       18.55796        3.32928
       556         1        2.00000       39.59906       18.55796        7.52763
       557         1        2.00000       39.74978       20.66035        1.23010
       558         1        2.00000       39.74978       20.66035        5.42845
       559         1        2.00000       39.89961       22.76758        3.32928
       560         1        2.00000       39.89961       22.76758        7.52763
       561         1        2.00000       40.04686       24.87810        1.23010
       562         1        2.00000       40.04686       24.87810        5.42845
       563         1        2.00000       40.19033       26.98960        3.32928
       564         1        2.00000       40.19033       26.98960        7.52763
       565         1        2.00000       40.32946       29.09967        1.23010
       566         1        2.00000       40.32946       29.09967        5.42845
       567         1        2.00000       40.46489       31.20652        3.32928
       568         1        2.00000       40.46489       31.20652        7.52763
       569         1        2.00000       40.59774        1.66853        1.23010
       570         1        2.00000       40.59774        1.66853        5.42845
       571         1        2.00000       40.72962        3.76681        3.32928
       572         1        2.00000       40.72962        3.76681        7.52763
       573         1        2.00000       40.86199        5.86163        1.23010
       574         1        2.00000       40.86199        5.86163        5.42845
       575         1        2.00000       40.99597        7.95440        3.32928
       576         1        2.00000       40.99597        7.95440        7.52763
       577         1        2.00000       41.13236       10.04676        1.23010
       578         1        2.00000       41.13236       10.04676        5.42845
       579         1        2.00000       41.27165       12.14016        7.52763
       580         1        2.00000       41.27165       12.14016        3.32928
       581         1        2.00000       41.41376       14.23568        1.23010
       582         1        2.00000       41.41376       14.23568        5.42845
       583         1        2.00000       41.55844       16.33395        7.52763
       584         1        2.00000       41.55844       16.33395        3.32928
       585         1        2.00000       41.70489       18.43501        5.42845
       586         1        2.00000       41.70489       18.43501        1.23010
       587         1        2.00000       41.85206       20.53844        3.32928
       588         1        2.00000       41.85206       20.53844        7.52763
       589         1        2.00000       41.99907       22.64342        1.23010
       590         1        2.00000       41.99907       22.64342        5.42845
       591         1        2.00000       42.14472       24.74888        3.32928
       592         1        2.00000       42.14472       24.74888        7.52763
       593         1        2.00000       42.28811       26.85351        5.42845
       594         1        2.00000       42.28811       26.85351        1.23010
       595         1        2.00000       42.42877       28.95621        7.52763
       596         1        2.00000       42.42877       28.95621        3.32928
       597         1        2.00000       42.56669       31.05639        5.42845
       598         1        2.00000       42.56669       31.05639        1.23010
       599         1        2.00000       42.70236        1.51352        7.52763
       600         1        2.00000       42.70236        1.51352        3.32928
       601         1        2.00000       42.83666        3.60936        1.23010
       602         1        2.00000       42.83666        3.60936        5.42845
       603         1        2.00000       42.97039        5.70457        7.52763
       604         1        2.00000       42.97039        5.70457        3.32928
       605         1        2.00000       43.10469        7.80040        5.42845
       606         1        2.00000       43.10469        7.80040        1.23010
       607         1        2.00000       43.24036        9.89804        7.52763
       608         1        2.00000       43.24036        9.89804        3.32928
       609         1        2.00000       43.37828       11.99822        1.23010
       610         1        2.00000       43.37828       11.99822        5.42845
       611         1        2.00000       43.51894       14.10095        3.32928
       612         1        2.00000       43.51894       14.10095        7.52763
       613         1        2.00000       43.66233       16.20559        1.23010
       614         1        2.00000       43.66233       16.20559        5.42845
       615         1        2.00000       43.80789       18.31104        7.52763
       616         1        2.00000       43.80789       18.31104        3.32928
       617         1        2.00000       43.95491       20.41602        5.42845
       618         1        2.00000       43.95491       20.41602        1.23010
       619         1        2.00000       44.10216       22.51945        7.52763
       620         1        2.00000       44.10216       22.51945        3.32928
       621         1        2.00000       44.24861       24.62048        5.42845
       622         1        2.00000       44.24861       24.62048        1.23010
       623         1        2.00000       44.39321       26.71875        7.52763
       624         1        2.00000       44.39321       26.71875        3.32928
       625         1        2.00000       44.53540       28.81431        5.42845
       626         1        2.00000       44.53540       28.81431        1.23010
       627         1        2.00000       44.67468       30.90771        3.32928
       628         1        2.00000       44.67468       30.90771        7.52763
       629         1        2.00000       44.81108        1.35953        1.23010
       630         1        2.00000       44.81108        1.35953        5.42845
       631         1        2.00000       44.94505        3.45230        3.32928
       632         1        2.00000       44.94505        3.45230        7.52763
       633         1        2.00000       45.07734        5.54712        5.42845
       634         1        2.00000       45.07734        5.54712        1.23010
       635         1        2.00000       45.20923        7.64540        7.52763
       636         1        2.00000       45.20923        7.64540        3.32928
       637         1        2.00000       45.34216        9.74794        1.23010
       638         1        2.00000       45.34216        9.74794        5.42845
       639         1        2.00000       45.47750       11.85476        7.52763
       640         1        2.00000       45.47750       11.85476        3.32928
       641         1        2.00000       45.61671       13.96487        5.42845
       642         1        2.00000       45.61671       13.96487        1.23010
       643         1        2.00000       45.76019       16.07637        7.52763
       644         1        2.00000       45.76019       16.07637        3.32928
       645         1        2.00000       45.90744       18.18688        1.23010
       646         1        2.00000       45.90744       18.18688        5.42845
       647         1        2.00000       46.05727       20.29411        7.52763
       648         1        2.00000       46.05727       20.29411        3.32928
       649         1        2.00000       46.20799       22.39647        1.23010
       650         1        2.00000       46.20799       22.39647        5.42845
       651         1        2.00000       46.35790       24.49348        7.52763
       652         1        2.00000       46.35790       24.49348        3.32928
       653         1        2.00000       46.50555       26.58548        5.42845
       654         1        2.00000       46.50555       26.58548        1.23010
       655         1        2.00000       46.64991       28.67370        7.52763
       656         1        2.00000       46.64991       28.67370        3.32928
       657         1        2.00000       46.78992       30.75991        5.42845
       658         1        2.00000       46.78992       30.75991        1.23010
       659         1        2.00000       46.92527        1.20576        7.52763
       660         1        2.00000       46.92527        1.20576        3.32928
       661         1        2.00000       47.05635        3.29476        1.23010
       662         1        2.00000       47.05635        3.29476        5.42845
       663         1        2.00000       47.18413        5.38860        7.52763
       664         1        2.00000       47.18413        5.38860        3.32928
       665         1        2.00000       47.31055        7.48893        1.23010
       666         1        2.00000       47.31055        7.48893        5.42845
       667         1        2.00000       47.43800        9.59626        7.52763
       668         1        2.00000       47.43800        9.59626        3.32928
       669         1        2.00000       47.56917       11.70988        5.42845
       670         1        2.00000       47.56917       11.70988        1.23010
       671         1        2.00000       47.70644       13.82777        7.52763
       672         1        2.00000       47.70644       13.82777        3.32928
       673         1        2.00000       47.85080       15.94677        5.42845
       674         1        2.00000       47.85080       15.94677        1.23010
       675         1        2.00000       48.00200       18.06320        3.32928
       676         1        2.00000       48.00200       18.06320        7.52763
       677         1        2.00000       48.15810       20.17343        1.23010
       678         1        2.00000       48.15810       20.17343        5.42845
       679         1        2.00000       48.31606       22.27516        7.52763
       680         1        2.00000       48.31606       22.27516        3.32928
       681         1        2.00000       48.47281       24.36805        5.42845
       682         1        2.00000       48.47281       24.36805        1.23010
       683         1        2.00000       48.62602       26.45345        7.52763
       684         1        2.00000       48.62602       26.45345        3.32928
       685         1        2.00000       48.77368       28.53378        1.23010
       686         1        2.00000       48.77368       28.53378        5.42845
       687         1        2.00000       48.91417       30.61215        7.52763
       688         1        2.00000       48.91417       30.61215        3.32928
       689         1        2.00000       49.04686        1.05145        1.23010
       690         1        2.00000       49.04686        1.05145        5.42845
       691         1        2.00000       49.17207        3.13621        7.52763
       692         1        2.00000       49.17207        3.13621        3.32928
       693         1        2.00000       49.29173        5.22885        5.42845
       694         1        2.00000       49.29173        5.22885        1.23010
       695         1        2.00000       49.40889        7.33121        7.52763
       696         1        2.00000       49.40889        7.33121        3.32928
       697         1        2.00000       49.52774        9.44347        5.42845
       698         1        2.00000       49.52774        9.44347        1.23010
       699         1        2.00000       49.65254       11.56411        3.32928
       700         1        2.00000       49.65254       11.56411        7.52763
       701         1        2.00000       49.78684       13.69004        1.23010
       702         1        2.00000       49.78684       13.69004        5.42845
       703         1        2.00000       49.93273       15.81707        3.32928
       704         1        2.00000       49.93273       15.81707        7.52763
       705         1        2.00000       50.09004       17.94025        5.42845
       706         1        2.00000       50.09004       17.94025        1.23010
       707         1        2.00000       50.25636       20.05431        7.52763
       708         1        2.00000       50.25636       20.05431        3.32928
       709         1        2.00000       50.42623       22.15559        1.23010
       710         1        2.00000       50.42623       22.15559        5.42845
       711         1        2.00000       50.59441       24.24389        7.52763
       712         1        2.00000       50.59441       24.24389        3.32928
       713         1        2.00000       50.75647       26.32173        5.42845
       714         1        2.00000       50.75647       26.32173        1.23010
       715         1        2.00000       50.90919       28.39330        7.52763
       716         1        2.00000       50.90919       28.39330        3.32928
       717         1        2.00000       51.05017       30.46328        5.42845
       718         1        2.00000       51.05017       30.46328        1.23010
       719         1        2.00000       51.17820        0.89593        7.52763
       720         1        2.00000       51.17820        0.89593        3.32928
       721         1        2.00000       51.29399        2.97674        5.42845
       722         1        2.00000       51.29399        2.97674        1.23010
       723         1        2.00000       51.40085        5.06862        3.32928
       724         1        2.00000       51.40085        5.06862        7.52763
       725         1        2.00000       51.50425        7.17354        5.42845
       726         1        2.00000       51.50425        7.17354        1.23010
       727         1        2.00000       51.61087        9.29105        3.32928
       728         1        2.00000       51.61087        9.29105        7.52763
       729         1        2.00000       51.72674       11.41872        5.42845
       730         1        2.00000       51.72674       11.41872        1.23010
       731         1        2.00000       51.85677       13.55250        7.52763
       732         1        2.00000       51.85677       13.55250        3.32928
       733         1        2.00000       52.00411       15.68719        5.42845
       734         1        2.00000       52.00411       15.68719        1.23010
       735         1        2.00000       52.16907       17.81742        7.52763
       736         1        2.00000       52.16907       17.81742        3.32928
       737         1        2.00000       52.35028       19.93591        5.42845
       738         1        2.00000       52.35028       19.93591        1.23010
       739         1        2.00000       52.53873       22.03665        3.32928
       740         1        2.00000       52.53873       22.03665        7.52763
       741         1        2.00000       52.72453       24.11917        1.23010
       742         1        2.00000       52.72453       24.11917        5.42845
       743         1        2.00000       52.90027       26.18811        7.52763
       744         1        2.00000       52.90027       26.18811        3.32928
       745         1        2.00000       53.06032       28.25003        5.42845
       746         1        2.00000       53.06032       28.25003        1.23010
       747         1        2.00000       53.20146       30.31179        3.32928
       748         1        2.00000       53.20146       30.31179        7.52763
       749         1        2.00000       53.32184        0.73915        5.42845
       750         1        2.00000       53.32184        0.73915        1.23010
       751         1        2.00000       53.42347        2.81813        3.32928
       752         1        2.00000       53.42347        2.81813        7.52763
       753         1        2.00000       53.51182        4.91121        1.23010
       754         1        2.00000       53.51182        4.91121        5.42845
       755         1        2.00000       53.59623        7.01891        3.32928
       756         1        2.00000       53.59623        7.01891        7.52763
       757         1        2.00000       53.68660        9.14136        1.23010
       758         1        2.00000       53.68660        9.14136        5.42845
       759         1        2.00000       53.79096       11.27564        3.32928
       760         1        2.00000       53.79096       11.27564        7.52763
       761         1        2.00000       53.91561       13.41641        5.42845
       762         1        2.00000       53.91561       13.41641        1.23010
       763         1        2.00000       54.06391       15.55711        7.52763
       764         1        2.00000       54.06391       15.55711        3.32928
       765         1        2.00000       54.23643       17.69310        1.23010
       766         1        2.00000       54.23643       17.69310        5.42845
       767         1        2.00000       54.43784       19.81558        7.52763
       768         1        2.00000       54.43784       19.81558        3.32928
       769         1        2.00000       54.65373       21.91442        5.42845
       770         1        2.00000       54.65373       21.91442        1.23010
       771         1        2.00000       54.86721       23.98938        3.32928
       772         1        2.00000       54.86721       23.98938        7.52763
       773         1        2.00000       55.06250       26.04747        5.42845
       774         1        2.00000       55.06250       26.04747        1.23010
       775         1        2.00000       55.23293       28.09989        3.32928
       776         1        2.00000       55.23293       28.09989        7.52763
       777         1        2.00000       55.37174       30.15587        5.42845
       778         1        2.00000       55.37174       30.15587        1.23010
       779         1        2.00000       55.47948        0.58244        3.32928
       780         1        2.00000       55.47948        0.58244        7.52763
       781         1        2.00000       55.55963        2.66587        5.42845
       782         1        2.00000       55.55963        2.66587        1.23010
       783         1        2.00000       55.62449        4.76364        3.32928
       784         1        2.00000       55.62449        4.76364        7.52763
       785         1        2.00000       55.68564        6.87365        5.42845
       786         1        2.00000       55.68564        6.87365        1.23010
       787         1        2.00000       55.75428        8.99651        3.32928
       788         1        2.00000       55.75428        8.99651        7.52763
       789         1        2.00000       55.84448       11.13668        1.23010
       790         1        2.00000       55.84448       11.13668        5.42845
       791         1        2.00000       55.96277       13.28425        7.52763
       792         1        2.00000       55.96277       13.28425        3.32928
       793         1        2.00000       56.11284       15.42859        5.42845
       794         1        2.00000       56.11284       15.42859        1.23010
       795         1        2.00000       56.28979       17.56600        7.52763
       796         1        2.00000       56.28979       17.56600        3.32928
       797         1        2.00000       56.51678       19.68718        1.23010
       798         1        2.00000       56.51678       19.68718        5.42845
       799         1        2.00000       56.77283       21.77926        3.32928
       800         1        2.00000       56.77283       21.77926        7.52763
       801         1        2.00000       57.02679       23.84203        1.23010
       802         1        2.00000       57.02679       23.84203        5.42845
       803         1        2.00000       57.25386       25.89116        3.32928
       804         1        2.00000       57.25386       25.89116        7.52763
       805         1        2.00000       57.43113       27.93704        5.42845
       806         1        2.00000       57.43113       27.93704        1.23010
       807         1        2.00000       57.56608       29.99301        3.32928
       808         1        2.00000       57.56608       29.99301        7.52763
       809         1        2.00000       57.64598        0.43389        1.23010
       810         1        2.00000       57.64598        0.43389        5.42845
       811         1        2.00000       57.69772        2.53150        3.32928
       812         1        2.00000       57.69772        2.53150        7.52763
       813         1        2.00000       57.73763        4.63721        1.23010
       814         1        2.00000       57.73763        4.63721        5.42845
       815         1        2.00000       57.77537        6.74766        3.32928
       816         1        2.00000       57.77537        6.74766        7.52763
       817         1        2.00000       57.81923        8.86432        1.23010
       818         1        2.00000       57.81923        8.86432        5.42845
       819         1        2.00000       57.88223       10.99360        7.52763
       820         1        2.00000       57.88223       10.99360        3.32928
       821         1        2.00000       57.99730       13.16145        5.42845
       822         1        2.00000       57.99730       13.16145        1.23010
       823         1        2.00000       58.15300       15.30835        7.52763
       824         1        2.00000       58.15300       15.30835        3.32928
       825         1        2.00000       58.32906       17.44317        1.23010
       826         1        2.00000       58.32906       17.44317        5.42845
       827         1        2.00000       58.58962       19.53869        3.32928
       828         1        2.00000       58.58962       19.53869        7.52763
       829         1        2.00000       58.89443       21.59593        1.23010
       830         1        2.00000       58.89443       21.59593        5.42845
       831         1        2.00000       59.21565       23.65968        3.32928
       832         1        2.00000       59.21565       23.65968        7.52763
       833         1        2.00000       59.46800       25.70170        1.23010
       834         1        2.00000       59.46800       25.70170        5.42845
       835         1        2.00000       59.68373       27.74441        7.52763
       836         1        2.00000       59.68373       27.74441        3.32928
       837         1        2.00000       59.76693       29.83959        1.23010
       838         1        2.00000       59.76693       29.83959        5.42845
       839         1        2.00000       59.80684        0.31406        7.52763
       840         1        2.00000       59.80684        0.31406        3.32928
       841         1        2.00000       59.83122        2.43135        1.23010
       842         1        2.00000       59.83122        2.43135        5.42845
       843         1        2.00000       59.85054        4.54466        7.52763
       844         1        2.00000       59.85054        4.54466        3.32928
       845         1        2.00000       59.86904        6.65290        1.23010
       846         1        2.00000       59.86904        6.65290        5.42845
       847         1        2.00000       59.89069        8.75750        3.32928
       848         1        2.00000       59.89069        8.75750        7.52763
       849         1        2.00000       59.92119       10.86378        5.42845
       850         1        2.00000       59.92119       10.86378        1.23010
       851         1        2.00000       59.98677       12.98195        7.52763
       852         1        2.00000       59.98677       12.98195        3.32928
       853         1        2.00000       60.19542       15.27058        1.23010
       854         1        2.00000       60.19542       15.27058        5.42845
       855         1        2.00000       60.35458       17.34360        7.52763
       856         1        2.00000       60.35458       17.34360        3.32928
       857         1        2.00000       60.70035       19.31288        5.42845
       858         1        2.00000       60.70035       19.31288        1.23010
       859         1        2.00000       61.01135       21.32825        3.32928
       860         1        2.00000       61.01135       21.32825        7.52763
       861         1        2.00000       61.36356       23.35888        5.42845
       862         1        2.00000       61.36356       23.35888        1.23010
       863         1        2.00000       61.84242       25.40963        3.32928
       864         1        2.00000       61.84242       25.40963        7.52763
       865         1        2.00000       61.91725       27.57567        1.23010
       866         1        2.00000       61.91725       27.57567        5.42845
       867         1        2.00000       61.94252       29.74217        3.32928
       868         1        2.00000       61.94252       29.74217        7.52763
       869         1        2.00000       61.95193        0.24854        5.42845
       870         1        2.00000       61.95193        0.24854        1.23010
       871         1        2.00000       61.95821        2.37880        3.32928
       872         1        2.00000       61.95821        2.37880        7.52763
       873         1        2.00000       61.96360        4.49571        1.23010
       874         1        2.00000       61.96360        4.49571        5.42845
       875         1        2.00000       61.96883        6.60063        7.52763
       876         1        2.00000       61.96883        6.60063        3.32928
       877         1        2.00000       61.97455        8.69336        1.23010
       878         1        2.00000       61.97455        8.69336        5.42845
       879         1        2.00000       61.98340       10.77227        7.52763
       880         1        2.00000       61.98340       10.77227        3.32928
       881         1        2.00000       61.99120       12.83603        1.23010
       882         1        2.00000       61.99120       12.83603        5.42845
       883         1        2.00000       62.08471       14.87542        3.32928
       884         1        2.00000       62.08471       14.87542        7.52763
       885         1        2.00000       63.95589       14.87542        5.42845
       886         1        2.00000       63.95589       14.87542        1.23010
       887         1        2.00000       64.04939       12.83603        7.52763
       888         1        2.00000       64.04939       12.83603        3.32928
       889         1        2.00000       64.05711       10.77227        1.23010
       890         1        2.00000       64.05711       10.77227        5.42845
       891         1        2.00000       64.06605        8.69336        3.32928
       892         1        2.00000       64.06605        8.69336        7.52763
       893         1        2.00000       64.07176        6.60063        5.42845
       894         1        2.00000       64.07176        6.60063        1.23010
       895         1        2.00000       64.07699        4.49571        3.32928
       896         1        2.00000       64.07699        4.49571        7.52763
       897         1        2.00000       64.08230        2.37880        1.23010
       898         1        2.00000       64.08230        2.37880        5.42845
       899         1        2.00000       64.08866        0.24854        3.32928
       900         1        2.00000       64.08866        0.24854        7.52763
       901         1        2.00000       64.09807       29.74217        5.42845
       902         1        2.00000       64.09807       29.74217        1.23010
       903         1        2.00000       64.12326       27.57567        7.52763
       904         1        2.00000       64.12326       27.57567        3.32928
       905         1        2.00000       64.19817       25.40963        5.42845
       906         1        2.00000       64.19817       25.40963        1.23010
       907         1        2.00000       64.67703       23.35888        7.52763
       908         1        2.00000       64.67703       23.35888        3.32928
       909         1        2.00000       65.02924       21.32825        1.23010
       910         1        2.00000       65.02924       21.32825        5.42845
       911         1        2.00000       65.34024       19.31288        7.52763
       912         1        2.00000       65.34024       19.31288        3.32928
       913         1        2.00000       65.68593       17.34360        1.23010
       914         1        2.00000       65.68593       17.34360        5.42845
       915         1        2.00000       65.84517       15.27058        7.52763
       916         1        2.00000       65.84517       15.27058        3.32928
       917         1        2.00000       66.05382       12.98195        1.23010
       918         1        2.00000       66.05382       12.98195        5.42845
       919         1        2.00000       66.11941       10.86378        3.32928
       920         1        2.00000       66.11941       10.86378        7.52763
       921         1        2.00000       66.14990        8.75750        5.42845
       922         1        2.00000       66.14990        8.75750        1.23010
       923         1        2.00000       66.17147        6.65290        3.32928
       924         1        2.00000       66.17147        6.65290        7.52763
       925         1        2.00000       66.19006        4.54466        5.42845
       926         1        2.00000       66.19006        4.54466        1.23010
       927         1        2.00000       66.20929        2.43135        7.52763
       928         1        2.00000       66.20929        2.43135        3.32928
       929         1        2.00000       66.23375        0.31406        1.23010
       930         1        2.00000       66.23375        0.31406        5.42845
       931         1        2.00000       66.27366       29.83959        3.32928
       932         1        2.00000       66.27366       29.83959        7.52763
       933         1        2.00000       66.35686       27.74441        5.42845
       934         1        2.00000       66.35686       27.74441        1.23010
       935         1        2.00000       66.57260       25.70170        3.32928
       936         1        2.00000       66.57260       25.70170        7.52763
       937         1        2.00000       66.82486       23.65968        1.23010
       938         1        2.00000       66.82486       23.65968        5.42845
       939         1        2.00000       67.14609       21.59593        7.52763
       940         1        2.00000       67.14609       21.59593        3.32928
       941         1        2.00000       67.45097       19.53869        1.23010
       942         1        2.00000       67.45097       19.53869        5.42845
       943         1        2.00000       67.71145       17.44317        7.52763
       944         1        2.00000       67.71145       17.44317        3.32928
       945         1        2.00000       67.88751       15.30835        1.23010
       946         1        2.00000       67.88751       15.30835        5.42845
       947         1        2.00000       68.04329       13.16145        3.32928
       948         1        2.00000       68.04329       13.16145        7.52763
       949         1        2.00000       68.15828       10.99360        5.42845
       950         1        2.00000       68.15828       10.99360        1.23010
       951         1        2.00000       68.22129        8.86432        3.32928
       952         1        2.00000       68.22129        8.86432        7.52763
       953         1        2.00000       68.26514        6.74766        1.23010
       954         1        2.00000       68.26514        6.74766        5.42845
       955         1        2.00000       68.30296        4.63721        3.32928
       956         1        2.00000       68.30296        4.63721        7.52763
       957         1        2.00000       68.34287        2.53150        1.23010
       958         1        2.00000       68.34287        2.53150        5.42845
       959         1        2.00000       68.39453        0.43389        7.52763
       960         1        2.00000       68.39453        0.43389        3.32928
       961         1        2.00000       68.47444       29.99301        1.23010
       962         1        2.00000       68.47444       29.99301        5.42845
       963         1        2.00000       68.60938       27.93704        3.32928
       964         1        2.00000       68.60938       27.93704        7.52763
       965         1        2.00000       68.78673       25.89116        1.23010
       966         1        2.00000       68.78673       25.89116        5.42845
       967         1        2.00000       69.01373       23.84203        3.32928
       968         1        2.00000       69.01373       23.84203        7.52763
       969         1        2.00000       69.26776       21.77926        1.23010
       970         1        2.00000       69.26776       21.77926        5.42845
       971         1        2.00000       69.52381       19.68718        7.52763
       972         1        2.00000       69.52381       19.68718        3.32928
       973         1        2.00000       69.75080       17.56600        1.23010
       974         1        2.00000       69.75080       17.56600        5.42845
       975         1        2.00000       69.92775       15.42859        7.52763
       976         1        2.00000       69.92775       15.42859        3.32928
       977         1        2.00000       70.07782       13.28425        1.23010
       978         1        2.00000       70.07782       13.28425        5.42845
       979         1        2.00000       70.19603       11.13668        3.32928
       980         1        2.00000       70.19603       11.13668        7.52763
       981         1        2.00000       70.28631        8.99651        1.23010
       982         1        2.00000       70.28631        8.99651        5.42845
       983         1        2.00000       70.35487        6.87365        7.52763
       984         1        2.00000       70.35487        6.87365        3.32928
       985         1        2.00000       70.41611        4.76364        1.23010
       986         1        2.00000       70.41611        4.76364        5.42845
       987         1        2.00000       70.48096        2.66587        7.52763
       988         1        2.00000       70.48096        2.66587        3.32928
       989         1        2.00000       70.56103        0.58244        5.42845
       990         1        2.00000       70.56103        0.58244        1.23010
       991         1        2.00000       70.66885       30.15587        7.52763
       992         1        2.00000       70.66885       30.15587        3.32928
       993         1        2.00000       70.80758       28.09989        1.23010
       994         1        2.00000       70.80758       28.09989        5.42845
       995         1        2.00000       70.97809       26.04747        3.32928
       996         1        2.00000       70.97809       26.04747        7.52763
       997         1        2.00000       71.17330       23.98938        1.23010
       998         1        2.00000       71.17330       23.98938        5.42845
       999         1        2.00000       71.38686       21.91442        3.32928
      1000         1        2.00000       71.38686       21.91442        7.52763
      1001         1        2.00000       71.60267       19.81558        1.23010
      1002         1        2.00000       71.60267       19.81558        5.42845
      1003         1        2.00000       71.80416       17.69310        3.32928
      1004         1        2.00000       71.80416       17.69310        7.52763
      1005         1        2.00000       71.97669       15.55711        1.23010
      1006         1        2.00000       71.97669       15.55711        5.42845
      1007         1        2.00000       72.12499       13.41641        7.52763
      1008         1        2.00000       72.12499       13.41641        3.32928
      1009         1        2.00000       72.24955       11.27564        5.42845
      1010         1        2.00000       72.24955       11.27564        1.23010
      1011         1        2.00000       72.35400        9.14136        7.52763
      1012         1        2.00000       72.35400        9.14136        3.32928
      1013         1        2.00000       72.44436        7.01891        1.23010
      1014         1        2.00000       72.44436        7.01891        5.42845
      1015         1        2.00000       72.52869        4.91121        7.52763
      1016         1        2.00000       72.52869        4.91121        3.32928
      1017         1        2.00000       72.61712        2.81813        5.42845
      1018         1        2.00000       72.61712        2.81813        1.23010
      1019         1        2.00000       72.71867        0.73915        7.52763
      1020         1        2.00000       72.71867        0.73915        3.32928
      1021         1        2.00000       72.83905       30.31179        5.42845
      1022         1        2.00000       72.83905       30.31179        1.23010
      1023         1        2.00000       72.98027       28.25003        3.32928
      1024         1        2.00000       72.98027       28.25003        7.52763
      1025         1        2.00000       73.14032       26.18811        5.42845
      1026         1        2.00000       73.14032       26.18811        1.23010
      1027         1        2.00000       73.31606       24.11917        7.52763
      1028         1        2.00000       73.31606       24.11917        3.32928
      1029         1        2.00000       73.50186       22.03665        1.23010
      1030         1        2.00000       73.50186       22.03665        5.42845
      1031         1        2.00000       73.69031       19.93591        3.32928
      1032         1        2.00000       73.69031       19.93591        7.52763
      1033         1        2.00000       73.87152       17.81742        1.23010
      1034         1        2.00000       73.87152       17.81742        5.42845
      1035         1        2.00000       74.03648       15.68719        7.52763
      1036         1        2.00000       74.03648       15.68719        3.32928
      1037         1        2.00000       74.18374       13.55250        5.42845
      1038         1        2.00000       74.18374       13.55250        1.23010
      1039         1        2.00000       74.31385       11.41872        7.52763
      1040         1        2.00000       74.31385       11.41872        3.32928
      1041         1        2.00000       74.42972        9.29105        5.42845
      1042         1        2.00000       74.42972        9.29105        1.23010
      1043         1        2.00000       74.53634        7.17354        3.32928
      1044         1        2.00000       74.53634        7.17354        7.52763
      1045         1        2.00000       74.63974        5.06862        5.42845
      1046         1        2.00000       74.63974        5.06862        1.23010
      1047         1        2.00000       74.74652        2.97674        3.32928
      1048         1        2.00000       74.74652        2.97674        7.52763
      1049         1        2.00000       74.86240        0.89593        5.42845
      1050         1        2.00000       74.86240        0.89593        1.23010
      1051         1        2.00000       74.99042       30.46328        3.32928
      1052         1        2.00000       74.99042       30.46328        7.52763
      1053         1        2.00000       75.13140       28.39330        5.42845
      1054         1        2.00000       75.13140       28.39330        1.23010
      1055         1        2.00000       75.28412       26.32173        3.32928
      1056         1        2.00000       75.28412       26.32173        7.52763
      1057         1        2.00000       75.44618       24.24389        5.42845
      1058         1        2.00000       75.44618       24.24389        1.23010
      1059         1        2.00000       75.61436       22.15559        3.32928
      1060         1        2.00000       75.61436       22.15559        7.52763
      1061         1        2.00000       75.78423       20.05431        1.23010
      1062         1        2.00000       75.78423       20.05431        5.42845
      1063         1        2.00000       75.95055       17.94025        3.32928
      1064         1        2.00000       75.95055       17.94025        7.52763
      1065         1        2.00000       76.10787       15.81707        1.23010
      1066         1        2.00000       76.10787       15.81707        5.42845
      1067         1        2.00000       76.25375       13.69004        7.52763
      1068         1        2.00000       76.25375       13.69004        3.32928
      1069         1        2.00000       76.38805       11.56411        5.42845
      1070         1        2.00000       76.38805       11.56411        1.23010
      1071         1        2.00000       76.51278        9.44347        7.52763
      1072         1        2.00000       76.51278        9.44347        3.32928
      1073         1        2.00000       76.63171        7.33121        5.42845
      1074         1        2.00000       76.63171        7.33121        1.23010
      1075         1        2.00000       76.74887        5.22885        3.32928
      1076         1        2.00000       76.74887        5.22885        7.52763
      1077         1        2.00000       76.86844        3.13621        5.42845
      1078         1        2.00000       76.86844        3.13621        1.23010
      1079         1        2.00000       76.99373        1.05145        3.32928
      1080         1        2.00000       76.99373        1.05145        7.52763
      1081         1        2.00000       77.12642       30.61215        5.42845
      1082         1        2.00000       77.12642       30.61215        1.23010
      1083         1        2.00000       77.26691       28.53378        3.32928
      1084         1        2.00000       77.26691       28.53378        7.52763
      1085         1        2.00000       77.41457       26.45345        5.42845
      1086         1        2.00000       77.41457       26.45345        1.23010
      1087         1        2.00000       77.56778       24.36805        3.32928
      1088         1        2.00000       77.56778       24.36805        7.52763
      1089         1        2.00000       77.72453       22.27516        1.23010
      1090         1        2.00000       77.72453       22.27516        5.42845
      1091         1        2.00000       77.88241       20.17343        3.32928
      1092         1        2.00000       77.88241       20.17343        7.52763
      1093         1        2.00000       78.03851       18.06320        1.23010
      1094         1        2.00000       78.03851       18.06320        5.42845
      1095         1        2.00000       78.18971       15.94677        3.32928
      1096         1        2.00000       78.18971       15.94677        7.52763
      1097         1        2.00000       78.33415       13.82777        5.42845
      1098         1        2.00000       78.33415       13.82777        1.23010
      1099         1        2.00000       78.47135       11.70988        3.32928
      1100         1        2.00000       78.47135       11.70988        7.52763
      1101         1        2.00000       78.60259        9.59626        5.42845
      1102         1        2.00000       78.60259        9.59626        1.23010
      1103         1        2.00000       78.73005        7.48893        3.32928
      1104         1        2.00000       78.73005        7.48893        7.52763
      1105         1        2.00000       78.85646        5.38860        1.23010
      1106         1        2.00000       78.85646        5.38860        5.42845
      1107         1        2.00000       78.98424        3.29476        3.32928
      1108         1        2.00000       78.98424        3.29476        7.52763
      1109         1        2.00000       79.11532        1.20576        5.42845
      1110         1        2.00000       79.11532        1.20576        1.23010
      1111         1        2.00000       79.25067       30.75991        3.32928
      1112         1        2.00000       79.25067       30.75991        7.52763
      1113         1        2.00000       79.39068       28.67370        1.23010
      1114         1        2.00000       79.39068       28.67370        5.42845
      1115         1        2.00000       79.53496       26.58548        3.32928
      1116         1        2.00000       79.53496       26.58548        7.52763
      1117         1        2.00000       79.68270       24.49348        5.42845
      1118         1        2.00000       79.68270       24.49348        1.23010
      1119         1        2.00000       79.83261       22.39647        3.32928
      1120         1        2.00000       79.83261       22.39647        7.52763
      1121         1        2.00000       79.98332       20.29411        5.42845
      1122         1        2.00000       79.98332       20.29411        1.23010
      1123         1        2.00000       80.13315       18.18688        3.32928
      1124         1        2.00000       80.13315       18.18688        7.52763
      1125         1        2.00000       80.28041       16.07637        5.42845
      1126         1        2.00000       80.28041       16.07637        1.23010
      1127         1        2.00000       80.42388       13.96487        3.32928
      1128         1        2.00000       80.42388       13.96487        7.52763
      1129         2       -2.00000        0.09600       11.85473        3.32928
      1130         2       -2.00000        0.09600       11.85473        7.52763
      1131         2       -2.00000        0.23142        9.74791        5.42845
      1132         2       -2.00000        0.23142        9.74791        1.23010
      1133         2       -2.00000        0.36427        7.64537        3.32928
      1134         2       -2.00000        0.36427        7.64537        7.52763
      1135         2       -2.00000        0.49608        5.54712        5.42845
      1136         2       -2.00000        0.49608        5.54712        1.23010
      1137         2       -2.00000        0.62837        3.45230        3.32928
      1138         2       -2.00000        0.62837        3.45230        7.52763
      1139         2       -2.00000        0.76235        1.35953        5.42845
      1140         2       -2.00000        0.76235        1.35953        1.23010
      1141         2       -2.00000        0.89874       30.90774        3.32928
      1142         2       -2.00000        0.89874       30.90774        7.52763
      1143         2       -2.00000        1.03794       28.81434        5.42845
      1144         2       -2.00000        1.03794       28.81434        1.23010
      1145         2       -2.00000        1.18013       26.71879        7.52763
      1146         2       -2.00000        1.18013       26.71879        3.32928
      1147         2       -2.00000        1.32481       24.62051        5.42845
      1148         2       -2.00000        1.32481       24.62051        1.23010
      1149         2       -2.00000        1.47126       22.51945        7.52763
      1150         2       -2.00000        1.47126       22.51945        3.32928
      1151         2       -2.00000        1.61860       20.41602        1.23010
      1152         2       -2.00000        1.61860       20.41602        5.42845
      1153         2       -2.00000        1.76561       18.31101        3.32928
      1154         2       -2.00000        1.76561       18.31101        7.52763
      1155         2       -2.00000        1.91125       16.20555        1.23010
      1156         2       -2.00000        1.91125       16.20555        5.42845
      1157         2       -2.00000        2.05465       14.10092        7.52763
      1158         2       -2.00000        2.05465       14.10092        3.32928
      1159         2       -2.00000        2.19530       11.99819        1.23010
      1160         2       -2.00000        2.19530       11.99819        5.42845
      1161         2       -2.00000        2.33322        9.89804        3.32928
      1162         2       -2.00000        2.33322        9.89804        7.52763
      1163         2       -2.00000        2.46889        7.80037        5.42845
      1164         2       -2.00000        2.46889        7.80037        1.23010
      1165         2       -2.00000        2.60311        5.70454        7.52763
      1166         2       -2.00000        2.60311        5.70454        3.32928
      1167         2       -2.00000        2.73685        3.60936        5.42845
      1168         2       -2.00000        2.73685        3.60936        1.23010
      1169         2       -2.00000        2.87107        1.51352        3.32928
      1170         2       -2.00000        2.87107        1.51352        7.52763
      1171         2       -2.00000        3.00673       31.05642        1.23010
      1172         2       -2.00000        3.00673       31.05642        5.42845
      1173         2       -2.00000        3.14465       28.95625        3.32928
      1174         2       -2.00000        3.14465       28.95625        7.52763
      1175         2       -2.00000        3.28523       26.85354        5.42845
      1176         2       -2.00000        3.28523       26.85354        1.23010
      1177         2       -2.00000        3.42870       24.74891        3.32928
      1178         2       -2.00000        3.42870       24.74891        7.52763
      1179         2       -2.00000        3.57435       22.64345        1.23010
      1180         2       -2.00000        3.57435       22.64345        5.42845
      1181         2       -2.00000        3.72136       20.53844        7.52763
      1182         2       -2.00000        3.72136       20.53844        3.32928
      1183         2       -2.00000        3.86862       18.43501        5.42845
      1184         2       -2.00000        3.86862       18.43501        1.23010
      1185         2       -2.00000        4.01507       16.33395        7.52763
      1186         2       -2.00000        4.01507       16.33395        3.32928
      1187         2       -2.00000        4.15975       14.23568        1.23010
      1188         2       -2.00000        4.15975       14.23568        5.42845
      1189         2       -2.00000        4.30193       12.14012        3.32928
      1190         2       -2.00000        4.30193       12.14012        7.52763
      1191         2       -2.00000        4.44122       10.04672        1.23010
      1192         2       -2.00000        4.44122       10.04672        5.42845
      1193         2       -2.00000        4.57761        7.95440        7.52763
      1194         2       -2.00000        4.57761        7.95440        3.32928
      1195         2       -2.00000        4.71151        5.86163        5.42845
      1196         2       -2.00000        4.71151        5.86163        1.23010
      1197         2       -2.00000        4.84380        3.76681        7.52763
      1198         2       -2.00000        4.84380        3.76681        3.32928
      1199         2       -2.00000        4.97568        1.66853        5.42845
      1200         2       -2.00000        4.97568        1.66853        1.23010
      1201         2       -2.00000        5.10853       31.20652        3.32928
      1202         2       -2.00000        5.10853       31.20652        7.52763
      1203         2       -2.00000        5.24388       29.09970        1.23010
      1204         2       -2.00000        5.24388       29.09970        5.42845
      1205         2       -2.00000        5.38309       26.98963        3.32928
      1206         2       -2.00000        5.38309       26.98963        7.52763
      1207         2       -2.00000        5.52648       24.87813        5.42845
      1208         2       -2.00000        5.52648       24.87813        1.23010
      1209         2       -2.00000        5.67381       22.76761        7.52763
      1210         2       -2.00000        5.67381       22.76761        3.32928
      1211         2       -2.00000        5.82373       20.66035        1.23010
      1212         2       -2.00000        5.82373       20.66035        5.42845
      1213         2       -2.00000        5.97444       18.55796        7.52763
      1214         2       -2.00000        5.97444       18.55796        3.32928
      1215         2       -2.00000        6.12443       16.46099        5.42845
      1216         2       -2.00000        6.12443       16.46099        1.23010
      1217         2       -2.00000        6.27217       14.36895        3.32928
      1218         2       -2.00000        6.27217       14.36895        7.52763
      1219         2       -2.00000        6.41645       12.28074        5.42845
      1220         2       -2.00000        6.41645       12.28074        1.23010
      1221         2       -2.00000        6.55646       10.19452        7.52763
      1222         2       -2.00000        6.55646       10.19452        3.32928
      1223         2       -2.00000        6.69180        8.10814        5.42845
      1224         2       -2.00000        6.69180        8.10814        1.23010
      1225         2       -2.00000        6.82280        6.01914        7.52763
      1226         2       -2.00000        6.82280        6.01914        3.32928
      1227         2       -2.00000        6.95059        3.92529        5.42845
      1228         2       -2.00000        6.95059        3.92529        1.23010
      1229         2       -2.00000        7.07692        1.82499        7.52763
      1230         2       -2.00000        7.07692        1.82499        3.32928
      1231         2       -2.00000        7.20438       31.35824        5.42845
      1232         2       -2.00000        7.20438       31.35824        1.23010
      1233         2       -2.00000        7.33554       29.24462        3.32928
      1234         2       -2.00000        7.33554       29.24462        7.52763
      1235         2       -2.00000        7.47274       27.12673        5.42845
      1236         2       -2.00000        7.47274       27.12673        1.23010
      1237         2       -2.00000        7.61718       25.00770        3.32928
      1238         2       -2.00000        7.61718       25.00770        7.52763
      1239         2       -2.00000        7.76837       22.89126        5.42845
      1240         2       -2.00000        7.76837       22.89126        1.23010
      1241         2       -2.00000        7.92456       20.78103        3.32928
      1242         2       -2.00000        7.92456       20.78103        7.52763
      1243         2       -2.00000        8.08252       18.67931        1.23010
      1244         2       -2.00000        8.08252       18.67931        5.42845
      1245         2       -2.00000        8.23935       16.58641        3.32928
      1246         2       -2.00000        8.23935       16.58641        7.52763
      1247         2       -2.00000        8.39256       14.50101        5.42845
      1248         2       -2.00000        8.39256       14.50101        1.23010
      1249         2       -2.00000        8.54021       12.42068        7.52763
      1250         2       -2.00000        8.54021       12.42068        3.32928
      1251         2       -2.00000        8.68071       10.34228        1.23010
      1252         2       -2.00000        8.68071       10.34228        5.42845
      1253         2       -2.00000        8.81340        8.26242        7.52763
      1254         2       -2.00000        8.81340        8.26242        3.32928
      1255         2       -2.00000        8.93861        6.17766        5.42845
      1256         2       -2.00000        8.93861        6.17766        1.23010
      1257         2       -2.00000        9.05818        4.08505        3.32928
      1258         2       -2.00000        9.05818        4.08505        7.52763
      1259         2       -2.00000        9.17534        1.98272        5.42845
      1260         2       -2.00000        9.17534        1.98272        1.23010
      1261         2       -2.00000        9.29419       31.51100        7.52763
      1262         2       -2.00000        9.29419       31.51100        3.32928
      1263         2       -2.00000        9.41891       29.39039        1.23010
      1264         2       -2.00000        9.41891       29.39039        5.42845
      1265         2       -2.00000        9.55313       27.26446        3.32928
      1266         2       -2.00000        9.55313       27.26446        7.52763
      1267         2       -2.00000        9.69902       25.13742        1.23010
      1268         2       -2.00000        9.69902       25.13742        5.42845
      1269         2       -2.00000        9.85633       23.01425        3.32928
      1270         2       -2.00000        9.85633       23.01425        7.52763
      1271         2       -2.00000       10.02274       20.90019        1.23010
      1272         2       -2.00000       10.02274       20.90019        5.42845
      1273         2       -2.00000       10.19269       18.79888        3.32928
      1274         2       -2.00000       10.19269       18.79888        7.52763
      1275         2       -2.00000       10.36086       16.71060        1.23010
      1276         2       -2.00000       10.36086       16.71060        5.42845
      1277         2       -2.00000       10.52300       14.63273        7.52763
      1278         2       -2.00000       10.52300       14.63273        3.32928
      1279         2       -2.00000       10.67573       12.56113        1.23010
      1280         2       -2.00000       10.67573       12.56113        5.42845
      1281         2       -2.00000       10.81671       10.49112        7.52763
      1282         2       -2.00000       10.81671       10.49112        3.32928
      1283         2       -2.00000       10.94473        8.41793        5.42845
      1284         2       -2.00000       10.94473        8.41793        1.23010
      1285         2       -2.00000       11.06052        6.33709        7.52763
      1286         2       -2.00000       11.06052        6.33709        3.32928
      1287         2       -2.00000       11.16730        4.24521        1.23010
      1288         2       -2.00000       11.16730        4.24521        5.42845
      1289         2       -2.00000       11.27070        2.14036        7.52763
      1290         2       -2.00000       11.27070        2.14036        3.32928
      1291         2       -2.00000       11.37724        0.02288        5.42845
      1292         2       -2.00000       11.37724        0.02288        1.23010
      1293         2       -2.00000       11.49311       29.53574        7.52763
      1294         2       -2.00000       11.49311       29.53574        3.32928
      1295         2       -2.00000       11.62315       27.40203        5.42845
      1296         2       -2.00000       11.62315       27.40203        1.23010
      1297         2       -2.00000       11.77040       25.26734        3.32928
      1298         2       -2.00000       11.77040       25.26734        7.52763
      1299         2       -2.00000       11.93536       23.13714        5.42845
      1300         2       -2.00000       11.93536       23.13714        1.23010
      1301         2       -2.00000       12.11665       21.01865        7.52763
      1302         2       -2.00000       12.11665       21.01865        3.32928
      1303         2       -2.00000       12.30519       18.91788        1.23010
      1304         2       -2.00000       12.30519       18.91788        5.42845
      1305         2       -2.00000       12.49099       16.83536        7.52763
      1306         2       -2.00000       12.49099       16.83536        3.32928
      1307         2       -2.00000       12.66673       14.76638        5.42845
      1308         2       -2.00000       12.66673       14.76638        1.23010
      1309         2       -2.00000       12.82678       12.70437        3.32928
      1310         2       -2.00000       12.82678       12.70437        7.52763
      1311         2       -2.00000       12.96800       10.64258        1.23010
      1312         2       -2.00000       12.96800       10.64258        5.42845
      1313         2       -2.00000       13.08837        8.57468        3.32928
      1314         2       -2.00000       13.08837        8.57468        7.52763
      1315         2       -2.00000       13.18992        6.49568        1.23010
      1316         2       -2.00000       13.18992        6.49568        5.42845
      1317         2       -2.00000       13.27844        4.40259        3.32928
      1318         2       -2.00000       13.27844        4.40259        7.52763
      1319         2       -2.00000       13.36277        2.29492        5.42845
      1320         2       -2.00000       13.36277        2.29492        1.23010
      1321         2       -2.00000       13.45305        0.17257        7.52763
      1322         2       -2.00000       13.45305        0.17257        3.32928
      1323         2       -2.00000       13.55742       29.67888        1.23010
      1324         2       -2.00000       13.55742       29.67888        5.42845
      1325         2       -2.00000       13.68198       27.53812        7.52763
      1326         2       -2.00000       13.68198       27.53812        3.32928
      1327         2       -2.00000       13.83028       25.39748        5.42845
      1328         2       -2.00000       13.83028       25.39748        1.23010
      1329         2       -2.00000       14.00272       23.26149        7.52763
      1330         2       -2.00000       14.00272       23.26149        3.32928
      1331         2       -2.00000       14.20421       21.13901        1.23010
      1332         2       -2.00000       14.20421       21.13901        5.42845
      1333         2       -2.00000       14.42019       19.04023        7.52763
      1334         2       -2.00000       14.42019       19.04023        3.32928
      1335         2       -2.00000       14.63366       16.96524        5.42845
      1336         2       -2.00000       14.63366       16.96524        1.23010
      1337         2       -2.00000       14.82888       14.90693        3.32928
      1338         2       -2.00000       14.82888       14.90693        7.52763
      1339         2       -2.00000       14.99939       12.85447        5.42845
      1340         2       -2.00000       14.99939       12.85447        1.23010
      1341         2       -2.00000       15.13819       10.79844        7.52763
      1342         2       -2.00000       15.13819       10.79844        3.32928
      1343         2       -2.00000       15.24602        8.73136        1.23010
      1344         2       -2.00000       15.24602        8.73136        5.42845
      1345         2       -2.00000       15.32608        6.64790        7.52763
      1346         2       -2.00000       15.32608        6.64790        3.32928
      1347         2       -2.00000       15.39102        4.55013        1.23010
      1348         2       -2.00000       15.39102        4.55013        5.42845
      1349         2       -2.00000       15.45226        2.44009        7.52763
      1350         2       -2.00000       15.45226        2.44009        3.32928
      1351         2       -2.00000       15.52089        0.31735        5.42845
      1352         2       -2.00000       15.52089        0.31735        1.23010
      1353         2       -2.00000       15.61102       29.81788        3.32928
      1354         2       -2.00000       15.61102       29.81788        7.52763
      1355         2       -2.00000       15.72906       27.67044        1.23010
      1356         2       -2.00000       15.72906       27.67044        5.42845
      1357         2       -2.00000       15.87930       25.52591        7.52763
      1358         2       -2.00000       15.87930       25.52591        3.32928
      1359         2       -2.00000       16.05600       23.38856        5.42845
      1360         2       -2.00000       16.05600       23.38856        1.23010
      1361         2       -2.00000       16.28316       21.26772        7.52763
      1362         2       -2.00000       16.28316       21.26772        3.32928
      1363         2       -2.00000       16.53913       19.17559        1.23010
      1364         2       -2.00000       16.53913       19.17559        5.42845
      1365         2       -2.00000       16.79284       17.11253        3.32928
      1366         2       -2.00000       16.79284       17.11253        7.52763
      1367         2       -2.00000       17.02008       15.06317        1.23010
      1368         2       -2.00000       17.02008       15.06317        5.42845
      1369         2       -2.00000       17.19751       13.01711        7.52763
      1370         2       -2.00000       17.19751       13.01711        3.32928
      1371         2       -2.00000       17.33269       10.96136        1.23010
      1372         2       -2.00000       17.33269       10.96136        5.42845
      1373         2       -2.00000       17.41252        8.87992        3.32928
      1374         2       -2.00000       17.41252        8.87992        7.52763
      1375         2       -2.00000       17.46417        6.78231        5.42845
      1376         2       -2.00000       17.46417        6.78231        1.23010
      1377         2       -2.00000       17.50409        4.67660        7.52763
      1378         2       -2.00000       17.50409        4.67660        3.32928
      1379         2       -2.00000       17.54199        2.56611        5.42845
      1380         2       -2.00000       17.54199        2.56611        1.23010
      1381         2       -2.00000       17.58600        0.44930        7.52763
      1382         2       -2.00000       17.58600        0.44930        3.32928
      1383         2       -2.00000       17.64893       29.96083        5.42845
      1384         2       -2.00000       17.64893       29.96083        1.23010
      1385         2       -2.00000       17.76383       27.79292        7.52763
      1386         2       -2.00000       17.76383       27.79292        3.32928
      1387         2       -2.00000       17.91930       25.64709        1.23010
      1388         2       -2.00000       17.91930       25.64709        5.42845
      1389         2       -2.00000       18.09616       23.51243        3.32928
      1390         2       -2.00000       18.09616       23.51243        7.52763
      1391         2       -2.00000       18.35639       21.41637        1.23010
      1392         2       -2.00000       18.35639       21.41637        5.42845
      1393         2       -2.00000       18.66064       19.35831        3.32928
      1394         2       -2.00000       18.66064       19.35831        7.52763
      1395         2       -2.00000       18.98227       17.29421        5.42845
      1396         2       -2.00000       18.98227       17.29421        1.23010
      1397         2       -2.00000       19.23340       15.25197        7.52763
      1398         2       -2.00000       19.23340       15.25197        3.32928
      1399         2       -2.00000       19.45075       13.20989        1.23010
      1400         2       -2.00000       19.45075       13.20989        5.42845
      1401         2       -2.00000       19.53355       11.11484        7.52763
      1402         2       -2.00000       19.53355       11.11484        3.32928
      1403         2       -2.00000       19.57330        8.99980        1.23010
      1404         2       -2.00000       19.57330        8.99980        5.42845
      1405         2       -2.00000       19.59776        6.88254        3.32928
      1406         2       -2.00000       19.59776        6.88254        7.52763
      1407         2       -2.00000       19.61699        4.76924        1.23010
      1408         2       -2.00000       19.61699        4.76924        5.42845
      1409         2       -2.00000       19.63550        2.66097        7.52763
      1410         2       -2.00000       19.63550        2.66097        3.32928
      1411         2       -2.00000       19.65714        0.55627        5.42845
      1412         2       -2.00000       19.65714        0.55627        1.23010
      1413         2       -2.00000       19.68812       30.09012        7.52763
      1414         2       -2.00000       19.68812       30.09012        3.32928
      1415         2       -2.00000       19.75298       27.97248        5.42845
      1416         2       -2.00000       19.75298       27.97248        1.23010
      1417         2       -2.00000       19.96316       25.68113        7.52763
      1418         2       -2.00000       19.96316       25.68113        3.32928
      1419         2       -2.00000       20.11726       23.61045        5.42845
      1420         2       -2.00000       20.11726       23.61045        1.23010
      1421         2       -2.00000       20.46190       21.64010        3.32928
      1422         2       -2.00000       20.46190       21.64010        7.52763
      1423         2       -2.00000       20.77395       19.62558        1.23010
      1424         2       -2.00000       20.77395       19.62558        5.42845
      1425         2       -2.00000       21.12559       17.59540        7.52763
      1426         2       -2.00000       21.12559       17.59540        3.32928
      1427         2       -2.00000       21.60936       15.54575        5.42845
      1428         2       -2.00000       21.60936       15.54575        1.23010
      1429         2       -2.00000       21.68411       13.37926        3.32928
      1430         2       -2.00000       21.68411       13.37926        7.52763
      1431         2       -2.00000       21.70906       11.21236        5.42845
      1432         2       -2.00000       21.70906       11.21236        1.23010
      1433         2       -2.00000       21.71839        9.06542        3.32928
      1434         2       -2.00000       21.71839        9.06542        7.52763
      1435         2       -2.00000       21.72467        6.93516        1.23010
      1436         2       -2.00000       21.72467        6.93516        5.42845
      1437         2       -2.00000       21.73006        4.81825        3.32928
      1438         2       -2.00000       21.73006        4.81825        7.52763
      1439         2       -2.00000       21.73529        2.71333        5.42845
      1440         2       -2.00000       21.73529        2.71333        1.23010
      1441         2       -2.00000       21.74100        0.62060        7.52763
      1442         2       -2.00000       21.74100        0.62060        3.32928
      1443         2       -2.00000       21.75001       30.18238        1.23010
      1444         2       -2.00000       21.75001       30.18238        5.42845
      1445         2       -2.00000       21.75774       28.11736        7.52763
      1446         2       -2.00000       21.75774       28.11736        3.32928
      1447         2       -2.00000       21.84971       26.08382        1.23010
      1448         2       -2.00000       21.84971       26.08382        5.42845
      1449         2       -2.00000       23.72371       26.08382        7.52763
      1450         2       -2.00000       23.72371       26.08382        3.32928
      1451         2       -2.00000       23.81576       28.11736        5.42845
      1452         2       -2.00000       23.81576       28.11736        1.23010
      1453         2       -2.00000       23.82349       30.18238        7.52763
      1454         2       -2.00000       23.82349       30.18238        3.32928
      1455         2       -2.00000       23.83250        0.62060        5.42845
      1456         2       -2.00000       23.83250        0.62060        1.23010
      1457         2       -2.00000       23.83821        2.71333        3.32928
      1458         2       -2.00000       23.83821        2.71333        7.52763
      1459         2       -2.00000       23.84344        4.81825        1.23010
      1460         2       -2.00000       23.84344        4.81825        5.42845
      1461         2       -2.00000       23.84876        6.93516        7.52763
      1462         2       -2.00000       23.84876        6.93516        3.32928
      1463         2       -2.00000       23.85511        9.06542        5.42845
      1464         2       -2.00000       23.85511        9.06542        1.23010
      1465         2       -2.00000       23.86445       11.21236        3.32928
      1466         2       -2.00000       23.86445       11.21236        7.52763
      1467         2       -2.00000       23.88939       13.37926        1.23010
      1468         2       -2.00000       23.88939       13.37926        5.42845
      1469         2       -2.00000       23.96415       15.54575        7.52763
      1470         2       -2.00000       23.96415       15.54575        3.32928
      1471         2       -2.00000       24.44791       17.59540        5.42845
      1472         2       -2.00000       24.44791       17.59540        1.23010
      1473         2       -2.00000       24.79947       19.62558        7.52763
      1474         2       -2.00000       24.79947       19.62558        3.32928
      1475         2       -2.00000       25.11161       21.64010        5.42845
      1476         2       -2.00000       25.11161       21.64010        1.23010
      1477         2       -2.00000       25.45617       23.61045        7.52763
      1478         2       -2.00000       25.45617       23.61045        3.32928
      1479         2       -2.00000       25.61034       25.68113        1.23010
      1480         2       -2.00000       25.61034       25.68113        5.42845
      1481         2       -2.00000       25.82044       27.97248        7.52763
      1482         2       -2.00000       25.82044       27.97248        3.32928
      1483         2       -2.00000       25.88538       30.09012        5.42845
      1484         2       -2.00000       25.88538       30.09012        1.23010
      1485         2       -2.00000       25.91628        0.55627        3.32928
      1486         2       -2.00000       25.91628        0.55627        7.52763
      1487         2       -2.00000       25.93792        2.66097        5.42845
      1488         2       -2.00000       25.93792        2.66097        1.23010
      1489         2       -2.00000       25.95643        4.76924        3.32928
      1490         2       -2.00000       25.95643        4.76924        7.52763
      1491         2       -2.00000       25.97574        6.88254        5.42845
      1492         2       -2.00000       25.97574        6.88254        1.23010
      1493         2       -2.00000       26.00020        8.99980        7.52763
      1494         2       -2.00000       26.00020        8.99980        3.32928
      1495         2       -2.00000       26.03987       11.11484        5.42845
      1496         2       -2.00000       26.03987       11.11484        1.23010
      1497         2       -2.00000       26.12276       13.20989        3.32928
      1498         2       -2.00000       26.12276       13.20989        7.52763
      1499         2       -2.00000       26.34010       15.25197        5.42845
      1500         2       -2.00000       26.34010       15.25197        1.23010
      1501         2       -2.00000       26.59124       17.29421        3.32928
      1502         2       -2.00000       26.59124       17.29421        7.52763
      1503         2       -2.00000       26.91278       19.35831        1.23010
      1504         2       -2.00000       26.91278       19.35831        5.42845
      1505         2       -2.00000       27.21703       21.41637        7.52763
      1506         2       -2.00000       27.21703       21.41637        3.32928
      1507         2       -2.00000       27.47726       23.51243        1.23010
      1508         2       -2.00000       27.47726       23.51243        5.42845
      1509         2       -2.00000       27.65412       25.64709        7.52763
      1510         2       -2.00000       27.65412       25.64709        3.32928
      1511         2       -2.00000       27.80967       27.79292        1.23010
      1512         2       -2.00000       27.80967       27.79292        5.42845
      1513         2       -2.00000       27.92457       29.96083        3.32928
      1514         2       -2.00000       27.92457       29.96083        7.52763
      1515         2       -2.00000       27.98750        0.44930        1.23010
      1516         2       -2.00000       27.98750        0.44930        5.42845
      1517         2       -2.00000       28.03152        2.56611        3.32928
      1518         2       -2.00000       28.03152        2.56611        7.52763
      1519         2       -2.00000       28.06934        4.67660        5.42845
      1520         2       -2.00000       28.06934        4.67660        1.23010
      1521         2       -2.00000       28.10933        6.78231        7.52763
      1522         2       -2.00000       28.10933        6.78231        3.32928
      1523         2       -2.00000       28.16099        8.87992        1.23010
      1524         2       -2.00000       28.16099        8.87992        5.42845
      1525         2       -2.00000       28.24081       10.96136        3.32928
      1526         2       -2.00000       28.24081       10.96136        7.52763
      1527         2       -2.00000       28.37600       13.01711        5.42845
      1528         2       -2.00000       28.37600       13.01711        1.23010
      1529         2       -2.00000       28.55343       15.06317        7.52763
      1530         2       -2.00000       28.55343       15.06317        3.32928
      1531         2       -2.00000       28.78066       17.11253        1.23010
      1532         2       -2.00000       28.78066       17.11253        5.42845
      1533         2       -2.00000       29.03438       19.17559        7.52763
      1534         2       -2.00000       29.03438       19.17559        3.32928
      1535         2       -2.00000       29.29026       21.26772        5.42845
      1536         2       -2.00000       29.29026       21.26772        1.23010
      1537         2       -2.00000       29.51750       23.38856        3.32928
      1538         2       -2.00000       29.51750       23.38856        7.52763
      1539         2       -2.00000       29.69421       25.52591        5.42845
      1540         2       -2.00000       29.69421       25.52591        1.23010
      1541         2       -2.00000       29.84444       27.67044        7.52763
      1542         2       -2.00000       29.84444       27.67044        3.32928
      1543         2       -2.00000       29.96248       29.81788        1.23010
      1544         2       -2.00000       29.96248       29.81788        5.42845
      1545         2       -2.00000       30.05261        0.31735        7.52763
      1546         2       -2.00000       30.05261        0.31735        3.32928
      1547         2       -2.00000       30.12117        2.44009        5.42845
      1548         2       -2.00000       30.12117        2.44009        1.23010
      1549         2       -2.00000       30.18248        4.55013        7.52763
      1550         2       -2.00000       30.18248        4.55013        3.32928
      1551         2       -2.00000       30.24742        6.64790        5.42845
      1552         2       -2.00000       30.24742        6.64790        1.23010
      1553         2       -2.00000       30.32748        8.73136        7.52763
      1554         2       -2.00000       30.32748        8.73136        3.32928
      1555         2       -2.00000       30.43531       10.79844        5.42845
      1556         2       -2.00000       30.43531       10.79844        1.23010
      1557         2       -2.00000       30.57403       12.85447        3.32928
      1558         2       -2.00000       30.57403       12.85447        7.52763
      1559         2       -2.00000       30.74462       14.90693        5.42845
      1560         2       -2.00000       30.74462       14.90693        1.23010
      1561         2       -2.00000       30.93984       16.96524        7.52763
      1562         2       -2.00000       30.93984       16.96524        3.32928
      1563         2       -2.00000       31.15332       19.04023        1.23010
      1564         2       -2.00000       31.15332       19.04023        5.42845
      1565         2       -2.00000       31.36921       21.13901        7.52763
      1566         2       -2.00000       31.36921       21.13901        3.32928
      1567         2       -2.00000       31.57078       23.26149        1.23010
      1568         2       -2.00000       31.57078       23.26149        5.42845
      1569         2       -2.00000       31.74314       25.39748        3.32928
      1570         2       -2.00000       31.74314       25.39748        7.52763
      1571         2       -2.00000       31.89144       27.53812        5.42845
      1572         2       -2.00000       31.89144       27.53812        1.23010
      1573         2       -2.00000       32.01608       29.67888        7.52763
      1574         2       -2.00000       32.01608       29.67888        3.32928
      1575         2       -2.00000       32.12037        0.17257        5.42845
      1576         2       -2.00000       32.12037        0.17257        1.23010
      1577         2       -2.00000       32.21073        2.29492        7.52763
      1578         2       -2.00000       32.21073        2.29492        3.32928
      1579         2       -2.00000       32.29506        4.40259        1.23010
      1580         2       -2.00000       32.29506        4.40259        5.42845
      1581         2       -2.00000       32.38350        6.49568        3.32928
      1582         2       -2.00000       32.38350        6.49568        7.52763
      1583         2       -2.00000       32.48513        8.57468        1.23010
      1584         2       -2.00000       32.48513        8.57468        5.42845
      1585         2       -2.00000       32.60551       10.64258        7.52763
      1586         2       -2.00000       32.60551       10.64258        3.32928
      1587         2       -2.00000       32.74665       12.70437        1.23010
      1588         2       -2.00000       32.74665       12.70437        5.42845
      1589         2       -2.00000       32.90669       14.76638        7.52763
      1590         2       -2.00000       32.90669       14.76638        3.32928
      1591         2       -2.00000       33.08243       16.83536        5.42845
      1592         2       -2.00000       33.08243       16.83536        1.23010
      1593         2       -2.00000       33.26831       18.91788        3.32928
      1594         2       -2.00000       33.26831       18.91788        7.52763
      1595         2       -2.00000       33.45685       21.01865        1.23010
      1596         2       -2.00000       33.45685       21.01865        5.42845
      1597         2       -2.00000       33.63806       23.13714        7.52763
      1598         2       -2.00000       33.63806       23.13714        3.32928
      1599         2       -2.00000       33.80302       25.26734        5.42845
      1600         2       -2.00000       33.80302       25.26734        1.23010
      1601         2       -2.00000       33.95035       27.40203        7.52763
      1602         2       -2.00000       33.95035       27.40203        3.32928
      1603         2       -2.00000       34.08031       29.53574        5.42845
      1604         2       -2.00000       34.08031       29.53574        1.23010
      1605         2       -2.00000       34.19618        0.02288        3.32928
      1606         2       -2.00000       34.19618        0.02288        7.52763
      1607         2       -2.00000       34.30272        2.14036        1.23010
      1608         2       -2.00000       34.30272        2.14036        5.42845
      1609         2       -2.00000       34.40612        4.24521        7.52763
      1610         2       -2.00000       34.40612        4.24521        3.32928
      1611         2       -2.00000       34.51290        6.33709        5.42845
      1612         2       -2.00000       34.51290        6.33709        1.23010
      1613         2       -2.00000       34.62877        8.41793        3.32928
      1614         2       -2.00000       34.62877        8.41793        7.52763
      1615         2       -2.00000       34.75679       10.49112        1.23010
      1616         2       -2.00000       34.75679       10.49112        5.42845
      1617         2       -2.00000       34.89777       12.56113        7.52763
      1618         2       -2.00000       34.89777       12.56113        3.32928
      1619         2       -2.00000       35.05050       14.63273        1.23010
      1620         2       -2.00000       35.05050       14.63273        5.42845
      1621         2       -2.00000       35.21256       16.71060        3.32928
      1622         2       -2.00000       35.21256       16.71060        7.52763
      1623         2       -2.00000       35.38082       18.79888        1.23010
      1624         2       -2.00000       35.38082       18.79888        5.42845
      1625         2       -2.00000       35.55076       20.90019        3.32928
      1626         2       -2.00000       35.55076       20.90019        7.52763
      1627         2       -2.00000       35.71709       23.01425        5.42845
      1628         2       -2.00000       35.71709       23.01425        1.23010
      1629         2       -2.00000       35.87440       25.13742        7.52763
      1630         2       -2.00000       35.87440       25.13742        3.32928
      1631         2       -2.00000       36.02029       27.26446        1.23010
      1632         2       -2.00000       36.02029       27.26446        5.42845
      1633         2       -2.00000       36.15459       29.39039        7.52763
      1634         2       -2.00000       36.15459       29.39039        3.32928
      1635         2       -2.00000       36.27931       31.51100        5.42845
      1636         2       -2.00000       36.27931       31.51100        1.23010
      1637         2       -2.00000       36.39816        1.98272        7.52763
      1638         2       -2.00000       36.39816        1.98272        3.32928
      1639         2       -2.00000       36.51532        4.08505        1.23010
      1640         2       -2.00000       36.51532        4.08505        5.42845
      1641         2       -2.00000       36.63490        6.17766        3.32928
      1642         2       -2.00000       36.63490        6.17766        7.52763
      1643         2       -2.00000       36.76010        8.26242        1.23010
      1644         2       -2.00000       36.76010        8.26242        5.42845
      1645         2       -2.00000       36.89279       10.34228        3.32928
      1646         2       -2.00000       36.89279       10.34228        7.52763
      1647         2       -2.00000       37.03329       12.42068        1.23010
      1648         2       -2.00000       37.03329       12.42068        5.42845
      1649         2       -2.00000       37.18087       14.50101        7.52763
      1650         2       -2.00000       37.18087       14.50101        3.32928
      1651         2       -2.00000       37.33415       16.58641        1.23010
      1652         2       -2.00000       37.33415       16.58641        5.42845
      1653         2       -2.00000       37.49099       18.67931        3.32928
      1654         2       -2.00000       37.49099       18.67931        7.52763
      1655         2       -2.00000       37.64894       20.78103        1.23010
      1656         2       -2.00000       37.64894       20.78103        5.42845
      1657         2       -2.00000       37.80505       22.89126        7.52763
      1658         2       -2.00000       37.80505       22.89126        3.32928
      1659         2       -2.00000       37.95633       25.00770        5.42845
      1660         2       -2.00000       37.95633       25.00770        1.23010
      1661         2       -2.00000       38.10068       27.12673        3.32928
      1662         2       -2.00000       38.10068       27.12673        7.52763
      1663         2       -2.00000       38.23788       29.24462        1.23010
      1664         2       -2.00000       38.23788       29.24462        5.42845
      1665         2       -2.00000       38.36912       31.35824        3.32928
      1666         2       -2.00000       38.36912       31.35824        7.52763
      1667         2       -2.00000       38.49650        1.82499        5.42845
      1668         2       -2.00000       38.49650        1.82499        1.23010
      1669         2       -2.00000       38.62292        3.92529        3.32928
      1670         2       -2.00000       38.62292        3.92529        7.52763
      1671         2       -2.00000       38.75062        6.01914        5.42845
      1672         2       -2.00000       38.75062        6.01914        1.23010
      1673         2       -2.00000       38.88162        8.10814        3.32928
      1674         2       -2.00000       38.88162        8.10814        7.52763
      1675         2       -2.00000       39.01704       10.19452        5.42845
      1676         2       -2.00000       39.01704       10.19452        1.23010
      1677         2       -2.00000       39.15706       12.28074        7.52763
      1678         2       -2.00000       39.15706       12.28074        3.32928
      1679         2       -2.00000       39.30133       14.36895        5.42845
      1680         2       -2.00000       39.30133       14.36895        1.23010
      1681         2       -2.00000       39.44907       16.46099        3.32928
      1682         2       -2.00000       39.44907       16.46099        7.52763
      1683         2       -2.00000       39.59906       18.55796        1.23010
      1684         2       -2.00000       39.59906       18.55796        5.42845
      1685         2       -2.00000       39.74978       20.66035        3.32928
      1686         2       -2.00000       39.74978       20.66035        7.52763
      1687         2       -2.00000       39.89969       22.76761        1.23010
      1688         2       -2.00000       39.89969       22.76761        5.42845
      1689         2       -2.00000       40.04694       24.87813        3.32928
      1690         2       -2.00000       40.04694       24.87813        7.52763
      1691         2       -2.00000       40.19041       26.98963        1.23010
      1692         2       -2.00000       40.19041       26.98963        5.42845
      1693         2       -2.00000       40.32954       29.09970        3.32928
      1694         2       -2.00000       40.32954       29.09970        7.52763
      1695         2       -2.00000       40.46497       31.20652        1.23010
      1696         2       -2.00000       40.46497       31.20652        5.42845
      1697         2       -2.00000       40.59782        1.66853        3.32928
      1698         2       -2.00000       40.59782        1.66853        7.52763
      1699         2       -2.00000       40.72962        3.76681        1.23010
      1700         2       -2.00000       40.72962        3.76681        5.42845
      1701         2       -2.00000       40.86191        5.86163        3.32928
      1702         2       -2.00000       40.86191        5.86163        7.52763
      1703         2       -2.00000       40.99589        7.95440        5.42845
      1704         2       -2.00000       40.99589        7.95440        1.23010
      1705         2       -2.00000       41.13228       10.04672        7.52763
      1706         2       -2.00000       41.13228       10.04672        3.32928
      1707         2       -2.00000       41.27149       12.14012        1.23010
      1708         2       -2.00000       41.27149       12.14012        5.42845
      1709         2       -2.00000       41.41368       14.23568        3.32928
      1710         2       -2.00000       41.41368       14.23568        7.52763
      1711         2       -2.00000       41.55836       16.33395        5.42845
      1712         2       -2.00000       41.55836       16.33395        1.23010
      1713         2       -2.00000       41.70481       18.43501        7.52763
      1714         2       -2.00000       41.70481       18.43501        3.32928
      1715         2       -2.00000       41.85214       20.53844        1.23010
      1716         2       -2.00000       41.85214       20.53844        5.42845
      1717         2       -2.00000       41.99915       22.64345        3.32928
      1718         2       -2.00000       41.99915       22.64345        7.52763
      1719         2       -2.00000       42.14480       24.74891        5.42845
      1720         2       -2.00000       42.14480       24.74891        1.23010
      1721         2       -2.00000       42.28819       26.85354        3.32928
      1722         2       -2.00000       42.28819       26.85354        7.52763
      1723         2       -2.00000       42.42885       28.95625        5.42845
      1724         2       -2.00000       42.42885       28.95625        1.23010
      1725         2       -2.00000       42.56677       31.05642        3.32928
      1726         2       -2.00000       42.56677       31.05642        7.52763
      1727         2       -2.00000       42.70244        1.51352        5.42845
      1728         2       -2.00000       42.70244        1.51352        1.23010
      1729         2       -2.00000       42.83666        3.60936        7.52763
      1730         2       -2.00000       42.83666        3.60936        3.32928
      1731         2       -2.00000       42.97039        5.70454        1.23010
      1732         2       -2.00000       42.97039        5.70454        5.42845
      1733         2       -2.00000       43.10461        7.80037        3.32928
      1734         2       -2.00000       43.10461        7.80037        7.52763
      1735         2       -2.00000       43.24028        9.89804        5.42845
      1736         2       -2.00000       43.24028        9.89804        1.23010
      1737         2       -2.00000       43.37820       11.99819        3.32928
      1738         2       -2.00000       43.37820       11.99819        7.52763
      1739         2       -2.00000       43.51877       14.10092        1.23010
      1740         2       -2.00000       43.51877       14.10092        5.42845
      1741         2       -2.00000       43.66225       16.20555        7.52763
      1742         2       -2.00000       43.66225       16.20555        3.32928
      1743         2       -2.00000       43.80789       18.31101        5.42845
      1744         2       -2.00000       43.80789       18.31101        1.23010
      1745         2       -2.00000       43.95491       20.41602        7.52763
      1746         2       -2.00000       43.95491       20.41602        3.32928
      1747         2       -2.00000       44.10216       22.51945        5.42845
      1748         2       -2.00000       44.10216       22.51945        1.23010
      1749         2       -2.00000       44.24861       24.62051        7.52763
      1750         2       -2.00000       44.24861       24.62051        3.32928
      1751         2       -2.00000       44.39329       26.71879        1.23010
      1752         2       -2.00000       44.39329       26.71879        5.42845
      1753         2       -2.00000       44.53548       28.81434        3.32928
      1754         2       -2.00000       44.53548       28.81434        7.52763
      1755         2       -2.00000       44.67477       30.90774        5.42845
      1756         2       -2.00000       44.67477       30.90774        1.23010
      1757         2       -2.00000       44.81116        1.35953        3.32928
      1758         2       -2.00000       44.81116        1.35953        7.52763
      1759         2       -2.00000       44.94505        3.45230        1.23010
      1760         2       -2.00000       44.94505        3.45230        5.42845
      1761         2       -2.00000       45.07734        5.54712        3.32928
      1762         2       -2.00000       45.07734        5.54712        7.52763
      1763         2       -2.00000       45.20923        7.64537        1.23010
      1764         2       -2.00000       45.20923        7.64537        5.42845
      1765         2       -2.00000       45.34208        9.74791        3.32928
      1766         2       -2.00000       45.34208        9.74791        7.52763
      1767         2       -2.00000       45.47742       11.85473        1.23010
      1768         2       -2.00000       45.47742       11.85473        5.42845
      1769         2       -2.00000       45.61663       13.96483        7.52763
      1770         2       -2.00000       45.61663       13.96483        3.32928
      1771         2       -2.00000       45.76002       16.07633        1.23010
      1772         2       -2.00000       45.76002       16.07633        5.42845
      1773         2       -2.00000       45.90736       18.18685        7.52763
      1774         2       -2.00000       45.90736       18.18685        3.32928
      1775         2       -2.00000       46.05727       20.29408        5.42845
      1776         2       -2.00000       46.05727       20.29408        1.23010
      1777         2       -2.00000       46.20799       22.39647        7.52763
      1778         2       -2.00000       46.20799       22.39647        3.32928
      1779         2       -2.00000       46.35798       24.49348        1.23010
      1780         2       -2.00000       46.35798       24.49348        5.42845
      1781         2       -2.00000       46.50571       26.58548        3.32928
      1782         2       -2.00000       46.50571       26.58548        7.52763
      1783         2       -2.00000       46.64999       28.67373        5.42845
      1784         2       -2.00000       46.64999       28.67373        1.23010
      1785         2       -2.00000       46.79000       30.75991        3.32928
      1786         2       -2.00000       46.79000       30.75991        7.52763
      1787         2       -2.00000       46.92535        1.20579        5.42845
      1788         2       -2.00000       46.92535        1.20579        1.23010
      1789         2       -2.00000       47.05635        3.29479        3.32928
      1790         2       -2.00000       47.05635        3.29479        7.52763
      1791         2       -2.00000       47.18413        5.38864        5.42845
      1792         2       -2.00000       47.18413        5.38864        1.23010
      1793         2       -2.00000       47.31046        7.48890        3.32928
      1794         2       -2.00000       47.31046        7.48890        7.52763
      1795         2       -2.00000       47.43792        9.59623        1.23010
      1796         2       -2.00000       47.43792        9.59623        5.42845
      1797         2       -2.00000       47.56909       11.70985        7.52763
      1798         2       -2.00000       47.56909       11.70985        3.32928
      1799         2       -2.00000       47.70628       13.82770        1.23010
      1800         2       -2.00000       47.70628       13.82770        5.42845
      1801         2       -2.00000       47.85072       15.94673        3.32928
      1802         2       -2.00000       47.85072       15.94673        7.52763
      1803         2       -2.00000       48.00192       18.06317        1.23010
      1804         2       -2.00000       48.00192       18.06317        5.42845
      1805         2       -2.00000       48.15810       20.17343        7.52763
      1806         2       -2.00000       48.15810       20.17343        3.32928
      1807         2       -2.00000       48.31606       22.27516        5.42845
      1808         2       -2.00000       48.31606       22.27516        1.23010
      1809         2       -2.00000       48.47289       24.36805        3.32928
      1810         2       -2.00000       48.47289       24.36805        7.52763
      1811         2       -2.00000       48.62610       26.45345        1.23010
      1812         2       -2.00000       48.62610       26.45345        5.42845
      1813         2       -2.00000       48.77376       28.53378        7.52763
      1814         2       -2.00000       48.77376       28.53378        3.32928
      1815         2       -2.00000       48.91425       30.61219        5.42845
      1816         2       -2.00000       48.91425       30.61219        1.23010
      1817         2       -2.00000       49.04694        1.05151        3.32928
      1818         2       -2.00000       49.04694        1.05151        7.52763
      1819         2       -2.00000       49.17215        3.13624        5.42845
      1820         2       -2.00000       49.17215        3.13624        1.23010
      1821         2       -2.00000       49.29173        5.22888        3.32928
      1822         2       -2.00000       49.29173        5.22888        7.52763
      1823         2       -2.00000       49.40889        7.33121        1.23010
      1824         2       -2.00000       49.40889        7.33121        5.42845
      1825         2       -2.00000       49.52774        9.44347        7.52763
      1826         2       -2.00000       49.52774        9.44347        3.32928
      1827         2       -2.00000       49.65246       11.56408        1.23010
      1828         2       -2.00000       49.65246       11.56408        5.42845
      1829         2       -2.00000       49.78668       13.69000        3.32928
      1830         2       -2.00000       49.78668       13.69000        7.52763
      1831         2       -2.00000       49.93257       15.81704        5.42845
      1832         2       -2.00000       49.93257       15.81704        1.23010
      1833         2       -2.00000       50.08988       17.94021        7.52763
      1834         2       -2.00000       50.08988       17.94021        3.32928
      1835         2       -2.00000       50.25628       20.05428        1.23010
      1836         2       -2.00000       50.25628       20.05428        5.42845
      1837         2       -2.00000       50.42623       22.15556        3.32928
      1838         2       -2.00000       50.42623       22.15556        7.52763
      1839         2       -2.00000       50.59441       24.24386        5.42845
      1840         2       -2.00000       50.59441       24.24386        1.23010
      1841         2       -2.00000       50.75655       26.32173        3.32928
      1842         2       -2.00000       50.75655       26.32173        7.52763
      1843         2       -2.00000       50.90927       28.39333        5.42845
      1844         2       -2.00000       50.90927       28.39333        1.23010
      1845         2       -2.00000       51.05025       30.46335        7.52763
      1846         2       -2.00000       51.05025       30.46335        3.32928
      1847         2       -2.00000       51.17828        0.89600        1.23010
      1848         2       -2.00000       51.17828        0.89600        5.42845
      1849         2       -2.00000       51.29407        2.97680        3.32928
      1850         2       -2.00000       51.29407        2.97680        7.52763
      1851         2       -2.00000       51.40085        5.06869        5.42845
      1852         2       -2.00000       51.40085        5.06869        1.23010
      1853         2       -2.00000       51.50425        7.17357        3.32928
      1854         2       -2.00000       51.50425        7.17357        7.52763
      1855         2       -2.00000       51.61079        9.29105        1.23010
      1856         2       -2.00000       51.61079        9.29105        5.42845
      1857         2       -2.00000       51.72666       11.41872        3.32928
      1858         2       -2.00000       51.72666       11.41872        7.52763
      1859         2       -2.00000       51.85669       13.55243        1.23010
      1860         2       -2.00000       51.85669       13.55243        5.42845
      1861         2       -2.00000       52.00395       15.68709        3.32928
      1862         2       -2.00000       52.00395       15.68709        7.52763
      1863         2       -2.00000       52.16891       17.81732        5.42845
      1864         2       -2.00000       52.16891       17.81732        1.23010
      1865         2       -2.00000       52.35020       19.93581        7.52763
      1866         2       -2.00000       52.35020       19.93581        3.32928
      1867         2       -2.00000       52.53873       22.03659        5.42845
      1868         2       -2.00000       52.53873       22.03659        1.23010
      1869         2       -2.00000       52.72453       24.11910        7.52763
      1870         2       -2.00000       52.72453       24.11910        3.32928
      1871         2       -2.00000       52.90027       26.18808        1.23010
      1872         2       -2.00000       52.90027       26.18808        5.42845
      1873         2       -2.00000       53.06032       28.25009        3.32928
      1874         2       -2.00000       53.06032       28.25009        7.52763
      1875         2       -2.00000       53.20154       30.31185        5.42845
      1876         2       -2.00000       53.20154       30.31185        1.23010
      1877         2       -2.00000       53.32192        0.73925        3.32928
      1878         2       -2.00000       53.32192        0.73925        7.52763
      1879         2       -2.00000       53.42347        2.81825        5.42845
      1880         2       -2.00000       53.42347        2.81825        1.23010
      1881         2       -2.00000       53.51198        4.91134        3.32928
      1882         2       -2.00000       53.51198        4.91134        7.52763
      1883         2       -2.00000       53.59631        7.01898        1.23010
      1884         2       -2.00000       53.59631        7.01898        5.42845
      1885         2       -2.00000       53.68660        9.14133        3.32928
      1886         2       -2.00000       53.68660        9.14133        7.52763
      1887         2       -2.00000       53.79096       11.27558        1.23010
      1888         2       -2.00000       53.79096       11.27558        5.42845
      1889         2       -2.00000       53.91553       13.41635        3.32928
      1890         2       -2.00000       53.91553       13.41635        7.52763
      1891         2       -2.00000       54.06383       15.55699        1.23010
      1892         2       -2.00000       54.06383       15.55699        5.42845
      1893         2       -2.00000       54.23627       17.69294        7.52763
      1894         2       -2.00000       54.23627       17.69294        3.32928
      1895         2       -2.00000       54.43776       19.81545        5.42845
      1896         2       -2.00000       54.43776       19.81545        1.23010
      1897         2       -2.00000       54.65373       21.91420        7.52763
      1898         2       -2.00000       54.65373       21.91420        3.32928
      1899         2       -2.00000       54.86721       23.98922        1.23010
      1900         2       -2.00000       54.86721       23.98922        5.42845
      1901         2       -2.00000       55.06242       26.04753        3.32928
      1902         2       -2.00000       55.06242       26.04753        7.52763
      1903         2       -2.00000       55.23293       28.09999        1.23010
      1904         2       -2.00000       55.23293       28.09999        5.42845
      1905         2       -2.00000       55.37174       30.15602        7.52763
      1906         2       -2.00000       55.37174       30.15602        3.32928
      1907         2       -2.00000       55.47956        0.58257        1.23010
      1908         2       -2.00000       55.47956        0.58257        5.42845
      1909         2       -2.00000       55.55963        2.66603        3.32928
      1910         2       -2.00000       55.55963        2.66603        7.52763
      1911         2       -2.00000       55.62457        4.76380        5.42845
      1912         2       -2.00000       55.62457        4.76380        1.23010
      1913         2       -2.00000       55.68580        6.87384        7.52763
      1914         2       -2.00000       55.68580        6.87384        3.32928
      1915         2       -2.00000       55.75444        8.99657        1.23010
      1916         2       -2.00000       55.75444        8.99657        5.42845
      1917         2       -2.00000       55.84456       11.13658        3.32928
      1918         2       -2.00000       55.84456       11.13658        7.52763
      1919         2       -2.00000       55.96261       13.28403        5.42845
      1920         2       -2.00000       55.96261       13.28403        1.23010
      1921         2       -2.00000       56.11284       15.42856        7.52763
      1922         2       -2.00000       56.11284       15.42856        3.32928
      1923         2       -2.00000       56.28955       17.56591        1.23010
      1924         2       -2.00000       56.28955       17.56591        5.42845
      1925         2       -2.00000       56.51670       19.68674        7.52763
      1926         2       -2.00000       56.51670       19.68674        3.32928
      1927         2       -2.00000       56.77267       21.77888        5.42845
      1928         2       -2.00000       56.77267       21.77888        1.23010
      1929         2       -2.00000       57.02638       23.84193        3.32928
      1930         2       -2.00000       57.02638       23.84193        7.52763
      1931         2       -2.00000       57.25362       25.89129        5.42845
      1932         2       -2.00000       57.25362       25.89129        1.23010
      1933         2       -2.00000       57.43105       27.93733        7.52763
      1934         2       -2.00000       57.43105       27.93733        3.32928
      1935         2       -2.00000       57.56624       29.99311        1.23010
      1936         2       -2.00000       57.56624       29.99311        5.42845
      1937         2       -2.00000       57.64606        0.43398        3.32928
      1938         2       -2.00000       57.64606        0.43398        7.52763
      1939         2       -2.00000       57.69772        2.53162        1.23010
      1940         2       -2.00000       57.69772        2.53162        5.42845
      1941         2       -2.00000       57.73763        4.63733        7.52763
      1942         2       -2.00000       57.73763        4.63733        3.32928
      1943         2       -2.00000       57.77553        6.74782        1.23010
      1944         2       -2.00000       57.77553        6.74782        5.42845
      1945         2       -2.00000       57.81955        8.86463        7.52763
      1946         2       -2.00000       57.81955        8.86463        3.32928
      1947         2       -2.00000       57.88247       10.99363        1.23010
      1948         2       -2.00000       57.88247       10.99363        5.42845
      1949         2       -2.00000       57.99738       13.16151        7.52763
      1950         2       -2.00000       57.99738       13.16151        3.32928
      1951         2       -2.00000       58.15284       15.30734        5.42845
      1952         2       -2.00000       58.15284       15.30734        1.23010
      1953         2       -2.00000       58.32971       17.44200        3.32928
      1954         2       -2.00000       58.32971       17.44200        7.52763
      1955         2       -2.00000       58.58994       19.53809        5.42845
      1956         2       -2.00000       58.58994       19.53809        1.23010
      1957         2       -2.00000       58.89419       21.59615        3.32928
      1958         2       -2.00000       58.89419       21.59615        7.52763
      1959         2       -2.00000       59.21581       23.66025        1.23010
      1960         2       -2.00000       59.21581       23.66025        5.42845
      1961         2       -2.00000       59.46695       25.70249        7.52763
      1962         2       -2.00000       59.46695       25.70249        3.32928
      1963         2       -2.00000       59.68429       27.74454        1.23010
      1964         2       -2.00000       59.68429       27.74454        5.42845
      1965         2       -2.00000       59.76709       29.83962        7.52763
      1966         2       -2.00000       59.76709       29.83962        3.32928
      1967         2       -2.00000       59.80684        0.31410        5.42845
      1968         2       -2.00000       59.80684        0.31410        1.23010
      1969         2       -2.00000       59.83130        2.43139        3.32928
      1970         2       -2.00000       59.83130        2.43139        7.52763
      1971         2       -2.00000       59.85054        4.54469        5.42845
      1972         2       -2.00000       59.85054        4.54469        1.23010
      1973         2       -2.00000       59.86904        6.65296        7.52763
      1974         2       -2.00000       59.86904        6.65296        3.32928
      1975         2       -2.00000       59.89069        8.75766        5.42845
      1976         2       -2.00000       59.89069        8.75766        1.23010
      1977         2       -2.00000       59.92167       10.86432        7.52763
      1978         2       -2.00000       59.92167       10.86432        3.32928
      1979         2       -2.00000       59.98653       12.98198        1.23010
      1980         2       -2.00000       59.98653       12.98198        5.42845
      1981         2       -2.00000       60.19671       15.27333        7.52763
      1982         2       -2.00000       60.19671       15.27333        3.32928
      1983         2       -2.00000       60.35080       17.34401        1.23010
      1984         2       -2.00000       60.35080       17.34401        5.42845
      1985         2       -2.00000       60.69544       19.31433        7.52763
      1986         2       -2.00000       60.69544       19.31433        3.32928
      1987         2       -2.00000       61.00749       21.32888        5.42845
      1988         2       -2.00000       61.00749       21.32888        1.23010
      1989         2       -2.00000       61.35913       23.35907        3.32928
      1990         2       -2.00000       61.35913       23.35907        7.52763
      1991         2       -2.00000       61.84290       25.40868        1.23010
      1992         2       -2.00000       61.84290       25.40868        5.42845
      1993         2       -2.00000       61.91766       27.57520        3.32928
      1994         2       -2.00000       61.91766       27.57520        7.52763
      1995         2       -2.00000       61.94260       29.74207        1.23010
      1996         2       -2.00000       61.94260       29.74207        5.42845
      1997         2       -2.00000       61.95193        0.24850        3.32928
      1998         2       -2.00000       61.95193        0.24850        7.52763
      1999         2       -2.00000       61.95821        2.37877        5.42845
      2000         2       -2.00000       61.95821        2.37877        1.23010
      2001         2       -2.00000       61.96360        4.49568        3.32928
      2002         2       -2.00000       61.96360        4.49568        7.52763
      2003         2       -2.00000       61.96883        6.60060        1.23010
      2004         2       -2.00000       61.96883        6.60060        5.42845
      2005         2       -2.00000       61.97455        8.69330        7.52763
      2006         2       -2.00000       61.97455        8.69330        3.32928
      2007         2       -2.00000       61.98356       10.77208        5.42845
      2008         2       -2.00000       61.98356       10.77208        1.23010
      2009         2       -2.00000       61.99128       12.83710        7.52763
      2010         2       -2.00000       61.99128       12.83710        3.32928
      2011         2       -2.00000       62.08326       14.87064        5.42845
      2012         2       -2.00000       62.08326       14.87064        1.23010
      2013         2       -2.00000       63.95725       14.87064        3.32928
      2014         2       -2.00000       63.95725       14.87064        7.52763
      2015         2       -2.00000       64.04931       12.83710        1.23010
      2016         2       -2.00000       64.04931       12.83710        5.42845
      2017         2       -2.00000       64.05703       10.77208        7.52763
      2018         2       -2.00000       64.05703       10.77208        3.32928
      2019         2       -2.00000       64.06605        8.69330        1.23010
      2020         2       -2.00000       64.06605        8.69330        5.42845
      2021         2       -2.00000       64.07176        6.60060        3.32928
      2022         2       -2.00000       64.07176        6.60060        7.52763
      2023         2       -2.00000       64.07699        4.49568        5.42845
      2024         2       -2.00000       64.07699        4.49568        1.23010
      2025         2       -2.00000       64.08230        2.37877        3.32928
      2026         2       -2.00000       64.08230        2.37877        7.52763
      2027         2       -2.00000       64.08866        0.24850        1.23010
      2028         2       -2.00000       64.08866        0.24850        5.42845
      2029         2       -2.00000       64.09799       29.74207        7.52763
      2030         2       -2.00000       64.09799       29.74207        3.32928
      2031         2       -2.00000       64.12294       27.57520        1.23010
      2032         2       -2.00000       64.12294       27.57520        5.42845
      2033         2       -2.00000       64.19769       25.40868        7.52763
      2034         2       -2.00000       64.19769       25.40868        3.32928
      2035         2       -2.00000       64.68146       23.35907        1.23010
      2036         2       -2.00000       64.68146       23.35907        5.42845
      2037         2       -2.00000       65.03302       21.32888        7.52763
      2038         2       -2.00000       65.03302       21.32888        3.32928
      2039         2       -2.00000       65.34515       19.31433        1.23010
      2040         2       -2.00000       65.34515       19.31433        5.42845
      2041         2       -2.00000       65.68971       17.34401        3.32928
      2042         2       -2.00000       65.68971       17.34401        7.52763
      2043         2       -2.00000       65.84389       15.27333        5.42845
      2044         2       -2.00000       65.84389       15.27333        1.23010
      2045         2       -2.00000       66.05399       12.98198        7.52763
      2046         2       -2.00000       66.05399       12.98198        3.32928
      2047         2       -2.00000       66.11892       10.86432        1.23010
      2048         2       -2.00000       66.11892       10.86432        5.42845
      2049         2       -2.00000       66.14982        8.75766        3.32928
      2050         2       -2.00000       66.14982        8.75766        7.52763
      2051         2       -2.00000       66.17147        6.65296        1.23010
      2052         2       -2.00000       66.17147        6.65296        5.42845
      2053         2       -2.00000       66.18998        4.54469        3.32928
      2054         2       -2.00000       66.18998        4.54469        7.52763
      2055         2       -2.00000       66.20929        2.43139        1.23010
      2056         2       -2.00000       66.20929        2.43139        5.42845
      2057         2       -2.00000       66.23375        0.31410        7.52763
      2058         2       -2.00000       66.23375        0.31410        3.32928
      2059         2       -2.00000       66.27342       29.83962        1.23010
      2060         2       -2.00000       66.27342       29.83962        5.42845
      2061         2       -2.00000       66.35630       27.74454        3.32928
      2062         2       -2.00000       66.35630       27.74454        7.52763
      2063         2       -2.00000       66.57364       25.70249        5.42845
      2064         2       -2.00000       66.57364       25.70249        1.23010
      2065         2       -2.00000       66.82478       23.66025        7.52763
      2066         2       -2.00000       66.82478       23.66025        3.32928
      2067         2       -2.00000       67.14633       21.59615        1.23010
      2068         2       -2.00000       67.14633       21.59615        5.42845
      2069         2       -2.00000       67.45057       19.53809        7.52763
      2070         2       -2.00000       67.45057       19.53809        3.32928
      2071         2       -2.00000       67.71080       17.44200        1.23010
      2072         2       -2.00000       67.71080       17.44200        5.42845
      2073         2       -2.00000       67.88767       15.30734        7.52763
      2074         2       -2.00000       67.88767       15.30734        3.32928
      2075         2       -2.00000       68.04321       13.16151        1.23010
      2076         2       -2.00000       68.04321       13.16151        5.42845
      2077         2       -2.00000       68.15812       10.99363        3.32928
      2078         2       -2.00000       68.15812       10.99363        7.52763
      2079         2       -2.00000       68.22104        8.86463        5.42845
      2080         2       -2.00000       68.22104        8.86463        1.23010
      2081         2       -2.00000       68.26506        6.74782        3.32928
      2082         2       -2.00000       68.26506        6.74782        7.52763
      2083         2       -2.00000       68.30288        4.63733        1.23010
      2084         2       -2.00000       68.30288        4.63733        5.42845
      2085         2       -2.00000       68.34287        2.53162        7.52763
      2086         2       -2.00000       68.34287        2.53162        3.32928
      2087         2       -2.00000       68.39453        0.43398        1.23010
      2088         2       -2.00000       68.39453        0.43398        5.42845
      2089         2       -2.00000       68.47436       29.99311        3.32928
      2090         2       -2.00000       68.47436       29.99311        7.52763
      2091         2       -2.00000       68.60954       27.93733        1.23010
      2092         2       -2.00000       68.60954       27.93733        5.42845
      2093         2       -2.00000       68.78697       25.89129        3.32928
      2094         2       -2.00000       68.78697       25.89129        7.52763
      2095         2       -2.00000       69.01421       23.84193        1.23010
      2096         2       -2.00000       69.01421       23.84193        5.42845
      2097         2       -2.00000       69.26792       21.77888        7.52763
      2098         2       -2.00000       69.26792       21.77888        3.32928
      2099         2       -2.00000       69.52381       19.68674        1.23010
      2100         2       -2.00000       69.52381       19.68674        5.42845
      2101         2       -2.00000       69.75105       17.56591        7.52763
      2102         2       -2.00000       69.75105       17.56591        3.32928
      2103         2       -2.00000       69.92775       15.42856        1.23010
      2104         2       -2.00000       69.92775       15.42856        5.42845
      2105         2       -2.00000       70.07798       13.28403        3.32928
      2106         2       -2.00000       70.07798       13.28403        7.52763
      2107         2       -2.00000       70.19603       11.13658        1.23010
      2108         2       -2.00000       70.19603       11.13658        5.42845
      2109         2       -2.00000       70.28615        8.99657        7.52763
      2110         2       -2.00000       70.28615        8.99657        3.32928
      2111         2       -2.00000       70.35471        6.87384        1.23010
      2112         2       -2.00000       70.35471        6.87384        5.42845
      2113         2       -2.00000       70.41603        4.76380        7.52763
      2114         2       -2.00000       70.41603        4.76380        3.32928
      2115         2       -2.00000       70.48096        2.66603        1.23010
      2116         2       -2.00000       70.48096        2.66603        5.42845
      2117         2       -2.00000       70.56103        0.58257        7.52763
      2118         2       -2.00000       70.56103        0.58257        3.32928
      2119         2       -2.00000       70.66885       30.15602        5.42845
      2120         2       -2.00000       70.66885       30.15602        1.23010
      2121         2       -2.00000       70.80758       28.09999        3.32928
      2122         2       -2.00000       70.80758       28.09999        7.52763
      2123         2       -2.00000       70.97817       26.04753        1.23010
      2124         2       -2.00000       70.97817       26.04753        5.42845
      2125         2       -2.00000       71.17338       23.98922        7.52763
      2126         2       -2.00000       71.17338       23.98922        3.32928
      2127         2       -2.00000       71.38686       21.91420        5.42845
      2128         2       -2.00000       71.38686       21.91420        1.23010
      2129         2       -2.00000       71.60275       19.81545        3.32928
      2130         2       -2.00000       71.60275       19.81545        7.52763
      2131         2       -2.00000       71.80432       17.69294        1.23010
      2132         2       -2.00000       71.80432       17.69294        5.42845
      2133         2       -2.00000       71.97669       15.55699        3.32928
      2134         2       -2.00000       71.97669       15.55699        7.52763
      2135         2       -2.00000       72.12499       13.41635        1.23010
      2136         2       -2.00000       72.12499       13.41635        5.42845
      2137         2       -2.00000       72.24963       11.27558        7.52763
      2138         2       -2.00000       72.24963       11.27558        3.32928
      2139         2       -2.00000       72.35392        9.14133        1.23010
      2140         2       -2.00000       72.35392        9.14133        5.42845
      2141         2       -2.00000       72.44428        7.01898        7.52763
      2142         2       -2.00000       72.44428        7.01898        3.32928
      2143         2       -2.00000       72.52861        4.91134        5.42845
      2144         2       -2.00000       72.52861        4.91134        1.23010
      2145         2       -2.00000       72.61704        2.81825        3.32928
      2146         2       -2.00000       72.61704        2.81825        7.52763
      2147         2       -2.00000       72.71867        0.73925        5.42845
      2148         2       -2.00000       72.71867        0.73925        1.23010
      2149         2       -2.00000       72.83905       30.31185        3.32928
      2150         2       -2.00000       72.83905       30.31185        7.52763
      2151         2       -2.00000       72.98019       28.25009        5.42845
      2152         2       -2.00000       72.98019       28.25009        1.23010
      2153         2       -2.00000       73.14024       26.18808        7.52763
      2154         2       -2.00000       73.14024       26.18808        3.32928
      2155         2       -2.00000       73.31598       24.11910        1.23010
      2156         2       -2.00000       73.31598       24.11910        5.42845
      2157         2       -2.00000       73.50186       22.03659        3.32928
      2158         2       -2.00000       73.50186       22.03659        7.52763
      2159         2       -2.00000       73.69039       19.93581        1.23010
      2160         2       -2.00000       73.69039       19.93581        5.42845
      2161         2       -2.00000       73.87160       17.81732        3.32928
      2162         2       -2.00000       73.87160       17.81732        7.52763
      2163         2       -2.00000       74.03656       15.68709        1.23010
      2164         2       -2.00000       74.03656       15.68709        5.42845
      2165         2       -2.00000       74.18390       13.55243        7.52763
      2166         2       -2.00000       74.18390       13.55243        3.32928
      2167         2       -2.00000       74.31385       11.41872        5.42845
      2168         2       -2.00000       74.31385       11.41872        1.23010
      2169         2       -2.00000       74.42972        9.29105        3.32928
      2170         2       -2.00000       74.42972        9.29105        7.52763
      2171         2       -2.00000       74.53626        7.17357        5.42845
      2172         2       -2.00000       74.53626        7.17357        1.23010
      2173         2       -2.00000       74.63966        5.06869        7.52763
      2174         2       -2.00000       74.63966        5.06869        3.32928
      2175         2       -2.00000       74.74644        2.97680        5.42845
      2176         2       -2.00000       74.74644        2.97680        1.23010
      2177         2       -2.00000       74.86232        0.89600        7.52763
      2178         2       -2.00000       74.86232        0.89600        3.32928
      2179         2       -2.00000       74.99034       30.46335        5.42845
      2180         2       -2.00000       74.99034       30.46335        1.23010
      2181         2       -2.00000       75.13132       28.39333        3.32928
      2182         2       -2.00000       75.13132       28.39333        7.52763
      2183         2       -2.00000       75.28404       26.32173        5.42845
      2184         2       -2.00000       75.28404       26.32173        1.23010
      2185         2       -2.00000       75.44610       24.24386        3.32928
      2186         2       -2.00000       75.44610       24.24386        7.52763
      2187         2       -2.00000       75.61436       22.15556        1.23010
      2188         2       -2.00000       75.61436       22.15556        5.42845
      2189         2       -2.00000       75.78431       20.05428        3.32928
      2190         2       -2.00000       75.78431       20.05428        7.52763
      2191         2       -2.00000       75.95063       17.94021        1.23010
      2192         2       -2.00000       75.95063       17.94021        5.42845
      2193         2       -2.00000       76.10795       15.81704        3.32928
      2194         2       -2.00000       76.10795       15.81704        7.52763
      2195         2       -2.00000       76.25383       13.69000        5.42845
      2196         2       -2.00000       76.25383       13.69000        1.23010
      2197         2       -2.00000       76.38813       11.56408        7.52763
      2198         2       -2.00000       76.38813       11.56408        3.32928
      2199         2       -2.00000       76.51286        9.44347        1.23010
      2200         2       -2.00000       76.51286        9.44347        5.42845
      2201         2       -2.00000       76.63171        7.33121        7.52763
      2202         2       -2.00000       76.63171        7.33121        3.32928
      2203         2       -2.00000       76.74887        5.22888        5.42845
      2204         2       -2.00000       76.74887        5.22888        1.23010
      2205         2       -2.00000       76.86844        3.13624        3.32928
      2206         2       -2.00000       76.86844        3.13624        7.52763
      2207         2       -2.00000       76.99365        1.05151        1.23010
      2208         2       -2.00000       76.99365        1.05151        5.42845
      2209         2       -2.00000       77.12634       30.61219        3.32928
      2210         2       -2.00000       77.12634       30.61219        7.52763
      2211         2       -2.00000       77.26683       28.53378        5.42845
      2212         2       -2.00000       77.26683       28.53378        1.23010
      2213         2       -2.00000       77.41441       26.45345        7.52763
      2214         2       -2.00000       77.41441       26.45345        3.32928
      2215         2       -2.00000       77.56770       24.36805        5.42845
      2216         2       -2.00000       77.56770       24.36805        1.23010
      2217         2       -2.00000       77.72453       22.27516        7.52763
      2218         2       -2.00000       77.72453       22.27516        3.32928
      2219         2       -2.00000       77.88249       20.17343        1.23010
      2220         2       -2.00000       77.88249       20.17343        5.42845
      2221         2       -2.00000       78.03859       18.06317        3.32928
      2222         2       -2.00000       78.03859       18.06317        7.52763
      2223         2       -2.00000       78.18987       15.94673        5.42845
      2224         2       -2.00000       78.18987       15.94673        1.23010
      2225         2       -2.00000       78.33423       13.82770        3.32928
      2226         2       -2.00000       78.33423       13.82770        7.52763
      2227         2       -2.00000       78.47143       11.70985        5.42845
      2228         2       -2.00000       78.47143       11.70985        1.23010
      2229         2       -2.00000       78.60267        9.59623        7.52763
      2230         2       -2.00000       78.60267        9.59623        3.32928
      2231         2       -2.00000       78.73005        7.48890        5.42845
      2232         2       -2.00000       78.73005        7.48890        1.23010
      2233         2       -2.00000       78.85646        5.38864        3.32928
      2234         2       -2.00000       78.85646        5.38864        7.52763
      2235         2       -2.00000       78.98416        3.29479        1.23010
      2236         2       -2.00000       78.98416        3.29479        5.42845
      2237         2       -2.00000       79.11516        1.20579        3.32928
      2238         2       -2.00000       79.11516        1.20579        7.52763
      2239         2       -2.00000       79.25059       30.75991        5.42845
      2240         2       -2.00000       79.25059       30.75991        1.23010
      2241         2       -2.00000       79.39060       28.67373        7.52763
      2242         2       -2.00000       79.39060       28.67373        3.32928
      2243         2       -2.00000       79.53488       26.58548        1.23010
      2244         2       -2.00000       79.53488       26.58548        5.42845
      2245         2       -2.00000       79.68262       24.49348        7.52763
      2246         2       -2.00000       79.68262       24.49348        3.32928
      2247         2       -2.00000       79.83261       22.39647        5.42845
      2248         2       -2.00000       79.83261       22.39647        1.23010
      2249         2       -2.00000       79.98332       20.29408        3.32928
      2250         2       -2.00000       79.98332       20.29408        7.52763
      2251         2       -2.00000       80.13323       18.18685        5.42845
      2252         2       -2.00000       80.13323       18.18685        1.23010
      2253         2       -2.00000       80.28049       16.07633        3.32928
      2254         2       -2.00000       80.28049       16.07633        7.52763
      2255         2       -2.00000       80.42396       13.96483        5.42845
      2256         2       -2.00000       80.42396       13.96483        1.23010
