# Supplementary material for: Quantitative prediction of grain boundary thermal conductivities from local atomic environments
Source: Nat Commun. 2020 Apr 15;11:1854. doi: 10.1038/s41467-020-15619-9 (PMC7160158; doi:10.1038/s41467-020-15619-9)
Supplement: Supplementary file 4 — Supplementary Data 1 [file 41467_2020_15619_MOESM4_ESM.zip › MgO_GBs/sym_tilt/standard_pressure/001/s13_320.lmp]

LAMMPS data file

      1072          atoms
         0          bonds
         0         angles
         0      dihedrals
         0      impropers
         2     atom types
         0     bond types
         0    angle types
         0 dihedral types
         0 improper types

      0.0000000     79.1270550 xlo xhi
      0.0000000     15.2457860 ylo yhi
      0.0000000      8.3814270 zlo zhi
      0.0000000      0.0000000      0.0000000 xy xz yz

Masses

1                24.30500 # Mg
2                15.99940 # O

Atoms

         1         1        2.00000        0.29119        3.20686        5.44260
         2         1        2.00000        0.29119       10.82975        7.53795
         3         1        2.00000        0.29119        3.20686        1.25188
         4         1        2.00000        0.29119       10.82975        3.34724
         5         1        2.00000        0.87602       13.76109        7.53795
         6         1        2.00000        0.87602        6.13820        5.44260
         7         1        2.00000        0.87602       13.76109        3.34724
         8         1        2.00000        0.87602        6.13820        1.25188
         9         1        2.00000        1.45997        1.44710        7.53795
        10         1        2.00000        1.45997        9.06999        5.44260
        11         1        2.00000        1.45997        1.44710        3.34724
        12         1        2.00000        1.45997        9.06999        1.25188
        13         1        2.00000        2.04551       12.00138        5.44260
        14         1        2.00000        2.04551        4.37848        7.53795
        15         1        2.00000        2.04551       12.00138        1.25188
        16         1        2.00000        2.04551        4.37848        3.34724
        17         1        2.00000        2.62923       14.93285        5.44260
        18         1        2.00000        2.62923        7.30996        7.53795
        19         1        2.00000        2.62923       14.93285        1.25188
        20         1        2.00000        2.62923        7.30996        3.34724
        21         1        2.00000        3.21390        2.61907        5.44260
        22         1        2.00000        3.21390       10.24197        7.53795
        23         1        2.00000        3.21390        2.61907        1.25188
        24         1        2.00000        3.21390       10.24197        3.34724
        25         1        2.00000        3.79976       13.17271        7.53795
        26         1        2.00000        3.79976        5.54982        5.44260
        27         1        2.00000        3.79976       13.17271        3.34724
        28         1        2.00000        3.79976        5.54982        1.25188
        29         1        2.00000        4.38150        0.85934        7.53795
        30         1        2.00000        4.38150        8.48224        5.44260
        31         1        2.00000        4.38150        0.85934        3.34724
        32         1        2.00000        4.38150        8.48224        1.25188
        33         1        2.00000        4.97013       11.41327        5.44260
        34         1        2.00000        4.97013        3.79038        7.53795
        35         1        2.00000        4.97013       11.41327        1.25188
        36         1        2.00000        4.97013        3.79038        3.34724
        37         1        2.00000        5.55148       14.34438        5.44260
        38         1        2.00000        5.55148       14.34438        1.25188
        39         1        2.00000        5.55148        6.72149        7.53795
        40         1        2.00000        5.55148        6.72149        3.34724
        41         1        2.00000        6.13527        2.03210        5.44260
        42         1        2.00000        6.13527        9.65499        7.53795
        43         1        2.00000        6.13527        9.65499        3.34724
        44         1        2.00000        6.13527        2.03210        1.25188
        45         1        2.00000        6.72635       12.58328        3.34724
        46         1        2.00000        6.72635       12.58328        7.53795
        47         1        2.00000        6.72635        4.96038        5.44260
        48         1        2.00000        6.72635        4.96038        1.25188
        49         1        2.00000        7.29915        0.27253        7.53795
        50         1        2.00000        7.29915        0.27253        3.34724
        51         1        2.00000        7.29915        7.89543        5.44260
        52         1        2.00000        7.29915        7.89543        1.25188
        53         1        2.00000        7.89957       10.82506        1.25188
        54         1        2.00000        7.89957       10.82506        5.44260
        55         1        2.00000        7.89957        3.20216        7.53795
        56         1        2.00000        7.89957        3.20216        3.34724
        57         1        2.00000        8.47277       13.75389        1.25188
        58         1        2.00000        8.47277       13.75389        5.44260
        59         1        2.00000        8.47277        6.13100        3.34724
        60         1        2.00000        8.47277        6.13100        7.53795
        61         1        2.00000        9.05016        1.44963        5.44260
        62         1        2.00000        9.05016        9.07252        3.34724
        63         1        2.00000        9.05016        1.44963        1.25188
        64         1        2.00000        9.05016        9.07252        7.53795
        65         1        2.00000        9.66466       11.98892        3.34724
        66         1        2.00000        9.66466       11.98892        7.53795
        67         1        2.00000        9.66466        4.36603        5.44260
        68         1        2.00000        9.66466        4.36603        1.25188
        69         1        2.00000       10.20106       14.93361        7.53795
        70         1        2.00000       10.20106       14.93361        3.34724
        71         1        2.00000       10.20106        7.31072        5.44260
        72         1        2.00000       10.20106        7.31072        1.25188
        73         1        2.00000       10.85235       10.24413        5.44260
        74         1        2.00000       10.85235       10.24413        1.25188
        75         1        2.00000       10.85235        2.62124        7.53795
        76         1        2.00000       10.85235        2.62124        3.34724
        77         1        2.00000       11.39485       13.15144        1.25188
        78         1        2.00000       11.39485       13.15144        5.44260
        79         1        2.00000       11.39485        5.52855        3.34724
        80         1        2.00000       11.39485        5.52855        7.53795
        81         1        2.00000       11.92476        0.87613        5.44260
        82         1        2.00000       11.92476        0.87613        1.25188
        83         1        2.00000       11.92476        8.49902        3.34724
        84         1        2.00000       11.92476        8.49902        7.53795
        85         1        2.00000       12.66658       11.40975        3.34724
        86         1        2.00000       12.66658       11.40975        7.53795
        87         1        2.00000       12.66658        3.78686        5.44260
        88         1        2.00000       12.66658        3.78686        1.25188
        89         1        2.00000       13.05683       14.34593        7.53795
        90         1        2.00000       13.05683       14.34593        3.34724
        91         1        2.00000       13.05683        6.72304        5.44260
        92         1        2.00000       13.05683        6.72304        1.25188
        93         1        2.00000       13.89764        9.71955        5.44260
        94         1        2.00000       13.89764        9.71955        1.25188
        95         1        2.00000       13.89764        2.09666        3.34724
        96         1        2.00000       13.89764        2.09666        7.53795
        97         1        2.00000       14.38759       12.61487        1.25188
        98         1        2.00000       14.38759       12.61487        5.44260
        99         1        2.00000       14.38759        4.99197        7.53795
       100         1        2.00000       14.38759        4.99197        3.34724
       101         1        2.00000       14.65647        0.28513        1.25188
       102         1        2.00000       14.65647        0.28513        5.44260
       103         1        2.00000       14.65647        7.90802        3.34724
       104         1        2.00000       14.65647        7.90802        7.53795
       105         1        2.00000       15.82446       11.00455        3.34724
       106         1        2.00000       15.82446       11.00455        7.53795
       107         1        2.00000       15.82446        3.38165        1.25188
       108         1        2.00000       15.82446        3.38165        5.44260
       109         1        2.00000       15.96713       13.99319        7.53795
       110         1        2.00000       15.96713       13.99319        3.34724
       111         1        2.00000       15.96713        6.37030        1.25188
       112         1        2.00000       15.96713        6.37030        5.44260
       113         1        2.00000       17.44229        0.07987        1.25188
       114         1        2.00000       17.44229        0.07987        5.44260
       115         1        2.00000       17.44229        7.70277        3.34724
       116         1        2.00000       17.44229        7.70277        7.53795
       117         1        2.00000       17.44229       12.44995        5.44260
       118         1        2.00000       17.44229       12.44995        1.25188
       119         1        2.00000       17.44229        4.82706        3.34724
       120         1        2.00000       17.44229        4.82706        7.53795
       121         1        2.00000       17.44229        9.62854        1.25188
       122         1        2.00000       17.44229        9.62854        5.44260
       123         1        2.00000       17.44229        2.00564        3.34724
       124         1        2.00000       17.44229        2.00564        7.53795
       125         1        2.00000       18.91746       13.99319        7.53795
       126         1        2.00000       18.91746       13.99319        3.34724
       127         1        2.00000       18.91746        6.37030        5.44260
       128         1        2.00000       18.91746        6.37030        1.25188
       129         1        2.00000       19.06013       11.00455        3.34724
       130         1        2.00000       19.06013       11.00455        7.53795
       131         1        2.00000       19.06013        3.38165        5.44260
       132         1        2.00000       19.06013        3.38165        1.25188
       133         1        2.00000       20.22812        0.28513        5.44260
       134         1        2.00000       20.22812        0.28513        1.25188
       135         1        2.00000       20.22812        7.90802        3.34724
       136         1        2.00000       20.22812        7.90802        7.53795
       137         1        2.00000       20.49707       12.61487        5.44260
       138         1        2.00000       20.49707       12.61487        1.25188
       139         1        2.00000       20.49707        4.99197        7.53795
       140         1        2.00000       20.49707        4.99197        3.34724
       141         1        2.00000       20.98695        9.71955        5.44260
       142         1        2.00000       20.98695        9.71955        1.25188
       143         1        2.00000       20.98695        2.09666        3.34724
       144         1        2.00000       20.98695        2.09666        7.53795
       145         1        2.00000       21.82775       14.34593        3.34724
       146         1        2.00000       21.82775       14.34593        7.53795
       147         1        2.00000       21.82775        6.72304        5.44260
       148         1        2.00000       21.82775        6.72304        1.25188
       149         1        2.00000       22.21809       11.40975        3.34724
       150         1        2.00000       22.21809       11.40975        7.53795
       151         1        2.00000       22.21809        3.78686        5.44260
       152         1        2.00000       22.21809        3.78686        1.25188
       153         1        2.00000       22.95982        8.49902        3.34724
       154         1        2.00000       22.95982        8.49902        7.53795
       155         1        2.00000       22.95982        0.87613        1.25188
       156         1        2.00000       22.95982        0.87613        5.44260
       157         1        2.00000       23.48974       13.15144        5.44260
       158         1        2.00000       23.48974       13.15144        1.25188
       159         1        2.00000       23.48974        5.52855        7.53795
       160         1        2.00000       23.48974        5.52855        3.34724
       161         1        2.00000       24.03231       10.24413        1.25188
       162         1        2.00000       24.03231       10.24413        5.44260
       163         1        2.00000       24.03231        2.62124        3.34724
       164         1        2.00000       24.03231        2.62124        7.53795
       165         1        2.00000       24.68353       14.93361        3.34724
       166         1        2.00000       24.68353       14.93361        7.53795
       167         1        2.00000       24.68353        7.31072        5.44260
       168         1        2.00000       24.68353        7.31072        1.25188
       169         1        2.00000       25.21993       11.98892        7.53795
       170         1        2.00000       25.21993       11.98892        3.34724
       171         1        2.00000       25.21993        4.36603        1.25188
       172         1        2.00000       25.21993        4.36603        5.44260
       173         1        2.00000       25.83443        9.07252        3.34724
       174         1        2.00000       25.83443        9.07252        7.53795
       175         1        2.00000       25.83443        1.44963        1.25188
       176         1        2.00000       25.83443        1.44963        5.44260
       177         1        2.00000       26.41182       13.75389        1.25188
       178         1        2.00000       26.41182       13.75389        5.44260
       179         1        2.00000       26.41182        6.13100        3.34724
       180         1        2.00000       26.41182        6.13100        7.53795
       181         1        2.00000       26.98510       10.82506        1.25188
       182         1        2.00000       26.98510       10.82506        5.44260
       183         1        2.00000       26.98510        3.20216        7.53795
       184         1        2.00000       26.98510        3.20216        3.34724
       185         1        2.00000       27.58551        7.89543        1.25188
       186         1        2.00000       27.58551        7.89543        5.44260
       187         1        2.00000       27.58551        0.27253        7.53795
       188         1        2.00000       27.58551        0.27253        3.34724
       189         1        2.00000       28.15831       12.58328        7.53795
       190         1        2.00000       28.15831       12.58328        3.34724
       191         1        2.00000       28.15831        4.96038        1.25188
       192         1        2.00000       28.15831        4.96038        5.44260
       193         1        2.00000       28.74931        9.65499        3.34724
       194         1        2.00000       28.74931        9.65499        7.53795
       195         1        2.00000       28.74931        2.03210        1.25188
       196         1        2.00000       28.74931        2.03210        5.44260
       197         1        2.00000       29.33311       14.34438        5.44260
       198         1        2.00000       29.33311       14.34438        1.25188
       199         1        2.00000       29.33311        6.72149        3.34724
       200         1        2.00000       29.33311        6.72149        7.53795
       201         1        2.00000       29.91446       11.41327        5.44260
       202         1        2.00000       29.91446       11.41327        1.25188
       203         1        2.00000       29.91446        3.79038        7.53795
       204         1        2.00000       29.91446        3.79038        3.34724
       205         1        2.00000       30.50308        8.48224        1.25188
       206         1        2.00000       30.50308        8.48224        5.44260
       207         1        2.00000       30.50308        0.85934        7.53795
       208         1        2.00000       30.50308        0.85934        3.34724
       209         1        2.00000       31.08483       13.17271        7.53795
       210         1        2.00000       31.08483       13.17271        3.34724
       211         1        2.00000       31.08483        5.54982        1.25188
       212         1        2.00000       31.08483        5.54982        5.44260
       213         1        2.00000       31.67076       10.24197        7.53795
       214         1        2.00000       31.67076       10.24197        3.34724
       215         1        2.00000       31.67076        2.61907        1.25188
       216         1        2.00000       31.67076        2.61907        5.44260
       217         1        2.00000       32.25543       14.93285        5.44260
       218         1        2.00000       32.25543       14.93285        1.25188
       219         1        2.00000       32.25543        7.30996        7.53795
       220         1        2.00000       32.25543        7.30996        3.34724
       221         1        2.00000       32.83907       12.00138        1.25188
       222         1        2.00000       32.83907       12.00138        5.44260
       223         1        2.00000       32.83907        4.37848        7.53795
       224         1        2.00000       32.83907        4.37848        3.34724
       225         1        2.00000       33.42469        9.06999        5.44260
       226         1        2.00000       33.42469        9.06999        1.25188
       227         1        2.00000       33.42469        1.44710        3.34724
       228         1        2.00000       33.42469        1.44710        7.53795
       229         1        2.00000       34.00857       13.76109        3.34724
       230         1        2.00000       34.00857       13.76109        7.53795
       231         1        2.00000       34.00857        6.13820        1.25188
       232         1        2.00000       34.00857        6.13820        5.44260
       233         1        2.00000       34.59348       10.82975        7.53795
       234         1        2.00000       34.59348        3.20686        1.25188
       235         1        2.00000       34.59348       10.82975        3.34724
       236         1        2.00000       34.59348        3.20686        5.44260
       237         1        2.00000       35.17807        0.27520        1.25188
       238         1        2.00000       35.17807        7.89809        7.53795
       239         1        2.00000       35.17807        0.27520        5.44260
       240         1        2.00000       35.17807        7.89809        3.34724
       241         1        2.00000       35.76250       12.58945        1.25188
       242         1        2.00000       35.76250        4.96656        7.53795
       243         1        2.00000       35.76250       12.58945        5.44260
       244         1        2.00000       35.76250        4.96656        3.34724
       245         1        2.00000       36.34725        2.03505        7.53795
       246         1        2.00000       36.34725        9.65795        1.25188
       247         1        2.00000       36.34725        2.03505        3.34724
       248         1        2.00000       36.34725        9.65795        5.44260
       249         1        2.00000       36.93176       14.34921        7.53795
       250         1        2.00000       36.93176        6.72632        1.25188
       251         1        2.00000       36.93176       14.34921        3.34724
       252         1        2.00000       36.93176        6.72632        5.44260
       253         1        2.00000       37.51643       11.41775        7.53795
       254         1        2.00000       37.51643        3.79486        1.25188
       255         1        2.00000       37.51643       11.41775        3.34724
       256         1        2.00000       37.51643        3.79486        5.44260
       257         1        2.00000       38.10086        0.86323        1.25188
       258         1        2.00000       38.10086        8.48612        7.53795
       259         1        2.00000       38.10086        0.86323        5.44260
       260         1        2.00000       38.10086        8.48612        3.34724
       261         1        2.00000       38.68561       13.17751        1.25188
       262         1        2.00000       38.68561        5.55462        7.53795
       263         1        2.00000       38.68561       13.17751        5.44260
       264         1        2.00000       38.68561        5.55462        3.34724
       265         1        2.00000       39.27005        2.62308        7.53795
       266         1        2.00000       39.27005       10.24598        1.25188
       267         1        2.00000       39.27005        2.62308        3.34724
       268         1        2.00000       39.27005       10.24598        5.44260
       269         1        2.00000       39.85472       14.93721        7.53795
       270         1        2.00000       39.85472        7.31432        1.25188
       271         1        2.00000       39.85472       14.93721        3.34724
       272         1        2.00000       39.85472        7.31432        5.44260
       273         1        2.00000       40.43954       12.00587        7.53795
       274         1        2.00000       40.43954        4.38298        1.25188
       275         1        2.00000       40.43954       12.00587        3.34724
       276         1        2.00000       40.43954        4.38298        5.44260
       277         1        2.00000       41.02350        1.45119        1.25188
       278         1        2.00000       41.02350        9.07408        7.53795
       279         1        2.00000       41.02350        1.45119        5.44260
       280         1        2.00000       41.02350        9.07408        3.34724
       281         1        2.00000       41.60904       13.76559        1.25188
       282         1        2.00000       41.60904        6.14269        7.53795
       283         1        2.00000       41.60904       13.76559        5.44260
       284         1        2.00000       41.60904        6.14269        3.34724
       285         1        2.00000       42.19276       10.83411        1.25188
       286         1        2.00000       42.19276        3.21122        7.53795
       287         1        2.00000       42.19276       10.83411        5.44260
       288         1        2.00000       42.19276        3.21122        3.34724
       289         1        2.00000       42.77743        0.27923        7.53795
       290         1        2.00000       42.77743        7.90212        1.25188
       291         1        2.00000       42.77743        0.27923        3.34724
       292         1        2.00000       42.77743        7.90212        5.44260
       293         1        2.00000       43.36329       12.59425        7.53795
       294         1        2.00000       43.36329        4.97136        1.25188
       295         1        2.00000       43.36329       12.59425        3.34724
       296         1        2.00000       43.36329        4.97136        5.44260
       297         1        2.00000       43.94503        2.03894        1.25188
       298         1        2.00000       43.94503        9.66183        7.53795
       299         1        2.00000       43.94503        2.03894        5.44260
       300         1        2.00000       43.94503        9.66183        3.34724
       301         1        2.00000       44.53366       14.35371        5.44260
       302         1        2.00000       44.53366       14.35371        1.25188
       303         1        2.00000       44.53366        6.73082        7.53795
       304         1        2.00000       44.53366        6.73082        3.34724
       305         1        2.00000       45.11500       11.42258        1.25188
       306         1        2.00000       45.11500       11.42258        5.44260
       307         1        2.00000       45.11500        3.79969        3.34724
       308         1        2.00000       45.11500        3.79969        7.53795
       309         1        2.00000       45.69880        0.86619        7.53795
       310         1        2.00000       45.69880        0.86619        3.34724
       311         1        2.00000       45.69880        8.48908        5.44260
       312         1        2.00000       45.69880        8.48908        1.25188
       313         1        2.00000       46.28988       13.18369        3.34724
       314         1        2.00000       46.28988       13.18369        7.53795
       315         1        2.00000       46.28988        5.56079        5.44260
       316         1        2.00000       46.28988        5.56079        1.25188
       317         1        2.00000       46.86268        2.62575        1.25188
       318         1        2.00000       46.86268        2.62575        5.44260
       319         1        2.00000       46.86268       10.24864        3.34724
       320         1        2.00000       46.86268       10.24864        7.53795
       321         1        2.00000       47.46310       14.94191        1.25188
       322         1        2.00000       47.46310       14.94191        5.44260
       323         1        2.00000       47.46310        7.31901        3.34724
       324         1        2.00000       47.46310        7.31901        7.53795
       325         1        2.00000       48.03629       12.01307        1.25188
       326         1        2.00000       48.03629       12.01307        5.44260
       327         1        2.00000       48.03629        4.39018        7.53795
       328         1        2.00000       48.03629        4.39018        3.34724
       329         1        2.00000       48.61368        1.44865        7.53795
       330         1        2.00000       48.61368        1.44865        3.34724
       331         1        2.00000       48.61368        9.07155        5.44260
       332         1        2.00000       48.61368        9.07155        1.25188
       333         1        2.00000       49.22819       13.77804        7.53795
       334         1        2.00000       49.22819       13.77804        3.34724
       335         1        2.00000       49.22819        6.15515        5.44260
       336         1        2.00000       49.22819        6.15515        1.25188
       337         1        2.00000       49.76459        3.21046        5.44260
       338         1        2.00000       49.76459        3.21046        1.25188
       339         1        2.00000       49.76459       10.83335        7.53795
       340         1        2.00000       49.76459       10.83335        3.34724
       341         1        2.00000       50.41588        0.27706        5.44260
       342         1        2.00000       50.41588        0.27706        1.25188
       343         1        2.00000       50.41588        7.89995        3.34724
       344         1        2.00000       50.41588        7.89995        7.53795
       345         1        2.00000       50.95838       12.61552        5.44260
       346         1        2.00000       50.95838       12.61552        1.25188
       347         1        2.00000       50.95838        4.99263        3.34724
       348         1        2.00000       50.95838        4.99263        7.53795
       349         1        2.00000       51.48829        2.02216        7.53795
       350         1        2.00000       51.48829        2.02216        3.34724
       351         1        2.00000       51.48829        9.64505        5.44260
       352         1        2.00000       51.48829        9.64505        1.25188
       353         1        2.00000       52.23011       14.35722        3.34724
       354         1        2.00000       52.23011       14.35722        7.53795
       355         1        2.00000       52.23011        6.73432        5.44260
       356         1        2.00000       52.23011        6.73432        1.25188
       357         1        2.00000       52.62036       11.42103        7.53795
       358         1        2.00000       52.62036       11.42103        3.34724
       359         1        2.00000       52.62036        3.79814        5.44260
       360         1        2.00000       52.62036        3.79814        1.25188
       361         1        2.00000       53.46117        0.80162        5.44260
       362         1        2.00000       53.46117        0.80162        1.25188
       363         1        2.00000       53.46117        8.42452        3.34724
       364         1        2.00000       53.46117        8.42452        7.53795
       365         1        2.00000       53.95112       13.15210        1.25188
       366         1        2.00000       53.95112       13.15210        5.44260
       367         1        2.00000       53.95112        5.52920        3.34724
       368         1        2.00000       53.95112        5.52920        7.53795
       369         1        2.00000       54.21999       10.23605        5.44260
       370         1        2.00000       54.21999       10.23605        1.25188
       371         1        2.00000       54.21999        2.61316        7.53795
       372         1        2.00000       54.21999        2.61316        3.34724
       373         1        2.00000       55.38799       14.76243        7.53795
       374         1        2.00000       55.38799       14.76243        3.34724
       375         1        2.00000       55.38799        7.13954        5.44260
       376         1        2.00000       55.38799        7.13954        1.25188
       377         1        2.00000       55.53066       11.77377        7.53795
       378         1        2.00000       55.53066       11.77377        3.34724
       379         1        2.00000       55.53066        4.15088        1.25188
       380         1        2.00000       55.53066        4.15088        5.44260
       381         1        2.00000       57.00582        2.81841        7.53795
       382         1        2.00000       57.00582        2.81841        3.34724
       383         1        2.00000       57.00582       10.44131        5.44260
       384         1        2.00000       57.00582       10.44131        1.25188
       385         1        2.00000       57.00582       13.31701        5.44260
       386         1        2.00000       57.00582       13.31701        1.25188
       387         1        2.00000       57.00582        5.69412        7.53795
       388         1        2.00000       57.00582        5.69412        3.34724
       389         1        2.00000       57.00582        0.89264        5.44260
       390         1        2.00000       57.00582        0.89264        1.25188
       391         1        2.00000       57.00582        8.51553        7.53795
       392         1        2.00000       57.00582        8.51553        3.34724
       393         1        2.00000       58.48099       11.77377        3.34724
       394         1        2.00000       58.48099       11.77377        7.53795
       395         1        2.00000       58.48099        4.15088        5.44260
       396         1        2.00000       58.48099        4.15088        1.25188
       397         1        2.00000       58.62365       14.76243        3.34724
       398         1        2.00000       58.62365       14.76243        7.53795
       399         1        2.00000       58.62365        7.13954        5.44260
       400         1        2.00000       58.62365        7.13954        1.25188
       401         1        2.00000       59.79165        2.61316        3.34724
       402         1        2.00000       59.79165        2.61316        7.53795
       403         1        2.00000       59.79165       10.23605        5.44260
       404         1        2.00000       59.79165       10.23605        1.25188
       405         1        2.00000       60.06060       13.15210        1.25188
       406         1        2.00000       60.06060       13.15210        5.44260
       407         1        2.00000       60.06060        5.52920        3.34724
       408         1        2.00000       60.06060        5.52920        7.53795
       409         1        2.00000       60.55048        0.80162        5.44260
       410         1        2.00000       60.55048        0.80162        1.25188
       411         1        2.00000       60.55048        8.42452        3.34724
       412         1        2.00000       60.55048        8.42452        7.53795
       413         1        2.00000       61.39128       11.42103        7.53795
       414         1        2.00000       61.39128       11.42103        3.34724
       415         1        2.00000       61.39128        3.79814        5.44260
       416         1        2.00000       61.39128        3.79814        1.25188
       417         1        2.00000       61.78161       14.35722        3.34724
       418         1        2.00000       61.78161       14.35722        7.53795
       419         1        2.00000       61.78161        6.73432        5.44260
       420         1        2.00000       61.78161        6.73432        1.25188
       421         1        2.00000       62.52335        9.64505        5.44260
       422         1        2.00000       62.52335        2.02216        7.53795
       423         1        2.00000       62.52335        2.02216        3.34724
       424         1        2.00000       62.52335        9.64505        1.25188
       425         1        2.00000       63.05326       12.61552        1.25188
       426         1        2.00000       63.05326       12.61552        5.44260
       427         1        2.00000       63.05326        4.99263        3.34724
       428         1        2.00000       63.05326        4.99263        7.53795
       429         1        2.00000       63.59584        0.27706        5.44260
       430         1        2.00000       63.59584        0.27706        1.25188
       431         1        2.00000       63.59584        7.89995        7.53795
       432         1        2.00000       63.59584        7.89995        3.34724
       433         1        2.00000       64.24705       10.83335        7.53795
       434         1        2.00000       64.24705        3.21046        5.44260
       435         1        2.00000       64.24705        3.21046        1.25188
       436         1        2.00000       64.24705       10.83335        3.34724
       437         1        2.00000       64.78346       13.77804        7.53795
       438         1        2.00000       64.78346       13.77804        3.34724
       439         1        2.00000       64.78346        6.15515        1.25188
       440         1        2.00000       64.78346        6.15515        5.44260
       441         1        2.00000       65.39796        1.44865        7.53795
       442         1        2.00000       65.39796        1.44865        3.34724
       443         1        2.00000       65.39796        9.07155        5.44260
       444         1        2.00000       65.39796        9.07155        1.25188
       445         1        2.00000       65.97535       12.01307        5.44260
       446         1        2.00000       65.97535       12.01307        1.25188
       447         1        2.00000       65.97535        4.39018        7.53795
       448         1        2.00000       65.97535        4.39018        3.34724
       449         1        2.00000       66.54862       14.94191        1.25188
       450         1        2.00000       66.54862       14.94191        5.44260
       451         1        2.00000       66.54862        7.31901        7.53795
       452         1        2.00000       66.54862        7.31901        3.34724
       453         1        2.00000       67.14904       10.24864        7.53795
       454         1        2.00000       67.14904        2.62575        1.25188
       455         1        2.00000       67.14904        2.62575        5.44260
       456         1        2.00000       67.14904       10.24864        3.34724
       457         1        2.00000       67.72184       13.18369        3.34724
       458         1        2.00000       67.72184       13.18369        7.53795
       459         1        2.00000       67.72184        5.56079        1.25188
       460         1        2.00000       67.72184        5.56079        5.44260
       461         1        2.00000       68.31284        0.86619        7.53795
       462         1        2.00000       68.31284        0.86619        3.34724
       463         1        2.00000       68.31284        8.48908        5.44260
       464         1        2.00000       68.31284        8.48908        1.25188
       465         1        2.00000       68.89664       11.42258        5.44260
       466         1        2.00000       68.89664       11.42258        1.25188
       467         1        2.00000       68.89664        3.79969        7.53795
       468         1        2.00000       68.89664        3.79969        3.34724
       469         1        2.00000       69.47799       14.35371        1.25188
       470         1        2.00000       69.47799       14.35371        5.44260
       471         1        2.00000       69.47799        6.73082        7.53795
       472         1        2.00000       69.47799        6.73082        3.34724
       473         1        2.00000       70.06661        9.66183        7.53795
       474         1        2.00000       70.06661        9.66183        3.34724
       475         1        2.00000       70.06661        2.03894        1.25188
       476         1        2.00000       70.06661        2.03894        5.44260
       477         1        2.00000       70.64835       12.59425        3.34724
       478         1        2.00000       70.64835       12.59425        7.53795
       479         1        2.00000       70.64835        4.97136        1.25188
       480         1        2.00000       70.64835        4.97136        5.44260
       481         1        2.00000       71.23429        0.27923        3.34724
       482         1        2.00000       71.23429        0.27923        7.53795
       483         1        2.00000       71.23429        7.90212        5.44260
       484         1        2.00000       71.23429        7.90212        1.25188
       485         1        2.00000       71.81896       10.83411        5.44260
       486         1        2.00000       71.81896       10.83411        1.25188
       487         1        2.00000       71.81896        3.21122        3.34724
       488         1        2.00000       71.81896        3.21122        7.53795
       489         1        2.00000       72.40260       13.76559        1.25188
       490         1        2.00000       72.40260       13.76559        5.44260
       491         1        2.00000       72.40260        6.14269        7.53795
       492         1        2.00000       72.40260        6.14269        3.34724
       493         1        2.00000       72.98822        9.07408        7.53795
       494         1        2.00000       72.98822        1.45119        1.25188
       495         1        2.00000       72.98822        1.45119        5.44260
       496         1        2.00000       72.98822        9.07408        3.34724
       497         1        2.00000       73.57210       12.00587        3.34724
       498         1        2.00000       73.57210       12.00587        7.53795
       499         1        2.00000       73.57210        4.38298        5.44260
       500         1        2.00000       73.57210        4.38298        1.25188
       501         1        2.00000       74.15701       14.93721        3.34724
       502         1        2.00000       74.15701       14.93721        7.53795
       503         1        2.00000       74.15701        7.31432        5.44260
       504         1        2.00000       74.15701        7.31432        1.25188
       505         1        2.00000       74.74160        2.62308        7.53795
       506         1        2.00000       74.74160       10.24598        5.44260
       507         1        2.00000       74.74160        2.62308        3.34724
       508         1        2.00000       74.74160       10.24598        1.25188
       509         1        2.00000       75.32603       13.17751        5.44260
       510         1        2.00000       75.32603        5.55462        7.53795
       511         1        2.00000       75.32603       13.17751        1.25188
       512         1        2.00000       75.32603        5.55462        3.34724
       513         1        2.00000       75.91078        0.86323        5.44260
       514         1        2.00000       75.91078        8.48612        7.53795
       515         1        2.00000       75.91078        0.86323        1.25188
       516         1        2.00000       75.91078        8.48612        3.34724
       517         1        2.00000       76.49529       11.41775        7.53795
       518         1        2.00000       76.49529        3.79486        5.44260
       519         1        2.00000       76.49529       11.41775        3.34724
       520         1        2.00000       76.49529        3.79486        1.25188
       521         1        2.00000       77.07996       14.34921        7.53795
       522         1        2.00000       77.07996        6.72632        5.44260
       523         1        2.00000       77.07996       14.34921        3.34724
       524         1        2.00000       77.07996        6.72632        1.25188
       525         1        2.00000       77.66439        2.03505        7.53795
       526         1        2.00000       77.66439        9.65795        5.44260
       527         1        2.00000       77.66439        2.03505        3.34724
       528         1        2.00000       77.66439        9.65795        1.25188
       529         1        2.00000       78.24914       12.58945        5.44260
       530         1        2.00000       78.24914        4.96656        7.53795
       531         1        2.00000       78.24914       12.58945        1.25188
       532         1        2.00000       78.24914        4.96656        3.34724
       533         1        2.00000       78.83357        0.27520        5.44260
       534         1        2.00000       78.83357        7.89809        7.53795
       535         1        2.00000       78.83357        0.27520        1.25188
       536         1        2.00000       78.83357        7.89809        3.34724
       537         2       -2.00000        0.29119        3.20684        7.53795
       538         2       -2.00000        0.29119       10.82974        5.44260
       539         2       -2.00000        0.29119        3.20684        3.34724
       540         2       -2.00000        0.29119       10.82974        1.25188
       541         2       -2.00000        0.87602       13.76111        5.44260
       542         2       -2.00000        0.87602        6.13821        7.53795
       543         2       -2.00000        0.87602       13.76111        1.25188
       544         2       -2.00000        0.87602        6.13821        3.34724
       545         2       -2.00000        1.45997        1.44710        5.44260
       546         2       -2.00000        1.45997        9.06999        7.53795
       547         2       -2.00000        1.45997        1.44710        1.25188
       548         2       -2.00000        1.45997        9.06999        3.34724
       549         2       -2.00000        2.04551       12.00136        7.53795
       550         2       -2.00000        2.04551        4.37847        5.44260
       551         2       -2.00000        2.04551       12.00136        3.34724
       552         2       -2.00000        2.04551        4.37847        1.25188
       553         2       -2.00000        2.62923       14.93287        7.53795
       554         2       -2.00000        2.62923        7.30997        5.44260
       555         2       -2.00000        2.62923       14.93287        3.34724
       556         2       -2.00000        2.62923        7.30997        1.25188
       557         2       -2.00000        3.21390        2.61904        7.53795
       558         2       -2.00000        3.21390       10.24194        5.44260
       559         2       -2.00000        3.21390        2.61904        3.34724
       560         2       -2.00000        3.21390       10.24194        1.25188
       561         2       -2.00000        3.79976       13.17274        5.44260
       562         2       -2.00000        3.79976        5.54985        7.53795
       563         2       -2.00000        3.79976       13.17274        1.25188
       564         2       -2.00000        3.79976        5.54985        3.34724
       565         2       -2.00000        4.38158        0.85934        5.44260
       566         2       -2.00000        4.38158        8.48224        7.53795
       567         2       -2.00000        4.38158        0.85934        1.25188
       568         2       -2.00000        4.38158        8.48224        3.34724
       569         2       -2.00000        4.97005       11.41325        7.53795
       570         2       -2.00000        4.97005        3.79036        5.44260
       571         2       -2.00000        4.97005       11.41325        3.34724
       572         2       -2.00000        4.97005        3.79036        1.25188
       573         2       -2.00000        5.55148       14.34442        7.53795
       574         2       -2.00000        5.55148       14.34442        3.34724
       575         2       -2.00000        5.55148        6.72153        5.44260
       576         2       -2.00000        5.55148        6.72153        1.25188
       577         2       -2.00000        6.13543        9.65490        1.25188
       578         2       -2.00000        6.13543        9.65490        5.44260
       579         2       -2.00000        6.13543        2.03200        7.53795
       580         2       -2.00000        6.13543        2.03200        3.34724
       581         2       -2.00000        6.72620       12.58332        5.44260
       582         2       -2.00000        6.72620       12.58332        1.25188
       583         2       -2.00000        6.72620        4.96043        3.34724
       584         2       -2.00000        6.72620        4.96043        7.53795
       585         2       -2.00000        7.29931        0.27258        5.44260
       586         2       -2.00000        7.29931        0.27258        1.25188
       587         2       -2.00000        7.29931        7.89547        3.34724
       588         2       -2.00000        7.29931        7.89547        7.53795
       589         2       -2.00000        7.89925       10.82501        3.34724
       590         2       -2.00000        7.89925       10.82501        7.53795
       591         2       -2.00000        7.89925        3.20212        1.25188
       592         2       -2.00000        7.89925        3.20212        5.44260
       593         2       -2.00000        8.47261       13.75402        3.34724
       594         2       -2.00000        8.47261       13.75402        7.53795
       595         2       -2.00000        8.47261        6.13112        5.44260
       596         2       -2.00000        8.47261        6.13112        1.25188
       597         2       -2.00000        9.05055        1.44946        7.53795
       598         2       -2.00000        9.05055        9.07236        1.25188
       599         2       -2.00000        9.05055        9.07236        5.44260
       600         2       -2.00000        9.05055        1.44946        3.34724
       601         2       -2.00000        9.66442       11.98900        1.25188
       602         2       -2.00000        9.66442       11.98900        5.44260
       603         2       -2.00000        9.66442        4.36610        3.34724
       604         2       -2.00000        9.66442        4.36610        7.53795
       605         2       -2.00000       10.20153       14.93369        5.44260
       606         2       -2.00000       10.20153       14.93369        1.25188
       607         2       -2.00000       10.20153        7.31080        3.34724
       608         2       -2.00000       10.20153        7.31080        7.53795
       609         2       -2.00000       10.85180       10.24415        7.53795
       610         2       -2.00000       10.85180       10.24415        3.34724
       611         2       -2.00000       10.85180        2.62125        5.44260
       612         2       -2.00000       10.85180        2.62125        1.25188
       613         2       -2.00000       11.39438       13.15130        3.34724
       614         2       -2.00000       11.39438       13.15130        7.53795
       615         2       -2.00000       11.39438        5.52841        5.44260
       616         2       -2.00000       11.39438        5.52841        1.25188
       617         2       -2.00000       11.92524        0.87578        7.53795
       618         2       -2.00000       11.92524        0.87578        3.34724
       619         2       -2.00000       11.92524        8.49867        5.44260
       620         2       -2.00000       11.92524        8.49867        1.25188
       621         2       -2.00000       12.66642       11.40996        5.44260
       622         2       -2.00000       12.66642       11.40996        1.25188
       623         2       -2.00000       12.66642        3.78707        3.34724
       624         2       -2.00000       12.66642        3.78707        7.53795
       625         2       -2.00000       13.05747       14.34636        1.25188
       626         2       -2.00000       13.05747       14.34636        5.44260
       627         2       -2.00000       13.05747        6.72347        3.34724
       628         2       -2.00000       13.05747        6.72347        7.53795
       629         2       -2.00000       13.89716        9.72024        3.34724
       630         2       -2.00000       13.89716        9.72024        7.53795
       631         2       -2.00000       13.89716        2.09735        1.25188
       632         2       -2.00000       13.89716        2.09735        5.44260
       633         2       -2.00000       14.38720       12.61455        3.34724
       634         2       -2.00000       14.38720       12.61455        7.53795
       635         2       -2.00000       14.38720        4.99165        5.44260
       636         2       -2.00000       14.38720        4.99165        1.25188
       637         2       -2.00000       14.65457        0.28284        3.34724
       638         2       -2.00000       14.65457        0.28284        7.53795
       639         2       -2.00000       14.65457        7.90573        5.44260
       640         2       -2.00000       14.65457        7.90573        1.25188
       641         2       -2.00000       15.82517       11.00630        5.44260
       642         2       -2.00000       15.82517       11.00630        1.25188
       643         2       -2.00000       15.82517        3.38341        3.34724
       644         2       -2.00000       15.82517        3.38341        7.53795
       645         2       -2.00000       15.96760       13.99478        5.44260
       646         2       -2.00000       15.96760       13.99478        1.25188
       647         2       -2.00000       15.96760        6.37188        3.34724
       648         2       -2.00000       15.96760        6.37188        7.53795
       649         2       -2.00000       17.44229        0.07783        3.34724
       650         2       -2.00000       17.44229        0.07783        7.53795
       651         2       -2.00000       17.44229        7.70072        1.25188
       652         2       -2.00000       17.44229        7.70072        5.44260
       653         2       -2.00000       17.44229       12.45017        3.34724
       654         2       -2.00000       17.44229       12.45017        7.53795
       655         2       -2.00000       17.44229        4.82727        1.25188
       656         2       -2.00000       17.44229        4.82727        5.44260
       657         2       -2.00000       17.44229        9.63058        3.34724
       658         2       -2.00000       17.44229        9.63058        7.53795
       659         2       -2.00000       17.44229        2.00769        5.44260
       660         2       -2.00000       17.44229        2.00769        1.25188
       661         2       -2.00000       18.91706       13.99478        1.25188
       662         2       -2.00000       18.91706       13.99478        5.44260
       663         2       -2.00000       18.91706        6.37188        7.53795
       664         2       -2.00000       18.91706        6.37188        3.34724
       665         2       -2.00000       19.05941       11.00630        1.25188
       666         2       -2.00000       19.05941       11.00630        5.44260
       667         2       -2.00000       19.05941        3.38341        7.53795
       668         2       -2.00000       19.05941        3.38341        3.34724
       669         2       -2.00000       20.23002        0.28284        3.34724
       670         2       -2.00000       20.23002        0.28284        7.53795
       671         2       -2.00000       20.23002        7.90573        5.44260
       672         2       -2.00000       20.23002        7.90573        1.25188
       673         2       -2.00000       20.49739       12.61455        3.34724
       674         2       -2.00000       20.49739       12.61455        7.53795
       675         2       -2.00000       20.49739        4.99165        5.44260
       676         2       -2.00000       20.49739        4.99165        1.25188
       677         2       -2.00000       20.98742        9.72024        7.53795
       678         2       -2.00000       20.98742        9.72024        3.34724
       679         2       -2.00000       20.98742        2.09735        5.44260
       680         2       -2.00000       20.98742        2.09735        1.25188
       681         2       -2.00000       21.82712       14.34636        1.25188
       682         2       -2.00000       21.82712       14.34636        5.44260
       683         2       -2.00000       21.82712        6.72347        7.53795
       684         2       -2.00000       21.82712        6.72347        3.34724
       685         2       -2.00000       22.21816       11.40996        5.44260
       686         2       -2.00000       22.21816       11.40996        1.25188
       687         2       -2.00000       22.21816        3.78707        7.53795
       688         2       -2.00000       22.21816        3.78707        3.34724
       689         2       -2.00000       22.95935        0.87578        7.53795
       690         2       -2.00000       22.95935        0.87578        3.34724
       691         2       -2.00000       22.95935        8.49867        5.44260
       692         2       -2.00000       22.95935        8.49867        1.25188
       693         2       -2.00000       23.49021       13.15130        3.34724
       694         2       -2.00000       23.49021       13.15130        7.53795
       695         2       -2.00000       23.49021        5.52841        5.44260
       696         2       -2.00000       23.49021        5.52841        1.25188
       697         2       -2.00000       24.03279       10.24415        7.53795
       698         2       -2.00000       24.03279       10.24415        3.34724
       699         2       -2.00000       24.03279        2.62125        1.25188
       700         2       -2.00000       24.03279        2.62125        5.44260
       701         2       -2.00000       24.68305       14.93369        1.25188
       702         2       -2.00000       24.68305       14.93369        5.44260
       703         2       -2.00000       24.68305        7.31080        3.34724
       704         2       -2.00000       24.68305        7.31080        7.53795
       705         2       -2.00000       25.22017       11.98900        1.25188
       706         2       -2.00000       25.22017       11.98900        5.44260
       707         2       -2.00000       25.22017        4.36610        7.53795
       708         2       -2.00000       25.22017        4.36610        3.34724
       709         2       -2.00000       25.83403        9.07236        1.25188
       710         2       -2.00000       25.83403        9.07236        5.44260
       711         2       -2.00000       25.83403        1.44946        7.53795
       712         2       -2.00000       25.83403        1.44946        3.34724
       713         2       -2.00000       26.41198       13.75402        7.53795
       714         2       -2.00000       26.41198       13.75402        3.34724
       715         2       -2.00000       26.41198        6.13112        1.25188
       716         2       -2.00000       26.41198        6.13112        5.44260
       717         2       -2.00000       26.98533       10.82501        7.53795
       718         2       -2.00000       26.98533       10.82501        3.34724
       719         2       -2.00000       26.98533        3.20212        1.25188
       720         2       -2.00000       26.98533        3.20212        5.44260
       721         2       -2.00000       27.58527        7.89547        3.34724
       722         2       -2.00000       27.58527        0.27258        1.25188
       723         2       -2.00000       27.58527        0.27258        5.44260
       724         2       -2.00000       27.58527        7.89547        7.53795
       725         2       -2.00000       28.15839       12.58332        1.25188
       726         2       -2.00000       28.15839        4.96043        7.53795
       727         2       -2.00000       28.15839        4.96043        3.34724
       728         2       -2.00000       28.15839       12.58332        5.44260
       729         2       -2.00000       28.74915        2.03200        7.53795
       730         2       -2.00000       28.74915        2.03200        3.34724
       731         2       -2.00000       28.74915        9.65490        1.25188
       732         2       -2.00000       28.74915        9.65490        5.44260
       733         2       -2.00000       29.33311       14.34442        7.53795
       734         2       -2.00000       29.33311       14.34442        3.34724
       735         2       -2.00000       29.33311        6.72153        1.25188
       736         2       -2.00000       29.33311        6.72153        5.44260
       737         2       -2.00000       29.91454       11.41325        7.53795
       738         2       -2.00000       29.91454       11.41325        3.34724
       739         2       -2.00000       29.91454        3.79036        1.25188
       740         2       -2.00000       29.91454        3.79036        5.44260
       741         2       -2.00000       30.50300        8.48224        3.34724
       742         2       -2.00000       30.50300        8.48224        7.53795
       743         2       -2.00000       30.50300        0.85934        1.25188
       744         2       -2.00000       30.50300        0.85934        5.44260
       745         2       -2.00000       31.08483       13.17274        1.25188
       746         2       -2.00000       31.08483       13.17274        5.44260
       747         2       -2.00000       31.08483        5.54985        7.53795
       748         2       -2.00000       31.08483        5.54985        3.34724
       749         2       -2.00000       31.67068       10.24194        5.44260
       750         2       -2.00000       31.67068       10.24194        1.25188
       751         2       -2.00000       31.67068        2.61904        7.53795
       752         2       -2.00000       31.67068        2.61904        3.34724
       753         2       -2.00000       32.25543       14.93287        3.34724
       754         2       -2.00000       32.25543       14.93287        7.53795
       755         2       -2.00000       32.25543        7.30997        5.44260
       756         2       -2.00000       32.25543        7.30997        1.25188
       757         2       -2.00000       32.83907       12.00136        7.53795
       758         2       -2.00000       32.83907       12.00136        3.34724
       759         2       -2.00000       32.83907        4.37847        1.25188
       760         2       -2.00000       32.83907        4.37847        5.44260
       761         2       -2.00000       33.42461        9.06999        7.53795
       762         2       -2.00000       33.42461        9.06999        3.34724
       763         2       -2.00000       33.42461        1.44710        1.25188
       764         2       -2.00000       33.42461        1.44710        5.44260
       765         2       -2.00000       34.00865        6.13821        3.34724
       766         2       -2.00000       34.00865       13.76111        1.25188
       767         2       -2.00000       34.00865       13.76111        5.44260
       768         2       -2.00000       34.00865        6.13821        7.53795
       769         2       -2.00000       34.59340       10.82974        1.25188
       770         2       -2.00000       34.59340        3.20684        7.53795
       771         2       -2.00000       34.59340       10.82974        5.44260
       772         2       -2.00000       34.59340        3.20684        3.34724
       773         2       -2.00000       35.17807        0.27520        7.53795
       774         2       -2.00000       35.17807        7.89809        1.25188
       775         2       -2.00000       35.17807        0.27520        3.34724
       776         2       -2.00000       35.17807        7.89809        5.44260
       777         2       -2.00000       35.76250       12.58945        7.53795
       778         2       -2.00000       35.76250        4.96656        1.25188
       779         2       -2.00000       35.76250       12.58945        3.34724
       780         2       -2.00000       35.76250        4.96656        5.44260
       781         2       -2.00000       36.34725        2.03505        1.25188
       782         2       -2.00000       36.34725        9.65795        7.53795
       783         2       -2.00000       36.34725        2.03505        5.44260
       784         2       -2.00000       36.34725        9.65795        3.34724
       785         2       -2.00000       36.93176       14.34921        1.25188
       786         2       -2.00000       36.93176        6.72632        7.53795
       787         2       -2.00000       36.93176       14.34921        5.44260
       788         2       -2.00000       36.93176        6.72632        3.34724
       789         2       -2.00000       37.51643       11.41775        1.25188
       790         2       -2.00000       37.51643        3.79486        7.53795
       791         2       -2.00000       37.51643       11.41775        5.44260
       792         2       -2.00000       37.51643        3.79486        3.34724
       793         2       -2.00000       38.10086        0.86323        7.53795
       794         2       -2.00000       38.10086        8.48612        1.25188
       795         2       -2.00000       38.10086        0.86323        3.34724
       796         2       -2.00000       38.10086        8.48612        5.44260
       797         2       -2.00000       38.68561       13.17751        7.53795
       798         2       -2.00000       38.68561        5.55462        1.25188
       799         2       -2.00000       38.68561       13.17751        3.34724
       800         2       -2.00000       38.68561        5.55462        5.44260
       801         2       -2.00000       39.27005        2.62308        1.25188
       802         2       -2.00000       39.27005       10.24598        7.53795
       803         2       -2.00000       39.27005        2.62308        5.44260
       804         2       -2.00000       39.27005       10.24598        3.34724
       805         2       -2.00000       39.85472       14.93723        1.25188
       806         2       -2.00000       39.85472        7.31433        7.53795
       807         2       -2.00000       39.85472       14.93723        5.44260
       808         2       -2.00000       39.85472        7.31433        3.34724
       809         2       -2.00000       40.43954       12.00586        1.25188
       810         2       -2.00000       40.43954        4.38297        7.53795
       811         2       -2.00000       40.43954       12.00586        5.44260
       812         2       -2.00000       40.43954        4.38297        3.34724
       813         2       -2.00000       41.02350        1.45119        7.53795
       814         2       -2.00000       41.02350        9.07408        1.25188
       815         2       -2.00000       41.02350        1.45119        3.34724
       816         2       -2.00000       41.02350        9.07408        5.44260
       817         2       -2.00000       41.60904       13.76560        7.53795
       818         2       -2.00000       41.60904        6.14271        1.25188
       819         2       -2.00000       41.60904       13.76560        3.34724
       820         2       -2.00000       41.60904        6.14271        5.44260
       821         2       -2.00000       42.19276       10.83410        7.53795
       822         2       -2.00000       42.19276        3.21120        1.25188
       823         2       -2.00000       42.19276       10.83410        3.34724
       824         2       -2.00000       42.19276        3.21120        5.44260
       825         2       -2.00000       42.77743        0.27924        1.25188
       826         2       -2.00000       42.77743        7.90213        7.53795
       827         2       -2.00000       42.77743        0.27924        5.44260
       828         2       -2.00000       42.77743        7.90213        3.34724
       829         2       -2.00000       43.36329       12.59424        1.25188
       830         2       -2.00000       43.36329        4.97135        7.53795
       831         2       -2.00000       43.36329       12.59424        5.44260
       832         2       -2.00000       43.36329        4.97135        3.34724
       833         2       -2.00000       43.94511        2.03894        7.53795
       834         2       -2.00000       43.94511        9.66183        1.25188
       835         2       -2.00000       43.94511        2.03894        3.34724
       836         2       -2.00000       43.94511        9.66183        5.44260
       837         2       -2.00000       44.53358       14.35372        3.34724
       838         2       -2.00000       44.53358       14.35372        7.53795
       839         2       -2.00000       44.53358        6.73083        5.44260
       840         2       -2.00000       44.53358        6.73083        1.25188
       841         2       -2.00000       45.11500       11.42254        3.34724
       842         2       -2.00000       45.11500        3.79965        5.44260
       843         2       -2.00000       45.11500        3.79965        1.25188
       844         2       -2.00000       45.11500       11.42254        7.53795
       845         2       -2.00000       45.69896        0.86628        1.25188
       846         2       -2.00000       45.69896        0.86628        5.44260
       847         2       -2.00000       45.69896        8.48917        3.34724
       848         2       -2.00000       45.69896        8.48917        7.53795
       849         2       -2.00000       46.28972       13.18364        1.25188
       850         2       -2.00000       46.28972       13.18364        5.44260
       851         2       -2.00000       46.28972        5.56075        3.34724
       852         2       -2.00000       46.28972        5.56075        7.53795
       853         2       -2.00000       46.86284        2.62572        7.53795
       854         2       -2.00000       46.86284        2.62572        3.34724
       855         2       -2.00000       46.86284       10.24861        5.44260
       856         2       -2.00000       46.86284       10.24861        1.25188
       857         2       -2.00000       47.46278       14.94197        7.53795
       858         2       -2.00000       47.46278       14.94197        3.34724
       859         2       -2.00000       47.46278        7.31907        5.44260
       860         2       -2.00000       47.46278        7.31907        1.25188
       861         2       -2.00000       48.03614       12.01295        3.34724
       862         2       -2.00000       48.03614       12.01295        7.53795
       863         2       -2.00000       48.03614        4.39005        5.44260
       864         2       -2.00000       48.03614        4.39005        1.25188
       865         2       -2.00000       48.61408        1.44882        1.25188
       866         2       -2.00000       48.61408        1.44882        5.44260
       867         2       -2.00000       48.61408        9.07172        7.53795
       868         2       -2.00000       48.61408        9.07172        3.34724
       869         2       -2.00000       49.22795       13.77797        5.44260
       870         2       -2.00000       49.22795       13.77797        1.25188
       871         2       -2.00000       49.22795        6.15507        3.34724
       872         2       -2.00000       49.22795        6.15507        7.53795
       873         2       -2.00000       49.76506        3.21038        7.53795
       874         2       -2.00000       49.76506        3.21038        3.34724
       875         2       -2.00000       49.76506       10.83327        5.44260
       876         2       -2.00000       49.76506       10.83327        1.25188
       877         2       -2.00000       50.41533        0.27703        3.34724
       878         2       -2.00000       50.41533        0.27703        7.53795
       879         2       -2.00000       50.41533        7.89992        1.25188
       880         2       -2.00000       50.41533        7.89992        5.44260
       881         2       -2.00000       50.95790       12.61566        7.53795
       882         2       -2.00000       50.95790       12.61566        3.34724
       883         2       -2.00000       50.95790        4.99277        5.44260
       884         2       -2.00000       50.95790        4.99277        1.25188
       885         2       -2.00000       51.48877        2.02251        1.25188
       886         2       -2.00000       51.48877        2.02251        5.44260
       887         2       -2.00000       51.48877        9.64540        7.53795
       888         2       -2.00000       51.48877        9.64540        3.34724
       889         2       -2.00000       52.22995       14.35700        5.44260
       890         2       -2.00000       52.22995       14.35700        1.25188
       891         2       -2.00000       52.22995        6.73411        3.34724
       892         2       -2.00000       52.22995        6.73411        7.53795
       893         2       -2.00000       52.62099       11.42060        5.44260
       894         2       -2.00000       52.62099       11.42060        1.25188
       895         2       -2.00000       52.62099        3.79771        7.53795
       896         2       -2.00000       52.62099        3.79771        3.34724
       897         2       -2.00000       53.46069        0.80094        3.34724
       898         2       -2.00000       53.46069        0.80094        7.53795
       899         2       -2.00000       53.46069        8.42383        1.25188
       900         2       -2.00000       53.46069        8.42383        5.44260
       901         2       -2.00000       53.95073       13.15242        7.53795
       902         2       -2.00000       53.95073       13.15242        3.34724
       903         2       -2.00000       53.95073        5.52952        5.44260
       904         2       -2.00000       53.95073        5.52952        1.25188
       905         2       -2.00000       54.21810        2.61545        5.44260
       906         2       -2.00000       54.21810        2.61545        1.25188
       907         2       -2.00000       54.21810       10.23834        3.34724
       908         2       -2.00000       54.21810       10.23834        7.53795
       909         2       -2.00000       55.38870       14.76067        5.44260
       910         2       -2.00000       55.38870       14.76067        1.25188
       911         2       -2.00000       55.38870        7.13777        3.34724
       912         2       -2.00000       55.38870        7.13777        7.53795
       913         2       -2.00000       55.53113       11.77219        5.44260
       914         2       -2.00000       55.53113       11.77219        1.25188
       915         2       -2.00000       55.53113        4.14929        3.34724
       916         2       -2.00000       55.53113        4.14929        7.53795
       917         2       -2.00000       57.00582        2.82047        5.44260
       918         2       -2.00000       57.00582        2.82047        1.25188
       919         2       -2.00000       57.00582       10.44336        7.53795
       920         2       -2.00000       57.00582       10.44336        3.34724
       921         2       -2.00000       57.00582       13.31680        7.53795
       922         2       -2.00000       57.00582       13.31680        3.34724
       923         2       -2.00000       57.00582        5.69390        5.44260
       924         2       -2.00000       57.00582        5.69390        1.25188
       925         2       -2.00000       57.00582        0.89060        3.34724
       926         2       -2.00000       57.00582        0.89060        7.53795
       927         2       -2.00000       57.00582        8.51349        5.44260
       928         2       -2.00000       57.00582        8.51349        1.25188
       929         2       -2.00000       58.48059       11.77219        1.25188
       930         2       -2.00000       58.48059       11.77219        5.44260
       931         2       -2.00000       58.48059        4.14929        7.53795
       932         2       -2.00000       58.48059        4.14929        3.34724
       933         2       -2.00000       58.62294       14.76067        1.25188
       934         2       -2.00000       58.62294       14.76067        5.44260
       935         2       -2.00000       58.62294        7.13777        3.34724
       936         2       -2.00000       58.62294        7.13777        7.53795
       937         2       -2.00000       59.79355        2.61545        5.44260
       938         2       -2.00000       59.79355        2.61545        1.25188
       939         2       -2.00000       59.79355       10.23834        3.34724
       940         2       -2.00000       59.79355       10.23834        7.53795
       941         2       -2.00000       60.06092       13.15242        3.34724
       942         2       -2.00000       60.06092       13.15242        7.53795
       943         2       -2.00000       60.06092        5.52952        5.44260
       944         2       -2.00000       60.06092        5.52952        1.25188
       945         2       -2.00000       60.55095        0.80094        3.34724
       946         2       -2.00000       60.55095        0.80094        7.53795
       947         2       -2.00000       60.55095        8.42383        1.25188
       948         2       -2.00000       60.55095        8.42383        5.44260
       949         2       -2.00000       61.39065       11.42060        1.25188
       950         2       -2.00000       61.39065       11.42060        5.44260
       951         2       -2.00000       61.39065        3.79771        7.53795
       952         2       -2.00000       61.39065        3.79771        3.34724
       953         2       -2.00000       61.78169       14.35700        1.25188
       954         2       -2.00000       61.78169       14.35700        5.44260
       955         2       -2.00000       61.78169        6.73411        3.34724
       956         2       -2.00000       61.78169        6.73411        7.53795
       957         2       -2.00000       62.52288        2.02251        1.25188
       958         2       -2.00000       62.52288        9.64540        7.53795
       959         2       -2.00000       62.52288        2.02251        5.44260
       960         2       -2.00000       62.52288        9.64540        3.34724
       961         2       -2.00000       63.05374       12.61566        3.34724
       962         2       -2.00000       63.05374       12.61566        7.53795
       963         2       -2.00000       63.05374        4.99277        5.44260
       964         2       -2.00000       63.05374        4.99277        1.25188
       965         2       -2.00000       63.59631        0.27703        7.53795
       966         2       -2.00000       63.59631        0.27703        3.34724
       967         2       -2.00000       63.59631        7.89992        1.25188
       968         2       -2.00000       63.59631        7.89992        5.44260
       969         2       -2.00000       64.24658        3.21038        7.53795
       970         2       -2.00000       64.24658        3.21038        3.34724
       971         2       -2.00000       64.24658       10.83327        5.44260
       972         2       -2.00000       64.24658       10.83327        1.25188
       973         2       -2.00000       64.78369       13.77797        1.25188
       974         2       -2.00000       64.78369       13.77797        5.44260
       975         2       -2.00000       64.78369        6.15507        7.53795
       976         2       -2.00000       64.78369        6.15507        3.34724
       977         2       -2.00000       65.39756        1.44882        1.25188
       978         2       -2.00000       65.39756        1.44882        5.44260
       979         2       -2.00000       65.39756        9.07172        7.53795
       980         2       -2.00000       65.39756        9.07172        3.34724
       981         2       -2.00000       65.97551       12.01295        7.53795
       982         2       -2.00000       65.97551       12.01295        3.34724
       983         2       -2.00000       65.97551        4.39005        1.25188
       984         2       -2.00000       65.97551        4.39005        5.44260
       985         2       -2.00000       66.54886       14.94197        7.53795
       986         2       -2.00000       66.54886       14.94197        3.34724
       987         2       -2.00000       66.54886        7.31907        1.25188
       988         2       -2.00000       66.54886        7.31907        5.44260
       989         2       -2.00000       67.14880        2.62572        7.53795
       990         2       -2.00000       67.14880        2.62572        3.34724
       991         2       -2.00000       67.14880       10.24861        5.44260
       992         2       -2.00000       67.14880       10.24861        1.25188
       993         2       -2.00000       67.72192       13.18364        1.25188
       994         2       -2.00000       67.72192       13.18364        5.44260
       995         2       -2.00000       67.72192        5.56075        7.53795
       996         2       -2.00000       67.72192        5.56075        3.34724
       997         2       -2.00000       68.31268        0.86628        1.25188
       998         2       -2.00000       68.31268        0.86628        5.44260
       999         2       -2.00000       68.31268        8.48917        7.53795
      1000         2       -2.00000       68.31268        8.48917        3.34724
      1001         2       -2.00000       68.89664       11.42254        7.53795
      1002         2       -2.00000       68.89664       11.42254        3.34724
      1003         2       -2.00000       68.89664        3.79965        1.25188
      1004         2       -2.00000       68.89664        3.79965        5.44260
      1005         2       -2.00000       69.47806       14.35372        3.34724
      1006         2       -2.00000       69.47806       14.35372        7.53795
      1007         2       -2.00000       69.47806        6.73083        1.25188
      1008         2       -2.00000       69.47806        6.73083        5.44260
      1009         2       -2.00000       70.06653        2.03894        3.34724
      1010         2       -2.00000       70.06653        2.03894        7.53795
      1011         2       -2.00000       70.06653        9.66183        5.44260
      1012         2       -2.00000       70.06653        9.66183        1.25188
      1013         2       -2.00000       70.64835       12.59424        1.25188
      1014         2       -2.00000       70.64835       12.59424        5.44260
      1015         2       -2.00000       70.64835        4.97135        7.53795
      1016         2       -2.00000       70.64835        4.97135        3.34724
      1017         2       -2.00000       71.23421        0.27924        1.25188
      1018         2       -2.00000       71.23421        0.27924        5.44260
      1019         2       -2.00000       71.23421        7.90213        3.34724
      1020         2       -2.00000       71.23421        7.90213        7.53795
      1021         2       -2.00000       71.81896       10.83410        7.53795
      1022         2       -2.00000       71.81896        3.21120        1.25188
      1023         2       -2.00000       71.81896        3.21120        5.44260
      1024         2       -2.00000       71.81896       10.83410        3.34724
      1025         2       -2.00000       72.40260       13.76560        7.53795
      1026         2       -2.00000       72.40260       13.76560        3.34724
      1027         2       -2.00000       72.40260        6.14271        1.25188
      1028         2       -2.00000       72.40260        6.14271        5.44260
      1029         2       -2.00000       72.98814        1.45119        3.34724
      1030         2       -2.00000       72.98814        1.45119        7.53795
      1031         2       -2.00000       72.98814        9.07408        5.44260
      1032         2       -2.00000       72.98814        9.07408        1.25188
      1033         2       -2.00000       73.57218       12.00586        5.44260
      1034         2       -2.00000       73.57218       12.00586        1.25188
      1035         2       -2.00000       73.57218        4.38297        7.53795
      1036         2       -2.00000       73.57218        4.38297        3.34724
      1037         2       -2.00000       74.15693       14.93723        5.44260
      1038         2       -2.00000       74.15693       14.93723        1.25188
      1039         2       -2.00000       74.15693        7.31433        7.53795
      1040         2       -2.00000       74.15693        7.31433        3.34724
      1041         2       -2.00000       74.74160        2.62308        5.44260
      1042         2       -2.00000       74.74160       10.24598        7.53795
      1043         2       -2.00000       74.74160        2.62308        1.25188
      1044         2       -2.00000       74.74160       10.24598        3.34724
      1045         2       -2.00000       75.32603       13.17751        7.53795
      1046         2       -2.00000       75.32603        5.55462        5.44260
      1047         2       -2.00000       75.32603       13.17751        3.34724
      1048         2       -2.00000       75.32603        5.55462        1.25188
      1049         2       -2.00000       75.91078        0.86323        7.53795
      1050         2       -2.00000       75.91078        8.48612        5.44260
      1051         2       -2.00000       75.91078        0.86323        3.34724
      1052         2       -2.00000       75.91078        8.48612        1.25188
      1053         2       -2.00000       76.49529       11.41775        5.44260
      1054         2       -2.00000       76.49529        3.79486        7.53795
      1055         2       -2.00000       76.49529       11.41775        1.25188
      1056         2       -2.00000       76.49529        3.79486        3.34724
      1057         2       -2.00000       77.07996       14.34921        5.44260
      1058         2       -2.00000       77.07996        6.72632        7.53795
      1059         2       -2.00000       77.07996       14.34921        1.25188
      1060         2       -2.00000       77.07996        6.72632        3.34724
      1061         2       -2.00000       77.66439        2.03505        5.44260
      1062         2       -2.00000       77.66439        9.65795        7.53795
      1063         2       -2.00000       77.66439        2.03505        1.25188
      1064         2       -2.00000       77.66439        9.65795        3.34724
      1065         2       -2.00000       78.24914       12.58945        7.53795
      1066         2       -2.00000       78.24914        4.96656        5.44260
      1067         2       -2.00000       78.24914       12.58945        3.34724
      1068         2       -2.00000       78.24914        4.96656        1.25188
      1069         2       -2.00000       78.83357        0.27520        7.53795
      1070         2       -2.00000       78.83357        7.89809        5.44260
      1071         2       -2.00000       78.83357        0.27520        3.34724
      1072         2       -2.00000       78.83357        7.89809        1.25188
