# Supplementary material for: Quantitative prediction of grain boundary thermal conductivities from local atomic environments
Source: Nat Commun. 2020 Apr 15;11:1854. doi: 10.1038/s41467-020-15619-9 (PMC7160158; doi:10.1038/s41467-020-15619-9)
Supplement: Supplementary file 4 — Supplementary Data 1 [file 41467_2020_15619_MOESM4_ESM.zip › MgO_GBs/sym_tilt/standard_pressure/001/s13_510.lmp]

LAMMPS data file

       744          atoms
         0          bonds
         0         angles
         0      dihedrals
         0      impropers
         2     atom types
         0     bond types
         0    angle types
         0 dihedral types
         0 improper types

      0.0000000     79.5031210 xlo xhi
      0.0000000     10.7331340 ylo yhi
      0.0000000      8.3818770 zlo zhi
      0.0000000      0.0000000      0.0000000 xy xz yz

Masses

1                24.30500 # Mg
2                15.99940 # O

Atoms

         1         1        2.00000        0.00382       10.51808        4.92532
         2         1        2.00000        0.00382       10.51808        0.73438
         3         1        2.00000        0.41779        8.45418        7.02079
         4         1        2.00000        0.41779        8.45418        2.82985
         5         1        2.00000        0.83168        6.39031        4.92532
         6         1        2.00000        0.83168        6.39031        0.73438
         7         1        2.00000        1.24558        4.32644        7.02079
         8         1        2.00000        1.24558        4.32644        2.82985
         9         1        2.00000        1.65955        2.26251        4.92532
        10         1        2.00000        1.65955        2.26251        0.73438
        11         1        2.00000        2.07368        0.19853        7.02079
        12         1        2.00000        2.07368        0.19853        2.82985
        13         1        2.00000        2.48773        8.86770        4.92532
        14         1        2.00000        2.48773        8.86770        0.73438
        15         1        2.00000        2.90170        6.80382        7.02079
        16         1        2.00000        2.90170        6.80382        2.82985
        17         1        2.00000        3.31552        4.74002        4.92532
        18         1        2.00000        3.31552        4.74002        0.73438
        19         1        2.00000        3.72933        2.67620        7.02079
        20         1        2.00000        3.72933        2.67620        2.82985
        21         1        2.00000        4.14338        0.61222        4.92532
        22         1        2.00000        4.14338        0.61222        0.73438
        23         1        2.00000        4.55760        9.28122        7.02079
        24         1        2.00000        4.55760        9.28122        2.82985
        25         1        2.00000        4.97181        7.21716        0.73438
        26         1        2.00000        4.97181        7.21716        4.92532
        27         1        2.00000        5.38570        5.15344        2.82985
        28         1        2.00000        5.38570        5.15344        7.02079
        29         1        2.00000        5.79928        3.08999        4.92532
        30         1        2.00000        5.79928        3.08999        0.73438
        31         1        2.00000        6.21293        1.02627        2.82985
        32         1        2.00000        6.21293        1.02627        7.02079
        33         1        2.00000        6.62706        9.69488        4.92532
        34         1        2.00000        6.62706        9.69488        0.73438
        35         1        2.00000        7.04175        7.63011        2.82985
        36         1        2.00000        7.04175        7.63011        7.02079
        37         1        2.00000        7.45636        5.56633        0.73438
        38         1        2.00000        7.45636        5.56633        4.92532
        39         1        2.00000        7.86985        3.50382        2.82985
        40         1        2.00000        7.86985        3.50382        7.02079
        41         1        2.00000        8.28248        1.44108        4.92532
        42         1        2.00000        8.28248        1.44108        0.73438
        43         1        2.00000        8.69510       10.10922        2.82985
        44         1        2.00000        8.69510       10.10922        7.02079
        45         1        2.00000        9.11082        8.04252        4.92532
        46         1        2.00000        9.11082        8.04252        0.73438
        47         1        2.00000        9.52789        5.97796        2.82985
        48         1        2.00000        9.52789        5.97796        7.02079
        49         1        2.00000        9.94290        3.91739        0.73438
        50         1        2.00000        9.94290        3.91739        4.92532
        51         1        2.00000       10.35298        1.85711        7.02079
        52         1        2.00000       10.35298        1.85711        2.82985
        53         1        2.00000       10.76091       10.52437        0.73438
        54         1        2.00000       10.76091       10.52437        4.92532
        55         1        2.00000       11.17559        8.45524        2.82985
        56         1        2.00000       11.17559        8.45524        7.02079
        57         1        2.00000       11.60022        6.38813        4.92532
        58         1        2.00000       11.60022        6.38813        0.73438
        59         1        2.00000       12.02143        4.33018        7.02079
        60         1        2.00000       12.02143        4.33018        2.82985
        61         1        2.00000       12.42785        2.27448        0.73438
        62         1        2.00000       12.42785        2.27448        4.92532
        63         1        2.00000       12.82179        0.20515        7.02079
        64         1        2.00000       12.82179        0.20515        2.82985
        65         1        2.00000       13.23679        8.86613        0.73438
        66         1        2.00000       13.23679        8.86613        4.92532
        67         1        2.00000       13.66428        6.80687        2.82985
        68         1        2.00000       13.66428        6.80687        7.02079
        69         1        2.00000       14.11379        4.74439        4.92532
        70         1        2.00000       14.11379        4.74439        0.73438
        71         1        2.00000       14.51123        2.68455        2.82985
        72         1        2.00000       14.51123        2.68455        7.02079
        73         1        2.00000       14.87448        0.60818        0.73438
        74         1        2.00000       14.87448        0.60818        4.92532
        75         1        2.00000       15.29330        9.27276        2.82985
        76         1        2.00000       15.29330        9.27276        7.02079
        77         1        2.00000       15.74671        7.24348        0.73438
        78         1        2.00000       15.74671        7.24348        4.92532
        79         1        2.00000       16.15972        5.21776        7.02079
        80         1        2.00000       16.15972        5.21776        2.82985
        81         1        2.00000       16.63770        3.03053        4.92532
        82         1        2.00000       16.63770        3.03053        0.73438
        83         1        2.00000       16.90570        0.94499        2.82985
        84         1        2.00000       16.90570        0.94499        7.02079
        85         1        2.00000       17.37183        9.71921        0.73438
        86         1        2.00000       17.37183        9.71921        4.92532
        87         1        2.00000       17.85163        7.74523        2.82985
        88         1        2.00000       17.85163        7.74523        7.02079
        89         1        2.00000       18.31394        5.75047        0.73438
        90         1        2.00000       18.31394        5.75047        4.92532
        91         1        2.00000       18.51294        3.69980        7.02079
        92         1        2.00000       18.51294        3.69980        2.82985
        93         1        2.00000       20.41815        3.69980        4.92532
        94         1        2.00000       20.41815        3.69980        0.73438
        95         1        2.00000       20.61715        5.75047        7.02079
        96         1        2.00000       20.61715        5.75047        2.82985
        97         1        2.00000       21.07946        7.74523        4.92532
        98         1        2.00000       21.07946        7.74523        0.73438
        99         1        2.00000       21.55926        9.71921        7.02079
       100         1        2.00000       21.55926        9.71921        2.82985
       101         1        2.00000       22.02539        0.94499        4.92532
       102         1        2.00000       22.02539        0.94499        0.73438
       103         1        2.00000       22.29339        3.03053        7.02079
       104         1        2.00000       22.29339        3.03053        2.82985
       105         1        2.00000       22.77136        5.21775        0.73438
       106         1        2.00000       22.77136        5.21775        4.92532
       107         1        2.00000       23.18438        7.24348        7.02079
       108         1        2.00000       23.18438        7.24348        2.82985
       109         1        2.00000       23.63779        9.27276        4.92532
       110         1        2.00000       23.63779        9.27276        0.73438
       111         1        2.00000       24.05661        0.60818        7.02079
       112         1        2.00000       24.05661        0.60818        2.82985
       113         1        2.00000       24.41986        2.68455        4.92532
       114         1        2.00000       24.41986        2.68455        0.73438
       115         1        2.00000       24.81730        4.74439        2.82985
       116         1        2.00000       24.81730        4.74439        7.02079
       117         1        2.00000       25.26681        6.80687        0.73438
       118         1        2.00000       25.26681        6.80687        4.92532
       119         1        2.00000       25.69430        8.86613        7.02079
       120         1        2.00000       25.69430        8.86613        2.82985
       121         1        2.00000       26.10930        0.20515        0.73438
       122         1        2.00000       26.10930        0.20515        4.92532
       123         1        2.00000       26.50324        2.27448        2.82985
       124         1        2.00000       26.50324        2.27448        7.02079
       125         1        2.00000       26.90966        4.33018        4.92532
       126         1        2.00000       26.90966        4.33018        0.73438
       127         1        2.00000       27.33087        6.38813        2.82985
       128         1        2.00000       27.33087        6.38813        7.02079
       129         1        2.00000       27.75549        8.45524        0.73438
       130         1        2.00000       27.75549        8.45524        4.92532
       131         1        2.00000       28.17018       10.52437        2.82985
       132         1        2.00000       28.17018       10.52437        7.02079
       133         1        2.00000       28.57811        1.85711        4.92532
       134         1        2.00000       28.57811        1.85711        0.73438
       135         1        2.00000       28.98819        3.91739        2.82985
       136         1        2.00000       28.98819        3.91739        7.02079
       137         1        2.00000       29.40320        5.97796        0.73438
       138         1        2.00000       29.40320        5.97796        4.92532
       139         1        2.00000       29.82027        8.04252        2.82985
       140         1        2.00000       29.82027        8.04252        7.02079
       141         1        2.00000       30.23599       10.10922        4.92532
       142         1        2.00000       30.23599       10.10922        0.73438
       143         1        2.00000       30.64861        1.44107        2.82985
       144         1        2.00000       30.64861        1.44107        7.02079
       145         1        2.00000       31.06123        3.50382        4.92532
       146         1        2.00000       31.06123        3.50382        0.73438
       147         1        2.00000       31.47473        5.56633        7.02079
       148         1        2.00000       31.47473        5.56633        2.82985
       149         1        2.00000       31.88934        7.63011        0.73438
       150         1        2.00000       31.88934        7.63011        4.92532
       151         1        2.00000       32.30403        9.69488        7.02079
       152         1        2.00000       32.30403        9.69488        2.82985
       153         1        2.00000       32.71816        1.02627        4.92532
       154         1        2.00000       32.71816        1.02627        0.73438
       155         1        2.00000       33.13181        3.08999        7.02079
       156         1        2.00000       33.13181        3.08999        2.82985
       157         1        2.00000       33.54539        5.15344        4.92532
       158         1        2.00000       33.54539        5.15344        0.73438
       159         1        2.00000       33.95928        7.21715        7.02079
       160         1        2.00000       33.95928        7.21715        2.82985
       161         1        2.00000       34.37349        9.28122        0.73438
       162         1        2.00000       34.37349        9.28122        4.92532
       163         1        2.00000       34.78770        0.61222        2.82985
       164         1        2.00000       34.78770        0.61222        7.02079
       165         1        2.00000       35.20176        2.67620        4.92532
       166         1        2.00000       35.20176        2.67620        0.73438
       167         1        2.00000       35.61557        4.74002        2.82985
       168         1        2.00000       35.61557        4.74002        7.02079
       169         1        2.00000       36.02938        6.80382        4.92532
       170         1        2.00000       36.02938        6.80382        0.73438
       171         1        2.00000       36.44336        8.86770        2.82985
       172         1        2.00000       36.44336        8.86770        7.02079
       173         1        2.00000       36.85741        0.19853        4.92532
       174         1        2.00000       36.85741        0.19853        0.73438
       175         1        2.00000       37.27154        2.26251        2.82985
       176         1        2.00000       37.27154        2.26251        7.02079
       177         1        2.00000       37.68551        4.32644        4.92532
       178         1        2.00000       37.68551        4.32644        0.73438
       179         1        2.00000       38.09941        6.39031        2.82985
       180         1        2.00000       38.09941        6.39031        7.02079
       181         1        2.00000       38.51330        8.45417        4.92532
       182         1        2.00000       38.51330        8.45417        0.73438
       183         1        2.00000       38.92727       10.51807        2.82985
       184         1        2.00000       38.92727       10.51807        7.02079
       185         1        2.00000       39.34132        1.84890        4.92532
       186         1        2.00000       39.34132        1.84890        0.73438
       187         1        2.00000       39.75538        3.91285        2.82985
       188         1        2.00000       39.75538        3.91285        7.02079
       189         1        2.00000       40.16935        5.97676        4.92532
       190         1        2.00000       40.16935        5.97676        0.73438
       191         1        2.00000       40.58324        8.04062        2.82985
       192         1        2.00000       40.58324        8.04062        7.02079
       193         1        2.00000       40.99714       10.10449        4.92532
       194         1        2.00000       40.99714       10.10449        0.73438
       195         1        2.00000       41.41111        1.43529        2.82985
       196         1        2.00000       41.41111        1.43529        7.02079
       197         1        2.00000       41.82524        3.49927        4.92532
       198         1        2.00000       41.82524        3.49927        0.73438
       199         1        2.00000       42.23929        5.56323        2.82985
       200         1        2.00000       42.23929        5.56323        7.02079
       201         1        2.00000       42.65327        7.62712        4.92532
       202         1        2.00000       42.65327        7.62712        0.73438
       203         1        2.00000       43.06708        9.69091        2.82985
       204         1        2.00000       43.06708        9.69091        7.02079
       205         1        2.00000       43.48089        1.02160        4.92532
       206         1        2.00000       43.48089        1.02160        0.73438
       207         1        2.00000       43.89495        3.08558        2.82985
       208         1        2.00000       43.89495        3.08558        7.02079
       209         1        2.00000       44.30916        5.14971        4.92532
       210         1        2.00000       44.30916        5.14971        0.73438
       211         1        2.00000       44.72337        7.21377        2.82985
       212         1        2.00000       44.72337        7.21377        7.02079
       213         1        2.00000       45.13726        9.27748        4.92532
       214         1        2.00000       45.13726        9.27748        0.73438
       215         1        2.00000       45.55084        0.60781        2.82985
       216         1        2.00000       45.55084        0.60781        7.02079
       217         1        2.00000       45.96449        2.67153        4.92532
       218         1        2.00000       45.96449        2.67153        0.73438
       219         1        2.00000       46.37862        4.73606        2.82985
       220         1        2.00000       46.37862        4.73606        7.02079
       221         1        2.00000       46.79331        6.80082        0.73438
       222         1        2.00000       46.79331        6.80082        4.92532
       223         1        2.00000       47.20792        8.86460        7.02079
       224         1        2.00000       47.20792        8.86460        2.82985
       225         1        2.00000       47.62142        0.19398        0.73438
       226         1        2.00000       47.62142        0.19398        4.92532
       227         1        2.00000       48.03404        2.25672        2.82985
       228         1        2.00000       48.03404        2.25672        7.02079
       229         1        2.00000       48.44666        4.32172        4.92532
       230         1        2.00000       48.44666        4.32172        0.73438
       231         1        2.00000       48.86238        6.38840        2.82985
       232         1        2.00000       48.86238        6.38840        7.02079
       233         1        2.00000       49.27945        8.45298        0.73438
       234         1        2.00000       49.27945        8.45298        4.92532
       235         1        2.00000       49.69446       10.51354        7.02079
       236         1        2.00000       49.69446       10.51354        2.82985
       237         1        2.00000       50.10454        1.84069        0.73438
       238         1        2.00000       50.10454        1.84069        4.92532
       239         1        2.00000       50.51247        3.90656        7.02079
       240         1        2.00000       50.51247        3.90656        2.82985
       241         1        2.00000       50.92716        5.97569        4.92532
       242         1        2.00000       50.92716        5.97569        0.73438
       243         1        2.00000       51.35178        8.04281        2.82985
       244         1        2.00000       51.35178        8.04281        7.02079
       245         1        2.00000       51.77299       10.10076        0.73438
       246         1        2.00000       51.77299       10.10076        4.92532
       247         1        2.00000       52.17941        1.42332        7.02079
       248         1        2.00000       52.17941        1.42332        2.82985
       249         1        2.00000       52.57335        3.49265        4.92532
       250         1        2.00000       52.57335        3.49265        0.73438
       251         1        2.00000       52.98835        5.56481        7.02079
       252         1        2.00000       52.98835        5.56481        2.82985
       253         1        2.00000       53.41584        7.62407        4.92532
       254         1        2.00000       53.41584        7.62407        0.73438
       255         1        2.00000       53.86535        9.68655        2.82985
       256         1        2.00000       53.86535        9.68655        7.02079
       257         1        2.00000       54.26279        1.01325        4.92532
       258         1        2.00000       54.26279        1.01325        0.73438
       259         1        2.00000       54.62604        3.08961        7.02079
       260         1        2.00000       54.62604        3.08961        2.82985
       261         1        2.00000       55.04486        5.15817        4.92532
       262         1        2.00000       55.04486        5.15817        0.73438
       263         1        2.00000       55.49827        7.18745        7.02079
       264         1        2.00000       55.49827        7.18745        2.82985
       265         1        2.00000       55.91129        9.21317        4.92532
       266         1        2.00000       55.91129        9.21317        0.73438
       267         1        2.00000       56.38926        0.66727        2.82985
       268         1        2.00000       56.38926        0.66727        7.02079
       269         1        2.00000       56.65726        2.75281        4.92532
       270         1        2.00000       56.65726        2.75281        0.73438
       271         1        2.00000       57.12339        4.71173        7.02079
       272         1        2.00000       57.12339        4.71173        2.82985
       273         1        2.00000       57.60319        6.68570        4.92532
       274         1        2.00000       57.60319        6.68570        0.73438
       275         1        2.00000       58.06550        8.68047        7.02079
       276         1        2.00000       58.06550        8.68047        2.82985
       277         1        2.00000       58.26450       10.73114        0.73438
       278         1        2.00000       58.26450       10.73114        4.92532
       279         1        2.00000       60.16971       10.73114        2.82985
       280         1        2.00000       60.16971       10.73114        7.02079
       281         1        2.00000       60.36871        8.68047        0.73438
       282         1        2.00000       60.36871        8.68047        4.92532
       283         1        2.00000       60.83102        6.68570        2.82985
       284         1        2.00000       60.83102        6.68570        7.02079
       285         1        2.00000       61.31082        4.71173        0.73438
       286         1        2.00000       61.31082        4.71173        4.92532
       287         1        2.00000       61.77695        2.75281        2.82985
       288         1        2.00000       61.77695        2.75281        7.02079
       289         1        2.00000       62.04495        0.66727        0.73438
       290         1        2.00000       62.04495        0.66727        4.92532
       291         1        2.00000       62.52292        9.21317        7.02079
       292         1        2.00000       62.52292        9.21317        2.82985
       293         1        2.00000       62.93594        7.18745        0.73438
       294         1        2.00000       62.93594        7.18745        4.92532
       295         1        2.00000       63.38935        5.15817        2.82985
       296         1        2.00000       63.38935        5.15817        7.02079
       297         1        2.00000       63.80817        3.08962        0.73438
       298         1        2.00000       63.80817        3.08962        4.92532
       299         1        2.00000       64.17142        1.01325        2.82985
       300         1        2.00000       64.17142        1.01325        7.02079
       301         1        2.00000       64.56886        9.68655        0.73438
       302         1        2.00000       64.56886        9.68655        4.92532
       303         1        2.00000       65.01837        7.62407        7.02079
       304         1        2.00000       65.01837        7.62407        2.82985
       305         1        2.00000       65.44586        5.56481        0.73438
       306         1        2.00000       65.44586        5.56481        4.92532
       307         1        2.00000       65.86086        3.49265        7.02079
       308         1        2.00000       65.86086        3.49265        2.82985
       309         1        2.00000       66.25480        1.42332        4.92532
       310         1        2.00000       66.25480        1.42332        0.73438
       311         1        2.00000       66.66122       10.10076        2.82985
       312         1        2.00000       66.66122       10.10076        7.02079
       313         1        2.00000       67.08243        8.04281        0.73438
       314         1        2.00000       67.08243        8.04281        4.92532
       315         1        2.00000       67.50705        5.97569        7.02079
       316         1        2.00000       67.50705        5.97569        2.82985
       317         1        2.00000       67.92174        3.90656        4.92532
       318         1        2.00000       67.92174        3.90656        0.73438
       319         1        2.00000       68.32967        1.84069        2.82985
       320         1        2.00000       68.32967        1.84069        7.02079
       321         1        2.00000       68.73975       10.51354        0.73438
       322         1        2.00000       68.73975       10.51354        4.92532
       323         1        2.00000       69.15476        8.45298        7.02079
       324         1        2.00000       69.15476        8.45298        2.82985
       325         1        2.00000       69.57183        6.38842        0.73438
       326         1        2.00000       69.57183        6.38842        4.92532
       327         1        2.00000       69.98755        4.32172        2.82985
       328         1        2.00000       69.98755        4.32172        7.02079
       329         1        2.00000       70.40017        2.25672        4.92532
       330         1        2.00000       70.40017        2.25672        0.73438
       331         1        2.00000       70.81279        0.19398        2.82985
       332         1        2.00000       70.81279        0.19398        7.02079
       333         1        2.00000       71.22629        8.86460        4.92532
       334         1        2.00000       71.22629        8.86460        0.73438
       335         1        2.00000       71.64090        6.80082        7.02079
       336         1        2.00000       71.64090        6.80082        2.82985
       337         1        2.00000       72.05559        4.73606        0.73438
       338         1        2.00000       72.05559        4.73606        4.92532
       339         1        2.00000       72.46972        2.67153        7.02079
       340         1        2.00000       72.46972        2.67153        2.82985
       341         1        2.00000       72.88337        0.60781        4.92532
       342         1        2.00000       72.88337        0.60781        0.73438
       343         1        2.00000       73.29695        9.27750        2.82985
       344         1        2.00000       73.29695        9.27750        7.02079
       345         1        2.00000       73.71084        7.21377        4.92532
       346         1        2.00000       73.71084        7.21377        0.73438
       347         1        2.00000       74.12505        5.14971        7.02079
       348         1        2.00000       74.12505        5.14971        2.82985
       349         1        2.00000       74.53926        3.08558        4.92532
       350         1        2.00000       74.53926        3.08558        0.73438
       351         1        2.00000       74.95332        1.02160        7.02079
       352         1        2.00000       74.95332        1.02160        2.82985
       353         1        2.00000       75.36713        9.69091        4.92532
       354         1        2.00000       75.36713        9.69091        0.73438
       355         1        2.00000       75.78094        7.62712        7.02079
       356         1        2.00000       75.78094        7.62712        2.82985
       357         1        2.00000       76.19492        5.56323        4.92532
       358         1        2.00000       76.19492        5.56323        0.73438
       359         1        2.00000       76.60897        3.49927        7.02079
       360         1        2.00000       76.60897        3.49927        2.82985
       361         1        2.00000       77.02310        1.43529        4.92532
       362         1        2.00000       77.02310        1.43529        0.73438
       363         1        2.00000       77.43707       10.10449        7.02079
       364         1        2.00000       77.43707       10.10449        2.82985
       365         1        2.00000       77.85097        8.04062        4.92532
       366         1        2.00000       77.85097        8.04062        0.73438
       367         1        2.00000       78.26486        5.97676        7.02079
       368         1        2.00000       78.26486        5.97676        2.82985
       369         1        2.00000       78.67883        3.91285        4.92532
       370         1        2.00000       78.67883        3.91285        0.73438
       371         1        2.00000       79.09288        1.84890        7.02079
       372         1        2.00000       79.09288        1.84890        2.82985
       373         2       -2.00000        0.00382       10.51808        7.02079
       374         2       -2.00000        0.00382       10.51808        2.82985
       375         2       -2.00000        0.41779        8.45418        4.92532
       376         2       -2.00000        0.41779        8.45418        0.73438
       377         2       -2.00000        0.83168        6.39031        7.02079
       378         2       -2.00000        0.83168        6.39031        2.82985
       379         2       -2.00000        1.24558        4.32644        4.92532
       380         2       -2.00000        1.24558        4.32644        0.73438
       381         2       -2.00000        1.65955        2.26251        7.02079
       382         2       -2.00000        1.65955        2.26251        2.82985
       383         2       -2.00000        2.07368        0.19853        4.92532
       384         2       -2.00000        2.07368        0.19853        0.73438
       385         2       -2.00000        2.48773        8.86770        7.02079
       386         2       -2.00000        2.48773        8.86770        2.82985
       387         2       -2.00000        2.90170        6.80382        4.92532
       388         2       -2.00000        2.90170        6.80382        0.73438
       389         2       -2.00000        3.31552        4.74002        7.02079
       390         2       -2.00000        3.31552        4.74002        2.82985
       391         2       -2.00000        3.72933        2.67620        4.92532
       392         2       -2.00000        3.72933        2.67620        0.73438
       393         2       -2.00000        4.14338        0.61223        7.02079
       394         2       -2.00000        4.14338        0.61223        2.82985
       395         2       -2.00000        4.55760        9.28122        4.92532
       396         2       -2.00000        4.55760        9.28122        0.73438
       397         2       -2.00000        4.97181        7.21715        2.82985
       398         2       -2.00000        4.97181        7.21715        7.02079
       399         2       -2.00000        5.38570        5.15344        0.73438
       400         2       -2.00000        5.38570        5.15344        4.92532
       401         2       -2.00000        5.79928        3.08999        2.82985
       402         2       -2.00000        5.79928        3.08999        7.02079
       403         2       -2.00000        6.21293        1.02627        4.92532
       404         2       -2.00000        6.21293        1.02627        0.73438
       405         2       -2.00000        6.62706        9.69489        2.82985
       406         2       -2.00000        6.62706        9.69489        7.02079
       407         2       -2.00000        7.04175        7.63011        0.73438
       408         2       -2.00000        7.04175        7.63011        4.92532
       409         2       -2.00000        7.45636        5.56631        2.82985
       410         2       -2.00000        7.45636        5.56631        7.02079
       411         2       -2.00000        7.86993        3.50382        0.73438
       412         2       -2.00000        7.86993        3.50382        4.92532
       413         2       -2.00000        8.28248        1.44109        2.82985
       414         2       -2.00000        8.28248        1.44109        7.02079
       415         2       -2.00000        8.69510       10.10922        4.92532
       416         2       -2.00000        8.69510       10.10922        0.73438
       417         2       -2.00000        9.11082        8.04252        2.82985
       418         2       -2.00000        9.11082        8.04252        7.02079
       419         2       -2.00000        9.52789        5.97796        0.73438
       420         2       -2.00000        9.52789        5.97796        4.92532
       421         2       -2.00000        9.94298        3.91740        2.82985
       422         2       -2.00000        9.94298        3.91740        7.02079
       423         2       -2.00000       10.35298        1.85718        4.92532
       424         2       -2.00000       10.35298        1.85718        0.73438
       425         2       -2.00000       10.76083       10.52434        2.82985
       426         2       -2.00000       10.76083       10.52434        7.02079
       427         2       -2.00000       11.17559        8.45512        4.92532
       428         2       -2.00000       11.17559        8.45512        0.73438
       429         2       -2.00000       11.60038        6.38814        2.82985
       430         2       -2.00000       11.60038        6.38814        7.02079
       431         2       -2.00000       12.02143        4.33029        4.92532
       432         2       -2.00000       12.02143        4.33029        0.73438
       433         2       -2.00000       12.42793        2.27445        2.82985
       434         2       -2.00000       12.42793        2.27445        7.02079
       435         2       -2.00000       12.82139        0.20508        0.73438
       436         2       -2.00000       12.82139        0.20508        4.92532
       437         2       -2.00000       13.23671        8.86607        2.82985
       438         2       -2.00000       13.23671        8.86607        7.02079
       439         2       -2.00000       13.66452        6.80681        0.73438
       440         2       -2.00000       13.66452        6.80681        4.92532
       441         2       -2.00000       14.11411        4.74437        7.02079
       442         2       -2.00000       14.11411        4.74437        2.82985
       443         2       -2.00000       14.51099        2.68528        0.73438
       444         2       -2.00000       14.51099        2.68528        4.92532
       445         2       -2.00000       14.87480        0.60906        2.82985
       446         2       -2.00000       14.87480        0.60906        7.02079
       447         2       -2.00000       15.29314        9.27288        0.73438
       448         2       -2.00000       15.29314        9.27288        4.92532
       449         2       -2.00000       15.74694        7.24251        2.82985
       450         2       -2.00000       15.74694        7.24251        7.02079
       451         2       -2.00000       16.15980        5.21631        4.92532
       452         2       -2.00000       16.15980        5.21631        0.73438
       453         2       -2.00000       16.64000        3.02826        7.02079
       454         2       -2.00000       16.64000        3.02826        2.82985
       455         2       -2.00000       16.90109        0.94384        0.73438
       456         2       -2.00000       16.90109        0.94384        4.92532
       457         2       -2.00000       17.36730        9.71777        2.82985
       458         2       -2.00000       17.36730        9.71777        7.02079
       459         2       -2.00000       17.84742        7.74499        0.73438
       460         2       -2.00000       17.84742        7.74499        4.92532
       461         2       -2.00000       18.31418        5.74990        2.82985
       462         2       -2.00000       18.31418        5.74990        7.02079
       463         2       -2.00000       18.51159        3.70432        4.92532
       464         2       -2.00000       18.51159        3.70432        0.73438
       465         2       -2.00000       20.41950        3.70432        7.02079
       466         2       -2.00000       20.41950        3.70432        2.82985
       467         2       -2.00000       20.61691        5.74990        4.92532
       468         2       -2.00000       20.61691        5.74990        0.73438
       469         2       -2.00000       21.08367        7.74499        7.02079
       470         2       -2.00000       21.08367        7.74499        2.82985
       471         2       -2.00000       21.56379        9.71776        4.92532
       472         2       -2.00000       21.56379        9.71776        0.73438
       473         2       -2.00000       22.03000        0.94384        7.02079
       474         2       -2.00000       22.03000        0.94384        2.82985
       475         2       -2.00000       22.29109        3.02825        4.92532
       476         2       -2.00000       22.29109        3.02825        0.73438
       477         2       -2.00000       22.77128        5.21631        7.02079
       478         2       -2.00000       22.77128        5.21631        2.82985
       479         2       -2.00000       23.18414        7.24250        4.92532
       480         2       -2.00000       23.18414        7.24250        0.73438
       481         2       -2.00000       23.63795        9.27288        7.02079
       482         2       -2.00000       23.63795        9.27288        2.82985
       483         2       -2.00000       24.05629        0.60906        4.92532
       484         2       -2.00000       24.05629        0.60906        0.73438
       485         2       -2.00000       24.42010        2.68528        7.02079
       486         2       -2.00000       24.42010        2.68528        2.82985
       487         2       -2.00000       24.81698        4.74436        0.73438
       488         2       -2.00000       24.81698        4.74436        4.92532
       489         2       -2.00000       25.26657        6.80681        2.82985
       490         2       -2.00000       25.26657        6.80681        7.02079
       491         2       -2.00000       25.69438        8.86607        4.92532
       492         2       -2.00000       25.69438        8.86607        0.73438
       493         2       -2.00000       26.10970        0.20508        2.82985
       494         2       -2.00000       26.10970        0.20508        7.02079
       495         2       -2.00000       26.50316        2.27445        0.73438
       496         2       -2.00000       26.50316        2.27445        4.92532
       497         2       -2.00000       26.90966        4.33029        2.82985
       498         2       -2.00000       26.90966        4.33029        7.02079
       499         2       -2.00000       27.33071        6.38814        0.73438
       500         2       -2.00000       27.33071        6.38814        4.92532
       501         2       -2.00000       27.75549        8.45512        2.82985
       502         2       -2.00000       27.75549        8.45512        7.02079
       503         2       -2.00000       28.17026       10.52434        0.73438
       504         2       -2.00000       28.17026       10.52434        4.92532
       505         2       -2.00000       28.57811        1.85718        2.82985
       506         2       -2.00000       28.57811        1.85718        7.02079
       507         2       -2.00000       28.98811        3.91740        0.73438
       508         2       -2.00000       28.98811        3.91740        4.92532
       509         2       -2.00000       29.40320        5.97796        2.82985
       510         2       -2.00000       29.40320        5.97796        7.02079
       511         2       -2.00000       29.82027        8.04251        0.73438
       512         2       -2.00000       29.82027        8.04251        4.92532
       513         2       -2.00000       30.23599       10.10922        2.82985
       514         2       -2.00000       30.23599       10.10922        7.02079
       515         2       -2.00000       30.64861        1.44109        4.92532
       516         2       -2.00000       30.64861        1.44109        0.73438
       517         2       -2.00000       31.06115        3.50382        7.02079
       518         2       -2.00000       31.06115        3.50382        2.82985
       519         2       -2.00000       31.47473        5.56631        4.92532
       520         2       -2.00000       31.47473        5.56631        0.73438
       521         2       -2.00000       31.88934        7.63011        7.02079
       522         2       -2.00000       31.88934        7.63011        2.82985
       523         2       -2.00000       32.30403        9.69489        4.92532
       524         2       -2.00000       32.30403        9.69489        0.73438
       525         2       -2.00000       32.71816        1.02627        2.82985
       526         2       -2.00000       32.71816        1.02627        7.02079
       527         2       -2.00000       33.13181        3.08999        4.92532
       528         2       -2.00000       33.13181        3.08999        0.73438
       529         2       -2.00000       33.54539        5.15344        7.02079
       530         2       -2.00000       33.54539        5.15344        2.82985
       531         2       -2.00000       33.95928        7.21715        4.92532
       532         2       -2.00000       33.95928        7.21715        0.73438
       533         2       -2.00000       34.37349        9.28122        7.02079
       534         2       -2.00000       34.37349        9.28122        2.82985
       535         2       -2.00000       34.78770        0.61223        4.92532
       536         2       -2.00000       34.78770        0.61223        0.73438
       537         2       -2.00000       35.20176        2.67620        2.82985
       538         2       -2.00000       35.20176        2.67620        7.02079
       539         2       -2.00000       35.61557        4.74001        4.92532
       540         2       -2.00000       35.61557        4.74001        0.73438
       541         2       -2.00000       36.02938        6.80382        2.82985
       542         2       -2.00000       36.02938        6.80382        7.02079
       543         2       -2.00000       36.44336        8.86770        4.92532
       544         2       -2.00000       36.44336        8.86770        0.73438
       545         2       -2.00000       36.85741        0.19853        2.82985
       546         2       -2.00000       36.85741        0.19853        7.02079
       547         2       -2.00000       37.27154        2.26251        4.92532
       548         2       -2.00000       37.27154        2.26251        0.73438
       549         2       -2.00000       37.68551        4.32644        2.82985
       550         2       -2.00000       37.68551        4.32644        7.02079
       551         2       -2.00000       38.09941        6.39031        4.92532
       552         2       -2.00000       38.09941        6.39031        0.73438
       553         2       -2.00000       38.51330        8.45417        2.82985
       554         2       -2.00000       38.51330        8.45417        7.02079
       555         2       -2.00000       38.92727       10.51807        4.92532
       556         2       -2.00000       38.92727       10.51807        0.73438
       557         2       -2.00000       39.34132        1.84890        2.82985
       558         2       -2.00000       39.34132        1.84890        7.02079
       559         2       -2.00000       39.75538        3.91285        4.92532
       560         2       -2.00000       39.75538        3.91285        0.73438
       561         2       -2.00000       40.16935        5.97676        2.82985
       562         2       -2.00000       40.16935        5.97676        7.02079
       563         2       -2.00000       40.58324        8.04062        4.92532
       564         2       -2.00000       40.58324        8.04062        0.73438
       565         2       -2.00000       40.99714       10.10449        2.82985
       566         2       -2.00000       40.99714       10.10449        7.02079
       567         2       -2.00000       41.41111        1.43529        4.92532
       568         2       -2.00000       41.41111        1.43529        0.73438
       569         2       -2.00000       41.82524        3.49926        2.82985
       570         2       -2.00000       41.82524        3.49926        7.02079
       571         2       -2.00000       42.23929        5.56323        4.92532
       572         2       -2.00000       42.23929        5.56323        0.73438
       573         2       -2.00000       42.65327        7.62712        2.82985
       574         2       -2.00000       42.65327        7.62712        7.02079
       575         2       -2.00000       43.06708        9.69091        4.92532
       576         2       -2.00000       43.06708        9.69091        0.73438
       577         2       -2.00000       43.48089        1.02160        2.82985
       578         2       -2.00000       43.48089        1.02160        7.02079
       579         2       -2.00000       43.89495        3.08557        4.92532
       580         2       -2.00000       43.89495        3.08557        0.73438
       581         2       -2.00000       44.30916        5.14971        2.82985
       582         2       -2.00000       44.30916        5.14971        7.02079
       583         2       -2.00000       44.72337        7.21378        0.73438
       584         2       -2.00000       44.72337        7.21378        4.92532
       585         2       -2.00000       45.13726        9.27750        7.02079
       586         2       -2.00000       45.13726        9.27750        2.82985
       587         2       -2.00000       45.55084        0.60781        4.92532
       588         2       -2.00000       45.55084        0.60781        0.73438
       589         2       -2.00000       45.96449        2.67152        2.82985
       590         2       -2.00000       45.96449        2.67152        7.02079
       591         2       -2.00000       46.37862        4.73605        0.73438
       592         2       -2.00000       46.37862        4.73605        4.92532
       593         2       -2.00000       46.79331        6.80082        2.82985
       594         2       -2.00000       46.79331        6.80082        7.02079
       595         2       -2.00000       47.20792        8.86462        4.92532
       596         2       -2.00000       47.20792        8.86462        0.73438
       597         2       -2.00000       47.62149        0.19398        7.02079
       598         2       -2.00000       47.62149        0.19398        2.82985
       599         2       -2.00000       48.03404        2.25671        4.92532
       600         2       -2.00000       48.03404        2.25671        0.73438
       601         2       -2.00000       48.44666        4.32172        2.82985
       602         2       -2.00000       48.44666        4.32172        7.02079
       603         2       -2.00000       48.86238        6.38842        0.73438
       604         2       -2.00000       48.86238        6.38842        4.92532
       605         2       -2.00000       49.27945        8.45298        7.02079
       606         2       -2.00000       49.27945        8.45298        2.82985
       607         2       -2.00000       49.69454       10.51353        0.73438
       608         2       -2.00000       49.69454       10.51353        4.92532
       609         2       -2.00000       50.10454        1.84063        2.82985
       610         2       -2.00000       50.10454        1.84063        7.02079
       611         2       -2.00000       50.51239        3.90659        4.92532
       612         2       -2.00000       50.51239        3.90659        0.73438
       613         2       -2.00000       50.92716        5.97581        2.82985
       614         2       -2.00000       50.92716        5.97581        7.02079
       615         2       -2.00000       51.35194        8.04280        4.92532
       616         2       -2.00000       51.35194        8.04280        0.73438
       617         2       -2.00000       51.77299       10.10064        2.82985
       618         2       -2.00000       51.77299       10.10064        7.02079
       619         2       -2.00000       52.17949        1.42335        4.92532
       620         2       -2.00000       52.17949        1.42335        0.73438
       621         2       -2.00000       52.57295        3.49272        7.02079
       622         2       -2.00000       52.57295        3.49272        2.82985
       623         2       -2.00000       52.98827        5.56486        4.92532
       624         2       -2.00000       52.98827        5.56486        0.73438
       625         2       -2.00000       53.41608        7.62412        7.02079
       626         2       -2.00000       53.41608        7.62412        2.82985
       627         2       -2.00000       53.86567        9.68657        4.92532
       628         2       -2.00000       53.86567        9.68657        0.73438
       629         2       -2.00000       54.26255        1.01252        7.02079
       630         2       -2.00000       54.26255        1.01252        2.82985
       631         2       -2.00000       54.62636        3.08874        4.92532
       632         2       -2.00000       54.62636        3.08874        0.73438
       633         2       -2.00000       55.04470        5.15805        7.02079
       634         2       -2.00000       55.04470        5.15805        2.82985
       635         2       -2.00000       55.49851        7.18842        4.92532
       636         2       -2.00000       55.49851        7.18842        0.73438
       637         2       -2.00000       55.91136        9.21462        7.02079
       638         2       -2.00000       55.91136        9.21462        2.82985
       639         2       -2.00000       56.39156        0.66954        0.73438
       640         2       -2.00000       56.39156        0.66954        4.92532
       641         2       -2.00000       56.65265        2.75395        7.02079
       642         2       -2.00000       56.65265        2.75395        2.82985
       643         2       -2.00000       57.11886        4.71317        4.92532
       644         2       -2.00000       57.11886        4.71317        0.73438
       645         2       -2.00000       57.59898        6.68594        7.02079
       646         2       -2.00000       57.59898        6.68594        2.82985
       647         2       -2.00000       58.06574        8.68103        4.92532
       648         2       -2.00000       58.06574        8.68103        0.73438
       649         2       -2.00000       58.26315       10.72662        2.82985
       650         2       -2.00000       58.26315       10.72662        7.02079
       651         2       -2.00000       60.17106       10.72662        0.73438
       652         2       -2.00000       60.17106       10.72662        4.92532
       653         2       -2.00000       60.36847        8.68103        2.82985
       654         2       -2.00000       60.36847        8.68103        7.02079
       655         2       -2.00000       60.83523        6.68595        0.73438
       656         2       -2.00000       60.83523        6.68595        4.92532
       657         2       -2.00000       61.31535        4.71317        2.82985
       658         2       -2.00000       61.31535        4.71317        7.02079
       659         2       -2.00000       61.78156        2.75396        0.73438
       660         2       -2.00000       61.78156        2.75396        4.92532
       661         2       -2.00000       62.04265        0.66954        2.82985
       662         2       -2.00000       62.04265        0.66954        7.02079
       663         2       -2.00000       62.52284        9.21462        0.73438
       664         2       -2.00000       62.52284        9.21462        4.92532
       665         2       -2.00000       62.93570        7.18842        2.82985
       666         2       -2.00000       62.93570        7.18842        7.02079
       667         2       -2.00000       63.38951        5.15805        0.73438
       668         2       -2.00000       63.38951        5.15805        4.92532
       669         2       -2.00000       63.80785        3.08874        2.82985
       670         2       -2.00000       63.80785        3.08874        7.02079
       671         2       -2.00000       64.17166        1.01252        0.73438
       672         2       -2.00000       64.17166        1.01252        4.92532
       673         2       -2.00000       64.56854        9.68657        7.02079
       674         2       -2.00000       64.56854        9.68657        2.82985
       675         2       -2.00000       65.01813        7.62412        4.92532
       676         2       -2.00000       65.01813        7.62412        0.73438
       677         2       -2.00000       65.44594        5.56486        2.82985
       678         2       -2.00000       65.44594        5.56486        7.02079
       679         2       -2.00000       65.86126        3.49272        4.92532
       680         2       -2.00000       65.86126        3.49272        0.73438
       681         2       -2.00000       66.25472        1.42335        7.02079
       682         2       -2.00000       66.25472        1.42335        2.82985
       683         2       -2.00000       66.66122       10.10064        0.73438
       684         2       -2.00000       66.66122       10.10064        4.92532
       685         2       -2.00000       67.08227        8.04280        7.02079
       686         2       -2.00000       67.08227        8.04280        2.82985
       687         2       -2.00000       67.50705        5.97581        4.92532
       688         2       -2.00000       67.50705        5.97581        0.73438
       689         2       -2.00000       67.92182        3.90659        7.02079
       690         2       -2.00000       67.92182        3.90659        2.82985
       691         2       -2.00000       68.32967        1.84063        4.92532
       692         2       -2.00000       68.32967        1.84063        0.73438
       693         2       -2.00000       68.73967       10.51353        7.02079
       694         2       -2.00000       68.73967       10.51353        2.82985
       695         2       -2.00000       69.15476        8.45298        4.92532
       696         2       -2.00000       69.15476        8.45298        0.73438
       697         2       -2.00000       69.57183        6.38842        7.02079
       698         2       -2.00000       69.57183        6.38842        2.82985
       699         2       -2.00000       69.98755        4.32172        0.73438
       700         2       -2.00000       69.98755        4.32172        4.92532
       701         2       -2.00000       70.40017        2.25671        7.02079
       702         2       -2.00000       70.40017        2.25671        2.82985
       703         2       -2.00000       70.81271        0.19398        4.92532
       704         2       -2.00000       70.81271        0.19398        0.73438
       705         2       -2.00000       71.22629        8.86462        2.82985
       706         2       -2.00000       71.22629        8.86462        7.02079
       707         2       -2.00000       71.64090        6.80082        0.73438
       708         2       -2.00000       71.64090        6.80082        4.92532
       709         2       -2.00000       72.05559        4.73605        2.82985
       710         2       -2.00000       72.05559        4.73605        7.02079
       711         2       -2.00000       72.46972        2.67153        0.73438
       712         2       -2.00000       72.46972        2.67153        4.92532
       713         2       -2.00000       72.88337        0.60781        2.82985
       714         2       -2.00000       72.88337        0.60781        7.02079
       715         2       -2.00000       73.29695        9.27750        4.92532
       716         2       -2.00000       73.29695        9.27750        0.73438
       717         2       -2.00000       73.71084        7.21378        2.82985
       718         2       -2.00000       73.71084        7.21378        7.02079
       719         2       -2.00000       74.12505        5.14971        0.73438
       720         2       -2.00000       74.12505        5.14971        4.92532
       721         2       -2.00000       74.53926        3.08557        7.02079
       722         2       -2.00000       74.53926        3.08557        2.82985
       723         2       -2.00000       74.95332        1.02160        4.92532
       724         2       -2.00000       74.95332        1.02160        0.73438
       725         2       -2.00000       75.36713        9.69091        7.02079
       726         2       -2.00000       75.36713        9.69091        2.82985
       727         2       -2.00000       75.78094        7.62712        4.92532
       728         2       -2.00000       75.78094        7.62712        0.73438
       729         2       -2.00000       76.19492        5.56323        7.02079
       730         2       -2.00000       76.19492        5.56323        2.82985
       731         2       -2.00000       76.60897        3.49927        4.92532
       732         2       -2.00000       76.60897        3.49927        0.73438
       733         2       -2.00000       77.02310        1.43529        7.02079
       734         2       -2.00000       77.02310        1.43529        2.82985
       735         2       -2.00000       77.43707       10.10449        4.92532
       736         2       -2.00000       77.43707       10.10449        0.73438
       737         2       -2.00000       77.85097        8.04062        7.02079
       738         2       -2.00000       77.85097        8.04062        2.82985
       739         2       -2.00000       78.26486        5.97676        4.92532
       740         2       -2.00000       78.26486        5.97676        0.73438
       741         2       -2.00000       78.67883        3.91285        7.02079
       742         2       -2.00000       78.67883        3.91285        2.82985
       743         2       -2.00000       79.09288        1.84890        4.92532
       744         2       -2.00000       79.09288        1.84890        0.73438
