# Supplementary material for: Quantitative prediction of grain boundary thermal conductivities from local atomic environments
Source: Nat Commun. 2020 Apr 15;11:1854. doi: 10.1038/s41467-020-15619-9 (PMC7160158; doi:10.1038/s41467-020-15619-9)
Supplement: Supplementary file 4 — Supplementary Data 1 [file 41467_2020_15619_MOESM4_ESM.zip › MgO_GBs/sym_tilt/standard_pressure/001/s17_410.lmp]

LAMMPS data file

      1216          atoms
         0          bonds
         0         angles
         0      dihedrals
         0      impropers
         2     atom types
         0     bond types
         0    angle types
         0 dihedral types
         0 improper types

      0.0000000     80.2476420 xlo xhi
      0.0000000     17.3725980 ylo yhi
      0.0000000      8.3817580 zlo zhi
      0.0000000      0.0000000      0.0000000 xy xz yz

Masses

1                24.30500 # Mg
2                15.99940 # O

Atoms

         1         1        2.00000        0.00032       15.44589        0.66559
         2         1        2.00000        0.00032        6.75959        2.76103
         3         1        2.00000        0.00032       15.44589        4.85647
         4         1        2.00000        0.00032        6.75959        6.95191
         5         1        2.00000        0.51206       13.40218        2.76103
         6         1        2.00000        0.51206        4.71588        0.66559
         7         1        2.00000        0.51206       13.40218        6.95191
         8         1        2.00000        0.51206        4.71588        4.85647
         9         1        2.00000        1.02388       11.35848        0.66559
        10         1        2.00000        1.02388        2.67218        2.76103
        11         1        2.00000        1.02388       11.35848        4.85647
        12         1        2.00000        1.02388        2.67218        6.95191
        13         1        2.00000        1.53562        9.31479        2.76103
        14         1        2.00000        1.53562        0.62849        0.66559
        15         1        2.00000        1.53562        9.31479        6.95191
        16         1        2.00000        1.53562        0.62849        4.85647
        17         1        2.00000        2.04736        7.27108        0.66559
        18         1        2.00000        2.04736       15.95737        2.76103
        19         1        2.00000        2.04736        7.27108        4.85647
        20         1        2.00000        2.04736       15.95737        6.95191
        21         1        2.00000        2.55918        5.22736        2.76103
        22         1        2.00000        2.55918       13.91366        0.66559
        23         1        2.00000        2.55918        5.22736        6.95191
        24         1        2.00000        2.55918       13.91366        4.85647
        25         1        2.00000        3.07100        3.18363        0.66559
        26         1        2.00000        3.07100       11.86993        2.76103
        27         1        2.00000        3.07100        3.18363        4.85647
        28         1        2.00000        3.07100       11.86993        6.95191
        29         1        2.00000        3.58274        1.13996        2.76103
        30         1        2.00000        3.58274        9.82625        0.66559
        31         1        2.00000        3.58274        1.13996        6.95191
        32         1        2.00000        3.58274        9.82625        4.85647
        33         1        2.00000        4.09448       16.46888        0.66559
        34         1        2.00000        4.09448        7.78258        2.76103
        35         1        2.00000        4.09448       16.46888        4.85647
        36         1        2.00000        4.09448        7.78258        6.95191
        37         1        2.00000        4.60629       14.42516        2.76103
        38         1        2.00000        4.60629        5.73886        0.66559
        39         1        2.00000        4.60629       14.42516        6.95191
        40         1        2.00000        4.60629        5.73886        4.85647
        41         1        2.00000        5.11811       12.38140        0.66559
        42         1        2.00000        5.11811        3.69510        2.76103
        43         1        2.00000        5.11811       12.38140        4.85647
        44         1        2.00000        5.11811        3.69510        6.95191
        45         1        2.00000        5.63001        1.65137        0.66559
        46         1        2.00000        5.63001       10.33767        6.95191
        47         1        2.00000        5.63001       10.33767        2.76103
        48         1        2.00000        5.63001        1.65137        4.85647
        49         1        2.00000        6.14167        8.29406        0.66559
        50         1        2.00000        6.14167       16.98036        2.76103
        51         1        2.00000        6.14167       16.98036        6.95191
        52         1        2.00000        6.14167        8.29406        4.85647
        53         1        2.00000        6.65325       14.93679        0.66559
        54         1        2.00000        6.65325       14.93679        4.85647
        55         1        2.00000        6.65325        6.25049        2.76103
        56         1        2.00000        6.65325        6.25049        6.95191
        57         1        2.00000        7.16507        4.20665        0.66559
        58         1        2.00000        7.16507       12.89295        2.76103
        59         1        2.00000        7.16507       12.89295        6.95191
        60         1        2.00000        7.16507        4.20665        4.85647
        61         1        2.00000        7.67721       10.84893        4.85647
        62         1        2.00000        7.67721       10.84893        0.66559
        63         1        2.00000        7.67721        2.16263        2.76103
        64         1        2.00000        7.67721        2.16263        6.95191
        65         1        2.00000        8.18919        0.11898        0.66559
        66         1        2.00000        8.18919        8.80528        2.76103
        67         1        2.00000        8.18919        8.80528        6.95191
        68         1        2.00000        8.18919        0.11898        4.85647
        69         1        2.00000        8.70045        6.76221        0.66559
        70         1        2.00000        8.70045       15.44851        2.76103
        71         1        2.00000        8.70045       15.44851        6.95191
        72         1        2.00000        8.70045        6.76221        4.85647
        73         1        2.00000        9.21155       13.40511        0.66559
        74         1        2.00000        9.21155       13.40511        4.85647
        75         1        2.00000        9.21155        4.71881        2.76103
        76         1        2.00000        9.21155        4.71881        6.95191
        77         1        2.00000        9.72377       11.36010        2.76103
        78         1        2.00000        9.72377        2.67380        0.66559
        79         1        2.00000        9.72377       11.36010        6.95191
        80         1        2.00000        9.72377        2.67380        4.85647
        81         1        2.00000       10.23719        9.31557        0.66559
        82         1        2.00000       10.23719        9.31557        4.85647
        83         1        2.00000       10.23719        0.62927        6.95191
        84         1        2.00000       10.23719        0.62927        2.76103
        85         1        2.00000       10.74917       15.95998        0.66559
        86         1        2.00000       10.74917        7.27368        6.95191
        87         1        2.00000       10.74917        7.27368        2.76103
        88         1        2.00000       10.74917       15.95998        4.85647
        89         1        2.00000       11.25802       13.91842        2.76103
        90         1        2.00000       11.25802       13.91842        6.95191
        91         1        2.00000       11.25802        5.23212        4.85647
        92         1        2.00000       11.25802        5.23212        0.66559
        93         1        2.00000       11.76679        3.18638        6.95191
        94         1        2.00000       11.76679       11.87268        4.85647
        95         1        2.00000       11.76679       11.87268        0.66559
        96         1        2.00000       11.76679        3.18638        2.76103
        97         1        2.00000       12.28519        9.82398        2.76103
        98         1        2.00000       12.28519        1.13768        0.66559
        99         1        2.00000       12.28519        9.82398        6.95191
       100         1        2.00000       12.28519        1.13768        4.85647
       101         1        2.00000       12.80215       16.46959        6.95191
       102         1        2.00000       12.80215       16.46959        2.76103
       103         1        2.00000       12.80215        7.78329        4.85647
       104         1        2.00000       12.80215        7.78329        0.66559
       105         1        2.00000       13.30787       14.43345        0.66559
       106         1        2.00000       13.30787       14.43345        4.85647
       107         1        2.00000       13.30787        5.74715        2.76103
       108         1        2.00000       13.30787        5.74715        6.95191
       109         1        2.00000       13.80516       12.38588        6.95191
       110         1        2.00000       13.80516        3.69958        4.85647
       111         1        2.00000       13.80516       12.38588        2.76103
       112         1        2.00000       13.80516        3.69958        0.66559
       113         1        2.00000       14.32180        1.65069        6.95191
       114         1        2.00000       14.32180        1.65069        2.76103
       115         1        2.00000       14.32180       10.33699        4.85647
       116         1        2.00000       14.32180       10.33699        0.66559
       117         1        2.00000       14.86772       16.97452        4.85647
       118         1        2.00000       14.86772        8.28822        6.95191
       119         1        2.00000       14.86772       16.97452        0.66559
       120         1        2.00000       14.86772        8.28822        2.76103
       121         1        2.00000       15.36895       14.94452        6.95191
       122         1        2.00000       15.36895        6.25822        4.85647
       123         1        2.00000       15.36895       14.94452        2.76103
       124         1        2.00000       15.36895        6.25822        0.66559
       125         1        2.00000       15.83551       12.89690        0.66559
       126         1        2.00000       15.83551       12.89690        4.85647
       127         1        2.00000       15.83551        4.21060        6.95191
       128         1        2.00000       15.83551        4.21060        2.76103
       129         1        2.00000       16.35904        2.16106        4.85647
       130         1        2.00000       16.35904        2.16106        0.66559
       131         1        2.00000       16.35904       10.84736        6.95191
       132         1        2.00000       16.35904       10.84736        2.76103
       133         1        2.00000       16.89101        0.15866        6.95191
       134         1        2.00000       16.89101        0.15866        2.76103
       135         1        2.00000       16.89101        8.84496        4.85647
       136         1        2.00000       16.89101        8.84496        0.66559
       137         1        2.00000       17.49864       15.40949        4.85647
       138         1        2.00000       17.49864       15.40949        0.66559
       139         1        2.00000       17.49864        6.72320        6.95191
       140         1        2.00000       17.49864        6.72320        2.76103
       141         1        2.00000       17.84772       13.34902        2.76103
       142         1        2.00000       17.84772       13.34902        6.95191
       143         1        2.00000       17.84772        4.66272        4.85647
       144         1        2.00000       17.84772        4.66272        0.66559
       145         1        2.00000       18.40945       11.42530        4.85647
       146         1        2.00000       18.40945       11.42530        0.66559
       147         1        2.00000       18.40945        2.73900        6.95191
       148         1        2.00000       18.40945        2.73900        2.76103
       149         1        2.00000       19.02214        9.49758        2.76103
       150         1        2.00000       19.02214        0.81128        4.85647
       151         1        2.00000       19.02214        0.81128        0.66559
       152         1        2.00000       19.02214        9.49758        6.95191
       153         1        2.00000       19.35958       16.17771        6.95191
       154         1        2.00000       19.35958        7.49141        0.66559
       155         1        2.00000       19.35958       16.17771        2.76103
       156         1        2.00000       19.35958        7.49141        4.85647
       157         1        2.00000       21.27662       16.17771        4.85647
       158         1        2.00000       21.27662        7.49141        2.76103
       159         1        2.00000       21.27662       16.17771        0.66559
       160         1        2.00000       21.27662        7.49141        6.95191
       161         1        2.00000       21.61406        0.81128        6.95191
       162         1        2.00000       21.61406        0.81128        2.76103
       163         1        2.00000       21.61406        9.49758        0.66559
       164         1        2.00000       21.61406        9.49758        4.85647
       165         1        2.00000       22.22675        2.73900        0.66559
       166         1        2.00000       22.22675        2.73900        4.85647
       167         1        2.00000       22.22675       11.42530        6.95191
       168         1        2.00000       22.22675       11.42530        2.76103
       169         1        2.00000       22.78848        4.66272        2.76103
       170         1        2.00000       22.78848        4.66272        6.95191
       171         1        2.00000       22.78848       13.34902        4.85647
       172         1        2.00000       22.78848       13.34902        0.66559
       173         1        2.00000       23.13756       15.40949        6.95191
       174         1        2.00000       23.13756        6.72320        4.85647
       175         1        2.00000       23.13756        6.72320        0.66559
       176         1        2.00000       23.13756       15.40949        2.76103
       177         1        2.00000       23.74520        8.84496        6.95191
       178         1        2.00000       23.74520        8.84496        2.76103
       179         1        2.00000       23.74520        0.15866        4.85647
       180         1        2.00000       23.74520        0.15866        0.66559
       181         1        2.00000       24.27716        2.16106        6.95191
       182         1        2.00000       24.27716        2.16106        2.76103
       183         1        2.00000       24.27716       10.84736        0.66559
       184         1        2.00000       24.27716       10.84736        4.85647
       185         1        2.00000       24.80069        4.21060        0.66559
       186         1        2.00000       24.80069        4.21060        4.85647
       187         1        2.00000       24.80069       12.89690        6.95191
       188         1        2.00000       24.80069       12.89690        2.76103
       189         1        2.00000       25.26725        6.25822        2.76103
       190         1        2.00000       25.26725       14.94452        4.85647
       191         1        2.00000       25.26725       14.94452        0.66559
       192         1        2.00000       25.26725        6.25822        6.95191
       193         1        2.00000       25.76848        8.28822        0.66559
       194         1        2.00000       25.76848       16.97452        6.95191
       195         1        2.00000       25.76848        8.28822        4.85647
       196         1        2.00000       25.76848       16.97452        2.76103
       197         1        2.00000       26.31441        1.65069        4.85647
       198         1        2.00000       26.31441       10.33699        6.95191
       199         1        2.00000       26.31441        1.65069        0.66559
       200         1        2.00000       26.31441       10.33699        2.76103
       201         1        2.00000       26.83104        3.69958        6.95191
       202         1        2.00000       26.83104       12.38588        0.66559
       203         1        2.00000       26.83104       12.38588        4.85647
       204         1        2.00000       26.83104        3.69958        2.76103
       205         1        2.00000       27.32833       14.43345        2.76103
       206         1        2.00000       27.32833        5.74715        0.66559
       207         1        2.00000       27.32833       14.43345        6.95191
       208         1        2.00000       27.32833        5.74715        4.85647
       209         1        2.00000       27.83406        7.78329        2.76103
       210         1        2.00000       27.83406       16.46959        4.85647
       211         1        2.00000       27.83406       16.46959        0.66559
       212         1        2.00000       27.83406        7.78329        6.95191
       213         1        2.00000       28.35101        1.13768        6.95191
       214         1        2.00000       28.35101        1.13768        2.76103
       215         1        2.00000       28.35101        9.82398        4.85647
       216         1        2.00000       28.35101        9.82398        0.66559
       217         1        2.00000       28.86941        3.18638        4.85647
       218         1        2.00000       28.86941       11.87268        6.95191
       219         1        2.00000       28.86941        3.18638        0.66559
       220         1        2.00000       28.86941       11.87268        2.76103
       221         1        2.00000       29.37818       13.91842        4.85647
       222         1        2.00000       29.37818        5.23212        6.95191
       223         1        2.00000       29.37818       13.91842        0.66559
       224         1        2.00000       29.37818        5.23212        2.76103
       225         1        2.00000       29.88703        7.27368        0.66559
       226         1        2.00000       29.88703       15.95998        2.76103
       227         1        2.00000       29.88703       15.95998        6.95191
       228         1        2.00000       29.88703        7.27368        4.85647
       229         1        2.00000       30.39901        0.62927        4.85647
       230         1        2.00000       30.39901        9.31557        2.76103
       231         1        2.00000       30.39901        0.62927        0.66559
       232         1        2.00000       30.39901        9.31557        6.95191
       233         1        2.00000       30.91235        2.67380        6.95191
       234         1        2.00000       30.91235       11.36010        4.85647
       235         1        2.00000       30.91235        2.67380        2.76103
       236         1        2.00000       30.91235       11.36010        0.66559
       237         1        2.00000       31.42466       13.40511        2.76103
       238         1        2.00000       31.42466        4.71881        0.66559
       239         1        2.00000       31.42466        4.71881        4.85647
       240         1        2.00000       31.42466       13.40511        6.95191
       241         1        2.00000       31.93575        6.76221        6.95191
       242         1        2.00000       31.93575       15.44851        4.85647
       243         1        2.00000       31.93575        6.76221        2.76103
       244         1        2.00000       31.93575       15.44851        0.66559
       245         1        2.00000       32.44701        8.80528        4.85647
       246         1        2.00000       32.44701        0.11898        2.76103
       247         1        2.00000       32.44701        0.11898        6.95191
       248         1        2.00000       32.44701        8.80528        0.66559
       249         1        2.00000       32.95899       10.84893        2.76103
       250         1        2.00000       32.95899        2.16263        0.66559
       251         1        2.00000       32.95899        2.16263        4.85647
       252         1        2.00000       32.95899       10.84893        6.95191
       253         1        2.00000       33.47105        4.20665        6.95191
       254         1        2.00000       33.47105       12.89295        0.66559
       255         1        2.00000       33.47105       12.89295        4.85647
       256         1        2.00000       33.47105        4.20665        2.76103
       257         1        2.00000       33.98295       14.93679        6.95191
       258         1        2.00000       33.98295        6.25049        0.66559
       259         1        2.00000       33.98295        6.25049        4.85647
       260         1        2.00000       33.98295       14.93679        2.76103
       261         1        2.00000       34.49453       16.98036        4.85647
       262         1        2.00000       34.49453        8.29406        2.76103
       263         1        2.00000       34.49453        8.29406        6.95191
       264         1        2.00000       34.49453       16.98036        0.66559
       265         1        2.00000       35.00619        1.65137        2.76103
       266         1        2.00000       35.00619       10.33767        4.85647
       267         1        2.00000       35.00619        1.65137        6.95191
       268         1        2.00000       35.00619       10.33767        0.66559
       269         1        2.00000       35.51809        3.69510        4.85647
       270         1        2.00000       35.51809       12.38140        2.76103
       271         1        2.00000       35.51809        3.69510        0.66559
       272         1        2.00000       35.51809       12.38140        6.95191
       273         1        2.00000       36.02991        5.73886        2.76103
       274         1        2.00000       36.02991       14.42516        4.85647
       275         1        2.00000       36.02991        5.73886        6.95191
       276         1        2.00000       36.02991       14.42516        0.66559
       277         1        2.00000       36.54173        7.78258        4.85647
       278         1        2.00000       36.54173       16.46888        2.76103
       279         1        2.00000       36.54173        7.78258        0.66559
       280         1        2.00000       36.54173       16.46888        6.95191
       281         1        2.00000       37.05339        9.82625        2.76103
       282         1        2.00000       37.05339        1.13996        4.85647
       283         1        2.00000       37.05339        9.82625        6.95191
       284         1        2.00000       37.05339        1.13996        0.66559
       285         1        2.00000       37.56521       11.86993        4.85647
       286         1        2.00000       37.56521        3.18363        2.76103
       287         1        2.00000       37.56521       11.86993        0.66559
       288         1        2.00000       37.56521        3.18363        6.95191
       289         1        2.00000       38.07702       13.91366        2.76103
       290         1        2.00000       38.07702        5.22736        4.85647
       291         1        2.00000       38.07702       13.91366        6.95191
       292         1        2.00000       38.07702        5.22736        0.66559
       293         1        2.00000       38.58876       15.95737        4.85647
       294         1        2.00000       38.58876        7.27108        2.76103
       295         1        2.00000       38.58876       15.95737        0.66559
       296         1        2.00000       38.58876        7.27108        6.95191
       297         1        2.00000       39.10058        0.62849        2.76103
       298         1        2.00000       39.10058        9.31479        4.85647
       299         1        2.00000       39.10058        0.62849        6.95191
       300         1        2.00000       39.10058        9.31479        0.66559
       301         1        2.00000       39.61232        2.67218        4.85647
       302         1        2.00000       39.61232       11.35848        2.76103
       303         1        2.00000       39.61232        2.67218        0.66559
       304         1        2.00000       39.61232       11.35848        6.95191
       305         1        2.00000       40.12414        4.71588        2.76103
       306         1        2.00000       40.12414       13.40218        4.85647
       307         1        2.00000       40.12414        4.71588        6.95191
       308         1        2.00000       40.12414       13.40218        0.66559
       309         1        2.00000       40.63588        6.75959        4.85647
       310         1        2.00000       40.63588       15.44589        2.76103
       311         1        2.00000       40.63588        6.75959        0.66559
       312         1        2.00000       40.63588       15.44589        6.95191
       313         1        2.00000       41.14770        8.80330        2.76103
       314         1        2.00000       41.14770        0.11700        4.85647
       315         1        2.00000       41.14770        8.80330        6.95191
       316         1        2.00000       41.14770        0.11700        0.66559
       317         1        2.00000       41.65944       10.84700        4.85647
       318         1        2.00000       41.65944        2.16070        2.76103
       319         1        2.00000       41.65944       10.84700        0.66559
       320         1        2.00000       41.65944        2.16070        6.95191
       321         1        2.00000       42.17118       12.89069        2.76103
       322         1        2.00000       42.17118        4.20439        4.85647
       323         1        2.00000       42.17118       12.89069        6.95191
       324         1        2.00000       42.17118        4.20439        0.66559
       325         1        2.00000       42.68300       14.93442        4.85647
       326         1        2.00000       42.68300        6.24812        2.76103
       327         1        2.00000       42.68300       14.93442        0.66559
       328         1        2.00000       42.68300        6.24812        6.95191
       329         1        2.00000       43.19482       16.97814        2.76103
       330         1        2.00000       43.19482        8.29184        4.85647
       331         1        2.00000       43.19482       16.97814        6.95191
       332         1        2.00000       43.19482        8.29184        0.66559
       333         1        2.00000       43.70656        1.64922        4.85647
       334         1        2.00000       43.70656       10.33551        2.76103
       335         1        2.00000       43.70656        1.64922        0.66559
       336         1        2.00000       43.70656       10.33551        6.95191
       337         1        2.00000       44.21830        3.69289        2.76103
       338         1        2.00000       44.21830       12.37919        4.85647
       339         1        2.00000       44.21830        3.69289        6.95191
       340         1        2.00000       44.21830       12.37919        0.66559
       341         1        2.00000       44.73012        5.73662        4.85647
       342         1        2.00000       44.73012       14.42292        2.76103
       343         1        2.00000       44.73012        5.73662        0.66559
       344         1        2.00000       44.73012       14.42292        6.95191
       345         1        2.00000       45.24194        7.78039        2.76103
       346         1        2.00000       45.24194        7.78039        6.95191
       347         1        2.00000       45.24194       16.46669        4.85647
       348         1        2.00000       45.24194       16.46669        0.66559
       349         1        2.00000       45.75384        9.82412        0.66559
       350         1        2.00000       45.75384        1.13782        2.76103
       351         1        2.00000       45.75384        9.82412        4.85647
       352         1        2.00000       45.75384        1.13782        6.95191
       353         1        2.00000       46.26549        3.18143        0.66559
       354         1        2.00000       46.26549       11.86773        6.95191
       355         1        2.00000       46.26549        3.18143        4.85647
       356         1        2.00000       46.26549       11.86773        2.76103
       357         1        2.00000       46.77707        5.22500        2.76103
       358         1        2.00000       46.77707        5.22500        6.95191
       359         1        2.00000       46.77707       13.91130        0.66559
       360         1        2.00000       46.77707       13.91130        4.85647
       361         1        2.00000       47.28889       15.95513        6.95191
       362         1        2.00000       47.28889       15.95513        2.76103
       363         1        2.00000       47.28889        7.26883        0.66559
       364         1        2.00000       47.28889        7.26883        4.85647
       365         1        2.00000       47.80103        0.62656        4.85647
       366         1        2.00000       47.80103        0.62656        0.66559
       367         1        2.00000       47.80103        9.31286        6.95191
       368         1        2.00000       47.80103        9.31286        2.76103
       369         1        2.00000       48.31301        2.67020        2.76103
       370         1        2.00000       48.31301       11.35650        4.85647
       371         1        2.00000       48.31301        2.67020        6.95191
       372         1        2.00000       48.31301       11.35650        0.66559
       373         1        2.00000       48.82427        4.71327        0.66559
       374         1        2.00000       48.82427        4.71327        4.85647
       375         1        2.00000       48.82427       13.39957        6.95191
       376         1        2.00000       48.82427       13.39957        2.76103
       377         1        2.00000       49.33537        6.75666        6.95191
       378         1        2.00000       49.33537        6.75666        2.76103
       379         1        2.00000       49.33537       15.44295        0.66559
       380         1        2.00000       49.33537       15.44295        4.85647
       381         1        2.00000       49.84759        0.11539        6.95191
       382         1        2.00000       49.84759        8.80169        0.66559
       383         1        2.00000       49.84759        8.80169        4.85647
       384         1        2.00000       49.84759        0.11539        2.76103
       385         1        2.00000       50.36101        2.15990        4.85647
       386         1        2.00000       50.36101       10.84620        2.76103
       387         1        2.00000       50.36101        2.15990        0.66559
       388         1        2.00000       50.36101       10.84620        6.95191
       389         1        2.00000       50.87299        4.20181        2.76103
       390         1        2.00000       50.87299        4.20181        6.95191
       391         1        2.00000       50.87299       12.88811        4.85647
       392         1        2.00000       50.87299       12.88811        0.66559
       393         1        2.00000       51.38184        6.24336        0.66559
       394         1        2.00000       51.38184       14.92966        6.95191
       395         1        2.00000       51.38184        6.24336        4.85647
       396         1        2.00000       51.38184       14.92966        2.76103
       397         1        2.00000       51.89061        8.28909        6.95191
       398         1        2.00000       51.89061        8.28909        2.76103
       399         1        2.00000       51.89061       16.97539        4.85647
       400         1        2.00000       51.89061       16.97539        0.66559
       401         1        2.00000       52.40901        1.65151        6.95191
       402         1        2.00000       52.40901       10.33781        4.85647
       403         1        2.00000       52.40901       10.33781        0.66559
       404         1        2.00000       52.40901        1.65151        2.76103
       405         1        2.00000       52.92597       12.37850        2.76103
       406         1        2.00000       52.92597       12.37850        6.95191
       407         1        2.00000       52.92597        3.69220        0.66559
       408         1        2.00000       52.92597        3.69220        4.85647
       409         1        2.00000       53.43169       14.41464        4.85647
       410         1        2.00000       53.43169       14.41464        0.66559
       411         1        2.00000       53.43169        5.72834        6.95191
       412         1        2.00000       53.43169        5.72834        2.76103
       413         1        2.00000       53.92898        7.77591        0.66559
       414         1        2.00000       53.92898       16.46220        2.76103
       415         1        2.00000       53.92898        7.77591        4.85647
       416         1        2.00000       53.92898       16.46220        6.95191
       417         1        2.00000       54.44562        9.82478        2.76103
       418         1        2.00000       54.44562        9.82478        6.95191
       419         1        2.00000       54.44562        1.13848        4.85647
       420         1        2.00000       54.44562        1.13848        0.66559
       421         1        2.00000       54.99154       11.87356        4.85647
       422         1        2.00000       54.99154        3.18726        2.76103
       423         1        2.00000       54.99154       11.87356        0.66559
       424         1        2.00000       54.99154        3.18726        6.95191
       425         1        2.00000       55.49277       13.90357        2.76103
       426         1        2.00000       55.49277        5.21727        4.85647
       427         1        2.00000       55.49277       13.90357        6.95191
       428         1        2.00000       55.49277        5.21727        0.66559
       429         1        2.00000       55.95933       15.95119        0.66559
       430         1        2.00000       55.95933       15.95119        4.85647
       431         1        2.00000       55.95933        7.26489        2.76103
       432         1        2.00000       55.95933        7.26489        6.95191
       433         1        2.00000       56.48286        9.31442        4.85647
       434         1        2.00000       56.48286        9.31442        0.66559
       435         1        2.00000       56.48286        0.62812        2.76103
       436         1        2.00000       56.48286        0.62812        6.95191
       437         1        2.00000       57.01483       11.31682        2.76103
       438         1        2.00000       57.01483       11.31682        6.95191
       439         1        2.00000       57.01483        2.63052        4.85647
       440         1        2.00000       57.01483        2.63052        0.66559
       441         1        2.00000       57.62246       13.43857        4.85647
       442         1        2.00000       57.62246        4.75227        2.76103
       443         1        2.00000       57.62246        4.75227        6.95191
       444         1        2.00000       57.62246       13.43857        0.66559
       445         1        2.00000       57.97154       15.49907        2.76103
       446         1        2.00000       57.97154        6.81277        4.85647
       447         1        2.00000       57.97154       15.49907        6.95191
       448         1        2.00000       57.97154        6.81277        0.66559
       449         1        2.00000       58.53327        0.05019        4.85647
       450         1        2.00000       58.53327        0.05019        0.66559
       451         1        2.00000       58.53327        8.73649        2.76103
       452         1        2.00000       58.53327        8.73649        6.95191
       453         1        2.00000       59.14596        1.97791        6.95191
       454         1        2.00000       59.14596       10.66420        4.85647
       455         1        2.00000       59.14596       10.66420        0.66559
       456         1        2.00000       59.14596        1.97791        2.76103
       457         1        2.00000       59.48340       12.67036        2.76103
       458         1        2.00000       59.48340        3.98406        0.66559
       459         1        2.00000       59.48340       12.67036        6.95191
       460         1        2.00000       59.48340        3.98406        4.85647
       461         1        2.00000       61.40044       12.67036        4.85647
       462         1        2.00000       61.40044        3.98406        6.95191
       463         1        2.00000       61.40044       12.67036        0.66559
       464         1        2.00000       61.40044        3.98406        2.76103
       465         1        2.00000       61.73788       10.66420        2.76103
       466         1        2.00000       61.73788       10.66420        6.95191
       467         1        2.00000       61.73788        1.97791        0.66559
       468         1        2.00000       61.73788        1.97791        4.85647
       469         1        2.00000       62.35057        0.05019        2.76103
       470         1        2.00000       62.35057        0.05019        6.95191
       471         1        2.00000       62.35057        8.73649        0.66559
       472         1        2.00000       62.35057        8.73649        4.85647
       473         1        2.00000       62.91231        6.81277        6.95191
       474         1        2.00000       62.91231        6.81277        2.76103
       475         1        2.00000       62.91231       15.49907        4.85647
       476         1        2.00000       62.91231       15.49907        0.66559
       477         1        2.00000       63.26138        4.75227        0.66559
       478         1        2.00000       63.26138       13.43857        2.76103
       479         1        2.00000       63.26138        4.75227        4.85647
       480         1        2.00000       63.26138       13.43857        6.95191
       481         1        2.00000       63.86902        2.63052        2.76103
       482         1        2.00000       63.86902        2.63052        6.95191
       483         1        2.00000       63.86902       11.31682        4.85647
       484         1        2.00000       63.86902       11.31682        0.66559
       485         1        2.00000       64.40098        9.31442        2.76103
       486         1        2.00000       64.40098        9.31442        6.95191
       487         1        2.00000       64.40098        0.62812        0.66559
       488         1        2.00000       64.40098        0.62812        4.85647
       489         1        2.00000       64.92452        7.26489        0.66559
       490         1        2.00000       64.92452        7.26489        4.85647
       491         1        2.00000       64.92452       15.95119        2.76103
       492         1        2.00000       64.92452       15.95119        6.95191
       493         1        2.00000       65.39108        5.21727        6.95191
       494         1        2.00000       65.39108       13.90357        4.85647
       495         1        2.00000       65.39108       13.90357        0.66559
       496         1        2.00000       65.39108        5.21727        2.76103
       497         1        2.00000       65.89230        3.18726        0.66559
       498         1        2.00000       65.89230       11.87356        2.76103
       499         1        2.00000       65.89230        3.18726        4.85647
       500         1        2.00000       65.89230       11.87356        6.95191
       501         1        2.00000       66.43823        1.13848        2.76103
       502         1        2.00000       66.43823        9.82478        4.85647
       503         1        2.00000       66.43823        9.82478        0.66559
       504         1        2.00000       66.43823        1.13848        6.95191
       505         1        2.00000       66.95486        7.77591        2.76103
       506         1        2.00000       66.95486       16.46220        0.66559
       507         1        2.00000       66.95486       16.46220        4.85647
       508         1        2.00000       66.95486        7.77591        6.95191
       509         1        2.00000       67.45216       14.41464        6.95191
       510         1        2.00000       67.45216        5.72834        0.66559
       511         1        2.00000       67.45216       14.41464        2.76103
       512         1        2.00000       67.45216        5.72834        4.85647
       513         1        2.00000       67.95788        3.69220        6.95191
       514         1        2.00000       67.95788       12.37850        4.85647
       515         1        2.00000       67.95788       12.37850        0.66559
       516         1        2.00000       67.95788        3.69220        2.76103
       517         1        2.00000       68.47483        1.65151        4.85647
       518         1        2.00000       68.47483        1.65151        0.66559
       519         1        2.00000       68.47483       10.33781        2.76103
       520         1        2.00000       68.47483       10.33781        6.95191
       521         1        2.00000       68.99323       16.97539        2.76103
       522         1        2.00000       68.99323       16.97539        6.95191
       523         1        2.00000       68.99323        8.28909        0.66559
       524         1        2.00000       68.99323        8.28909        4.85647
       525         1        2.00000       69.50200       14.92966        4.85647
       526         1        2.00000       69.50200       14.92966        0.66559
       527         1        2.00000       69.50200        6.24336        2.76103
       528         1        2.00000       69.50200        6.24336        6.95191
       529         1        2.00000       70.01085        4.20181        0.66559
       530         1        2.00000       70.01085       12.88811        6.95191
       531         1        2.00000       70.01085       12.88811        2.76103
       532         1        2.00000       70.01085        4.20181        4.85647
       533         1        2.00000       70.52283       10.84620        4.85647
       534         1        2.00000       70.52283        2.15990        6.95191
       535         1        2.00000       70.52283        2.15990        2.76103
       536         1        2.00000       70.52283       10.84620        0.66559
       537         1        2.00000       71.03618        0.11539        4.85647
       538         1        2.00000       71.03618        0.11539        0.66559
       539         1        2.00000       71.03618        8.80169        2.76103
       540         1        2.00000       71.03618        8.80169        6.95191
       541         1        2.00000       71.54848       15.44295        6.95191
       542         1        2.00000       71.54848       15.44295        2.76103
       543         1        2.00000       71.54848        6.75666        4.85647
       544         1        2.00000       71.54848        6.75666        0.66559
       545         1        2.00000       72.05957       13.39957        4.85647
       546         1        2.00000       72.05957        4.71327        2.76103
       547         1        2.00000       72.05957        4.71327        6.95191
       548         1        2.00000       72.05957       13.39957        0.66559
       549         1        2.00000       72.57083        2.67020        4.85647
       550         1        2.00000       72.57083        2.67020        0.66559
       551         1        2.00000       72.57083       11.35650        2.76103
       552         1        2.00000       72.57083       11.35650        6.95191
       553         1        2.00000       73.08281        9.31286        4.85647
       554         1        2.00000       73.08281        0.62656        6.95191
       555         1        2.00000       73.08281        0.62656        2.76103
       556         1        2.00000       73.08281        9.31286        0.66559
       557         1        2.00000       73.59487       15.95513        0.66559
       558         1        2.00000       73.59487       15.95513        4.85647
       559         1        2.00000       73.59487        7.26883        2.76103
       560         1        2.00000       73.59487        7.26883        6.95191
       561         1        2.00000       74.10677       13.91130        2.76103
       562         1        2.00000       74.10677        5.22500        4.85647
       563         1        2.00000       74.10677       13.91130        6.95191
       564         1        2.00000       74.10677        5.22500        0.66559
       565         1        2.00000       74.61835       11.86773        4.85647
       566         1        2.00000       74.61835        3.18143        6.95191
       567         1        2.00000       74.61835        3.18143        2.76103
       568         1        2.00000       74.61835       11.86773        0.66559
       569         1        2.00000       75.13001        1.13782        0.66559
       570         1        2.00000       75.13001        1.13782        4.85647
       571         1        2.00000       75.13001        9.82412        2.76103
       572         1        2.00000       75.13001        9.82412        6.95191
       573         1        2.00000       75.64191       16.46669        2.76103
       574         1        2.00000       75.64191        7.78039        0.66559
       575         1        2.00000       75.64191       16.46669        6.95191
       576         1        2.00000       75.64191        7.78039        4.85647
       577         1        2.00000       76.15373       14.42292        0.66559
       578         1        2.00000       76.15373        5.73662        2.76103
       579         1        2.00000       76.15373       14.42292        4.85647
       580         1        2.00000       76.15373        5.73662        6.95191
       581         1        2.00000       76.66555       12.37919        2.76103
       582         1        2.00000       76.66555        3.69289        0.66559
       583         1        2.00000       76.66555       12.37919        6.95191
       584         1        2.00000       76.66555        3.69289        4.85647
       585         1        2.00000       77.17721       10.33551        0.66559
       586         1        2.00000       77.17721        1.64922        2.76103
       587         1        2.00000       77.17721       10.33551        4.85647
       588         1        2.00000       77.17721        1.64922        6.95191
       589         1        2.00000       77.68903        8.29184        2.76103
       590         1        2.00000       77.68903       16.97814        0.66559
       591         1        2.00000       77.68903        8.29184        6.95191
       592         1        2.00000       77.68903       16.97814        4.85647
       593         1        2.00000       78.20085        6.24812        0.66559
       594         1        2.00000       78.20085       14.93442        2.76103
       595         1        2.00000       78.20085        6.24812        4.85647
       596         1        2.00000       78.20085       14.93442        6.95191
       597         1        2.00000       78.71258        4.20439        2.76103
       598         1        2.00000       78.71258       12.89069        0.66559
       599         1        2.00000       78.71258        4.20439        6.95191
       600         1        2.00000       78.71258       12.89069        4.85647
       601         1        2.00000       79.22440        2.16070        0.66559
       602         1        2.00000       79.22440       10.84700        2.76103
       603         1        2.00000       79.22440        2.16070        4.85647
       604         1        2.00000       79.22440       10.84700        6.95191
       605         1        2.00000       79.73614        0.11700        2.76103
       606         1        2.00000       79.73614        8.80330        0.66559
       607         1        2.00000       79.73614        0.11700        6.95191
       608         1        2.00000       79.73614        8.80330        4.85647
       609         2       -2.00000        0.00032       15.44589        2.76103
       610         2       -2.00000        0.00032        6.75959        0.66559
       611         2       -2.00000        0.00032       15.44589        6.95191
       612         2       -2.00000        0.00032        6.75959        4.85647
       613         2       -2.00000        0.51206       13.40218        0.66559
       614         2       -2.00000        0.51206        4.71588        2.76103
       615         2       -2.00000        0.51206       13.40218        4.85647
       616         2       -2.00000        0.51206        4.71588        6.95191
       617         2       -2.00000        1.02388       11.35848        2.76103
       618         2       -2.00000        1.02388        2.67218        0.66559
       619         2       -2.00000        1.02388       11.35848        6.95191
       620         2       -2.00000        1.02388        2.67218        4.85647
       621         2       -2.00000        1.53562        9.31479        0.66559
       622         2       -2.00000        1.53562        0.62849        2.76103
       623         2       -2.00000        1.53562        9.31479        4.85647
       624         2       -2.00000        1.53562        0.62849        6.95191
       625         2       -2.00000        2.04736        7.27108        2.76103
       626         2       -2.00000        2.04736       15.95737        0.66559
       627         2       -2.00000        2.04736        7.27108        6.95191
       628         2       -2.00000        2.04736       15.95737        4.85647
       629         2       -2.00000        2.55918        5.22736        0.66559
       630         2       -2.00000        2.55918       13.91366        2.76103
       631         2       -2.00000        2.55918        5.22736        4.85647
       632         2       -2.00000        2.55918       13.91366        6.95191
       633         2       -2.00000        3.07100        3.18363        2.76103
       634         2       -2.00000        3.07100       11.86993        0.66559
       635         2       -2.00000        3.07100        3.18363        6.95191
       636         2       -2.00000        3.07100       11.86993        4.85647
       637         2       -2.00000        3.58274        1.13996        0.66559
       638         2       -2.00000        3.58274        9.82625        2.76103
       639         2       -2.00000        3.58274        1.13996        4.85647
       640         2       -2.00000        3.58274        9.82625        6.95191
       641         2       -2.00000        4.09448       16.46888        2.76103
       642         2       -2.00000        4.09448        7.78258        0.66559
       643         2       -2.00000        4.09448       16.46888        6.95191
       644         2       -2.00000        4.09448        7.78258        4.85647
       645         2       -2.00000        4.60629       14.42516        0.66559
       646         2       -2.00000        4.60629        5.73886        2.76103
       647         2       -2.00000        4.60629       14.42516        4.85647
       648         2       -2.00000        4.60629        5.73886        6.95191
       649         2       -2.00000        5.11811       12.38140        2.76103
       650         2       -2.00000        5.11811        3.69510        0.66559
       651         2       -2.00000        5.11811       12.38140        6.95191
       652         2       -2.00000        5.11811        3.69510        4.85647
       653         2       -2.00000        5.63001       10.33767        4.85647
       654         2       -2.00000        5.63001       10.33767        0.66559
       655         2       -2.00000        5.63001        1.65137        2.76103
       656         2       -2.00000        5.63001        1.65137        6.95191
       657         2       -2.00000        6.14167        8.29406        2.76103
       658         2       -2.00000        6.14167        8.29406        6.95191
       659         2       -2.00000        6.14167       16.98036        0.66559
       660         2       -2.00000        6.14167       16.98036        4.85647
       661         2       -2.00000        6.65325       14.93679        2.76103
       662         2       -2.00000        6.65325       14.93679        6.95191
       663         2       -2.00000        6.65325        6.25049        4.85647
       664         2       -2.00000        6.65325        6.25049        0.66559
       665         2       -2.00000        7.16507       12.89295        4.85647
       666         2       -2.00000        7.16507       12.89295        0.66559
       667         2       -2.00000        7.16507        4.20665        2.76103
       668         2       -2.00000        7.16507        4.20665        6.95191
       669         2       -2.00000        7.67721       10.84893        6.95191
       670         2       -2.00000        7.67721       10.84893        2.76103
       671         2       -2.00000        7.67721        2.16263        4.85647
       672         2       -2.00000        7.67721        2.16263        0.66559
       673         2       -2.00000        8.18919        8.80527        0.66559
       674         2       -2.00000        8.18919        8.80527        4.85647
       675         2       -2.00000        8.18919        0.11897        2.76103
       676         2       -2.00000        8.18919        0.11897        6.95191
       677         2       -2.00000        8.70045       15.44851        0.66559
       678         2       -2.00000        8.70045       15.44851        4.85647
       679         2       -2.00000        8.70045        6.76221        2.76103
       680         2       -2.00000        8.70045        6.76221        6.95191
       681         2       -2.00000        9.21155        4.71883        0.66559
       682         2       -2.00000        9.21155       13.40513        2.76103
       683         2       -2.00000        9.21155       13.40513        6.95191
       684         2       -2.00000        9.21155        4.71883        4.85647
       685         2       -2.00000        9.72377       11.36012        4.85647
       686         2       -2.00000        9.72377       11.36012        0.66559
       687         2       -2.00000        9.72377        2.67382        6.95191
       688         2       -2.00000        9.72377        2.67382        2.76103
       689         2       -2.00000       10.23719        9.31559        2.76103
       690         2       -2.00000       10.23719        9.31559        6.95191
       691         2       -2.00000       10.23719        0.62929        0.66559
       692         2       -2.00000       10.23719        0.62929        4.85647
       693         2       -2.00000       10.74917       15.95995        6.95191
       694         2       -2.00000       10.74917        7.27365        0.66559
       695         2       -2.00000       10.74917       15.95995        2.76103
       696         2       -2.00000       10.74917        7.27365        4.85647
       697         2       -2.00000       11.25810       13.91844        4.85647
       698         2       -2.00000       11.25810       13.91844        0.66559
       699         2       -2.00000       11.25810        5.23214        2.76103
       700         2       -2.00000       11.25810        5.23214        6.95191
       701         2       -2.00000       11.76679       11.87268        2.76103
       702         2       -2.00000       11.76679        3.18638        0.66559
       703         2       -2.00000       11.76679       11.87268        6.95191
       704         2       -2.00000       11.76679        3.18638        4.85647
       705         2       -2.00000       12.28519        9.82393        0.66559
       706         2       -2.00000       12.28519        1.13763        6.95191
       707         2       -2.00000       12.28519        1.13763        2.76103
       708         2       -2.00000       12.28519        9.82393        4.85647
       709         2       -2.00000       12.80215       16.46964        0.66559
       710         2       -2.00000       12.80215       16.46964        4.85647
       711         2       -2.00000       12.80215        7.78334        2.76103
       712         2       -2.00000       12.80215        7.78334        6.95191
       713         2       -2.00000       13.30795       14.43343        2.76103
       714         2       -2.00000       13.30795       14.43343        6.95191
       715         2       -2.00000       13.30795        5.74713        0.66559
       716         2       -2.00000       13.30795        5.74713        4.85647
       717         2       -2.00000       13.80492       12.38567        4.85647
       718         2       -2.00000       13.80492       12.38567        0.66559
       719         2       -2.00000       13.80492        3.69937        2.76103
       720         2       -2.00000       13.80492        3.69937        6.95191
       721         2       -2.00000       14.32196        1.65073        0.66559
       722         2       -2.00000       14.32196        1.65073        4.85647
       723         2       -2.00000       14.32196       10.33703        2.76103
       724         2       -2.00000       14.32196       10.33703        6.95191
       725         2       -2.00000       14.86796       16.97466        6.95191
       726         2       -2.00000       14.86796       16.97466        2.76103
       727         2       -2.00000       14.86796        8.28836        4.85647
       728         2       -2.00000       14.86796        8.28836        0.66559
       729         2       -2.00000       15.36871       14.94511        0.66559
       730         2       -2.00000       15.36871       14.94511        4.85647
       731         2       -2.00000       15.36871        6.25881        6.95191
       732         2       -2.00000       15.36871        6.25881        2.76103
       733         2       -2.00000       15.83567       12.89769        6.95191
       734         2       -2.00000       15.83567       12.89769        2.76103
       735         2       -2.00000       15.83567        4.21140        4.85647
       736         2       -2.00000       15.83567        4.21140        0.66559
       737         2       -2.00000       16.35928        2.16066        6.95191
       738         2       -2.00000       16.35928       10.84696        4.85647
       739         2       -2.00000       16.35928        2.16066        2.76103
       740         2       -2.00000       16.35928       10.84696        0.66559
       741         2       -2.00000       16.89092        0.15691        0.66559
       742         2       -2.00000       16.89092        0.15691        4.85647
       743         2       -2.00000       16.89092        8.84321        6.95191
       744         2       -2.00000       16.89092        8.84321        2.76103
       745         2       -2.00000       17.50105       15.40751        6.95191
       746         2       -2.00000       17.50105        6.72121        0.66559
       747         2       -2.00000       17.50105       15.40751        2.76103
       748         2       -2.00000       17.50105        6.72121        4.85647
       749         2       -2.00000       17.84306       13.34765        4.85647
       750         2       -2.00000       17.84306        4.66135        6.95191
       751         2       -2.00000       17.84306       13.34765        0.66559
       752         2       -2.00000       17.84306        4.66135        2.76103
       753         2       -2.00000       18.40448       11.42399        2.76103
       754         2       -2.00000       18.40448        2.73770        4.85647
       755         2       -2.00000       18.40448       11.42399        6.95191
       756         2       -2.00000       18.40448        2.73770        0.66559
       757         2       -2.00000       19.02046        9.49647        0.66559
       758         2       -2.00000       19.02046        9.49647        4.85647
       759         2       -2.00000       19.02046        0.81017        6.95191
       760         2       -2.00000       19.02046        0.81017        2.76103
       761         2       -2.00000       19.35854       16.18200        4.85647
       762         2       -2.00000       19.35854       16.18200        0.66559
       763         2       -2.00000       19.35854        7.49570        2.76103
       764         2       -2.00000       19.35854        7.49570        6.95191
       765         2       -2.00000       21.27766       16.18200        6.95191
       766         2       -2.00000       21.27766        7.49570        0.66559
       767         2       -2.00000       21.27766       16.18200        2.76103
       768         2       -2.00000       21.27766        7.49570        4.85647
       769         2       -2.00000       21.61575        0.81017        0.66559
       770         2       -2.00000       21.61575        0.81017        4.85647
       771         2       -2.00000       21.61575        9.49647        6.95191
       772         2       -2.00000       21.61575        9.49647        2.76103
       773         2       -2.00000       22.23173        2.73770        6.95191
       774         2       -2.00000       22.23173        2.73770        2.76103
       775         2       -2.00000       22.23173       11.42399        0.66559
       776         2       -2.00000       22.23173       11.42399        4.85647
       777         2       -2.00000       22.79314        4.66135        0.66559
       778         2       -2.00000       22.79314       13.34765        6.95191
       779         2       -2.00000       22.79314        4.66135        4.85647
       780         2       -2.00000       22.79314       13.34765        2.76103
       781         2       -2.00000       23.13515        6.72121        6.95191
       782         2       -2.00000       23.13515       15.40751        4.85647
       783         2       -2.00000       23.13515        6.72121        2.76103
       784         2       -2.00000       23.13515       15.40751        0.66559
       785         2       -2.00000       23.74528        0.15691        6.95191
       786         2       -2.00000       23.74528        8.84321        0.66559
       787         2       -2.00000       23.74528        0.15691        2.76103
       788         2       -2.00000       23.74528        8.84321        4.85647
       789         2       -2.00000       24.27692        2.16066        0.66559
       790         2       -2.00000       24.27692       10.84696        6.95191
       791         2       -2.00000       24.27692        2.16066        4.85647
       792         2       -2.00000       24.27692       10.84696        2.76103
       793         2       -2.00000       24.80053        4.21140        6.95191
       794         2       -2.00000       24.80053       12.89769        0.66559
       795         2       -2.00000       24.80053        4.21140        2.76103
       796         2       -2.00000       24.80053       12.89769        4.85647
       797         2       -2.00000       25.26749        6.25881        0.66559
       798         2       -2.00000       25.26749       14.94511        2.76103
       799         2       -2.00000       25.26749        6.25881        4.85647
       800         2       -2.00000       25.26749       14.94511        6.95191
       801         2       -2.00000       25.76816       16.97466        4.85647
       802         2       -2.00000       25.76816        8.28836        6.95191
       803         2       -2.00000       25.76816        8.28836        2.76103
       804         2       -2.00000       25.76816       16.97466        0.66559
       805         2       -2.00000       26.31425        1.65073        6.95191
       806         2       -2.00000       26.31425       10.33703        0.66559
       807         2       -2.00000       26.31425        1.65073        2.76103
       808         2       -2.00000       26.31425       10.33703        4.85647
       809         2       -2.00000       26.83128       12.38567        2.76103
       810         2       -2.00000       26.83128        3.69937        0.66559
       811         2       -2.00000       26.83128       12.38567        6.95191
       812         2       -2.00000       26.83128        3.69937        4.85647
       813         2       -2.00000       27.32825       14.43343        0.66559
       814         2       -2.00000       27.32825        5.74713        6.95191
       815         2       -2.00000       27.32825       14.43343        4.85647
       816         2       -2.00000       27.32825        5.74713        2.76103
       817         2       -2.00000       27.83406        7.78334        0.66559
       818         2       -2.00000       27.83406       16.46964        2.76103
       819         2       -2.00000       27.83406       16.46964        6.95191
       820         2       -2.00000       27.83406        7.78334        4.85647
       821         2       -2.00000       28.35101        1.13763        4.85647
       822         2       -2.00000       28.35101        1.13763        0.66559
       823         2       -2.00000       28.35101        9.82393        2.76103
       824         2       -2.00000       28.35101        9.82393        6.95191
       825         2       -2.00000       28.86941        3.18638        6.95191
       826         2       -2.00000       28.86941       11.87268        0.66559
       827         2       -2.00000       28.86941        3.18638        2.76103
       828         2       -2.00000       28.86941       11.87268        4.85647
       829         2       -2.00000       29.37810       13.91844        6.95191
       830         2       -2.00000       29.37810        5.23214        4.85647
       831         2       -2.00000       29.37810       13.91844        2.76103
       832         2       -2.00000       29.37810        5.23214        0.66559
       833         2       -2.00000       29.88703       15.95995        4.85647
       834         2       -2.00000       29.88703        7.27365        6.95191
       835         2       -2.00000       29.88703        7.27365        2.76103
       836         2       -2.00000       29.88703       15.95995        0.66559
       837         2       -2.00000       30.39901        0.62929        2.76103
       838         2       -2.00000       30.39901        9.31559        0.66559
       839         2       -2.00000       30.39901        9.31559        4.85647
       840         2       -2.00000       30.39901        0.62929        6.95191
       841         2       -2.00000       30.91243        2.67382        0.66559
       842         2       -2.00000       30.91243       11.36012        2.76103
       843         2       -2.00000       30.91243        2.67382        4.85647
       844         2       -2.00000       30.91243       11.36012        6.95191
       845         2       -2.00000       31.42466        4.71883        6.95191
       846         2       -2.00000       31.42466        4.71883        2.76103
       847         2       -2.00000       31.42466       13.40513        4.85647
       848         2       -2.00000       31.42466       13.40513        0.66559
       849         2       -2.00000       31.93575        6.76221        4.85647
       850         2       -2.00000       31.93575       15.44851        2.76103
       851         2       -2.00000       31.93575       15.44851        6.95191
       852         2       -2.00000       31.93575        6.76221        0.66559
       853         2       -2.00000       32.44701        8.80527        6.95191
       854         2       -2.00000       32.44701        8.80527        2.76103
       855         2       -2.00000       32.44701        0.11897        4.85647
       856         2       -2.00000       32.44701        0.11897        0.66559
       857         2       -2.00000       32.95899        2.16263        2.76103
       858         2       -2.00000       32.95899       10.84893        4.85647
       859         2       -2.00000       32.95899        2.16263        6.95191
       860         2       -2.00000       32.95899       10.84893        0.66559
       861         2       -2.00000       33.47105       12.89295        6.95191
       862         2       -2.00000       33.47105        4.20665        0.66559
       863         2       -2.00000       33.47105       12.89295        2.76103
       864         2       -2.00000       33.47105        4.20665        4.85647
       865         2       -2.00000       33.98295        6.25049        6.95191
       866         2       -2.00000       33.98295       14.93679        0.66559
       867         2       -2.00000       33.98295       14.93679        4.85647
       868         2       -2.00000       33.98295        6.25049        2.76103
       869         2       -2.00000       34.49453       16.98036        6.95191
       870         2       -2.00000       34.49453       16.98036        2.76103
       871         2       -2.00000       34.49453        8.29406        4.85647
       872         2       -2.00000       34.49453        8.29406        0.66559
       873         2       -2.00000       35.00619        1.65137        4.85647
       874         2       -2.00000       35.00619       10.33767        2.76103
       875         2       -2.00000       35.00619        1.65137        0.66559
       876         2       -2.00000       35.00619       10.33767        6.95191
       877         2       -2.00000       35.51809        3.69510        2.76103
       878         2       -2.00000       35.51809       12.38140        4.85647
       879         2       -2.00000       35.51809        3.69510        6.95191
       880         2       -2.00000       35.51809       12.38140        0.66559
       881         2       -2.00000       36.02991        5.73886        4.85647
       882         2       -2.00000       36.02991       14.42516        2.76103
       883         2       -2.00000       36.02991        5.73886        0.66559
       884         2       -2.00000       36.02991       14.42516        6.95191
       885         2       -2.00000       36.54173        7.78258        2.76103
       886         2       -2.00000       36.54173       16.46888        4.85647
       887         2       -2.00000       36.54173        7.78258        6.95191
       888         2       -2.00000       36.54173       16.46888        0.66559
       889         2       -2.00000       37.05339        9.82625        4.85647
       890         2       -2.00000       37.05339        1.13996        2.76103
       891         2       -2.00000       37.05339        9.82625        0.66559
       892         2       -2.00000       37.05339        1.13996        6.95191
       893         2       -2.00000       37.56521       11.86993        2.76103
       894         2       -2.00000       37.56521        3.18363        4.85647
       895         2       -2.00000       37.56521       11.86993        6.95191
       896         2       -2.00000       37.56521        3.18363        0.66559
       897         2       -2.00000       38.07702       13.91366        4.85647
       898         2       -2.00000       38.07702        5.22736        2.76103
       899         2       -2.00000       38.07702       13.91366        0.66559
       900         2       -2.00000       38.07702        5.22736        6.95191
       901         2       -2.00000       38.58876       15.95737        2.76103
       902         2       -2.00000       38.58876        7.27108        4.85647
       903         2       -2.00000       38.58876       15.95737        6.95191
       904         2       -2.00000       38.58876        7.27108        0.66559
       905         2       -2.00000       39.10058        0.62849        4.85647
       906         2       -2.00000       39.10058        9.31479        2.76103
       907         2       -2.00000       39.10058        0.62849        0.66559
       908         2       -2.00000       39.10058        9.31479        6.95191
       909         2       -2.00000       39.61232        2.67218        2.76103
       910         2       -2.00000       39.61232       11.35848        4.85647
       911         2       -2.00000       39.61232        2.67218        6.95191
       912         2       -2.00000       39.61232       11.35848        0.66559
       913         2       -2.00000       40.12414        4.71588        4.85647
       914         2       -2.00000       40.12414       13.40218        2.76103
       915         2       -2.00000       40.12414        4.71588        0.66559
       916         2       -2.00000       40.12414       13.40218        6.95191
       917         2       -2.00000       40.63588        6.75959        2.76103
       918         2       -2.00000       40.63588       15.44589        4.85647
       919         2       -2.00000       40.63588        6.75959        6.95191
       920         2       -2.00000       40.63588       15.44589        0.66559
       921         2       -2.00000       41.14770        8.80330        4.85647
       922         2       -2.00000       41.14770        0.11700        2.76103
       923         2       -2.00000       41.14770        8.80330        0.66559
       924         2       -2.00000       41.14770        0.11700        6.95191
       925         2       -2.00000       41.65944       10.84700        2.76103
       926         2       -2.00000       41.65944        2.16070        4.85647
       927         2       -2.00000       41.65944       10.84700        6.95191
       928         2       -2.00000       41.65944        2.16070        0.66559
       929         2       -2.00000       42.17118       12.89069        4.85647
       930         2       -2.00000       42.17118        4.20439        2.76103
       931         2       -2.00000       42.17118       12.89069        0.66559
       932         2       -2.00000       42.17118        4.20439        6.95191
       933         2       -2.00000       42.68300       14.93442        2.76103
       934         2       -2.00000       42.68300        6.24812        4.85647
       935         2       -2.00000       42.68300       14.93442        6.95191
       936         2       -2.00000       42.68300        6.24812        0.66559
       937         2       -2.00000       43.19482       16.97814        4.85647
       938         2       -2.00000       43.19482        8.29184        2.76103
       939         2       -2.00000       43.19482       16.97814        0.66559
       940         2       -2.00000       43.19482        8.29184        6.95191
       941         2       -2.00000       43.70656        1.64923        2.76103
       942         2       -2.00000       43.70656       10.33553        4.85647
       943         2       -2.00000       43.70656        1.64923        6.95191
       944         2       -2.00000       43.70656       10.33553        0.66559
       945         2       -2.00000       44.21830        3.69289        4.85647
       946         2       -2.00000       44.21830       12.37919        2.76103
       947         2       -2.00000       44.21830        3.69289        0.66559
       948         2       -2.00000       44.21830       12.37919        6.95191
       949         2       -2.00000       44.73012        5.73662        2.76103
       950         2       -2.00000       44.73012       14.42292        4.85647
       951         2       -2.00000       44.73012        5.73662        6.95191
       952         2       -2.00000       44.73012       14.42292        0.66559
       953         2       -2.00000       45.24194        7.78039        4.85647
       954         2       -2.00000       45.24194        7.78039        0.66559
       955         2       -2.00000       45.24194       16.46669        6.95191
       956         2       -2.00000       45.24194       16.46669        2.76103
       957         2       -2.00000       45.75384        9.82412        6.95191
       958         2       -2.00000       45.75384        1.13782        4.85647
       959         2       -2.00000       45.75384        1.13782        0.66559
       960         2       -2.00000       45.75384        9.82412        2.76103
       961         2       -2.00000       46.26549        3.18143        6.95191
       962         2       -2.00000       46.26549       11.86773        4.85647
       963         2       -2.00000       46.26549        3.18143        2.76103
       964         2       -2.00000       46.26549       11.86773        0.66559
       965         2       -2.00000       46.77707       13.91130        6.95191
       966         2       -2.00000       46.77707        5.22500        4.85647
       967         2       -2.00000       46.77707        5.22500        0.66559
       968         2       -2.00000       46.77707       13.91130        2.76103
       969         2       -2.00000       47.28889       15.95512        4.85647
       970         2       -2.00000       47.28889       15.95512        0.66559
       971         2       -2.00000       47.28889        7.26882        6.95191
       972         2       -2.00000       47.28889        7.26882        2.76103
       973         2       -2.00000       47.80103        0.62656        2.76103
       974         2       -2.00000       47.80103        9.31286        4.85647
       975         2       -2.00000       47.80103        0.62656        6.95191
       976         2       -2.00000       47.80103        9.31286        0.66559
       977         2       -2.00000       48.31301        2.67022        0.66559
       978         2       -2.00000       48.31301        2.67022        4.85647
       979         2       -2.00000       48.31301       11.35652        6.95191
       980         2       -2.00000       48.31301       11.35652        2.76103
       981         2       -2.00000       48.82427       13.39957        4.85647
       982         2       -2.00000       48.82427        4.71327        6.95191
       983         2       -2.00000       48.82427        4.71327        2.76103
       984         2       -2.00000       48.82427       13.39957        0.66559
       985         2       -2.00000       49.33537        6.75666        4.85647
       986         2       -2.00000       49.33537        6.75666        0.66559
       987         2       -2.00000       49.33537       15.44295        6.95191
       988         2       -2.00000       49.33537       15.44295        2.76103
       989         2       -2.00000       49.84759        8.80167        2.76103
       990         2       -2.00000       49.84759        0.11537        4.85647
       991         2       -2.00000       49.84759        8.80167        6.95191
       992         2       -2.00000       49.84759        0.11537        0.66559
       993         2       -2.00000       50.36101        2.15990        6.95191
       994         2       -2.00000       50.36101        2.15990        2.76103
       995         2       -2.00000       50.36101       10.84620        0.66559
       996         2       -2.00000       50.36101       10.84620        4.85647
       997         2       -2.00000       50.87299       12.88812        2.76103
       998         2       -2.00000       50.87299        4.20182        4.85647
       999         2       -2.00000       50.87299        4.20182        0.66559
      1000         2       -2.00000       50.87299       12.88812        6.95191
      1001         2       -2.00000       51.38192       14.92965        4.85647
      1002         2       -2.00000       51.38192        6.24335        6.95191
      1003         2       -2.00000       51.38192        6.24335        2.76103
      1004         2       -2.00000       51.38192       14.92965        0.66559
      1005         2       -2.00000       51.89061        8.28911        0.66559
      1006         2       -2.00000       51.89061        8.28911        4.85647
      1007         2       -2.00000       51.89061       16.97541        2.76103
      1008         2       -2.00000       51.89061       16.97541        6.95191
      1009         2       -2.00000       52.40901        1.65154        4.85647
      1010         2       -2.00000       52.40901       10.33784        2.76103
      1011         2       -2.00000       52.40901       10.33784        6.95191
      1012         2       -2.00000       52.40901        1.65154        0.66559
      1013         2       -2.00000       52.92597        3.69213        6.95191
      1014         2       -2.00000       52.92597        3.69213        2.76103
      1015         2       -2.00000       52.92597       12.37843        0.66559
      1016         2       -2.00000       52.92597       12.37843        4.85647
      1017         2       -2.00000       53.43177       14.41464        6.95191
      1018         2       -2.00000       53.43177       14.41464        2.76103
      1019         2       -2.00000       53.43177        5.72834        0.66559
      1020         2       -2.00000       53.43177        5.72834        4.85647
      1021         2       -2.00000       53.92874        7.77611        6.95191
      1022         2       -2.00000       53.92874       16.46241        4.85647
      1023         2       -2.00000       53.92874        7.77611        2.76103
      1024         2       -2.00000       53.92874       16.46241        0.66559
      1025         2       -2.00000       54.44578        9.82476        0.66559
      1026         2       -2.00000       54.44578        9.82476        4.85647
      1027         2       -2.00000       54.44578        1.13846        6.95191
      1028         2       -2.00000       54.44578        1.13846        2.76103
      1029         2       -2.00000       54.99178       11.87342        2.76103
      1030         2       -2.00000       54.99178       11.87342        6.95191
      1031         2       -2.00000       54.99178        3.18712        4.85647
      1032         2       -2.00000       54.99178        3.18712        0.66559
      1033         2       -2.00000       55.49253       13.90298        0.66559
      1034         2       -2.00000       55.49253       13.90298        4.85647
      1035         2       -2.00000       55.49253        5.21668        2.76103
      1036         2       -2.00000       55.49253        5.21668        6.95191
      1037         2       -2.00000       55.95949       15.95039        2.76103
      1038         2       -2.00000       55.95949       15.95039        6.95191
      1039         2       -2.00000       55.95949        7.26409        4.85647
      1040         2       -2.00000       55.95949        7.26409        0.66559
      1041         2       -2.00000       56.48311        9.31482        2.76103
      1042         2       -2.00000       56.48311        0.62852        4.85647
      1043         2       -2.00000       56.48311        9.31482        6.95191
      1044         2       -2.00000       56.48311        0.62852        0.66559
      1045         2       -2.00000       57.01475       11.31858        0.66559
      1046         2       -2.00000       57.01475       11.31858        4.85647
      1047         2       -2.00000       57.01475        2.63228        2.76103
      1048         2       -2.00000       57.01475        2.63228        6.95191
      1049         2       -2.00000       57.62487        4.75427        0.66559
      1050         2       -2.00000       57.62487       13.44057        2.76103
      1051         2       -2.00000       57.62487       13.44057        6.95191
      1052         2       -2.00000       57.62487        4.75427        4.85647
      1053         2       -2.00000       57.96688       15.50044        4.85647
      1054         2       -2.00000       57.96688        6.81414        2.76103
      1055         2       -2.00000       57.96688       15.50044        0.66559
      1056         2       -2.00000       57.96688        6.81414        6.95191
      1057         2       -2.00000       58.52830        0.05149        6.95191
      1058         2       -2.00000       58.52830        8.73779        4.85647
      1059         2       -2.00000       58.52830        0.05149        2.76103
      1060         2       -2.00000       58.52830        8.73779        0.66559
      1061         2       -2.00000       59.14428        1.97902        0.66559
      1062         2       -2.00000       59.14428        1.97902        4.85647
      1063         2       -2.00000       59.14428       10.66532        2.76103
      1064         2       -2.00000       59.14428       10.66532        6.95191
      1065         2       -2.00000       59.48236       12.66608        4.85647
      1066         2       -2.00000       59.48236       12.66608        0.66559
      1067         2       -2.00000       59.48236        3.97978        6.95191
      1068         2       -2.00000       59.48236        3.97978        2.76103
      1069         2       -2.00000       61.40148       12.66608        2.76103
      1070         2       -2.00000       61.40148        3.97978        0.66559
      1071         2       -2.00000       61.40148       12.66608        6.95191
      1072         2       -2.00000       61.40148        3.97978        4.85647
      1073         2       -2.00000       61.73957       10.66532        0.66559
      1074         2       -2.00000       61.73957       10.66532        4.85647
      1075         2       -2.00000       61.73957        1.97902        2.76103
      1076         2       -2.00000       61.73957        1.97902        6.95191
      1077         2       -2.00000       62.35555        8.73779        2.76103
      1078         2       -2.00000       62.35555        8.73779        6.95191
      1079         2       -2.00000       62.35555        0.05149        0.66559
      1080         2       -2.00000       62.35555        0.05149        4.85647
      1081         2       -2.00000       62.91696        6.81414        0.66559
      1082         2       -2.00000       62.91696       15.50044        2.76103
      1083         2       -2.00000       62.91696        6.81414        4.85647
      1084         2       -2.00000       62.91696       15.50044        6.95191
      1085         2       -2.00000       63.25898        4.75427        2.76103
      1086         2       -2.00000       63.25898       13.44057        4.85647
      1087         2       -2.00000       63.25898        4.75427        6.95191
      1088         2       -2.00000       63.25898       13.44057        0.66559
      1089         2       -2.00000       63.86910       11.31858        2.76103
      1090         2       -2.00000       63.86910        2.63228        0.66559
      1091         2       -2.00000       63.86910       11.31858        6.95191
      1092         2       -2.00000       63.86910        2.63228        4.85647
      1093         2       -2.00000       64.40074        9.31482        0.66559
      1094         2       -2.00000       64.40074        0.62852        2.76103
      1095         2       -2.00000       64.40074        9.31482        4.85647
      1096         2       -2.00000       64.40074        0.62852        6.95191
      1097         2       -2.00000       64.92435        7.26409        2.76103
      1098         2       -2.00000       64.92435       15.95039        0.66559
      1099         2       -2.00000       64.92435        7.26409        6.95191
      1100         2       -2.00000       64.92435       15.95039        4.85647
      1101         2       -2.00000       65.39132        5.21668        0.66559
      1102         2       -2.00000       65.39132       13.90298        6.95191
      1103         2       -2.00000       65.39132        5.21668        4.85647
      1104         2       -2.00000       65.39132       13.90298        2.76103
      1105         2       -2.00000       65.89198       11.87342        4.85647
      1106         2       -2.00000       65.89198        3.18712        2.76103
      1107         2       -2.00000       65.89198        3.18712        6.95191
      1108         2       -2.00000       65.89198       11.87342        0.66559
      1109         2       -2.00000       66.43807        9.82476        2.76103
      1110         2       -2.00000       66.43807        1.13846        0.66559
      1111         2       -2.00000       66.43807        9.82476        6.95191
      1112         2       -2.00000       66.43807        1.13846        4.85647
      1113         2       -2.00000       66.95510       16.46241        6.95191
      1114         2       -2.00000       66.95510        7.77611        0.66559
      1115         2       -2.00000       66.95510       16.46241        2.76103
      1116         2       -2.00000       66.95510        7.77611        4.85647
      1117         2       -2.00000       67.45208       14.41464        0.66559
      1118         2       -2.00000       67.45208        5.72834        2.76103
      1119         2       -2.00000       67.45208       14.41464        4.85647
      1120         2       -2.00000       67.45208        5.72834        6.95191
      1121         2       -2.00000       67.95788        3.69213        0.66559
      1122         2       -2.00000       67.95788       12.37843        6.95191
      1123         2       -2.00000       67.95788       12.37843        2.76103
      1124         2       -2.00000       67.95788        3.69213        4.85647
      1125         2       -2.00000       68.47483        1.65154        6.95191
      1126         2       -2.00000       68.47483        1.65154        2.76103
      1127         2       -2.00000       68.47483       10.33784        4.85647
      1128         2       -2.00000       68.47483       10.33784        0.66559
      1129         2       -2.00000       68.99323       16.97541        0.66559
      1130         2       -2.00000       68.99323       16.97541        4.85647
      1131         2       -2.00000       68.99323        8.28911        2.76103
      1132         2       -2.00000       68.99323        8.28911        6.95191
      1133         2       -2.00000       69.50192       14.92965        2.76103
      1134         2       -2.00000       69.50192        6.24335        4.85647
      1135         2       -2.00000       69.50192       14.92965        6.95191
      1136         2       -2.00000       69.50192        6.24335        0.66559
      1137         2       -2.00000       70.01085       12.88812        4.85647
      1138         2       -2.00000       70.01085        4.20182        2.76103
      1139         2       -2.00000       70.01085        4.20182        6.95191
      1140         2       -2.00000       70.01085       12.88812        0.66559
      1141         2       -2.00000       70.52283        2.15990        0.66559
      1142         2       -2.00000       70.52283        2.15990        4.85647
      1143         2       -2.00000       70.52283       10.84620        6.95191
      1144         2       -2.00000       70.52283       10.84620        2.76103
      1145         2       -2.00000       71.03626        8.80167        4.85647
      1146         2       -2.00000       71.03626        0.11537        2.76103
      1147         2       -2.00000       71.03626        0.11537        6.95191
      1148         2       -2.00000       71.03626        8.80167        0.66559
      1149         2       -2.00000       71.54848       15.44295        4.85647
      1150         2       -2.00000       71.54848        6.75666        2.76103
      1151         2       -2.00000       71.54848        6.75666        6.95191
      1152         2       -2.00000       71.54848       15.44295        0.66559
      1153         2       -2.00000       72.05957        4.71327        4.85647
      1154         2       -2.00000       72.05957       13.39957        2.76103
      1155         2       -2.00000       72.05957        4.71327        0.66559
      1156         2       -2.00000       72.05957       13.39957        6.95191
      1157         2       -2.00000       72.57083        2.67022        2.76103
      1158         2       -2.00000       72.57083        2.67022        6.95191
      1159         2       -2.00000       72.57083       11.35652        4.85647
      1160         2       -2.00000       72.57083       11.35652        0.66559
      1161         2       -2.00000       73.08281        0.62656        4.85647
      1162         2       -2.00000       73.08281        0.62656        0.66559
      1163         2       -2.00000       73.08281        9.31286        2.76103
      1164         2       -2.00000       73.08281        9.31286        6.95191
      1165         2       -2.00000       73.59487       15.95512        2.76103
      1166         2       -2.00000       73.59487       15.95512        6.95191
      1167         2       -2.00000       73.59487        7.26882        0.66559
      1168         2       -2.00000       73.59487        7.26882        4.85647
      1169         2       -2.00000       74.10677       13.91130        4.85647
      1170         2       -2.00000       74.10677        5.22500        2.76103
      1171         2       -2.00000       74.10677       13.91130        0.66559
      1172         2       -2.00000       74.10677        5.22500        6.95191
      1173         2       -2.00000       74.61835        3.18143        4.85647
      1174         2       -2.00000       74.61835        3.18143        0.66559
      1175         2       -2.00000       74.61835       11.86773        2.76103
      1176         2       -2.00000       74.61835       11.86773        6.95191
      1177         2       -2.00000       75.13001        1.13782        6.95191
      1178         2       -2.00000       75.13001        1.13782        2.76103
      1179         2       -2.00000       75.13001        9.82412        0.66559
      1180         2       -2.00000       75.13001        9.82412        4.85647
      1181         2       -2.00000       75.64191       16.46669        0.66559
      1182         2       -2.00000       75.64191        7.78039        2.76103
      1183         2       -2.00000       75.64191       16.46669        4.85647
      1184         2       -2.00000       75.64191        7.78039        6.95191
      1185         2       -2.00000       76.15373       14.42292        2.76103
      1186         2       -2.00000       76.15373        5.73662        0.66559
      1187         2       -2.00000       76.15373       14.42292        6.95191
      1188         2       -2.00000       76.15373        5.73662        4.85647
      1189         2       -2.00000       76.66555       12.37919        0.66559
      1190         2       -2.00000       76.66555        3.69289        2.76103
      1191         2       -2.00000       76.66555       12.37919        4.85647
      1192         2       -2.00000       76.66555        3.69289        6.95191
      1193         2       -2.00000       77.17721       10.33553        2.76103
      1194         2       -2.00000       77.17721        1.64923        0.66559
      1195         2       -2.00000       77.17721       10.33553        6.95191
      1196         2       -2.00000       77.17721        1.64923        4.85647
      1197         2       -2.00000       77.68903        8.29184        0.66559
      1198         2       -2.00000       77.68903       16.97814        2.76103
      1199         2       -2.00000       77.68903        8.29184        4.85647
      1200         2       -2.00000       77.68903       16.97814        6.95191
      1201         2       -2.00000       78.20085        6.24812        2.76103
      1202         2       -2.00000       78.20085       14.93442        0.66559
      1203         2       -2.00000       78.20085        6.24812        6.95191
      1204         2       -2.00000       78.20085       14.93442        4.85647
      1205         2       -2.00000       78.71258        4.20439        0.66559
      1206         2       -2.00000       78.71258       12.89069        2.76103
      1207         2       -2.00000       78.71258        4.20439        4.85647
      1208         2       -2.00000       78.71258       12.89069        6.95191
      1209         2       -2.00000       79.22440        2.16070        2.76103
      1210         2       -2.00000       79.22440       10.84700        0.66559
      1211         2       -2.00000       79.22440        2.16070        6.95191
      1212         2       -2.00000       79.22440       10.84700        4.85647
      1213         2       -2.00000       79.73614        0.11700        0.66559
      1214         2       -2.00000       79.73614        8.80330        2.76103
      1215         2       -2.00000       79.73614        0.11700        4.85647
      1216         2       -2.00000       79.73614        8.80330        6.95191
