# Supplementary material for: Quantitative prediction of grain boundary thermal conductivities from local atomic environments
Source: Nat Commun. 2020 Apr 15;11:1854. doi: 10.1038/s41467-020-15619-9 (PMC7160158; doi:10.1038/s41467-020-15619-9)
Supplement: Supplementary file 4 — Supplementary Data 1 [file 41467_2020_15619_MOESM4_ESM.zip › MgO_GBs/sym_tilt/standard_pressure/001/s221_21_1_0.lmp]

LAMMPS data file

      3160          atoms
         0          bonds
         0         angles
         0      dihedrals
         0      impropers
         2     atom types
         0     bond types
         0    angle types
         0 dihedral types
         0 improper types

      0.0000000     80.2343010 xlo xhi
      0.0000000     44.2582850 ylo yhi
      0.0000000      8.4010400 zlo zhi
      0.0000000      0.0000000      0.0000000 xy xz yz

Masses

1                24.30500 # Mg
2                15.99940 # O

Atoms

         1         1        2.00000        0.09861       26.48380        3.10019
         2         1        2.00000        0.09861       26.48380        7.30071
         3         1        2.00000        0.17411       24.38742        0.99993
         4         1        2.00000        0.17411       24.38742        5.20045
         5         1        2.00000        0.25851       22.29139        3.10019
         6         1        2.00000        0.25851       22.29139        7.30071
         7         1        2.00000        0.35303       20.19506        5.20045
         8         1        2.00000        0.35303       20.19506        0.99993
         9         1        2.00000        0.45782       18.09788        3.10019
        10         1        2.00000        0.45782       18.09788        7.30071
        11         1        2.00000        0.57231       15.99937        5.20045
        12         1        2.00000        0.57231       15.99937        0.99993
        13         1        2.00000        0.69515       13.89923        7.30071
        14         1        2.00000        0.69515       13.89923        3.10019
        15         1        2.00000        0.82417       11.79736        5.20045
        16         1        2.00000        0.82417       11.79736        0.99993
        17         1        2.00000        0.95703        9.69367        3.10019
        18         1        2.00000        0.95703        9.69367        7.30071
        19         1        2.00000        1.09119        7.58830        0.99993
        20         1        2.00000        1.09119        7.58830        5.20045
        21         1        2.00000        1.22397        5.48148        3.10019
        22         1        2.00000        1.22397        5.48148        7.30071
        23         1        2.00000        1.35259        3.37385        0.99993
        24         1        2.00000        1.35259        3.37385        5.20045
        25         1        2.00000        1.47447        1.26614        7.30071
        26         1        2.00000        1.47447        1.26614        3.10019
        27         1        2.00000        1.58760       43.41751        5.20045
        28         1        2.00000        1.58760       43.41751        0.99993
        29         1        2.00000        1.69070       41.31201        3.10019
        30         1        2.00000        1.69070       41.31201        7.30071
        31         1        2.00000        1.78353       39.20815        0.99993
        32         1        2.00000        1.78353       39.20815        5.20045
        33         1        2.00000        1.86657       37.10597        7.30071
        34         1        2.00000        1.86657       37.10597        3.10019
        35         1        2.00000        1.94151       35.00507        5.20045
        36         1        2.00000        1.94151       35.00507        0.99993
        37         1        2.00000        2.01043       32.90515        7.30071
        38         1        2.00000        2.01043       32.90515        3.10019
        39         1        2.00000        2.07630       30.80567        5.20045
        40         1        2.00000        2.07630       30.80567        0.99993
        41         1        2.00000        2.14218       28.70623        3.10019
        42         1        2.00000        2.14218       28.70623        7.30071
        43         1        2.00000        2.21118       26.60631        5.20045
        44         1        2.00000        2.21118       26.60631        0.99993
        45         1        2.00000        2.28612       24.50541        3.10019
        46         1        2.00000        2.28612       24.50541        7.30071
        47         1        2.00000        2.36916       22.40323        5.20045
        48         1        2.00000        2.36916       22.40323        0.99993
        49         1        2.00000        2.46191       20.29937        7.30071
        50         1        2.00000        2.46191       20.29937        3.10019
        51         1        2.00000        2.56509       18.19387        5.20045
        52         1        2.00000        2.56509       18.19387        0.99993
        53         1        2.00000        2.67822       16.08696        7.30071
        54         1        2.00000        2.67822       16.08696        3.10019
        55         1        2.00000        2.80010       13.97924        5.20045
        56         1        2.00000        2.80010       13.97924        0.99993
        57         1        2.00000        2.92871       11.87162        3.10019
        58         1        2.00000        2.92871       11.87162        7.30071
        59         1        2.00000        3.06150        9.76479        5.20045
        60         1        2.00000        3.06150        9.76479        0.99993
        61         1        2.00000        3.19565        7.65943        7.30071
        62         1        2.00000        3.19565        7.65943        3.10019
        63         1        2.00000        3.32852        5.55574        0.99993
        64         1        2.00000        3.32852        5.55574        5.20045
        65         1        2.00000        3.45754        3.45383        3.10019
        66         1        2.00000        3.45754        3.45383        7.30071
        67         1        2.00000        3.58030        1.35373        0.99993
        68         1        2.00000        3.58030        1.35373        5.20045
        69         1        2.00000        3.69487       43.51351        3.10019
        70         1        2.00000        3.69487       43.51351        7.30071
        71         1        2.00000        3.79966       41.41633        0.99993
        72         1        2.00000        3.79966       41.41633        5.20045
        73         1        2.00000        3.89409       39.31999        3.10019
        74         1        2.00000        3.89409       39.31999        7.30071
        75         1        2.00000        3.97850       37.22396        5.20045
        76         1        2.00000        3.97850       37.22396        0.99993
        77         1        2.00000        4.05408       35.12758        3.10019
        78         1        2.00000        4.05408       35.12758        7.30071
        79         1        2.00000        4.12284       33.03027        0.99993
        80         1        2.00000        4.12284       33.03027        5.20045
        81         1        2.00000        4.18767       30.93150        7.30071
        82         1        2.00000        4.18767       30.93150        3.10019
        83         1        2.00000        4.25154       28.83091        0.99993
        84         1        2.00000        4.25154       28.83091        5.20045
        85         1        2.00000        4.31789       26.72811        3.10019
        86         1        2.00000        4.31789       26.72811        7.30071
        87         1        2.00000        4.38978       24.62270        5.20045
        88         1        2.00000        4.38978       24.62270        0.99993
        89         1        2.00000        4.46969       22.51450        3.10019
        90         1        2.00000        4.46969       22.51450        7.30071
        91         1        2.00000        4.55964       20.40342        5.20045
        92         1        2.00000        4.55964       20.40342        0.99993
        93         1        2.00000        4.66089       18.28987        7.30071
        94         1        2.00000        4.66089       18.28987        3.10019
        95         1        2.00000        4.77346       16.17481        0.99993
        96         1        2.00000        4.77346       16.17481        5.20045
        97         1        2.00000        4.89638       14.05962        7.30071
        98         1        2.00000        4.89638       14.05962        3.10019
        99         1        2.00000        5.02756       11.94615        5.20045
       100         1        2.00000        5.02756       11.94615        0.99993
       101         1        2.00000        5.16388        9.83618        3.10019
       102         1        2.00000        5.16388        9.83618        7.30071
       103         1        2.00000        5.30196        7.73086        5.20045
       104         1        2.00000        5.30196        7.73086        0.99993
       105         1        2.00000        5.43868        5.63045        7.30071
       106         1        2.00000        5.43868        5.63045        3.10019
       107         1        2.00000        5.57131        3.53451        5.20045
       108         1        2.00000        5.57131        3.53451        0.99993
       109         1        2.00000        5.69720        1.44211        3.10019
       110         1        2.00000        5.69720        1.44211        7.30071
       111         1        2.00000        5.81418       43.61043        5.20045
       112         1        2.00000        5.81418       43.61043        0.99993
       113         1        2.00000        5.92065       41.52157        7.30071
       114         1        2.00000        5.92065       41.52157        3.10019
       115         1        2.00000        6.01565       39.43254        5.20045
       116         1        2.00000        6.01565       39.43254        0.99993
       117         1        2.00000        6.09941       37.34218        3.10019
       118         1        2.00000        6.09941       37.34218        7.30071
       119         1        2.00000        6.17299       35.24956        5.20045
       120         1        2.00000        6.17299       35.24956        0.99993
       121         1        2.00000        6.23862       33.15406        3.10019
       122         1        2.00000        6.23862       33.15406        7.30071
       123         1        2.00000        6.29919       31.05542        5.20045
       124         1        2.00000        6.29919       31.05542        0.99993
       125         1        2.00000        6.35833       28.95342        7.30071
       126         1        2.00000        6.35833       28.95342        3.10019
       127         1        2.00000        6.41939       26.84783        0.99993
       128         1        2.00000        6.41939       26.84783        5.20045
       129         1        2.00000        6.48590       24.73839        7.30071
       130         1        2.00000        6.48590       24.73839        3.10019
       131         1        2.00000        6.56092       22.62488        0.99993
       132         1        2.00000        6.56092       22.62488        5.20045
       133         1        2.00000        6.64685       20.50743        3.10019
       134         1        2.00000        6.64685       20.50743        7.30071
       135         1        2.00000        6.74570       18.38662        0.99993
       136         1        2.00000        6.74570       18.38662        5.20045
       137         1        2.00000        6.85803       16.26381        3.10019
       138         1        2.00000        6.85803       16.26381        7.30071
       139         1        2.00000        6.98359       14.14127        5.20045
       140         1        2.00000        6.98359       14.14127        0.99993
       141         1        2.00000        7.11999       12.02183        7.30071
       142         1        2.00000        7.11999       12.02183        3.10019
       143         1        2.00000        7.26377        9.90850        0.99993
       144         1        2.00000        7.26377        9.90850        5.20045
       145         1        2.00000        7.41012        7.80336        3.10019
       146         1        2.00000        7.41012        7.80336        7.30071
       147         1        2.00000        7.55486        5.70657        5.20045
       148         1        2.00000        7.55486        5.70657        0.99993
       149         1        2.00000        7.69455        3.61705        7.30071
       150         1        2.00000        7.69455        3.61705        3.10019
       151         1        2.00000        7.82597        1.53275        5.20045
       152         1        2.00000        7.82597        1.53275        0.99993
       153         1        2.00000        7.94665       43.70966        7.30071
       154         1        2.00000        7.94665       43.70966        3.10019
       155         1        2.00000        8.05456       41.62872        5.20045
       156         1        2.00000        8.05456       41.62872        0.99993
       157         1        2.00000        8.14876       39.54611        7.30071
       158         1        2.00000        8.14876       39.54611        3.10019
       159         1        2.00000        8.22939       37.46004        5.20045
       160         1        2.00000        8.22939       37.46004        0.99993
       161         1        2.00000        8.29799       35.36963        3.10019
       162         1        2.00000        8.29799       35.36963        7.30071
       163         1        2.00000        8.35745       33.27457        5.20045
       164         1        2.00000        8.35745       33.27457        0.99993
       165         1        2.00000        8.41112       31.17514        7.30071
       166         1        2.00000        8.41112       31.17514        3.10019
       167         1        2.00000        8.46287       29.07154        5.20045
       168         1        2.00000        8.46287       29.07154        0.99993
       169         1        2.00000        8.51647       26.96370        7.30071
       170         1        2.00000        8.51647       26.96370        3.10019
       171         1        2.00000        8.57560       24.85129        5.20045
       172         1        2.00000        8.57560       24.85129        0.99993
       173         1        2.00000        8.64388       22.73389        7.30071
       174         1        2.00000        8.64388       22.73389        3.10019
       175         1        2.00000        8.72436       20.61139        5.20045
       176         1        2.00000        8.72436       20.61139        0.99993
       177         1        2.00000        8.81984       18.48452        7.30071
       178         1        2.00000        8.81984       18.48452        3.10019
       179         1        2.00000        8.93184       16.35494        5.20045
       180         1        2.00000        8.93184       16.35494        0.99993
       181         1        2.00000        9.06086       14.22545        3.10019
       182         1        2.00000        9.06086       14.22545        7.30071
       183         1        2.00000        9.20496       12.09995        5.20045
       184         1        2.00000        9.20496       12.09995        0.99993
       185         1        2.00000        9.36037        9.98299        3.10019
       186         1        2.00000        9.36037        9.98299        7.30071
       187         1        2.00000        9.52020        7.87806        0.99993
       188         1        2.00000        9.52020        7.87806        5.20045
       189         1        2.00000        9.67802        5.78566        7.30071
       190         1        2.00000        9.67802        5.78566        3.10019
       191         1        2.00000        9.82886        3.70349        5.20045
       192         1        2.00000        9.82886        3.70349        0.99993
       193         1        2.00000        9.96855        1.62786        3.10019
       194         1        2.00000        9.96855        1.62786        7.30071
       195         1        2.00000       10.09388       43.81322        0.99993
       196         1        2.00000       10.09388       43.81322        5.20045
       197         1        2.00000       10.20259       41.73919        7.30071
       198         1        2.00000       10.20259       41.73919        3.10019
       199         1        2.00000       10.29366       39.66100        5.20045
       200         1        2.00000       10.29366       39.66100        0.99993
       201         1        2.00000       10.36804       37.57666        7.30071
       202         1        2.00000       10.36804       37.57666        3.10019
       203         1        2.00000       10.42837       35.48572        5.20045
       204         1        2.00000       10.42837       35.48572        0.99993
       205         1        2.00000       10.47876       33.38898        3.10019
       206         1        2.00000       10.47876       33.38898        7.30071
       207         1        2.00000       10.52329       31.28764        0.99993
       208         1        2.00000       10.52329       31.28764        5.20045
       209         1        2.00000       10.56589       29.18245        3.10019
       210         1        2.00000       10.56589       29.18245        7.30071
       211         1        2.00000       10.61026       27.07337        5.20045
       212         1        2.00000       10.61026       27.07337        0.99993
       213         1        2.00000       10.66025       24.95977        7.30071
       214         1        2.00000       10.66025       24.95977        3.10019
       215         1        2.00000       10.71986       22.84046        5.20045
       216         1        2.00000       10.71986       22.84046        0.99993
       217         1        2.00000       10.79312       20.71487        7.30071
       218         1        2.00000       10.79312       20.71487        3.10019
       219         1        2.00000       10.88378       18.58361        0.99993
       220         1        2.00000       10.88378       18.58361        5.20045
       221         1        2.00000       10.99467       16.44872        3.10019
       222         1        2.00000       10.99467       16.44872        7.30071
       223         1        2.00000       11.12737       14.31357        0.99993
       224         1        2.00000       11.12737       14.31357        5.20045
       225         1        2.00000       11.28078       12.18236        3.10019
       226         1        2.00000       11.28078       12.18236        7.30071
       227         1        2.00000       11.45256       10.06159        5.20045
       228         1        2.00000       11.45256       10.06159        0.99993
       229         1        2.00000       11.63253        7.95742        7.30071
       230         1        2.00000       11.63253        7.95742        3.10019
       231         1        2.00000       11.81001        5.87064        0.99993
       232         1        2.00000       11.81001        5.87064        5.20045
       233         1        2.00000       11.97722        3.79718        7.30071
       234         1        2.00000       11.97722        3.79718        3.10019
       235         1        2.00000       12.12798        1.73094        5.20045
       236         1        2.00000       12.12798        1.73094        0.99993
       237         1        2.00000       12.25852       43.92405        3.10019
       238         1        2.00000       12.25852       43.92405        7.30071
       239         1        2.00000       12.36571       41.85453        0.99993
       240         1        2.00000       12.36571       41.85453        5.20045
       241         1        2.00000       12.44972       39.77691        3.10019
       242         1        2.00000       12.44972       39.77691        7.30071
       243         1        2.00000       12.51318       37.68956        5.20045
       244         1        2.00000       12.51318       37.68956        0.99993
       245         1        2.00000       12.56180       35.59424        7.30071
       246         1        2.00000       12.56180       35.59424        3.10019
       247         1        2.00000       12.60104       33.49352        0.99993
       248         1        2.00000       12.60104       33.49352        5.20045
       249         1        2.00000       12.63530       31.38935        3.10019
       250         1        2.00000       12.66803       29.28279        5.20045
       251         1        2.00000       12.63530       31.38935        7.30071
       252         1        2.00000       12.66803       29.28279        0.99993
       253         1        2.00000       12.70237       27.17379        3.10019
       254         1        2.00000       12.70237       27.17379        7.30071
       255         1        2.00000       12.74177       25.06130        5.20045
       256         1        2.00000       12.74177       25.06130        0.99993
       257         1        2.00000       12.79047       22.94327        3.10019
       258         1        2.00000       12.79047       22.94327        7.30071
       259         1        2.00000       12.85418       20.81737        0.99993
       260         1        2.00000       12.85418       20.81737        5.20045
       261         1        2.00000       12.93810       18.68372        3.10019
       262         1        2.00000       12.93810       18.68372        7.30071
       263         1        2.00000       13.04682       16.54525        0.99993
       264         1        2.00000       13.04682       16.54525        5.20045
       265         1        2.00000       13.18274       14.40665        3.10019
       266         1        2.00000       13.18274       14.40665        7.30071
       267         1        2.00000       13.34521       12.27163        0.99993
       268         1        2.00000       13.34521       12.27163        5.20045
       269         1        2.00000       13.53850       10.14807        7.30071
       270         1        2.00000       13.53850       10.14807        3.10019
       271         1        2.00000       13.74726        8.04629        0.99993
       272         1        2.00000       13.74726        8.04629        5.20045
       273         1        2.00000       13.95459        5.96721        3.10019
       274         1        2.00000       13.95459        5.96721        7.30071
       275         1        2.00000       14.14410        3.90451        0.99993
       276         1        2.00000       14.14410        3.90451        5.20045
       277         1        2.00000       14.30947        1.84743        7.30071
       278         1        2.00000       14.30947        1.84743        3.10019
       279         1        2.00000       14.44274       44.04567        0.99993
       280         1        2.00000       14.44274       44.04567        5.20045
       281         1        2.00000       14.54383       41.97566        3.10019
       282         1        2.00000       14.54383       41.97566        7.30071
       283         1        2.00000       14.61291       39.89048        0.99993
       284         1        2.00000       14.61291       39.89048        5.20045
       285         1        2.00000       14.66041       37.79361        7.30071
       286         1        2.00000       14.66041       37.79361        3.10019
       287         1        2.00000       14.69515       35.69001        0.99993
       288         1        2.00000       14.69515       35.69001        5.20045
       289         1        2.00000       14.72275       33.58350        3.10019
       290         1        2.00000       14.72275       33.58350        7.30071
       291         1        2.00000       14.74690       31.47618        0.99993
       292         1        2.00000       14.74690       31.47618        5.20045
       293         1        2.00000       14.77009       29.36887        7.30071
       294         1        2.00000       14.79448       27.26133        0.99993
       295         1        2.00000       14.77009       29.36887        3.10019
       296         1        2.00000       14.79448       27.26133        5.20045
       297         1        2.00000       14.82281       25.15238        7.30071
       298         1        2.00000       14.82281       25.15238        3.10019
       299         1        2.00000       14.85875       23.03954        5.20045
       300         1        2.00000       14.85875       23.03954        0.99993
       301         1        2.00000       14.90850       20.91890        7.30071
       302         1        2.00000       14.90850       20.91890        3.10019
       303         1        2.00000       14.98303       18.78446        5.20045
       304         1        2.00000       14.98303       18.78446        0.99993
       305         1        2.00000       15.08822       16.64324        7.30071
       306         1        2.00000       15.08822       16.64324        3.10019
       307         1        2.00000       15.22791       14.50393        5.20045
       308         1        2.00000       15.22791       14.50393        0.99993
       309         1        2.00000       15.39640       12.36979        7.30071
       310         1        2.00000       15.39640       12.36979        3.10019
       311         1        2.00000       15.61616       10.24929        0.99993
       312         1        2.00000       15.61616       10.24929        5.20045
       313         1        2.00000       15.86593        8.15525        7.30071
       314         1        2.00000       15.86593        8.15525        3.10019
       315         1        2.00000       16.11546        6.08892        5.20045
       316         1        2.00000       16.11546        6.08892        0.99993
       317         1        2.00000       16.34012        4.03503        3.10019
       318         1        2.00000       16.34012        4.03503        7.30071
       319         1        2.00000       16.51583        1.98472        0.99993
       320         1        2.00000       16.51583        1.98472        5.20045
       321         1        2.00000       16.65215       44.18331        3.10019
       322         1        2.00000       16.65215       44.18331        7.30071
       323         1        2.00000       16.72965       42.09658        0.99993
       324         1        2.00000       16.72965       42.09658        5.20045
       325         1        2.00000       16.77491       39.99241        3.10019
       326         1        2.00000       16.77491       39.99241        7.30071
       327         1        2.00000       16.80411       37.88053        0.99993
       328         1        2.00000       16.82545       35.76698        3.10019
       329         1        2.00000       16.80411       37.88053        5.20045
       330         1        2.00000       16.82545       35.76698        7.30071
       331         1        2.00000       16.84270       33.65458        5.20045
       332         1        2.00000       16.87287       29.43716        0.99993
       333         1        2.00000       16.84270       33.65458        0.99993
       334         1        2.00000       16.88836       27.33210        7.30071
       335         1        2.00000       16.85803       31.54456        3.10019
       336         1        2.00000       16.88836       27.33210        3.10019
       337         1        2.00000       16.85803       31.54456        7.30071
       338         1        2.00000       16.90625       25.22842        5.20045
       339         1        2.00000       16.87287       29.43716        5.20045
       340         1        2.00000       16.90625       25.22842        0.99993
       341         1        2.00000       16.92904       23.12407        7.30071
       342         1        2.00000       16.92904       23.12407        3.10019
       343         1        2.00000       16.96153       21.01516        5.20045
       344         1        2.00000       16.96153       21.01516        0.99993
       345         1        2.00000       17.01473       18.89417        7.30071
       346         1        2.00000       17.01473       18.89417        3.10019
       347         1        2.00000       17.11847       16.73804        5.20045
       348         1        2.00000       17.11847       16.73804        0.99993
       349         1        2.00000       17.26514       14.59948        7.30071
       350         1        2.00000       17.26514       14.59948        3.10019
       351         1        2.00000       17.43443       12.47083        5.20045
       352         1        2.00000       17.43443       12.47083        0.99993
       353         1        2.00000       17.68853       10.37733        3.10019
       354         1        2.00000       17.68853       10.37733        7.30071
       355         1        2.00000       17.98733        8.32047        5.20045
       356         1        2.00000       17.98733        8.32047        0.99993
       357         1        2.00000       18.30505        6.25312        7.30071
       358         1        2.00000       18.30505        6.25312        3.10019
       359         1        2.00000       18.55587        4.20781        0.99993
       360         1        2.00000       18.55587        4.20781        5.20045
       361         1        2.00000       18.78116        2.16379        7.30071
       362         1        2.00000       18.78116        2.16379        3.10019
       363         1        2.00000       18.86710        0.06333        5.20045
       364         1        2.00000       18.86710        0.06333        0.99993
       365         1        2.00000       18.90569       42.19735        3.10019
       366         1        2.00000       18.90569       42.19735        7.30071
       367         1        2.00000       18.92663       40.06835        0.99993
       368         1        2.00000       18.92663       40.06835        5.20045
       369         1        2.00000       18.94067       37.94201        3.10019
       370         1        2.00000       18.94067       37.94201        7.30071
       371         1        2.00000       18.95142       35.82022        0.99993
       372         1        2.00000       18.99435       25.28409        7.30071
       373         1        2.00000       18.95142       35.82022        5.20045
       374         1        2.00000       18.96883       31.59161        0.99993
       375         1        2.00000       18.96057       33.70344        3.10019
       376         1        2.00000       18.97686       29.48456        7.30071
       377         1        2.00000       18.99435       25.28409        3.10019
       378         1        2.00000       18.98512       27.38220        0.99993
       379         1        2.00000       18.98512       27.38220        5.20045
       380         1        2.00000       18.96883       31.59161        5.20045
       381         1        2.00000       18.96057       33.70344        7.30071
       382         1        2.00000       18.97686       29.48456        3.10019
       383         1        2.00000       19.00566       23.18948        5.20045
       384         1        2.00000       19.00566       23.18948        0.99993
       385         1        2.00000       19.02163       21.09660        7.30071
       386         1        2.00000       19.02163       21.09660        3.10019
       387         1        2.00000       19.04730       19.00017        5.20045
       388         1        2.00000       19.04730       19.00017        0.99993
       389         1        2.00000       19.10764       16.88901        7.30071
       390         1        2.00000       19.10764       16.88901        3.10019
       391         1        2.00000       19.30598       14.62334        5.20045
       392         1        2.00000       19.30598       14.62334        0.99993
       393         1        2.00000       19.45818       12.55532        3.10019
       394         1        2.00000       19.45818       12.55532        7.30071
       395         1        2.00000       19.80126       10.59017        5.20045
       396         1        2.00000       19.80126       10.59017        0.99993
       397         1        2.00000       20.10455        8.57606        3.10019
       398         1        2.00000       20.10455        8.57606        7.30071
       399         1        2.00000       20.44988        6.54540        0.99993
       400         1        2.00000       20.44988        6.54540        5.20045
       401         1        2.00000       20.94653        4.49903        3.10019
       402         1        2.00000       20.94653        4.49903        7.30071
       403         1        2.00000       21.02652        2.32984        5.20045
       404         1        2.00000       21.02652        2.32984        0.99993
       405         1        2.00000       21.06182       42.25259        5.20045
       406         1        2.00000       21.05300        0.15362        3.10019
       407         1        2.00000       21.07699       33.72822        0.99993
       408         1        2.00000       21.08734       25.31410        5.20045
       409         1        2.00000       21.06182       42.25259        0.99993
       410         1        2.00000       21.08734       25.31410        0.99993
       411         1        2.00000       21.07089       37.97325        0.99993
       412         1        2.00000       21.06704       40.10761        7.30071
       413         1        2.00000       21.07956       31.61555        7.30071
       414         1        2.00000       21.07410       35.84722        3.10019
       415         1        2.00000       21.05300        0.15362        7.30071
       416         1        2.00000       21.06704       40.10761        3.10019
       417         1        2.00000       21.08204       29.50895        5.20045
       418         1        2.00000       21.08461       27.40836        7.30071
       419         1        2.00000       21.07699       33.72822        5.20045
       420         1        2.00000       21.09047       23.22688        7.30071
       421         1        2.00000       21.08461       27.40836        3.10019
       422         1        2.00000       21.08204       29.50895        0.99993
       423         1        2.00000       21.07956       31.61555        3.10019
       424         1        2.00000       21.10178       19.07997        7.30071
       425         1        2.00000       21.07410       35.84722        7.30071
       426         1        2.00000       21.10900       17.02448        0.99993
       427         1        2.00000       21.10900       17.02448        5.20045
       428         1        2.00000       21.09456       21.14811        0.99993
       429         1        2.00000       21.09047       23.22688        3.10019
       430         1        2.00000       21.07089       37.97325        5.20045
       431         1        2.00000       21.09456       21.14811        5.20045
       432         1        2.00000       21.10178       19.07997        3.10019
       433         1        2.00000       21.20047       14.98891        7.30071
       434         1        2.00000       21.20047       14.98891        3.10019
       435         1        2.00000       23.06937       14.98891        5.20045
       436         1        2.00000       23.06937       14.98891        0.99993
       437         1        2.00000       23.16083       17.02448        3.10019
       438         1        2.00000       23.16083       17.02448        7.30071
       439         1        2.00000       23.16798       19.07997        0.99993
       440         1        2.00000       23.17528       21.14811        7.30071
       441         1        2.00000       23.18523       27.40836        5.20045
       442         1        2.00000       23.18523       27.40836        0.99993
       443         1        2.00000       23.18250       25.31410        7.30071
       444         1        2.00000       23.17929       23.22688        5.20045
       445         1        2.00000       23.17929       23.22688        0.99993
       446         1        2.00000       23.18250       25.31410        3.10019
       447         1        2.00000       23.20280       40.10761        0.99993
       448         1        2.00000       23.19285       33.72822        7.30071
       449         1        2.00000       23.18779       29.50895        7.30071
       450         1        2.00000       23.19566       35.84722        0.99993
       451         1        2.00000       23.16798       19.07997        5.20045
       452         1        2.00000       23.19887       37.97325        3.10019
       453         1        2.00000       23.19028       31.61555        5.20045
       454         1        2.00000       23.18779       29.50895        3.10019
       455         1        2.00000       23.17528       21.14811        3.10019
       456         1        2.00000       23.19028       31.61555        0.99993
       457         1        2.00000       23.19285       33.72822        3.10019
       458         1        2.00000       23.19887       37.97325        7.30071
       459         1        2.00000       23.19566       35.84722        5.20045
       460         1        2.00000       23.20280       40.10761        5.20045
       461         1        2.00000       23.21676        0.15362        0.99993
       462         1        2.00000       23.24332        2.32984        7.30071
       463         1        2.00000       23.20793       42.25259        7.30071
       464         1        2.00000       23.20793       42.25259        3.10019
       465         1        2.00000       23.21676        0.15362        5.20045
       466         1        2.00000       23.24332        2.32984        3.10019
       467         1        2.00000       23.32331        4.49903        0.99993
       468         1        2.00000       23.32331        4.49903        5.20045
       469         1        2.00000       23.81988        6.54540        3.10019
       470         1        2.00000       23.81988        6.54540        7.30071
       471         1        2.00000       24.16529        8.57606        0.99993
       472         1        2.00000       24.16529        8.57606        5.20045
       473         1        2.00000       24.46849       10.59017        3.10019
       474         1        2.00000       24.46849       10.59017        7.30071
       475         1        2.00000       24.81166       12.55532        5.20045
       476         1        2.00000       24.81166       12.55532        0.99993
       477         1        2.00000       24.96378       14.62334        7.30071
       478         1        2.00000       24.96378       14.62334        3.10019
       479         1        2.00000       25.16220       16.88901        0.99993
       480         1        2.00000       25.16220       16.88901        5.20045
       481         1        2.00000       25.22254       19.00017        3.10019
       482         1        2.00000       25.24821       21.09660        0.99993
       483         1        2.00000       25.26410       23.18948        7.30071
       484         1        2.00000       25.22254       19.00017        7.30071
       485         1        2.00000       25.27541       25.28409        0.99993
       486         1        2.00000       25.28472       27.38220        7.30071
       487         1        2.00000       25.27541       25.28409        5.20045
       488         1        2.00000       25.26410       23.18948        3.10019
       489         1        2.00000       25.24821       21.09660        5.20045
       490         1        2.00000       25.29298       29.48456        0.99993
       491         1        2.00000       25.28472       27.38220        3.10019
       492         1        2.00000       25.29298       29.48456        5.20045
       493         1        2.00000       25.30927       33.70344        5.20045
       494         1        2.00000       25.30927       33.70344        0.99993
       495         1        2.00000       25.30100       31.59161        3.10019
       496         1        2.00000       25.31842       35.82022        3.10019
       497         1        2.00000       25.30100       31.59161        7.30071
       498         1        2.00000       25.31842       35.82022        7.30071
       499         1        2.00000       25.32917       37.94201        0.99993
       500         1        2.00000       25.34313       40.06835        3.10019
       501         1        2.00000       25.32917       37.94201        5.20045
       502         1        2.00000       25.36407       42.19735        0.99993
       503         1        2.00000       25.34313       40.06835        7.30071
       504         1        2.00000       25.36407       42.19735        5.20045
       505         1        2.00000       25.40266        0.06333        7.30071
       506         1        2.00000       25.40266        0.06333        3.10019
       507         1        2.00000       25.48867        2.16379        5.20045
       508         1        2.00000       25.48867        2.16379        0.99993
       509         1        2.00000       25.71389        4.20781        3.10019
       510         1        2.00000       25.71389        4.20781        7.30071
       511         1        2.00000       25.96470        6.25312        0.99993
       512         1        2.00000       25.96470        6.25312        5.20045
       513         1        2.00000       26.28243        8.32047        3.10019
       514         1        2.00000       26.28243        8.32047        7.30071
       515         1        2.00000       26.58130       10.37733        5.20045
       516         1        2.00000       26.58130       10.37733        0.99993
       517         1        2.00000       26.83541       12.47083        7.30071
       518         1        2.00000       26.83541       12.47083        3.10019
       519         1        2.00000       27.00470       14.59948        0.99993
       520         1        2.00000       27.00470       14.59948        5.20045
       521         1        2.00000       27.15137       16.73804        3.10019
       522         1        2.00000       27.15137       16.73804        7.30071
       523         1        2.00000       27.25503       18.89417        0.99993
       524         1        2.00000       27.25503       18.89417        5.20045
       525         1        2.00000       27.30831       21.01516        7.30071
       526         1        2.00000       27.30831       21.01516        3.10019
       527         1        2.00000       27.34072       23.12407        5.20045
       528         1        2.00000       27.34072       23.12407        0.99993
       529         1        2.00000       27.38140       27.33210        0.99993
       530         1        2.00000       27.36351       25.22842        7.30071
       531         1        2.00000       27.36351       25.22842        3.10019
       532         1        2.00000       27.38140       27.33210        5.20045
       533         1        2.00000       27.39696       29.43716        3.10019
       534         1        2.00000       27.42713       33.65458        3.10019
       535         1        2.00000       27.41181       31.54456        0.99993
       536         1        2.00000       27.44438       35.76698        0.99993
       537         1        2.00000       27.39696       29.43716        7.30071
       538         1        2.00000       27.41181       31.54456        5.20045
       539         1        2.00000       27.42713       33.65458        7.30071
       540         1        2.00000       27.44438       35.76698        5.20045
       541         1        2.00000       27.46573       37.88053        3.10019
       542         1        2.00000       27.46573       37.88053        7.30071
       543         1        2.00000       27.49493       39.99241        0.99993
       544         1        2.00000       27.49493       39.99241        5.20045
       545         1        2.00000       27.54018       42.09658        7.30071
       546         1        2.00000       27.54018       42.09658        3.10019
       547         1        2.00000       27.61769       44.18331        0.99993
       548         1        2.00000       27.61769       44.18331        5.20045
       549         1        2.00000       27.75393        1.98472        7.30071
       550         1        2.00000       27.75393        1.98472        3.10019
       551         1        2.00000       27.92972        4.03503        0.99993
       552         1        2.00000       27.92972        4.03503        5.20045
       553         1        2.00000       28.15438        6.08892        3.10019
       554         1        2.00000       28.15438        6.08892        7.30071
       555         1        2.00000       28.40383        8.15525        5.20045
       556         1        2.00000       28.40383        8.15525        0.99993
       557         1        2.00000       28.65367       10.24929        3.10019
       558         1        2.00000       28.65367       10.24929        7.30071
       559         1        2.00000       28.87344       12.36979        0.99993
       560         1        2.00000       28.87344       12.36979        5.20045
       561         1        2.00000       29.04193       14.50393        3.10019
       562         1        2.00000       29.04193       14.50393        7.30071
       563         1        2.00000       29.18154       16.64324        0.99993
       564         1        2.00000       29.18154       16.64324        5.20045
       565         1        2.00000       29.28680       18.78446        7.30071
       566         1        2.00000       29.28680       18.78446        3.10019
       567         1        2.00000       29.36126       20.91890        5.20045
       568         1        2.00000       29.36126       20.91890        0.99993
       569         1        2.00000       29.41109       23.03954        7.30071
       570         1        2.00000       29.41109       23.03954        3.10019
       571         1        2.00000       29.44703       25.15238        5.20045
       572         1        2.00000       29.44703       25.15238        0.99993
       573         1        2.00000       29.47535       27.26133        3.10019
       574         1        2.00000       29.47535       27.26133        7.30071
       575         1        2.00000       29.49975       29.36887        5.20045
       576         1        2.00000       29.49975       29.36887        0.99993
       577         1        2.00000       29.52293       31.47618        3.10019
       578         1        2.00000       29.54700       33.58350        0.99993
       579         1        2.00000       29.54700       33.58350        5.20045
       580         1        2.00000       29.57468       35.69001        3.10019
       581         1        2.00000       29.52293       31.47618        7.30071
       582         1        2.00000       29.57468       35.69001        7.30071
       583         1        2.00000       29.60935       37.79361        0.99993
       584         1        2.00000       29.60935       37.79361        5.20045
       585         1        2.00000       29.65684       39.89048        7.30071
       586         1        2.00000       29.65684       39.89048        3.10019
       587         1        2.00000       29.72593       41.97566        0.99993
       588         1        2.00000       29.72593       41.97566        5.20045
       589         1        2.00000       29.82710       44.04567        7.30071
       590         1        2.00000       29.82710       44.04567        3.10019
       591         1        2.00000       29.96037        1.84743        5.20045
       592         1        2.00000       29.96037        1.84743        0.99993
       593         1        2.00000       30.12565        3.90451        7.30071
       594         1        2.00000       30.12565        3.90451        3.10019
       595         1        2.00000       30.31525        5.96721        0.99993
       596         1        2.00000       30.31525        5.96721        5.20045
       597         1        2.00000       30.52257        8.04629        3.10019
       598         1        2.00000       30.52257        8.04629        7.30071
       599         1        2.00000       30.73134       10.14807        0.99993
       600         1        2.00000       30.73134       10.14807        5.20045
       601         1        2.00000       30.92455       12.27163        3.10019
       602         1        2.00000       30.92455       12.27163        7.30071
       603         1        2.00000       31.08710       14.40665        5.20045
       604         1        2.00000       31.08710       14.40665        0.99993
       605         1        2.00000       31.22302       16.54525        3.10019
       606         1        2.00000       31.22302       16.54525        7.30071
       607         1        2.00000       31.33174       18.68372        5.20045
       608         1        2.00000       31.33174       18.68372        0.99993
       609         1        2.00000       31.41566       20.81737        3.10019
       610         1        2.00000       31.41566       20.81737        7.30071
       611         1        2.00000       31.47937       22.94327        0.99993
       612         1        2.00000       31.47937       22.94327        5.20045
       613         1        2.00000       31.52807       25.06130        7.30071
       614         1        2.00000       31.52807       25.06130        3.10019
       615         1        2.00000       31.56746       27.17379        0.99993
       616         1        2.00000       31.56746       27.17379        5.20045
       617         1        2.00000       31.60180       29.28279        7.30071
       618         1        2.00000       31.60180       29.28279        3.10019
       619         1        2.00000       31.63454       31.38935        5.20045
       620         1        2.00000       31.63454       31.38935        0.99993
       621         1        2.00000       31.66872       33.49352        3.10019
       622         1        2.00000       31.66872       33.49352        7.30071
       623         1        2.00000       31.70803       35.59424        0.99993
       624         1        2.00000       31.70803       35.59424        5.20045
       625         1        2.00000       31.75666       37.68956        7.30071
       626         1        2.00000       31.75666       37.68956        3.10019
       627         1        2.00000       31.82012       39.77691        0.99993
       628         1        2.00000       31.82012       39.77691        5.20045
       629         1        2.00000       31.90413       41.85453        3.10019
       630         1        2.00000       31.90413       41.85453        7.30071
       631         1        2.00000       32.01132       43.92405        0.99993
       632         1        2.00000       32.01132       43.92405        5.20045
       633         1        2.00000       32.14186        1.73094        7.30071
       634         1        2.00000       32.14186        1.73094        3.10019
       635         1        2.00000       32.29262        3.79718        5.20045
       636         1        2.00000       32.29262        3.79718        0.99993
       637         1        2.00000       32.45975        5.87064        3.10019
       638         1        2.00000       32.45975        5.87064        7.30071
       639         1        2.00000       32.63731        7.95742        5.20045
       640         1        2.00000       32.63731        7.95742        0.99993
       641         1        2.00000       32.81727       10.06159        3.10019
       642         1        2.00000       32.81727       10.06159        7.30071
       643         1        2.00000       32.98905       12.18236        5.20045
       644         1        2.00000       32.98905       12.18236        0.99993
       645         1        2.00000       33.14246       14.31357        3.10019
       646         1        2.00000       33.14246       14.31357        7.30071
       647         1        2.00000       33.27509       16.44872        5.20045
       648         1        2.00000       33.27509       16.44872        0.99993
       649         1        2.00000       33.38605       18.58361        7.30071
       650         1        2.00000       33.38605       18.58361        3.10019
       651         1        2.00000       33.47672       20.71487        0.99993
       652         1        2.00000       33.47672       20.71487        5.20045
       653         1        2.00000       33.54997       22.84046        7.30071
       654         1        2.00000       33.54997       22.84046        3.10019
       655         1        2.00000       33.60959       24.95977        0.99993
       656         1        2.00000       33.60959       24.95977        5.20045
       657         1        2.00000       33.65949       27.07337        7.30071
       658         1        2.00000       33.65949       27.07337        3.10019
       659         1        2.00000       33.70394       29.18245        5.20045
       660         1        2.00000       33.70394       29.18245        0.99993
       661         1        2.00000       33.74655       31.28764        7.30071
       662         1        2.00000       33.74655       31.28764        3.10019
       663         1        2.00000       33.79108       33.38898        5.20045
       664         1        2.00000       33.79108       33.38898        0.99993
       665         1        2.00000       33.84146       35.48572        3.10019
       666         1        2.00000       33.84146       35.48572        7.30071
       667         1        2.00000       33.90180       37.57666        5.20045
       668         1        2.00000       33.90180       37.57666        0.99993
       669         1        2.00000       33.97618       39.66100        3.10019
       670         1        2.00000       33.97618       39.66100        7.30071
       671         1        2.00000       34.06724       41.73919        5.20045
       672         1        2.00000       34.06724       41.73919        0.99993
       673         1        2.00000       34.17588       43.81322        3.10019
       674         1        2.00000       34.17588       43.81322        7.30071
       675         1        2.00000       34.30129        1.62786        5.20045
       676         1        2.00000       34.30129        1.62786        0.99993
       677         1        2.00000       34.44097        3.70349        7.30071
       678         1        2.00000       34.44097        3.70349        3.10019
       679         1        2.00000       34.59174        5.78566        0.99993
       680         1        2.00000       34.59174        5.78566        5.20045
       681         1        2.00000       34.74964        7.87806        3.10019
       682         1        2.00000       34.74964        7.87806        7.30071
       683         1        2.00000       34.90946        9.98299        5.20045
       684         1        2.00000       34.90946        9.98299        0.99993
       685         1        2.00000       35.06480       12.09995        3.10019
       686         1        2.00000       35.06480       12.09995        7.30071
       687         1        2.00000       35.20898       14.22545        0.99993
       688         1        2.00000       35.20898       14.22545        5.20045
       689         1        2.00000       35.33799       16.35494        7.30071
       690         1        2.00000       35.33799       16.35494        3.10019
       691         1        2.00000       35.45000       18.48452        5.20045
       692         1        2.00000       35.45000       18.48452        0.99993
       693         1        2.00000       35.54540       20.61139        7.30071
       694         1        2.00000       35.54540       20.61139        3.10019
       695         1        2.00000       35.62596       22.73389        0.99993
       696         1        2.00000       35.62596       22.73389        5.20045
       697         1        2.00000       35.69415       24.85129        7.30071
       698         1        2.00000       35.69415       24.85129        3.10019
       699         1        2.00000       35.75337       26.96370        5.20045
       700         1        2.00000       35.75337       26.96370        0.99993
       701         1        2.00000       35.80688       29.07154        7.30071
       702         1        2.00000       35.80688       29.07154        3.10019
       703         1        2.00000       35.85863       31.17514        0.99993
       704         1        2.00000       35.85863       31.17514        5.20045
       705         1        2.00000       35.91239       33.27457        7.30071
       706         1        2.00000       35.91239       33.27457        3.10019
       707         1        2.00000       35.97177       35.36963        5.20045
       708         1        2.00000       35.97177       35.36963        0.99993
       709         1        2.00000       36.04045       37.46004        7.30071
       710         1        2.00000       36.04045       37.46004        3.10019
       711         1        2.00000       36.12108       39.54611        0.99993
       712         1        2.00000       36.12108       39.54611        5.20045
       713         1        2.00000       36.21528       41.62872        3.10019
       714         1        2.00000       36.21528       41.62872        7.30071
       715         1        2.00000       36.32319       43.70966        5.20045
       716         1        2.00000       36.32319       43.70966        0.99993
       717         1        2.00000       36.44386        1.53275        3.10019
       718         1        2.00000       36.44386        1.53275        7.30071
       719         1        2.00000       36.57529        3.61705        0.99993
       720         1        2.00000       36.57529        3.61705        5.20045
       721         1        2.00000       36.71490        5.70657        3.10019
       722         1        2.00000       36.71490        5.70657        7.30071
       723         1        2.00000       36.85972        7.80336        5.20045
       724         1        2.00000       36.85972        7.80336        0.99993
       725         1        2.00000       37.00607        9.90850        7.30071
       726         1        2.00000       37.00607        9.90850        3.10019
       727         1        2.00000       37.14985       12.02183        5.20045
       728         1        2.00000       37.14985       12.02183        0.99993
       729         1        2.00000       37.28624       14.14127        3.10019
       730         1        2.00000       37.28624       14.14127        7.30071
       731         1        2.00000       37.41173       16.26381        5.20045
       732         1        2.00000       37.41173       16.26381        0.99993
       733         1        2.00000       37.52414       18.38662        7.30071
       734         1        2.00000       37.52414       18.38662        3.10019
       735         1        2.00000       37.62291       20.50743        5.20045
       736         1        2.00000       37.62291       20.50743        0.99993
       737         1        2.00000       37.70892       22.62488        7.30071
       738         1        2.00000       37.70892       22.62488        3.10019
       739         1        2.00000       37.78394       24.73839        5.20045
       740         1        2.00000       37.78394       24.73839        0.99993
       741         1        2.00000       37.85045       26.84783        7.30071
       742         1        2.00000       37.85045       26.84783        3.10019
       743         1        2.00000       37.91151       28.95342        5.20045
       744         1        2.00000       37.91151       28.95342        0.99993
       745         1        2.00000       37.97056       31.05542        7.30071
       746         1        2.00000       37.97056       31.05542        3.10019
       747         1        2.00000       38.03122       33.15406        5.20045
       748         1        2.00000       38.03122       33.15406        0.99993
       749         1        2.00000       38.09685       35.24956        3.10019
       750         1        2.00000       38.09685       35.24956        7.30071
       751         1        2.00000       38.17043       37.34218        5.20045
       752         1        2.00000       38.17043       37.34218        0.99993
       753         1        2.00000       38.25419       39.43254        3.10019
       754         1        2.00000       38.25419       39.43254        7.30071
       755         1        2.00000       38.34919       41.52157        0.99993
       756         1        2.00000       38.34919       41.52157        5.20045
       757         1        2.00000       38.45566       43.61043        7.30071
       758         1        2.00000       38.45566       43.61043        3.10019
       759         1        2.00000       38.57264        1.44211        0.99993
       760         1        2.00000       38.57264        1.44211        5.20045
       761         1        2.00000       38.69853        3.53451        3.10019
       762         1        2.00000       38.69853        3.53451        7.30071
       763         1        2.00000       38.83116        5.63045        5.20045
       764         1        2.00000       38.83116        5.63045        0.99993
       765         1        2.00000       38.96787        7.73086        3.10019
       766         1        2.00000       38.96787        7.73086        7.30071
       767         1        2.00000       39.10596        9.83618        0.99993
       768         1        2.00000       39.10596        9.83618        5.20045
       769         1        2.00000       39.24228       11.94615        3.10019
       770         1        2.00000       39.24228       11.94615        7.30071
       771         1        2.00000       39.37338       14.05962        5.20045
       772         1        2.00000       39.37338       14.05962        0.99993
       773         1        2.00000       39.49638       16.17481        7.30071
       774         1        2.00000       39.49638       16.17481        3.10019
       775         1        2.00000       39.60895       18.28987        0.99993
       776         1        2.00000       39.60895       18.28987        5.20045
       777         1        2.00000       39.71012       20.40342        3.10019
       778         1        2.00000       39.71012       20.40342        7.30071
       779         1        2.00000       39.80014       22.51450        5.20045
       780         1        2.00000       39.80014       22.51450        0.99993
       781         1        2.00000       39.88006       24.62270        3.10019
       782         1        2.00000       39.88006       24.62270        7.30071
       783         1        2.00000       39.95187       26.72811        0.99993
       784         1        2.00000       39.95187       26.72811        5.20045
       785         1        2.00000       40.01822       28.83091        3.10019
       786         1        2.00000       40.01822       28.83091        7.30071
       787         1        2.00000       40.08217       30.93150        5.20045
       788         1        2.00000       40.08217       30.93150        0.99993
       789         1        2.00000       40.14692       33.03027        3.10019
       790         1        2.00000       40.14692       33.03027        7.30071
       791         1        2.00000       40.21576       35.12758        0.99993
       792         1        2.00000       40.21576       35.12758        5.20045
       793         1        2.00000       40.29126       37.22396        7.30071
       794         1        2.00000       40.29126       37.22396        3.10019
       795         1        2.00000       40.37567       39.31999        0.99993
       796         1        2.00000       40.37567       39.31999        5.20045
       797         1        2.00000       40.47018       41.41633        7.30071
       798         1        2.00000       40.47018       41.41633        3.10019
       799         1        2.00000       40.57497       43.51351        5.20045
       800         1        2.00000       40.57497       43.51351        0.99993
       801         1        2.00000       40.68946        1.35373        7.30071
       802         1        2.00000       40.68946        1.35373        3.10019
       803         1        2.00000       40.81230        3.45383        5.20045
       804         1        2.00000       40.81230        3.45383        0.99993
       805         1        2.00000       40.94132        5.55574        7.30071
       806         1        2.00000       40.94132        5.55574        3.10019
       807         1        2.00000       41.07419        7.65943        0.99993
       808         1        2.00000       41.07419        7.65943        5.20045
       809         1        2.00000       41.20834        9.76479        3.10019
       810         1        2.00000       41.20834        9.76479        7.30071
       811         1        2.00000       41.34112       11.87162        0.99993
       812         1        2.00000       41.34112       11.87162        5.20045
       813         1        2.00000       41.46974       13.97924        3.10019
       814         1        2.00000       41.46974       13.97924        7.30071
       815         1        2.00000       41.59162       16.08696        5.20045
       816         1        2.00000       41.59162       16.08696        0.99993
       817         1        2.00000       41.70475       18.19387        7.30071
       818         1        2.00000       41.70475       18.19387        3.10019
       819         1        2.00000       41.80785       20.29937        5.20045
       820         1        2.00000       41.80785       20.29937        0.99993
       821         1        2.00000       41.90068       22.40323        7.30071
       822         1        2.00000       41.90068       22.40323        3.10019
       823         1        2.00000       41.98372       24.50541        5.20045
       824         1        2.00000       41.98372       24.50541        0.99993
       825         1        2.00000       42.05866       26.60631        7.30071
       826         1        2.00000       42.05866       26.60631        3.10019
       827         1        2.00000       42.12758       28.70623        0.99993
       828         1        2.00000       42.12758       28.70623        5.20045
       829         1        2.00000       42.19345       30.80567        7.30071
       830         1        2.00000       42.19345       30.80567        3.10019
       831         1        2.00000       42.25933       32.90515        5.20045
       832         1        2.00000       42.25933       32.90515        0.99993
       833         1        2.00000       42.32833       35.00507        3.10019
       834         1        2.00000       42.32833       35.00507        7.30071
       835         1        2.00000       42.40327       37.10597        5.20045
       836         1        2.00000       42.40327       37.10597        0.99993
       837         1        2.00000       42.48631       39.20815        3.10019
       838         1        2.00000       42.48631       39.20815        7.30071
       839         1        2.00000       42.57906       41.31201        0.99993
       840         1        2.00000       42.57906       41.31201        5.20045
       841         1        2.00000       42.68224       43.41751        3.10019
       842         1        2.00000       42.68224       43.41751        7.30071
       843         1        2.00000       42.79537        1.26614        0.99993
       844         1        2.00000       42.79537        1.26614        5.20045
       845         1        2.00000       42.91725        3.37385        3.10019
       846         1        2.00000       42.91725        3.37385        7.30071
       847         1        2.00000       43.04586        5.48148        5.20045
       848         1        2.00000       43.04586        5.48148        0.99993
       849         1        2.00000       43.17865        7.58830        3.10019
       850         1        2.00000       43.17865        7.58830        7.30071
       851         1        2.00000       43.31280        9.69367        0.99993
       852         1        2.00000       43.31280        9.69367        5.20045
       853         1        2.00000       43.44567       11.79736        7.30071
       854         1        2.00000       43.44567       11.79736        3.10019
       855         1        2.00000       43.57469       13.89923        5.20045
       856         1        2.00000       43.57469       13.89923        0.99993
       857         1        2.00000       43.69745       15.99937        7.30071
       858         1        2.00000       43.69745       15.99937        3.10019
       859         1        2.00000       43.81202       18.09788        5.20045
       860         1        2.00000       43.81202       18.09788        0.99993
       861         1        2.00000       43.91681       20.19506        7.30071
       862         1        2.00000       43.91681       20.19506        3.10019
       863         1        2.00000       44.01124       22.29139        5.20045
       864         1        2.00000       44.01124       22.29139        0.99993
       865         1        2.00000       44.09565       24.38742        3.10019
       866         1        2.00000       44.09565       24.38742        7.30071
       867         1        2.00000       44.17123       26.48380        5.20045
       868         1        2.00000       44.17123       26.48380        0.99993
       869         1        2.00000       44.23999       28.58112        7.30071
       870         1        2.00000       44.23999       28.58112        3.10019
       871         1        2.00000       44.30482       30.67989        0.99993
       872         1        2.00000       44.30482       30.67989        5.20045
       873         1        2.00000       44.36869       32.78047        7.30071
       874         1        2.00000       44.36869       32.78047        3.10019
       875         1        2.00000       44.43504       34.88327        5.20045
       876         1        2.00000       44.43504       34.88327        0.99993
       877         1        2.00000       44.50693       36.98868        3.10019
       878         1        2.00000       44.50693       36.98868        7.30071
       879         1        2.00000       44.58684       39.09688        5.20045
       880         1        2.00000       44.58684       39.09688        0.99993
       881         1        2.00000       44.67679       41.20796        3.10019
       882         1        2.00000       44.67679       41.20796        7.30071
       883         1        2.00000       44.77804       43.32147        0.99993
       884         1        2.00000       44.77804       43.32147        5.20045
       885         1        2.00000       44.89061        1.17829        7.30071
       886         1        2.00000       44.89061        1.17829        3.10019
       887         1        2.00000       45.01353        3.29348        0.99993
       888         1        2.00000       45.01353        3.29348        5.20045
       889         1        2.00000       45.14471        5.40695        3.10019
       890         1        2.00000       45.14471        5.40695        7.30071
       891         1        2.00000       45.28103        7.51692        5.20045
       892         1        2.00000       45.28103        7.51692        0.99993
       893         1        2.00000       45.41911        9.62224        3.10019
       894         1        2.00000       45.41911        9.62224        7.30071
       895         1        2.00000       45.55583       11.72265        0.99993
       896         1        2.00000       45.55583       11.72265        5.20045
       897         1        2.00000       45.68846       13.81859        3.10019
       898         1        2.00000       45.68846       13.81859        7.30071
       899         1        2.00000       45.81435       15.91099        5.20045
       900         1        2.00000       45.81435       15.91099        0.99993
       901         1        2.00000       45.93133       18.00095        3.10019
       902         1        2.00000       45.93133       18.00095        7.30071
       903         1        2.00000       46.03780       20.08981        0.99993
       904         1        2.00000       46.03780       20.08981        5.20045
       905         1        2.00000       46.13280       22.17884        3.10019
       906         1        2.00000       46.13280       22.17884        7.30071
       907         1        2.00000       46.21656       24.26921        5.20045
       908         1        2.00000       46.21656       24.26921        0.99993
       909         1        2.00000       46.29014       26.36183        3.10019
       910         1        2.00000       46.29014       26.36183        7.30071
       911         1        2.00000       46.35577       28.45732        5.20045
       912         1        2.00000       46.35577       28.45732        0.99993
       913         1        2.00000       46.41635       30.55596        3.10019
       914         1        2.00000       46.41635       30.55596        7.30071
       915         1        2.00000       46.47548       32.65797        0.99993
       916         1        2.00000       46.47548       32.65797        5.20045
       917         1        2.00000       46.53654       34.76356        7.30071
       918         1        2.00000       46.53654       34.76356        3.10019
       919         1        2.00000       46.60305       36.87299        0.99993
       920         1        2.00000       46.60305       36.87299        5.20045
       921         1        2.00000       46.67807       38.98650        7.30071
       922         1        2.00000       46.67807       38.98650        3.10019
       923         1        2.00000       46.76400       41.10395        5.20045
       924         1        2.00000       46.76400       41.10395        0.99993
       925         1        2.00000       46.86285       43.22477        7.30071
       926         1        2.00000       46.86285       43.22477        3.10019
       927         1        2.00000       46.97518        1.08928        5.20045
       928         1        2.00000       46.97518        1.08928        0.99993
       929         1        2.00000       47.10074        3.21182        3.10019
       930         1        2.00000       47.10074        3.21182        7.30071
       931         1        2.00000       47.23714        5.33126        0.99993
       932         1        2.00000       47.23714        5.33126        5.20045
       933         1        2.00000       47.38092        7.44455        7.30071
       934         1        2.00000       47.38092        7.44455        3.10019
       935         1        2.00000       47.52727        9.54974        5.20045
       936         1        2.00000       47.52727        9.54974        0.99993
       937         1        2.00000       47.67201       11.64652        3.10019
       938         1        2.00000       47.67201       11.64652        7.30071
       939         1        2.00000       47.81170       13.73605        0.99993
       940         1        2.00000       47.81170       13.73605        5.20045
       941         1        2.00000       47.94312       15.82035        3.10019
       942         1        2.00000       47.94312       15.82035        7.30071
       943         1        2.00000       48.06380       17.90172        0.99993
       944         1        2.00000       48.06380       17.90172        5.20045
       945         1        2.00000       48.17171       19.98266        3.10019
       946         1        2.00000       48.17171       19.98266        7.30071
       947         1        2.00000       48.26591       22.06528        0.99993
       948         1        2.00000       48.26591       22.06528        5.20045
       949         1        2.00000       48.34654       24.15135        3.10019
       950         1        2.00000       48.34654       24.15135        7.30071
       951         1        2.00000       48.41514       26.24176        5.20045
       952         1        2.00000       48.41514       26.24176        0.99993
       953         1        2.00000       48.47460       28.33681        3.10019
       954         1        2.00000       48.47460       28.33681        7.30071
       955         1        2.00000       48.52827       30.43625        0.99993
       956         1        2.00000       48.52827       30.43625        5.20045
       957         1        2.00000       48.58002       32.53984        3.10019
       958         1        2.00000       48.58002       32.53984        7.30071
       959         1        2.00000       48.63362       34.64769        0.99993
       960         1        2.00000       48.63362       34.64769        5.20045
       961         1        2.00000       48.69275       36.76009        3.10019
       962         1        2.00000       48.69275       36.76009        7.30071
       963         1        2.00000       48.76103       38.87750        0.99993
       964         1        2.00000       48.76103       38.87750        5.20045
       965         1        2.00000       48.84151       40.99999        3.10019
       966         1        2.00000       48.84151       40.99999        7.30071
       967         1        2.00000       48.93699       43.12687        0.99993
       968         1        2.00000       48.93699       43.12687        5.20045
       969         1        2.00000       49.04899        0.99816        3.10019
       970         1        2.00000       49.04899        0.99816        7.30071
       971         1        2.00000       49.17801        3.12764        5.20045
       972         1        2.00000       49.17801        3.12764        0.99993
       973         1        2.00000       49.32211        5.25315        3.10019
       974         1        2.00000       49.32211        5.25315        7.30071
       975         1        2.00000       49.47752        7.37011        5.20045
       976         1        2.00000       49.47752        7.37011        0.99993
       977         1        2.00000       49.63735        9.47503        7.30071
       978         1        2.00000       49.63735        9.47503        3.10019
       979         1        2.00000       49.79517       11.56743        0.99993
       980         1        2.00000       49.79517       11.56743        5.20045
       981         1        2.00000       49.94601       13.64961        3.10019
       982         1        2.00000       49.94601       13.64961        7.30071
       983         1        2.00000       50.08570       15.72523        5.20045
       984         1        2.00000       50.08570       15.72523        0.99993
       985         1        2.00000       50.21103       17.79816        7.30071
       986         1        2.00000       50.21103       17.79816        3.10019
       987         1        2.00000       50.31974       19.87219        0.99993
       988         1        2.00000       50.31974       19.87219        5.20045
       989         1        2.00000       50.41081       21.95038        3.10019
       990         1        2.00000       50.41081       21.95038        7.30071
       991         1        2.00000       50.48519       24.03473        0.99993
       992         1        2.00000       50.48519       24.03473        5.20045
       993         1        2.00000       50.54552       26.12567        3.10019
       994         1        2.00000       50.54552       26.12567        7.30071
       995         1        2.00000       50.59591       28.22240        5.20045
       996         1        2.00000       50.59591       28.22240        0.99993
       997         1        2.00000       50.64044       30.32374        7.30071
       998         1        2.00000       50.64044       30.32374        3.10019
       999         1        2.00000       50.68305       32.42893        5.20045
      1000         1        2.00000       50.68305       32.42893        0.99993
      1001         1        2.00000       50.72741       34.53801        3.10019
      1002         1        2.00000       50.72741       34.53801        7.30071
      1003         1        2.00000       50.77740       36.65161        0.99993
      1004         1        2.00000       50.77740       36.65161        5.20045
      1005         1        2.00000       50.83701       38.77092        3.10019
      1006         1        2.00000       50.83701       38.77092        7.30071
      1007         1        2.00000       50.91027       40.89647        0.99993
      1008         1        2.00000       50.91027       40.89647        5.20045
      1009         1        2.00000       51.00093       43.02777        7.30071
      1010         1        2.00000       51.00093       43.02777        3.10019
      1011         1        2.00000       51.11182        0.90437        5.20045
      1012         1        2.00000       51.11182        0.90437        0.99993
      1013         1        2.00000       51.24452        3.03953        7.30071
      1014         1        2.00000       51.24452        3.03953        3.10019
      1015         1        2.00000       51.39793        5.17074        5.20045
      1016         1        2.00000       51.39793        5.17074        0.99993
      1017         1        2.00000       51.56971        7.29151        3.10019
      1018         1        2.00000       51.56971        7.29151        7.30071
      1019         1        2.00000       51.74968        9.39568        0.99993
      1020         1        2.00000       51.74968        9.39568        5.20045
      1021         1        2.00000       51.92716       11.48246        7.30071
      1022         1        2.00000       51.92716       11.48246        3.10019
      1023         1        2.00000       52.09437       13.55591        0.99993
      1024         1        2.00000       52.09437       13.55591        5.20045
      1025         1        2.00000       52.24513       15.62216        3.10019
      1026         1        2.00000       52.24513       15.62216        7.30071
      1027         1        2.00000       52.37567       17.68734        5.20045
      1028         1        2.00000       52.37567       17.68734        0.99993
      1029         1        2.00000       52.48286       19.75685        7.30071
      1030         1        2.00000       52.48286       19.75685        3.10019
      1031         1        2.00000       52.56687       21.83447        5.20045
      1032         1        2.00000       52.56687       21.83447        0.99993
      1033         1        2.00000       52.63033       23.92182        3.10019
      1034         1        2.00000       52.63033       23.92182        7.30071
      1035         1        2.00000       52.67895       26.01714        0.99993
      1036         1        2.00000       52.67895       26.01714        5.20045
      1037         1        2.00000       52.71819       28.11786        7.30071
      1038         1        2.00000       52.71819       28.11786        3.10019
      1039         1        2.00000       52.75245       30.22204        5.20045
      1040         1        2.00000       52.78518       32.32860        3.10019
      1041         1        2.00000       52.75245       30.22204        0.99993
      1042         1        2.00000       52.78518       32.32860        7.30071
      1043         1        2.00000       52.81952       34.43759        5.20045
      1044         1        2.00000       52.81952       34.43759        0.99993
      1045         1        2.00000       52.85892       36.55009        3.10019
      1046         1        2.00000       52.85892       36.55009        7.30071
      1047         1        2.00000       52.90762       38.66811        5.20045
      1048         1        2.00000       52.90762       38.66811        0.99993
      1049         1        2.00000       52.97133       40.79401        7.30071
      1050         1        2.00000       52.97133       40.79401        3.10019
      1051         1        2.00000       53.05525       42.92766        5.20045
      1052         1        2.00000       53.05525       42.92766        0.99993
      1053         1        2.00000       53.16397        0.80785        7.30071
      1054         1        2.00000       53.16397        0.80785        3.10019
      1055         1        2.00000       53.29989        2.94645        5.20045
      1056         1        2.00000       53.29989        2.94645        0.99993
      1057         1        2.00000       53.46236        5.08147        7.30071
      1058         1        2.00000       53.46236        5.08147        3.10019
      1059         1        2.00000       53.65565        7.20503        0.99993
      1060         1        2.00000       53.65565        7.20503        5.20045
      1061         1        2.00000       53.86442        9.30681        7.30071
      1062         1        2.00000       53.86442        9.30681        3.10019
      1063         1        2.00000       54.07174       11.38589        5.20045
      1064         1        2.00000       54.07174       11.38589        0.99993
      1065         1        2.00000       54.26125       13.44859        7.30071
      1066         1        2.00000       54.26125       13.44859        3.10019
      1067         1        2.00000       54.42662       15.50567        0.99993
      1068         1        2.00000       54.42662       15.50567        5.20045
      1069         1        2.00000       54.55989       17.56571        7.30071
      1070         1        2.00000       54.55989       17.56571        3.10019
      1071         1        2.00000       54.66098       19.63572        5.20045
      1072         1        2.00000       54.66098       19.63572        0.99993
      1073         1        2.00000       54.73006       21.72090        7.30071
      1074         1        2.00000       54.73006       21.72090        3.10019
      1075         1        2.00000       54.77756       23.81777        0.99993
      1076         1        2.00000       54.77756       23.81777        5.20045
      1077         1        2.00000       54.81230       25.92137        7.30071
      1078         1        2.00000       54.81230       25.92137        3.10019
      1079         1        2.00000       54.83990       28.02784        5.20045
      1080         1        2.00000       54.83990       28.02784        0.99993
      1081         1        2.00000       54.86405       30.13520        7.30071
      1082         1        2.00000       54.86405       30.13520        3.10019
      1083         1        2.00000       54.88724       32.24251        0.99993
      1084         1        2.00000       54.91163       34.35005        7.30071
      1085         1        2.00000       54.88724       32.24251        5.20045
      1086         1        2.00000       54.91163       34.35005        3.10019
      1087         1        2.00000       54.93996       36.45900        0.99993
      1088         1        2.00000       54.93996       36.45900        5.20045
      1089         1        2.00000       54.97590       38.57185        3.10019
      1090         1        2.00000       54.97590       38.57185        7.30071
      1091         1        2.00000       55.02565       40.69248        0.99993
      1092         1        2.00000       55.02565       40.69248        5.20045
      1093         1        2.00000       55.10018       42.82693        3.10019
      1094         1        2.00000       55.10018       42.82693        7.30071
      1095         1        2.00000       55.20537        0.70986        0.99993
      1096         1        2.00000       55.20537        0.70986        5.20045
      1097         1        2.00000       55.34506        2.84917        3.10019
      1098         1        2.00000       55.34506        2.84917        7.30071
      1099         1        2.00000       55.51355        4.98331        0.99993
      1100         1        2.00000       55.51355        4.98331        5.20045
      1101         1        2.00000       55.73331        7.10376        7.30071
      1102         1        2.00000       55.73331        7.10376        3.10019
      1103         1        2.00000       55.98308        9.19785        0.99993
      1104         1        2.00000       55.98308        9.19785        5.20045
      1105         1        2.00000       56.23261       11.26418        3.10019
      1106         1        2.00000       56.23261       11.26418        7.30071
      1107         1        2.00000       56.45727       13.31807        5.20045
      1108         1        2.00000       56.45727       13.31807        0.99993
      1109         1        2.00000       56.63298       15.36838        7.30071
      1110         1        2.00000       56.63298       15.36838        3.10019
      1111         1        2.00000       56.76930       17.42807        5.20045
      1112         1        2.00000       56.76930       17.42807        0.99993
      1113         1        2.00000       56.84680       19.51481        7.30071
      1114         1        2.00000       56.84680       19.51481        3.10019
      1115         1        2.00000       56.89206       21.61898        5.20045
      1116         1        2.00000       56.89206       21.61898        0.99993
      1117         1        2.00000       56.92126       23.73085        7.30071
      1118         1        2.00000       56.94260       25.84440        5.20045
      1119         1        2.00000       56.92126       23.73085        3.10019
      1120         1        2.00000       56.94260       25.84440        0.99993
      1121         1        2.00000       56.95985       27.95681        3.10019
      1122         1        2.00000       56.99002       32.17422        7.30071
      1123         1        2.00000       56.95985       27.95681        7.30071
      1124         1        2.00000       57.00551       34.27928        0.99993
      1125         1        2.00000       56.97518       30.06682        5.20045
      1126         1        2.00000       57.00551       34.27928        5.20045
      1127         1        2.00000       56.97518       30.06682        0.99993
      1128         1        2.00000       57.02340       36.38297        3.10019
      1129         1        2.00000       56.99002       32.17422        3.10019
      1130         1        2.00000       57.02340       36.38297        7.30071
      1131         1        2.00000       57.04619       38.48727        0.99993
      1132         1        2.00000       57.04619       38.48727        5.20045
      1133         1        2.00000       57.07868       40.59622        3.10019
      1134         1        2.00000       57.07868       40.59622        7.30071
      1135         1        2.00000       57.13188       42.71721        0.99993
      1136         1        2.00000       57.13188       42.71721        5.20045
      1137         1        2.00000       57.23562        0.61506        3.10019
      1138         1        2.00000       57.23562        0.61506        7.30071
      1139         1        2.00000       57.38229        2.75362        0.99993
      1140         1        2.00000       57.38229        2.75362        5.20045
      1141         1        2.00000       57.55158        4.88226        3.10019
      1142         1        2.00000       57.55158        4.88226        7.30071
      1143         1        2.00000       57.80568        6.97577        5.20045
      1144         1        2.00000       57.80568        6.97577        0.99993
      1145         1        2.00000       58.10448        9.03263        3.10019
      1146         1        2.00000       58.10448        9.03263        7.30071
      1147         1        2.00000       58.42221       11.09998        0.99993
      1148         1        2.00000       58.42221       11.09998        5.20045
      1149         1        2.00000       58.67302       13.14529        7.30071
      1150         1        2.00000       58.67302       13.14529        3.10019
      1151         1        2.00000       58.89832       15.18931        0.99993
      1152         1        2.00000       58.89832       15.18931        5.20045
      1153         1        2.00000       58.98425       17.28976        3.10019
      1154         1        2.00000       58.98425       17.28976        7.30071
      1155         1        2.00000       59.02284       19.41403        5.20045
      1156         1        2.00000       59.02284       19.41403        0.99993
      1157         1        2.00000       59.04378       21.54303        7.30071
      1158         1        2.00000       59.04378       21.54303        3.10019
      1159         1        2.00000       59.05782       23.66938        5.20045
      1160         1        2.00000       59.05782       23.66938        0.99993
      1161         1        2.00000       59.06857       25.79116        7.30071
      1162         1        2.00000       59.11150       36.32729        0.99993
      1163         1        2.00000       59.06857       25.79116        3.10019
      1164         1        2.00000       59.08598       30.01978        7.30071
      1165         1        2.00000       59.07772       27.90795        5.20045
      1166         1        2.00000       59.09401       32.12678        0.99993
      1167         1        2.00000       59.11150       36.32729        5.20045
      1168         1        2.00000       59.10227       34.22918        7.30071
      1169         1        2.00000       59.10227       34.22918        3.10019
      1170         1        2.00000       59.08598       30.01978        3.10019
      1171         1        2.00000       59.07772       27.90795        0.99993
      1172         1        2.00000       59.09401       32.12678        5.20045
      1173         1        2.00000       59.12281       38.42190        3.10019
      1174         1        2.00000       59.12281       38.42190        7.30071
      1175         1        2.00000       59.13878       40.51479        0.99993
      1176         1        2.00000       59.13878       40.51479        5.20045
      1177         1        2.00000       59.16445       42.61121        3.10019
      1178         1        2.00000       59.16445       42.61121        7.30071
      1179         1        2.00000       59.22479        0.46409        0.99993
      1180         1        2.00000       59.22479        0.46409        5.20045
      1181         1        2.00000       59.42313        2.72976        3.10019
      1182         1        2.00000       59.42313        2.72976        7.30071
      1183         1        2.00000       59.57533        4.79778        5.20045
      1184         1        2.00000       59.57533        4.79778        0.99993
      1185         1        2.00000       59.91841        6.76293        3.10019
      1186         1        2.00000       59.91841        6.76293        7.30071
      1187         1        2.00000       60.22170        8.77704        5.20045
      1188         1        2.00000       60.22170        8.77704        0.99993
      1189         1        2.00000       60.56703       10.80770        7.30071
      1190         1        2.00000       60.56703       10.80770        3.10019
      1191         1        2.00000       61.06368       12.85407        5.20045
      1192         1        2.00000       61.06368       12.85407        0.99993
      1193         1        2.00000       61.14367       15.02325        3.10019
      1194         1        2.00000       61.14367       15.02325        7.30071
      1195         1        2.00000       61.17898       19.35880        3.10019
      1196         1        2.00000       61.17015       17.19948        5.20045
      1197         1        2.00000       61.19414       27.88316        7.30071
      1198         1        2.00000       61.20449       36.29728        3.10019
      1199         1        2.00000       61.17898       19.35880        7.30071
      1200         1        2.00000       61.20449       36.29728        7.30071
      1201         1        2.00000       61.18804       23.63813        7.30071
      1202         1        2.00000       61.18419       21.50377        0.99993
      1203         1        2.00000       61.19671       29.99583        0.99993
      1204         1        2.00000       61.19125       25.76416        5.20045
      1205         1        2.00000       61.17015       17.19948        0.99993
      1206         1        2.00000       61.18419       21.50377        5.20045
      1207         1        2.00000       61.19919       32.10244        3.10019
      1208         1        2.00000       61.20176       34.20302        0.99993
      1209         1        2.00000       61.19414       27.88316        3.10019
      1210         1        2.00000       61.20762       38.38450        0.99993
      1211         1        2.00000       61.20176       34.20302        5.20045
      1212         1        2.00000       61.19919       32.10244        7.30071
      1213         1        2.00000       61.19671       29.99583        5.20045
      1214         1        2.00000       61.21893       42.53142        0.99993
      1215         1        2.00000       61.19125       25.76416        0.99993
      1216         1        2.00000       61.22615        0.32862        7.30071
      1217         1        2.00000       61.22615        0.32862        3.10019
      1218         1        2.00000       61.21171       40.46327        7.30071
      1219         1        2.00000       61.20762       38.38450        5.20045
      1220         1        2.00000       61.18804       23.63813        3.10019
      1221         1        2.00000       61.21171       40.46327        3.10019
      1222         1        2.00000       61.21893       42.53142        5.20045
      1223         1        2.00000       61.31762        2.36419        0.99993
      1224         1        2.00000       61.31762        2.36419        5.20045
      1225         1        2.00000       63.18652        2.36419        3.10019
      1226         1        2.00000       63.18652        2.36419        7.30071
      1227         1        2.00000       63.27798        0.32862        5.20045
      1228         1        2.00000       63.27798        0.32862        0.99993
      1229         1        2.00000       63.28513       42.53142        7.30071
      1230         1        2.00000       63.29243       40.46327        0.99993
      1231         1        2.00000       63.30238       34.20302        3.10019
      1232         1        2.00000       63.30238       34.20302        7.30071
      1233         1        2.00000       63.29965       36.29728        0.99993
      1234         1        2.00000       63.29644       38.38450        3.10019
      1235         1        2.00000       63.29644       38.38450        7.30071
      1236         1        2.00000       63.29965       36.29728        5.20045
      1237         1        2.00000       63.31995       21.50377        7.30071
      1238         1        2.00000       63.31000       27.88316        0.99993
      1239         1        2.00000       63.30494       32.10244        0.99993
      1240         1        2.00000       63.31281       25.76416        7.30071
      1241         1        2.00000       63.28513       42.53142        3.10019
      1242         1        2.00000       63.31602       23.63813        5.20045
      1243         1        2.00000       63.30743       29.99583        3.10019
      1244         1        2.00000       63.30494       32.10244        5.20045
      1245         1        2.00000       63.29243       40.46327        5.20045
      1246         1        2.00000       63.30743       29.99583        7.30071
      1247         1        2.00000       63.31000       27.88316        5.20045
      1248         1        2.00000       63.31602       23.63813        0.99993
      1249         1        2.00000       63.31281       25.76416        3.10019
      1250         1        2.00000       63.31995       21.50377        3.10019
      1251         1        2.00000       63.33391       17.19948        7.30071
      1252         1        2.00000       63.36047       15.02325        0.99993
      1253         1        2.00000       63.32508       19.35880        0.99993
      1254         1        2.00000       63.32508       19.35880        5.20045
      1255         1        2.00000       63.33391       17.19948        3.10019
      1256         1        2.00000       63.36047       15.02325        5.20045
      1257         1        2.00000       63.44046       12.85407        7.30071
      1258         1        2.00000       63.44046       12.85407        3.10019
      1259         1        2.00000       63.93703       10.80770        5.20045
      1260         1        2.00000       63.93703       10.80770        0.99993
      1261         1        2.00000       64.28244        8.77704        7.30071
      1262         1        2.00000       64.28244        8.77704        3.10019
      1263         1        2.00000       64.58564        6.76293        5.20045
      1264         1        2.00000       64.58564        6.76293        0.99993
      1265         1        2.00000       64.92881        4.79778        3.10019
      1266         1        2.00000       64.92881        4.79778        7.30071
      1267         1        2.00000       65.08093        2.72976        0.99993
      1268         1        2.00000       65.08093        2.72976        5.20045
      1269         1        2.00000       65.27935        0.46409        7.30071
      1270         1        2.00000       65.27935        0.46409        3.10019
      1271         1        2.00000       65.33969       42.61121        5.20045
      1272         1        2.00000       65.36536       40.51479        7.30071
      1273         1        2.00000       65.38125       38.42190        0.99993
      1274         1        2.00000       65.33969       42.61121        0.99993
      1275         1        2.00000       65.39256       36.32729        7.30071
      1276         1        2.00000       65.40187       34.22918        0.99993
      1277         1        2.00000       65.39256       36.32729        3.10019
      1278         1        2.00000       65.38125       38.42190        5.20045
      1279         1        2.00000       65.36536       40.51479        3.10019
      1280         1        2.00000       65.41013       32.12678        7.30071
      1281         1        2.00000       65.40187       34.22918        5.20045
      1282         1        2.00000       65.41013       32.12678        3.10019
      1283         1        2.00000       65.42642       27.90795        3.10019
      1284         1        2.00000       65.42642       27.90795        7.30071
      1285         1        2.00000       65.41815       30.01978        5.20045
      1286         1        2.00000       65.43557       25.79116        5.20045
      1287         1        2.00000       65.41815       30.01978        0.99993
      1288         1        2.00000       65.43557       25.79116        0.99993
      1289         1        2.00000       65.44632       23.66938        7.30071
      1290         1        2.00000       65.46028       21.54303        5.20045
      1291         1        2.00000       65.44632       23.66938        3.10019
      1292         1        2.00000       65.48122       19.41403        7.30071
      1293         1        2.00000       65.46028       21.54303        0.99993
      1294         1        2.00000       65.48122       19.41403        3.10019
      1295         1        2.00000       65.51981       17.28976        0.99993
      1296         1        2.00000       65.51981       17.28976        5.20045
      1297         1        2.00000       65.60582       15.18931        3.10019
      1298         1        2.00000       65.60582       15.18931        7.30071
      1299         1        2.00000       65.83104       13.14529        5.20045
      1300         1        2.00000       65.83104       13.14529        0.99993
      1301         1        2.00000       66.08185       11.09998        7.30071
      1302         1        2.00000       66.08185       11.09998        3.10019
      1303         1        2.00000       66.39958        9.03263        5.20045
      1304         1        2.00000       66.39958        9.03263        0.99993
      1305         1        2.00000       66.69845        6.97577        3.10019
      1306         1        2.00000       66.69845        6.97577        7.30071
      1307         1        2.00000       66.95256        4.88226        0.99993
      1308         1        2.00000       66.95256        4.88226        5.20045
      1309         1        2.00000       67.12185        2.75362        7.30071
      1310         1        2.00000       67.12185        2.75362        3.10019
      1311         1        2.00000       67.26852        0.61506        5.20045
      1312         1        2.00000       67.26852        0.61506        0.99993
      1313         1        2.00000       67.37218       42.71721        7.30071
      1314         1        2.00000       67.37218       42.71721        3.10019
      1315         1        2.00000       67.42546       40.59622        0.99993
      1316         1        2.00000       67.42546       40.59622        5.20045
      1317         1        2.00000       67.45787       38.48727        3.10019
      1318         1        2.00000       67.45787       38.48727        7.30071
      1319         1        2.00000       67.49855       34.27928        7.30071
      1320         1        2.00000       67.48066       36.38297        0.99993
      1321         1        2.00000       67.48066       36.38297        5.20045
      1322         1        2.00000       67.49855       34.27928        3.10019
      1323         1        2.00000       67.51412       32.17422        5.20045
      1324         1        2.00000       67.54428       27.95681        5.20045
      1325         1        2.00000       67.52896       30.06682        7.30071
      1326         1        2.00000       67.56153       25.84440        7.30071
      1327         1        2.00000       67.51412       32.17422        0.99993
      1328         1        2.00000       67.52896       30.06682        3.10019
      1329         1        2.00000       67.54428       27.95681        0.99993
      1330         1        2.00000       67.56153       25.84440        3.10019
      1331         1        2.00000       67.58288       23.73085        5.20045
      1332         1        2.00000       67.58288       23.73085        0.99993
      1333         1        2.00000       67.61208       21.61898        7.30071
      1334         1        2.00000       67.61208       21.61898        3.10019
      1335         1        2.00000       67.65733       19.51481        0.99993
      1336         1        2.00000       67.65733       19.51481        5.20045
      1337         1        2.00000       67.73484       17.42807        7.30071
      1338         1        2.00000       67.73484       17.42807        3.10019
      1339         1        2.00000       67.87108       15.36838        0.99993
      1340         1        2.00000       67.87108       15.36838        5.20045
      1341         1        2.00000       68.04687       13.31807        7.30071
      1342         1        2.00000       68.04687       13.31807        3.10019
      1343         1        2.00000       68.27153       11.26418        5.20045
      1344         1        2.00000       68.27153       11.26418        0.99993
      1345         1        2.00000       68.52098        9.19785        3.10019
      1346         1        2.00000       68.52098        9.19785        7.30071
      1347         1        2.00000       68.77083        7.10376        5.20045
      1348         1        2.00000       68.77083        7.10376        0.99993
      1349         1        2.00000       68.99059        4.98331        7.30071
      1350         1        2.00000       68.99059        4.98331        3.10019
      1351         1        2.00000       69.15908        2.84917        5.20045
      1352         1        2.00000       69.15908        2.84917        0.99993
      1353         1        2.00000       69.29869        0.70986        7.30071
      1354         1        2.00000       69.29869        0.70986        3.10019
      1355         1        2.00000       69.40395       42.82693        0.99993
      1356         1        2.00000       69.40395       42.82693        5.20045
      1357         1        2.00000       69.47841       40.69248        3.10019
      1358         1        2.00000       69.47841       40.69248        7.30071
      1359         1        2.00000       69.52824       38.57185        0.99993
      1360         1        2.00000       69.52824       38.57185        5.20045
      1361         1        2.00000       69.56418       36.45900        3.10019
      1362         1        2.00000       69.56418       36.45900        7.30071
      1363         1        2.00000       69.59250       34.35005        5.20045
      1364         1        2.00000       69.59250       34.35005        0.99993
      1365         1        2.00000       69.61690       32.24251        3.10019
      1366         1        2.00000       69.61690       32.24251        7.30071
      1367         1        2.00000       69.64008       30.13520        5.20045
      1368         1        2.00000       69.66415       28.02784        7.30071
      1369         1        2.00000       69.66415       28.02784        3.10019
      1370         1        2.00000       69.69183       25.92137        5.20045
      1371         1        2.00000       69.64008       30.13520        0.99993
      1372         1        2.00000       69.69183       25.92137        0.99993
      1373         1        2.00000       69.72650       23.81777        7.30071
      1374         1        2.00000       69.72650       23.81777        3.10019
      1375         1        2.00000       69.77399       21.72090        0.99993
      1376         1        2.00000       69.77399       21.72090        5.20045
      1377         1        2.00000       69.84308       19.63572        7.30071
      1378         1        2.00000       69.84308       19.63572        3.10019
      1379         1        2.00000       69.94425       17.56571        0.99993
      1380         1        2.00000       69.94425       17.56571        5.20045
      1381         1        2.00000       70.07752       15.50567        3.10019
      1382         1        2.00000       70.07752       15.50567        7.30071
      1383         1        2.00000       70.24280       13.44859        0.99993
      1384         1        2.00000       70.24280       13.44859        5.20045
      1385         1        2.00000       70.43240       11.38589        7.30071
      1386         1        2.00000       70.43240       11.38589        3.10019
      1387         1        2.00000       70.63972        9.30681        5.20045
      1388         1        2.00000       70.63972        9.30681        0.99993
      1389         1        2.00000       70.84849        7.20503        7.30071
      1390         1        2.00000       70.84849        7.20503        3.10019
      1391         1        2.00000       71.04170        5.08147        5.20045
      1392         1        2.00000       71.04170        5.08147        0.99993
      1393         1        2.00000       71.20425        2.94645        3.10019
      1394         1        2.00000       71.20425        2.94645        7.30071
      1395         1        2.00000       71.34017        0.80785        5.20045
      1396         1        2.00000       71.34017        0.80785        0.99993
      1397         1        2.00000       71.44889       42.92766        3.10019
      1398         1        2.00000       71.44889       42.92766        7.30071
      1399         1        2.00000       71.53281       40.79401        5.20045
      1400         1        2.00000       71.53281       40.79401        0.99993
      1401         1        2.00000       71.59652       38.66811        7.30071
      1402         1        2.00000       71.59652       38.66811        3.10019
      1403         1        2.00000       71.64522       36.55009        0.99993
      1404         1        2.00000       71.64522       36.55009        5.20045
      1405         1        2.00000       71.68461       34.43759        7.30071
      1406         1        2.00000       71.68461       34.43759        3.10019
      1407         1        2.00000       71.71895       32.32860        0.99993
      1408         1        2.00000       71.71895       32.32860        5.20045
      1409         1        2.00000       71.75169       30.22204        3.10019
      1410         1        2.00000       71.75169       30.22204        7.30071
      1411         1        2.00000       71.78587       28.11786        5.20045
      1412         1        2.00000       71.78587       28.11786        0.99993
      1413         1        2.00000       71.82518       26.01714        7.30071
      1414         1        2.00000       71.82518       26.01714        3.10019
      1415         1        2.00000       71.87381       23.92182        0.99993
      1416         1        2.00000       71.87381       23.92182        5.20045
      1417         1        2.00000       71.93727       21.83447        7.30071
      1418         1        2.00000       71.93727       21.83447        3.10019
      1419         1        2.00000       72.02128       19.75685        5.20045
      1420         1        2.00000       72.02128       19.75685        0.99993
      1421         1        2.00000       72.12847       17.68734        7.30071
      1422         1        2.00000       72.12847       17.68734        3.10019
      1423         1        2.00000       72.25901       15.62216        0.99993
      1424         1        2.00000       72.25901       15.62216        5.20045
      1425         1        2.00000       72.40977       13.55591        3.10019
      1426         1        2.00000       72.40977       13.55591        7.30071
      1427         1        2.00000       72.57690       11.48246        5.20045
      1428         1        2.00000       72.57690       11.48246        0.99993
      1429         1        2.00000       72.75446        9.39568        3.10019
      1430         1        2.00000       72.75446        9.39568        7.30071
      1431         1        2.00000       72.93442        7.29151        5.20045
      1432         1        2.00000       72.93442        7.29151        0.99993
      1433         1        2.00000       73.10621        5.17074        3.10019
      1434         1        2.00000       73.10621        5.17074        7.30071
      1435         1        2.00000       73.25961        3.03953        5.20045
      1436         1        2.00000       73.25961        3.03953        0.99993
      1437         1        2.00000       73.39224        0.90437        3.10019
      1438         1        2.00000       73.39224        0.90437        7.30071
      1439         1        2.00000       73.50320       43.02777        0.99993
      1440         1        2.00000       73.50320       43.02777        5.20045
      1441         1        2.00000       73.59387       40.89647        7.30071
      1442         1        2.00000       73.59387       40.89647        3.10019
      1443         1        2.00000       73.66712       38.77092        0.99993
      1444         1        2.00000       73.66712       38.77092        5.20045
      1445         1        2.00000       73.72674       36.65161        7.30071
      1446         1        2.00000       73.72674       36.65161        3.10019
      1447         1        2.00000       73.77664       34.53801        0.99993
      1448         1        2.00000       73.77664       34.53801        5.20045
      1449         1        2.00000       73.82109       32.42893        3.10019
      1450         1        2.00000       73.82109       32.42893        7.30071
      1451         1        2.00000       73.86370       30.32374        0.99993
      1452         1        2.00000       73.86370       30.32374        5.20045
      1453         1        2.00000       73.90823       28.22240        3.10019
      1454         1        2.00000       73.90823       28.22240        7.30071
      1455         1        2.00000       73.95861       26.12567        5.20045
      1456         1        2.00000       73.95861       26.12567        0.99993
      1457         1        2.00000       74.01895       24.03473        3.10019
      1458         1        2.00000       74.01895       24.03473        7.30071
      1459         1        2.00000       74.09333       21.95038        5.20045
      1460         1        2.00000       74.09333       21.95038        0.99993
      1461         1        2.00000       74.18439       19.87219        3.10019
      1462         1        2.00000       74.18439       19.87219        7.30071
      1463         1        2.00000       74.29303       17.79816        5.20045
      1464         1        2.00000       74.29303       17.79816        0.99993
      1465         1        2.00000       74.41844       15.72523        3.10019
      1466         1        2.00000       74.41844       15.72523        7.30071
      1467         1        2.00000       74.55813       13.64961        0.99993
      1468         1        2.00000       74.55813       13.64961        5.20045
      1469         1        2.00000       74.70889       11.56743        7.30071
      1470         1        2.00000       74.70889       11.56743        3.10019
      1471         1        2.00000       74.86679        9.47503        5.20045
      1472         1        2.00000       74.86679        9.47503        0.99993
      1473         1        2.00000       75.02661        7.37011        3.10019
      1474         1        2.00000       75.02661        7.37011        7.30071
      1475         1        2.00000       75.18195        5.25315        5.20045
      1476         1        2.00000       75.18195        5.25315        0.99993
      1477         1        2.00000       75.32613        3.12764        7.30071
      1478         1        2.00000       75.32613        3.12764        3.10019
      1479         1        2.00000       75.45514        0.99816        0.99993
      1480         1        2.00000       75.45514        0.99816        5.20045
      1481         1        2.00000       75.56715       43.12687        3.10019
      1482         1        2.00000       75.56715       43.12687        7.30071
      1483         1        2.00000       75.66255       40.99999        0.99993
      1484         1        2.00000       75.66255       40.99999        5.20045
      1485         1        2.00000       75.74311       38.87750        7.30071
      1486         1        2.00000       75.74311       38.87750        3.10019
      1487         1        2.00000       75.81130       36.76009        0.99993
      1488         1        2.00000       75.81130       36.76009        5.20045
      1489         1        2.00000       75.87052       34.64769        3.10019
      1490         1        2.00000       75.87052       34.64769        7.30071
      1491         1        2.00000       75.92403       32.53984        0.99993
      1492         1        2.00000       75.92403       32.53984        5.20045
      1493         1        2.00000       75.97579       30.43625        7.30071
      1494         1        2.00000       75.97579       30.43625        3.10019
      1495         1        2.00000       76.02954       28.33681        0.99993
      1496         1        2.00000       76.02954       28.33681        5.20045
      1497         1        2.00000       76.08892       26.24176        3.10019
      1498         1        2.00000       76.08892       26.24176        7.30071
      1499         1        2.00000       76.15760       24.15130        0.99993
      1500         1        2.00000       76.15760       24.15130        5.20045
      1501         1        2.00000       76.23823       22.06528        7.30071
      1502         1        2.00000       76.23823       22.06528        3.10019
      1503         1        2.00000       76.33243       19.98266        5.20045
      1504         1        2.00000       76.33243       19.98266        0.99993
      1505         1        2.00000       76.44034       17.90172        3.10019
      1506         1        2.00000       76.44034       17.90172        7.30071
      1507         1        2.00000       76.56101       15.82035        5.20045
      1508         1        2.00000       76.56101       15.82035        0.99993
      1509         1        2.00000       76.69244       13.73605        7.30071
      1510         1        2.00000       76.69244       13.73605        3.10019
      1511         1        2.00000       76.83205       11.64652        5.20045
      1512         1        2.00000       76.83205       11.64652        0.99993
      1513         1        2.00000       76.97687        9.54974        3.10019
      1514         1        2.00000       76.97687        9.54974        7.30071
      1515         1        2.00000       77.12322        7.44455        0.99993
      1516         1        2.00000       77.12322        7.44455        5.20045
      1517         1        2.00000       77.26700        5.33126        3.10019
      1518         1        2.00000       77.26700        5.33126        7.30071
      1519         1        2.00000       77.40339        3.21182        5.20045
      1520         1        2.00000       77.40339        3.21182        0.99993
      1521         1        2.00000       77.52888        1.08928        3.10019
      1522         1        2.00000       77.52888        1.08928        7.30071
      1523         1        2.00000       77.64129       43.22477        0.99993
      1524         1        2.00000       77.64129       43.22477        5.20045
      1525         1        2.00000       77.74006       41.10395        3.10019
      1526         1        2.00000       77.74006       41.10395        7.30071
      1527         1        2.00000       77.82607       38.98650        0.99993
      1528         1        2.00000       77.82607       38.98650        5.20045
      1529         1        2.00000       77.90109       36.87299        3.10019
      1530         1        2.00000       77.90109       36.87299        7.30071
      1531         1        2.00000       77.96760       34.76356        0.99993
      1532         1        2.00000       77.96760       34.76356        5.20045
      1533         1        2.00000       78.02866       32.65797        3.10019
      1534         1        2.00000       78.02866       32.65797        7.30071
      1535         1        2.00000       78.08771       30.55596        0.99993
      1536         1        2.00000       78.08771       30.55596        5.20045
      1537         1        2.00000       78.14837       28.45732        3.10019
      1538         1        2.00000       78.14837       28.45732        7.30071
      1539         1        2.00000       78.21400       26.36183        5.20045
      1540         1        2.00000       78.21400       26.36183        0.99993
      1541         1        2.00000       78.28758       24.26921        3.10019
      1542         1        2.00000       78.28758       24.26921        7.30071
      1543         1        2.00000       78.37134       22.17884        5.20045
      1544         1        2.00000       78.37134       22.17884        0.99993
      1545         1        2.00000       78.46634       20.08981        7.30071
      1546         1        2.00000       78.46634       20.08981        3.10019
      1547         1        2.00000       78.57281       18.00095        0.99993
      1548         1        2.00000       78.57281       18.00095        5.20045
      1549         1        2.00000       78.68979       15.91099        7.30071
      1550         1        2.00000       78.68979       15.91099        3.10019
      1551         1        2.00000       78.81568       13.81859        5.20045
      1552         1        2.00000       78.81568       13.81859        0.99993
      1553         1        2.00000       78.94831       11.72265        3.10019
      1554         1        2.00000       78.94831       11.72265        7.30071
      1555         1        2.00000       79.08502        9.62224        5.20045
      1556         1        2.00000       79.08502        9.62224        0.99993
      1557         1        2.00000       79.22311        7.51692        7.30071
      1558         1        2.00000       79.22311        7.51692        3.10019
      1559         1        2.00000       79.35943        5.40695        5.20045
      1560         1        2.00000       79.35943        5.40695        0.99993
      1561         1        2.00000       79.49053        3.29348        3.10019
      1562         1        2.00000       79.49053        3.29348        7.30071
      1563         1        2.00000       79.61353        1.17829        0.99993
      1564         1        2.00000       79.61353        1.17829        5.20045
      1565         1        2.00000       79.72610       43.32147        7.30071
      1566         1        2.00000       79.72610       43.32147        3.10019
      1567         1        2.00000       79.82727       41.20796        5.20045
      1568         1        2.00000       79.82727       41.20796        0.99993
      1569         1        2.00000       79.91730       39.09688        3.10019
      1570         1        2.00000       79.91730       39.09688        7.30071
      1571         1        2.00000       79.99721       36.98868        5.20045
      1572         1        2.00000       79.99721       36.98868        0.99993
      1573         1        2.00000       80.06902       34.88327        7.30071
      1574         1        2.00000       80.06902       34.88327        3.10019
      1575         1        2.00000       80.13537       32.78047        5.20045
      1576         1        2.00000       80.13537       32.78047        0.99993
      1577         1        2.00000       80.19932       30.67989        3.10019
      1578         1        2.00000       80.19932       30.67989        7.30071
      1579         1        2.00000        0.02977       28.58112        5.20045
      1580         1        2.00000        0.02977       28.58112        0.99993
      1581         2       -2.00000        0.09853       26.48385        5.20045
      1582         2       -2.00000        0.09853       26.48385        0.99993
      1583         2       -2.00000        0.17411       24.38742        7.30071
      1584         2       -2.00000        0.17411       24.38742        3.10019
      1585         2       -2.00000        0.25843       22.29139        5.20045
      1586         2       -2.00000        0.25843       22.29139        0.99993
      1587         2       -2.00000        0.35295       20.19506        3.10019
      1588         2       -2.00000        0.35295       20.19506        7.30071
      1589         2       -2.00000        0.45774       18.09788        5.20045
      1590         2       -2.00000        0.45774       18.09788        0.99993
      1591         2       -2.00000        0.57223       15.99937        7.30071
      1592         2       -2.00000        0.57223       15.99937        3.10019
      1593         2       -2.00000        0.69507       13.89923        5.20045
      1594         2       -2.00000        0.69507       13.89923        0.99993
      1595         2       -2.00000        0.82409       11.79736        3.10019
      1596         2       -2.00000        0.82409       11.79736        7.30071
      1597         2       -2.00000        0.95703        9.69367        0.99993
      1598         2       -2.00000        0.95703        9.69367        5.20045
      1599         2       -2.00000        1.09119        7.58830        7.30071
      1600         2       -2.00000        1.09119        7.58830        3.10019
      1601         2       -2.00000        1.22397        5.48148        0.99993
      1602         2       -2.00000        1.22397        5.48148        5.20045
      1603         2       -2.00000        1.35267        3.37381        7.30071
      1604         2       -2.00000        1.35267        3.37381        3.10019
      1605         2       -2.00000        1.47455        1.26614        0.99993
      1606         2       -2.00000        1.47455        1.26614        5.20045
      1607         2       -2.00000        1.58768       43.41751        3.10019
      1608         2       -2.00000        1.58768       43.41751        7.30071
      1609         2       -2.00000        1.69078       41.31197        0.99993
      1610         2       -2.00000        1.69078       41.31197        5.20045
      1611         2       -2.00000        1.78361       39.20815        7.30071
      1612         2       -2.00000        1.78361       39.20815        3.10019
      1613         2       -2.00000        1.86665       37.10592        5.20045
      1614         2       -2.00000        1.86665       37.10592        0.99993
      1615         2       -2.00000        1.94151       35.00507        3.10019
      1616         2       -2.00000        1.94151       35.00507        7.30071
      1617         2       -2.00000        2.01051       32.90515        0.99993
      1618         2       -2.00000        2.01051       32.90515        5.20045
      1619         2       -2.00000        2.07630       30.80567        3.10019
      1620         2       -2.00000        2.07630       30.80567        7.30071
      1621         2       -2.00000        2.14218       28.70623        5.20045
      1622         2       -2.00000        2.14218       28.70623        0.99993
      1623         2       -2.00000        2.21118       26.60631        3.10019
      1624         2       -2.00000        2.21118       26.60631        7.30071
      1625         2       -2.00000        2.28604       24.50546        0.99993
      1626         2       -2.00000        2.28604       24.50546        5.20045
      1627         2       -2.00000        2.36908       22.40323        7.30071
      1628         2       -2.00000        2.36908       22.40323        3.10019
      1629         2       -2.00000        2.46183       20.29942        5.20045
      1630         2       -2.00000        2.46183       20.29942        0.99993
      1631         2       -2.00000        2.56493       18.19387        7.30071
      1632         2       -2.00000        2.56493       18.19387        3.10019
      1633         2       -2.00000        2.67806       16.08696        0.99993
      1634         2       -2.00000        2.67806       16.08696        5.20045
      1635         2       -2.00000        2.80002       13.97929        7.30071
      1636         2       -2.00000        2.80002       13.97929        3.10019
      1637         2       -2.00000        2.92863       11.87162        5.20045
      1638         2       -2.00000        2.92863       11.87162        0.99993
      1639         2       -2.00000        3.06142        9.76479        7.30071
      1640         2       -2.00000        3.06142        9.76479        3.10019
      1641         2       -2.00000        3.19565        7.65943        0.99993
      1642         2       -2.00000        3.19565        7.65943        5.20045
      1643         2       -2.00000        3.32860        5.55574        7.30071
      1644         2       -2.00000        3.32860        5.55574        3.10019
      1645         2       -2.00000        3.45762        3.45383        5.20045
      1646         2       -2.00000        3.45762        3.45383        0.99993
      1647         2       -2.00000        3.58046        1.35373        3.10019
      1648         2       -2.00000        3.58046        1.35373        7.30071
      1649         2       -2.00000        3.69495       43.51351        5.20045
      1650         2       -2.00000        3.69495       43.51351        0.99993
      1651         2       -2.00000        3.79974       41.41633        7.30071
      1652         2       -2.00000        3.79974       41.41633        3.10019
      1653         2       -2.00000        3.89417       39.31999        5.20045
      1654         2       -2.00000        3.89417       39.31999        0.99993
      1655         2       -2.00000        3.97858       37.22396        7.30071
      1656         2       -2.00000        3.97858       37.22396        3.10019
      1657         2       -2.00000        4.05416       35.12754        0.99993
      1658         2       -2.00000        4.05416       35.12754        5.20045
      1659         2       -2.00000        4.12292       33.03022        7.30071
      1660         2       -2.00000        4.12292       33.03022        3.10019
      1661         2       -2.00000        4.18767       30.93150        5.20045
      1662         2       -2.00000        4.18767       30.93150        0.99993
      1663         2       -2.00000        4.25154       28.83091        7.30071
      1664         2       -2.00000        4.25154       28.83091        3.10019
      1665         2       -2.00000        4.31789       26.72807        0.99993
      1666         2       -2.00000        4.31789       26.72807        5.20045
      1667         2       -2.00000        4.38970       24.62270        7.30071
      1668         2       -2.00000        4.38970       24.62270        3.10019
      1669         2       -2.00000        4.46961       22.51450        5.20045
      1670         2       -2.00000        4.46961       22.51450        0.99993
      1671         2       -2.00000        4.55955       20.40342        7.30071
      1672         2       -2.00000        4.55955       20.40342        3.10019
      1673         2       -2.00000        4.66073       18.28991        5.20045
      1674         2       -2.00000        4.66073       18.28991        0.99993
      1675         2       -2.00000        4.77338       16.17481        7.30071
      1676         2       -2.00000        4.77338       16.17481        3.10019
      1677         2       -2.00000        4.89630       14.05962        5.20045
      1678         2       -2.00000        4.89630       14.05962        0.99993
      1679         2       -2.00000        5.02748       11.94615        3.10019
      1680         2       -2.00000        5.02748       11.94615        7.30071
      1681         2       -2.00000        5.16380        9.83623        5.20045
      1682         2       -2.00000        5.16380        9.83623        0.99993
      1683         2       -2.00000        5.30196        7.73086        3.10019
      1684         2       -2.00000        5.30196        7.73086        7.30071
      1685         2       -2.00000        5.43876        5.63045        5.20045
      1686         2       -2.00000        5.43876        5.63045        0.99993
      1687         2       -2.00000        5.57139        3.53451        3.10019
      1688         2       -2.00000        5.57139        3.53451        7.30071
      1689         2       -2.00000        5.69728        1.44211        0.99993
      1690         2       -2.00000        5.69728        1.44211        5.20045
      1691         2       -2.00000        5.81426       43.61043        7.30071
      1692         2       -2.00000        5.81426       43.61043        3.10019
      1693         2       -2.00000        5.92073       41.52153        5.20045
      1694         2       -2.00000        5.92073       41.52153        0.99993
      1695         2       -2.00000        6.01573       39.43249        7.30071
      1696         2       -2.00000        6.01573       39.43249        3.10019
      1697         2       -2.00000        6.09941       37.34213        5.20045
      1698         2       -2.00000        6.09941       37.34213        0.99993
      1699         2       -2.00000        6.17299       35.24951        7.30071
      1700         2       -2.00000        6.17299       35.24951        3.10019
      1701         2       -2.00000        6.23862       33.15401        5.20045
      1702         2       -2.00000        6.23862       33.15401        0.99993
      1703         2       -2.00000        6.29919       31.05537        7.30071
      1704         2       -2.00000        6.29919       31.05537        3.10019
      1705         2       -2.00000        6.35833       28.95337        5.20045
      1706         2       -2.00000        6.35833       28.95337        0.99993
      1707         2       -2.00000        6.41939       26.84778        7.30071
      1708         2       -2.00000        6.41939       26.84778        3.10019
      1709         2       -2.00000        6.48590       24.73839        5.20045
      1710         2       -2.00000        6.48590       24.73839        0.99993
      1711         2       -2.00000        6.56084       22.62492        7.30071
      1712         2       -2.00000        6.56084       22.62492        3.10019
      1713         2       -2.00000        6.64677       20.50747        5.20045
      1714         2       -2.00000        6.64677       20.50747        0.99993
      1715         2       -2.00000        6.74554       18.38666        3.10019
      1716         2       -2.00000        6.74554       18.38666        7.30071
      1717         2       -2.00000        6.85795       16.26386        5.20045
      1718         2       -2.00000        6.85795       16.26386        0.99993
      1719         2       -2.00000        6.98343       14.14132        7.30071
      1720         2       -2.00000        6.98343       14.14132        3.10019
      1721         2       -2.00000        7.11991       12.02188        0.99993
      1722         2       -2.00000        7.11991       12.02188        5.20045
      1723         2       -2.00000        7.26369        9.90854        3.10019
      1724         2       -2.00000        7.26369        9.90854        7.30071
      1725         2       -2.00000        7.41012        7.80336        0.99993
      1726         2       -2.00000        7.41012        7.80336        5.20045
      1727         2       -2.00000        7.55494        5.70662        3.10019
      1728         2       -2.00000        7.55494        5.70662        7.30071
      1729         2       -2.00000        7.69463        3.61710        0.99993
      1730         2       -2.00000        7.69463        3.61710        5.20045
      1731         2       -2.00000        7.82605        1.53280        7.30071
      1732         2       -2.00000        7.82605        1.53280        3.10019
      1733         2       -2.00000        7.94673       43.70966        0.99993
      1734         2       -2.00000        7.94673       43.70966        5.20045
      1735         2       -2.00000        8.05464       41.62872        7.30071
      1736         2       -2.00000        8.05464       41.62872        3.10019
      1737         2       -2.00000        8.14876       39.54606        5.20045
      1738         2       -2.00000        8.14876       39.54606        0.99993
      1739         2       -2.00000        8.22939       37.45999        3.10019
      1740         2       -2.00000        8.22939       37.45999        7.30071
      1741         2       -2.00000        8.29807       35.36958        5.20045
      1742         2       -2.00000        8.29807       35.36958        0.99993
      1743         2       -2.00000        8.35745       33.27449        3.10019
      1744         2       -2.00000        8.35745       33.27449        7.30071
      1745         2       -2.00000        8.41112       31.17505        0.99993
      1746         2       -2.00000        8.41112       31.17505        5.20045
      1747         2       -2.00000        8.46287       29.07145        3.10019
      1748         2       -2.00000        8.46287       29.07145        7.30071
      1749         2       -2.00000        8.51647       26.96365        5.20045
      1750         2       -2.00000        8.51647       26.96365        0.99993
      1751         2       -2.00000        8.57560       24.85129        7.30071
      1752         2       -2.00000        8.57560       24.85129        3.10019
      1753         2       -2.00000        8.64380       22.73389        5.20045
      1754         2       -2.00000        8.64380       22.73389        0.99993
      1755         2       -2.00000        8.72436       20.61144        7.30071
      1756         2       -2.00000        8.72436       20.61144        3.10019
      1757         2       -2.00000        8.81976       18.48456        0.99993
      1758         2       -2.00000        8.81976       18.48456        5.20045
      1759         2       -2.00000        8.93176       16.35499        3.10019
      1760         2       -2.00000        8.93176       16.35499        7.30071
      1761         2       -2.00000        9.06078       14.22554        5.20045
      1762         2       -2.00000        9.06078       14.22554        0.99993
      1763         2       -2.00000        9.20488       12.10004        3.10019
      1764         2       -2.00000        9.20488       12.10004        7.30071
      1765         2       -2.00000        9.36029        9.98303        5.20045
      1766         2       -2.00000        9.36029        9.98303        0.99993
      1767         2       -2.00000        9.52020        7.87815        3.10019
      1768         2       -2.00000        9.52020        7.87815        7.30071
      1769         2       -2.00000        9.67810        5.78571        0.99993
      1770         2       -2.00000        9.67810        5.78571        5.20045
      1771         2       -2.00000        9.82886        3.70353        7.30071
      1772         2       -2.00000        9.82886        3.70353        3.10019
      1773         2       -2.00000        9.96863        1.62791        0.99993
      1774         2       -2.00000        9.96863        1.62791        5.20045
      1775         2       -2.00000       10.09396       43.81322        7.30071
      1776         2       -2.00000       10.09396       43.81322        3.10019
      1777         2       -2.00000       10.20267       41.73919        5.20045
      1778         2       -2.00000       10.20267       41.73919        0.99993
      1779         2       -2.00000       10.29366       39.66096        3.10019
      1780         2       -2.00000       10.29366       39.66096        7.30071
      1781         2       -2.00000       10.36804       37.57657        5.20045
      1782         2       -2.00000       10.36804       37.57657        0.99993
      1783         2       -2.00000       10.42837       35.48563        7.30071
      1784         2       -2.00000       10.42837       35.48563        3.10019
      1785         2       -2.00000       10.47876       33.38889        0.99993
      1786         2       -2.00000       10.47876       33.38889        5.20045
      1787         2       -2.00000       10.52329       31.28755        7.30071
      1788         2       -2.00000       10.52329       31.28755        3.10019
      1789         2       -2.00000       10.56589       29.18236        5.20045
      1790         2       -2.00000       10.56589       29.18236        0.99993
      1791         2       -2.00000       10.61034       27.07332        7.30071
      1792         2       -2.00000       10.61034       27.07332        3.10019
      1793         2       -2.00000       10.66025       24.95973        5.20045
      1794         2       -2.00000       10.66025       24.95973        0.99993
      1795         2       -2.00000       10.71986       22.84046        7.30071
      1796         2       -2.00000       10.71986       22.84046        3.10019
      1797         2       -2.00000       10.79312       20.71496        5.20045
      1798         2       -2.00000       10.79312       20.71496        0.99993
      1799         2       -2.00000       10.88370       18.58370        7.30071
      1800         2       -2.00000       10.88370       18.58370        3.10019
      1801         2       -2.00000       10.99459       16.44881        5.20045
      1802         2       -2.00000       10.99459       16.44881        0.99993
      1803         2       -2.00000       11.12729       14.31366        3.10019
      1804         2       -2.00000       11.12729       14.31366        7.30071
      1805         2       -2.00000       11.28070       12.18245        5.20045
      1806         2       -2.00000       11.28070       12.18245        0.99993
      1807         2       -2.00000       11.45248       10.06172        7.30071
      1808         2       -2.00000       11.45248       10.06172        3.10019
      1809         2       -2.00000       11.63245        7.95751        0.99993
      1810         2       -2.00000       11.63245        7.95751        5.20045
      1811         2       -2.00000       11.81009        5.87077        7.30071
      1812         2       -2.00000       11.81009        5.87077        3.10019
      1813         2       -2.00000       11.97722        3.79727        0.99993
      1814         2       -2.00000       11.97722        3.79727        5.20045
      1815         2       -2.00000       12.12798        1.73094        3.10019
      1816         2       -2.00000       12.12798        1.73094        7.30071
      1817         2       -2.00000       12.25852       43.92400        0.99993
      1818         2       -2.00000       12.25852       43.92400        5.20045
      1819         2       -2.00000       12.36571       41.85448        3.10019
      1820         2       -2.00000       12.36571       41.85448        7.30071
      1821         2       -2.00000       12.44972       39.77682        0.99993
      1822         2       -2.00000       12.44972       39.77682        5.20045
      1823         2       -2.00000       12.51318       37.68947        7.30071
      1824         2       -2.00000       12.51318       37.68947        3.10019
      1825         2       -2.00000       12.56180       35.59415        5.20045
      1826         2       -2.00000       12.56180       35.59415        0.99993
      1827         2       -2.00000       12.60112       33.49343        3.10019
      1828         2       -2.00000       12.63530       31.38926        0.99993
      1829         2       -2.00000       12.60112       33.49343        7.30071
      1830         2       -2.00000       12.63530       31.38926        5.20045
      1831         2       -2.00000       12.66803       29.28270        7.30071
      1832         2       -2.00000       12.66803       29.28270        3.10019
      1833         2       -2.00000       12.70245       27.17370        5.20045
      1834         2       -2.00000       12.70245       27.17370        0.99993
      1835         2       -2.00000       12.74185       25.06121        7.30071
      1836         2       -2.00000       12.74185       25.06121        3.10019
      1837         2       -2.00000       12.79055       22.94327        5.20045
      1838         2       -2.00000       12.79055       22.94327        0.99993
      1839         2       -2.00000       12.85418       20.81742        7.30071
      1840         2       -2.00000       12.85418       20.81742        3.10019
      1841         2       -2.00000       12.93802       18.68381        5.20045
      1842         2       -2.00000       12.93802       18.68381        0.99993
      1843         2       -2.00000       13.04674       16.54530        3.10019
      1844         2       -2.00000       13.04674       16.54530        7.30071
      1845         2       -2.00000       13.18266       14.40678        5.20045
      1846         2       -2.00000       13.18266       14.40678        0.99993
      1847         2       -2.00000       13.34513       12.27180        7.30071
      1848         2       -2.00000       13.34513       12.27180        3.10019
      1849         2       -2.00000       13.53842       10.14820        0.99993
      1850         2       -2.00000       13.53842       10.14820        5.20045
      1851         2       -2.00000       13.74726        8.04655        7.30071
      1852         2       -2.00000       13.74726        8.04655        3.10019
      1853         2       -2.00000       13.95451        5.96739        0.99993
      1854         2       -2.00000       13.95451        5.96739        5.20045
      1855         2       -2.00000       14.14402        3.90447        7.30071
      1856         2       -2.00000       14.14402        3.90447        3.10019
      1857         2       -2.00000       14.30947        1.84734        0.99993
      1858         2       -2.00000       14.30947        1.84734        5.20045
      1859         2       -2.00000       14.44274       44.04554        7.30071
      1860         2       -2.00000       14.44274       44.04554        3.10019
      1861         2       -2.00000       14.54391       41.97558        0.99993
      1862         2       -2.00000       14.54391       41.97558        5.20045
      1863         2       -2.00000       14.61291       39.89039        7.30071
      1864         2       -2.00000       14.61291       39.89039        3.10019
      1865         2       -2.00000       14.66041       37.79352        5.20045
      1866         2       -2.00000       14.66041       37.79352        0.99993
      1867         2       -2.00000       14.69515       35.68997        7.30071
      1868         2       -2.00000       14.69515       35.68997        3.10019
      1869         2       -2.00000       14.72283       33.58345        0.99993
      1870         2       -2.00000       14.72283       33.58345        5.20045
      1871         2       -2.00000       14.74690       31.47614        3.10019
      1872         2       -2.00000       14.77009       29.36882        0.99993
      1873         2       -2.00000       14.74690       31.47614        7.30071
      1874         2       -2.00000       14.79456       27.26124        7.30071
      1875         2       -2.00000       14.79456       27.26124        3.10019
      1876         2       -2.00000       14.77009       29.36882        5.20045
      1877         2       -2.00000       14.82289       25.15225        5.20045
      1878         2       -2.00000       14.82289       25.15225        0.99993
      1879         2       -2.00000       14.85891       23.03940        3.10019
      1880         2       -2.00000       14.85891       23.03940        7.30071
      1881         2       -2.00000       14.90866       20.91890        5.20045
      1882         2       -2.00000       14.90866       20.91890        0.99993
      1883         2       -2.00000       14.98303       18.78454        7.30071
      1884         2       -2.00000       14.98303       18.78454        3.10019
      1885         2       -2.00000       15.08806       16.64346        5.20045
      1886         2       -2.00000       15.08806       16.64346        0.99993
      1887         2       -2.00000       15.22791       14.50397        7.30071
      1888         2       -2.00000       15.22791       14.50397        3.10019
      1889         2       -2.00000       15.39616       12.36993        0.99993
      1890         2       -2.00000       15.39616       12.36993        5.20045
      1891         2       -2.00000       15.61616       10.24978        7.30071
      1892         2       -2.00000       15.61616       10.24978        3.10019
      1893         2       -2.00000       15.86585        8.15570        5.20045
      1894         2       -2.00000       15.86585        8.15570        0.99993
      1895         2       -2.00000       16.11498        6.08905        3.10019
      1896         2       -2.00000       16.11498        6.08905        7.30071
      1897         2       -2.00000       16.33988        4.03494        5.20045
      1898         2       -2.00000       16.33988        4.03494        0.99993
      1899         2       -2.00000       16.51567        1.98436        3.10019
      1900         2       -2.00000       16.51567        1.98436        7.30071
      1901         2       -2.00000       16.65223       44.18322        5.20045
      1902         2       -2.00000       16.65223       44.18322        0.99993
      1903         2       -2.00000       16.72965       42.09649        3.10019
      1904         2       -2.00000       16.72965       42.09649        7.30071
      1905         2       -2.00000       16.77491       39.99232        5.20045
      1906         2       -2.00000       16.77491       39.99232        0.99993
      1907         2       -2.00000       16.80411       37.88049        3.10019
      1908         2       -2.00000       16.80411       37.88049        7.30071
      1909         2       -2.00000       16.82545       35.76693        0.99993
      1910         2       -2.00000       16.82545       35.76693        5.20045
      1911         2       -2.00000       16.87287       29.43711        3.10019
      1912         2       -2.00000       16.84270       33.65453        7.30071
      1913         2       -2.00000       16.88844       27.33201        0.99993
      1914         2       -2.00000       16.85803       31.54452        0.99993
      1915         2       -2.00000       16.84270       33.65453        3.10019
      1916         2       -2.00000       16.87287       29.43711        7.30071
      1917         2       -2.00000       16.90633       25.22833        7.30071
      1918         2       -2.00000       16.85803       31.54452        5.20045
      1919         2       -2.00000       16.90633       25.22833        3.10019
      1920         2       -2.00000       16.88844       27.33201        5.20045
      1921         2       -2.00000       16.92912       23.12394        5.20045
      1922         2       -2.00000       16.96177       21.01490        7.30071
      1923         2       -2.00000       16.92912       23.12394        0.99993
      1924         2       -2.00000       16.96177       21.01490        3.10019
      1925         2       -2.00000       17.01489       18.89417        5.20045
      1926         2       -2.00000       17.01489       18.89417        0.99993
      1927         2       -2.00000       17.11855       16.73800        7.30071
      1928         2       -2.00000       17.11855       16.73800        3.10019
      1929         2       -2.00000       17.26498       14.60041        5.20045
      1930         2       -2.00000       17.26498       14.60041        0.99993
      1931         2       -2.00000       17.43507       12.47198        3.10019
      1932         2       -2.00000       17.43507       12.47198        7.30071
      1933         2       -2.00000       17.68894       10.37795        5.20045
      1934         2       -2.00000       17.68894       10.37795        0.99993
      1935         2       -2.00000       17.98717        8.32020        7.30071
      1936         2       -2.00000       17.98717        8.32020        3.10019
      1937         2       -2.00000       18.30530        6.25259        0.99993
      1938         2       -2.00000       18.30530        6.25259        5.20045
      1939         2       -2.00000       18.55458        4.20697        7.30071
      1940         2       -2.00000       18.55458        4.20697        3.10019
      1941         2       -2.00000       18.78181        2.16365        5.20045
      1942         2       -2.00000       18.78181        2.16365        0.99993
      1943         2       -2.00000       18.86734        0.06329        3.10019
      1944         2       -2.00000       18.86734        0.06329        7.30071
      1945         2       -2.00000       18.90577       42.19731        0.99993
      1946         2       -2.00000       18.90577       42.19731        5.20045
      1947         2       -2.00000       18.92671       40.06835        7.30071
      1948         2       -2.00000       18.92671       40.06835        3.10019
      1949         2       -2.00000       18.95142       35.82022        3.10019
      1950         2       -2.00000       18.94067       37.94201        0.99993
      1951         2       -2.00000       18.95142       35.82022        7.30071
      1952         2       -2.00000       18.98512       27.38216        3.10019
      1953         2       -2.00000       18.96057       33.70344        0.99993
      1954         2       -2.00000       18.97686       29.48456        5.20045
      1955         2       -2.00000       18.97686       29.48456        0.99993
      1956         2       -2.00000       18.94067       37.94201        5.20045
      1957         2       -2.00000       18.98512       27.38216        7.30071
      1958         2       -2.00000       18.99435       25.28405        5.20045
      1959         2       -2.00000       18.96883       31.59156        3.10019
      1960         2       -2.00000       18.96883       31.59156        7.30071
      1961         2       -2.00000       18.96057       33.70344        5.20045
      1962         2       -2.00000       18.99435       25.28405        0.99993
      1963         2       -2.00000       19.00574       23.18939        7.30071
      1964         2       -2.00000       19.04778       18.99964        7.30071
      1965         2       -2.00000       19.02163       21.09646        0.99993
      1966         2       -2.00000       19.02163       21.09646        5.20045
      1967         2       -2.00000       19.04778       18.99964        3.10019
      1968         2       -2.00000       19.00574       23.18939        3.10019
      1969         2       -2.00000       19.10740       16.88896        5.20045
      1970         2       -2.00000       19.10740       16.88896        0.99993
      1971         2       -2.00000       19.30726       14.62077        7.30071
      1972         2       -2.00000       19.30726       14.62077        3.10019
      1973         2       -2.00000       19.45449       12.55497        5.20045
      1974         2       -2.00000       19.45449       12.55497        0.99993
      1975         2       -2.00000       19.79629       10.58866        3.10019
      1976         2       -2.00000       19.79629       10.58866        7.30071
      1977         2       -2.00000       20.10070        8.57549        5.20045
      1978         2       -2.00000       20.10070        8.57549        0.99993
      1979         2       -2.00000       20.44547        6.54518        7.30071
      1980         2       -2.00000       20.44547        6.54518        3.10019
      1981         2       -2.00000       20.94685        4.50001        5.20045
      1982         2       -2.00000       20.94685        4.50001        0.99993
      1983         2       -2.00000       21.02692        2.33046        3.10019
      1984         2       -2.00000       21.05316        0.15375        5.20045
      1985         2       -2.00000       21.02692        2.33046        7.30071
      1986         2       -2.00000       21.06704       40.10765        0.99993
      1987         2       -2.00000       21.06191       42.25263        3.10019
      1988         2       -2.00000       21.07699       33.72822        7.30071
      1989         2       -2.00000       21.07418       35.84722        0.99993
      1990         2       -2.00000       21.05316        0.15375        0.99993
      1991         2       -2.00000       21.07699       33.72822        3.10019
      1992         2       -2.00000       21.08461       27.40836        5.20045
      1993         2       -2.00000       21.08734       25.31410        3.10019
      1994         2       -2.00000       21.07956       31.61555        5.20045
      1995         2       -2.00000       21.08204       29.50895        3.10019
      1996         2       -2.00000       21.06191       42.25263        7.30071
      1997         2       -2.00000       21.08204       29.50895        7.30071
      1998         2       -2.00000       21.09047       23.22693        5.20045
      1999         2       -2.00000       21.07418       35.84722        5.20045
      2000         2       -2.00000       21.08734       25.31410        7.30071
      2001         2       -2.00000       21.09047       23.22693        0.99993
      2002         2       -2.00000       21.07956       31.61555        0.99993
      2003         2       -2.00000       21.10908       17.02342        7.30071
      2004         2       -2.00000       21.10908       17.02342        3.10019
      2005         2       -2.00000       21.06704       40.10765        5.20045
      2006         2       -2.00000       21.08461       27.40836        0.99993
      2007         2       -2.00000       21.09456       21.14816        7.30071
      2008         2       -2.00000       21.10194       19.08014        5.20045
      2009         2       -2.00000       21.07097       37.97325        7.30071
      2010         2       -2.00000       21.07097       37.97325        3.10019
      2011         2       -2.00000       21.10194       19.08014        0.99993
      2012         2       -2.00000       21.09456       21.14816        3.10019
      2013         2       -2.00000       21.19903       14.99369        5.20045
      2014         2       -2.00000       21.19903       14.99369        0.99993
      2015         2       -2.00000       23.07081       14.99369        7.30071
      2016         2       -2.00000       23.07081       14.99369        3.10019
      2017         2       -2.00000       23.16067       17.02342        0.99993
      2018         2       -2.00000       23.16067       17.02342        5.20045
      2019         2       -2.00000       23.17929       23.22693        7.30071
      2020         2       -2.00000       23.16790       19.08014        7.30071
      2021         2       -2.00000       23.17528       21.14816        0.99993
      2022         2       -2.00000       23.18779       29.50895        5.20045
      2023         2       -2.00000       23.18250       25.31410        5.20045
      2024         2       -2.00000       23.17929       23.22693        3.10019
      2025         2       -2.00000       23.18523       27.40836        7.30071
      2026         2       -2.00000       23.18523       27.40836        3.10019
      2027         2       -2.00000       23.20793       42.25263        5.20045
      2028         2       -2.00000       23.16790       19.08014        3.10019
      2029         2       -2.00000       23.19285       33.72822        5.20045
      2030         2       -2.00000       23.19285       33.72822        0.99993
      2031         2       -2.00000       23.18250       25.31410        0.99993
      2032         2       -2.00000       23.19566       35.84722        7.30071
      2033         2       -2.00000       23.17528       21.14816        5.20045
      2034         2       -2.00000       23.18779       29.50895        0.99993
      2035         2       -2.00000       23.19028       31.61555        7.30071
      2036         2       -2.00000       23.19887       37.97325        0.99993
      2037         2       -2.00000       23.20793       42.25263        0.99993
      2038         2       -2.00000       23.19028       31.61555        3.10019
      2039         2       -2.00000       23.20280       40.10765        3.10019
      2040         2       -2.00000       23.19566       35.84722        3.10019
      2041         2       -2.00000       23.20280       40.10765        7.30071
      2042         2       -2.00000       23.19887       37.97325        5.20045
      2043         2       -2.00000       23.21668        0.15375        7.30071
      2044         2       -2.00000       23.21668        0.15375        3.10019
      2045         2       -2.00000       23.24291        2.33046        0.99993
      2046         2       -2.00000       23.32299        4.50001        7.30071
      2047         2       -2.00000       23.24291        2.33046        5.20045
      2048         2       -2.00000       23.32299        4.50001        3.10019
      2049         2       -2.00000       23.82437        6.54518        0.99993
      2050         2       -2.00000       23.82437        6.54518        5.20045
      2051         2       -2.00000       24.16914        8.57549        3.10019
      2052         2       -2.00000       24.16914        8.57549        7.30071
      2053         2       -2.00000       24.47347       10.58866        5.20045
      2054         2       -2.00000       24.47347       10.58866        0.99993
      2055         2       -2.00000       24.81535       12.55497        7.30071
      2056         2       -2.00000       24.81535       12.55497        3.10019
      2057         2       -2.00000       24.96258       14.62077        0.99993
      2058         2       -2.00000       24.96258       14.62077        5.20045
      2059         2       -2.00000       25.16244       16.88896        3.10019
      2060         2       -2.00000       25.16244       16.88896        7.30071
      2061         2       -2.00000       25.22205       18.99964        0.99993
      2062         2       -2.00000       25.24821       21.09646        7.30071
      2063         2       -2.00000       25.22205       18.99964        5.20045
      2064         2       -2.00000       25.28472       27.38216        0.99993
      2065         2       -2.00000       25.26410       23.18939        5.20045
      2066         2       -2.00000       25.27541       25.28405        7.30071
      2067         2       -2.00000       25.24821       21.09646        3.10019
      2068         2       -2.00000       25.28472       27.38216        5.20045
      2069         2       -2.00000       25.27541       25.28405        3.10019
      2070         2       -2.00000       25.26410       23.18939        0.99993
      2071         2       -2.00000       25.29298       29.48456        7.30071
      2072         2       -2.00000       25.29298       29.48456        3.10019
      2073         2       -2.00000       25.30927       33.70344        7.30071
      2074         2       -2.00000       25.31842       35.82022        0.99993
      2075         2       -2.00000       25.30100       31.59156        5.20045
      2076         2       -2.00000       25.30927       33.70344        3.10019
      2077         2       -2.00000       25.31842       35.82022        5.20045
      2078         2       -2.00000       25.32917       37.94201        3.10019
      2079         2       -2.00000       25.30100       31.59156        0.99993
      2080         2       -2.00000       25.34313       40.06835        0.99993
      2081         2       -2.00000       25.34313       40.06835        5.20045
      2082         2       -2.00000       25.36407       42.19731        3.10019
      2083         2       -2.00000       25.32917       37.94201        7.30071
      2084         2       -2.00000       25.36407       42.19731        7.30071
      2085         2       -2.00000       25.40250        0.06329        5.20045
      2086         2       -2.00000       25.40250        0.06329        0.99993
      2087         2       -2.00000       25.48795        2.16365        3.10019
      2088         2       -2.00000       25.48795        2.16365        7.30071
      2089         2       -2.00000       25.71525        4.20697        5.20045
      2090         2       -2.00000       25.71525        4.20697        0.99993
      2091         2       -2.00000       25.96454        6.25259        7.30071
      2092         2       -2.00000       25.96454        6.25259        3.10019
      2093         2       -2.00000       26.28267        8.32020        5.20045
      2094         2       -2.00000       26.28267        8.32020        0.99993
      2095         2       -2.00000       26.58090       10.37795        3.10019
      2096         2       -2.00000       26.58090       10.37795        7.30071
      2097         2       -2.00000       26.83476       12.47198        0.99993
      2098         2       -2.00000       26.83476       12.47198        5.20045
      2099         2       -2.00000       27.00486       14.60041        7.30071
      2100         2       -2.00000       27.00486       14.60041        3.10019
      2101         2       -2.00000       27.15121       16.73800        0.99993
      2102         2       -2.00000       27.15121       16.73800        5.20045
      2103         2       -2.00000       27.25487       18.89417        3.10019
      2104         2       -2.00000       27.25487       18.89417        7.30071
      2105         2       -2.00000       27.30807       21.01490        0.99993
      2106         2       -2.00000       27.30807       21.01490        5.20045
      2107         2       -2.00000       27.34064       23.12394        7.30071
      2108         2       -2.00000       27.36351       25.22833        5.20045
      2109         2       -2.00000       27.36351       25.22833        0.99993
      2110         2       -2.00000       27.34064       23.12394        3.10019
      2111         2       -2.00000       27.38140       27.33201        7.30071
      2112         2       -2.00000       27.38140       27.33201        3.10019
      2113         2       -2.00000       27.39696       29.43711        0.99993
      2114         2       -2.00000       27.42713       33.65453        5.20045
      2115         2       -2.00000       27.39696       29.43711        5.20045
      2116         2       -2.00000       27.41181       31.54452        7.30071
      2117         2       -2.00000       27.42713       33.65453        0.99993
      2118         2       -2.00000       27.41181       31.54452        3.10019
      2119         2       -2.00000       27.44438       35.76693        3.10019
      2120         2       -2.00000       27.46573       37.88049        0.99993
      2121         2       -2.00000       27.46573       37.88049        5.20045
      2122         2       -2.00000       27.44438       35.76693        7.30071
      2123         2       -2.00000       27.49493       39.99232        3.10019
      2124         2       -2.00000       27.49493       39.99232        7.30071
      2125         2       -2.00000       27.54010       42.09649        0.99993
      2126         2       -2.00000       27.54010       42.09649        5.20045
      2127         2       -2.00000       27.61753       44.18322        7.30071
      2128         2       -2.00000       27.61753       44.18322        3.10019
      2129         2       -2.00000       27.75417        1.98436        0.99993
      2130         2       -2.00000       27.75417        1.98436        5.20045
      2131         2       -2.00000       27.92996        4.03494        3.10019
      2132         2       -2.00000       27.92996        4.03494        7.30071
      2133         2       -2.00000       28.15478        6.08905        5.20045
      2134         2       -2.00000       28.15478        6.08905        0.99993
      2135         2       -2.00000       28.40399        8.15570        3.10019
      2136         2       -2.00000       28.40399        8.15570        7.30071
      2137         2       -2.00000       28.65367       10.24978        0.99993
      2138         2       -2.00000       28.65367       10.24978        5.20045
      2139         2       -2.00000       28.87368       12.36993        3.10019
      2140         2       -2.00000       28.87368       12.36993        7.30071
      2141         2       -2.00000       29.04193       14.50397        0.99993
      2142         2       -2.00000       29.04193       14.50397        5.20045
      2143         2       -2.00000       29.18170       16.64346        3.10019
      2144         2       -2.00000       29.18170       16.64346        7.30071
      2145         2       -2.00000       29.28680       18.78454        0.99993
      2146         2       -2.00000       29.28680       18.78454        5.20045
      2147         2       -2.00000       29.36118       20.91890        7.30071
      2148         2       -2.00000       29.36118       20.91890        3.10019
      2149         2       -2.00000       29.41093       23.03940        5.20045
      2150         2       -2.00000       29.41093       23.03940        0.99993
      2151         2       -2.00000       29.44695       25.15225        7.30071
      2152         2       -2.00000       29.44695       25.15225        3.10019
      2153         2       -2.00000       29.47527       27.26124        5.20045
      2154         2       -2.00000       29.47527       27.26124        0.99993
      2155         2       -2.00000       29.49975       29.36882        7.30071
      2156         2       -2.00000       29.49975       29.36882        3.10019
      2157         2       -2.00000       29.52285       31.47614        5.20045
      2158         2       -2.00000       29.54700       33.58345        3.10019
      2159         2       -2.00000       29.52285       31.47614        0.99993
      2160         2       -2.00000       29.54700       33.58345        7.30071
      2161         2       -2.00000       29.57468       35.68997        0.99993
      2162         2       -2.00000       29.57468       35.68997        5.20045
      2163         2       -2.00000       29.60935       37.79352        3.10019
      2164         2       -2.00000       29.60935       37.79352        7.30071
      2165         2       -2.00000       29.65684       39.89039        0.99993
      2166         2       -2.00000       29.65684       39.89039        5.20045
      2167         2       -2.00000       29.72593       41.97558        7.30071
      2168         2       -2.00000       29.72593       41.97558        3.10019
      2169         2       -2.00000       29.82710       44.04554        5.20045
      2170         2       -2.00000       29.82710       44.04554        0.99993
      2171         2       -2.00000       29.96037        1.84734        7.30071
      2172         2       -2.00000       29.96037        1.84734        3.10019
      2173         2       -2.00000       30.12581        3.90447        0.99993
      2174         2       -2.00000       30.12581        3.90447        5.20045
      2175         2       -2.00000       30.31525        5.96739        7.30071
      2176         2       -2.00000       30.31525        5.96739        3.10019
      2177         2       -2.00000       30.52257        8.04655        5.20045
      2178         2       -2.00000       30.52257        8.04655        0.99993
      2179         2       -2.00000       30.73142       10.14820        3.10019
      2180         2       -2.00000       30.73142       10.14820        7.30071
      2181         2       -2.00000       30.92471       12.27180        0.99993
      2182         2       -2.00000       30.92471       12.27180        5.20045
      2183         2       -2.00000       31.08718       14.40678        3.10019
      2184         2       -2.00000       31.08718       14.40678        7.30071
      2185         2       -2.00000       31.22302       16.54530        0.99993
      2186         2       -2.00000       31.22302       16.54530        5.20045
      2187         2       -2.00000       31.33182       18.68381        7.30071
      2188         2       -2.00000       31.33182       18.68381        3.10019
      2189         2       -2.00000       31.41566       20.81742        5.20045
      2190         2       -2.00000       31.41566       20.81742        0.99993
      2191         2       -2.00000       31.47929       22.94327        7.30071
      2192         2       -2.00000       31.47929       22.94327        3.10019
      2193         2       -2.00000       31.52799       25.06121        0.99993
      2194         2       -2.00000       31.52799       25.06121        5.20045
      2195         2       -2.00000       31.56738       27.17370        7.30071
      2196         2       -2.00000       31.56738       27.17370        3.10019
      2197         2       -2.00000       31.60172       29.28270        5.20045
      2198         2       -2.00000       31.60172       29.28270        0.99993
      2199         2       -2.00000       31.63446       31.38926        3.10019
      2200         2       -2.00000       31.66872       33.49343        5.20045
      2201         2       -2.00000       31.63446       31.38926        7.30071
      2202         2       -2.00000       31.66872       33.49343        0.99993
      2203         2       -2.00000       31.70803       35.59415        7.30071
      2204         2       -2.00000       31.70803       35.59415        3.10019
      2205         2       -2.00000       31.75666       37.68947        5.20045
      2206         2       -2.00000       31.75666       37.68947        0.99993
      2207         2       -2.00000       31.82012       39.77682        3.10019
      2208         2       -2.00000       31.82012       39.77682        7.30071
      2209         2       -2.00000       31.90413       41.85448        5.20045
      2210         2       -2.00000       31.90413       41.85448        0.99993
      2211         2       -2.00000       32.01132       43.92400        3.10019
      2212         2       -2.00000       32.01132       43.92400        7.30071
      2213         2       -2.00000       32.14186        1.73094        0.99993
      2214         2       -2.00000       32.14186        1.73094        5.20045
      2215         2       -2.00000       32.29254        3.79727        3.10019
      2216         2       -2.00000       32.29254        3.79727        7.30071
      2217         2       -2.00000       32.45975        5.87077        0.99993
      2218         2       -2.00000       32.45975        5.87077        5.20045
      2219         2       -2.00000       32.63731        7.95751        3.10019
      2220         2       -2.00000       32.63731        7.95751        7.30071
      2221         2       -2.00000       32.81735       10.06172        0.99993
      2222         2       -2.00000       32.81735       10.06172        5.20045
      2223         2       -2.00000       32.98914       12.18245        3.10019
      2224         2       -2.00000       32.98914       12.18245        7.30071
      2225         2       -2.00000       33.14254       14.31366        0.99993
      2226         2       -2.00000       33.14254       14.31366        5.20045
      2227         2       -2.00000       33.27517       16.44881        7.30071
      2228         2       -2.00000       33.27517       16.44881        3.10019
      2229         2       -2.00000       33.38613       18.58370        5.20045
      2230         2       -2.00000       33.38613       18.58370        0.99993
      2231         2       -2.00000       33.47672       20.71496        7.30071
      2232         2       -2.00000       33.47672       20.71496        3.10019
      2233         2       -2.00000       33.54997       22.84046        5.20045
      2234         2       -2.00000       33.54997       22.84046        0.99993
      2235         2       -2.00000       33.60951       24.95973        7.30071
      2236         2       -2.00000       33.60951       24.95973        3.10019
      2237         2       -2.00000       33.65949       27.07332        0.99993
      2238         2       -2.00000       33.65949       27.07332        5.20045
      2239         2       -2.00000       33.70386       29.18236        3.10019
      2240         2       -2.00000       33.70386       29.18236        7.30071
      2241         2       -2.00000       33.74655       31.28755        5.20045
      2242         2       -2.00000       33.74655       31.28755        0.99993
      2243         2       -2.00000       33.79108       33.38889        3.10019
      2244         2       -2.00000       33.79108       33.38889        7.30071
      2245         2       -2.00000       33.84146       35.48563        5.20045
      2246         2       -2.00000       33.84146       35.48563        0.99993
      2247         2       -2.00000       33.90180       37.57657        7.30071
      2248         2       -2.00000       33.90180       37.57657        3.10019
      2249         2       -2.00000       33.97610       39.66096        5.20045
      2250         2       -2.00000       33.97610       39.66096        0.99993
      2251         2       -2.00000       34.06716       41.73919        3.10019
      2252         2       -2.00000       34.06716       41.73919        7.30071
      2253         2       -2.00000       34.17588       43.81322        5.20045
      2254         2       -2.00000       34.17588       43.81322        0.99993
      2255         2       -2.00000       34.30121        1.62791        3.10019
      2256         2       -2.00000       34.30121        1.62791        7.30071
      2257         2       -2.00000       34.44089        3.70353        5.20045
      2258         2       -2.00000       34.44089        3.70353        0.99993
      2259         2       -2.00000       34.59174        5.78571        3.10019
      2260         2       -2.00000       34.59174        5.78571        7.30071
      2261         2       -2.00000       34.74964        7.87815        0.99993
      2262         2       -2.00000       34.74964        7.87815        5.20045
      2263         2       -2.00000       34.90946        9.98303        3.10019
      2264         2       -2.00000       34.90946        9.98303        7.30071
      2265         2       -2.00000       35.06496       12.10004        5.20045
      2266         2       -2.00000       35.06496       12.10004        0.99993
      2267         2       -2.00000       35.20906       14.22554        3.10019
      2268         2       -2.00000       35.20906       14.22554        7.30071
      2269         2       -2.00000       35.33807       16.35499        0.99993
      2270         2       -2.00000       35.33807       16.35499        5.20045
      2271         2       -2.00000       35.45008       18.48456        7.30071
      2272         2       -2.00000       35.45008       18.48456        3.10019
      2273         2       -2.00000       35.54548       20.61144        0.99993
      2274         2       -2.00000       35.54548       20.61144        5.20045
      2275         2       -2.00000       35.62596       22.73389        7.30071
      2276         2       -2.00000       35.62596       22.73389        3.10019
      2277         2       -2.00000       35.69415       24.85129        5.20045
      2278         2       -2.00000       35.69415       24.85129        0.99993
      2279         2       -2.00000       35.75329       26.96365        7.30071
      2280         2       -2.00000       35.75329       26.96365        3.10019
      2281         2       -2.00000       35.80688       29.07145        0.99993
      2282         2       -2.00000       35.80688       29.07145        5.20045
      2283         2       -2.00000       35.85863       31.17505        7.30071
      2284         2       -2.00000       35.85863       31.17505        3.10019
      2285         2       -2.00000       35.91239       33.27449        0.99993
      2286         2       -2.00000       35.91239       33.27449        5.20045
      2287         2       -2.00000       35.97177       35.36958        3.10019
      2288         2       -2.00000       35.97177       35.36958        7.30071
      2289         2       -2.00000       36.04045       37.45999        0.99993
      2290         2       -2.00000       36.04045       37.45999        5.20045
      2291         2       -2.00000       36.12100       39.54606        7.30071
      2292         2       -2.00000       36.12100       39.54606        3.10019
      2293         2       -2.00000       36.21520       41.62872        0.99993
      2294         2       -2.00000       36.21520       41.62872        5.20045
      2295         2       -2.00000       36.32311       43.70966        7.30071
      2296         2       -2.00000       36.32311       43.70966        3.10019
      2297         2       -2.00000       36.44378        1.53280        5.20045
      2298         2       -2.00000       36.44378        1.53280        0.99993
      2299         2       -2.00000       36.57521        3.61710        7.30071
      2300         2       -2.00000       36.57521        3.61710        3.10019
      2301         2       -2.00000       36.71490        5.70662        0.99993
      2302         2       -2.00000       36.71490        5.70662        5.20045
      2303         2       -2.00000       36.85972        7.80336        7.30071
      2304         2       -2.00000       36.85972        7.80336        3.10019
      2305         2       -2.00000       37.00615        9.90854        0.99993
      2306         2       -2.00000       37.00615        9.90854        5.20045
      2307         2       -2.00000       37.14993       12.02188        7.30071
      2308         2       -2.00000       37.14993       12.02188        3.10019
      2309         2       -2.00000       37.28632       14.14132        5.20045
      2310         2       -2.00000       37.28632       14.14132        0.99993
      2311         2       -2.00000       37.41189       16.26386        3.10019
      2312         2       -2.00000       37.41189       16.26386        7.30071
      2313         2       -2.00000       37.52422       18.38666        0.99993
      2314         2       -2.00000       37.52422       18.38666        5.20045
      2315         2       -2.00000       37.62299       20.50747        7.30071
      2316         2       -2.00000       37.62299       20.50747        3.10019
      2317         2       -2.00000       37.70900       22.62492        5.20045
      2318         2       -2.00000       37.70900       22.62492        0.99993
      2319         2       -2.00000       37.78394       24.73839        7.30071
      2320         2       -2.00000       37.78394       24.73839        3.10019
      2321         2       -2.00000       37.85045       26.84778        5.20045
      2322         2       -2.00000       37.85045       26.84778        0.99993
      2323         2       -2.00000       37.91151       28.95337        7.30071
      2324         2       -2.00000       37.91151       28.95337        3.10019
      2325         2       -2.00000       37.97056       31.05537        5.20045
      2326         2       -2.00000       37.97056       31.05537        0.99993
      2327         2       -2.00000       38.03122       33.15401        3.10019
      2328         2       -2.00000       38.03122       33.15401        7.30071
      2329         2       -2.00000       38.09685       35.24951        5.20045
      2330         2       -2.00000       38.09685       35.24951        0.99993
      2331         2       -2.00000       38.17043       37.34213        3.10019
      2332         2       -2.00000       38.17043       37.34213        7.30071
      2333         2       -2.00000       38.25411       39.43249        5.20045
      2334         2       -2.00000       38.25411       39.43249        0.99993
      2335         2       -2.00000       38.34911       41.52153        7.30071
      2336         2       -2.00000       38.34911       41.52153        3.10019
      2337         2       -2.00000       38.45558       43.61043        5.20045
      2338         2       -2.00000       38.45558       43.61043        0.99993
      2339         2       -2.00000       38.57256        1.44211        3.10019
      2340         2       -2.00000       38.57256        1.44211        7.30071
      2341         2       -2.00000       38.69845        3.53451        0.99993
      2342         2       -2.00000       38.69845        3.53451        5.20045
      2343         2       -2.00000       38.83107        5.63045        7.30071
      2344         2       -2.00000       38.83107        5.63045        3.10019
      2345         2       -2.00000       38.96787        7.73086        0.99993
      2346         2       -2.00000       38.96787        7.73086        5.20045
      2347         2       -2.00000       39.10596        9.83623        7.30071
      2348         2       -2.00000       39.10596        9.83623        3.10019
      2349         2       -2.00000       39.24236       11.94615        0.99993
      2350         2       -2.00000       39.24236       11.94615        5.20045
      2351         2       -2.00000       39.37354       14.05962        3.10019
      2352         2       -2.00000       39.37354       14.05962        7.30071
      2353         2       -2.00000       39.49646       16.17481        0.99993
      2354         2       -2.00000       39.49646       16.17481        5.20045
      2355         2       -2.00000       39.60903       18.28991        7.30071
      2356         2       -2.00000       39.60903       18.28991        3.10019
      2357         2       -2.00000       39.71020       20.40342        0.99993
      2358         2       -2.00000       39.71020       20.40342        5.20045
      2359         2       -2.00000       39.80023       22.51450        7.30071
      2360         2       -2.00000       39.80023       22.51450        3.10019
      2361         2       -2.00000       39.88014       24.62270        0.99993
      2362         2       -2.00000       39.88014       24.62270        5.20045
      2363         2       -2.00000       39.95195       26.72807        7.30071
      2364         2       -2.00000       39.95195       26.72807        3.10019
      2365         2       -2.00000       40.01822       28.83091        0.99993
      2366         2       -2.00000       40.01822       28.83091        5.20045
      2367         2       -2.00000       40.08217       30.93150        7.30071
      2368         2       -2.00000       40.08217       30.93150        3.10019
      2369         2       -2.00000       40.14692       33.03022        5.20045
      2370         2       -2.00000       40.14692       33.03022        0.99993
      2371         2       -2.00000       40.21568       35.12754        7.30071
      2372         2       -2.00000       40.21568       35.12754        3.10019
      2373         2       -2.00000       40.29126       37.22396        5.20045
      2374         2       -2.00000       40.29126       37.22396        0.99993
      2375         2       -2.00000       40.37559       39.31999        3.10019
      2376         2       -2.00000       40.37559       39.31999        7.30071
      2377         2       -2.00000       40.47010       41.41633        0.99993
      2378         2       -2.00000       40.47010       41.41633        5.20045
      2379         2       -2.00000       40.57489       43.51351        7.30071
      2380         2       -2.00000       40.57489       43.51351        3.10019
      2381         2       -2.00000       40.68938        1.35373        0.99993
      2382         2       -2.00000       40.68938        1.35373        5.20045
      2383         2       -2.00000       40.81222        3.45383        7.30071
      2384         2       -2.00000       40.81222        3.45383        3.10019
      2385         2       -2.00000       40.94124        5.55574        5.20045
      2386         2       -2.00000       40.94124        5.55574        0.99993
      2387         2       -2.00000       41.07419        7.65943        3.10019
      2388         2       -2.00000       41.07419        7.65943        7.30071
      2389         2       -2.00000       41.20834        9.76479        0.99993
      2390         2       -2.00000       41.20834        9.76479        5.20045
      2391         2       -2.00000       41.34112       11.87162        7.30071
      2392         2       -2.00000       41.34112       11.87162        3.10019
      2393         2       -2.00000       41.46982       13.97929        0.99993
      2394         2       -2.00000       41.46982       13.97929        5.20045
      2395         2       -2.00000       41.59170       16.08696        7.30071
      2396         2       -2.00000       41.59170       16.08696        3.10019
      2397         2       -2.00000       41.70483       18.19387        5.20045
      2398         2       -2.00000       41.70483       18.19387        0.99993
      2399         2       -2.00000       41.80793       20.29942        7.30071
      2400         2       -2.00000       41.80793       20.29942        3.10019
      2401         2       -2.00000       41.90076       22.40323        5.20045
      2402         2       -2.00000       41.90076       22.40323        0.99993
      2403         2       -2.00000       41.98380       24.50546        3.10019
      2404         2       -2.00000       41.98380       24.50546        7.30071
      2405         2       -2.00000       42.05866       26.60631        0.99993
      2406         2       -2.00000       42.05866       26.60631        5.20045
      2407         2       -2.00000       42.12766       28.70623        3.10019
      2408         2       -2.00000       42.12766       28.70623        7.30071
      2409         2       -2.00000       42.19345       30.80567        0.99993
      2410         2       -2.00000       42.19345       30.80567        5.20045
      2411         2       -2.00000       42.25933       32.90515        3.10019
      2412         2       -2.00000       42.25933       32.90515        7.30071
      2413         2       -2.00000       42.32833       35.00507        5.20045
      2414         2       -2.00000       42.32833       35.00507        0.99993
      2415         2       -2.00000       42.40319       37.10592        7.30071
      2416         2       -2.00000       42.40319       37.10592        3.10019
      2417         2       -2.00000       42.48623       39.20815        0.99993
      2418         2       -2.00000       42.48623       39.20815        5.20045
      2419         2       -2.00000       42.57898       41.31197        3.10019
      2420         2       -2.00000       42.57898       41.31197        7.30071
      2421         2       -2.00000       42.68208       43.41751        0.99993
      2422         2       -2.00000       42.68208       43.41751        5.20045
      2423         2       -2.00000       42.79521        1.26614        7.30071
      2424         2       -2.00000       42.79521        1.26614        3.10019
      2425         2       -2.00000       42.91717        3.37381        0.99993
      2426         2       -2.00000       42.91717        3.37381        5.20045
      2427         2       -2.00000       43.04578        5.48148        3.10019
      2428         2       -2.00000       43.04578        5.48148        7.30071
      2429         2       -2.00000       43.17857        7.58830        0.99993
      2430         2       -2.00000       43.17857        7.58830        5.20045
      2431         2       -2.00000       43.31280        9.69367        7.30071
      2432         2       -2.00000       43.31280        9.69367        3.10019
      2433         2       -2.00000       43.44575       11.79736        0.99993
      2434         2       -2.00000       43.44575       11.79736        5.20045
      2435         2       -2.00000       43.57477       13.89923        3.10019
      2436         2       -2.00000       43.57477       13.89923        7.30071
      2437         2       -2.00000       43.69761       15.99937        5.20045
      2438         2       -2.00000       43.69761       15.99937        0.99993
      2439         2       -2.00000       43.81210       18.09788        3.10019
      2440         2       -2.00000       43.81210       18.09788        7.30071
      2441         2       -2.00000       43.91689       20.19506        0.99993
      2442         2       -2.00000       43.91689       20.19506        5.20045
      2443         2       -2.00000       44.01132       22.29139        3.10019
      2444         2       -2.00000       44.01132       22.29139        7.30071
      2445         2       -2.00000       44.09573       24.38742        0.99993
      2446         2       -2.00000       44.09573       24.38742        5.20045
      2447         2       -2.00000       44.17131       26.48385        7.30071
      2448         2       -2.00000       44.17131       26.48385        3.10019
      2449         2       -2.00000       44.24007       28.58116        0.99993
      2450         2       -2.00000       44.24007       28.58116        5.20045
      2451         2       -2.00000       44.30482       30.67989        3.10019
      2452         2       -2.00000       44.30482       30.67989        7.30071
      2453         2       -2.00000       44.36869       32.78047        0.99993
      2454         2       -2.00000       44.36869       32.78047        5.20045
      2455         2       -2.00000       44.43504       34.88332        7.30071
      2456         2       -2.00000       44.43504       34.88332        3.10019
      2457         2       -2.00000       44.50685       36.98868        0.99993
      2458         2       -2.00000       44.50685       36.98868        5.20045
      2459         2       -2.00000       44.58676       39.09688        3.10019
      2460         2       -2.00000       44.58676       39.09688        7.30071
      2461         2       -2.00000       44.67671       41.20796        0.99993
      2462         2       -2.00000       44.67671       41.20796        5.20045
      2463         2       -2.00000       44.77788       43.32147        3.10019
      2464         2       -2.00000       44.77788       43.32147        7.30071
      2465         2       -2.00000       44.89053        1.17829        0.99993
      2466         2       -2.00000       44.89053        1.17829        5.20045
      2467         2       -2.00000       45.01345        3.29348        3.10019
      2468         2       -2.00000       45.01345        3.29348        7.30071
      2469         2       -2.00000       45.14463        5.40690        5.20045
      2470         2       -2.00000       45.14463        5.40690        0.99993
      2471         2       -2.00000       45.28095        7.51687        3.10019
      2472         2       -2.00000       45.28095        7.51687        7.30071
      2473         2       -2.00000       45.41911        9.62219        5.20045
      2474         2       -2.00000       45.41911        9.62219        0.99993
      2475         2       -2.00000       45.55591       11.72265        3.10019
      2476         2       -2.00000       45.55591       11.72265        7.30071
      2477         2       -2.00000       45.68854       13.81859        5.20045
      2478         2       -2.00000       45.68854       13.81859        0.99993
      2479         2       -2.00000       45.81443       15.91099        7.30071
      2480         2       -2.00000       45.81443       15.91099        3.10019
      2481         2       -2.00000       45.93141       18.00095        0.99993
      2482         2       -2.00000       45.93141       18.00095        5.20045
      2483         2       -2.00000       46.03788       20.08985        3.10019
      2484         2       -2.00000       46.03788       20.08985        7.30071
      2485         2       -2.00000       46.13288       22.17889        0.99993
      2486         2       -2.00000       46.13288       22.17889        5.20045
      2487         2       -2.00000       46.21656       24.26925        3.10019
      2488         2       -2.00000       46.21656       24.26925        7.30071
      2489         2       -2.00000       46.29014       26.36187        0.99993
      2490         2       -2.00000       46.29014       26.36187        5.20045
      2491         2       -2.00000       46.35577       28.45737        3.10019
      2492         2       -2.00000       46.35577       28.45737        7.30071
      2493         2       -2.00000       46.41635       30.55601        0.99993
      2494         2       -2.00000       46.41635       30.55601        5.20045
      2495         2       -2.00000       46.47548       32.65801        3.10019
      2496         2       -2.00000       46.47548       32.65801        7.30071
      2497         2       -2.00000       46.53654       34.76360        0.99993
      2498         2       -2.00000       46.53654       34.76360        5.20045
      2499         2       -2.00000       46.60305       36.87299        3.10019
      2500         2       -2.00000       46.60305       36.87299        7.30071
      2501         2       -2.00000       46.67799       38.98646        0.99993
      2502         2       -2.00000       46.67799       38.98646        5.20045
      2503         2       -2.00000       46.76392       41.10391        3.10019
      2504         2       -2.00000       46.76392       41.10391        7.30071
      2505         2       -2.00000       46.86269       43.22472        5.20045
      2506         2       -2.00000       46.86269       43.22472        0.99993
      2507         2       -2.00000       46.97510        1.08920        3.10019
      2508         2       -2.00000       46.97510        1.08920        7.30071
      2509         2       -2.00000       47.10058        3.21178        0.99993
      2510         2       -2.00000       47.10058        3.21178        5.20045
      2511         2       -2.00000       47.23706        5.33122        7.30071
      2512         2       -2.00000       47.23706        5.33122        3.10019
      2513         2       -2.00000       47.38084        7.44455        5.20045
      2514         2       -2.00000       47.38084        7.44455        0.99993
      2515         2       -2.00000       47.52727        9.54974        7.30071
      2516         2       -2.00000       47.52727        9.54974        3.10019
      2517         2       -2.00000       47.67209       11.64648        5.20045
      2518         2       -2.00000       47.67209       11.64648        0.99993
      2519         2       -2.00000       47.81178       13.73600        7.30071
      2520         2       -2.00000       47.81178       13.73600        3.10019
      2521         2       -2.00000       47.94320       15.82030        0.99993
      2522         2       -2.00000       47.94320       15.82030        5.20045
      2523         2       -2.00000       48.06388       17.90172        7.30071
      2524         2       -2.00000       48.06388       17.90172        3.10019
      2525         2       -2.00000       48.17179       19.98266        0.99993
      2526         2       -2.00000       48.17179       19.98266        5.20045
      2527         2       -2.00000       48.26591       22.06532        3.10019
      2528         2       -2.00000       48.26591       22.06532        7.30071
      2529         2       -2.00000       48.34654       24.15139        5.20045
      2530         2       -2.00000       48.34654       24.15139        0.99993
      2531         2       -2.00000       48.41522       26.24180        3.10019
      2532         2       -2.00000       48.41522       26.24180        7.30071
      2533         2       -2.00000       48.47460       28.33690        5.20045
      2534         2       -2.00000       48.47460       28.33690        0.99993
      2535         2       -2.00000       48.52827       30.43633        7.30071
      2536         2       -2.00000       48.52827       30.43633        3.10019
      2537         2       -2.00000       48.58002       32.53993        5.20045
      2538         2       -2.00000       48.58002       32.53993        0.99993
      2539         2       -2.00000       48.63362       34.64773        3.10019
      2540         2       -2.00000       48.63362       34.64773        7.30071
      2541         2       -2.00000       48.69275       36.76009        0.99993
      2542         2       -2.00000       48.69275       36.76009        5.20045
      2543         2       -2.00000       48.76095       38.87750        3.10019
      2544         2       -2.00000       48.76095       38.87750        7.30071
      2545         2       -2.00000       48.84151       40.99995        0.99993
      2546         2       -2.00000       48.84151       40.99995        5.20045
      2547         2       -2.00000       48.93691       43.12682        7.30071
      2548         2       -2.00000       48.93691       43.12682        3.10019
      2549         2       -2.00000       49.04891        0.99811        5.20045
      2550         2       -2.00000       49.04891        0.99811        0.99993
      2551         2       -2.00000       49.17793        3.12756        3.10019
      2552         2       -2.00000       49.17793        3.12756        7.30071
      2553         2       -2.00000       49.32203        5.25306        5.20045
      2554         2       -2.00000       49.32203        5.25306        0.99993
      2555         2       -2.00000       49.47744        7.37007        3.10019
      2556         2       -2.00000       49.47744        7.37007        7.30071
      2557         2       -2.00000       49.63735        9.47495        5.20045
      2558         2       -2.00000       49.63735        9.47495        0.99993
      2559         2       -2.00000       49.79525       11.56739        7.30071
      2560         2       -2.00000       49.79525       11.56739        3.10019
      2561         2       -2.00000       49.94601       13.64956        0.99993
      2562         2       -2.00000       49.94601       13.64956        5.20045
      2563         2       -2.00000       50.08578       15.72519        7.30071
      2564         2       -2.00000       50.08578       15.72519        3.10019
      2565         2       -2.00000       50.21111       17.79816        0.99993
      2566         2       -2.00000       50.21111       17.79816        5.20045
      2567         2       -2.00000       50.31982       19.87219        3.10019
      2568         2       -2.00000       50.31982       19.87219        7.30071
      2569         2       -2.00000       50.41081       21.95043        5.20045
      2570         2       -2.00000       50.41081       21.95043        0.99993
      2571         2       -2.00000       50.48519       24.03477        3.10019
      2572         2       -2.00000       50.48519       24.03477        7.30071
      2573         2       -2.00000       50.54552       26.12575        0.99993
      2574         2       -2.00000       50.54552       26.12575        5.20045
      2575         2       -2.00000       50.59591       28.22249        7.30071
      2576         2       -2.00000       50.59591       28.22249        3.10019
      2577         2       -2.00000       50.64044       30.32379        0.99993
      2578         2       -2.00000       50.64044       30.32379        5.20045
      2579         2       -2.00000       50.68305       32.42902        3.10019
      2580         2       -2.00000       50.68305       32.42902        7.30071
      2581         2       -2.00000       50.72749       34.53806        0.99993
      2582         2       -2.00000       50.72749       34.53806        5.20045
      2583         2       -2.00000       50.77740       36.65166        3.10019
      2584         2       -2.00000       50.77740       36.65166        7.30071
      2585         2       -2.00000       50.83701       38.77092        0.99993
      2586         2       -2.00000       50.83701       38.77092        5.20045
      2587         2       -2.00000       50.91027       40.89643        3.10019
      2588         2       -2.00000       50.91027       40.89643        7.30071
      2589         2       -2.00000       51.00085       43.02768        0.99993
      2590         2       -2.00000       51.00085       43.02768        5.20045
      2591         2       -2.00000       51.11174        0.90429        3.10019
      2592         2       -2.00000       51.11174        0.90429        7.30071
      2593         2       -2.00000       51.24444        3.03944        5.20045
      2594         2       -2.00000       51.24444        3.03944        0.99993
      2595         2       -2.00000       51.39785        5.17065        3.10019
      2596         2       -2.00000       51.39785        5.17065        7.30071
      2597         2       -2.00000       51.56963        7.29138        0.99993
      2598         2       -2.00000       51.56963        7.29138        5.20045
      2599         2       -2.00000       51.74960        9.39559        7.30071
      2600         2       -2.00000       51.74960        9.39559        3.10019
      2601         2       -2.00000       51.92724       11.48233        0.99993
      2602         2       -2.00000       51.92724       11.48233        5.20045
      2603         2       -2.00000       52.09437       13.55583        7.30071
      2604         2       -2.00000       52.09437       13.55583        3.10019
      2605         2       -2.00000       52.24513       15.62216        5.20045
      2606         2       -2.00000       52.24513       15.62216        0.99993
      2607         2       -2.00000       52.37567       17.68738        7.30071
      2608         2       -2.00000       52.37567       17.68738        3.10019
      2609         2       -2.00000       52.48286       19.75690        5.20045
      2610         2       -2.00000       52.48286       19.75690        0.99993
      2611         2       -2.00000       52.56687       21.83456        7.30071
      2612         2       -2.00000       52.56687       21.83456        3.10019
      2613         2       -2.00000       52.63033       23.92191        0.99993
      2614         2       -2.00000       52.63033       23.92191        5.20045
      2615         2       -2.00000       52.67895       26.01723        3.10019
      2616         2       -2.00000       52.67895       26.01723        7.30071
      2617         2       -2.00000       52.71827       28.11795        5.20045
      2618         2       -2.00000       52.75245       30.22212        7.30071
      2619         2       -2.00000       52.71827       28.11795        0.99993
      2620         2       -2.00000       52.75245       30.22212        3.10019
      2621         2       -2.00000       52.78518       32.32869        0.99993
      2622         2       -2.00000       52.78518       32.32869        5.20045
      2623         2       -2.00000       52.81960       34.43768        3.10019
      2624         2       -2.00000       52.81960       34.43768        7.30071
      2625         2       -2.00000       52.85900       36.55017        0.99993
      2626         2       -2.00000       52.85900       36.55017        5.20045
      2627         2       -2.00000       52.90770       38.66811        3.10019
      2628         2       -2.00000       52.90770       38.66811        7.30071
      2629         2       -2.00000       52.97133       40.79397        0.99993
      2630         2       -2.00000       52.97133       40.79397        5.20045
      2631         2       -2.00000       53.05517       42.92757        3.10019
      2632         2       -2.00000       53.05517       42.92757        7.30071
      2633         2       -2.00000       53.16389        0.80780        5.20045
      2634         2       -2.00000       53.16389        0.80780        0.99993
      2635         2       -2.00000       53.29981        2.94632        3.10019
      2636         2       -2.00000       53.29981        2.94632        7.30071
      2637         2       -2.00000       53.46228        5.08129        0.99993
      2638         2       -2.00000       53.46228        5.08129        5.20045
      2639         2       -2.00000       53.65557        7.20489        7.30071
      2640         2       -2.00000       53.65557        7.20489        3.10019
      2641         2       -2.00000       53.86442        9.30654        0.99993
      2642         2       -2.00000       53.86442        9.30654        5.20045
      2643         2       -2.00000       54.07166       11.38571        7.30071
      2644         2       -2.00000       54.07166       11.38571        3.10019
      2645         2       -2.00000       54.26117       13.44863        0.99993
      2646         2       -2.00000       54.26117       13.44863        5.20045
      2647         2       -2.00000       54.42662       15.50576        7.30071
      2648         2       -2.00000       54.42662       15.50576        3.10019
      2649         2       -2.00000       54.55989       17.56585        0.99993
      2650         2       -2.00000       54.55989       17.56585        5.20045
      2651         2       -2.00000       54.66106       19.63581        7.30071
      2652         2       -2.00000       54.66106       19.63581        3.10019
      2653         2       -2.00000       54.73006       21.72099        0.99993
      2654         2       -2.00000       54.73006       21.72099        5.20045
      2655         2       -2.00000       54.77756       23.81786        3.10019
      2656         2       -2.00000       54.77756       23.81786        7.30071
      2657         2       -2.00000       54.81230       25.92141        0.99993
      2658         2       -2.00000       54.81230       25.92141        5.20045
      2659         2       -2.00000       54.83998       28.02793        7.30071
      2660         2       -2.00000       54.83998       28.02793        3.10019
      2661         2       -2.00000       54.86405       30.13524        5.20045
      2662         2       -2.00000       54.88724       32.24256        7.30071
      2663         2       -2.00000       54.86405       30.13524        0.99993
      2664         2       -2.00000       54.91171       34.35014        0.99993
      2665         2       -2.00000       54.91171       34.35014        5.20045
      2666         2       -2.00000       54.88724       32.24256        3.10019
      2667         2       -2.00000       54.94004       36.45913        3.10019
      2668         2       -2.00000       54.94004       36.45913        7.30071
      2669         2       -2.00000       54.97606       38.57198        5.20045
      2670         2       -2.00000       54.97606       38.57198        0.99993
      2671         2       -2.00000       55.02581       40.69248        3.10019
      2672         2       -2.00000       55.02581       40.69248        7.30071
      2673         2       -2.00000       55.10018       42.82684        0.99993
      2674         2       -2.00000       55.10018       42.82684        5.20045
      2675         2       -2.00000       55.20521        0.70964        3.10019
      2676         2       -2.00000       55.20521        0.70964        7.30071
      2677         2       -2.00000       55.34506        2.84913        0.99993
      2678         2       -2.00000       55.34506        2.84913        5.20045
      2679         2       -2.00000       55.51331        4.98317        7.30071
      2680         2       -2.00000       55.51331        4.98317        3.10019
      2681         2       -2.00000       55.73331        7.10332        0.99993
      2682         2       -2.00000       55.73331        7.10332        5.20045
      2683         2       -2.00000       55.98300        9.19740        3.10019
      2684         2       -2.00000       55.98300        9.19740        7.30071
      2685         2       -2.00000       56.23213       11.26404        5.20045
      2686         2       -2.00000       56.23213       11.26404        0.99993
      2687         2       -2.00000       56.45703       13.31816        3.10019
      2688         2       -2.00000       56.45703       13.31816        7.30071
      2689         2       -2.00000       56.63282       15.36873        5.20045
      2690         2       -2.00000       56.63282       15.36873        0.99993
      2691         2       -2.00000       56.76938       17.42812        3.10019
      2692         2       -2.00000       56.76938       17.42812        7.30071
      2693         2       -2.00000       56.84680       19.51489        5.20045
      2694         2       -2.00000       56.84680       19.51489        0.99993
      2695         2       -2.00000       56.89206       21.61907        3.10019
      2696         2       -2.00000       56.89206       21.61907        7.30071
      2697         2       -2.00000       56.92126       23.73089        5.20045
      2698         2       -2.00000       56.92126       23.73089        0.99993
      2699         2       -2.00000       56.94260       25.84445        7.30071
      2700         2       -2.00000       56.94260       25.84445        3.10019
      2701         2       -2.00000       56.99002       32.17427        5.20045
      2702         2       -2.00000       56.95985       27.95681        0.99993
      2703         2       -2.00000       57.00559       34.27937        7.30071
      2704         2       -2.00000       56.97518       30.06687        7.30071
      2705         2       -2.00000       56.95985       27.95681        5.20045
      2706         2       -2.00000       56.99002       32.17427        0.99993
      2707         2       -2.00000       57.02348       36.38305        0.99993
      2708         2       -2.00000       56.97518       30.06687        3.10019
      2709         2       -2.00000       57.02348       36.38305        5.20045
      2710         2       -2.00000       57.00559       34.27937        3.10019
      2711         2       -2.00000       57.04627       38.48745        3.10019
      2712         2       -2.00000       57.07892       40.59649        0.99993
      2713         2       -2.00000       57.04627       38.48745        7.30071
      2714         2       -2.00000       57.07892       40.59649        5.20045
      2715         2       -2.00000       57.13204       42.71721        3.10019
      2716         2       -2.00000       57.13204       42.71721        7.30071
      2717         2       -2.00000       57.23570        0.61510        0.99993
      2718         2       -2.00000       57.23570        0.61510        5.20045
      2719         2       -2.00000       57.38213        2.75269        3.10019
      2720         2       -2.00000       57.38213        2.75269        7.30071
      2721         2       -2.00000       57.55222        4.88111        5.20045
      2722         2       -2.00000       57.55222        4.88111        0.99993
      2723         2       -2.00000       57.80609        6.97511        3.10019
      2724         2       -2.00000       57.80609        6.97511        7.30071
      2725         2       -2.00000       58.10432        9.03289        0.99993
      2726         2       -2.00000       58.10432        9.03289        5.20045
      2727         2       -2.00000       58.42245       11.10051        7.30071
      2728         2       -2.00000       58.42245       11.10051        3.10019
      2729         2       -2.00000       58.67173       13.14613        0.99993
      2730         2       -2.00000       58.67173       13.14613        5.20045
      2731         2       -2.00000       58.89896       15.18944        3.10019
      2732         2       -2.00000       58.89896       15.18944        7.30071
      2733         2       -2.00000       58.98449       17.28981        5.20045
      2734         2       -2.00000       58.98449       17.28981        0.99993
      2735         2       -2.00000       59.02292       19.41407        7.30071
      2736         2       -2.00000       59.02292       19.41407        3.10019
      2737         2       -2.00000       59.04386       21.54303        0.99993
      2738         2       -2.00000       59.04386       21.54303        5.20045
      2739         2       -2.00000       59.06857       25.79116        5.20045
      2740         2       -2.00000       59.05782       23.66938        7.30071
      2741         2       -2.00000       59.06857       25.79116        0.99993
      2742         2       -2.00000       59.10227       34.22922        5.20045
      2743         2       -2.00000       59.07772       27.90795        7.30071
      2744         2       -2.00000       59.09401       32.12682        3.10019
      2745         2       -2.00000       59.09401       32.12682        7.30071
      2746         2       -2.00000       59.05782       23.66938        3.10019
      2747         2       -2.00000       59.10227       34.22922        0.99993
      2748         2       -2.00000       59.11150       36.32733        3.10019
      2749         2       -2.00000       59.08598       30.01982        5.20045
      2750         2       -2.00000       59.08598       30.01982        0.99993
      2751         2       -2.00000       59.07772       27.90795        3.10019
      2752         2       -2.00000       59.11150       36.32733        7.30071
      2753         2       -2.00000       59.12289       38.42194        0.99993
      2754         2       -2.00000       59.16493       42.61174        0.99993
      2755         2       -2.00000       59.13878       40.51492        7.30071
      2756         2       -2.00000       59.13878       40.51492        3.10019
      2757         2       -2.00000       59.16493       42.61174        5.20045
      2758         2       -2.00000       59.12289       38.42194        5.20045
      2759         2       -2.00000       59.22455        0.46414        3.10019
      2760         2       -2.00000       59.22455        0.46414        7.30071
      2761         2       -2.00000       59.42441        2.73233        0.99993
      2762         2       -2.00000       59.42441        2.73233        5.20045
      2763         2       -2.00000       59.57164        4.79813        3.10019
      2764         2       -2.00000       59.57164        4.79813        7.30071
      2765         2       -2.00000       59.91344        6.76444        5.20045
      2766         2       -2.00000       59.91344        6.76444        0.99993
      2767         2       -2.00000       60.21785        8.77761        3.10019
      2768         2       -2.00000       60.21785        8.77761        7.30071
      2769         2       -2.00000       60.56262       10.80792        0.99993
      2770         2       -2.00000       60.56262       10.80792        5.20045
      2771         2       -2.00000       61.06400       12.85309        3.10019
      2772         2       -2.00000       61.06400       12.85309        7.30071
      2773         2       -2.00000       61.14407       15.02263        5.20045
      2774         2       -2.00000       61.17031       17.19934        3.10019
      2775         2       -2.00000       61.14407       15.02263        0.99993
      2776         2       -2.00000       61.18419       21.50373        7.30071
      2777         2       -2.00000       61.17906       19.35875        5.20045
      2778         2       -2.00000       61.19414       27.88316        0.99993
      2779         2       -2.00000       61.19133       25.76416        7.30071
      2780         2       -2.00000       61.17031       17.19934        7.30071
      2781         2       -2.00000       61.19414       27.88316        5.20045
      2782         2       -2.00000       61.20176       34.20302        3.10019
      2783         2       -2.00000       61.20449       36.29728        5.20045
      2784         2       -2.00000       61.19671       29.99583        3.10019
      2785         2       -2.00000       61.19919       32.10244        5.20045
      2786         2       -2.00000       61.17906       19.35875        0.99993
      2787         2       -2.00000       61.19919       32.10244        0.99993
      2788         2       -2.00000       61.20762       38.38446        3.10019
      2789         2       -2.00000       61.19133       25.76416        3.10019
      2790         2       -2.00000       61.20449       36.29728        0.99993
      2791         2       -2.00000       61.20762       38.38446        7.30071
      2792         2       -2.00000       61.19671       29.99583        7.30071
      2793         2       -2.00000       61.22623        0.32968        0.99993
      2794         2       -2.00000       61.22623        0.32968        5.20045
      2795         2       -2.00000       61.18419       21.50373        3.10019
      2796         2       -2.00000       61.20176       34.20302        7.30071
      2797         2       -2.00000       61.21171       40.46323        0.99993
      2798         2       -2.00000       61.21909       42.53124        3.10019
      2799         2       -2.00000       61.18812       23.63813        0.99993
      2800         2       -2.00000       61.18812       23.63813        5.20045
      2801         2       -2.00000       61.21909       42.53124        7.30071
      2802         2       -2.00000       61.21171       40.46323        5.20045
      2803         2       -2.00000       61.31618        2.35941        3.10019
      2804         2       -2.00000       61.31618        2.35941        7.30071
      2805         2       -2.00000       63.18796        2.35941        0.99993
      2806         2       -2.00000       63.18796        2.35941        5.20045
      2807         2       -2.00000       63.27782        0.32968        7.30071
      2808         2       -2.00000       63.27782        0.32968        3.10019
      2809         2       -2.00000       63.29644       38.38446        0.99993
      2810         2       -2.00000       63.28505       42.53124        0.99993
      2811         2       -2.00000       63.29243       40.46323        7.30071
      2812         2       -2.00000       63.30494       32.10244        3.10019
      2813         2       -2.00000       63.29965       36.29728        3.10019
      2814         2       -2.00000       63.29644       38.38446        5.20045
      2815         2       -2.00000       63.30238       34.20302        0.99993
      2816         2       -2.00000       63.30238       34.20302        5.20045
      2817         2       -2.00000       63.32508       19.35875        3.10019
      2818         2       -2.00000       63.28505       42.53124        5.20045
      2819         2       -2.00000       63.31000       27.88316        3.10019
      2820         2       -2.00000       63.31000       27.88316        7.30071
      2821         2       -2.00000       63.29965       36.29728        7.30071
      2822         2       -2.00000       63.31281       25.76416        0.99993
      2823         2       -2.00000       63.29243       40.46323        3.10019
      2824         2       -2.00000       63.30494       32.10244        7.30071
      2825         2       -2.00000       63.30743       29.99583        0.99993
      2826         2       -2.00000       63.31602       23.63813        7.30071
      2827         2       -2.00000       63.32508       19.35875        7.30071
      2828         2       -2.00000       63.30743       29.99583        5.20045
      2829         2       -2.00000       63.31995       21.50373        5.20045
      2830         2       -2.00000       63.31281       25.76416        5.20045
      2831         2       -2.00000       63.31995       21.50373        0.99993
      2832         2       -2.00000       63.31602       23.63813        3.10019
      2833         2       -2.00000       63.33383       17.19934        0.99993
      2834         2       -2.00000       63.33383       17.19934        5.20045
      2835         2       -2.00000       63.36006       15.02263        7.30071
      2836         2       -2.00000       63.44014       12.85309        0.99993
      2837         2       -2.00000       63.36006       15.02263        3.10019
      2838         2       -2.00000       63.44014       12.85309        5.20045
      2839         2       -2.00000       63.94152       10.80792        7.30071
      2840         2       -2.00000       63.94152       10.80792        3.10019
      2841         2       -2.00000       64.28629        8.77761        5.20045
      2842         2       -2.00000       64.28629        8.77761        0.99993
      2843         2       -2.00000       64.59062        6.76444        3.10019
      2844         2       -2.00000       64.59062        6.76444        7.30071
      2845         2       -2.00000       64.93250        4.79813        0.99993
      2846         2       -2.00000       64.93250        4.79813        5.20045
      2847         2       -2.00000       65.07973        2.73233        7.30071
      2848         2       -2.00000       65.07973        2.73233        3.10019
      2849         2       -2.00000       65.27959        0.46414        5.20045
      2850         2       -2.00000       65.27959        0.46414        0.99993
      2851         2       -2.00000       65.33920       42.61174        7.30071
      2852         2       -2.00000       65.36536       40.51492        0.99993
      2853         2       -2.00000       65.33920       42.61174        3.10019
      2854         2       -2.00000       65.40187       34.22922        7.30071
      2855         2       -2.00000       65.38125       38.42194        3.10019
      2856         2       -2.00000       65.39256       36.32733        0.99993
      2857         2       -2.00000       65.36536       40.51492        5.20045
      2858         2       -2.00000       65.40187       34.22922        3.10019
      2859         2       -2.00000       65.39256       36.32733        5.20045
      2860         2       -2.00000       65.38125       38.42194        7.30071
      2861         2       -2.00000       65.41013       32.12682        0.99993
      2862         2       -2.00000       65.41013       32.12682        5.20045
      2863         2       -2.00000       65.42642       27.90795        0.99993
      2864         2       -2.00000       65.43557       25.79116        7.30071
      2865         2       -2.00000       65.41815       30.01982        3.10019
      2866         2       -2.00000       65.42642       27.90795        5.20045
      2867         2       -2.00000       65.43557       25.79116        3.10019
      2868         2       -2.00000       65.44632       23.66938        5.20045
      2869         2       -2.00000       65.41815       30.01982        7.30071
      2870         2       -2.00000       65.46028       21.54303        7.30071
      2871         2       -2.00000       65.46028       21.54303        3.10019
      2872         2       -2.00000       65.48122       19.41407        5.20045
      2873         2       -2.00000       65.44632       23.66938        0.99993
      2874         2       -2.00000       65.48122       19.41407        0.99993
      2875         2       -2.00000       65.51965       17.28981        3.10019
      2876         2       -2.00000       65.51965       17.28981        7.30071
      2877         2       -2.00000       65.60510       15.18944        5.20045
      2878         2       -2.00000       65.60510       15.18944        0.99993
      2879         2       -2.00000       65.83240       13.14613        3.10019
      2880         2       -2.00000       65.83240       13.14613        7.30071
      2881         2       -2.00000       66.08169       11.10051        0.99993
      2882         2       -2.00000       66.08169       11.10051        5.20045
      2883         2       -2.00000       66.39982        9.03289        3.10019
      2884         2       -2.00000       66.39982        9.03289        7.30071
      2885         2       -2.00000       66.69805        6.97511        5.20045
      2886         2       -2.00000       66.69805        6.97511        0.99993
      2887         2       -2.00000       66.95191        4.88111        7.30071
      2888         2       -2.00000       66.95191        4.88111        3.10019
      2889         2       -2.00000       67.12201        2.75269        0.99993
      2890         2       -2.00000       67.12201        2.75269        5.20045
      2891         2       -2.00000       67.26836        0.61510        7.30071
      2892         2       -2.00000       67.26836        0.61510        3.10019
      2893         2       -2.00000       67.37202       42.71721        5.20045
      2894         2       -2.00000       67.37202       42.71721        0.99993
      2895         2       -2.00000       67.42522       40.59649        7.30071
      2896         2       -2.00000       67.42522       40.59649        3.10019
      2897         2       -2.00000       67.45779       38.48745        0.99993
      2898         2       -2.00000       67.48066       36.38305        3.10019
      2899         2       -2.00000       67.48066       36.38305        7.30071
      2900         2       -2.00000       67.45779       38.48745        5.20045
      2901         2       -2.00000       67.49855       34.27937        0.99993
      2902         2       -2.00000       67.49855       34.27937        5.20045
      2903         2       -2.00000       67.51412       32.17427        7.30071
      2904         2       -2.00000       67.54428       27.95681        3.10019
      2905         2       -2.00000       67.51412       32.17427        3.10019
      2906         2       -2.00000       67.52896       30.06687        0.99993
      2907         2       -2.00000       67.54428       27.95681        7.30071
      2908         2       -2.00000       67.52896       30.06687        5.20045
      2909         2       -2.00000       67.56153       25.84445        5.20045
      2910         2       -2.00000       67.58288       23.73089        7.30071
      2911         2       -2.00000       67.58288       23.73089        3.10019
      2912         2       -2.00000       67.56153       25.84445        0.99993
      2913         2       -2.00000       67.61208       21.61907        5.20045
      2914         2       -2.00000       67.61208       21.61907        0.99993
      2915         2       -2.00000       67.65725       19.51489        7.30071
      2916         2       -2.00000       67.65725       19.51489        3.10019
      2917         2       -2.00000       67.73468       17.42812        0.99993
      2918         2       -2.00000       67.73468       17.42812        5.20045
      2919         2       -2.00000       67.87132       15.36873        7.30071
      2920         2       -2.00000       67.87132       15.36873        3.10019
      2921         2       -2.00000       68.04711       13.31816        5.20045
      2922         2       -2.00000       68.04711       13.31816        0.99993
      2923         2       -2.00000       68.27193       11.26404        3.10019
      2924         2       -2.00000       68.27193       11.26404        7.30071
      2925         2       -2.00000       68.52114        9.19740        5.20045
      2926         2       -2.00000       68.52114        9.19740        0.99993
      2927         2       -2.00000       68.77083        7.10332        7.30071
      2928         2       -2.00000       68.77083        7.10332        3.10019
      2929         2       -2.00000       68.99083        4.98317        5.20045
      2930         2       -2.00000       68.99083        4.98317        0.99993
      2931         2       -2.00000       69.15908        2.84913        7.30071
      2932         2       -2.00000       69.15908        2.84913        3.10019
      2933         2       -2.00000       69.29885        0.70964        5.20045
      2934         2       -2.00000       69.29885        0.70964        0.99993
      2935         2       -2.00000       69.40395       42.82684        7.30071
      2936         2       -2.00000       69.40395       42.82684        3.10019
      2937         2       -2.00000       69.47833       40.69248        0.99993
      2938         2       -2.00000       69.47833       40.69248        5.20045
      2939         2       -2.00000       69.52808       38.57198        3.10019
      2940         2       -2.00000       69.52808       38.57198        7.30071
      2941         2       -2.00000       69.56410       36.45913        0.99993
      2942         2       -2.00000       69.56410       36.45913        5.20045
      2943         2       -2.00000       69.59242       34.35014        3.10019
      2944         2       -2.00000       69.59242       34.35014        7.30071
      2945         2       -2.00000       69.61690       32.24256        0.99993
      2946         2       -2.00000       69.61690       32.24256        5.20045
      2947         2       -2.00000       69.64000       30.13524        3.10019
      2948         2       -2.00000       69.66415       28.02793        5.20045
      2949         2       -2.00000       69.64000       30.13524        7.30071
      2950         2       -2.00000       69.66415       28.02793        0.99993
      2951         2       -2.00000       69.69183       25.92141        7.30071
      2952         2       -2.00000       69.69183       25.92141        3.10019
      2953         2       -2.00000       69.72650       23.81786        5.20045
      2954         2       -2.00000       69.72650       23.81786        0.99993
      2955         2       -2.00000       69.77399       21.72099        7.30071
      2956         2       -2.00000       69.77399       21.72099        3.10019
      2957         2       -2.00000       69.84308       19.63581        0.99993
      2958         2       -2.00000       69.84308       19.63581        5.20045
      2959         2       -2.00000       69.94425       17.56585        3.10019
      2960         2       -2.00000       69.94425       17.56585        7.30071
      2961         2       -2.00000       70.07752       15.50576        0.99993
      2962         2       -2.00000       70.07752       15.50576        5.20045
      2963         2       -2.00000       70.24296       13.44863        7.30071
      2964         2       -2.00000       70.24296       13.44863        3.10019
      2965         2       -2.00000       70.43240       11.38571        0.99993
      2966         2       -2.00000       70.43240       11.38571        5.20045
      2967         2       -2.00000       70.63972        9.30654        3.10019
      2968         2       -2.00000       70.63972        9.30654        7.30071
      2969         2       -2.00000       70.84857        7.20489        5.20045
      2970         2       -2.00000       70.84857        7.20489        0.99993
      2971         2       -2.00000       71.04186        5.08129        7.30071
      2972         2       -2.00000       71.04186        5.08129        3.10019
      2973         2       -2.00000       71.20433        2.94632        5.20045
      2974         2       -2.00000       71.20433        2.94632        0.99993
      2975         2       -2.00000       71.34017        0.80780        7.30071
      2976         2       -2.00000       71.34017        0.80780        3.10019
      2977         2       -2.00000       71.44897       42.92757        0.99993
      2978         2       -2.00000       71.44897       42.92757        5.20045
      2979         2       -2.00000       71.53281       40.79397        3.10019
      2980         2       -2.00000       71.53281       40.79397        7.30071
      2981         2       -2.00000       71.59644       38.66811        0.99993
      2982         2       -2.00000       71.59644       38.66811        5.20045
      2983         2       -2.00000       71.64514       36.55017        7.30071
      2984         2       -2.00000       71.64514       36.55017        3.10019
      2985         2       -2.00000       71.68453       34.43768        0.99993
      2986         2       -2.00000       71.68453       34.43768        5.20045
      2987         2       -2.00000       71.71887       32.32869        3.10019
      2988         2       -2.00000       71.71887       32.32869        7.30071
      2989         2       -2.00000       71.75161       30.22212        5.20045
      2990         2       -2.00000       71.78587       28.11795        3.10019
      2991         2       -2.00000       71.75161       30.22212        0.99993
      2992         2       -2.00000       71.78587       28.11795        7.30071
      2993         2       -2.00000       71.82518       26.01723        0.99993
      2994         2       -2.00000       71.82518       26.01723        5.20045
      2995         2       -2.00000       71.87381       23.92191        3.10019
      2996         2       -2.00000       71.87381       23.92191        7.30071
      2997         2       -2.00000       71.93727       21.83456        5.20045
      2998         2       -2.00000       71.93727       21.83456        0.99993
      2999         2       -2.00000       72.02128       19.75690        3.10019
      3000         2       -2.00000       72.02128       19.75690        7.30071
      3001         2       -2.00000       72.12847       17.68738        5.20045
      3002         2       -2.00000       72.12847       17.68738        0.99993
      3003         2       -2.00000       72.25901       15.62216        7.30071
      3004         2       -2.00000       72.25901       15.62216        3.10019
      3005         2       -2.00000       72.40969       13.55583        5.20045
      3006         2       -2.00000       72.40969       13.55583        0.99993
      3007         2       -2.00000       72.57690       11.48233        7.30071
      3008         2       -2.00000       72.57690       11.48233        3.10019
      3009         2       -2.00000       72.75446        9.39559        5.20045
      3010         2       -2.00000       72.75446        9.39559        0.99993
      3011         2       -2.00000       72.93450        7.29138        7.30071
      3012         2       -2.00000       72.93450        7.29138        3.10019
      3013         2       -2.00000       73.10629        5.17065        5.20045
      3014         2       -2.00000       73.10629        5.17065        0.99993
      3015         2       -2.00000       73.25969        3.03944        7.30071
      3016         2       -2.00000       73.25969        3.03944        3.10019
      3017         2       -2.00000       73.39232        0.90429        0.99993
      3018         2       -2.00000       73.39232        0.90429        5.20045
      3019         2       -2.00000       73.50329       43.02768        3.10019
      3020         2       -2.00000       73.50329       43.02768        7.30071
      3021         2       -2.00000       73.59387       40.89643        0.99993
      3022         2       -2.00000       73.59387       40.89643        5.20045
      3023         2       -2.00000       73.66712       38.77092        3.10019
      3024         2       -2.00000       73.66712       38.77092        7.30071
      3025         2       -2.00000       73.72666       36.65166        0.99993
      3026         2       -2.00000       73.72666       36.65166        5.20045
      3027         2       -2.00000       73.77664       34.53806        7.30071
      3028         2       -2.00000       73.77664       34.53806        3.10019
      3029         2       -2.00000       73.82101       32.42902        5.20045
      3030         2       -2.00000       73.82101       32.42902        0.99993
      3031         2       -2.00000       73.86370       30.32379        3.10019
      3032         2       -2.00000       73.86370       30.32379        7.30071
      3033         2       -2.00000       73.90823       28.22249        5.20045
      3034         2       -2.00000       73.90823       28.22249        0.99993
      3035         2       -2.00000       73.95861       26.12575        3.10019
      3036         2       -2.00000       73.95861       26.12575        7.30071
      3037         2       -2.00000       74.01895       24.03477        0.99993
      3038         2       -2.00000       74.01895       24.03477        5.20045
      3039         2       -2.00000       74.09325       21.95043        3.10019
      3040         2       -2.00000       74.09325       21.95043        7.30071
      3041         2       -2.00000       74.18431       19.87219        5.20045
      3042         2       -2.00000       74.18431       19.87219        0.99993
      3043         2       -2.00000       74.29303       17.79816        3.10019
      3044         2       -2.00000       74.29303       17.79816        7.30071
      3045         2       -2.00000       74.41836       15.72519        5.20045
      3046         2       -2.00000       74.41836       15.72519        0.99993
      3047         2       -2.00000       74.55805       13.64956        3.10019
      3048         2       -2.00000       74.55805       13.64956        7.30071
      3049         2       -2.00000       74.70889       11.56739        5.20045
      3050         2       -2.00000       74.70889       11.56739        0.99993
      3051         2       -2.00000       74.86679        9.47495        7.30071
      3052         2       -2.00000       74.86679        9.47495        3.10019
      3053         2       -2.00000       75.02661        7.37007        5.20045
      3054         2       -2.00000       75.02661        7.37007        0.99993
      3055         2       -2.00000       75.18211        5.25306        3.10019
      3056         2       -2.00000       75.18211        5.25306        7.30071
      3057         2       -2.00000       75.32621        3.12756        5.20045
      3058         2       -2.00000       75.32621        3.12756        0.99993
      3059         2       -2.00000       75.45523        0.99811        7.30071
      3060         2       -2.00000       75.45523        0.99811        3.10019
      3061         2       -2.00000       75.56723       43.12682        0.99993
      3062         2       -2.00000       75.56723       43.12682        5.20045
      3063         2       -2.00000       75.66263       40.99995        7.30071
      3064         2       -2.00000       75.66263       40.99995        3.10019
      3065         2       -2.00000       75.74311       38.87750        0.99993
      3066         2       -2.00000       75.74311       38.87750        5.20045
      3067         2       -2.00000       75.81130       36.76009        3.10019
      3068         2       -2.00000       75.81130       36.76009        7.30071
      3069         2       -2.00000       75.87044       34.64773        0.99993
      3070         2       -2.00000       75.87044       34.64773        5.20045
      3071         2       -2.00000       75.92403       32.53993        7.30071
      3072         2       -2.00000       75.92403       32.53993        3.10019
      3073         2       -2.00000       75.97579       30.43633        0.99993
      3074         2       -2.00000       75.97579       30.43633        5.20045
      3075         2       -2.00000       76.02954       28.33690        7.30071
      3076         2       -2.00000       76.02954       28.33690        3.10019
      3077         2       -2.00000       76.08892       26.24180        5.20045
      3078         2       -2.00000       76.08892       26.24180        0.99993
      3079         2       -2.00000       76.15760       24.15139        7.30071
      3080         2       -2.00000       76.15760       24.15139        3.10019
      3081         2       -2.00000       76.23815       22.06532        0.99993
      3082         2       -2.00000       76.23815       22.06532        5.20045
      3083         2       -2.00000       76.33235       19.98266        7.30071
      3084         2       -2.00000       76.33235       19.98266        3.10019
      3085         2       -2.00000       76.44026       17.90172        0.99993
      3086         2       -2.00000       76.44026       17.90172        5.20045
      3087         2       -2.00000       76.56093       15.82030        3.10019
      3088         2       -2.00000       76.56093       15.82030        7.30071
      3089         2       -2.00000       76.69236       13.73600        0.99993
      3090         2       -2.00000       76.69236       13.73600        5.20045
      3091         2       -2.00000       76.83205       11.64648        7.30071
      3092         2       -2.00000       76.83205       11.64648        3.10019
      3093         2       -2.00000       76.97687        9.54974        0.99993
      3094         2       -2.00000       76.97687        9.54974        5.20045
      3095         2       -2.00000       77.12330        7.44455        7.30071
      3096         2       -2.00000       77.12330        7.44455        3.10019
      3097         2       -2.00000       77.26708        5.33122        0.99993
      3098         2       -2.00000       77.26708        5.33122        5.20045
      3099         2       -2.00000       77.40347        3.21178        3.10019
      3100         2       -2.00000       77.40347        3.21178        7.30071
      3101         2       -2.00000       77.52904        1.08920        5.20045
      3102         2       -2.00000       77.52904        1.08920        0.99993
      3103         2       -2.00000       77.64137       43.22472        7.30071
      3104         2       -2.00000       77.64137       43.22472        3.10019
      3105         2       -2.00000       77.74014       41.10391        0.99993
      3106         2       -2.00000       77.74014       41.10391        5.20045
      3107         2       -2.00000       77.82615       38.98646        3.10019
      3108         2       -2.00000       77.82615       38.98646        7.30071
      3109         2       -2.00000       77.90109       36.87299        0.99993
      3110         2       -2.00000       77.90109       36.87299        5.20045
      3111         2       -2.00000       77.96760       34.76360        3.10019
      3112         2       -2.00000       77.96760       34.76360        7.30071
      3113         2       -2.00000       78.02866       32.65801        0.99993
      3114         2       -2.00000       78.02866       32.65801        5.20045
      3115         2       -2.00000       78.08771       30.55601        3.10019
      3116         2       -2.00000       78.08771       30.55601        7.30071
      3117         2       -2.00000       78.14837       28.45737        5.20045
      3118         2       -2.00000       78.14837       28.45737        0.99993
      3119         2       -2.00000       78.21400       26.36187        3.10019
      3120         2       -2.00000       78.21400       26.36187        7.30071
      3121         2       -2.00000       78.28758       24.26925        5.20045
      3122         2       -2.00000       78.28758       24.26925        0.99993
      3123         2       -2.00000       78.37126       22.17889        3.10019
      3124         2       -2.00000       78.37126       22.17889        7.30071
      3125         2       -2.00000       78.46626       20.08985        0.99993
      3126         2       -2.00000       78.46626       20.08985        5.20045
      3127         2       -2.00000       78.57273       18.00095        3.10019
      3128         2       -2.00000       78.57273       18.00095        7.30071
      3129         2       -2.00000       78.68971       15.91099        5.20045
      3130         2       -2.00000       78.68971       15.91099        0.99993
      3131         2       -2.00000       78.81560       13.81859        7.30071
      3132         2       -2.00000       78.81560       13.81859        3.10019
      3133         2       -2.00000       78.94823       11.72265        0.99993
      3134         2       -2.00000       78.94823       11.72265        5.20045
      3135         2       -2.00000       79.08502        9.62219        7.30071
      3136         2       -2.00000       79.08502        9.62219        3.10019
      3137         2       -2.00000       79.22311        7.51687        0.99993
      3138         2       -2.00000       79.22311        7.51687        5.20045
      3139         2       -2.00000       79.35951        5.40690        7.30071
      3140         2       -2.00000       79.35951        5.40690        3.10019
      3141         2       -2.00000       79.49069        3.29348        5.20045
      3142         2       -2.00000       79.49069        3.29348        0.99993
      3143         2       -2.00000       79.61361        1.17829        7.30071
      3144         2       -2.00000       79.61361        1.17829        3.10019
      3145         2       -2.00000       79.72618       43.32147        0.99993
      3146         2       -2.00000       79.72618       43.32147        5.20045
      3147         2       -2.00000       79.82735       41.20796        7.30071
      3148         2       -2.00000       79.82735       41.20796        3.10019
      3149         2       -2.00000       79.91738       39.09688        0.99993
      3150         2       -2.00000       79.91738       39.09688        5.20045
      3151         2       -2.00000       79.99729       36.98868        7.30071
      3152         2       -2.00000       79.99729       36.98868        3.10019
      3153         2       -2.00000       80.06910       34.88332        0.99993
      3154         2       -2.00000       80.06910       34.88332        5.20045
      3155         2       -2.00000       80.13537       32.78047        7.30071
      3156         2       -2.00000       80.13537       32.78047        3.10019
      3157         2       -2.00000       80.19932       30.67989        0.99993
      3158         2       -2.00000       80.19932       30.67989        5.20045
      3159         2       -2.00000        0.02977       28.58116        3.10019
      3160         2       -2.00000        0.02977       28.58116        7.30071
