# Supplementary material for: Quantitative prediction of grain boundary thermal conductivities from local atomic environments
Source: Nat Commun. 2020 Apr 15;11:1854. doi: 10.1038/s41467-020-15619-9 (PMC7160158; doi:10.1038/s41467-020-15619-9)
Supplement: Supplementary file 4 — Supplementary Data 1 [file 41467_2020_15619_MOESM4_ESM.zip › MgO_GBs/sym_tilt/standard_pressure/001/s25_430.lmp]

LAMMPS data file

      1504          atoms
         0          bonds
         0         angles
         0      dihedrals
         0      impropers
         2     atom types
         0     bond types
         0    angle types
         0 dihedral types
         0 improper types

      0.0000000     79.8247450 xlo xhi
      0.0000000     21.1450560 ylo yhi
      0.0000000      8.3884990 zlo zhi
      0.0000000      0.0000000      0.0000000 xy xz yz

Masses

1                24.30500 # Mg
2                15.99940 # O

Atoms

         1         1        2.00000        0.42155        2.08892        1.29390
         2         1        2.00000        0.42155       12.66145        3.39103
         3         1        2.00000        0.42155        2.08892        5.48815
         4         1        2.00000        0.42155       12.66145        7.58528
         5         1        2.00000        0.84487       20.27428        1.29390
         6         1        2.00000        0.84487        9.70175        3.39103
         7         1        2.00000        0.84487       20.27428        5.48815
         8         1        2.00000        0.84487        9.70175        7.58528
         9         1        2.00000        1.26698        6.74242        3.39103
        10         1        2.00000        1.26698       17.31495        1.29390
        11         1        2.00000        1.26698        6.74242        7.58528
        12         1        2.00000        1.26698       17.31495        5.48815
        13         1        2.00000        1.68558        3.78158        3.39103
        14         1        2.00000        1.68558       14.35411        1.29390
        15         1        2.00000        1.68558        3.78158        7.58528
        16         1        2.00000        1.68558       14.35411        5.48815
        17         1        2.00000        2.10785        0.82085        3.39103
        18         1        2.00000        2.10785       11.39338        1.29390
        19         1        2.00000        2.10785        0.82085        7.58528
        20         1        2.00000        2.10785       11.39338        5.48815
        21         1        2.00000        2.53252        8.43449        1.29390
        22         1        2.00000        2.53252       19.00702        3.39103
        23         1        2.00000        2.53252        8.43449        5.48815
        24         1        2.00000        2.53252       19.00702        7.58528
        25         1        2.00000        2.95088        5.47469        1.29390
        26         1        2.00000        2.95088       16.04722        3.39103
        27         1        2.00000        2.95088        5.47469        5.48815
        28         1        2.00000        2.95088       16.04722        7.58528
        29         1        2.00000        3.36972        2.51294        1.29390
        30         1        2.00000        3.36972       13.08547        3.39103
        31         1        2.00000        3.36972        2.51294        5.48815
        32         1        2.00000        3.36972       13.08547        7.58528
        33         1        2.00000        3.79654       20.69828        1.29390
        34         1        2.00000        3.79654       10.12575        3.39103
        35         1        2.00000        3.79654       20.69828        5.48815
        36         1        2.00000        3.79654       10.12575        7.58528
        37         1        2.00000        4.21858        7.16769        3.39103
        38         1        2.00000        4.21858       17.74022        1.29390
        39         1        2.00000        4.21858        7.16769        7.58528
        40         1        2.00000        4.21858       17.74022        5.48815
        41         1        2.00000        4.63255        4.20615        3.39103
        42         1        2.00000        4.63255       14.77868        1.29390
        43         1        2.00000        4.63255        4.20615        7.58528
        44         1        2.00000        4.63255       14.77868        5.48815
        45         1        2.00000        5.05658        1.24405        3.39103
        46         1        2.00000        5.05658       11.81658        1.29390
        47         1        2.00000        5.05658        1.24405        7.58528
        48         1        2.00000        5.05658       11.81658        5.48815
        49         1        2.00000        5.48699        8.85940        5.48815
        50         1        2.00000        5.48699       19.43193        7.58528
        51         1        2.00000        5.48699       19.43193        3.39103
        52         1        2.00000        5.48699        8.85940        1.29390
        53         1        2.00000        5.90009        5.90055        5.48815
        54         1        2.00000        5.90009        5.90055        1.29390
        55         1        2.00000        5.90009       16.47308        7.58528
        56         1        2.00000        5.90009       16.47308        3.39103
        57         1        2.00000        6.31390        2.93605        5.48815
        58         1        2.00000        6.31390        2.93605        1.29390
        59         1        2.00000        6.31390       13.50858        3.39103
        60         1        2.00000        6.31390       13.50858        7.58528
        61         1        2.00000        6.75054       10.54889        3.39103
        62         1        2.00000        6.75054       21.12142        5.48815
        63         1        2.00000        6.75054       21.12142        1.29390
        64         1        2.00000        6.75054       10.54889        7.58528
        65         1        2.00000        7.17425        7.59463        3.39103
        66         1        2.00000        7.17425        7.59463        7.58528
        67         1        2.00000        7.17425       18.16716        5.48815
        68         1        2.00000        7.17425       18.16716        1.29390
        69         1        2.00000        7.57513        4.63117        3.39103
        70         1        2.00000        7.57513        4.63117        7.58528
        71         1        2.00000        7.57513       15.20370        5.48815
        72         1        2.00000        7.57513       15.20370        1.29390
        73         1        2.00000        8.00155        1.66469        7.58528
        74         1        2.00000        8.00155        1.66469        3.39103
        75         1        2.00000        8.00155       12.23721        1.29390
        76         1        2.00000        8.00155       12.23721        5.48815
        77         1        2.00000        8.45001        9.28494        1.29390
        78         1        2.00000        8.45001        9.28494        5.48815
        79         1        2.00000        8.45001       19.85747        3.39103
        80         1        2.00000        8.45001       19.85747        7.58528
        81         1        2.00000        8.84961        6.32931        1.29390
        82         1        2.00000        8.84961        6.32931        5.48815
        83         1        2.00000        8.84961       16.90184        7.58528
        84         1        2.00000        8.84961       16.90184        3.39103
        85         1        2.00000        9.24746        3.35718        5.48815
        86         1        2.00000        9.24746        3.35718        1.29390
        87         1        2.00000        9.24746       13.92971        3.39103
        88         1        2.00000        9.24746       13.92971        7.58528
        89         1        2.00000        9.71164       10.96841        3.39103
        90         1        2.00000        9.71164        0.39588        5.48815
        91         1        2.00000        9.71164        0.39588        1.29390
        92         1        2.00000        9.71164       10.96841        7.58528
        93         1        2.00000       10.14141        8.02588        7.58528
        94         1        2.00000       10.14141        8.02588        3.39103
        95         1        2.00000       10.14141       18.59841        5.48815
        96         1        2.00000       10.14141       18.59841        1.29390
        97         1        2.00000       10.50717        5.05879        7.58528
        98         1        2.00000       10.50717        5.05879        3.39103
        99         1        2.00000       10.50717       15.63131        5.48815
       100         1        2.00000       10.50717       15.63131        1.29390
       101         1        2.00000       10.93200        2.07913        3.39103
       102         1        2.00000       10.93200        2.07913        7.58528
       103         1        2.00000       10.93200       12.65166        1.29390
       104         1        2.00000       10.93200       12.65166        5.48815
       105         1        2.00000       11.43857        9.70827        1.29390
       106         1        2.00000       11.43857        9.70827        5.48815
       107         1        2.00000       11.43857       20.28079        3.39103
       108         1        2.00000       11.43857       20.28079        7.58528
       109         1        2.00000       11.80281        6.76540        1.29390
       110         1        2.00000       11.80281        6.76540        5.48815
       111         1        2.00000       11.80281       17.33793        3.39103
       112         1        2.00000       11.80281       17.33793        7.58528
       113         1        2.00000       12.15236        3.77706        1.29390
       114         1        2.00000       12.15236        3.77706        5.48815
       115         1        2.00000       12.15236       14.34958        3.39103
       116         1        2.00000       12.15236       14.34958        7.58528
       117         1        2.00000       12.69533       11.37596        3.39103
       118         1        2.00000       12.69533        0.80343        5.48815
       119         1        2.00000       12.69533        0.80343        1.29390
       120         1        2.00000       12.69533       11.37596        7.58528
       121         1        2.00000       13.14426        8.45407        7.58528
       122         1        2.00000       13.14426        8.45407        3.39103
       123         1        2.00000       13.14426       19.02660        5.48815
       124         1        2.00000       13.14426       19.02660        1.29390
       125         1        2.00000       13.42245        5.49539        3.39103
       126         1        2.00000       13.42245        5.49539        7.58528
       127         1        2.00000       13.42245       16.06792        1.29390
       128         1        2.00000       13.42245       16.06792        5.48815
       129         1        2.00000       13.80689        2.49529        7.58528
       130         1        2.00000       13.80689        2.49529        3.39103
       131         1        2.00000       13.80689       13.06781        1.29390
       132         1        2.00000       13.80689       13.06781        5.48815
       133         1        2.00000       14.49394       10.10886        5.48815
       134         1        2.00000       14.49394       10.10886        1.29390
       135         1        2.00000       14.49394       20.68139        3.39103
       136         1        2.00000       14.49394       20.68139        7.58528
       137         1        2.00000       14.78658        7.17583        1.29390
       138         1        2.00000       14.78658        7.17583        5.48815
       139         1        2.00000       14.78658       17.74836        7.58528
       140         1        2.00000       14.78658       17.74836        3.39103
       141         1        2.00000       15.00051        4.19941        5.48815
       142         1        2.00000       15.00051        4.19941        1.29390
       143         1        2.00000       15.00051       14.77194        7.58528
       144         1        2.00000       15.00051       14.77194        3.39103
       145         1        2.00000       15.78247       11.72343        3.39103
       146         1        2.00000       15.78247       11.72343        7.58528
       147         1        2.00000       15.78247        1.15090        5.48815
       148         1        2.00000       15.78247        1.15090        1.29390
       149         1        2.00000       16.21336        8.81083        3.39103
       150         1        2.00000       16.21336        8.81083        7.58528
       151         1        2.00000       16.21336       19.38336        1.29390
       152         1        2.00000       16.21336       19.38336        5.48815
       153         1        2.00000       16.36327        5.86105        3.39103
       154         1        2.00000       16.36327        5.86105        7.58528
       155         1        2.00000       16.36327       16.43358        5.48815
       156         1        2.00000       16.36327       16.43358        1.29390
       157         1        2.00000       16.54663        2.94411        3.39103
       158         1        2.00000       16.54663        2.94411        7.58528
       159         1        2.00000       16.54663       13.51664        5.48815
       160         1        2.00000       16.54663       13.51664        1.29390
       161         1        2.00000       17.69244       10.39013        5.48815
       162         1        2.00000       17.69244       10.39013        1.29390
       163         1        2.00000       17.69244       20.96266        3.39103
       164         1        2.00000       17.69244       20.96266        7.58528
       165         1        2.00000       17.80643        7.42067        5.48815
       166         1        2.00000       17.80643        7.42067        1.29390
       167         1        2.00000       17.80643       17.99320        3.39103
       168         1        2.00000       17.80643       17.99320        7.58528
       169         1        2.00000       17.87899        4.43898        5.48815
       170         1        2.00000       17.87899        4.43898        1.29390
       171         1        2.00000       17.87899       15.01151        3.39103
       172         1        2.00000       17.87899       15.01151        7.58528
       173         1        2.00000       19.32557        3.08365        3.39103
       174         1        2.00000       19.32557        3.08365        7.58528
       175         1        2.00000       19.32557       13.65617        5.48815
       176         1        2.00000       19.32557       13.65617        1.29390
       177         1        2.00000       19.32557        5.98297        7.58528
       178         1        2.00000       19.32557        5.98297        3.39103
       179         1        2.00000       19.32557       16.55550        5.48815
       180         1        2.00000       19.32557       16.55550        1.29390
       181         1        2.00000       19.32557        8.90165        3.39103
       182         1        2.00000       19.32557        8.90165        7.58528
       183         1        2.00000       19.32557       19.47417        1.29390
       184         1        2.00000       19.32557       19.47417        5.48815
       185         1        2.00000       19.32557       11.73223        7.58528
       186         1        2.00000       19.32557       11.73223        3.39103
       187         1        2.00000       19.32557        1.15970        5.48815
       188         1        2.00000       19.32557        1.15970        1.29390
       189         1        2.00000       20.77207        4.43898        1.29390
       190         1        2.00000       20.77207        4.43898        5.48815
       191         1        2.00000       20.77207       15.01151        7.58528
       192         1        2.00000       20.77207       15.01151        3.39103
       193         1        2.00000       20.84464        7.42067        1.29390
       194         1        2.00000       20.84464        7.42067        5.48815
       195         1        2.00000       20.84464       17.99320        7.58528
       196         1        2.00000       20.84464       17.99320        3.39103
       197         1        2.00000       20.95863       10.39013        5.48815
       198         1        2.00000       20.95863       10.39013        1.29390
       199         1        2.00000       20.95863       20.96266        7.58528
       200         1        2.00000       20.95863       20.96266        3.39103
       201         1        2.00000       22.10443        2.94411        7.58528
       202         1        2.00000       22.10443        2.94411        3.39103
       203         1        2.00000       22.10443       13.51664        1.29390
       204         1        2.00000       22.10443       13.51664        5.48815
       205         1        2.00000       22.28779        5.86105        3.39103
       206         1        2.00000       22.28779        5.86105        7.58528
       207         1        2.00000       22.28779       16.43358        1.29390
       208         1        2.00000       22.28779       16.43358        5.48815
       209         1        2.00000       22.43770        8.81083        3.39103
       210         1        2.00000       22.43770        8.81083        7.58528
       211         1        2.00000       22.43770       19.38336        1.29390
       212         1        2.00000       22.43770       19.38336        5.48815
       213         1        2.00000       22.86859       11.72343        7.58528
       214         1        2.00000       22.86859       11.72343        3.39103
       215         1        2.00000       22.86859        1.15090        1.29390
       216         1        2.00000       22.86859        1.15090        5.48815
       217         1        2.00000       23.65064        4.19941        5.48815
       218         1        2.00000       23.65064        4.19941        1.29390
       219         1        2.00000       23.65064       14.77194        3.39103
       220         1        2.00000       23.65064       14.77194        7.58528
       221         1        2.00000       23.86449        7.17583        1.29390
       222         1        2.00000       23.86449        7.17583        5.48815
       223         1        2.00000       23.86449       17.74836        7.58528
       224         1        2.00000       23.86449       17.74836        3.39103
       225         1        2.00000       24.15712       10.10886        1.29390
       226         1        2.00000       24.15712       10.10886        5.48815
       227         1        2.00000       24.15712       20.68139        7.58528
       228         1        2.00000       24.15712       20.68139        3.39103
       229         1        2.00000       24.84417        2.49529        7.58528
       230         1        2.00000       24.84417        2.49529        3.39103
       231         1        2.00000       24.84417       13.06781        5.48815
       232         1        2.00000       24.84417       13.06781        1.29390
       233         1        2.00000       25.22861        5.49539        3.39103
       234         1        2.00000       25.22861        5.49539        7.58528
       235         1        2.00000       25.22861       16.06792        1.29390
       236         1        2.00000       25.22861       16.06792        5.48815
       237         1        2.00000       25.50680        8.45407        7.58528
       238         1        2.00000       25.50680        8.45407        3.39103
       239         1        2.00000       25.50680       19.02660        5.48815
       240         1        2.00000       25.50680       19.02660        1.29390
       241         1        2.00000       25.95573       11.37596        3.39103
       242         1        2.00000       25.95573       11.37596        7.58528
       243         1        2.00000       25.95573        0.80343        1.29390
       244         1        2.00000       25.95573        0.80343        5.48815
       245         1        2.00000       26.49870        3.77706        1.29390
       246         1        2.00000       26.49870        3.77706        5.48815
       247         1        2.00000       26.49870       14.34958        3.39103
       248         1        2.00000       26.49870       14.34958        7.58528
       249         1        2.00000       26.84825        6.76540        5.48815
       250         1        2.00000       26.84825        6.76540        1.29390
       251         1        2.00000       26.84825       17.33793        7.58528
       252         1        2.00000       26.84825       17.33793        3.39103
       253         1        2.00000       27.21250       20.28079        3.39103
       254         1        2.00000       27.21250       20.28079        7.58528
       255         1        2.00000       27.21250        9.70827        1.29390
       256         1        2.00000       27.21250        9.70827        5.48815
       257         1        2.00000       27.71906       12.65166        1.29390
       258         1        2.00000       27.71906       12.65166        5.48815
       259         1        2.00000       27.71906        2.07913        7.58528
       260         1        2.00000       27.71906        2.07913        3.39103
       261         1        2.00000       28.14389        5.05879        3.39103
       262         1        2.00000       28.14389        5.05879        7.58528
       263         1        2.00000       28.14389       15.63131        1.29390
       264         1        2.00000       28.14389       15.63131        5.48815
       265         1        2.00000       28.50973       18.59841        1.29390
       266         1        2.00000       28.50973       18.59841        5.48815
       267         1        2.00000       28.50973        8.02588        3.39103
       268         1        2.00000       28.50973        8.02588        7.58528
       269         1        2.00000       28.93942       10.96841        3.39103
       270         1        2.00000       28.93942       10.96841        7.58528
       271         1        2.00000       28.93942        0.39588        1.29390
       272         1        2.00000       28.93942        0.39588        5.48815
       273         1        2.00000       29.40360       13.92971        3.39103
       274         1        2.00000       29.40360       13.92971        7.58528
       275         1        2.00000       29.40360        3.35718        1.29390
       276         1        2.00000       29.40360        3.35718        5.48815
       277         1        2.00000       29.80145       16.90184        7.58528
       278         1        2.00000       29.80145       16.90184        3.39103
       279         1        2.00000       29.80145        6.32931        1.29390
       280         1        2.00000       29.80145        6.32931        5.48815
       281         1        2.00000       30.20105       19.85747        7.58528
       282         1        2.00000       30.20105       19.85747        3.39103
       283         1        2.00000       30.20105        9.28494        1.29390
       284         1        2.00000       30.20105        9.28494        5.48815
       285         1        2.00000       30.64951       12.23721        5.48815
       286         1        2.00000       30.64951       12.23721        1.29390
       287         1        2.00000       30.64951        1.66469        7.58528
       288         1        2.00000       30.64951        1.66469        3.39103
       289         1        2.00000       31.07593       15.20370        1.29390
       290         1        2.00000       31.07593       15.20370        5.48815
       291         1        2.00000       31.07593        4.63117        7.58528
       292         1        2.00000       31.07593        4.63117        3.39103
       293         1        2.00000       31.47689       18.16716        5.48815
       294         1        2.00000       31.47689       18.16716        1.29390
       295         1        2.00000       31.47689        7.59463        7.58528
       296         1        2.00000       31.47689        7.59463        3.39103
       297         1        2.00000       31.90052       21.12142        1.29390
       298         1        2.00000       31.90052       21.12142        5.48815
       299         1        2.00000       31.90052       10.54889        7.58528
       300         1        2.00000       31.90052       10.54889        3.39103
       301         1        2.00000       32.33716       13.50858        3.39103
       302         1        2.00000       32.33716       13.50858        7.58528
       303         1        2.00000       32.33716        2.93605        1.29390
       304         1        2.00000       32.33716        2.93605        5.48815
       305         1        2.00000       32.75098       16.47308        3.39103
       306         1        2.00000       32.75098       16.47308        7.58528
       307         1        2.00000       32.75098        5.90055        1.29390
       308         1        2.00000       32.75098        5.90055        5.48815
       309         1        2.00000       33.16407       19.43193        3.39103
       310         1        2.00000       33.16407       19.43193        7.58528
       311         1        2.00000       33.16407        8.85940        5.48815
       312         1        2.00000       33.16407        8.85940        1.29390
       313         1        2.00000       33.59448       11.81658        1.29390
       314         1        2.00000       33.59448       11.81658        5.48815
       315         1        2.00000       33.59448        1.24405        7.58528
       316         1        2.00000       33.59448        1.24405        3.39103
       317         1        2.00000       34.01851       14.77868        5.48815
       318         1        2.00000       34.01851       14.77868        1.29390
       319         1        2.00000       34.01851        4.20615        7.58528
       320         1        2.00000       34.01851        4.20615        3.39103
       321         1        2.00000       34.43248       17.74022        5.48815
       322         1        2.00000       34.43248       17.74022        1.29390
       323         1        2.00000       34.43248        7.16769        7.58528
       324         1        2.00000       34.43248        7.16769        3.39103
       325         1        2.00000       34.85452       10.12575        7.58528
       326         1        2.00000       34.85452       20.69828        5.48815
       327         1        2.00000       34.85452       10.12575        3.39103
       328         1        2.00000       34.85452       20.69828        1.29390
       329         1        2.00000       35.28134       13.08547        7.58528
       330         1        2.00000       35.28134        2.51294        5.48815
       331         1        2.00000       35.28134       13.08547        3.39103
       332         1        2.00000       35.28134        2.51294        1.29390
       333         1        2.00000       35.70018       16.04722        7.58528
       334         1        2.00000       35.70018        5.47469        5.48815
       335         1        2.00000       35.70018       16.04722        3.39103
       336         1        2.00000       35.70018        5.47469        1.29390
       337         1        2.00000       36.11854        8.43449        5.48815
       338         1        2.00000       36.11854       19.00702        7.58528
       339         1        2.00000       36.11854        8.43449        1.29390
       340         1        2.00000       36.11854       19.00702        3.39103
       341         1        2.00000       36.54321       11.39338        5.48815
       342         1        2.00000       36.54321        0.82085        7.58528
       343         1        2.00000       36.54321       11.39338        1.29390
       344         1        2.00000       36.54321        0.82085        3.39103
       345         1        2.00000       36.96548       14.35411        5.48815
       346         1        2.00000       36.96548        3.78158        7.58528
       347         1        2.00000       36.96548       14.35411        1.29390
       348         1        2.00000       36.96548        3.78158        3.39103
       349         1        2.00000       37.38408       17.31495        5.48815
       350         1        2.00000       37.38408        6.74242        7.58528
       351         1        2.00000       37.38408       17.31495        1.29390
       352         1        2.00000       37.38408        6.74242        3.39103
       353         1        2.00000       37.80620        9.70175        7.58528
       354         1        2.00000       37.80620       20.27428        5.48815
       355         1        2.00000       37.80620        9.70175        3.39103
       356         1        2.00000       37.80620       20.27428        1.29390
       357         1        2.00000       38.22951       12.66145        7.58528
       358         1        2.00000       38.22951        2.08892        5.48815
       359         1        2.00000       38.22951       12.66145        3.39103
       360         1        2.00000       38.22951        2.08892        1.29390
       361         1        2.00000       38.64931       15.62231        7.58528
       362         1        2.00000       38.64931        5.04978        5.48815
       363         1        2.00000       38.64931       15.62231        3.39103
       364         1        2.00000       38.64931        5.04978        1.29390
       365         1        2.00000       39.07006        8.01000        5.48815
       366         1        2.00000       39.07006       18.58253        7.58528
       367         1        2.00000       39.07006        8.01000        1.29390
       368         1        2.00000       39.07006       18.58253        3.39103
       369         1        2.00000       39.49337       10.96929        5.48815
       370         1        2.00000       39.49337        0.39677        7.58528
       371         1        2.00000       39.49337       10.96929        1.29390
       372         1        2.00000       39.49337        0.39677        3.39103
       373         1        2.00000       39.91413       13.92952        5.48815
       374         1        2.00000       39.91413        3.35699        7.58528
       375         1        2.00000       39.91413       13.92952        1.29390
       376         1        2.00000       39.91413        3.35699        3.39103
       377         1        2.00000       40.33393       16.89037        5.48815
       378         1        2.00000       40.33393        6.31785        7.58528
       379         1        2.00000       40.33393       16.89037        1.29390
       380         1        2.00000       40.33393        6.31785        3.39103
       381         1        2.00000       40.75724        9.27754        7.58528
       382         1        2.00000       40.75724       19.85007        5.48815
       383         1        2.00000       40.75724        9.27754        3.39103
       384         1        2.00000       40.75724       19.85007        1.29390
       385         1        2.00000       41.17935       12.23688        7.58528
       386         1        2.00000       41.17935        1.66435        5.48815
       387         1        2.00000       41.17935       12.23688        3.39103
       388         1        2.00000       41.17935        1.66435        1.29390
       389         1        2.00000       41.59795       15.19771        7.58528
       390         1        2.00000       41.59795        4.62518        5.48815
       391         1        2.00000       41.59795       15.19771        3.39103
       392         1        2.00000       41.59795        4.62518        1.29390
       393         1        2.00000       42.02022        7.58592        5.48815
       394         1        2.00000       42.02022       18.15844        7.58528
       395         1        2.00000       42.02022        7.58592        1.29390
       396         1        2.00000       42.02022       18.15844        3.39103
       397         1        2.00000       42.44489       10.54481        5.48815
       398         1        2.00000       42.44489       21.11733        7.58528
       399         1        2.00000       42.44489       10.54481        1.29390
       400         1        2.00000       42.44489       21.11733        3.39103
       401         1        2.00000       42.86325       13.50461        5.48815
       402         1        2.00000       42.86325        2.93208        7.58528
       403         1        2.00000       42.86325       13.50461        1.29390
       404         1        2.00000       42.86325        2.93208        3.39103
       405         1        2.00000       43.28209       16.46635        5.48815
       406         1        2.00000       43.28209        5.89382        7.58528
       407         1        2.00000       43.28209       16.46635        1.29390
       408         1        2.00000       43.28209        5.89382        3.39103
       409         1        2.00000       43.70892        8.85354        7.58528
       410         1        2.00000       43.70892       19.42607        5.48815
       411         1        2.00000       43.70892        8.85354        3.39103
       412         1        2.00000       43.70892       19.42607        1.29390
       413         1        2.00000       44.13095       11.81161        7.58528
       414         1        2.00000       44.13095        1.23908        5.48815
       415         1        2.00000       44.13095       11.81161        3.39103
       416         1        2.00000       44.13095        1.23908        1.29390
       417         1        2.00000       44.54492       14.77314        7.58528
       418         1        2.00000       44.54492        4.20061        5.48815
       419         1        2.00000       44.54492       14.77314        3.39103
       420         1        2.00000       44.54492        4.20061        1.29390
       421         1        2.00000       44.96895       17.73527        7.58528
       422         1        2.00000       44.96895       17.73527        3.39103
       423         1        2.00000       44.96895        7.16274        1.29390
       424         1        2.00000       44.96895        7.16274        5.48815
       425         1        2.00000       45.39937       10.11990        5.48815
       426         1        2.00000       45.39937       10.11990        1.29390
       427         1        2.00000       45.39937       20.69242        3.39103
       428         1        2.00000       45.39937       20.69242        7.58528
       429         1        2.00000       45.81246       13.07877        5.48815
       430         1        2.00000       45.81246       13.07877        1.29390
       431         1        2.00000       45.81246        2.50624        3.39103
       432         1        2.00000       45.81246        2.50624        7.58528
       433         1        2.00000       46.22627       16.04324        1.29390
       434         1        2.00000       46.22627       16.04324        5.48815
       435         1        2.00000       46.22627        5.47071        3.39103
       436         1        2.00000       46.22627        5.47071        7.58528
       437         1        2.00000       46.66291        8.43041        3.39103
       438         1        2.00000       46.66291        8.43041        7.58528
       439         1        2.00000       46.66291       19.00293        1.29390
       440         1        2.00000       46.66291       19.00293        5.48815
       441         1        2.00000       47.08662       11.38467        7.58528
       442         1        2.00000       47.08662       11.38467        3.39103
       443         1        2.00000       47.08662        0.81214        1.29390
       444         1        2.00000       47.08662        0.81214        5.48815
       445         1        2.00000       47.48750       14.34813        7.58528
       446         1        2.00000       47.48750       14.34813        3.39103
       447         1        2.00000       47.48750        3.77560        5.48815
       448         1        2.00000       47.48750        3.77560        1.29390
       449         1        2.00000       47.91393       17.31463        3.39103
       450         1        2.00000       47.91393       17.31463        7.58528
       451         1        2.00000       47.91393        6.74210        1.29390
       452         1        2.00000       47.91393        6.74210        5.48815
       453         1        2.00000       48.36238        9.69435        1.29390
       454         1        2.00000       48.36238        9.69435        5.48815
       455         1        2.00000       48.36238       20.26688        7.58528
       456         1        2.00000       48.36238       20.26688        3.39103
       457         1        2.00000       48.76198       12.64999        1.29390
       458         1        2.00000       48.76198       12.64999        5.48815
       459         1        2.00000       48.76198        2.07746        7.58528
       460         1        2.00000       48.76198        2.07746        3.39103
       461         1        2.00000       49.15983       15.62212        5.48815
       462         1        2.00000       49.15983       15.62212        1.29390
       463         1        2.00000       49.15983        5.04959        3.39103
       464         1        2.00000       49.15983        5.04959        7.58528
       465         1        2.00000       49.62401        8.01091        7.58528
       466         1        2.00000       49.62401        8.01091        3.39103
       467         1        2.00000       49.62401       18.58344        1.29390
       468         1        2.00000       49.62401       18.58344        5.48815
       469         1        2.00000       50.05379       10.95341        3.39103
       470         1        2.00000       50.05379       10.95341        7.58528
       471         1        2.00000       50.05379        0.38089        1.29390
       472         1        2.00000       50.05379        0.38089        5.48815
       473         1        2.00000       50.41954       13.92053        7.58528
       474         1        2.00000       50.41954       13.92053        3.39103
       475         1        2.00000       50.41954        3.34800        5.48815
       476         1        2.00000       50.41954        3.34800        1.29390
       477         1        2.00000       50.84437       16.90016        3.39103
       478         1        2.00000       50.84437       16.90016        7.58528
       479         1        2.00000       50.84437        6.32764        5.48815
       480         1        2.00000       50.84437        6.32764        1.29390
       481         1        2.00000       51.35094        9.27103        1.29390
       482         1        2.00000       51.35094        9.27103        5.48815
       483         1        2.00000       51.35094       19.84356        7.58528
       484         1        2.00000       51.35094       19.84356        3.39103
       485         1        2.00000       51.71518       12.21391        1.29390
       486         1        2.00000       51.71518       12.21391        5.48815
       487         1        2.00000       51.71518        1.64138        3.39103
       488         1        2.00000       51.71518        1.64138        7.58528
       489         1        2.00000       52.06473       15.20224        5.48815
       490         1        2.00000       52.06473       15.20224        1.29390
       491         1        2.00000       52.06473        4.62971        7.58528
       492         1        2.00000       52.06473        4.62971        3.39103
       493         1        2.00000       52.60770       18.17587        1.29390
       494         1        2.00000       52.60770       18.17587        5.48815
       495         1        2.00000       52.60770        7.60334        7.58528
       496         1        2.00000       52.60770        7.60334        3.39103
       497         1        2.00000       53.05663       10.52523        7.58528
       498         1        2.00000       53.05663       10.52523        3.39103
       499         1        2.00000       53.05663       21.09775        5.48815
       500         1        2.00000       53.05663       21.09775        1.29390
       501         1        2.00000       53.33482       13.48391        3.39103
       502         1        2.00000       53.33482       13.48391        7.58528
       503         1        2.00000       53.33482        2.91138        1.29390
       504         1        2.00000       53.33482        2.91138        5.48815
       505         1        2.00000       53.71926       16.48401        7.58528
       506         1        2.00000       53.71926       16.48401        3.39103
       507         1        2.00000       53.71926        5.91148        5.48815
       508         1        2.00000       53.71926        5.91148        1.29390
       509         1        2.00000       54.40631        8.87044        1.29390
       510         1        2.00000       54.40631        8.87044        5.48815
       511         1        2.00000       54.40631       19.44296        7.58528
       512         1        2.00000       54.40631       19.44296        3.39103
       513         1        2.00000       54.69895       11.80347        5.48815
       514         1        2.00000       54.69895       11.80347        1.29390
       515         1        2.00000       54.69895        1.23094        3.39103
       516         1        2.00000       54.69895        1.23094        7.58528
       517         1        2.00000       54.91288       14.77989        5.48815
       518         1        2.00000       54.91288       14.77989        1.29390
       519         1        2.00000       54.91288        4.20736        7.58528
       520         1        2.00000       54.91288        4.20736        3.39103
       521         1        2.00000       55.69484       17.82839        1.29390
       522         1        2.00000       55.69484       17.82839        5.48815
       523         1        2.00000       55.69484        7.25586        7.58528
       524         1        2.00000       55.69484        7.25586        3.39103
       525         1        2.00000       56.12574       10.16847        3.39103
       526         1        2.00000       56.12574       10.16847        7.58528
       527         1        2.00000       56.12574       20.74100        1.29390
       528         1        2.00000       56.12574       20.74100        5.48815
       529         1        2.00000       56.27565       13.11824        3.39103
       530         1        2.00000       56.27565       13.11824        7.58528
       531         1        2.00000       56.27565        2.54572        1.29390
       532         1        2.00000       56.27565        2.54572        5.48815
       533         1        2.00000       56.45900       16.03518        7.58528
       534         1        2.00000       56.45900       16.03518        3.39103
       535         1        2.00000       56.45900        5.46266        1.29390
       536         1        2.00000       56.45900        5.46266        5.48815
       537         1        2.00000       57.60481        8.58916        1.29390
       538         1        2.00000       57.60481        8.58916        5.48815
       539         1        2.00000       57.60481       19.16169        7.58528
       540         1        2.00000       57.60481       19.16169        3.39103
       541         1        2.00000       57.71880       11.55863        5.48815
       542         1        2.00000       57.71880       11.55863        1.29390
       543         1        2.00000       57.71880        0.98610        7.58528
       544         1        2.00000       57.71880        0.98610        3.39103
       545         1        2.00000       57.79136       14.54031        1.29390
       546         1        2.00000       57.79136       14.54031        5.48815
       547         1        2.00000       57.79136        3.96779        7.58528
       548         1        2.00000       57.79136        3.96779        3.39103
       549         1        2.00000       59.23794       15.89565        7.58528
       550         1        2.00000       59.23794       15.89565        3.39103
       551         1        2.00000       59.23794        5.32312        1.29390
       552         1        2.00000       59.23794        5.32312        5.48815
       553         1        2.00000       59.23794       12.99632        7.58528
       554         1        2.00000       59.23794       12.99632        3.39103
       555         1        2.00000       59.23794        2.42379        1.29390
       556         1        2.00000       59.23794        2.42379        5.48815
       557         1        2.00000       59.23794       10.07767        7.58528
       558         1        2.00000       59.23794       10.07767        3.39103
       559         1        2.00000       59.23794       20.65020        1.29390
       560         1        2.00000       59.23794       20.65020        5.48815
       561         1        2.00000       59.23794        7.24707        7.58528
       562         1        2.00000       59.23794        7.24707        3.39103
       563         1        2.00000       59.23794       17.81959        5.48815
       564         1        2.00000       59.23794       17.81959        1.29390
       565         1        2.00000       60.68445       14.54031        5.48815
       566         1        2.00000       60.68445       14.54031        1.29390
       567         1        2.00000       60.68445        3.96779        3.39103
       568         1        2.00000       60.68445        3.96779        7.58528
       569         1        2.00000       60.75701       11.55863        5.48815
       570         1        2.00000       60.75701       11.55863        1.29390
       571         1        2.00000       60.75701        0.98610        3.39103
       572         1        2.00000       60.75701        0.98610        7.58528
       573         1        2.00000       60.87100        8.58916        1.29390
       574         1        2.00000       60.87100        8.58916        5.48815
       575         1        2.00000       60.87100       19.16169        7.58528
       576         1        2.00000       60.87100       19.16169        3.39103
       577         1        2.00000       62.01680       16.03518        7.58528
       578         1        2.00000       62.01680       16.03518        3.39103
       579         1        2.00000       62.01680        5.46266        5.48815
       580         1        2.00000       62.01680        5.46266        1.29390
       581         1        2.00000       62.20016       13.11824        3.39103
       582         1        2.00000       62.20016       13.11824        7.58528
       583         1        2.00000       62.20016        2.54572        1.29390
       584         1        2.00000       62.20016        2.54572        5.48815
       585         1        2.00000       62.35007       10.16847        3.39103
       586         1        2.00000       62.35007       10.16847        7.58528
       587         1        2.00000       62.35007       20.74100        1.29390
       588         1        2.00000       62.35007       20.74100        5.48815
       589         1        2.00000       62.78096       17.82839        5.48815
       590         1        2.00000       62.78096       17.82839        1.29390
       591         1        2.00000       62.78096        7.25586        3.39103
       592         1        2.00000       62.78096        7.25586        7.58528
       593         1        2.00000       63.56301       14.77989        1.29390
       594         1        2.00000       63.56301       14.77989        5.48815
       595         1        2.00000       63.56301        4.20736        7.58528
       596         1        2.00000       63.56301        4.20736        3.39103
       597         1        2.00000       63.77686       11.80347        5.48815
       598         1        2.00000       63.77686       11.80347        1.29390
       599         1        2.00000       63.77686        1.23094        3.39103
       600         1        2.00000       63.77686        1.23094        7.58528
       601         1        2.00000       64.06950        8.87044        1.29390
       602         1        2.00000       64.06950        8.87044        5.48815
       603         1        2.00000       64.06950       19.44296        3.39103
       604         1        2.00000       64.06950       19.44296        7.58528
       605         1        2.00000       64.75655       16.48401        7.58528
       606         1        2.00000       64.75655       16.48401        3.39103
       607         1        2.00000       64.75655        5.91148        1.29390
       608         1        2.00000       64.75655        5.91148        5.48815
       609         1        2.00000       65.14098       13.48391        7.58528
       610         1        2.00000       65.14098       13.48391        3.39103
       611         1        2.00000       65.14098        2.91138        1.29390
       612         1        2.00000       65.14098        2.91138        5.48815
       613         1        2.00000       65.41917       10.52523        7.58528
       614         1        2.00000       65.41917       10.52523        3.39103
       615         1        2.00000       65.41917       21.09775        5.48815
       616         1        2.00000       65.41917       21.09775        1.29390
       617         1        2.00000       65.86811       18.17587        1.29390
       618         1        2.00000       65.86811       18.17587        5.48815
       619         1        2.00000       65.86811        7.60334        3.39103
       620         1        2.00000       65.86811        7.60334        7.58528
       621         1        2.00000       66.41107       15.20224        5.48815
       622         1        2.00000       66.41107       15.20224        1.29390
       623         1        2.00000       66.41107        4.62971        7.58528
       624         1        2.00000       66.41107        4.62971        3.39103
       625         1        2.00000       66.76063       12.21391        5.48815
       626         1        2.00000       66.76063       12.21391        1.29390
       627         1        2.00000       66.76063        1.64138        7.58528
       628         1        2.00000       66.76063        1.64138        3.39103
       629         1        2.00000       67.12487        9.27103        1.29390
       630         1        2.00000       67.12487        9.27103        5.48815
       631         1        2.00000       67.12487       19.84356        3.39103
       632         1        2.00000       67.12487       19.84356        7.58528
       633         1        2.00000       67.63144       16.90016        3.39103
       634         1        2.00000       67.63144       16.90016        7.58528
       635         1        2.00000       67.63144        6.32764        1.29390
       636         1        2.00000       67.63144        6.32764        5.48815
       637         1        2.00000       68.05626       13.92053        3.39103
       638         1        2.00000       68.05626       13.92053        7.58528
       639         1        2.00000       68.05626        3.34800        1.29390
       640         1        2.00000       68.05626        3.34800        5.48815
       641         1        2.00000       68.42210       10.95341        3.39103
       642         1        2.00000       68.42210       10.95341        7.58528
       643         1        2.00000       68.42210        0.38089        1.29390
       644         1        2.00000       68.42210        0.38089        5.48815
       645         1        2.00000       68.85180       18.58344        1.29390
       646         1        2.00000       68.85180       18.58344        5.48815
       647         1        2.00000       68.85180        8.01091        3.39103
       648         1        2.00000       68.85180        8.01091        7.58528
       649         1        2.00000       69.31598       15.62212        1.29390
       650         1        2.00000       69.31598       15.62212        5.48815
       651         1        2.00000       69.31598        5.04959        7.58528
       652         1        2.00000       69.31598        5.04959        3.39103
       653         1        2.00000       69.71382       12.64999        5.48815
       654         1        2.00000       69.71382       12.64999        1.29390
       655         1        2.00000       69.71382        2.07746        3.39103
       656         1        2.00000       69.71382        2.07746        7.58528
       657         1        2.00000       70.11343        9.69435        1.29390
       658         1        2.00000       70.11343       20.26688        7.58528
       659         1        2.00000       70.11343       20.26688        3.39103
       660         1        2.00000       70.11343        9.69435        5.48815
       661         1        2.00000       70.56188       17.31463        3.39103
       662         1        2.00000       70.56188       17.31463        7.58528
       663         1        2.00000       70.56188        6.74210        1.29390
       664         1        2.00000       70.56188        6.74210        5.48815
       665         1        2.00000       70.98831       14.34813        3.39103
       666         1        2.00000       70.98831       14.34813        7.58528
       667         1        2.00000       70.98831        3.77560        5.48815
       668         1        2.00000       70.98831        3.77560        1.29390
       669         1        2.00000       71.38927       11.38467        3.39103
       670         1        2.00000       71.38927       11.38467        7.58528
       671         1        2.00000       71.38927        0.81214        1.29390
       672         1        2.00000       71.38927        0.81214        5.48815
       673         1        2.00000       71.81289       19.00293        1.29390
       674         1        2.00000       71.81289       19.00293        5.48815
       675         1        2.00000       71.81289        8.43041        3.39103
       676         1        2.00000       71.81289        8.43041        7.58528
       677         1        2.00000       72.24954       16.04324        1.29390
       678         1        2.00000       72.24954       16.04324        5.48815
       679         1        2.00000       72.24954        5.47071        7.58528
       680         1        2.00000       72.24954        5.47071        3.39103
       681         1        2.00000       72.66335       13.07877        1.29390
       682         1        2.00000       72.66335       13.07877        5.48815
       683         1        2.00000       72.66335        2.50624        7.58528
       684         1        2.00000       72.66335        2.50624        3.39103
       685         1        2.00000       73.07644       10.11990        1.29390
       686         1        2.00000       73.07644       20.69242        7.58528
       687         1        2.00000       73.07644       20.69242        3.39103
       688         1        2.00000       73.07644       10.11990        5.48815
       689         1        2.00000       73.50686       17.73527        7.58528
       690         1        2.00000       73.50686       17.73527        3.39103
       691         1        2.00000       73.50686        7.16274        1.29390
       692         1        2.00000       73.50686        7.16274        5.48815
       693         1        2.00000       73.93088       14.77314        7.58528
       694         1        2.00000       73.93088       14.77314        3.39103
       695         1        2.00000       73.93088        4.20061        5.48815
       696         1        2.00000       73.93088        4.20061        1.29390
       697         1        2.00000       74.34486       11.81161        7.58528
       698         1        2.00000       74.34486       11.81161        3.39103
       699         1        2.00000       74.34486        1.23908        5.48815
       700         1        2.00000       74.34486        1.23908        1.29390
       701         1        2.00000       74.76689       19.42607        1.29390
       702         1        2.00000       74.76689       19.42607        5.48815
       703         1        2.00000       74.76689        8.85354        3.39103
       704         1        2.00000       74.76689        8.85354        7.58528
       705         1        2.00000       75.19371        5.89382        3.39103
       706         1        2.00000       75.19371       16.46635        1.29390
       707         1        2.00000       75.19371        5.89382        7.58528
       708         1        2.00000       75.19371       16.46635        5.48815
       709         1        2.00000       75.61255        2.93208        3.39103
       710         1        2.00000       75.61255       13.50461        1.29390
       711         1        2.00000       75.61255        2.93208        7.58528
       712         1        2.00000       75.61255       13.50461        5.48815
       713         1        2.00000       76.03091       21.11733        3.39103
       714         1        2.00000       76.03091       10.54481        1.29390
       715         1        2.00000       76.03091       21.11733        7.58528
       716         1        2.00000       76.03091       10.54481        5.48815
       717         1        2.00000       76.45558        7.58592        1.29390
       718         1        2.00000       76.45558       18.15844        3.39103
       719         1        2.00000       76.45558        7.58592        5.48815
       720         1        2.00000       76.45558       18.15844        7.58528
       721         1        2.00000       76.87785        4.62518        1.29390
       722         1        2.00000       76.87785       15.19771        3.39103
       723         1        2.00000       76.87785        4.62518        5.48815
       724         1        2.00000       76.87785       15.19771        7.58528
       725         1        2.00000       77.29646        1.66435        1.29390
       726         1        2.00000       77.29646       12.23688        3.39103
       727         1        2.00000       77.29646        1.66435        5.48815
       728         1        2.00000       77.29646       12.23688        7.58528
       729         1        2.00000       77.71857       19.85007        1.29390
       730         1        2.00000       77.71857        9.27754        3.39103
       731         1        2.00000       77.71857       19.85007        5.48815
       732         1        2.00000       77.71857        9.27754        7.58528
       733         1        2.00000       78.14188        6.31785        3.39103
       734         1        2.00000       78.14188       16.89037        1.29390
       735         1        2.00000       78.14188        6.31785        7.58528
       736         1        2.00000       78.14188       16.89037        5.48815
       737         1        2.00000       78.56168        3.35699        3.39103
       738         1        2.00000       78.56168       13.92952        1.29390
       739         1        2.00000       78.56168        3.35699        7.58528
       740         1        2.00000       78.56168       13.92952        5.48815
       741         1        2.00000       78.98243        0.39677        3.39103
       742         1        2.00000       78.98243       10.96929        1.29390
       743         1        2.00000       78.98243        0.39677        7.58528
       744         1        2.00000       78.98243       10.96929        5.48815
       745         1        2.00000       79.40574        8.01000        1.29390
       746         1        2.00000       79.40574       18.58253        3.39103
       747         1        2.00000       79.40574        8.01000        5.48815
       748         1        2.00000       79.40574       18.58253        7.58528
       749         1        2.00000        0.00176        5.04978        1.29390
       750         1        2.00000        0.00176       15.62231        3.39103
       751         1        2.00000        0.00176        5.04978        5.48815
       752         1        2.00000        0.00176       15.62231        7.58528
       753         2       -2.00000        0.42163        2.08892        3.39103
       754         2       -2.00000        0.42163       12.66145        1.29390
       755         2       -2.00000        0.42163        2.08892        7.58528
       756         2       -2.00000        0.42163       12.66145        5.48815
       757         2       -2.00000        0.84487       20.27428        3.39103
       758         2       -2.00000        0.84487        9.70175        1.29390
       759         2       -2.00000        0.84487       20.27428        7.58528
       760         2       -2.00000        0.84487        9.70175        5.48815
       761         2       -2.00000        1.26690        6.74240        1.29390
       762         2       -2.00000        1.26690       17.31493        3.39103
       763         2       -2.00000        1.26690        6.74240        5.48815
       764         2       -2.00000        1.26690       17.31493        7.58528
       765         2       -2.00000        1.68558        3.78158        1.29390
       766         2       -2.00000        1.68558       14.35411        3.39103
       767         2       -2.00000        1.68558        3.78158        5.48815
       768         2       -2.00000        1.68558       14.35411        7.58528
       769         2       -2.00000        2.10785        0.82087        1.29390
       770         2       -2.00000        2.10785       11.39340        3.39103
       771         2       -2.00000        2.10785        0.82087        5.48815
       772         2       -2.00000        2.10785       11.39340        7.58528
       773         2       -2.00000        2.53244        8.43449        3.39103
       774         2       -2.00000        2.53244       19.00702        1.29390
       775         2       -2.00000        2.53244        8.43449        7.58528
       776         2       -2.00000        2.53244       19.00702        5.48815
       777         2       -2.00000        2.95088        5.47467        3.39103
       778         2       -2.00000        2.95088       16.04719        1.29390
       779         2       -2.00000        2.95088        5.47467        7.58528
       780         2       -2.00000        2.95088       16.04719        5.48815
       781         2       -2.00000        3.36980        2.51296        3.39103
       782         2       -2.00000        3.36980       13.08549        1.29390
       783         2       -2.00000        3.36980        2.51296        7.58528
       784         2       -2.00000        3.36980       13.08549        5.48815
       785         2       -2.00000        3.79654       20.69830        3.39103
       786         2       -2.00000        3.79654       10.12578        1.29390
       787         2       -2.00000        3.79654       20.69830        7.58528
       788         2       -2.00000        3.79654       10.12578        5.48815
       789         2       -2.00000        4.21850        7.16767        1.29390
       790         2       -2.00000        4.21850       17.74019        3.39103
       791         2       -2.00000        4.21850        7.16767        5.48815
       792         2       -2.00000        4.21850       17.74019        7.58528
       793         2       -2.00000        4.63263        4.20613        1.29390
       794         2       -2.00000        4.63263       14.77866        3.39103
       795         2       -2.00000        4.63263        4.20613        5.48815
       796         2       -2.00000        4.63263       14.77866        7.58528
       797         2       -2.00000        5.05666        1.24409        1.29390
       798         2       -2.00000        5.05666       11.81662        3.39103
       799         2       -2.00000        5.05666        1.24409        5.48815
       800         2       -2.00000        5.05666       11.81662        7.58528
       801         2       -2.00000        5.48691       19.43193        5.48815
       802         2       -2.00000        5.48691       19.43193        1.29390
       803         2       -2.00000        5.48691        8.85940        3.39103
       804         2       -2.00000        5.48691        8.85940        7.58528
       805         2       -2.00000        5.90009       16.47301        5.48815
       806         2       -2.00000        5.90009        5.90049        3.39103
       807         2       -2.00000        5.90009        5.90049        7.58528
       808         2       -2.00000        5.90009       16.47301        1.29390
       809         2       -2.00000        6.31406        2.93605        3.39103
       810         2       -2.00000        6.31406        2.93605        7.58528
       811         2       -2.00000        6.31406       13.50858        5.48815
       812         2       -2.00000        6.31406       13.50858        1.29390
       813         2       -2.00000        6.75046       10.54893        1.29390
       814         2       -2.00000        6.75046       21.12146        7.58528
       815         2       -2.00000        6.75046       21.12146        3.39103
       816         2       -2.00000        6.75046       10.54893        5.48815
       817         2       -2.00000        7.17409        7.59459        1.29390
       818         2       -2.00000        7.17409        7.59459        5.48815
       819         2       -2.00000        7.17409       18.16711        7.58528
       820         2       -2.00000        7.17409       18.16711        3.39103
       821         2       -2.00000        7.57521        4.63111        5.48815
       822         2       -2.00000        7.57521        4.63111        1.29390
       823         2       -2.00000        7.57521       15.20363        3.39103
       824         2       -2.00000        7.57521       15.20363        7.58528
       825         2       -2.00000        8.00179        1.66479        5.48815
       826         2       -2.00000        8.00179        1.66479        1.29390
       827         2       -2.00000        8.00179       12.23732        7.58528
       828         2       -2.00000        8.00179       12.23732        3.39103
       829         2       -2.00000        8.44985        9.28494        3.39103
       830         2       -2.00000        8.44985        9.28494        7.58528
       831         2       -2.00000        8.44985       19.85747        5.48815
       832         2       -2.00000        8.44985       19.85747        1.29390
       833         2       -2.00000        8.84953        6.32922        3.39103
       834         2       -2.00000        8.84953        6.32922        7.58528
       835         2       -2.00000        8.84953       16.90175        5.48815
       836         2       -2.00000        8.84953       16.90175        1.29390
       837         2       -2.00000        9.24778        3.35716        7.58528
       838         2       -2.00000        9.24778        3.35716        3.39103
       839         2       -2.00000        9.24778       13.92969        1.29390
       840         2       -2.00000        9.24778       13.92969        5.48815
       841         2       -2.00000        9.71140       10.96847        1.29390
       842         2       -2.00000        9.71140        0.39594        3.39103
       843         2       -2.00000        9.71140        0.39594        7.58528
       844         2       -2.00000        9.71140       10.96847        5.48815
       845         2       -2.00000       10.14118        8.02588        1.29390
       846         2       -2.00000       10.14118        8.02588        5.48815
       847         2       -2.00000       10.14118       18.59841        7.58528
       848         2       -2.00000       10.14118       18.59841        3.39103
       849         2       -2.00000       10.50717        5.05868        1.29390
       850         2       -2.00000       10.50717        5.05868        5.48815
       851         2       -2.00000       10.50717       15.63121        3.39103
       852         2       -2.00000       10.50717       15.63121        7.58528
       853         2       -2.00000       10.93240        2.07930        5.48815
       854         2       -2.00000       10.93240        2.07930        1.29390
       855         2       -2.00000       10.93240       12.65183        3.39103
       856         2       -2.00000       10.93240       12.65183        7.58528
       857         2       -2.00000       11.43841        9.70820        3.39103
       858         2       -2.00000       11.43841        9.70820        7.58528
       859         2       -2.00000       11.43841       20.28073        1.29390
       860         2       -2.00000       11.43841       20.28073        5.48815
       861         2       -2.00000       11.80265        6.76532        7.58528
       862         2       -2.00000       11.80265        6.76532        3.39103
       863         2       -2.00000       11.80265       17.33785        1.29390
       864         2       -2.00000       11.80265       17.33785        5.48815
       865         2       -2.00000       12.15308        3.77697        7.58528
       866         2       -2.00000       12.15308        3.77697        3.39103
       867         2       -2.00000       12.15308       14.34950        1.29390
       868         2       -2.00000       12.15308       14.34950        5.48815
       869         2       -2.00000       12.69477       11.37589        1.29390
       870         2       -2.00000       12.69477        0.80336        3.39103
       871         2       -2.00000       12.69477        0.80336        7.58528
       872         2       -2.00000       12.69477       11.37589        5.48815
       873         2       -2.00000       13.14394        8.45417        5.48815
       874         2       -2.00000       13.14394        8.45417        1.29390
       875         2       -2.00000       13.14394       19.02670        3.39103
       876         2       -2.00000       13.14394       19.02670        7.58528
       877         2       -2.00000       13.42213        5.49560        5.48815
       878         2       -2.00000       13.42213        5.49560        1.29390
       879         2       -2.00000       13.42213       16.06813        3.39103
       880         2       -2.00000       13.42213       16.06813        7.58528
       881         2       -2.00000       13.80721        2.49584        1.29390
       882         2       -2.00000       13.80721        2.49584        5.48815
       883         2       -2.00000       13.80721       13.06836        3.39103
       884         2       -2.00000       13.80721       13.06836        7.58528
       885         2       -2.00000       14.49394       10.10882        7.58528
       886         2       -2.00000       14.49394       10.10882        3.39103
       887         2       -2.00000       14.49394       20.68134        5.48815
       888         2       -2.00000       14.49394       20.68134        1.29390
       889         2       -2.00000       14.78634        7.17560        3.39103
       890         2       -2.00000       14.78634        7.17560        7.58528
       891         2       -2.00000       14.78634       17.74812        5.48815
       892         2       -2.00000       14.78634       17.74812        1.29390
       893         2       -2.00000       15.00130        4.19892        3.39103
       894         2       -2.00000       15.00130        4.19892        7.58528
       895         2       -2.00000       15.00130       14.77145        5.48815
       896         2       -2.00000       15.00130       14.77145        1.29390
       897         2       -2.00000       15.78231       11.72250        1.29390
       898         2       -2.00000       15.78231       11.72250        5.48815
       899         2       -2.00000       15.78231        1.14997        3.39103
       900         2       -2.00000       15.78231        1.14997        7.58528
       901         2       -2.00000       16.21280        8.81076        5.48815
       902         2       -2.00000       16.21280        8.81076        1.29390
       903         2       -2.00000       16.21280       19.38329        7.58528
       904         2       -2.00000       16.21280       19.38329        3.39103
       905         2       -2.00000       16.36335        5.86122        5.48815
       906         2       -2.00000       16.36335        5.86122        1.29390
       907         2       -2.00000       16.36335       16.43375        3.39103
       908         2       -2.00000       16.36335       16.43375        7.58528
       909         2       -2.00000       16.54472        2.94644        5.48815
       910         2       -2.00000       16.54472        2.94644        1.29390
       911         2       -2.00000       16.54472       13.51896        3.39103
       912         2       -2.00000       16.54472       13.51896        7.58528
       913         2       -2.00000       17.69331       10.38844        7.58528
       914         2       -2.00000       17.69331       10.38844        3.39103
       915         2       -2.00000       17.69331       20.96097        5.48815
       916         2       -2.00000       17.69331       20.96097        1.29390
       917         2       -2.00000       17.80627        7.41982        7.58528
       918         2       -2.00000       17.80627        7.41982        3.39103
       919         2       -2.00000       17.80627       17.99235        1.29390
       920         2       -2.00000       17.80627       17.99235        5.48815
       921         2       -2.00000       17.87955        4.43780        3.39103
       922         2       -2.00000       17.87955        4.43780        7.58528
       923         2       -2.00000       17.87955       15.01033        5.48815
       924         2       -2.00000       17.87955       15.01033        1.29390
       925         2       -2.00000       19.32557        3.08561        5.48815
       926         2       -2.00000       19.32557        3.08561        1.29390
       927         2       -2.00000       19.32557       13.65814        3.39103
       928         2       -2.00000       19.32557       13.65814        7.58528
       929         2       -2.00000       19.32557        5.98280        1.29390
       930         2       -2.00000       19.32557        5.98280        5.48815
       931         2       -2.00000       19.32557       16.55533        3.39103
       932         2       -2.00000       19.32557       16.55533        7.58528
       933         2       -2.00000       19.32557        8.90118        1.29390
       934         2       -2.00000       19.32557        8.90118        5.48815
       935         2       -2.00000       19.32557       19.47371        3.39103
       936         2       -2.00000       19.32557       19.47371        7.58528
       937         2       -2.00000       19.32557       11.73037        5.48815
       938         2       -2.00000       19.32557       11.73037        1.29390
       939         2       -2.00000       19.32557        1.15784        7.58528
       940         2       -2.00000       19.32557        1.15784        3.39103
       941         2       -2.00000       20.77152        4.43780        3.39103
       942         2       -2.00000       20.77152        4.43780        7.58528
       943         2       -2.00000       20.77152       15.01033        5.48815
       944         2       -2.00000       20.77152       15.01033        1.29390
       945         2       -2.00000       20.84480        7.41982        3.39103
       946         2       -2.00000       20.84480        7.41982        7.58528
       947         2       -2.00000       20.84480       17.99235        5.48815
       948         2       -2.00000       20.84480       17.99235        1.29390
       949         2       -2.00000       20.95775       10.38844        7.58528
       950         2       -2.00000       20.95775       10.38844        3.39103
       951         2       -2.00000       20.95775       20.96097        1.29390
       952         2       -2.00000       20.95775       20.96097        5.48815
       953         2       -2.00000       22.10635        2.94644        1.29390
       954         2       -2.00000       22.10635        2.94644        5.48815
       955         2       -2.00000       22.10635       13.51896        7.58528
       956         2       -2.00000       22.10635       13.51896        3.39103
       957         2       -2.00000       22.28771        5.86122        1.29390
       958         2       -2.00000       22.28771        5.86122        5.48815
       959         2       -2.00000       22.28771       16.43375        3.39103
       960         2       -2.00000       22.28771       16.43375        7.58528
       961         2       -2.00000       22.43826        8.81076        1.29390
       962         2       -2.00000       22.43826        8.81076        5.48815
       963         2       -2.00000       22.43826       19.38329        3.39103
       964         2       -2.00000       22.43826       19.38329        7.58528
       965         2       -2.00000       22.86875       11.72250        1.29390
       966         2       -2.00000       22.86875       11.72250        5.48815
       967         2       -2.00000       22.86875        1.14997        3.39103
       968         2       -2.00000       22.86875        1.14997        7.58528
       969         2       -2.00000       23.64976        4.19892        3.39103
       970         2       -2.00000       23.64976        4.19892        7.58528
       971         2       -2.00000       23.64976       14.77145        5.48815
       972         2       -2.00000       23.64976       14.77145        1.29390
       973         2       -2.00000       23.86480        7.17560        7.58528
       974         2       -2.00000       23.86480        7.17560        3.39103
       975         2       -2.00000       23.86480       17.74812        5.48815
       976         2       -2.00000       23.86480       17.74812        1.29390
       977         2       -2.00000       24.15712       10.10882        3.39103
       978         2       -2.00000       24.15712       10.10882        7.58528
       979         2       -2.00000       24.15712       20.68134        1.29390
       980         2       -2.00000       24.15712       20.68134        5.48815
       981         2       -2.00000       24.84386        2.49584        5.48815
       982         2       -2.00000       24.84386        2.49584        1.29390
       983         2       -2.00000       24.84386       13.06836        3.39103
       984         2       -2.00000       24.84386       13.06836        7.58528
       985         2       -2.00000       25.22893        5.49560        5.48815
       986         2       -2.00000       25.22893        5.49560        1.29390
       987         2       -2.00000       25.22893       16.06813        7.58528
       988         2       -2.00000       25.22893       16.06813        3.39103
       989         2       -2.00000       25.50712        8.45417        1.29390
       990         2       -2.00000       25.50712        8.45417        5.48815
       991         2       -2.00000       25.50712       19.02670        7.58528
       992         2       -2.00000       25.50712       19.02670        3.39103
       993         2       -2.00000       25.95629       11.37589        5.48815
       994         2       -2.00000       25.95629       11.37589        1.29390
       995         2       -2.00000       25.95629        0.80336        7.58528
       996         2       -2.00000       25.95629        0.80336        3.39103
       997         2       -2.00000       26.49798        3.77697        3.39103
       998         2       -2.00000       26.49798        3.77697        7.58528
       999         2       -2.00000       26.49798       14.34950        1.29390
      1000         2       -2.00000       26.49798       14.34950        5.48815
      1001         2       -2.00000       26.84841        6.76532        7.58528
      1002         2       -2.00000       26.84841        6.76532        3.39103
      1003         2       -2.00000       26.84841       17.33785        5.48815
      1004         2       -2.00000       26.84841       17.33785        1.29390
      1005         2       -2.00000       27.21265       20.28073        1.29390
      1006         2       -2.00000       27.21265       20.28073        5.48815
      1007         2       -2.00000       27.21265        9.70820        3.39103
      1008         2       -2.00000       27.21265        9.70820        7.58528
      1009         2       -2.00000       27.71866       12.65183        7.58528
      1010         2       -2.00000       27.71866       12.65183        3.39103
      1011         2       -2.00000       27.71866        2.07930        5.48815
      1012         2       -2.00000       27.71866        2.07930        1.29390
      1013         2       -2.00000       28.14389        5.05868        1.29390
      1014         2       -2.00000       28.14389        5.05868        5.48815
      1015         2       -2.00000       28.14389       15.63121        7.58528
      1016         2       -2.00000       28.14389       15.63121        3.39103
      1017         2       -2.00000       28.50997       18.59841        3.39103
      1018         2       -2.00000       28.50997       18.59841        7.58528
      1019         2       -2.00000       28.50997        8.02588        1.29390
      1020         2       -2.00000       28.50997        8.02588        5.48815
      1021         2       -2.00000       28.93966       10.96847        1.29390
      1022         2       -2.00000       28.93966       10.96847        5.48815
      1023         2       -2.00000       28.93966        0.39594        3.39103
      1024         2       -2.00000       28.93966        0.39594        7.58528
      1025         2       -2.00000       29.40329       13.92969        1.29390
      1026         2       -2.00000       29.40329       13.92969        5.48815
      1027         2       -2.00000       29.40329        3.35716        7.58528
      1028         2       -2.00000       29.40329        3.35716        3.39103
      1029         2       -2.00000       29.80161       16.90175        1.29390
      1030         2       -2.00000       29.80161       16.90175        5.48815
      1031         2       -2.00000       29.80161        6.32922        7.58528
      1032         2       -2.00000       29.80161        6.32922        3.39103
      1033         2       -2.00000       30.20121       19.85747        1.29390
      1034         2       -2.00000       30.20121       19.85747        5.48815
      1035         2       -2.00000       30.20121        9.28494        7.58528
      1036         2       -2.00000       30.20121        9.28494        3.39103
      1037         2       -2.00000       30.64935       12.23732        7.58528
      1038         2       -2.00000       30.64935       12.23732        3.39103
      1039         2       -2.00000       30.64935        1.66479        1.29390
      1040         2       -2.00000       30.64935        1.66479        5.48815
      1041         2       -2.00000       31.07585       15.20363        3.39103
      1042         2       -2.00000       31.07585       15.20363        7.58528
      1043         2       -2.00000       31.07585        4.63111        1.29390
      1044         2       -2.00000       31.07585        4.63111        5.48815
      1045         2       -2.00000       31.47697       18.16711        7.58528
      1046         2       -2.00000       31.47697       18.16711        3.39103
      1047         2       -2.00000       31.47697        7.59459        1.29390
      1048         2       -2.00000       31.47697        7.59459        5.48815
      1049         2       -2.00000       31.90060       21.12146        3.39103
      1050         2       -2.00000       31.90060       21.12146        7.58528
      1051         2       -2.00000       31.90060       10.54893        1.29390
      1052         2       -2.00000       31.90060       10.54893        5.48815
      1053         2       -2.00000       32.33700       13.50858        5.48815
      1054         2       -2.00000       32.33700       13.50858        1.29390
      1055         2       -2.00000       32.33700        2.93605        7.58528
      1056         2       -2.00000       32.33700        2.93605        3.39103
      1057         2       -2.00000       32.75098       16.47301        1.29390
      1058         2       -2.00000       32.75098       16.47301        5.48815
      1059         2       -2.00000       32.75098        5.90049        7.58528
      1060         2       -2.00000       32.75098        5.90049        3.39103
      1061         2       -2.00000       33.16415       19.43193        5.48815
      1062         2       -2.00000       33.16415       19.43193        1.29390
      1063         2       -2.00000       33.16415        8.85940        7.58528
      1064         2       -2.00000       33.16415        8.85940        3.39103
      1065         2       -2.00000       33.59440       11.81662        7.58528
      1066         2       -2.00000       33.59440       11.81662        3.39103
      1067         2       -2.00000       33.59440        1.24409        5.48815
      1068         2       -2.00000       33.59440        1.24409        1.29390
      1069         2       -2.00000       34.01843       14.77866        7.58528
      1070         2       -2.00000       34.01843       14.77866        3.39103
      1071         2       -2.00000       34.01843        4.20613        1.29390
      1072         2       -2.00000       34.01843        4.20613        5.48815
      1073         2       -2.00000       34.43256       17.74019        3.39103
      1074         2       -2.00000       34.43256       17.74019        7.58528
      1075         2       -2.00000       34.43256        7.16767        1.29390
      1076         2       -2.00000       34.43256        7.16767        5.48815
      1077         2       -2.00000       34.85452       10.12578        5.48815
      1078         2       -2.00000       34.85452       20.69830        7.58528
      1079         2       -2.00000       34.85452       10.12578        1.29390
      1080         2       -2.00000       34.85452       20.69830        3.39103
      1081         2       -2.00000       35.28126       13.08549        5.48815
      1082         2       -2.00000       35.28126        2.51296        7.58528
      1083         2       -2.00000       35.28126       13.08549        1.29390
      1084         2       -2.00000       35.28126        2.51296        3.39103
      1085         2       -2.00000       35.70018       16.04719        5.48815
      1086         2       -2.00000       35.70018        5.47467        7.58528
      1087         2       -2.00000       35.70018       16.04719        1.29390
      1088         2       -2.00000       35.70018        5.47467        3.39103
      1089         2       -2.00000       36.11862        8.43449        7.58528
      1090         2       -2.00000       36.11862       19.00702        5.48815
      1091         2       -2.00000       36.11862        8.43449        3.39103
      1092         2       -2.00000       36.11862       19.00702        1.29390
      1093         2       -2.00000       36.54321       11.39340        7.58528
      1094         2       -2.00000       36.54321        0.82087        5.48815
      1095         2       -2.00000       36.54321       11.39340        3.39103
      1096         2       -2.00000       36.54321        0.82087        1.29390
      1097         2       -2.00000       36.96548       14.35411        7.58528
      1098         2       -2.00000       36.96548        3.78158        5.48815
      1099         2       -2.00000       36.96548       14.35411        3.39103
      1100         2       -2.00000       36.96548        3.78158        1.29390
      1101         2       -2.00000       37.38416       17.31493        7.58528
      1102         2       -2.00000       37.38416        6.74240        5.48815
      1103         2       -2.00000       37.38416       17.31493        3.39103
      1104         2       -2.00000       37.38416        6.74240        1.29390
      1105         2       -2.00000       37.80620        9.70175        5.48815
      1106         2       -2.00000       37.80620       20.27428        7.58528
      1107         2       -2.00000       37.80620        9.70175        1.29390
      1108         2       -2.00000       37.80620       20.27428        3.39103
      1109         2       -2.00000       38.22943       12.66145        5.48815
      1110         2       -2.00000       38.22943        2.08892        7.58528
      1111         2       -2.00000       38.22943       12.66145        1.29390
      1112         2       -2.00000       38.22943        2.08892        3.39103
      1113         2       -2.00000       38.64931       15.62231        5.48815
      1114         2       -2.00000       38.64931        5.04978        7.58528
      1115         2       -2.00000       38.64931       15.62231        1.29390
      1116         2       -2.00000       38.64931        5.04978        3.39103
      1117         2       -2.00000       39.07006        8.00998        7.58528
      1118         2       -2.00000       39.07006       18.58251        5.48815
      1119         2       -2.00000       39.07006        8.00998        3.39103
      1120         2       -2.00000       39.07006       18.58251        1.29390
      1121         2       -2.00000       39.49337       10.96931        7.58528
      1122         2       -2.00000       39.49337        0.39679        5.48815
      1123         2       -2.00000       39.49337       10.96931        3.39103
      1124         2       -2.00000       39.49337        0.39679        1.29390
      1125         2       -2.00000       39.91413       13.92952        7.58528
      1126         2       -2.00000       39.91413        3.35699        5.48815
      1127         2       -2.00000       39.91413       13.92952        3.39103
      1128         2       -2.00000       39.91413        3.35699        1.29390
      1129         2       -2.00000       40.33401       16.89037        7.58528
      1130         2       -2.00000       40.33401        6.31785        5.48815
      1131         2       -2.00000       40.33401       16.89037        3.39103
      1132         2       -2.00000       40.33401        6.31785        1.29390
      1133         2       -2.00000       40.75724        9.27754        5.48815
      1134         2       -2.00000       40.75724       19.85007        7.58528
      1135         2       -2.00000       40.75724        9.27754        1.29390
      1136         2       -2.00000       40.75724       19.85007        3.39103
      1137         2       -2.00000       41.17927       12.23690        5.48815
      1138         2       -2.00000       41.17927        1.66437        7.58528
      1139         2       -2.00000       41.17927       12.23690        1.29390
      1140         2       -2.00000       41.17927        1.66437        3.39103
      1141         2       -2.00000       41.59795       15.19771        5.48815
      1142         2       -2.00000       41.59795        4.62518        7.58528
      1143         2       -2.00000       41.59795       15.19771        1.29390
      1144         2       -2.00000       41.59795        4.62518        3.39103
      1145         2       -2.00000       42.02022        7.58589        7.58528
      1146         2       -2.00000       42.02022       18.15842        5.48815
      1147         2       -2.00000       42.02022        7.58589        3.39103
      1148         2       -2.00000       42.02022       18.15842        1.29390
      1149         2       -2.00000       42.44481       10.54481        7.58528
      1150         2       -2.00000       42.44481       21.11733        5.48815
      1151         2       -2.00000       42.44481       10.54481        3.39103
      1152         2       -2.00000       42.44481       21.11733        1.29390
      1153         2       -2.00000       42.86325       13.50463        7.58528
      1154         2       -2.00000       42.86325        2.93210        5.48815
      1155         2       -2.00000       42.86325       13.50463        3.39103
      1156         2       -2.00000       42.86325        2.93210        1.29390
      1157         2       -2.00000       43.28217       16.46633        7.58528
      1158         2       -2.00000       43.28217        5.89380        5.48815
      1159         2       -2.00000       43.28217       16.46633        3.39103
      1160         2       -2.00000       43.28217        5.89380        1.29390
      1161         2       -2.00000       43.70892        8.85352        5.48815
      1162         2       -2.00000       43.70892       19.42605        7.58528
      1163         2       -2.00000       43.70892        8.85352        1.29390
      1164         2       -2.00000       43.70892       19.42605        3.39103
      1165         2       -2.00000       44.13087       11.81165        5.48815
      1166         2       -2.00000       44.13087        1.23912        7.58528
      1167         2       -2.00000       44.13087       11.81165        1.29390
      1168         2       -2.00000       44.13087        1.23912        3.39103
      1169         2       -2.00000       44.54500       14.77316        5.48815
      1170         2       -2.00000       44.54500        4.20063        7.58528
      1171         2       -2.00000       44.54500       14.77316        1.29390
      1172         2       -2.00000       44.54500        4.20063        3.39103
      1173         2       -2.00000       44.96903       17.73520        1.29390
      1174         2       -2.00000       44.96903       17.73520        5.48815
      1175         2       -2.00000       44.96903        7.16268        3.39103
      1176         2       -2.00000       44.96903        7.16268        7.58528
      1177         2       -2.00000       45.39929       10.11990        3.39103
      1178         2       -2.00000       45.39929       10.11990        7.58528
      1179         2       -2.00000       45.39929       20.69242        1.29390
      1180         2       -2.00000       45.39929       20.69242        5.48815
      1181         2       -2.00000       45.81246       13.07881        7.58528
      1182         2       -2.00000       45.81246       13.07881        3.39103
      1183         2       -2.00000       45.81246        2.50628        1.29390
      1184         2       -2.00000       45.81246        2.50628        5.48815
      1185         2       -2.00000       46.22643       16.04324        7.58528
      1186         2       -2.00000       46.22643       16.04324        3.39103
      1187         2       -2.00000       46.22643        5.47071        5.48815
      1188         2       -2.00000       46.22643        5.47071        1.29390
      1189         2       -2.00000       46.66283        8.43036        1.29390
      1190         2       -2.00000       46.66283        8.43036        5.48815
      1191         2       -2.00000       46.66283       19.00289        3.39103
      1192         2       -2.00000       46.66283       19.00289        7.58528
      1193         2       -2.00000       47.08646       11.38471        5.48815
      1194         2       -2.00000       47.08646       11.38471        1.29390
      1195         2       -2.00000       47.08646        0.81218        3.39103
      1196         2       -2.00000       47.08646        0.81218        7.58528
      1197         2       -2.00000       47.48758       14.34819        5.48815
      1198         2       -2.00000       47.48758       14.34819        1.29390
      1199         2       -2.00000       47.48758        3.77566        7.58528
      1200         2       -2.00000       47.48758        3.77566        3.39103
      1201         2       -2.00000       47.91416       17.31450        5.48815
      1202         2       -2.00000       47.91416       17.31450        1.29390
      1203         2       -2.00000       47.91416        6.74197        7.58528
      1204         2       -2.00000       47.91416        6.74197        3.39103
      1205         2       -2.00000       48.36222        9.69435        7.58528
      1206         2       -2.00000       48.36222        9.69435        3.39103
      1207         2       -2.00000       48.36222       20.26688        5.48815
      1208         2       -2.00000       48.36222       20.26688        1.29390
      1209         2       -2.00000       48.76190       12.65007        3.39103
      1210         2       -2.00000       48.76190       12.65007        7.58528
      1211         2       -2.00000       48.76190        2.07754        1.29390
      1212         2       -2.00000       48.76190        2.07754        5.48815
      1213         2       -2.00000       49.16015       15.62216        3.39103
      1214         2       -2.00000       49.16015       15.62216        7.58528
      1215         2       -2.00000       49.16015        5.04963        5.48815
      1216         2       -2.00000       49.16015        5.04963        1.29390
      1217         2       -2.00000       49.62377        8.01085        1.29390
      1218         2       -2.00000       49.62377        8.01085        5.48815
      1219         2       -2.00000       49.62377       18.58337        3.39103
      1220         2       -2.00000       49.62377       18.58337        7.58528
      1221         2       -2.00000       50.05355       10.95341        1.29390
      1222         2       -2.00000       50.05355       10.95341        5.48815
      1223         2       -2.00000       50.05355        0.38089        7.58528
      1224         2       -2.00000       50.05355        0.38089        3.39103
      1225         2       -2.00000       50.41954       13.92062        1.29390
      1226         2       -2.00000       50.41954       13.92062        5.48815
      1227         2       -2.00000       50.41954        3.34809        3.39103
      1228         2       -2.00000       50.41954        3.34809        7.58528
      1229         2       -2.00000       50.84477       16.90000        1.29390
      1230         2       -2.00000       50.84477       16.90000        5.48815
      1231         2       -2.00000       50.84477        6.32747        7.58528
      1232         2       -2.00000       50.84477        6.32747        3.39103
      1233         2       -2.00000       51.35078        9.27109        3.39103
      1234         2       -2.00000       51.35078        9.27109        7.58528
      1235         2       -2.00000       51.35078       19.84362        5.48815
      1236         2       -2.00000       51.35078       19.84362        1.29390
      1237         2       -2.00000       51.71502       12.21398        7.58528
      1238         2       -2.00000       51.71502       12.21398        3.39103
      1239         2       -2.00000       51.71502        1.64145        5.48815
      1240         2       -2.00000       51.71502        1.64145        1.29390
      1241         2       -2.00000       52.06545       15.20232        7.58528
      1242         2       -2.00000       52.06545       15.20232        3.39103
      1243         2       -2.00000       52.06545        4.62979        5.48815
      1244         2       -2.00000       52.06545        4.62979        1.29390
      1245         2       -2.00000       52.60714       18.17593        7.58528
      1246         2       -2.00000       52.60714       18.17593        3.39103
      1247         2       -2.00000       52.60714        7.60340        1.29390
      1248         2       -2.00000       52.60714        7.60340        5.48815
      1249         2       -2.00000       53.05632       10.52512        1.29390
      1250         2       -2.00000       53.05632       10.52512        5.48815
      1251         2       -2.00000       53.05632       21.09765        7.58528
      1252         2       -2.00000       53.05632       21.09765        3.39103
      1253         2       -2.00000       53.33450       13.48372        1.29390
      1254         2       -2.00000       53.33450       13.48372        5.48815
      1255         2       -2.00000       53.33450        2.91119        3.39103
      1256         2       -2.00000       53.33450        2.91119        7.58528
      1257         2       -2.00000       53.71958       16.48346        5.48815
      1258         2       -2.00000       53.71958       16.48346        1.29390
      1259         2       -2.00000       53.71958        5.91093        3.39103
      1260         2       -2.00000       53.71958        5.91093        7.58528
      1261         2       -2.00000       54.40631        8.87048        7.58528
      1262         2       -2.00000       54.40631        8.87048        3.39103
      1263         2       -2.00000       54.40631       19.44301        5.48815
      1264         2       -2.00000       54.40631       19.44301        1.29390
      1265         2       -2.00000       54.69871       11.80370        7.58528
      1266         2       -2.00000       54.69871       11.80370        3.39103
      1267         2       -2.00000       54.69871        1.23117        1.29390
      1268         2       -2.00000       54.69871        1.23117        5.48815
      1269         2       -2.00000       54.91368       14.78037        7.58528
      1270         2       -2.00000       54.91368       14.78037        3.39103
      1271         2       -2.00000       54.91368        4.20784        1.29390
      1272         2       -2.00000       54.91368        4.20784        5.48815
      1273         2       -2.00000       55.69468       17.82932        3.39103
      1274         2       -2.00000       55.69468       17.82932        7.58528
      1275         2       -2.00000       55.69468        7.25679        1.29390
      1276         2       -2.00000       55.69468        7.25679        5.48815
      1277         2       -2.00000       56.12518       10.16853        5.48815
      1278         2       -2.00000       56.12518       10.16853        1.29390
      1279         2       -2.00000       56.12518       20.74106        7.58528
      1280         2       -2.00000       56.12518       20.74106        3.39103
      1281         2       -2.00000       56.27573       13.11810        1.29390
      1282         2       -2.00000       56.27573       13.11810        5.48815
      1283         2       -2.00000       56.27573        2.54557        7.58528
      1284         2       -2.00000       56.27573        2.54557        3.39103
      1285         2       -2.00000       56.45709       16.03286        1.29390
      1286         2       -2.00000       56.45709       16.03286        5.48815
      1287         2       -2.00000       56.45709        5.46033        7.58528
      1288         2       -2.00000       56.45709        5.46033        3.39103
      1289         2       -2.00000       57.60569        8.59086        7.58528
      1290         2       -2.00000       57.60569        8.59086        3.39103
      1291         2       -2.00000       57.60569       19.16338        5.48815
      1292         2       -2.00000       57.60569       19.16338        1.29390
      1293         2       -2.00000       57.71864       11.55949        3.39103
      1294         2       -2.00000       57.71864       11.55949        7.58528
      1295         2       -2.00000       57.71864        0.98697        1.29390
      1296         2       -2.00000       57.71864        0.98697        5.48815
      1297         2       -2.00000       57.79192       14.54150        7.58528
      1298         2       -2.00000       57.79192       14.54150        3.39103
      1299         2       -2.00000       57.79192        3.96897        1.29390
      1300         2       -2.00000       57.79192        3.96897        5.48815
      1301         2       -2.00000       59.23794       15.89368        1.29390
      1302         2       -2.00000       59.23794       15.89368        5.48815
      1303         2       -2.00000       59.23794        5.32115        7.58528
      1304         2       -2.00000       59.23794        5.32115        3.39103
      1305         2       -2.00000       59.23794       12.99651        1.29390
      1306         2       -2.00000       59.23794       12.99651        5.48815
      1307         2       -2.00000       59.23794        2.42398        3.39103
      1308         2       -2.00000       59.23794        2.42398        7.58528
      1309         2       -2.00000       59.23794       10.07811        1.29390
      1310         2       -2.00000       59.23794       10.07811        5.48815
      1311         2       -2.00000       59.23794       20.65064        3.39103
      1312         2       -2.00000       59.23794       20.65064        7.58528
      1313         2       -2.00000       59.23794        7.24893        5.48815
      1314         2       -2.00000       59.23794        7.24893        1.29390
      1315         2       -2.00000       59.23794       17.82145        7.58528
      1316         2       -2.00000       59.23794       17.82145        3.39103
      1317         2       -2.00000       60.68389       14.54150        7.58528
      1318         2       -2.00000       60.68389       14.54150        3.39103
      1319         2       -2.00000       60.68389        3.96897        1.29390
      1320         2       -2.00000       60.68389        3.96897        5.48815
      1321         2       -2.00000       60.75717       11.55949        7.58528
      1322         2       -2.00000       60.75717       11.55949        3.39103
      1323         2       -2.00000       60.75717        0.98697        1.29390
      1324         2       -2.00000       60.75717        0.98697        5.48815
      1325         2       -2.00000       60.87012        8.59086        3.39103
      1326         2       -2.00000       60.87012        8.59086        7.58528
      1327         2       -2.00000       60.87012       19.16338        5.48815
      1328         2       -2.00000       60.87012       19.16338        1.29390
      1329         2       -2.00000       62.01872       16.03286        5.48815
      1330         2       -2.00000       62.01872       16.03286        1.29390
      1331         2       -2.00000       62.01872        5.46033        3.39103
      1332         2       -2.00000       62.01872        5.46033        7.58528
      1333         2       -2.00000       62.20008       13.11810        5.48815
      1334         2       -2.00000       62.20008       13.11810        1.29390
      1335         2       -2.00000       62.20008        2.54557        3.39103
      1336         2       -2.00000       62.20008        2.54557        7.58528
      1337         2       -2.00000       62.35063       10.16853        1.29390
      1338         2       -2.00000       62.35063       10.16853        5.48815
      1339         2       -2.00000       62.35063       20.74106        3.39103
      1340         2       -2.00000       62.35063       20.74106        7.58528
      1341         2       -2.00000       62.78112       17.82932        3.39103
      1342         2       -2.00000       62.78112       17.82932        7.58528
      1343         2       -2.00000       62.78112        7.25679        5.48815
      1344         2       -2.00000       62.78112        7.25679        1.29390
      1345         2       -2.00000       63.56213       14.78037        7.58528
      1346         2       -2.00000       63.56213       14.78037        3.39103
      1347         2       -2.00000       63.56213        4.20784        1.29390
      1348         2       -2.00000       63.56213        4.20784        5.48815
      1349         2       -2.00000       63.77718       11.80370        7.58528
      1350         2       -2.00000       63.77718       11.80370        3.39103
      1351         2       -2.00000       63.77718        1.23117        5.48815
      1352         2       -2.00000       63.77718        1.23117        1.29390
      1353         2       -2.00000       64.06950        8.87048        3.39103
      1354         2       -2.00000       64.06950        8.87048        7.58528
      1355         2       -2.00000       64.06950       19.44301        1.29390
      1356         2       -2.00000       64.06950       19.44301        5.48815
      1357         2       -2.00000       64.75623       16.48346        5.48815
      1358         2       -2.00000       64.75623       16.48346        1.29390
      1359         2       -2.00000       64.75623        5.91093        7.58528
      1360         2       -2.00000       64.75623        5.91093        3.39103
      1361         2       -2.00000       65.14130       13.48372        5.48815
      1362         2       -2.00000       65.14130       13.48372        1.29390
      1363         2       -2.00000       65.14130        2.91119        7.58528
      1364         2       -2.00000       65.14130        2.91119        3.39103
      1365         2       -2.00000       65.41949       10.52512        1.29390
      1366         2       -2.00000       65.41949       10.52512        5.48815
      1367         2       -2.00000       65.41949       21.09765        7.58528
      1368         2       -2.00000       65.41949       21.09765        3.39103
      1369         2       -2.00000       65.86867       18.17593        7.58528
      1370         2       -2.00000       65.86867       18.17593        3.39103
      1371         2       -2.00000       65.86867        7.60340        5.48815
      1372         2       -2.00000       65.86867        7.60340        1.29390
      1373         2       -2.00000       66.41036       15.20232        7.58528
      1374         2       -2.00000       66.41036       15.20232        3.39103
      1375         2       -2.00000       66.41036        4.62979        1.29390
      1376         2       -2.00000       66.41036        4.62979        5.48815
      1377         2       -2.00000       66.76079       12.21398        7.58528
      1378         2       -2.00000       66.76079       12.21398        3.39103
      1379         2       -2.00000       66.76079        1.64145        1.29390
      1380         2       -2.00000       66.76079        1.64145        5.48815
      1381         2       -2.00000       67.12503        9.27109        3.39103
      1382         2       -2.00000       67.12503       19.84362        1.29390
      1383         2       -2.00000       67.12503       19.84362        5.48815
      1384         2       -2.00000       67.12503        9.27109        7.58528
      1385         2       -2.00000       67.63104       16.90000        5.48815
      1386         2       -2.00000       67.63104       16.90000        1.29390
      1387         2       -2.00000       67.63104        6.32747        3.39103
      1388         2       -2.00000       67.63104        6.32747        7.58528
      1389         2       -2.00000       68.05626       13.92062        5.48815
      1390         2       -2.00000       68.05626       13.92062        1.29390
      1391         2       -2.00000       68.05626        3.34809        3.39103
      1392         2       -2.00000       68.05626        3.34809        7.58528
      1393         2       -2.00000       68.42234       10.95341        1.29390
      1394         2       -2.00000       68.42234       10.95341        5.48815
      1395         2       -2.00000       68.42234        0.38089        3.39103
      1396         2       -2.00000       68.42234        0.38089        7.58528
      1397         2       -2.00000       68.85204       18.58337        3.39103
      1398         2       -2.00000       68.85204       18.58337        7.58528
      1399         2       -2.00000       68.85204        8.01085        1.29390
      1400         2       -2.00000       68.85204        8.01085        5.48815
      1401         2       -2.00000       69.31566       15.62216        3.39103
      1402         2       -2.00000       69.31566       15.62216        7.58528
      1403         2       -2.00000       69.31566        5.04963        1.29390
      1404         2       -2.00000       69.31566        5.04963        5.48815
      1405         2       -2.00000       69.71398       12.65007        3.39103
      1406         2       -2.00000       69.71398       12.65007        7.58528
      1407         2       -2.00000       69.71398        2.07754        5.48815
      1408         2       -2.00000       69.71398        2.07754        1.29390
      1409         2       -2.00000       70.11359        9.69435        3.39103
      1410         2       -2.00000       70.11359       20.26688        1.29390
      1411         2       -2.00000       70.11359       20.26688        5.48815
      1412         2       -2.00000       70.11359        9.69435        7.58528
      1413         2       -2.00000       70.56172       17.31450        1.29390
      1414         2       -2.00000       70.56172       17.31450        5.48815
      1415         2       -2.00000       70.56172        6.74197        3.39103
      1416         2       -2.00000       70.56172        6.74197        7.58528
      1417         2       -2.00000       70.98823       14.34819        1.29390
      1418         2       -2.00000       70.98823       14.34819        5.48815
      1419         2       -2.00000       70.98823        3.77566        7.58528
      1420         2       -2.00000       70.98823        3.77566        3.39103
      1421         2       -2.00000       71.38934       11.38471        1.29390
      1422         2       -2.00000       71.38934       11.38471        5.48815
      1423         2       -2.00000       71.38934        0.81218        3.39103
      1424         2       -2.00000       71.38934        0.81218        7.58528
      1425         2       -2.00000       71.81297       19.00289        7.58528
      1426         2       -2.00000       71.81297       19.00289        3.39103
      1427         2       -2.00000       71.81297        8.43036        1.29390
      1428         2       -2.00000       71.81297        8.43036        5.48815
      1429         2       -2.00000       72.24938       16.04324        7.58528
      1430         2       -2.00000       72.24938       16.04324        3.39103
      1431         2       -2.00000       72.24938        5.47071        1.29390
      1432         2       -2.00000       72.24938        5.47071        5.48815
      1433         2       -2.00000       72.66335       13.07881        3.39103
      1434         2       -2.00000       72.66335       13.07881        7.58528
      1435         2       -2.00000       72.66335        2.50628        5.48815
      1436         2       -2.00000       72.66335        2.50628        1.29390
      1437         2       -2.00000       73.07652       10.11990        3.39103
      1438         2       -2.00000       73.07652       20.69242        5.48815
      1439         2       -2.00000       73.07652       20.69242        1.29390
      1440         2       -2.00000       73.07652       10.11990        7.58528
      1441         2       -2.00000       73.50678       17.73520        1.29390
      1442         2       -2.00000       73.50678       17.73520        5.48815
      1443         2       -2.00000       73.50678        7.16268        7.58528
      1444         2       -2.00000       73.50678        7.16268        3.39103
      1445         2       -2.00000       73.93081       14.77316        1.29390
      1446         2       -2.00000       73.93081       14.77316        5.48815
      1447         2       -2.00000       73.93081        4.20063        7.58528
      1448         2       -2.00000       73.93081        4.20063        3.39103
      1449         2       -2.00000       74.34494        1.23912        7.58528
      1450         2       -2.00000       74.34494        1.23912        3.39103
      1451         2       -2.00000       74.34494       11.81165        1.29390
      1452         2       -2.00000       74.34494       11.81165        5.48815
      1453         2       -2.00000       74.76689       19.42605        7.58528
      1454         2       -2.00000       74.76689       19.42605        3.39103
      1455         2       -2.00000       74.76689        8.85352        1.29390
      1456         2       -2.00000       74.76689        8.85352        5.48815
      1457         2       -2.00000       75.19363        5.89380        1.29390
      1458         2       -2.00000       75.19363       16.46633        3.39103
      1459         2       -2.00000       75.19363        5.89380        5.48815
      1460         2       -2.00000       75.19363       16.46633        7.58528
      1461         2       -2.00000       75.61255        2.93210        1.29390
      1462         2       -2.00000       75.61255       13.50463        3.39103
      1463         2       -2.00000       75.61255        2.93210        5.48815
      1464         2       -2.00000       75.61255       13.50463        7.58528
      1465         2       -2.00000       76.03099       21.11733        1.29390
      1466         2       -2.00000       76.03099       10.54481        3.39103
      1467         2       -2.00000       76.03099       21.11733        5.48815
      1468         2       -2.00000       76.03099       10.54481        7.58528
      1469         2       -2.00000       76.45558        7.58589        3.39103
      1470         2       -2.00000       76.45558       18.15842        1.29390
      1471         2       -2.00000       76.45558        7.58589        7.58528
      1472         2       -2.00000       76.45558       18.15842        5.48815
      1473         2       -2.00000       76.87785        4.62518        3.39103
      1474         2       -2.00000       76.87785       15.19771        1.29390
      1475         2       -2.00000       76.87785        4.62518        7.58528
      1476         2       -2.00000       76.87785       15.19771        5.48815
      1477         2       -2.00000       77.29654        1.66437        3.39103
      1478         2       -2.00000       77.29654       12.23690        1.29390
      1479         2       -2.00000       77.29654        1.66437        7.58528
      1480         2       -2.00000       77.29654       12.23690        5.48815
      1481         2       -2.00000       77.71857       19.85007        3.39103
      1482         2       -2.00000       77.71857        9.27754        1.29390
      1483         2       -2.00000       77.71857       19.85007        7.58528
      1484         2       -2.00000       77.71857        9.27754        5.48815
      1485         2       -2.00000       78.14180        6.31785        1.29390
      1486         2       -2.00000       78.14180       16.89037        3.39103
      1487         2       -2.00000       78.14180        6.31785        5.48815
      1488         2       -2.00000       78.14180       16.89037        7.58528
      1489         2       -2.00000       78.56168        3.35699        1.29390
      1490         2       -2.00000       78.56168       13.92952        3.39103
      1491         2       -2.00000       78.56168        3.35699        5.48815
      1492         2       -2.00000       78.56168       13.92952        7.58528
      1493         2       -2.00000       78.98243        0.39679        1.29390
      1494         2       -2.00000       78.98243       10.96931        3.39103
      1495         2       -2.00000       78.98243        0.39679        5.48815
      1496         2       -2.00000       78.98243       10.96931        7.58528
      1497         2       -2.00000       79.40574        8.00998        3.39103
      1498         2       -2.00000       79.40574       18.58251        1.29390
      1499         2       -2.00000       79.40574        8.00998        7.58528
      1500         2       -2.00000       79.40574       18.58251        5.48815
      1501         2       -2.00000        0.00176        5.04978        3.39103
      1502         2       -2.00000        0.00176       15.62231        1.29390
      1503         2       -2.00000        0.00176        5.04978        7.58528
      1504         2       -2.00000        0.00176       15.62231        5.48815
