# Supplementary material for: Quantitative prediction of grain boundary thermal conductivities from local atomic environments
Source: Nat Commun. 2020 Apr 15;11:1854. doi: 10.1038/s41467-020-15619-9 (PMC7160158; doi:10.1038/s41467-020-15619-9)
Supplement: Supplementary file 4 — Supplementary Data 1 [file 41467_2020_15619_MOESM4_ESM.zip › MgO_GBs/sym_tilt/standard_pressure/001/s25_710.lmp]

LAMMPS data file

      1048          atoms
         0          bonds
         0         angles
         0      dihedrals
         0      impropers
         2     atom types
         0     bond types
         0    angle types
         0 dihedral types
         0 improper types

      0.0000000     80.2232830 xlo xhi
      0.0000000     14.8852860 ylo yhi
      0.0000000      8.3862500 zlo zhi
      0.0000000      0.0000000      0.0000000 xy xz yz

Masses

1                24.30500 # Mg
2                15.99940 # O

Atoms

         1         1        2.00000        0.00008       14.36342        8.29380
         2         1        2.00000        0.00008       14.36342        4.10067
         3         1        2.00000        0.29827       12.27950        6.19724
         4         1        2.00000        0.29827       12.27950        2.00411
         5         1        2.00000        0.59654       10.19562        8.29380
         6         1        2.00000        0.59654       10.19562        4.10067
         7         1        2.00000        0.89505        8.11180        6.19724
         8         1        2.00000        0.89505        8.11180        2.00411
         9         1        2.00000        1.19372        6.02798        8.29380
        10         1        2.00000        1.19372        6.02798        4.10067
        11         1        2.00000        1.49239        3.94415        6.19724
        12         1        2.00000        1.49239        3.94415        2.00411
        13         1        2.00000        1.79090        1.86032        8.29380
        14         1        2.00000        1.79090        1.86032        4.10067
        15         1        2.00000        2.08925       14.66174        6.19724
        16         1        2.00000        2.08925       14.66174        2.00411
        17         1        2.00000        2.38744       12.57781        8.29380
        18         1        2.00000        2.38744       12.57781        4.10067
        19         1        2.00000        2.68572       10.49384        6.19724
        20         1        2.00000        2.68572       10.49384        2.00411
        21         1        2.00000        2.98423        8.40990        8.29380
        22         1        2.00000        2.98423        8.40990        4.10067
        23         1        2.00000        3.28290        6.32607        6.19724
        24         1        2.00000        3.28290        6.32607        2.00411
        25         1        2.00000        3.58173        4.24235        8.29380
        26         1        2.00000        3.58173        4.24235        4.10067
        27         1        2.00000        3.88024        2.15863        6.19724
        28         1        2.00000        3.88024        2.15863        2.00411
        29         1        2.00000        4.17843        0.07478        8.29380
        30         1        2.00000        4.17843        0.07478        4.10067
        31         1        2.00000        4.47646       12.87603        6.19724
        32         1        2.00000        4.47646       12.87603        2.00411
        33         1        2.00000        4.77465       10.79191        8.29380
        34         1        2.00000        4.77465       10.79191        4.10067
        35         1        2.00000        5.07316        8.70797        6.19724
        36         1        2.00000        5.07316        8.70797        2.00411
        37         1        2.00000        5.37215        6.62429        8.29380
        38         1        2.00000        5.37215        6.62429        4.10067
        39         1        2.00000        5.67114        4.54080        6.19724
        40         1        2.00000        5.67114        4.54080        2.00411
        41         1        2.00000        5.96974        2.45711        4.10067
        42         1        2.00000        5.96974        2.45711        8.29380
        43         1        2.00000        6.26768        0.37301        6.19724
        44         1        2.00000        6.26768        0.37301        2.00411
        45         1        2.00000        6.56539       13.17388        8.29380
        46         1        2.00000        6.56539       13.17388        4.10067
        47         1        2.00000        6.86342       11.08963        6.19724
        48         1        2.00000        6.86342       11.08963        2.00411
        49         1        2.00000        7.16217        9.00597        8.29380
        50         1        2.00000        7.16217        9.00597        4.10067
        51         1        2.00000        7.46157        6.92295        6.19724
        52         1        2.00000        7.46157        6.92295        2.00411
        53         1        2.00000        7.76080        4.83992        8.29380
        54         1        2.00000        7.76080        4.83992        4.10067
        55         1        2.00000        8.05915        2.75594        6.19724
        56         1        2.00000        8.05915        2.75594        2.00411
        57         1        2.00000        8.35662        0.67076        8.29380
        58         1        2.00000        8.35662        0.67076        4.10067
        59         1        2.00000        8.65393       13.47074        6.19724
        60         1        2.00000        8.65393       13.47074        2.00411
        61         1        2.00000        8.95212       11.38659        8.29380
        62         1        2.00000        8.95212       11.38659        4.10067
        63         1        2.00000        9.25167        9.30412        6.19724
        64         1        2.00000        9.25167        9.30412        2.00411
        65         1        2.00000        9.55179        7.22279        8.29380
        66         1        2.00000        9.55179        7.22279        4.10067
        67         1        2.00000        9.85078        5.14065        2.00411
        68         1        2.00000        9.85078        5.14065        6.19724
        69         1        2.00000       10.14784        3.05546        8.29380
        70         1        2.00000       10.14784        3.05546        4.10067
        71         1        2.00000       10.44403        0.96707        6.19724
        72         1        2.00000       10.44403        0.96707        2.00411
        73         1        2.00000       10.74206       13.76490        8.29380
        74         1        2.00000       10.74206       13.76490        4.10067
        75         1        2.00000       11.04145       11.68224        6.19724
        76         1        2.00000       11.04145       11.68224        2.00411
        77         1        2.00000       11.34269        9.60333        4.10067
        78         1        2.00000       11.34269        9.60333        8.29380
        79         1        2.00000       11.64393        7.52542        2.00411
        80         1        2.00000       11.64393        7.52542        6.19724
        81         1        2.00000       11.94148        5.44450        8.29380
        82         1        2.00000       11.94148        5.44450        4.10067
        83         1        2.00000       12.23373        3.35592        6.19724
        84         1        2.00000       12.23373        3.35592        2.00411
        85         1        2.00000       12.52679        1.25973        8.29380
        86         1        2.00000       12.52679        1.25973        4.10067
        87         1        2.00000       12.82931       14.05302        6.19724
        88         1        2.00000       12.82931       14.05302        2.00411
        89         1        2.00000       13.13512       11.97514        4.10067
        90         1        2.00000       13.13512       11.97514        8.29380
        91         1        2.00000       13.43740        9.90756        2.00411
        92         1        2.00000       13.43740        9.90756        6.19724
        93         1        2.00000       13.74032        7.83538        4.10067
        94         1        2.00000       13.74032        7.83538        8.29380
        95         1        2.00000       14.03274        5.75221        6.19724
        96         1        2.00000       14.03274        5.75221        2.00411
        97         1        2.00000       14.31408        3.65557        8.29380
        98         1        2.00000       14.31408        3.65557        4.10067
        99         1        2.00000       14.59671        1.54490        2.00411
       100         1        2.00000       14.59671        1.54490        6.19724
       101         1        2.00000       14.91543       14.33020        8.29380
       102         1        2.00000       14.91543       14.33020        4.10067
       103         1        2.00000       15.24114       12.26528        6.19724
       104         1        2.00000       15.24114       12.26528        2.00411
       105         1        2.00000       15.55144       10.22077        4.10067
       106         1        2.00000       15.55144       10.22077        8.29380
       107         1        2.00000       15.83335        8.16833        2.00411
       108         1        2.00000       15.83335        8.16833        6.19724
       109         1        2.00000       16.12384        6.06443        8.29380
       110         1        2.00000       16.12384        6.06443        4.10067
       111         1        2.00000       16.38336        3.93868        2.00411
       112         1        2.00000       16.38336        3.93868        6.19724
       113         1        2.00000       16.64633        1.80923        4.10067
       114         1        2.00000       16.64633        1.80923        8.29380
       115         1        2.00000       16.99266       14.60632        6.19724
       116         1        2.00000       16.99266       14.60632        2.00411
       117         1        2.00000       17.38599       12.56333        8.29380
       118         1        2.00000       17.38599       12.56333        4.10067
       119         1        2.00000       17.70464       10.54631        2.00411
       120         1        2.00000       17.70464       10.54631        6.19724
       121         1        2.00000       17.96897        8.52668        8.29380
       122         1        2.00000       17.96897        8.52668        4.10067
       123         1        2.00000       18.14586        6.44174        2.00411
       124         1        2.00000       18.14586        6.44174        6.19724
       125         1        2.00000       18.44903        4.10864        4.10067
       126         1        2.00000       18.44903        4.10864        8.29380
       127         1        2.00000       18.67678        2.02699        6.19724
       128         1        2.00000       18.67678        2.02699        2.00411
       129         1        2.00000       19.09146        0.05868        4.10067
       130         1        2.00000       19.09146        0.05868        8.29380
       131         1        2.00000       19.50926       12.94307        6.19724
       132         1        2.00000       19.50926       12.94307        2.00411
       133         1        2.00000       20.04860       10.93677        8.29380
       134         1        2.00000       20.04860       10.93677        4.10067
       135         1        2.00000       20.15682        8.82193        2.00411
       136         1        2.00000       20.15682        8.82193        6.19724
       137         1        2.00000       20.19348        6.71922        8.29380
       138         1        2.00000       20.19348        6.71922        4.10067
       139         1        2.00000       20.30973        4.66405        6.19724
       140         1        2.00000       20.30973        4.66405        2.00411
       141         1        2.00000       22.18944        4.66405        8.29380
       142         1        2.00000       22.18944        4.66405        4.10067
       143         1        2.00000       22.30568        6.71922        6.19724
       144         1        2.00000       22.30568        6.71922        2.00411
       145         1        2.00000       22.34234        8.82193        8.29380
       146         1        2.00000       22.34234        8.82193        4.10067
       147         1        2.00000       22.45057       10.93677        2.00411
       148         1        2.00000       22.45057       10.93677        6.19724
       149         1        2.00000       22.98991       12.94307        8.29380
       150         1        2.00000       22.98991       12.94307        4.10067
       151         1        2.00000       23.40771        0.05868        2.00411
       152         1        2.00000       23.40771        0.05868        6.19724
       153         1        2.00000       23.82238        2.02699        8.29380
       154         1        2.00000       23.82238        2.02699        4.10067
       155         1        2.00000       24.05014        4.10864        2.00411
       156         1        2.00000       24.05014        4.10864        6.19724
       157         1        2.00000       24.35330        6.44174        4.10067
       158         1        2.00000       24.35330        6.44174        8.29380
       159         1        2.00000       24.53019        8.52668        6.19724
       160         1        2.00000       24.53019        8.52668        2.00411
       161         1        2.00000       24.79445       10.54631        8.29380
       162         1        2.00000       24.79445       10.54631        4.10067
       163         1        2.00000       25.11318       12.56333        6.19724
       164         1        2.00000       25.11318       12.56333        2.00411
       165         1        2.00000       25.50651       14.60632        8.29380
       166         1        2.00000       25.50651       14.60632        4.10067
       167         1        2.00000       25.85284        1.80923        2.00411
       168         1        2.00000       25.85284        1.80923        6.19724
       169         1        2.00000       26.11573        3.93868        4.10067
       170         1        2.00000       26.11573        3.93868        8.29380
       171         1        2.00000       26.37533        6.06443        6.19724
       172         1        2.00000       26.37533        6.06443        2.00411
       173         1        2.00000       26.66582        8.16833        4.10067
       174         1        2.00000       26.66582        8.16833        8.29380
       175         1        2.00000       26.94772       10.22077        2.00411
       176         1        2.00000       26.94772       10.22077        6.19724
       177         1        2.00000       27.25795       12.26528        8.29380
       178         1        2.00000       27.25795       12.26528        4.10067
       179         1        2.00000       27.58373       14.33020        2.00411
       180         1        2.00000       27.58373       14.33020        6.19724
       181         1        2.00000       27.90246        1.54490        8.29380
       182         1        2.00000       27.90246        1.54490        4.10067
       183         1        2.00000       28.18501        3.65557        2.00411
       184         1        2.00000       28.18501        3.65557        6.19724
       185         1        2.00000       28.46643        5.75221        4.10067
       186         1        2.00000       28.46643        5.75221        8.29380
       187         1        2.00000       28.75876        7.83538        6.19724
       188         1        2.00000       28.75876        7.83538        2.00411
       189         1        2.00000       29.06169        9.90756        4.10067
       190         1        2.00000       29.06169        9.90756        8.29380
       191         1        2.00000       29.36405       11.97514        2.00411
       192         1        2.00000       29.36405       11.97514        6.19724
       193         1        2.00000       29.66986       14.05302        8.29380
       194         1        2.00000       29.66986       14.05302        4.10067
       195         1        2.00000       29.97230        1.25973        2.00411
       196         1        2.00000       29.97230        1.25973        6.19724
       197         1        2.00000       30.26536        3.35592        8.29380
       198         1        2.00000       30.26536        3.35592        4.10067
       199         1        2.00000       30.55769        5.44450        2.00411
       200         1        2.00000       30.55769        5.44450        6.19724
       201         1        2.00000       30.85516        7.52542        4.10067
       202         1        2.00000       30.85516        7.52542        8.29380
       203         1        2.00000       31.15640        9.60333        6.19724
       204         1        2.00000       31.15640        9.60333        2.00411
       205         1        2.00000       31.45772       11.68224        4.10067
       206         1        2.00000       31.45772       11.68224        8.29380
       207         1        2.00000       31.75711       13.76490        6.19724
       208         1        2.00000       31.75711       13.76490        2.00411
       209         1        2.00000       32.05514        0.96707        4.10067
       210         1        2.00000       32.05514        0.96707        8.29380
       211         1        2.00000       32.35124        3.05546        6.19724
       212         1        2.00000       32.35124        3.05546        2.00411
       213         1        2.00000       32.64839        5.14065        8.29380
       214         1        2.00000       32.64839        5.14065        4.10067
       215         1        2.00000       32.94738        7.22279        2.00411
       216         1        2.00000       32.94738        7.22279        6.19724
       217         1        2.00000       33.24750        9.30412        4.10067
       218         1        2.00000       33.24750        9.30412        8.29380
       219         1        2.00000       33.54697       11.38659        2.00411
       220         1        2.00000       33.54697       11.38659        6.19724
       221         1        2.00000       33.84524       13.47074        8.29380
       222         1        2.00000       33.84524       13.47074        4.10067
       223         1        2.00000       34.14255        0.67076        2.00411
       224         1        2.00000       34.14255        0.67076        6.19724
       225         1        2.00000       34.44002        2.75594        8.29380
       226         1        2.00000       34.44002        2.75594        4.10067
       227         1        2.00000       34.73837        4.83992        6.19724
       228         1        2.00000       34.73837        4.83992        2.00411
       229         1        2.00000       35.03760        6.92295        4.10067
       230         1        2.00000       35.03760        6.92295        8.29380
       231         1        2.00000       35.33699        9.00597        6.19724
       232         1        2.00000       35.33699        9.00597        2.00411
       233         1        2.00000       35.63574       11.08963        4.10067
       234         1        2.00000       35.63574       11.08963        8.29380
       235         1        2.00000       35.93377       13.17388        6.19724
       236         1        2.00000       35.93377       13.17388        2.00411
       237         1        2.00000       36.23148        0.37301        4.10067
       238         1        2.00000       36.23148        0.37301        8.29380
       239         1        2.00000       36.52943        2.45711        6.19724
       240         1        2.00000       36.52943        2.45711        2.00411
       241         1        2.00000       36.82802        4.54080        4.10067
       242         1        2.00000       36.82802        4.54080        8.29380
       243         1        2.00000       37.12701        6.62429        6.19724
       244         1        2.00000       37.12701        6.62429        2.00411
       245         1        2.00000       37.42593        8.70797        4.10067
       246         1        2.00000       37.42593        8.70797        8.29380
       247         1        2.00000       37.72452       10.79191        6.19724
       248         1        2.00000       37.72452       10.79191        2.00411
       249         1        2.00000       38.02263       12.87603        4.10067
       250         1        2.00000       38.02263       12.87603        8.29380
       251         1        2.00000       38.32066        0.07478        6.19724
       252         1        2.00000       38.32066        0.07478        2.00411
       253         1        2.00000       38.61893        2.15863        4.10067
       254         1        2.00000       38.61893        2.15863        8.29380
       255         1        2.00000       38.91744        4.24235        6.19724
       256         1        2.00000       38.91744        4.24235        2.00411
       257         1        2.00000       39.21619        6.32607        4.10067
       258         1        2.00000       39.21619        6.32607        8.29380
       259         1        2.00000       39.51494        8.40990        6.19724
       260         1        2.00000       39.51494        8.40990        2.00411
       261         1        2.00000       39.81345       10.49384        4.10067
       262         1        2.00000       39.81345       10.49384        8.29380
       263         1        2.00000       40.11172       12.57781        6.19724
       264         1        2.00000       40.11172       12.57781        2.00411
       265         1        2.00000       40.40991       14.66174        4.10067
       266         1        2.00000       40.40991       14.66174        8.29380
       267         1        2.00000       40.70818        1.86032        6.19724
       268         1        2.00000       40.70818        1.86032        2.00411
       269         1        2.00000       41.00669        3.94415        4.10067
       270         1        2.00000       41.00669        3.94415        8.29380
       271         1        2.00000       41.30536        6.02798        6.19724
       272         1        2.00000       41.30536        6.02798        2.00411
       273         1        2.00000       41.60404        8.11180        4.10067
       274         1        2.00000       41.60404        8.11180        8.29380
       275         1        2.00000       41.90255       10.19562        6.19724
       276         1        2.00000       41.90255       10.19562        2.00411
       277         1        2.00000       42.20090       12.27950        4.10067
       278         1        2.00000       42.20090       12.27950        8.29380
       279         1        2.00000       42.49909       14.36342        6.19724
       280         1        2.00000       42.49909       14.36342        2.00411
       281         1        2.00000       42.79736        1.56211        4.10067
       282         1        2.00000       42.79736        1.56211        8.29380
       283         1        2.00000       43.09587        3.64605        6.19724
       284         1        2.00000       43.09587        3.64605        2.00411
       285         1        2.00000       43.39454        5.72987        4.10067
       286         1        2.00000       43.39454        5.72987        8.29380
       287         1        2.00000       43.69337        7.81358        6.19724
       288         1        2.00000       43.69337        7.81358        2.00411
       289         1        2.00000       43.99188        9.89730        4.10067
       290         1        2.00000       43.99188        9.89730        8.29380
       291         1        2.00000       44.29007       11.98117        6.19724
       292         1        2.00000       44.29007       11.98117        2.00411
       293         1        2.00000       44.58810       14.06521        4.10067
       294         1        2.00000       44.58810       14.06521        8.29380
       295         1        2.00000       44.88629        1.26404        6.19724
       296         1        2.00000       44.88629        1.26404        2.00411
       297         1        2.00000       45.18480        3.34798        4.10067
       298         1        2.00000       45.18480        3.34798        8.29380
       299         1        2.00000       45.48379        5.43164        2.00411
       300         1        2.00000       45.48379        5.43164        6.19724
       301         1        2.00000       45.78279        7.51515        8.29380
       302         1        2.00000       45.78279        7.51515        4.10067
       303         1        2.00000       46.08138        9.59882        2.00411
       304         1        2.00000       46.08138        9.59882        6.19724
       305         1        2.00000       46.37933       11.68294        8.29380
       306         1        2.00000       46.37933       11.68294        4.10067
       307         1        2.00000       46.67703       13.76736        2.00411
       308         1        2.00000       46.67703       13.76736        6.19724
       309         1        2.00000       46.97506        0.96632        8.29380
       310         1        2.00000       46.97506        0.96632        4.10067
       311         1        2.00000       47.27382        3.04997        6.19724
       312         1        2.00000       47.27382        3.04997        2.00411
       313         1        2.00000       47.57321        5.13298        8.29380
       314         1        2.00000       47.57321        5.13298        4.10067
       315         1        2.00000       47.87244        7.21603        2.00411
       316         1        2.00000       47.87244        7.21603        6.19724
       317         1        2.00000       48.17079        9.30000        8.29380
       318         1        2.00000       48.17079        9.30000        4.10067
       319         1        2.00000       48.46826       11.38517        6.19724
       320         1        2.00000       48.46826       11.38517        2.00411
       321         1        2.00000       48.76557       13.47048        8.29380
       322         1        2.00000       48.76557       13.47048        4.10067
       323         1        2.00000       49.06376        0.66936        2.00411
       324         1        2.00000       49.06376        0.66936        6.19724
       325         1        2.00000       49.36331        2.75183        8.29380
       326         1        2.00000       49.36331        2.75183        4.10067
       327         1        2.00000       49.66343        4.83316        2.00411
       328         1        2.00000       49.66343        4.83316        6.19724
       329         1        2.00000       49.96242        6.91529        4.10067
       330         1        2.00000       49.96242        6.91529        8.29380
       331         1        2.00000       50.25949        9.00049        2.00411
       332         1        2.00000       50.25949        9.00049        6.19724
       333         1        2.00000       50.55567       11.08888        8.29380
       334         1        2.00000       50.55567       11.08888        4.10067
       335         1        2.00000       50.85370       13.17632        2.00411
       336         1        2.00000       50.85370       13.17632        6.19724
       337         1        2.00000       51.15309        0.37370        8.29380
       338         1        2.00000       51.15309        0.37370        4.10067
       339         1        2.00000       51.45433        2.45262        2.00411
       340         1        2.00000       51.45433        2.45262        6.19724
       341         1        2.00000       51.75557        4.53052        4.10067
       342         1        2.00000       51.75557        4.53052        8.29380
       343         1        2.00000       52.05312        6.61143        6.19724
       344         1        2.00000       52.05312        6.61143        2.00411
       345         1        2.00000       52.34537        8.70003        8.29380
       346         1        2.00000       52.34537        8.70003        4.10067
       347         1        2.00000       52.63843       10.79621        6.19724
       348         1        2.00000       52.63843       10.79621        2.00411
       349         1        2.00000       52.94095       12.88822        8.29380
       350         1        2.00000       52.94095       12.88822        4.10067
       351         1        2.00000       53.24676        0.08080        2.00411
       352         1        2.00000       53.24676        0.08080        6.19724
       353         1        2.00000       53.54904        2.14839        4.10067
       354         1        2.00000       53.54904        2.14839        8.29380
       355         1        2.00000       53.85196        4.22056        2.00411
       356         1        2.00000       53.85196        4.22056        6.19724
       357         1        2.00000       54.14438        6.30374        8.29380
       358         1        2.00000       54.14438        6.30374        4.10067
       359         1        2.00000       54.42572        8.40038        2.00411
       360         1        2.00000       54.42572        8.40038        6.19724
       361         1        2.00000       54.70835       10.51105        4.10067
       362         1        2.00000       54.70835       10.51105        8.29380
       363         1        2.00000       55.02708       12.61104        6.19724
       364         1        2.00000       55.02708       12.61104        2.00411
       365         1        2.00000       55.35278       14.67594        8.29380
       366         1        2.00000       55.35278       14.67594        4.10067
       367         1        2.00000       55.66309        1.83518        2.00411
       368         1        2.00000       55.66309        1.83518        6.19724
       369         1        2.00000       55.94499        3.88761        4.10067
       370         1        2.00000       55.94499        3.88761        8.29380
       371         1        2.00000       56.23548        5.99152        6.19724
       372         1        2.00000       56.23548        5.99152        2.00411
       373         1        2.00000       56.49500        8.11727        8.29380
       374         1        2.00000       56.49500        8.11727        4.10067
       375         1        2.00000       56.75797       10.24672        2.00411
       376         1        2.00000       56.75797       10.24672        6.19724
       377         1        2.00000       57.10430       12.33490        8.29380
       378         1        2.00000       57.10430       12.33490        4.10067
       379         1        2.00000       57.49763       14.37789        6.19724
       380         1        2.00000       57.49763       14.37789        2.00411
       381         1        2.00000       57.81628        1.50962        4.10067
       382         1        2.00000       57.81628        1.50962        8.29380
       383         1        2.00000       58.08061        3.52926        6.19724
       384         1        2.00000       58.08061        3.52926        2.00411
       385         1        2.00000       58.25751        5.61421        4.10067
       386         1        2.00000       58.25751        5.61421        8.29380
       387         1        2.00000       58.56067        7.94731        2.00411
       388         1        2.00000       58.56067        7.94731        6.19724
       389         1        2.00000       58.78842       10.02896        8.29380
       390         1        2.00000       58.78842       10.02896        4.10067
       391         1        2.00000       59.20310       11.99726        2.00411
       392         1        2.00000       59.20310       11.99726        6.19724
       393         1        2.00000       59.62090       13.99815        8.29380
       394         1        2.00000       59.62090       13.99815        4.10067
       395         1        2.00000       60.16024        1.11917        6.19724
       396         1        2.00000       60.16024        1.11917        2.00411
       397         1        2.00000       60.26846        3.23401        4.10067
       398         1        2.00000       60.26846        3.23401        8.29380
       399         1        2.00000       60.30513        5.33673        2.00411
       400         1        2.00000       60.30513        5.33673        6.19724
       401         1        2.00000       60.42137        7.39190        8.29380
       402         1        2.00000       60.42137        7.39190        4.10067
       403         1        2.00000       62.30108        7.39190        6.19724
       404         1        2.00000       62.30108        7.39190        2.00411
       405         1        2.00000       62.41732        5.33673        8.29380
       406         1        2.00000       62.41732        5.33673        4.10067
       407         1        2.00000       62.45399        3.23401        6.19724
       408         1        2.00000       62.45399        3.23401        2.00411
       409         1        2.00000       62.56221        1.11917        8.29380
       410         1        2.00000       62.56221        1.11917        4.10067
       411         1        2.00000       63.10155       13.99815        6.19724
       412         1        2.00000       63.10155       13.99815        2.00411
       413         1        2.00000       63.51935       11.99726        4.10067
       414         1        2.00000       63.51935       11.99726        8.29380
       415         1        2.00000       63.93403       10.02896        2.00411
       416         1        2.00000       63.93403       10.02896        6.19724
       417         1        2.00000       64.16178        7.94731        4.10067
       418         1        2.00000       64.16178        7.94731        8.29380
       419         1        2.00000       64.46494        5.61421        2.00411
       420         1        2.00000       64.46494        5.61421        6.19724
       421         1        2.00000       64.64184        3.52926        8.29380
       422         1        2.00000       64.64184        3.52926        4.10067
       423         1        2.00000       64.90609        1.50962        6.19724
       424         1        2.00000       64.90609        1.50962        2.00411
       425         1        2.00000       65.22482       14.37789        8.29380
       426         1        2.00000       65.22482       14.37789        4.10067
       427         1        2.00000       65.61815       12.33490        6.19724
       428         1        2.00000       65.61815       12.33490        2.00411
       429         1        2.00000       65.96448       10.24672        4.10067
       430         1        2.00000       65.96448       10.24672        8.29380
       431         1        2.00000       66.22737        8.11727        6.19724
       432         1        2.00000       66.22737        8.11727        2.00411
       433         1        2.00000       66.48697        5.99152        8.29380
       434         1        2.00000       66.48697        5.99152        4.10067
       435         1        2.00000       66.77746        3.88761        2.00411
       436         1        2.00000       66.77746        3.88761        6.19724
       437         1        2.00000       67.05936        1.83518        4.10067
       438         1        2.00000       67.05936        1.83518        8.29380
       439         1        2.00000       67.36959       14.67594        6.19724
       440         1        2.00000       67.36959       14.67594        2.00411
       441         1        2.00000       67.69537       12.61104        4.10067
       442         1        2.00000       67.69537       12.61104        8.29380
       443         1        2.00000       68.01410       10.51105        6.19724
       444         1        2.00000       68.01410       10.51105        2.00411
       445         1        2.00000       68.29665        8.40038        4.10067
       446         1        2.00000       68.29665        8.40038        8.29380
       447         1        2.00000       68.57807        6.30374        2.00411
       448         1        2.00000       68.57807        6.30374        6.19724
       449         1        2.00000       68.87040        4.22056        8.29380
       450         1        2.00000       68.87040        4.22056        4.10067
       451         1        2.00000       69.17333        2.14839        2.00411
       452         1        2.00000       69.17333        2.14839        6.19724
       453         1        2.00000       69.47569        0.08080        4.10067
       454         1        2.00000       69.47569        0.08080        8.29380
       455         1        2.00000       69.78150       12.88822        6.19724
       456         1        2.00000       69.78150       12.88822        2.00411
       457         1        2.00000       70.08394       10.79621        4.10067
       458         1        2.00000       70.08394       10.79621        8.29380
       459         1        2.00000       70.37700        8.70003        6.19724
       460         1        2.00000       70.37700        8.70003        2.00411
       461         1        2.00000       70.66933        6.61143        4.10067
       462         1        2.00000       70.66933        6.61143        8.29380
       463         1        2.00000       70.96680        4.53052        2.00411
       464         1        2.00000       70.96680        4.53052        6.19724
       465         1        2.00000       71.26804        2.45262        4.10067
       466         1        2.00000       71.26804        2.45262        8.29380
       467         1        2.00000       71.56936        0.37370        2.00411
       468         1        2.00000       71.56936        0.37370        6.19724
       469         1        2.00000       71.86875       13.17632        4.10067
       470         1        2.00000       71.86875       13.17632        8.29380
       471         1        2.00000       72.16678       11.08888        6.19724
       472         1        2.00000       72.16678       11.08888        2.00411
       473         1        2.00000       72.46288        9.00049        4.10067
       474         1        2.00000       72.46288        9.00049        8.29380
       475         1        2.00000       72.76003        6.91529        6.19724
       476         1        2.00000       72.76003        6.91529        2.00411
       477         1        2.00000       73.05902        4.83316        4.10067
       478         1        2.00000       73.05902        4.83316        8.29380
       479         1        2.00000       73.35914        2.75183        2.00411
       480         1        2.00000       73.35914        2.75183        6.19724
       481         1        2.00000       73.65861        0.66936        4.10067
       482         1        2.00000       73.65861        0.66936        8.29380
       483         1        2.00000       73.95688       13.47048        6.19724
       484         1        2.00000       73.95688       13.47048        2.00411
       485         1        2.00000       74.25419       11.38517        8.29380
       486         1        2.00000       74.25419       11.38517        4.10067
       487         1        2.00000       74.55166        9.30000        6.19724
       488         1        2.00000       74.55166        9.30000        2.00411
       489         1        2.00000       74.85001        7.21603        4.10067
       490         1        2.00000       74.85001        7.21603        8.29380
       491         1        2.00000       75.14924        5.13298        6.19724
       492         1        2.00000       75.14924        5.13298        2.00411
       493         1        2.00000       75.44863        3.04997        8.29380
       494         1        2.00000       75.44863        3.04997        4.10067
       495         1        2.00000       75.74739        0.96632        6.19724
       496         1        2.00000       75.74739        0.96632        2.00411
       497         1        2.00000       76.04541       13.76736        8.29380
       498         1        2.00000       76.04541       13.76736        4.10067
       499         1        2.00000       76.34312       11.68294        6.19724
       500         1        2.00000       76.34312       11.68294        2.00411
       501         1        2.00000       76.64107        9.59882        8.29380
       502         1        2.00000       76.64107        9.59882        4.10067
       503         1        2.00000       76.93966        7.51515        6.19724
       504         1        2.00000       76.93966        7.51515        2.00411
       505         1        2.00000       77.23866        5.43164        8.29380
       506         1        2.00000       77.23866        5.43164        4.10067
       507         1        2.00000       77.53757        3.34798        6.19724
       508         1        2.00000       77.53757        3.34798        2.00411
       509         1        2.00000       77.83616        1.26404        8.29380
       510         1        2.00000       77.83616        1.26404        4.10067
       511         1        2.00000       78.13427       14.06521        6.19724
       512         1        2.00000       78.13427       14.06521        2.00411
       513         1        2.00000       78.43230       11.98117        8.29380
       514         1        2.00000       78.43230       11.98117        4.10067
       515         1        2.00000       78.73057        9.89730        6.19724
       516         1        2.00000       78.73057        9.89730        2.00411
       517         1        2.00000       79.02908        7.81358        8.29380
       518         1        2.00000       79.02908        7.81358        4.10067
       519         1        2.00000       79.32783        5.72987        6.19724
       520         1        2.00000       79.32783        5.72987        2.00411
       521         1        2.00000       79.62658        3.64605        8.29380
       522         1        2.00000       79.62658        3.64605        4.10067
       523         1        2.00000       79.92509        1.56211        6.19724
       524         1        2.00000       79.92509        1.56211        2.00411
       525         2       -2.00000        0.00008       14.36342        6.19724
       526         2       -2.00000        0.00008       14.36342        2.00411
       527         2       -2.00000        0.29827       12.27950        8.29380
       528         2       -2.00000        0.29827       12.27950        4.10067
       529         2       -2.00000        0.59654       10.19562        6.19724
       530         2       -2.00000        0.59654       10.19562        2.00411
       531         2       -2.00000        0.89505        8.11180        8.29380
       532         2       -2.00000        0.89505        8.11180        4.10067
       533         2       -2.00000        1.19372        6.02798        6.19724
       534         2       -2.00000        1.19372        6.02798        2.00411
       535         2       -2.00000        1.49239        3.94415        8.29380
       536         2       -2.00000        1.49239        3.94415        4.10067
       537         2       -2.00000        1.79090        1.86032        6.19724
       538         2       -2.00000        1.79090        1.86032        2.00411
       539         2       -2.00000        2.08925       14.66174        8.29380
       540         2       -2.00000        2.08925       14.66174        4.10067
       541         2       -2.00000        2.38744       12.57780        6.19724
       542         2       -2.00000        2.38744       12.57780        2.00411
       543         2       -2.00000        2.68572       10.49384        8.29380
       544         2       -2.00000        2.68572       10.49384        4.10067
       545         2       -2.00000        2.98423        8.40990        6.19724
       546         2       -2.00000        2.98423        8.40990        2.00411
       547         2       -2.00000        3.28290        6.32608        8.29380
       548         2       -2.00000        3.28290        6.32608        4.10067
       549         2       -2.00000        3.58173        4.24237        6.19724
       550         2       -2.00000        3.58173        4.24237        2.00411
       551         2       -2.00000        3.88024        2.15863        8.29380
       552         2       -2.00000        3.88024        2.15863        4.10067
       553         2       -2.00000        4.17843        0.07477        6.19724
       554         2       -2.00000        4.17843        0.07477        2.00411
       555         2       -2.00000        4.47646       12.87601        8.29380
       556         2       -2.00000        4.47646       12.87601        4.10067
       557         2       -2.00000        4.77465       10.79189        6.19724
       558         2       -2.00000        4.77465       10.79189        2.00411
       559         2       -2.00000        5.07316        8.70797        8.29380
       560         2       -2.00000        5.07316        8.70797        4.10067
       561         2       -2.00000        5.37215        6.62431        6.19724
       562         2       -2.00000        5.37215        6.62431        2.00411
       563         2       -2.00000        5.67114        4.54082        8.29380
       564         2       -2.00000        5.67114        4.54082        4.10067
       565         2       -2.00000        5.96974        2.45713        2.00411
       566         2       -2.00000        5.96974        2.45713        6.19724
       567         2       -2.00000        6.26768        0.37300        4.10067
       568         2       -2.00000        6.26768        0.37300        8.29380
       569         2       -2.00000        6.56539       13.17385        2.00411
       570         2       -2.00000        6.56539       13.17385        6.19724
       571         2       -2.00000        6.86342       11.08961        4.10067
       572         2       -2.00000        6.86342       11.08961        8.29380
       573         2       -2.00000        7.16225        9.00597        2.00411
       574         2       -2.00000        7.16225        9.00597        6.19724
       575         2       -2.00000        7.46157        6.92298        4.10067
       576         2       -2.00000        7.46157        6.92298        8.29380
       577         2       -2.00000        7.76080        4.83995        2.00411
       578         2       -2.00000        7.76080        4.83995        6.19724
       579         2       -2.00000        8.05915        2.75597        8.29380
       580         2       -2.00000        8.05915        2.75597        4.10067
       581         2       -2.00000        8.35654        0.67073        6.19724
       582         2       -2.00000        8.35654        0.67073        2.00411
       583         2       -2.00000        8.65393       13.47068        4.10067
       584         2       -2.00000        8.65393       13.47068        8.29380
       585         2       -2.00000        8.95220       11.38654        6.19724
       586         2       -2.00000        8.95220       11.38654        2.00411
       587         2       -2.00000        9.25167        9.30414        8.29380
       588         2       -2.00000        9.25167        9.30414        4.10067
       589         2       -2.00000        9.55179        7.22282        2.00411
       590         2       -2.00000        9.55179        7.22282        6.19724
       591         2       -2.00000        9.85078        5.14071        4.10067
       592         2       -2.00000        9.85078        5.14071        8.29380
       593         2       -2.00000       10.14776        3.05549        2.00411
       594         2       -2.00000       10.14776        3.05549        6.19724
       595         2       -2.00000       10.44395        0.96704        4.10067
       596         2       -2.00000       10.44395        0.96704        8.29380
       597         2       -2.00000       10.74206       13.76481        6.19724
       598         2       -2.00000       10.74206       13.76481        2.00411
       599         2       -2.00000       11.04153       11.68215        8.29380
       600         2       -2.00000       11.04153       11.68215        4.10067
       601         2       -2.00000       11.34285        9.60335        2.00411
       602         2       -2.00000       11.34285        9.60335        6.19724
       603         2       -2.00000       11.64401        7.52552        8.29380
       604         2       -2.00000       11.64401        7.52552        4.10067
       605         2       -2.00000       11.94148        5.44456        2.00411
       606         2       -2.00000       11.94148        5.44456        6.19724
       607         2       -2.00000       12.23365        3.35598        8.29380
       608         2       -2.00000       12.23365        3.35598        4.10067
       609         2       -2.00000       12.52662        1.25973        6.19724
       610         2       -2.00000       12.52662        1.25973        2.00411
       611         2       -2.00000       12.82915       14.05296        8.29380
       612         2       -2.00000       12.82915       14.05296        4.10067
       613         2       -2.00000       13.13528       11.97506        6.19724
       614         2       -2.00000       13.13528       11.97506        2.00411
       615         2       -2.00000       13.43772        9.90747        4.10067
       616         2       -2.00000       13.43772        9.90747        8.29380
       617         2       -2.00000       13.74056        7.83544        2.00411
       618         2       -2.00000       13.74056        7.83544        6.19724
       619         2       -2.00000       14.03258        5.75233        8.29380
       620         2       -2.00000       14.03258        5.75233        4.10067
       621         2       -2.00000       14.31408        3.65550        2.00411
       622         2       -2.00000       14.31408        3.65550        6.19724
       623         2       -2.00000       14.59631        1.54491        8.29380
       624         2       -2.00000       14.59631        1.54491        4.10067
       625         2       -2.00000       14.91527       14.33045        2.00411
       626         2       -2.00000       14.91527       14.33045        6.19724
       627         2       -2.00000       15.24090       12.26552        8.29380
       628         2       -2.00000       15.24090       12.26552        4.10067
       629         2       -2.00000       15.55160       10.22042        6.19724
       630         2       -2.00000       15.55160       10.22042        2.00411
       631         2       -2.00000       15.83383        8.16796        8.29380
       632         2       -2.00000       15.83383        8.16796        4.10067
       633         2       -2.00000       16.12408        6.06433        6.19724
       634         2       -2.00000       16.12408        6.06433        2.00411
       635         2       -2.00000       16.38320        3.93967        4.10067
       636         2       -2.00000       16.38320        3.93967        8.29380
       637         2       -2.00000       16.64673        1.81030        6.19724
       638         2       -2.00000       16.64673        1.81030        2.00411
       639         2       -2.00000       16.99266       14.60681        8.29380
       640         2       -2.00000       16.99266       14.60681        4.10067
       641         2       -2.00000       17.38583       12.56279        2.00411
       642         2       -2.00000       17.38583       12.56279        6.19724
       643         2       -2.00000       17.70367       10.54548        8.29380
       644         2       -2.00000       17.70367       10.54548        4.10067
       645         2       -2.00000       17.97002        8.52608        6.19724
       646         2       -2.00000       17.97002        8.52608        2.00411
       647         2       -2.00000       18.14562        6.44149        4.10067
       648         2       -2.00000       18.14562        6.44149        8.29380
       649         2       -2.00000       18.45071        4.10548        6.19724
       650         2       -2.00000       18.45071        4.10548        2.00411
       651         2       -2.00000       18.67261        2.02624        4.10067
       652         2       -2.00000       18.67261        2.02624        8.29380
       653         2       -2.00000       19.08680        0.05720        2.00411
       654         2       -2.00000       19.08680        0.05720        6.19724
       655         2       -2.00000       19.50469       12.94247        4.10067
       656         2       -2.00000       19.50469       12.94247        8.29380
       657         2       -2.00000       20.04860       10.93734        2.00411
       658         2       -2.00000       20.04860       10.93734        6.19724
       659         2       -2.00000       20.15738        8.82230        8.29380
       660         2       -2.00000       20.15738        8.82230        4.10067
       661         2       -2.00000       20.19332        6.71812        6.19724
       662         2       -2.00000       20.19332        6.71812        2.00411
       663         2       -2.00000       20.30820        4.66889        8.29380
       664         2       -2.00000       20.30820        4.66889        4.10067
       665         2       -2.00000       22.19096        4.66889        6.19724
       666         2       -2.00000       22.19096        4.66889        2.00411
       667         2       -2.00000       22.30576        6.71812        8.29380
       668         2       -2.00000       22.30576        6.71812        4.10067
       669         2       -2.00000       22.34170        8.82230        6.19724
       670         2       -2.00000       22.34170        8.82230        2.00411
       671         2       -2.00000       22.45057       10.93734        4.10067
       672         2       -2.00000       22.45057       10.93734        8.29380
       673         2       -2.00000       22.99448       12.94247        6.19724
       674         2       -2.00000       22.99448       12.94247        2.00411
       675         2       -2.00000       23.41228        0.05720        8.29380
       676         2       -2.00000       23.41228        0.05720        4.10067
       677         2       -2.00000       23.82656        2.02624        6.19724
       678         2       -2.00000       23.82656        2.02624        2.00411
       679         2       -2.00000       24.04837        4.10548        4.10067
       680         2       -2.00000       24.04837        4.10548        8.29380
       681         2       -2.00000       24.35346        6.44149        6.19724
       682         2       -2.00000       24.35346        6.44149        2.00411
       683         2       -2.00000       24.52907        8.52608        4.10067
       684         2       -2.00000       24.52907        8.52608        8.29380
       685         2       -2.00000       24.79549       10.54548        2.00411
       686         2       -2.00000       24.79549       10.54548        6.19724
       687         2       -2.00000       25.11326       12.56279        4.10067
       688         2       -2.00000       25.11326       12.56279        8.29380
       689         2       -2.00000       25.50643       14.60681        6.19724
       690         2       -2.00000       25.50643       14.60681        2.00411
       691         2       -2.00000       25.85243        1.81030        4.10067
       692         2       -2.00000       25.85243        1.81030        8.29380
       693         2       -2.00000       26.11597        3.93967        6.19724
       694         2       -2.00000       26.11597        3.93967        2.00411
       695         2       -2.00000       26.37509        6.06433        4.10067
       696         2       -2.00000       26.37509        6.06433        8.29380
       697         2       -2.00000       26.66534        8.16796        2.00411
       698         2       -2.00000       26.66534        8.16796        6.19724
       699         2       -2.00000       26.94756       10.22042        4.10067
       700         2       -2.00000       26.94756       10.22042        8.29380
       701         2       -2.00000       27.25827       12.26552        2.00411
       702         2       -2.00000       27.25827       12.26552        6.19724
       703         2       -2.00000       27.58389       14.33045        4.10067
       704         2       -2.00000       27.58389       14.33045        8.29380
       705         2       -2.00000       27.90286        1.54491        6.19724
       706         2       -2.00000       27.90286        1.54491        2.00411
       707         2       -2.00000       28.18509        3.65550        4.10067
       708         2       -2.00000       28.18509        3.65550        8.29380
       709         2       -2.00000       28.46659        5.75233        6.19724
       710         2       -2.00000       28.46659        5.75233        2.00411
       711         2       -2.00000       28.75860        7.83544        8.29380
       712         2       -2.00000       28.75860        7.83544        4.10067
       713         2       -2.00000       29.06145        9.90747        2.00411
       714         2       -2.00000       29.06145        9.90747        6.19724
       715         2       -2.00000       29.36389       11.97506        4.10067
       716         2       -2.00000       29.36389       11.97506        8.29380
       717         2       -2.00000       29.67002       14.05296        2.00411
       718         2       -2.00000       29.67002       14.05296        6.19724
       719         2       -2.00000       29.97254        1.25973        8.29380
       720         2       -2.00000       29.97254        1.25973        4.10067
       721         2       -2.00000       30.26552        3.35598        6.19724
       722         2       -2.00000       30.26552        3.35598        2.00411
       723         2       -2.00000       30.55769        5.44456        8.29380
       724         2       -2.00000       30.55769        5.44456        4.10067
       725         2       -2.00000       30.85516        7.52552        2.00411
       726         2       -2.00000       30.85516        7.52552        6.19724
       727         2       -2.00000       31.15632        9.60335        8.29380
       728         2       -2.00000       31.15632        9.60335        4.10067
       729         2       -2.00000       31.45764       11.68215        2.00411
       730         2       -2.00000       31.45764       11.68215        6.19724
       731         2       -2.00000       31.75711       13.76481        8.29380
       732         2       -2.00000       31.75711       13.76481        4.10067
       733         2       -2.00000       32.05522        0.96704        2.00411
       734         2       -2.00000       32.05522        0.96704        6.19724
       735         2       -2.00000       32.35132        3.05549        8.29380
       736         2       -2.00000       32.35132        3.05549        4.10067
       737         2       -2.00000       32.64839        5.14071        2.00411
       738         2       -2.00000       32.64839        5.14071        6.19724
       739         2       -2.00000       32.94730        7.22282        4.10067
       740         2       -2.00000       32.94730        7.22282        8.29380
       741         2       -2.00000       33.24750        9.30414        6.19724
       742         2       -2.00000       33.24750        9.30414        2.00411
       743         2       -2.00000       33.54697       11.38654        8.29380
       744         2       -2.00000       33.54697       11.38654        4.10067
       745         2       -2.00000       33.84524       13.47068        6.19724
       746         2       -2.00000       33.84524       13.47068        2.00411
       747         2       -2.00000       34.14263        0.67073        4.10067
       748         2       -2.00000       34.14263        0.67073        8.29380
       749         2       -2.00000       34.44002        2.75597        6.19724
       750         2       -2.00000       34.44002        2.75597        2.00411
       751         2       -2.00000       34.73837        4.83995        4.10067
       752         2       -2.00000       34.73837        4.83995        8.29380
       753         2       -2.00000       35.03760        6.92298        6.19724
       754         2       -2.00000       35.03760        6.92298        2.00411
       755         2       -2.00000       35.33691        9.00597        4.10067
       756         2       -2.00000       35.33691        9.00597        8.29380
       757         2       -2.00000       35.63574       11.08961        6.19724
       758         2       -2.00000       35.63574       11.08961        2.00411
       759         2       -2.00000       35.93377       13.17385        4.10067
       760         2       -2.00000       35.93377       13.17385        8.29380
       761         2       -2.00000       36.23148        0.37300        6.19724
       762         2       -2.00000       36.23148        0.37300        2.00411
       763         2       -2.00000       36.52943        2.45713        4.10067
       764         2       -2.00000       36.52943        2.45713        8.29380
       765         2       -2.00000       36.82802        4.54082        6.19724
       766         2       -2.00000       36.82802        4.54082        2.00411
       767         2       -2.00000       37.12701        6.62431        4.10067
       768         2       -2.00000       37.12701        6.62431        8.29380
       769         2       -2.00000       37.42593        8.70797        6.19724
       770         2       -2.00000       37.42593        8.70797        2.00411
       771         2       -2.00000       37.72452       10.79189        4.10067
       772         2       -2.00000       37.72452       10.79189        8.29380
       773         2       -2.00000       38.02263       12.87601        6.19724
       774         2       -2.00000       38.02263       12.87601        2.00411
       775         2       -2.00000       38.32066        0.07477        4.10067
       776         2       -2.00000       38.32066        0.07477        8.29380
       777         2       -2.00000       38.61893        2.15863        6.19724
       778         2       -2.00000       38.61893        2.15863        2.00411
       779         2       -2.00000       38.91744        4.24237        4.10067
       780         2       -2.00000       38.91744        4.24237        8.29380
       781         2       -2.00000       39.21619        6.32608        6.19724
       782         2       -2.00000       39.21619        6.32608        2.00411
       783         2       -2.00000       39.51494        8.40990        4.10067
       784         2       -2.00000       39.51494        8.40990        8.29380
       785         2       -2.00000       39.81345       10.49384        6.19724
       786         2       -2.00000       39.81345       10.49384        2.00411
       787         2       -2.00000       40.11172       12.57780        4.10067
       788         2       -2.00000       40.11172       12.57780        8.29380
       789         2       -2.00000       40.40991       14.66174        6.19724
       790         2       -2.00000       40.40991       14.66174        2.00411
       791         2       -2.00000       40.70818        1.86032        4.10067
       792         2       -2.00000       40.70818        1.86032        8.29380
       793         2       -2.00000       41.00669        3.94415        6.19724
       794         2       -2.00000       41.00669        3.94415        2.00411
       795         2       -2.00000       41.30536        6.02798        4.10067
       796         2       -2.00000       41.30536        6.02798        8.29380
       797         2       -2.00000       41.60404        8.11180        6.19724
       798         2       -2.00000       41.60404        8.11180        2.00411
       799         2       -2.00000       41.90255       10.19562        4.10067
       800         2       -2.00000       41.90255       10.19562        8.29380
       801         2       -2.00000       42.20090       12.27950        6.19724
       802         2       -2.00000       42.20090       12.27950        2.00411
       803         2       -2.00000       42.49909       14.36342        4.10067
       804         2       -2.00000       42.49909       14.36342        8.29380
       805         2       -2.00000       42.79736        1.56211        6.19724
       806         2       -2.00000       42.79736        1.56211        2.00411
       807         2       -2.00000       43.09587        3.64605        4.10067
       808         2       -2.00000       43.09587        3.64605        8.29380
       809         2       -2.00000       43.39454        5.72987        6.19724
       810         2       -2.00000       43.39454        5.72987        2.00411
       811         2       -2.00000       43.69337        7.81358        4.10067
       812         2       -2.00000       43.69337        7.81358        8.29380
       813         2       -2.00000       43.99188        9.89730        6.19724
       814         2       -2.00000       43.99188        9.89730        2.00411
       815         2       -2.00000       44.29007       11.98117        4.10067
       816         2       -2.00000       44.29007       11.98117        8.29380
       817         2       -2.00000       44.58810       14.06523        6.19724
       818         2       -2.00000       44.58810       14.06523        2.00411
       819         2       -2.00000       44.88629        1.26404        4.10067
       820         2       -2.00000       44.88629        1.26404        8.29380
       821         2       -2.00000       45.18480        3.34798        2.00411
       822         2       -2.00000       45.18480        3.34798        6.19724
       823         2       -2.00000       45.48379        5.43163        8.29380
       824         2       -2.00000       45.48379        5.43163        4.10067
       825         2       -2.00000       45.78279        7.51513        6.19724
       826         2       -2.00000       45.78279        7.51513        2.00411
       827         2       -2.00000       46.08138        9.59882        4.10067
       828         2       -2.00000       46.08138        9.59882        8.29380
       829         2       -2.00000       46.37933       11.68295        2.00411
       830         2       -2.00000       46.37933       11.68295        6.19724
       831         2       -2.00000       46.67703       13.76737        4.10067
       832         2       -2.00000       46.67703       13.76737        8.29380
       833         2       -2.00000       46.97506        0.96634        6.19724
       834         2       -2.00000       46.97506        0.96634        2.00411
       835         2       -2.00000       47.27390        3.04997        8.29380
       836         2       -2.00000       47.27390        3.04997        4.10067
       837         2       -2.00000       47.57321        5.13297        2.00411
       838         2       -2.00000       47.57321        5.13297        6.19724
       839         2       -2.00000       47.87244        7.21598        4.10067
       840         2       -2.00000       47.87244        7.21598        8.29380
       841         2       -2.00000       48.17079        9.29998        6.19724
       842         2       -2.00000       48.17079        9.29998        2.00411
       843         2       -2.00000       48.46818       11.38520        4.10067
       844         2       -2.00000       48.46818       11.38520        8.29380
       845         2       -2.00000       48.76557       13.47054        2.00411
       846         2       -2.00000       48.76557       13.47054        6.19724
       847         2       -2.00000       49.06384        0.66939        8.29380
       848         2       -2.00000       49.06384        0.66939        4.10067
       849         2       -2.00000       49.36331        2.75181        2.00411
       850         2       -2.00000       49.36331        2.75181        6.19724
       851         2       -2.00000       49.66343        4.83312        4.10067
       852         2       -2.00000       49.66343        4.83312        8.29380
       853         2       -2.00000       49.96242        6.91523        2.00411
       854         2       -2.00000       49.96242        6.91523        6.19724
       855         2       -2.00000       50.25941        9.00045        4.10067
       856         2       -2.00000       50.25941        9.00045        8.29380
       857         2       -2.00000       50.55559       11.08890        2.00411
       858         2       -2.00000       50.55559       11.08890        6.19724
       859         2       -2.00000       50.85370       13.17643        8.29380
       860         2       -2.00000       50.85370       13.17643        4.10067
       861         2       -2.00000       51.15317        0.37378        6.19724
       862         2       -2.00000       51.15317        0.37378        2.00411
       863         2       -2.00000       51.45449        2.45259        4.10067
       864         2       -2.00000       51.45449        2.45259        8.29380
       865         2       -2.00000       51.75565        4.53043        6.19724
       866         2       -2.00000       51.75565        4.53043        2.00411
       867         2       -2.00000       52.05312        6.61139        4.10067
       868         2       -2.00000       52.05312        6.61139        8.29380
       869         2       -2.00000       52.34529        8.69996        6.19724
       870         2       -2.00000       52.34529        8.69996        2.00411
       871         2       -2.00000       52.63827       10.79621        8.29380
       872         2       -2.00000       52.63827       10.79621        4.10067
       873         2       -2.00000       52.94079       12.88826        6.19724
       874         2       -2.00000       52.94079       12.88826        2.00411
       875         2       -2.00000       53.24692        0.08089        4.10067
       876         2       -2.00000       53.24692        0.08089        8.29380
       877         2       -2.00000       53.54936        2.14848        2.00411
       878         2       -2.00000       53.54936        2.14848        6.19724
       879         2       -2.00000       53.85221        4.22051        4.10067
       880         2       -2.00000       53.85221        4.22051        8.29380
       881         2       -2.00000       54.14422        6.30362        2.00411
       882         2       -2.00000       54.14422        6.30362        6.19724
       883         2       -2.00000       54.42572        8.40044        4.10067
       884         2       -2.00000       54.42572        8.40044        8.29380
       885         2       -2.00000       54.70795       10.51102        6.19724
       886         2       -2.00000       54.70795       10.51102        2.00411
       887         2       -2.00000       55.02691       12.61078        8.29380
       888         2       -2.00000       55.02691       12.61078        4.10067
       889         2       -2.00000       55.35254       14.67572        6.19724
       890         2       -2.00000       55.35254       14.67572        2.00411
       891         2       -2.00000       55.66325        1.83553        8.29380
       892         2       -2.00000       55.66325        1.83553        4.10067
       893         2       -2.00000       55.94547        3.88798        6.19724
       894         2       -2.00000       55.94547        3.88798        2.00411
       895         2       -2.00000       56.23572        5.99163        8.29380
       896         2       -2.00000       56.23572        5.99163        4.10067
       897         2       -2.00000       56.49484        8.11626        2.00411
       898         2       -2.00000       56.49484        8.11626        6.19724
       899         2       -2.00000       56.75837       10.24565        8.29380
       900         2       -2.00000       56.75837       10.24565        4.10067
       901         2       -2.00000       57.10430       12.33442        6.19724
       902         2       -2.00000       57.10430       12.33442        2.00411
       903         2       -2.00000       57.49747       14.37844        8.29380
       904         2       -2.00000       57.49747       14.37844        4.10067
       905         2       -2.00000       57.81532        1.51045        6.19724
       906         2       -2.00000       57.81532        1.51045        2.00411
       907         2       -2.00000       58.08166        3.52985        8.29380
       908         2       -2.00000       58.08166        3.52985        4.10067
       909         2       -2.00000       58.25727        5.61446        2.00411
       910         2       -2.00000       58.25727        5.61446        6.19724
       911         2       -2.00000       58.56235        7.95045        8.29380
       912         2       -2.00000       58.56235        7.95045        4.10067
       913         2       -2.00000       58.78425       10.02971        2.00411
       914         2       -2.00000       58.78425       10.02971        6.19724
       915         2       -2.00000       59.19845       11.99875        4.10067
       916         2       -2.00000       59.19845       11.99875        8.29380
       917         2       -2.00000       59.61633       13.99875        2.00411
       918         2       -2.00000       59.61633       13.99875        6.19724
       919         2       -2.00000       60.16024        1.11860        4.10067
       920         2       -2.00000       60.16024        1.11860        8.29380
       921         2       -2.00000       60.26902        3.23363        6.19724
       922         2       -2.00000       60.26902        3.23363        2.00411
       923         2       -2.00000       60.30496        5.33782        4.10067
       924         2       -2.00000       60.30496        5.33782        8.29380
       925         2       -2.00000       60.41984        7.38706        6.19724
       926         2       -2.00000       60.41984        7.38706        2.00411
       927         2       -2.00000       62.30260        7.38706        8.29380
       928         2       -2.00000       62.30260        7.38706        4.10067
       929         2       -2.00000       62.41740        5.33782        6.19724
       930         2       -2.00000       62.41740        5.33782        2.00411
       931         2       -2.00000       62.45334        3.23363        8.29380
       932         2       -2.00000       62.45334        3.23363        4.10067
       933         2       -2.00000       62.56221        1.11860        6.19724
       934         2       -2.00000       62.56221        1.11860        2.00411
       935         2       -2.00000       63.10612       13.99875        8.29380
       936         2       -2.00000       63.10612       13.99875        4.10067
       937         2       -2.00000       63.52392       11.99875        6.19724
       938         2       -2.00000       63.52392       11.99875        2.00411
       939         2       -2.00000       63.93820       10.02971        4.10067
       940         2       -2.00000       63.93820       10.02971        8.29380
       941         2       -2.00000       64.16001        7.95045        2.00411
       942         2       -2.00000       64.16001        7.95045        6.19724
       943         2       -2.00000       64.46510        5.61446        8.29380
       944         2       -2.00000       64.46510        5.61446        4.10067
       945         2       -2.00000       64.64071        3.52985        2.00411
       946         2       -2.00000       64.64071        3.52985        6.19724
       947         2       -2.00000       64.90713        1.51045        4.10067
       948         2       -2.00000       64.90713        1.51045        8.29380
       949         2       -2.00000       65.22490       14.37844        2.00411
       950         2       -2.00000       65.22490       14.37844        6.19724
       951         2       -2.00000       65.61807       12.33442        8.29380
       952         2       -2.00000       65.61807       12.33442        4.10067
       953         2       -2.00000       65.96408       10.24565        2.00411
       954         2       -2.00000       65.96408       10.24565        6.19724
       955         2       -2.00000       66.22761        8.11626        8.29380
       956         2       -2.00000       66.22761        8.11626        4.10067
       957         2       -2.00000       66.48673        5.99163        2.00411
       958         2       -2.00000       66.48673        5.99163        6.19724
       959         2       -2.00000       66.77698        3.88798        4.10067
       960         2       -2.00000       66.77698        3.88798        8.29380
       961         2       -2.00000       67.05920        1.83553        2.00411
       962         2       -2.00000       67.05920        1.83553        6.19724
       963         2       -2.00000       67.36991       14.67572        4.10067
       964         2       -2.00000       67.36991       14.67572        8.29380
       965         2       -2.00000       67.69553       12.61078        2.00411
       966         2       -2.00000       67.69553       12.61078        6.19724
       967         2       -2.00000       68.01450       10.51102        8.29380
       968         2       -2.00000       68.01450       10.51102        4.10067
       969         2       -2.00000       68.29673        8.40044        2.00411
       970         2       -2.00000       68.29673        8.40044        6.19724
       971         2       -2.00000       68.57823        6.30362        8.29380
       972         2       -2.00000       68.57823        6.30362        4.10067
       973         2       -2.00000       68.87024        4.22051        6.19724
       974         2       -2.00000       68.87024        4.22051        2.00411
       975         2       -2.00000       69.17309        2.14848        4.10067
       976         2       -2.00000       69.17309        2.14848        8.29380
       977         2       -2.00000       69.47553        0.08089        2.00411
       978         2       -2.00000       69.47553        0.08089        6.19724
       979         2       -2.00000       69.78166       12.88826        8.29380
       980         2       -2.00000       69.78166       12.88826        4.10067
       981         2       -2.00000       70.08418       10.79621        6.19724
       982         2       -2.00000       70.08418       10.79621        2.00411
       983         2       -2.00000       70.37716        8.69996        8.29380
       984         2       -2.00000       70.37716        8.69996        4.10067
       985         2       -2.00000       70.66933        6.61139        6.19724
       986         2       -2.00000       70.66933        6.61139        2.00411
       987         2       -2.00000       70.96680        4.53043        4.10067
       988         2       -2.00000       70.96680        4.53043        8.29380
       989         2       -2.00000       71.26796        2.45259        6.19724
       990         2       -2.00000       71.26796        2.45259        2.00411
       991         2       -2.00000       71.56928        0.37378        4.10067
       992         2       -2.00000       71.56928        0.37378        8.29380
       993         2       -2.00000       71.86875       13.17643        6.19724
       994         2       -2.00000       71.86875       13.17643        2.00411
       995         2       -2.00000       72.16686       11.08890        4.10067
       996         2       -2.00000       72.16686       11.08890        8.29380
       997         2       -2.00000       72.46296        9.00045        6.19724
       998         2       -2.00000       72.46296        9.00045        2.00411
       999         2       -2.00000       72.76003        6.91523        4.10067
      1000         2       -2.00000       72.76003        6.91523        8.29380
      1001         2       -2.00000       73.05894        4.83312        2.00411
      1002         2       -2.00000       73.05894        4.83312        6.19724
      1003         2       -2.00000       73.35914        2.75181        8.29380
      1004         2       -2.00000       73.35914        2.75181        4.10067
      1005         2       -2.00000       73.65861        0.66939        6.19724
      1006         2       -2.00000       73.65861        0.66939        2.00411
      1007         2       -2.00000       73.95688       13.47054        8.29380
      1008         2       -2.00000       73.95688       13.47054        4.10067
      1009         2       -2.00000       74.25427       11.38520        2.00411
      1010         2       -2.00000       74.25427       11.38520        6.19724
      1011         2       -2.00000       74.55166        9.29998        4.10067
      1012         2       -2.00000       74.55166        9.29998        8.29380
      1013         2       -2.00000       74.85001        7.21598        2.00411
      1014         2       -2.00000       74.85001        7.21598        6.19724
      1015         2       -2.00000       75.14924        5.13297        8.29380
      1016         2       -2.00000       75.14924        5.13297        4.10067
      1017         2       -2.00000       75.44855        3.04997        6.19724
      1018         2       -2.00000       75.44855        3.04997        2.00411
      1019         2       -2.00000       75.74739        0.96634        8.29380
      1020         2       -2.00000       75.74739        0.96634        4.10067
      1021         2       -2.00000       76.04541       13.76737        6.19724
      1022         2       -2.00000       76.04541       13.76737        2.00411
      1023         2       -2.00000       76.34312       11.68295        8.29380
      1024         2       -2.00000       76.34312       11.68295        4.10067
      1025         2       -2.00000       76.64107        9.59882        6.19724
      1026         2       -2.00000       76.64107        9.59882        2.00411
      1027         2       -2.00000       76.93966        7.51513        8.29380
      1028         2       -2.00000       76.93966        7.51513        4.10067
      1029         2       -2.00000       77.23866        5.43163        6.19724
      1030         2       -2.00000       77.23866        5.43163        2.00411
      1031         2       -2.00000       77.53757        3.34798        8.29380
      1032         2       -2.00000       77.53757        3.34798        4.10067
      1033         2       -2.00000       77.83616        1.26404        6.19724
      1034         2       -2.00000       77.83616        1.26404        2.00411
      1035         2       -2.00000       78.13427       14.06523        8.29380
      1036         2       -2.00000       78.13427       14.06523        4.10067
      1037         2       -2.00000       78.43230       11.98117        6.19724
      1038         2       -2.00000       78.43230       11.98117        2.00411
      1039         2       -2.00000       78.73057        9.89730        8.29380
      1040         2       -2.00000       78.73057        9.89730        4.10067
      1041         2       -2.00000       79.02908        7.81358        6.19724
      1042         2       -2.00000       79.02908        7.81358        2.00411
      1043         2       -2.00000       79.32783        5.72987        8.29380
      1044         2       -2.00000       79.32783        5.72987        4.10067
      1045         2       -2.00000       79.62658        3.64605        6.19724
      1046         2       -2.00000       79.62658        3.64605        2.00411
      1047         2       -2.00000       79.92509        1.56211        8.29380
      1048         2       -2.00000       79.92509        1.56211        4.10067
