# Supplementary material for: Quantitative prediction of grain boundary thermal conductivities from local atomic environments
Source: Nat Commun. 2020 Apr 15;11:1854. doi: 10.1038/s41467-020-15619-9 (PMC7160158; doi:10.1038/s41467-020-15619-9)
Supplement: Supplementary file 4 — Supplementary Data 1 [file 41467_2020_15619_MOESM4_ESM.zip › MgO_GBs/sym_tilt/standard_pressure/001/s29_520.lmp]

LAMMPS data file

      1584          atoms
         0          bonds
         0         angles
         0      dihedrals
         0      impropers
         2     atom types
         0     bond types
         0    angle types
         0 dihedral types
         0 improper types

      0.0000000     79.9227220 xlo xhi
      0.0000000     22.7519720 ylo yhi
      0.0000000      8.3816320 zlo zhi
      0.0000000      0.0000000      0.0000000 xy xz yz

Masses

1                24.30500 # Mg
2                15.99940 # O

Atoms

         1         1        2.00000        0.00256       13.52855        5.14389
         2         1        2.00000        0.00256        2.15256        3.04848
         3         1        2.00000        0.00256       13.52855        0.95308
         4         1        2.00000        0.00256        2.15256        7.23930
         5         1        2.00000        0.39298        6.86004        5.14389
         6         1        2.00000        0.39298       18.23602        3.04848
         7         1        2.00000        0.39298        6.86004        0.95308
         8         1        2.00000        0.39298       18.23602        7.23930
         9         1        2.00000        0.78532       11.56699        3.04848
        10         1        2.00000        0.78532        0.19100        5.14389
        11         1        2.00000        0.78532       11.56699        7.23930
        12         1        2.00000        0.78532        0.19100        0.95308
        13         1        2.00000        1.17630       16.27403        5.14389
        14         1        2.00000        1.17630        4.89804        3.04848
        15         1        2.00000        1.17630       16.27403        0.95308
        16         1        2.00000        1.17630        4.89804        7.23930
        17         1        2.00000        1.56760        9.60554        5.14389
        18         1        2.00000        1.56760       20.98153        3.04848
        19         1        2.00000        1.56760        9.60554        0.95308
        20         1        2.00000        1.56760       20.98153        7.23930
        21         1        2.00000        1.95986       14.31201        3.04848
        22         1        2.00000        1.95986        2.93603        5.14389
        23         1        2.00000        1.95986       14.31201        7.23930
        24         1        2.00000        1.95986        2.93603        0.95308
        25         1        2.00000        2.34981        7.64396        3.04848
        26         1        2.00000        2.34981       19.01994        5.14389
        27         1        2.00000        2.34981        7.64396        7.23930
        28         1        2.00000        2.34981       19.01994        0.95308
        29         1        2.00000        2.74319       12.35034        5.14389
        30         1        2.00000        2.74319        0.97435        3.04848
        31         1        2.00000        2.74319       12.35034        0.95308
        32         1        2.00000        2.74319        0.97435        7.23930
        33         1        2.00000        3.13273       17.05790        3.04848
        34         1        2.00000        3.13273        5.68192        5.14389
        35         1        2.00000        3.13273       17.05790        7.23930
        36         1        2.00000        3.13273        5.68192        0.95308
        37         1        2.00000        3.52547       10.38914        3.04848
        38         1        2.00000        3.52547       21.76513        5.14389
        39         1        2.00000        3.52547       10.38914        7.23930
        40         1        2.00000        3.52547       21.76513        0.95308
        41         1        2.00000        3.91661       15.09548        5.14389
        42         1        2.00000        3.91661        3.71949        3.04848
        43         1        2.00000        3.91661       15.09548        0.95308
        44         1        2.00000        3.91661        3.71949        7.23930
        45         1        2.00000        4.30688        8.42808        5.14389
        46         1        2.00000        4.30688       19.80407        3.04848
        47         1        2.00000        4.30688        8.42808        0.95308
        48         1        2.00000        4.30688       19.80407        7.23930
        49         1        2.00000        4.70113       13.13323        3.04848
        50         1        2.00000        4.70113        1.75725        5.14389
        51         1        2.00000        4.70113       13.13323        7.23930
        52         1        2.00000        4.70113        1.75725        0.95308
        53         1        2.00000        5.08860       17.84235        0.95308
        54         1        2.00000        5.08860        6.46636        7.23930
        55         1        2.00000        5.08860       17.84235        5.14389
        56         1        2.00000        5.08860        6.46636        3.04848
        57         1        2.00000        5.48462       22.54802        7.23930
        58         1        2.00000        5.48462       22.54802        3.04848
        59         1        2.00000        5.48462       11.17204        5.14389
        60         1        2.00000        5.48462       11.17204        0.95308
        61         1        2.00000        5.87200        4.50355        0.95308
        62         1        2.00000        5.87200        4.50355        5.14389
        63         1        2.00000        5.87200       15.87953        7.23930
        64         1        2.00000        5.87200       15.87953        3.04848
        65         1        2.00000        6.26546       20.58799        0.95308
        66         1        2.00000        6.26546       20.58799        5.14389
        67         1        2.00000        6.26546        9.21200        7.23930
        68         1        2.00000        6.26546        9.21200        3.04848
        69         1        2.00000        6.65780        2.54003        3.04848
        70         1        2.00000        6.65780        2.54003        7.23930
        71         1        2.00000        6.65780       13.91602        0.95308
        72         1        2.00000        6.65780       13.91602        5.14389
        73         1        2.00000        7.04439       18.62768        7.23930
        74         1        2.00000        7.04439       18.62768        3.04848
        75         1        2.00000        7.04439        7.25169        5.14389
        76         1        2.00000        7.04439        7.25169        0.95308
        77         1        2.00000        7.44488        0.57749        0.95308
        78         1        2.00000        7.44488        0.57749        5.14389
        79         1        2.00000        7.44488       11.95348        7.23930
        80         1        2.00000        7.44488       11.95348        3.04848
        81         1        2.00000        7.82531        5.28904        7.23930
        82         1        2.00000        7.82531        5.28904        3.04848
        83         1        2.00000        7.82531       16.66502        5.14389
        84         1        2.00000        7.82531       16.66502        0.95308
        85         1        2.00000        8.22780       21.37029        7.23930
        86         1        2.00000        8.22780       21.37029        3.04848
        87         1        2.00000        8.22780        9.99430        5.14389
        88         1        2.00000        8.22780        9.99430        0.95308
        89         1        2.00000        8.61063        3.32377        0.95308
        90         1        2.00000        8.61063        3.32377        5.14389
        91         1        2.00000        8.61063       14.69975        3.04848
        92         1        2.00000        8.61063       14.69975        7.23930
        93         1        2.00000        9.00345       19.41312        5.14389
        94         1        2.00000        9.00345       19.41312        0.95308
        95         1        2.00000        9.00345        8.03713        7.23930
        96         1        2.00000        9.00345        8.03713        3.04848
        97         1        2.00000        9.40235        1.35841        7.23930
        98         1        2.00000        9.40235        1.35841        3.04848
        99         1        2.00000        9.40235       12.73439        5.14389
       100         1        2.00000        9.40235       12.73439        0.95308
       101         1        2.00000        9.77639        6.07751        0.95308
       102         1        2.00000        9.77639        6.07751        5.14389
       103         1        2.00000        9.77639       17.45349        7.23930
       104         1        2.00000        9.77639       17.45349        3.04848
       105         1        2.00000       10.19638       22.14836        0.95308
       106         1        2.00000       10.19638       22.14836        5.14389
       107         1        2.00000       10.19638       10.77238        7.23930
       108         1        2.00000       10.19638       10.77238        3.04848
       109         1        2.00000       10.55819        4.10978        3.04848
       110         1        2.00000       10.55819        4.10978        7.23930
       111         1        2.00000       10.55819       15.48577        5.14389
       112         1        2.00000       10.55819       15.48577        0.95308
       113         1        2.00000       10.97267       20.19504        7.23930
       114         1        2.00000       10.97267       20.19504        3.04848
       115         1        2.00000       10.97267        8.81905        5.14389
       116         1        2.00000       10.97267        8.81905        0.95308
       117         1        2.00000       11.35142        2.14119        0.95308
       118         1        2.00000       11.35142        2.14119        5.14389
       119         1        2.00000       11.35142       13.51717        7.23930
       120         1        2.00000       11.35142       13.51717        3.04848
       121         1        2.00000       11.73337        6.86841        3.04848
       122         1        2.00000       11.73337        6.86841        7.23930
       123         1        2.00000       11.73337       18.24440        0.95308
       124         1        2.00000       11.73337       18.24440        5.14389
       125         1        2.00000       12.15673        0.17580        3.04848
       126         1        2.00000       12.15673        0.17580        7.23930
       127         1        2.00000       12.15673       11.55179        5.14389
       128         1        2.00000       12.15673       11.55179        0.95308
       129         1        2.00000       12.49096        4.90385        0.95308
       130         1        2.00000       12.49096        4.90385        5.14389
       131         1        2.00000       12.49096       16.27983        7.23930
       132         1        2.00000       12.49096       16.27983        3.04848
       133         1        2.00000       12.96874       20.96023        0.95308
       134         1        2.00000       12.96874       20.96023        5.14389
       135         1        2.00000       12.96874        9.58425        3.04848
       136         1        2.00000       12.96874        9.58425        7.23930
       137         1        2.00000       13.29714        2.92527        7.23930
       138         1        2.00000       13.29714        2.92527        3.04848
       139         1        2.00000       13.29714       14.30125        5.14389
       140         1        2.00000       13.29714       14.30125        0.95308
       141         1        2.00000       13.71506        7.65165        5.14389
       142         1        2.00000       13.71506        7.65165        0.95308
       143         1        2.00000       13.71506       19.02763        7.23930
       144         1        2.00000       13.71506       19.02763        3.04848
       145         1        2.00000       14.09893        0.96609        0.95308
       146         1        2.00000       14.09893        0.96609        5.14389
       147         1        2.00000       14.09893       12.34208        3.04848
       148         1        2.00000       14.09893       12.34208        7.23930
       149         1        2.00000       14.42437        5.70767        3.04848
       150         1        2.00000       14.42437        5.70767        7.23930
       151         1        2.00000       14.42437       17.08366        0.95308
       152         1        2.00000       14.42437       17.08366        5.14389
       153         1        2.00000       14.91478       21.73899        3.04848
       154         1        2.00000       14.91478       21.73899        7.23930
       155         1        2.00000       14.91478       10.36300        5.14389
       156         1        2.00000       14.91478       10.36300        0.95308
       157         1        2.00000       15.18819        3.74183        0.95308
       158         1        2.00000       15.18819        3.74183        5.14389
       159         1        2.00000       15.18819       15.11782        3.04848
       160         1        2.00000       15.18819       15.11782        7.23930
       161         1        2.00000       15.89175       19.78657        5.14389
       162         1        2.00000       15.89175       19.78657        0.95308
       163         1        2.00000       15.89175        8.41058        3.04848
       164         1        2.00000       15.89175        8.41058        7.23930
       165         1        2.00000       16.10595        1.74974        3.04848
       166         1        2.00000       16.10595        1.74974        7.23930
       167         1        2.00000       16.10595       13.12573        5.14389
       168         1        2.00000       16.10595       13.12573        0.95308
       169         1        2.00000       16.37329        6.44709        0.95308
       170         1        2.00000       16.37329        6.44709        5.14389
       171         1        2.00000       16.37329       17.82308        3.04848
       172         1        2.00000       16.37329       17.82308        7.23930
       173         1        2.00000       16.78345       22.56629        0.95308
       174         1        2.00000       16.78345       22.56629        5.14389
       175         1        2.00000       16.78345       11.19031        3.04848
       176         1        2.00000       16.78345       11.19031        7.23930
       177         1        2.00000       17.10562        4.61983        3.04848
       178         1        2.00000       17.10562        4.61983        7.23930
       179         1        2.00000       17.10562       15.99582        0.95308
       180         1        2.00000       17.10562       15.99582        5.14389
       181         1        2.00000       17.79759       20.85064        7.23930
       182         1        2.00000       17.79759       20.85064        3.04848
       183         1        2.00000       17.79759        9.47465        5.14389
       184         1        2.00000       17.79759        9.47465        0.95308
       185         1        2.00000       17.85178        2.78602        0.95308
       186         1        2.00000       17.85178        2.78602        5.14389
       187         1        2.00000       17.85178       14.16201        3.04848
       188         1        2.00000       17.85178       14.16201        7.23930
       189         1        2.00000       19.76505        2.78602        7.23930
       190         1        2.00000       19.76505        2.78602        3.04848
       191         1        2.00000       19.76505       14.16201        5.14389
       192         1        2.00000       19.76505       14.16201        0.95308
       193         1        2.00000       19.81924       20.85064        5.14389
       194         1        2.00000       19.81924       20.85064        0.95308
       195         1        2.00000       19.81924        9.47465        3.04848
       196         1        2.00000       19.81924        9.47465        7.23930
       197         1        2.00000       20.51121        4.61983        5.14389
       198         1        2.00000       20.51121        4.61983        0.95308
       199         1        2.00000       20.51121       15.99582        3.04848
       200         1        2.00000       20.51121       15.99582        7.23930
       201         1        2.00000       20.83346       11.19031        5.14389
       202         1        2.00000       20.83346       11.19031        0.95308
       203         1        2.00000       20.83346       22.56629        7.23930
       204         1        2.00000       20.83346       22.56629        3.04848
       205         1        2.00000       21.24362        6.44709        3.04848
       206         1        2.00000       21.24362        6.44709        7.23930
       207         1        2.00000       21.24362       17.82308        0.95308
       208         1        2.00000       21.24362       17.82308        5.14389
       209         1        2.00000       21.51096        1.74974        5.14389
       210         1        2.00000       21.51096        1.74974        0.95308
       211         1        2.00000       21.51096       13.12573        7.23930
       212         1        2.00000       21.51096       13.12573        3.04848
       213         1        2.00000       21.72507        8.41058        5.14389
       214         1        2.00000       21.72507        8.41058        0.95308
       215         1        2.00000       21.72507       19.78657        3.04848
       216         1        2.00000       21.72507       19.78657        7.23930
       217         1        2.00000       22.42863        3.74183        7.23930
       218         1        2.00000       22.42863        3.74183        3.04848
       219         1        2.00000       22.42863       15.11782        5.14389
       220         1        2.00000       22.42863       15.11782        0.95308
       221         1        2.00000       22.70205       10.36300        3.04848
       222         1        2.00000       22.70205       10.36300        7.23930
       223         1        2.00000       22.70205       21.73899        5.14389
       224         1        2.00000       22.70205       21.73899        0.95308
       225         1        2.00000       23.19246        5.70767        5.14389
       226         1        2.00000       23.19246        5.70767        0.95308
       227         1        2.00000       23.19246       17.08366        3.04848
       228         1        2.00000       23.19246       17.08366        7.23930
       229         1        2.00000       23.51790        0.96609        3.04848
       230         1        2.00000       23.51790        0.96609        7.23930
       231         1        2.00000       23.51790       12.34208        5.14389
       232         1        2.00000       23.51790       12.34208        0.95308
       233         1        2.00000       23.90177        7.65165        3.04848
       234         1        2.00000       23.90177        7.65165        7.23930
       235         1        2.00000       23.90177       19.02763        5.14389
       236         1        2.00000       23.90177       19.02763        0.95308
       237         1        2.00000       24.31969        2.92527        0.95308
       238         1        2.00000       24.31969        2.92527        5.14389
       239         1        2.00000       24.31969       14.30125        3.04848
       240         1        2.00000       24.31969       14.30125        7.23930
       241         1        2.00000       24.64809        9.58425        5.14389
       242         1        2.00000       24.64809        9.58425        0.95308
       243         1        2.00000       24.64809       20.96023        3.04848
       244         1        2.00000       24.64809       20.96023        7.23930
       245         1        2.00000       25.12587        4.90385        3.04848
       246         1        2.00000       25.12587        4.90385        7.23930
       247         1        2.00000       25.12587       16.27983        5.14389
       248         1        2.00000       25.12587       16.27983        0.95308
       249         1        2.00000       25.46010        0.17580        0.95308
       250         1        2.00000       25.46010        0.17580        5.14389
       251         1        2.00000       25.46010       11.55179        3.04848
       252         1        2.00000       25.46010       11.55179        7.23930
       253         1        2.00000       25.88345        6.86841        5.14389
       254         1        2.00000       25.88345        6.86841        0.95308
       255         1        2.00000       25.88345       18.24440        3.04848
       256         1        2.00000       25.88345       18.24440        7.23930
       257         1        2.00000       26.26540        2.14119        3.04848
       258         1        2.00000       26.26540        2.14119        7.23930
       259         1        2.00000       26.26540       13.51717        5.14389
       260         1        2.00000       26.26540       13.51717        0.95308
       261         1        2.00000       26.64424        8.81905        3.04848
       262         1        2.00000       26.64424        8.81905        7.23930
       263         1        2.00000       26.64424       20.19504        0.95308
       264         1        2.00000       26.64424       20.19504        5.14389
       265         1        2.00000       27.05864        4.10978        0.95308
       266         1        2.00000       27.05864        4.10978        5.14389
       267         1        2.00000       27.05864       15.48577        3.04848
       268         1        2.00000       27.05864       15.48577        7.23930
       269         1        2.00000       27.42045       10.77238        5.14389
       270         1        2.00000       27.42045       10.77238        0.95308
       271         1        2.00000       27.42045       22.14836        7.23930
       272         1        2.00000       27.42045       22.14836        3.04848
       273         1        2.00000       27.84044        6.07751        7.23930
       274         1        2.00000       27.84044        6.07751        3.04848
       275         1        2.00000       27.84044       17.45349        0.95308
       276         1        2.00000       27.84044       17.45349        5.14389
       277         1        2.00000       28.21448        1.35841        0.95308
       278         1        2.00000       28.21448        1.35841        5.14389
       279         1        2.00000       28.21448       12.73439        3.04848
       280         1        2.00000       28.21448       12.73439        7.23930
       281         1        2.00000       28.61337        8.03713        5.14389
       282         1        2.00000       28.61337        8.03713        0.95308
       283         1        2.00000       28.61337       19.41312        7.23930
       284         1        2.00000       28.61337       19.41312        3.04848
       285         1        2.00000       29.00619        3.32377        3.04848
       286         1        2.00000       29.00619        3.32377        7.23930
       287         1        2.00000       29.00619       14.69975        0.95308
       288         1        2.00000       29.00619       14.69975        5.14389
       289         1        2.00000       29.38902        9.99430        7.23930
       290         1        2.00000       29.38902        9.99430        3.04848
       291         1        2.00000       29.38902       21.37029        0.95308
       292         1        2.00000       29.38902       21.37029        5.14389
       293         1        2.00000       29.79151        5.28904        5.14389
       294         1        2.00000       29.79151        5.28904        0.95308
       295         1        2.00000       29.79151       16.66502        3.04848
       296         1        2.00000       29.79151       16.66502        7.23930
       297         1        2.00000       30.17195        0.57749        7.23930
       298         1        2.00000       30.17195        0.57749        3.04848
       299         1        2.00000       30.17195       11.95348        5.14389
       300         1        2.00000       30.17195       11.95348        0.95308
       301         1        2.00000       30.57244        7.25169        7.23930
       302         1        2.00000       30.57244        7.25169        3.04848
       303         1        2.00000       30.57244       18.62768        5.14389
       304         1        2.00000       30.57244       18.62768        0.95308
       305         1        2.00000       30.95903        2.54003        5.14389
       306         1        2.00000       30.95903        2.54003        0.95308
       307         1        2.00000       30.95903       13.91602        3.04848
       308         1        2.00000       30.95903       13.91602        7.23930
       309         1        2.00000       31.35137        9.21200        5.14389
       310         1        2.00000       31.35137        9.21200        0.95308
       311         1        2.00000       31.35137       20.58799        3.04848
       312         1        2.00000       31.35137       20.58799        7.23930
       313         1        2.00000       31.74491        4.50355        3.04848
       314         1        2.00000       31.74491        4.50355        7.23930
       315         1        2.00000       31.74491       15.87953        5.14389
       316         1        2.00000       31.74491       15.87953        0.95308
       317         1        2.00000       32.13221       11.17204        3.04848
       318         1        2.00000       32.13221       11.17204        7.23930
       319         1        2.00000       32.13221       22.54802        5.14389
       320         1        2.00000       32.13221       22.54802        0.95308
       321         1        2.00000       32.52831        6.46636        5.14389
       322         1        2.00000       32.52831        6.46636        0.95308
       323         1        2.00000       32.52831       17.84235        3.04848
       324         1        2.00000       32.52831       17.84235        7.23930
       325         1        2.00000       32.91569        1.75725        7.23930
       326         1        2.00000       32.91569        1.75725        3.04848
       327         1        2.00000       32.91569       13.13323        5.14389
       328         1        2.00000       32.91569       13.13323        0.95308
       329         1        2.00000       33.30995        8.42808        7.23930
       330         1        2.00000       33.30995        8.42808        3.04848
       331         1        2.00000       33.30995       19.80407        5.14389
       332         1        2.00000       33.30995       19.80407        0.95308
       333         1        2.00000       33.70021        3.71949        0.95308
       334         1        2.00000       33.70021        3.71949        5.14389
       335         1        2.00000       33.70021       15.09548        3.04848
       336         1        2.00000       33.70021       15.09548        7.23930
       337         1        2.00000       34.09136       10.38914        0.95308
       338         1        2.00000       34.09136       10.38914        5.14389
       339         1        2.00000       34.09136       21.76513        3.04848
       340         1        2.00000       34.09136       21.76513        7.23930
       341         1        2.00000       34.48410        5.68192        3.04848
       342         1        2.00000       34.48410        5.68192        7.23930
       343         1        2.00000       34.48410       17.05790        0.95308
       344         1        2.00000       34.48410       17.05790        5.14389
       345         1        2.00000       34.87372        0.97435        5.14389
       346         1        2.00000       34.87372       12.35034        7.23930
       347         1        2.00000       34.87372        0.97435        0.95308
       348         1        2.00000       34.87372       12.35034        3.04848
       349         1        2.00000       35.26702        7.64396        5.14389
       350         1        2.00000       35.26702       19.01994        7.23930
       351         1        2.00000       35.26702        7.64396        0.95308
       352         1        2.00000       35.26702       19.01994        3.04848
       353         1        2.00000       35.65696        2.93603        7.23930
       354         1        2.00000       35.65696       14.31201        5.14389
       355         1        2.00000       35.65696        2.93603        3.04848
       356         1        2.00000       35.65696       14.31201        0.95308
       357         1        2.00000       36.04922        9.60554        7.23930
       358         1        2.00000       36.04922       20.98153        5.14389
       359         1        2.00000       36.04922        9.60554        3.04848
       360         1        2.00000       36.04922       20.98153        0.95308
       361         1        2.00000       36.44053        4.89804        5.14389
       362         1        2.00000       36.44053       16.27403        7.23930
       363         1        2.00000       36.44053        4.89804        0.95308
       364         1        2.00000       36.44053       16.27403        3.04848
       365         1        2.00000       36.83151       11.56699        5.14389
       366         1        2.00000       36.83151        0.19100        7.23930
       367         1        2.00000       36.83151       11.56699        0.95308
       368         1        2.00000       36.83151        0.19100        3.04848
       369         1        2.00000       37.22385        6.86004        7.23930
       370         1        2.00000       37.22385       18.23602        5.14389
       371         1        2.00000       37.22385        6.86004        3.04848
       372         1        2.00000       37.22385       18.23602        0.95308
       373         1        2.00000       37.61427        2.15256        5.14389
       374         1        2.00000       37.61427       13.52855        7.23930
       375         1        2.00000       37.61427        2.15256        0.95308
       376         1        2.00000       37.61427       13.52855        3.04848
       377         1        2.00000       38.00661        8.82180        5.14389
       378         1        2.00000       38.00661       20.19779        7.23930
       379         1        2.00000       38.00661        8.82180        0.95308
       380         1        2.00000       38.00661       20.19779        3.04848
       381         1        2.00000       38.39743        4.11440        7.23930
       382         1        2.00000       38.39743       15.49038        5.14389
       383         1        2.00000       38.39743        4.11440        3.04848
       384         1        2.00000       38.39743       15.49038        0.95308
       385         1        2.00000       38.78913       10.78337        7.23930
       386         1        2.00000       38.78913       22.15935        5.14389
       387         1        2.00000       38.78913       10.78337        3.04848
       388         1        2.00000       38.78913       22.15935        0.95308
       389         1        2.00000       39.18076        6.07635        5.14389
       390         1        2.00000       39.18076       17.45233        7.23930
       391         1        2.00000       39.18076        6.07635        0.95308
       392         1        2.00000       39.18076       17.45233        3.04848
       393         1        2.00000       39.57158        1.36894        7.23930
       394         1        2.00000       39.57158       12.74493        5.14389
       395         1        2.00000       39.57158        1.36894        3.04848
       396         1        2.00000       39.57158       12.74493        0.95308
       397         1        2.00000       39.96392        8.03818        7.23930
       398         1        2.00000       39.96392       19.41417        5.14389
       399         1        2.00000       39.96392        8.03818        3.04848
       400         1        2.00000       39.96392       19.41417        0.95308
       401         1        2.00000       40.35434        3.33071        5.14389
       402         1        2.00000       40.35434       14.70669        7.23930
       403         1        2.00000       40.35434        3.33071        0.95308
       404         1        2.00000       40.35434       14.70669        3.04848
       405         1        2.00000       40.74668        9.99974        5.14389
       406         1        2.00000       40.74668       21.37573        7.23930
       407         1        2.00000       40.74668        9.99974        0.95308
       408         1        2.00000       40.74668       21.37573        3.04848
       409         1        2.00000       41.13766        5.29270        7.23930
       410         1        2.00000       41.13766       16.66869        5.14389
       411         1        2.00000       41.13766        5.29270        3.04848
       412         1        2.00000       41.13766       16.66869        0.95308
       413         1        2.00000       41.52897       11.96119        7.23930
       414         1        2.00000       41.52897        0.58520        5.14389
       415         1        2.00000       41.52897       11.96119        3.04848
       416         1        2.00000       41.52897        0.58520        0.95308
       417         1        2.00000       41.92123        7.25472        5.14389
       418         1        2.00000       41.92123       18.63070        7.23930
       419         1        2.00000       41.92123        7.25472        0.95308
       420         1        2.00000       41.92123       18.63070        3.04848
       421         1        2.00000       42.31117        2.54679        7.23930
       422         1        2.00000       42.31117       13.92277        5.14389
       423         1        2.00000       42.31117        2.54679        3.04848
       424         1        2.00000       42.31117       13.92277        0.95308
       425         1        2.00000       42.70455        9.21639        7.23930
       426         1        2.00000       42.70455       20.59238        5.14389
       427         1        2.00000       42.70455        9.21639        3.04848
       428         1        2.00000       42.70455       20.59238        0.95308
       429         1        2.00000       43.09409        4.50883        5.14389
       430         1        2.00000       43.09409       15.88481        7.23930
       431         1        2.00000       43.09409        4.50883        0.95308
       432         1        2.00000       43.09409       15.88481        3.04848
       433         1        2.00000       43.48683       11.17759        5.14389
       434         1        2.00000       43.48683       22.55357        7.23930
       435         1        2.00000       43.48683       11.17759        0.95308
       436         1        2.00000       43.48683       22.55357        3.04848
       437         1        2.00000       43.87797        6.47125        7.23930
       438         1        2.00000       43.87797       17.84724        5.14389
       439         1        2.00000       43.87797        6.47125        3.04848
       440         1        2.00000       43.87797       17.84724        0.95308
       441         1        2.00000       44.26824        1.76266        5.14389
       442         1        2.00000       44.26824       13.13865        7.23930
       443         1        2.00000       44.26824        1.76266        0.95308
       444         1        2.00000       44.26824       13.13865        3.04848
       445         1        2.00000       44.66250        8.43350        5.14389
       446         1        2.00000       44.66250       19.80948        7.23930
       447         1        2.00000       44.66250        8.43350        0.95308
       448         1        2.00000       44.66250       19.80948        3.04848
       449         1        2.00000       45.04996        3.72438        7.23930
       450         1        2.00000       45.04996        3.72438        3.04848
       451         1        2.00000       45.04996       15.10037        5.14389
       452         1        2.00000       45.04996       15.10037        0.95308
       453         1        2.00000       45.44598       10.39469        7.23930
       454         1        2.00000       45.44598       10.39469        3.04848
       455         1        2.00000       45.44598       21.77068        0.95308
       456         1        2.00000       45.44598       21.77068        5.14389
       457         1        2.00000       45.83336        5.68720        5.14389
       458         1        2.00000       45.83336        5.68720        0.95308
       459         1        2.00000       45.83336       17.06318        3.04848
       460         1        2.00000       45.83336       17.06318        7.23930
       461         1        2.00000       46.22682       12.35473        0.95308
       462         1        2.00000       46.22682       12.35473        5.14389
       463         1        2.00000       46.22682        0.97874        7.23930
       464         1        2.00000       46.22682        0.97874        3.04848
       465         1        2.00000       46.61916        7.65071        3.04848
       466         1        2.00000       46.61916        7.65071        7.23930
       467         1        2.00000       46.61916       19.02670        0.95308
       468         1        2.00000       46.61916       19.02670        5.14389
       469         1        2.00000       47.00575        2.93905        0.95308
       470         1        2.00000       47.00575        2.93905        5.14389
       471         1        2.00000       47.00575       14.31504        7.23930
       472         1        2.00000       47.00575       14.31504        3.04848
       473         1        2.00000       47.40624        9.61325        5.14389
       474         1        2.00000       47.40624        9.61325        0.95308
       475         1        2.00000       47.40624       20.98924        7.23930
       476         1        2.00000       47.40624       20.98924        3.04848
       477         1        2.00000       47.78667        4.90171        7.23930
       478         1        2.00000       47.78667        4.90171        3.04848
       479         1        2.00000       47.78667       16.27769        0.95308
       480         1        2.00000       47.78667       16.27769        5.14389
       481         1        2.00000       48.18917       11.57243        7.23930
       482         1        2.00000       48.18917       11.57243        3.04848
       483         1        2.00000       48.18917        0.19644        5.14389
       484         1        2.00000       48.18917        0.19644        0.95308
       485         1        2.00000       48.57200        6.86698        5.14389
       486         1        2.00000       48.57200        6.86698        0.95308
       487         1        2.00000       48.57200       18.24296        3.04848
       488         1        2.00000       48.57200       18.24296        7.23930
       489         1        2.00000       48.96482       13.52960        0.95308
       490         1        2.00000       48.96482       13.52960        5.14389
       491         1        2.00000       48.96482        2.15361        7.23930
       492         1        2.00000       48.96482        2.15361        3.04848
       493         1        2.00000       49.36371        8.83234        7.23930
       494         1        2.00000       49.36371        8.83234        3.04848
       495         1        2.00000       49.36371       20.20832        5.14389
       496         1        2.00000       49.36371       20.20832        0.95308
       497         1        2.00000       49.73775        4.11324        5.14389
       498         1        2.00000       49.73775        4.11324        0.95308
       499         1        2.00000       49.73775       15.48922        7.23930
       500         1        2.00000       49.73775       15.48922        3.04848
       501         1        2.00000       50.15774       10.79435        5.14389
       502         1        2.00000       50.15774       10.79435        0.95308
       503         1        2.00000       50.15774       22.17034        7.23930
       504         1        2.00000       50.15774       22.17034        3.04848
       505         1        2.00000       50.51955        6.08097        3.04848
       506         1        2.00000       50.51955        6.08097        7.23930
       507         1        2.00000       50.51955       17.45695        0.95308
       508         1        2.00000       50.51955       17.45695        5.14389
       509         1        2.00000       50.93403       12.74768        7.23930
       510         1        2.00000       50.93403       12.74768        3.04848
       511         1        2.00000       50.93403        1.37169        0.95308
       512         1        2.00000       50.93403        1.37169        5.14389
       513         1        2.00000       51.31279        8.04956        5.14389
       514         1        2.00000       51.31279        8.04956        0.95308
       515         1        2.00000       51.31279       19.42554        7.23930
       516         1        2.00000       51.31279       19.42554        3.04848
       517         1        2.00000       51.69474        3.32233        3.04848
       518         1        2.00000       51.69474        3.32233        7.23930
       519         1        2.00000       51.69474       14.69832        5.14389
       520         1        2.00000       51.69474       14.69832        0.95308
       521         1        2.00000       52.11809       10.01494        3.04848
       522         1        2.00000       52.11809       10.01494        7.23930
       523         1        2.00000       52.11809       21.39093        0.95308
       524         1        2.00000       52.11809       21.39093        5.14389
       525         1        2.00000       52.45232        5.28690        0.95308
       526         1        2.00000       52.45232        5.28690        5.14389
       527         1        2.00000       52.45232       16.66288        7.23930
       528         1        2.00000       52.45232       16.66288        3.04848
       529         1        2.00000       52.93010       11.98249        5.14389
       530         1        2.00000       52.93010       11.98249        0.95308
       531         1        2.00000       52.93010        0.60650        3.04848
       532         1        2.00000       52.93010        0.60650        7.23930
       533         1        2.00000       53.25850        7.26548        7.23930
       534         1        2.00000       53.25850        7.26548        3.04848
       535         1        2.00000       53.25850       18.64146        0.95308
       536         1        2.00000       53.25850       18.64146        5.14389
       537         1        2.00000       53.67642       13.91508        7.23930
       538         1        2.00000       53.67642       13.91508        3.04848
       539         1        2.00000       53.67642        2.53910        0.95308
       540         1        2.00000       53.67642        2.53910        5.14389
       541         1        2.00000       54.06029        9.22465        5.14389
       542         1        2.00000       54.06029        9.22465        0.95308
       543         1        2.00000       54.06029       20.60064        3.04848
       544         1        2.00000       54.06029       20.60064        7.23930
       545         1        2.00000       54.38573        4.48307        3.04848
       546         1        2.00000       54.38573        4.48307        7.23930
       547         1        2.00000       54.38573       15.85906        5.14389
       548         1        2.00000       54.38573       15.85906        0.95308
       549         1        2.00000       54.87614       11.20373        3.04848
       550         1        2.00000       54.87614       11.20373        7.23930
       551         1        2.00000       54.87614       22.57972        0.95308
       552         1        2.00000       54.87614       22.57972        5.14389
       553         1        2.00000       55.14956        6.44891        5.14389
       554         1        2.00000       55.14956        6.44891        0.95308
       555         1        2.00000       55.14956       17.82490        3.04848
       556         1        2.00000       55.14956       17.82490        7.23930
       557         1        2.00000       55.85312       13.15615        0.95308
       558         1        2.00000       55.85312       13.15615        5.14389
       559         1        2.00000       55.85312        1.78016        3.04848
       560         1        2.00000       55.85312        1.78016        7.23930
       561         1        2.00000       56.06731        8.44100        3.04848
       562         1        2.00000       56.06731        8.44100        7.23930
       563         1        2.00000       56.06731       19.81699        0.95308
       564         1        2.00000       56.06731       19.81699        5.14389
       565         1        2.00000       56.33465        3.74365        5.14389
       566         1        2.00000       56.33465        3.74365        0.95308
       567         1        2.00000       56.33465       15.11964        3.04848
       568         1        2.00000       56.33465       15.11964        7.23930
       569         1        2.00000       56.74481       10.37642        5.14389
       570         1        2.00000       56.74481       10.37642        0.95308
       571         1        2.00000       56.74481       21.75241        3.04848
       572         1        2.00000       56.74481       21.75241        7.23930
       573         1        2.00000       57.06698        5.57091        3.04848
       574         1        2.00000       57.06698        5.57091        7.23930
       575         1        2.00000       57.06698       16.94690        5.14389
       576         1        2.00000       57.06698       16.94690        0.95308
       577         1        2.00000       57.75895       12.09208        7.23930
       578         1        2.00000       57.75895       12.09208        3.04848
       579         1        2.00000       57.75895        0.71610        0.95308
       580         1        2.00000       57.75895        0.71610        5.14389
       581         1        2.00000       57.81314        7.40472        5.14389
       582         1        2.00000       57.81314        7.40472        0.95308
       583         1        2.00000       57.81314       18.78071        3.04848
       584         1        2.00000       57.81314       18.78071        7.23930
       585         1        2.00000       59.72641        7.40472        3.04848
       586         1        2.00000       59.72641       18.78071        0.95308
       587         1        2.00000       59.72641       18.78071        5.14389
       588         1        2.00000       59.72641        7.40472        7.23930
       589         1        2.00000       59.78060       12.09208        0.95308
       590         1        2.00000       59.78060       12.09208        5.14389
       591         1        2.00000       59.78060        0.71610        3.04848
       592         1        2.00000       59.78060        0.71610        7.23930
       593         1        2.00000       60.47257       16.94690        3.04848
       594         1        2.00000       60.47257       16.94690        7.23930
       595         1        2.00000       60.47257        5.57091        0.95308
       596         1        2.00000       60.47257        5.57091        5.14389
       597         1        2.00000       60.79482       10.37642        7.23930
       598         1        2.00000       60.79482       10.37642        3.04848
       599         1        2.00000       60.79482       21.75241        0.95308
       600         1        2.00000       60.79482       21.75241        5.14389
       601         1        2.00000       61.20498       15.11964        5.14389
       602         1        2.00000       61.20498       15.11964        0.95308
       603         1        2.00000       61.20498        3.74365        3.04848
       604         1        2.00000       61.20498        3.74365        7.23930
       605         1        2.00000       61.47232        8.44100        0.95308
       606         1        2.00000       61.47232        8.44100        5.14389
       607         1        2.00000       61.47232       19.81699        7.23930
       608         1        2.00000       61.47232       19.81699        3.04848
       609         1        2.00000       61.68643       13.15615        3.04848
       610         1        2.00000       61.68643       13.15615        7.23930
       611         1        2.00000       61.68643        1.78016        0.95308
       612         1        2.00000       61.68643        1.78016        5.14389
       613         1        2.00000       62.38999       17.82490        0.95308
       614         1        2.00000       62.38999       17.82490        5.14389
       615         1        2.00000       62.38999        6.44891        7.23930
       616         1        2.00000       62.38999        6.44891        3.04848
       617         1        2.00000       62.66341       11.20373        0.95308
       618         1        2.00000       62.66341       11.20373        5.14389
       619         1        2.00000       62.66341       22.57972        3.04848
       620         1        2.00000       62.66341       22.57972        7.23930
       621         1        2.00000       63.15382       15.85906        3.04848
       622         1        2.00000       63.15382       15.85906        7.23930
       623         1        2.00000       63.15382        4.48307        0.95308
       624         1        2.00000       63.15382        4.48307        5.14389
       625         1        2.00000       63.47926        9.22465        3.04848
       626         1        2.00000       63.47926        9.22465        7.23930
       627         1        2.00000       63.47926       20.60064        0.95308
       628         1        2.00000       63.47926       20.60064        5.14389
       629         1        2.00000       63.86313       13.91508        0.95308
       630         1        2.00000       63.86313       13.91508        5.14389
       631         1        2.00000       63.86313        2.53910        3.04848
       632         1        2.00000       63.86313        2.53910        7.23930
       633         1        2.00000       64.28105       18.64146        7.23930
       634         1        2.00000       64.28105       18.64146        3.04848
       635         1        2.00000       64.28105        7.26548        5.14389
       636         1        2.00000       64.28105        7.26548        0.95308
       637         1        2.00000       64.60945       11.98249        3.04848
       638         1        2.00000       64.60945       11.98249        7.23930
       639         1        2.00000       64.60945        0.60650        0.95308
       640         1        2.00000       64.60945        0.60650        5.14389
       641         1        2.00000       65.08723       16.66288        0.95308
       642         1        2.00000       65.08723       16.66288        5.14389
       643         1        2.00000       65.08723        5.28690        3.04848
       644         1        2.00000       65.08723        5.28690        7.23930
       645         1        2.00000       65.42146       10.01494        5.14389
       646         1        2.00000       65.42146       10.01494        0.95308
       647         1        2.00000       65.42146       21.39093        3.04848
       648         1        2.00000       65.42146       21.39093        7.23930
       649         1        2.00000       65.84481       14.69832        7.23930
       650         1        2.00000       65.84481       14.69832        3.04848
       651         1        2.00000       65.84481        3.32233        0.95308
       652         1        2.00000       65.84481        3.32233        5.14389
       653         1        2.00000       66.22676       19.42554        5.14389
       654         1        2.00000       66.22676        8.04956        7.23930
       655         1        2.00000       66.22676        8.04956        3.04848
       656         1        2.00000       66.22676       19.42554        0.95308
       657         1        2.00000       66.60560       12.74768        5.14389
       658         1        2.00000       66.60560       12.74768        0.95308
       659         1        2.00000       66.60560        1.37169        3.04848
       660         1        2.00000       66.60560        1.37169        7.23930
       661         1        2.00000       67.02000       17.45695        3.04848
       662         1        2.00000       67.02000       17.45695        7.23930
       663         1        2.00000       67.02000        6.08097        5.14389
       664         1        2.00000       67.02000        6.08097        0.95308
       665         1        2.00000       67.38181       10.79435        7.23930
       666         1        2.00000       67.38181       10.79435        3.04848
       667         1        2.00000       67.38181       22.17034        0.95308
       668         1        2.00000       67.38181       22.17034        5.14389
       669         1        2.00000       67.80180       15.48922        5.14389
       670         1        2.00000       67.80180       15.48922        0.95308
       671         1        2.00000       67.80180        4.11324        7.23930
       672         1        2.00000       67.80180        4.11324        3.04848
       673         1        2.00000       68.17584        8.83234        0.95308
       674         1        2.00000       68.17584        8.83234        5.14389
       675         1        2.00000       68.17584       20.20832        7.23930
       676         1        2.00000       68.17584       20.20832        3.04848
       677         1        2.00000       68.57473       13.52960        7.23930
       678         1        2.00000       68.57473       13.52960        3.04848
       679         1        2.00000       68.57473        2.15361        0.95308
       680         1        2.00000       68.57473        2.15361        5.14389
       681         1        2.00000       68.96755       18.24296        5.14389
       682         1        2.00000       68.96755       18.24296        0.95308
       683         1        2.00000       68.96755        6.86698        3.04848
       684         1        2.00000       68.96755        6.86698        7.23930
       685         1        2.00000       69.35038       11.57243        5.14389
       686         1        2.00000       69.35038       11.57243        0.95308
       687         1        2.00000       69.35038        0.19644        3.04848
       688         1        2.00000       69.35038        0.19644        7.23930
       689         1        2.00000       69.75288       16.27769        7.23930
       690         1        2.00000       69.75288       16.27769        3.04848
       691         1        2.00000       69.75288        4.90171        0.95308
       692         1        2.00000       69.75288        4.90171        5.14389
       693         1        2.00000       70.13331        9.61325        7.23930
       694         1        2.00000       70.13331        9.61325        3.04848
       695         1        2.00000       70.13331       20.98924        0.95308
       696         1        2.00000       70.13331       20.98924        5.14389
       697         1        2.00000       70.53380       14.31504        0.95308
       698         1        2.00000       70.53380       14.31504        5.14389
       699         1        2.00000       70.53380        2.93905        3.04848
       700         1        2.00000       70.53380        2.93905        7.23930
       701         1        2.00000       70.92039       19.02670        3.04848
       702         1        2.00000       70.92039       19.02670        7.23930
       703         1        2.00000       70.92039        7.65071        0.95308
       704         1        2.00000       70.92039        7.65071        5.14389
       705         1        2.00000       71.31273       12.35473        7.23930
       706         1        2.00000       71.31273       12.35473        3.04848
       707         1        2.00000       71.31273        0.97874        0.95308
       708         1        2.00000       71.31273        0.97874        5.14389
       709         1        2.00000       71.70627       17.06318        0.95308
       710         1        2.00000       71.70627       17.06318        5.14389
       711         1        2.00000       71.70627        5.68720        7.23930
       712         1        2.00000       71.70627        5.68720        3.04848
       713         1        2.00000       72.09357       10.39469        0.95308
       714         1        2.00000       72.09357       10.39469        5.14389
       715         1        2.00000       72.09357       21.77068        3.04848
       716         1        2.00000       72.09357       21.77068        7.23930
       717         1        2.00000       72.48967       15.10037        7.23930
       718         1        2.00000       72.48967       15.10037        3.04848
       719         1        2.00000       72.48967        3.72438        0.95308
       720         1        2.00000       72.48967        3.72438        5.14389
       721         1        2.00000       72.87705       19.80948        0.95308
       722         1        2.00000       72.87705       19.80948        5.14389
       723         1        2.00000       72.87705        8.43350        7.23930
       724         1        2.00000       72.87705        8.43350        3.04848
       725         1        2.00000       73.27131       13.13865        0.95308
       726         1        2.00000       73.27131       13.13865        5.14389
       727         1        2.00000       73.27131        1.76266        7.23930
       728         1        2.00000       73.27131        1.76266        3.04848
       729         1        2.00000       73.66158       17.84724        7.23930
       730         1        2.00000       73.66158       17.84724        3.04848
       731         1        2.00000       73.66158        6.47125        5.14389
       732         1        2.00000       73.66158        6.47125        0.95308
       733         1        2.00000       74.05272       11.17759        3.04848
       734         1        2.00000       74.05272       11.17759        7.23930
       735         1        2.00000       74.05272       22.55357        0.95308
       736         1        2.00000       74.05272       22.55357        5.14389
       737         1        2.00000       74.44546        4.50883        7.23930
       738         1        2.00000       74.44546       15.88481        5.14389
       739         1        2.00000       74.44546       15.88481        0.95308
       740         1        2.00000       74.44546        4.50883        3.04848
       741         1        2.00000       74.83508        9.21639        5.14389
       742         1        2.00000       74.83508       20.59238        3.04848
       743         1        2.00000       74.83508        9.21639        0.95308
       744         1        2.00000       74.83508       20.59238        7.23930
       745         1        2.00000       75.22838       13.92277        3.04848
       746         1        2.00000       75.22838        2.54679        5.14389
       747         1        2.00000       75.22838       13.92277        7.23930
       748         1        2.00000       75.22838        2.54679        0.95308
       749         1        2.00000       75.61832        7.25472        3.04848
       750         1        2.00000       75.61832       18.63070        5.14389
       751         1        2.00000       75.61832        7.25472        7.23930
       752         1        2.00000       75.61832       18.63070        0.95308
       753         1        2.00000       76.01058       11.96119        5.14389
       754         1        2.00000       76.01058        0.58520        3.04848
       755         1        2.00000       76.01058       11.96119        0.95308
       756         1        2.00000       76.01058        0.58520        7.23930
       757         1        2.00000       76.40189       16.66869        3.04848
       758         1        2.00000       76.40189        5.29270        5.14389
       759         1        2.00000       76.40189       16.66869        7.23930
       760         1        2.00000       76.40189        5.29270        0.95308
       761         1        2.00000       76.79287        9.99974        3.04848
       762         1        2.00000       76.79287       21.37573        5.14389
       763         1        2.00000       76.79287        9.99974        7.23930
       764         1        2.00000       76.79287       21.37573        0.95308
       765         1        2.00000       77.18521       14.70669        5.14389
       766         1        2.00000       77.18521        3.33071        3.04848
       767         1        2.00000       77.18521       14.70669        0.95308
       768         1        2.00000       77.18521        3.33071        7.23930
       769         1        2.00000       77.57563        8.03818        5.14389
       770         1        2.00000       77.57563       19.41417        3.04848
       771         1        2.00000       77.57563        8.03818        0.95308
       772         1        2.00000       77.57563       19.41417        7.23930
       773         1        2.00000       77.96797       12.74493        3.04848
       774         1        2.00000       77.96797        1.36894        5.14389
       775         1        2.00000       77.96797       12.74493        7.23930
       776         1        2.00000       77.96797        1.36894        0.95308
       777         1        2.00000       78.35879       17.45233        5.14389
       778         1        2.00000       78.35879        6.07635        3.04848
       779         1        2.00000       78.35879       17.45233        0.95308
       780         1        2.00000       78.35879        6.07635        7.23930
       781         1        2.00000       78.75050       10.78337        5.14389
       782         1        2.00000       78.75050       22.15935        3.04848
       783         1        2.00000       78.75050       10.78337        0.95308
       784         1        2.00000       78.75050       22.15935        7.23930
       785         1        2.00000       79.14212       15.49038        3.04848
       786         1        2.00000       79.14212        4.11440        5.14389
       787         1        2.00000       79.14212       15.49038        7.23930
       788         1        2.00000       79.14212        4.11440        0.95308
       789         1        2.00000       79.53294        8.82180        3.04848
       790         1        2.00000       79.53294       20.19779        5.14389
       791         1        2.00000       79.53294        8.82180        7.23930
       792         1        2.00000       79.53294       20.19779        0.95308
       793         2       -2.00000        0.00256       13.52855        3.04848
       794         2       -2.00000        0.00256        2.15256        5.14389
       795         2       -2.00000        0.00256       13.52855        7.23930
       796         2       -2.00000        0.00256        2.15256        0.95308
       797         2       -2.00000        0.39298        6.86004        3.04848
       798         2       -2.00000        0.39298       18.23602        5.14389
       799         2       -2.00000        0.39298        6.86004        7.23930
       800         2       -2.00000        0.39298       18.23602        0.95308
       801         2       -2.00000        0.78532       11.56697        5.14389
       802         2       -2.00000        0.78532        0.19098        3.04848
       803         2       -2.00000        0.78532       11.56697        0.95308
       804         2       -2.00000        0.78532        0.19098        7.23930
       805         2       -2.00000        1.17630       16.27403        3.04848
       806         2       -2.00000        1.17630        4.89804        5.14389
       807         2       -2.00000        1.17630       16.27403        7.23930
       808         2       -2.00000        1.17630        4.89804        0.95308
       809         2       -2.00000        1.56760        9.60554        3.04848
       810         2       -2.00000        1.56760       20.98153        5.14389
       811         2       -2.00000        1.56760        9.60554        7.23930
       812         2       -2.00000        1.56760       20.98153        0.95308
       813         2       -2.00000        1.95986       14.31201        5.14389
       814         2       -2.00000        1.95986        2.93603        3.04848
       815         2       -2.00000        1.95986       14.31201        0.95308
       816         2       -2.00000        1.95986        2.93603        7.23930
       817         2       -2.00000        2.34989        7.64396        5.14389
       818         2       -2.00000        2.34989       19.01994        3.04848
       819         2       -2.00000        2.34989        7.64396        0.95308
       820         2       -2.00000        2.34989       19.01994        7.23930
       821         2       -2.00000        2.74311       12.35032        3.04848
       822         2       -2.00000        2.74311        0.97433        5.14389
       823         2       -2.00000        2.74311       12.35032        7.23930
       824         2       -2.00000        2.74311        0.97433        0.95308
       825         2       -2.00000        3.13273       17.05790        5.14389
       826         2       -2.00000        3.13273        5.68192        3.04848
       827         2       -2.00000        3.13273       17.05790        0.95308
       828         2       -2.00000        3.13273        5.68192        7.23930
       829         2       -2.00000        3.52555       10.38912        5.14389
       830         2       -2.00000        3.52555       21.76511        3.04848
       831         2       -2.00000        3.52555       10.38912        0.95308
       832         2       -2.00000        3.52555       21.76511        7.23930
       833         2       -2.00000        3.91661       15.09550        3.04848
       834         2       -2.00000        3.91661        3.71952        5.14389
       835         2       -2.00000        3.91661       15.09550        7.23930
       836         2       -2.00000        3.91661        3.71952        0.95308
       837         2       -2.00000        4.30696        8.42808        3.04848
       838         2       -2.00000        4.30696       19.80407        5.14389
       839         2       -2.00000        4.30696        8.42808        7.23930
       840         2       -2.00000        4.30696       19.80407        0.95308
       841         2       -2.00000        4.70113       13.13323        5.14389
       842         2       -2.00000        4.70113        1.75725        3.04848
       843         2       -2.00000        4.70113       13.13323        0.95308
       844         2       -2.00000        4.70113        1.75725        7.23930
       845         2       -2.00000        5.08860       17.84237        3.04848
       846         2       -2.00000        5.08860       17.84237        7.23930
       847         2       -2.00000        5.08860        6.46638        0.95308
       848         2       -2.00000        5.08860        6.46638        5.14389
       849         2       -2.00000        5.48462       22.54800        0.95308
       850         2       -2.00000        5.48462       11.17201        3.04848
       851         2       -2.00000        5.48462       11.17201        7.23930
       852         2       -2.00000        5.48462       22.54800        5.14389
       853         2       -2.00000        5.87192       15.87956        0.95308
       854         2       -2.00000        5.87192        4.50357        3.04848
       855         2       -2.00000        5.87192        4.50357        7.23930
       856         2       -2.00000        5.87192       15.87956        5.14389
       857         2       -2.00000        6.26554       20.58796        7.23930
       858         2       -2.00000        6.26554       20.58796        3.04848
       859         2       -2.00000        6.26554        9.21198        5.14389
       860         2       -2.00000        6.26554        9.21198        0.95308
       861         2       -2.00000        6.65780        2.54005        0.95308
       862         2       -2.00000        6.65780        2.54005        5.14389
       863         2       -2.00000        6.65780       13.91604        3.04848
       864         2       -2.00000        6.65780       13.91604        7.23930
       865         2       -2.00000        7.04447       18.62765        5.14389
       866         2       -2.00000        7.04447       18.62765        0.95308
       867         2       -2.00000        7.04447        7.25167        7.23930
       868         2       -2.00000        7.04447        7.25167        3.04848
       869         2       -2.00000        7.44488        0.57749        7.23930
       870         2       -2.00000        7.44488        0.57749        3.04848
       871         2       -2.00000        7.44488       11.95348        0.95308
       872         2       -2.00000        7.44488       11.95348        5.14389
       873         2       -2.00000        7.82531        5.28908        0.95308
       874         2       -2.00000        7.82531        5.28908        5.14389
       875         2       -2.00000        7.82531       16.66507        3.04848
       876         2       -2.00000        7.82531       16.66507        7.23930
       877         2       -2.00000        8.22780       21.37029        0.95308
       878         2       -2.00000        8.22780       21.37029        5.14389
       879         2       -2.00000        8.22780        9.99430        3.04848
       880         2       -2.00000        8.22780        9.99430        7.23930
       881         2       -2.00000        8.61063        3.32381        3.04848
       882         2       -2.00000        8.61063        3.32381        7.23930
       883         2       -2.00000        8.61063       14.69980        5.14389
       884         2       -2.00000        8.61063       14.69980        0.95308
       885         2       -2.00000        9.00361       19.41305        7.23930
       886         2       -2.00000        9.00361       19.41305        3.04848
       887         2       -2.00000        9.00361        8.03707        5.14389
       888         2       -2.00000        9.00361        8.03707        0.95308
       889         2       -2.00000        9.40235        1.35841        0.95308
       890         2       -2.00000        9.40235        1.35841        5.14389
       891         2       -2.00000        9.40235       12.73439        7.23930
       892         2       -2.00000        9.40235       12.73439        3.04848
       893         2       -2.00000        9.77655        6.07751        7.23930
       894         2       -2.00000        9.77655        6.07751        3.04848
       895         2       -2.00000        9.77655       17.45349        5.14389
       896         2       -2.00000        9.77655       17.45349        0.95308
       897         2       -2.00000       10.19630       22.14841        3.04848
       898         2       -2.00000       10.19630       22.14841        7.23930
       899         2       -2.00000       10.19630       10.77242        0.95308
       900         2       -2.00000       10.19630       10.77242        5.14389
       901         2       -2.00000       10.55811        4.10989        0.95308
       902         2       -2.00000       10.55811        4.10989        5.14389
       903         2       -2.00000       10.55811       15.48588        7.23930
       904         2       -2.00000       10.55811       15.48588        3.04848
       905         2       -2.00000       10.97251       20.19501        5.14389
       906         2       -2.00000       10.97251       20.19501        0.95308
       907         2       -2.00000       10.97251        8.81903        3.04848
       908         2       -2.00000       10.97251        8.81903        7.23930
       909         2       -2.00000       11.35126        2.14117        3.04848
       910         2       -2.00000       11.35126        2.14117        7.23930
       911         2       -2.00000       11.35126       13.51715        5.14389
       912         2       -2.00000       11.35126       13.51715        0.95308
       913         2       -2.00000       11.73369        6.86825        0.95308
       914         2       -2.00000       11.73369        6.86825        5.14389
       915         2       -2.00000       11.73369       18.24424        7.23930
       916         2       -2.00000       11.73369       18.24424        3.04848
       917         2       -2.00000       12.15689        0.17569        0.95308
       918         2       -2.00000       12.15689        0.17569        5.14389
       919         2       -2.00000       12.15689       11.55168        3.04848
       920         2       -2.00000       12.15689       11.55168        7.23930
       921         2       -2.00000       12.49120        4.90369        3.04848
       922         2       -2.00000       12.49120        4.90369        7.23930
       923         2       -2.00000       12.49120       16.27967        5.14389
       924         2       -2.00000       12.49120       16.27967        0.95308
       925         2       -2.00000       12.96866       20.96012        3.04848
       926         2       -2.00000       12.96866       20.96012        7.23930
       927         2       -2.00000       12.96866        9.58413        0.95308
       928         2       -2.00000       12.96866        9.58413        5.14389
       929         2       -2.00000       13.29690        2.92540        0.95308
       930         2       -2.00000       13.29690        2.92540        5.14389
       931         2       -2.00000       13.29690       14.30139        3.04848
       932         2       -2.00000       13.29690       14.30139        7.23930
       933         2       -2.00000       13.71474        7.65251        7.23930
       934         2       -2.00000       13.71474        7.65251        3.04848
       935         2       -2.00000       13.71474       19.02850        5.14389
       936         2       -2.00000       13.71474       19.02850        0.95308
       937         2       -2.00000       14.09829        0.96673        7.23930
       938         2       -2.00000       14.09829        0.96673        3.04848
       939         2       -2.00000       14.09829       12.34272        5.14389
       940         2       -2.00000       14.09829       12.34272        0.95308
       941         2       -2.00000       14.42453        5.70822        5.14389
       942         2       -2.00000       14.42453        5.70822        0.95308
       943         2       -2.00000       14.42453       17.08421        7.23930
       944         2       -2.00000       14.42453       17.08421        3.04848
       945         2       -2.00000       14.91518       21.73883        5.14389
       946         2       -2.00000       14.91518       21.73883        0.95308
       947         2       -2.00000       14.91518       10.36284        3.04848
       948         2       -2.00000       14.91518       10.36284        7.23930
       949         2       -2.00000       15.18907        3.74054        7.23930
       950         2       -2.00000       15.18907        3.74054        3.04848
       951         2       -2.00000       15.18907       15.11652        5.14389
       952         2       -2.00000       15.18907       15.11652        0.95308
       953         2       -2.00000       15.89503       19.78605        7.23930
       954         2       -2.00000       15.89503       19.78605        3.04848
       955         2       -2.00000       15.89503        8.41006        0.95308
       956         2       -2.00000       15.89503        8.41006        5.14389
       957         2       -2.00000       16.10787        1.74878        0.95308
       958         2       -2.00000       16.10787        1.74878        5.14389
       959         2       -2.00000       16.10787       13.12477        3.04848
       960         2       -2.00000       16.10787       13.12477        7.23930
       961         2       -2.00000       16.36737        6.44538        7.23930
       962         2       -2.00000       16.36737        6.44538        3.04848
       963         2       -2.00000       16.36737       17.82137        0.95308
       964         2       -2.00000       16.36737       17.82137        5.14389
       965         2       -2.00000       16.77738       22.56359        3.04848
       966         2       -2.00000       16.77738       22.56359        7.23930
       967         2       -2.00000       16.77738       11.18760        5.14389
       968         2       -2.00000       16.77738       11.18760        0.95308
       969         2       -2.00000       17.10106        4.61719        0.95308
       970         2       -2.00000       17.10106        4.61719        5.14389
       971         2       -2.00000       17.10106       15.99318        7.23930
       972         2       -2.00000       17.10106       15.99318        3.04848
       973         2       -2.00000       17.79759       20.85359        0.95308
       974         2       -2.00000       17.79759       20.85359        5.14389
       975         2       -2.00000       17.79759        9.47761        3.04848
       976         2       -2.00000       17.79759        9.47761        7.23930
       977         2       -2.00000       17.85098        2.78919        7.23930
       978         2       -2.00000       17.85098        2.78919        3.04848
       979         2       -2.00000       17.85098       14.16517        5.14389
       980         2       -2.00000       17.85098       14.16517        0.95308
       981         2       -2.00000       19.76585        2.78919        0.95308
       982         2       -2.00000       19.76585        2.78919        5.14389
       983         2       -2.00000       19.76585       14.16517        3.04848
       984         2       -2.00000       19.76585       14.16517        7.23930
       985         2       -2.00000       19.81924       20.85359        7.23930
       986         2       -2.00000       19.81924       20.85359        3.04848
       987         2       -2.00000       19.81924        9.47761        5.14389
       988         2       -2.00000       19.81924        9.47761        0.95308
       989         2       -2.00000       20.51576        4.61719        3.04848
       990         2       -2.00000       20.51576        4.61719        7.23930
       991         2       -2.00000       20.51576       15.99318        0.95308
       992         2       -2.00000       20.51576       15.99318        5.14389
       993         2       -2.00000       20.83953       11.18760        3.04848
       994         2       -2.00000       20.83953       11.18760        7.23930
       995         2       -2.00000       20.83953       22.56359        5.14389
       996         2       -2.00000       20.83953       22.56359        0.95308
       997         2       -2.00000       21.24945        6.44538        5.14389
       998         2       -2.00000       21.24945        6.44538        0.95308
       999         2       -2.00000       21.24945       17.82137        3.04848
      1000         2       -2.00000       21.24945       17.82137        7.23930
      1001         2       -2.00000       21.50896        1.74878        7.23930
      1002         2       -2.00000       21.50896        1.74878        3.04848
      1003         2       -2.00000       21.50896       13.12477        5.14389
      1004         2       -2.00000       21.50896       13.12477        0.95308
      1005         2       -2.00000       21.72180        8.41006        3.04848
      1006         2       -2.00000       21.72180        8.41006        7.23930
      1007         2       -2.00000       21.72180       19.78605        0.95308
      1008         2       -2.00000       21.72180       19.78605        5.14389
      1009         2       -2.00000       22.42775        3.74054        5.14389
      1010         2       -2.00000       22.42775        3.74054        0.95308
      1011         2       -2.00000       22.42775       15.11652        3.04848
      1012         2       -2.00000       22.42775       15.11652        7.23930
      1013         2       -2.00000       22.70165       10.36284        5.14389
      1014         2       -2.00000       22.70165       10.36284        0.95308
      1015         2       -2.00000       22.70165       21.73883        7.23930
      1016         2       -2.00000       22.70165       21.73883        3.04848
      1017         2       -2.00000       23.19230        5.70822        7.23930
      1018         2       -2.00000       23.19230        5.70822        3.04848
      1019         2       -2.00000       23.19230       17.08421        0.95308
      1020         2       -2.00000       23.19230       17.08421        5.14389
      1021         2       -2.00000       23.51862        0.96673        0.95308
      1022         2       -2.00000       23.51862        0.96673        5.14389
      1023         2       -2.00000       23.51862       12.34272        7.23930
      1024         2       -2.00000       23.51862       12.34272        3.04848
      1025         2       -2.00000       23.90217        7.65251        5.14389
      1026         2       -2.00000       23.90217        7.65251        0.95308
      1027         2       -2.00000       23.90217       19.02850        3.04848
      1028         2       -2.00000       23.90217       19.02850        7.23930
      1029         2       -2.00000       24.31992        2.92540        3.04848
      1030         2       -2.00000       24.31992        2.92540        7.23930
      1031         2       -2.00000       24.31992       14.30139        0.95308
      1032         2       -2.00000       24.31992       14.30139        5.14389
      1033         2       -2.00000       24.64817        9.58413        3.04848
      1034         2       -2.00000       24.64817        9.58413        7.23930
      1035         2       -2.00000       24.64817       20.96012        0.95308
      1036         2       -2.00000       24.64817       20.96012        5.14389
      1037         2       -2.00000       25.12563        4.90369        0.95308
      1038         2       -2.00000       25.12563        4.90369        5.14389
      1039         2       -2.00000       25.12563       16.27967        3.04848
      1040         2       -2.00000       25.12563       16.27967        7.23930
      1041         2       -2.00000       25.45994        0.17569        3.04848
      1042         2       -2.00000       25.45994        0.17569        7.23930
      1043         2       -2.00000       25.45994       11.55168        5.14389
      1044         2       -2.00000       25.45994       11.55168        0.95308
      1045         2       -2.00000       25.88313        6.86825        7.23930
      1046         2       -2.00000       25.88313        6.86825        3.04848
      1047         2       -2.00000       25.88313       18.24424        0.95308
      1048         2       -2.00000       25.88313       18.24424        5.14389
      1049         2       -2.00000       26.26564        2.14117        0.95308
      1050         2       -2.00000       26.26564        2.14117        5.14389
      1051         2       -2.00000       26.26564       13.51715        3.04848
      1052         2       -2.00000       26.26564       13.51715        7.23930
      1053         2       -2.00000       26.64440        8.81903        5.14389
      1054         2       -2.00000       26.64440        8.81903        0.95308
      1055         2       -2.00000       26.64440       20.19501        7.23930
      1056         2       -2.00000       26.64440       20.19501        3.04848
      1057         2       -2.00000       27.05872        4.10989        3.04848
      1058         2       -2.00000       27.05872        4.10989        7.23930
      1059         2       -2.00000       27.05872       15.48588        5.14389
      1060         2       -2.00000       27.05872       15.48588        0.95308
      1061         2       -2.00000       27.42061       10.77242        3.04848
      1062         2       -2.00000       27.42061       10.77242        7.23930
      1063         2       -2.00000       27.42061       22.14841        5.14389
      1064         2       -2.00000       27.42061       22.14841        0.95308
      1065         2       -2.00000       27.84028        6.07751        5.14389
      1066         2       -2.00000       27.84028        6.07751        0.95308
      1067         2       -2.00000       27.84028       17.45349        3.04848
      1068         2       -2.00000       27.84028       17.45349        7.23930
      1069         2       -2.00000       28.21448        1.35841        3.04848
      1070         2       -2.00000       28.21448        1.35841        7.23930
      1071         2       -2.00000       28.21448       12.73439        5.14389
      1072         2       -2.00000       28.21448       12.73439        0.95308
      1073         2       -2.00000       28.61321        8.03707        7.23930
      1074         2       -2.00000       28.61321        8.03707        3.04848
      1075         2       -2.00000       28.61321       19.41305        0.95308
      1076         2       -2.00000       28.61321       19.41305        5.14389
      1077         2       -2.00000       29.00627        3.32381        0.95308
      1078         2       -2.00000       29.00627        3.32381        5.14389
      1079         2       -2.00000       29.00627       14.69980        3.04848
      1080         2       -2.00000       29.00627       14.69980        7.23930
      1081         2       -2.00000       29.38902        9.99430        5.14389
      1082         2       -2.00000       29.38902        9.99430        0.95308
      1083         2       -2.00000       29.38902       21.37029        7.23930
      1084         2       -2.00000       29.38902       21.37029        3.04848
      1085         2       -2.00000       29.79151        5.28908        3.04848
      1086         2       -2.00000       29.79151        5.28908        7.23930
      1087         2       -2.00000       29.79151       16.66507        0.95308
      1088         2       -2.00000       29.79151       16.66507        5.14389
      1089         2       -2.00000       30.17203        0.57749        5.14389
      1090         2       -2.00000       30.17203        0.57749        0.95308
      1091         2       -2.00000       30.17203       11.95348        3.04848
      1092         2       -2.00000       30.17203       11.95348        7.23930
      1093         2       -2.00000       30.57236        7.25167        5.14389
      1094         2       -2.00000       30.57236        7.25167        0.95308
      1095         2       -2.00000       30.57236       18.62765        7.23930
      1096         2       -2.00000       30.57236       18.62765        3.04848
      1097         2       -2.00000       30.95903        2.54005        3.04848
      1098         2       -2.00000       30.95903        2.54005        7.23930
      1099         2       -2.00000       30.95903       13.91604        5.14389
      1100         2       -2.00000       30.95903       13.91604        0.95308
      1101         2       -2.00000       31.35129        9.21198        7.23930
      1102         2       -2.00000       31.35129        9.21198        3.04848
      1103         2       -2.00000       31.35129       20.58796        5.14389
      1104         2       -2.00000       31.35129       20.58796        0.95308
      1105         2       -2.00000       31.74491        4.50357        0.95308
      1106         2       -2.00000       31.74491        4.50357        5.14389
      1107         2       -2.00000       31.74491       15.87956        3.04848
      1108         2       -2.00000       31.74491       15.87956        7.23930
      1109         2       -2.00000       32.13229       11.17201        5.14389
      1110         2       -2.00000       32.13229       11.17201        0.95308
      1111         2       -2.00000       32.13229       22.54800        7.23930
      1112         2       -2.00000       32.13229       22.54800        3.04848
      1113         2       -2.00000       32.52823        6.46638        7.23930
      1114         2       -2.00000       32.52823        6.46638        3.04848
      1115         2       -2.00000       32.52823       17.84237        5.14389
      1116         2       -2.00000       32.52823       17.84237        0.95308
      1117         2       -2.00000       32.91577        1.75725        5.14389
      1118         2       -2.00000       32.91577        1.75725        0.95308
      1119         2       -2.00000       32.91577       13.13323        3.04848
      1120         2       -2.00000       32.91577       13.13323        7.23930
      1121         2       -2.00000       33.30987        8.42808        0.95308
      1122         2       -2.00000       33.30987        8.42808        5.14389
      1123         2       -2.00000       33.30987       19.80407        3.04848
      1124         2       -2.00000       33.30987       19.80407        7.23930
      1125         2       -2.00000       33.70021        3.71952        3.04848
      1126         2       -2.00000       33.70021        3.71952        7.23930
      1127         2       -2.00000       33.70021       15.09550        5.14389
      1128         2       -2.00000       33.70021       15.09550        0.95308
      1129         2       -2.00000       34.09136       10.38912        7.23930
      1130         2       -2.00000       34.09136       10.38912        3.04848
      1131         2       -2.00000       34.09136       21.76511        5.14389
      1132         2       -2.00000       34.09136       21.76511        0.95308
      1133         2       -2.00000       34.48410        5.68192        0.95308
      1134         2       -2.00000       34.48410        5.68192        5.14389
      1135         2       -2.00000       34.48410       17.05790        3.04848
      1136         2       -2.00000       34.48410       17.05790        7.23930
      1137         2       -2.00000       34.87372        0.97433        7.23930
      1138         2       -2.00000       34.87372       12.35032        5.14389
      1139         2       -2.00000       34.87372        0.97433        3.04848
      1140         2       -2.00000       34.87372       12.35032        0.95308
      1141         2       -2.00000       35.26702        7.64396        7.23930
      1142         2       -2.00000       35.26702       19.01994        5.14389
      1143         2       -2.00000       35.26702        7.64396        3.04848
      1144         2       -2.00000       35.26702       19.01994        0.95308
      1145         2       -2.00000       35.65696        2.93603        5.14389
      1146         2       -2.00000       35.65696       14.31201        7.23930
      1147         2       -2.00000       35.65696        2.93603        0.95308
      1148         2       -2.00000       35.65696       14.31201        3.04848
      1149         2       -2.00000       36.04922        9.60554        5.14389
      1150         2       -2.00000       36.04922       20.98153        7.23930
      1151         2       -2.00000       36.04922        9.60554        0.95308
      1152         2       -2.00000       36.04922       20.98153        3.04848
      1153         2       -2.00000       36.44061        4.89804        7.23930
      1154         2       -2.00000       36.44061       16.27403        5.14389
      1155         2       -2.00000       36.44061        4.89804        3.04848
      1156         2       -2.00000       36.44061       16.27403        0.95308
      1157         2       -2.00000       36.83151       11.56697        7.23930
      1158         2       -2.00000       36.83151        0.19098        5.14389
      1159         2       -2.00000       36.83151       11.56697        3.04848
      1160         2       -2.00000       36.83151        0.19098        0.95308
      1161         2       -2.00000       37.22385        6.86004        5.14389
      1162         2       -2.00000       37.22385       18.23602        7.23930
      1163         2       -2.00000       37.22385        6.86004        0.95308
      1164         2       -2.00000       37.22385       18.23602        3.04848
      1165         2       -2.00000       37.61427        2.15256        7.23930
      1166         2       -2.00000       37.61427       13.52855        5.14389
      1167         2       -2.00000       37.61427        2.15256        3.04848
      1168         2       -2.00000       37.61427       13.52855        0.95308
      1169         2       -2.00000       38.00661        8.82180        7.23930
      1170         2       -2.00000       38.00661       20.19779        5.14389
      1171         2       -2.00000       38.00661        8.82180        3.04848
      1172         2       -2.00000       38.00661       20.19779        0.95308
      1173         2       -2.00000       38.39743        4.11440        5.14389
      1174         2       -2.00000       38.39743       15.49038        7.23930
      1175         2       -2.00000       38.39743        4.11440        0.95308
      1176         2       -2.00000       38.39743       15.49038        3.04848
      1177         2       -2.00000       38.78913       10.78337        5.14389
      1178         2       -2.00000       38.78913       22.15935        7.23930
      1179         2       -2.00000       38.78913       10.78337        0.95308
      1180         2       -2.00000       38.78913       22.15935        3.04848
      1181         2       -2.00000       39.18076        6.07635        7.23930
      1182         2       -2.00000       39.18076       17.45233        5.14389
      1183         2       -2.00000       39.18076        6.07635        3.04848
      1184         2       -2.00000       39.18076       17.45233        0.95308
      1185         2       -2.00000       39.57158        1.36894        5.14389
      1186         2       -2.00000       39.57158       12.74493        7.23930
      1187         2       -2.00000       39.57158        1.36894        0.95308
      1188         2       -2.00000       39.57158       12.74493        3.04848
      1189         2       -2.00000       39.96392        8.03818        5.14389
      1190         2       -2.00000       39.96392       19.41417        7.23930
      1191         2       -2.00000       39.96392        8.03818        0.95308
      1192         2       -2.00000       39.96392       19.41417        3.04848
      1193         2       -2.00000       40.35434        3.33071        7.23930
      1194         2       -2.00000       40.35434       14.70669        5.14389
      1195         2       -2.00000       40.35434        3.33071        3.04848
      1196         2       -2.00000       40.35434       14.70669        0.95308
      1197         2       -2.00000       40.74668        9.99976        7.23930
      1198         2       -2.00000       40.74668       21.37575        5.14389
      1199         2       -2.00000       40.74668        9.99976        3.04848
      1200         2       -2.00000       40.74668       21.37575        0.95308
      1201         2       -2.00000       41.13766        5.29270        5.14389
      1202         2       -2.00000       41.13766       16.66869        7.23930
      1203         2       -2.00000       41.13766        5.29270        0.95308
      1204         2       -2.00000       41.13766       16.66869        3.04848
      1205         2       -2.00000       41.52897       11.96119        5.14389
      1206         2       -2.00000       41.52897        0.58520        7.23930
      1207         2       -2.00000       41.52897       11.96119        0.95308
      1208         2       -2.00000       41.52897        0.58520        3.04848
      1209         2       -2.00000       41.92123        7.25472        7.23930
      1210         2       -2.00000       41.92123       18.63070        5.14389
      1211         2       -2.00000       41.92123        7.25472        3.04848
      1212         2       -2.00000       41.92123       18.63070        0.95308
      1213         2       -2.00000       42.31125        2.54679        5.14389
      1214         2       -2.00000       42.31125       13.92277        7.23930
      1215         2       -2.00000       42.31125        2.54679        0.95308
      1216         2       -2.00000       42.31125       13.92277        3.04848
      1217         2       -2.00000       42.70447        9.21641        5.14389
      1218         2       -2.00000       42.70447       20.59240        7.23930
      1219         2       -2.00000       42.70447        9.21641        0.95308
      1220         2       -2.00000       42.70447       20.59240        3.04848
      1221         2       -2.00000       43.09409        4.50883        7.23930
      1222         2       -2.00000       43.09409       15.88481        5.14389
      1223         2       -2.00000       43.09409        4.50883        3.04848
      1224         2       -2.00000       43.09409       15.88481        0.95308
      1225         2       -2.00000       43.48691       11.17761        7.23930
      1226         2       -2.00000       43.48691       22.55360        5.14389
      1227         2       -2.00000       43.48691       11.17761        3.04848
      1228         2       -2.00000       43.48691       22.55360        0.95308
      1229         2       -2.00000       43.87797        6.47123        5.14389
      1230         2       -2.00000       43.87797       17.84722        7.23930
      1231         2       -2.00000       43.87797        6.47123        0.95308
      1232         2       -2.00000       43.87797       17.84722        3.04848
      1233         2       -2.00000       44.26832        1.76266        7.23930
      1234         2       -2.00000       44.26832       13.13865        5.14389
      1235         2       -2.00000       44.26832        1.76266        3.04848
      1236         2       -2.00000       44.26832       13.13865        0.95308
      1237         2       -2.00000       44.66250        8.43350        7.23930
      1238         2       -2.00000       44.66250       19.80948        5.14389
      1239         2       -2.00000       44.66250        8.43350        3.04848
      1240         2       -2.00000       44.66250       19.80948        0.95308
      1241         2       -2.00000       45.04996        3.72436        5.14389
      1242         2       -2.00000       45.04996        3.72436        0.95308
      1243         2       -2.00000       45.04996       15.10035        3.04848
      1244         2       -2.00000       45.04996       15.10035        7.23930
      1245         2       -2.00000       45.44598       10.39472        5.14389
      1246         2       -2.00000       45.44598       10.39472        0.95308
      1247         2       -2.00000       45.44598       21.77070        3.04848
      1248         2       -2.00000       45.44598       21.77070        7.23930
      1249         2       -2.00000       45.83328        5.68717        3.04848
      1250         2       -2.00000       45.83328        5.68717        7.23930
      1251         2       -2.00000       45.83328       17.06316        5.14389
      1252         2       -2.00000       45.83328       17.06316        0.95308
      1253         2       -2.00000       46.22690       12.35475        7.23930
      1254         2       -2.00000       46.22690       12.35475        3.04848
      1255         2       -2.00000       46.22690        0.97877        0.95308
      1256         2       -2.00000       46.22690        0.97877        5.14389
      1257         2       -2.00000       46.61916        7.65069        5.14389
      1258         2       -2.00000       46.61916        7.65069        0.95308
      1259         2       -2.00000       46.61916       19.02668        3.04848
      1260         2       -2.00000       46.61916       19.02668        7.23930
      1261         2       -2.00000       47.00583        2.93908        7.23930
      1262         2       -2.00000       47.00583        2.93908        3.04848
      1263         2       -2.00000       47.00583       14.31506        5.14389
      1264         2       -2.00000       47.00583       14.31506        0.95308
      1265         2       -2.00000       47.40624        9.61325        7.23930
      1266         2       -2.00000       47.40624        9.61325        3.04848
      1267         2       -2.00000       47.40624       20.98924        5.14389
      1268         2       -2.00000       47.40624       20.98924        0.95308
      1269         2       -2.00000       47.78667        4.90166        5.14389
      1270         2       -2.00000       47.78667        4.90166        0.95308
      1271         2       -2.00000       47.78667       16.27765        3.04848
      1272         2       -2.00000       47.78667       16.27765        7.23930
      1273         2       -2.00000       48.18917       11.57243        5.14389
      1274         2       -2.00000       48.18917       11.57243        0.95308
      1275         2       -2.00000       48.18917        0.19644        3.04848
      1276         2       -2.00000       48.18917        0.19644        7.23930
      1277         2       -2.00000       48.57200        6.86693        3.04848
      1278         2       -2.00000       48.57200        6.86693        7.23930
      1279         2       -2.00000       48.57200       18.24292        0.95308
      1280         2       -2.00000       48.57200       18.24292        5.14389
      1281         2       -2.00000       48.96498       13.52966        7.23930
      1282         2       -2.00000       48.96498       13.52966        3.04848
      1283         2       -2.00000       48.96498        2.15368        0.95308
      1284         2       -2.00000       48.96498        2.15368        5.14389
      1285         2       -2.00000       49.36371        8.83234        5.14389
      1286         2       -2.00000       49.36371        8.83234        0.95308
      1287         2       -2.00000       49.36371       20.20832        7.23930
      1288         2       -2.00000       49.36371       20.20832        3.04848
      1289         2       -2.00000       49.73791        4.11324        7.23930
      1290         2       -2.00000       49.73791        4.11324        3.04848
      1291         2       -2.00000       49.73791       15.48922        0.95308
      1292         2       -2.00000       49.73791       15.48922        5.14389
      1293         2       -2.00000       50.15766       10.79431        3.04848
      1294         2       -2.00000       50.15766       10.79431        7.23930
      1295         2       -2.00000       50.15766       22.17030        5.14389
      1296         2       -2.00000       50.15766       22.17030        0.95308
      1297         2       -2.00000       50.51947        6.08085        5.14389
      1298         2       -2.00000       50.51947        6.08085        0.95308
      1299         2       -2.00000       50.51947       17.45684        7.23930
      1300         2       -2.00000       50.51947       17.45684        3.04848
      1301         2       -2.00000       50.93387       12.74770        5.14389
      1302         2       -2.00000       50.93387       12.74770        0.95308
      1303         2       -2.00000       50.93387        1.37172        3.04848
      1304         2       -2.00000       50.93387        1.37172        7.23930
      1305         2       -2.00000       51.31263        8.04958        3.04848
      1306         2       -2.00000       51.31263        8.04958        7.23930
      1307         2       -2.00000       51.31263       19.42557        0.95308
      1308         2       -2.00000       51.31263       19.42557        5.14389
      1309         2       -2.00000       51.69506        3.32249        0.95308
      1310         2       -2.00000       51.69506        3.32249        5.14389
      1311         2       -2.00000       51.69506       14.69848        7.23930
      1312         2       -2.00000       51.69506       14.69848        3.04848
      1313         2       -2.00000       52.11825       10.01505        5.14389
      1314         2       -2.00000       52.11825       10.01505        0.95308
      1315         2       -2.00000       52.11825       21.39104        3.04848
      1316         2       -2.00000       52.11825       21.39104        7.23930
      1317         2       -2.00000       52.45256        5.28706        3.04848
      1318         2       -2.00000       52.45256        5.28706        7.23930
      1319         2       -2.00000       52.45256       16.66304        0.95308
      1320         2       -2.00000       52.45256       16.66304        5.14389
      1321         2       -2.00000       52.93002       11.98260        3.04848
      1322         2       -2.00000       52.93002       11.98260        7.23930
      1323         2       -2.00000       52.93002        0.60661        5.14389
      1324         2       -2.00000       52.93002        0.60661        0.95308
      1325         2       -2.00000       53.25826        7.26534        5.14389
      1326         2       -2.00000       53.25826        7.26534        0.95308
      1327         2       -2.00000       53.25826       18.64133        3.04848
      1328         2       -2.00000       53.25826       18.64133        7.23930
      1329         2       -2.00000       53.67610       13.91422        5.14389
      1330         2       -2.00000       53.67610       13.91422        0.95308
      1331         2       -2.00000       53.67610        2.53823        7.23930
      1332         2       -2.00000       53.67610        2.53823        3.04848
      1333         2       -2.00000       54.05965        9.22401        7.23930
      1334         2       -2.00000       54.05965        9.22401        3.04848
      1335         2       -2.00000       54.05965       20.60000        0.95308
      1336         2       -2.00000       54.05965       20.60000        5.14389
      1337         2       -2.00000       54.38589        4.48253        0.95308
      1338         2       -2.00000       54.38589        4.48253        5.14389
      1339         2       -2.00000       54.38589       15.85851        7.23930
      1340         2       -2.00000       54.38589       15.85851        3.04848
      1341         2       -2.00000       54.87654       11.20389        5.14389
      1342         2       -2.00000       54.87654       11.20389        0.95308
      1343         2       -2.00000       54.87654       22.57988        3.04848
      1344         2       -2.00000       54.87654       22.57988        7.23930
      1345         2       -2.00000       55.15043        6.45021        7.23930
      1346         2       -2.00000       55.15043        6.45021        3.04848
      1347         2       -2.00000       55.15043       17.82619        0.95308
      1348         2       -2.00000       55.15043       17.82619        5.14389
      1349         2       -2.00000       55.85639       13.15667        3.04848
      1350         2       -2.00000       55.85639       13.15667        7.23930
      1351         2       -2.00000       55.85639        1.78068        5.14389
      1352         2       -2.00000       55.85639        1.78068        0.95308
      1353         2       -2.00000       56.06923        8.44196        5.14389
      1354         2       -2.00000       56.06923        8.44196        0.95308
      1355         2       -2.00000       56.06923       19.81795        3.04848
      1356         2       -2.00000       56.06923       19.81795        7.23930
      1357         2       -2.00000       56.32874        3.74536        7.23930
      1358         2       -2.00000       56.32874        3.74536        3.04848
      1359         2       -2.00000       56.32874       15.12135        5.14389
      1360         2       -2.00000       56.32874       15.12135        0.95308
      1361         2       -2.00000       56.73874       10.37913        3.04848
      1362         2       -2.00000       56.73874       10.37913        7.23930
      1363         2       -2.00000       56.73874       21.75512        0.95308
      1364         2       -2.00000       56.73874       21.75512        5.14389
      1365         2       -2.00000       57.06243        5.57355        5.14389
      1366         2       -2.00000       57.06243        5.57355        0.95308
      1367         2       -2.00000       57.06243       16.94954        7.23930
      1368         2       -2.00000       57.06243       16.94954        3.04848
      1369         2       -2.00000       57.75895       12.08912        0.95308
      1370         2       -2.00000       57.75895       12.08912        5.14389
      1371         2       -2.00000       57.75895        0.71314        3.04848
      1372         2       -2.00000       57.75895        0.71314        7.23930
      1373         2       -2.00000       57.81234        7.40156        7.23930
      1374         2       -2.00000       57.81234        7.40156        3.04848
      1375         2       -2.00000       57.81234       18.77754        0.95308
      1376         2       -2.00000       57.81234       18.77754        5.14389
      1377         2       -2.00000       59.72721        7.40156        5.14389
      1378         2       -2.00000       59.72721        7.40156        0.95308
      1379         2       -2.00000       59.72721       18.77754        3.04848
      1380         2       -2.00000       59.72721       18.77754        7.23930
      1381         2       -2.00000       59.78060       12.08912        7.23930
      1382         2       -2.00000       59.78060       12.08912        3.04848
      1383         2       -2.00000       59.78060        0.71314        0.95308
      1384         2       -2.00000       59.78060        0.71314        5.14389
      1385         2       -2.00000       60.47712       16.94954        5.14389
      1386         2       -2.00000       60.47712       16.94954        0.95308
      1387         2       -2.00000       60.47712        5.57355        3.04848
      1388         2       -2.00000       60.47712        5.57355        7.23930
      1389         2       -2.00000       60.80089       10.37913        0.95308
      1390         2       -2.00000       60.80089       10.37913        5.14389
      1391         2       -2.00000       60.80089       21.75512        3.04848
      1392         2       -2.00000       60.80089       21.75512        7.23930
      1393         2       -2.00000       61.21081       15.12135        7.23930
      1394         2       -2.00000       61.21081       15.12135        3.04848
      1395         2       -2.00000       61.21081        3.74536        0.95308
      1396         2       -2.00000       61.21081        3.74536        5.14389
      1397         2       -2.00000       61.47032        8.44196        7.23930
      1398         2       -2.00000       61.47032        8.44196        3.04848
      1399         2       -2.00000       61.47032       19.81795        0.95308
      1400         2       -2.00000       61.47032       19.81795        5.14389
      1401         2       -2.00000       61.68316       13.15667        5.14389
      1402         2       -2.00000       61.68316       13.15667        0.95308
      1403         2       -2.00000       61.68316        1.78068        3.04848
      1404         2       -2.00000       61.68316        1.78068        7.23930
      1405         2       -2.00000       62.38912       17.82619        3.04848
      1406         2       -2.00000       62.38912       17.82619        7.23930
      1407         2       -2.00000       62.38912        6.45021        0.95308
      1408         2       -2.00000       62.38912        6.45021        5.14389
      1409         2       -2.00000       62.66301       11.20389        7.23930
      1410         2       -2.00000       62.66301       11.20389        3.04848
      1411         2       -2.00000       62.66301       22.57988        0.95308
      1412         2       -2.00000       62.66301       22.57988        5.14389
      1413         2       -2.00000       63.15366       15.85851        5.14389
      1414         2       -2.00000       63.15366       15.85851        0.95308
      1415         2       -2.00000       63.15366        4.48253        3.04848
      1416         2       -2.00000       63.15366        4.48253        7.23930
      1417         2       -2.00000       63.47998        9.22401        5.14389
      1418         2       -2.00000       63.47998        9.22401        0.95308
      1419         2       -2.00000       63.47998       20.60000        7.23930
      1420         2       -2.00000       63.47998       20.60000        3.04848
      1421         2       -2.00000       63.86353       13.91422        7.23930
      1422         2       -2.00000       63.86353       13.91422        3.04848
      1423         2       -2.00000       63.86353        2.53823        0.95308
      1424         2       -2.00000       63.86353        2.53823        5.14389
      1425         2       -2.00000       64.28129       18.64133        5.14389
      1426         2       -2.00000       64.28129       18.64133        0.95308
      1427         2       -2.00000       64.28129        7.26534        3.04848
      1428         2       -2.00000       64.28129        7.26534        7.23930
      1429         2       -2.00000       64.60953       11.98260        0.95308
      1430         2       -2.00000       64.60953       11.98260        5.14389
      1431         2       -2.00000       64.60953        0.60661        7.23930
      1432         2       -2.00000       64.60953        0.60661        3.04848
      1433         2       -2.00000       65.08699       16.66304        3.04848
      1434         2       -2.00000       65.08699       16.66304        7.23930
      1435         2       -2.00000       65.08699        5.28706        5.14389
      1436         2       -2.00000       65.08699        5.28706        0.95308
      1437         2       -2.00000       65.42130       10.01505        3.04848
      1438         2       -2.00000       65.42130       10.01505        7.23930
      1439         2       -2.00000       65.42130       21.39104        0.95308
      1440         2       -2.00000       65.42130       21.39104        5.14389
      1441         2       -2.00000       65.84449       14.69848        5.14389
      1442         2       -2.00000       65.84449       14.69848        0.95308
      1443         2       -2.00000       65.84449        3.32249        7.23930
      1444         2       -2.00000       65.84449        3.32249        3.04848
      1445         2       -2.00000       66.22700        8.04958        5.14389
      1446         2       -2.00000       66.22700        8.04958        0.95308
      1447         2       -2.00000       66.22700       19.42557        3.04848
      1448         2       -2.00000       66.22700       19.42557        7.23930
      1449         2       -2.00000       66.60576       12.74770        3.04848
      1450         2       -2.00000       66.60576       12.74770        7.23930
      1451         2       -2.00000       66.60576        1.37172        0.95308
      1452         2       -2.00000       66.60576        1.37172        5.14389
      1453         2       -2.00000       67.02008       17.45684        0.95308
      1454         2       -2.00000       67.02008       17.45684        5.14389
      1455         2       -2.00000       67.02008        6.08085        3.04848
      1456         2       -2.00000       67.02008        6.08085        7.23930
      1457         2       -2.00000       67.38197       10.79431        0.95308
      1458         2       -2.00000       67.38197       10.79431        5.14389
      1459         2       -2.00000       67.38197       22.17030        3.04848
      1460         2       -2.00000       67.38197       22.17030        7.23930
      1461         2       -2.00000       67.80164       15.48922        3.04848
      1462         2       -2.00000       67.80164       15.48922        7.23930
      1463         2       -2.00000       67.80164        4.11324        0.95308
      1464         2       -2.00000       67.80164        4.11324        5.14389
      1465         2       -2.00000       68.17584        8.83234        7.23930
      1466         2       -2.00000       68.17584        8.83234        3.04848
      1467         2       -2.00000       68.17584       20.20832        0.95308
      1468         2       -2.00000       68.17584       20.20832        5.14389
      1469         2       -2.00000       68.57457       13.52966        5.14389
      1470         2       -2.00000       68.57457       13.52966        0.95308
      1471         2       -2.00000       68.57457        2.15368        7.23930
      1472         2       -2.00000       68.57457        2.15368        3.04848
      1473         2       -2.00000       68.96763       18.24292        3.04848
      1474         2       -2.00000       68.96763       18.24292        7.23930
      1475         2       -2.00000       68.96763        6.86693        5.14389
      1476         2       -2.00000       68.96763        6.86693        0.95308
      1477         2       -2.00000       69.35038       11.57243        7.23930
      1478         2       -2.00000       69.35038       11.57243        3.04848
      1479         2       -2.00000       69.35038        0.19644        0.95308
      1480         2       -2.00000       69.35038        0.19644        5.14389
      1481         2       -2.00000       69.75288       16.27765        0.95308
      1482         2       -2.00000       69.75288       16.27765        5.14389
      1483         2       -2.00000       69.75288        4.90166        7.23930
      1484         2       -2.00000       69.75288        4.90166        3.04848
      1485         2       -2.00000       70.13339        9.61325        0.95308
      1486         2       -2.00000       70.13339        9.61325        5.14389
      1487         2       -2.00000       70.13339       20.98924        3.04848
      1488         2       -2.00000       70.13339       20.98924        7.23930
      1489         2       -2.00000       70.53372       14.31506        7.23930
      1490         2       -2.00000       70.53372       14.31506        3.04848
      1491         2       -2.00000       70.53372        2.93908        0.95308
      1492         2       -2.00000       70.53372        2.93908        5.14389
      1493         2       -2.00000       70.92039       19.02668        0.95308
      1494         2       -2.00000       70.92039       19.02668        5.14389
      1495         2       -2.00000       70.92039        7.65069        3.04848
      1496         2       -2.00000       70.92039        7.65069        7.23930
      1497         2       -2.00000       71.31265       12.35475        0.95308
      1498         2       -2.00000       71.31265       12.35475        5.14389
      1499         2       -2.00000       71.31265        0.97877        7.23930
      1500         2       -2.00000       71.31265        0.97877        3.04848
      1501         2       -2.00000       71.70627       17.06316        7.23930
      1502         2       -2.00000       71.70627       17.06316        3.04848
      1503         2       -2.00000       71.70627        5.68717        5.14389
      1504         2       -2.00000       71.70627        5.68717        0.95308
      1505         2       -2.00000       72.09365       10.39472        7.23930
      1506         2       -2.00000       72.09365       10.39472        3.04848
      1507         2       -2.00000       72.09365       21.77070        0.95308
      1508         2       -2.00000       72.09365       21.77070        5.14389
      1509         2       -2.00000       72.48959       15.10035        0.95308
      1510         2       -2.00000       72.48959       15.10035        5.14389
      1511         2       -2.00000       72.48959        3.72436        7.23930
      1512         2       -2.00000       72.48959        3.72436        3.04848
      1513         2       -2.00000       72.87713       19.80948        3.04848
      1514         2       -2.00000       72.87713       19.80948        7.23930
      1515         2       -2.00000       72.87713        8.43350        0.95308
      1516         2       -2.00000       72.87713        8.43350        5.14389
      1517         2       -2.00000       73.27123       13.13865        7.23930
      1518         2       -2.00000       73.27123       13.13865        3.04848
      1519         2       -2.00000       73.27123        1.76266        0.95308
      1520         2       -2.00000       73.27123        1.76266        5.14389
      1521         2       -2.00000       73.66158       17.84722        0.95308
      1522         2       -2.00000       73.66158       17.84722        5.14389
      1523         2       -2.00000       73.66158        6.47123        7.23930
      1524         2       -2.00000       73.66158        6.47123        3.04848
      1525         2       -2.00000       74.05272       22.55360        7.23930
      1526         2       -2.00000       74.05272       11.17761        0.95308
      1527         2       -2.00000       74.05272       11.17761        5.14389
      1528         2       -2.00000       74.05272       22.55360        3.04848
      1529         2       -2.00000       74.44546       15.88481        7.23930
      1530         2       -2.00000       74.44546        4.50883        5.14389
      1531         2       -2.00000       74.44546        4.50883        0.95308
      1532         2       -2.00000       74.44546       15.88481        3.04848
      1533         2       -2.00000       74.83508        9.21641        3.04848
      1534         2       -2.00000       74.83508       20.59240        5.14389
      1535         2       -2.00000       74.83508        9.21641        7.23930
      1536         2       -2.00000       74.83508       20.59240        0.95308
      1537         2       -2.00000       75.22838       13.92277        5.14389
      1538         2       -2.00000       75.22838        2.54679        3.04848
      1539         2       -2.00000       75.22838       13.92277        0.95308
      1540         2       -2.00000       75.22838        2.54679        7.23930
      1541         2       -2.00000       75.61832        7.25472        5.14389
      1542         2       -2.00000       75.61832       18.63070        3.04848
      1543         2       -2.00000       75.61832        7.25472        0.95308
      1544         2       -2.00000       75.61832       18.63070        7.23930
      1545         2       -2.00000       76.01058       11.96119        3.04848
      1546         2       -2.00000       76.01058        0.58520        5.14389
      1547         2       -2.00000       76.01058       11.96119        7.23930
      1548         2       -2.00000       76.01058        0.58520        0.95308
      1549         2       -2.00000       76.40197       16.66869        5.14389
      1550         2       -2.00000       76.40197        5.29270        3.04848
      1551         2       -2.00000       76.40197       16.66869        0.95308
      1552         2       -2.00000       76.40197        5.29270        7.23930
      1553         2       -2.00000       76.79287        9.99976        5.14389
      1554         2       -2.00000       76.79287       21.37575        3.04848
      1555         2       -2.00000       76.79287        9.99976        0.95308
      1556         2       -2.00000       76.79287       21.37575        7.23930
      1557         2       -2.00000       77.18521       14.70669        3.04848
      1558         2       -2.00000       77.18521        3.33071        5.14389
      1559         2       -2.00000       77.18521       14.70669        7.23930
      1560         2       -2.00000       77.18521        3.33071        0.95308
      1561         2       -2.00000       77.57563        8.03818        3.04848
      1562         2       -2.00000       77.57563       19.41417        5.14389
      1563         2       -2.00000       77.57563        8.03818        7.23930
      1564         2       -2.00000       77.57563       19.41417        0.95308
      1565         2       -2.00000       77.96797       12.74493        5.14389
      1566         2       -2.00000       77.96797        1.36894        3.04848
      1567         2       -2.00000       77.96797       12.74493        0.95308
      1568         2       -2.00000       77.96797        1.36894        7.23930
      1569         2       -2.00000       78.35879       17.45233        3.04848
      1570         2       -2.00000       78.35879        6.07635        5.14389
      1571         2       -2.00000       78.35879       17.45233        7.23930
      1572         2       -2.00000       78.35879        6.07635        0.95308
      1573         2       -2.00000       78.75050       10.78337        3.04848
      1574         2       -2.00000       78.75050       22.15935        5.14389
      1575         2       -2.00000       78.75050       10.78337        7.23930
      1576         2       -2.00000       78.75050       22.15935        0.95308
      1577         2       -2.00000       79.14212       15.49038        5.14389
      1578         2       -2.00000       79.14212        4.11440        3.04848
      1579         2       -2.00000       79.14212       15.49038        0.95308
      1580         2       -2.00000       79.14212        4.11440        7.23930
      1581         2       -2.00000       79.53294        8.82180        5.14389
      1582         2       -2.00000       79.53294       20.19779        3.04848
      1583         2       -2.00000       79.53294        8.82180        0.95308
      1584         2       -2.00000       79.53294       20.19779        7.23930
