# Supplementary material for: Quantitative prediction of grain boundary thermal conductivities from local atomic environments
Source: Nat Commun. 2020 Apr 15;11:1854. doi: 10.1038/s41467-020-15619-9 (PMC7160158; doi:10.1038/s41467-020-15619-9)
Supplement: Supplementary file 4 — Supplementary Data 1 [file 41467_2020_15619_MOESM4_ESM.zip › MgO_GBs/sym_tilt/standard_pressure/001/s37_610.lmp]

LAMMPS data file

      1792          atoms
         0          bonds
         0         angles
         0      dihedrals
         0      impropers
         2     atom types
         0     bond types
         0    angle types
         0 dihedral types
         0 improper types

      0.0000000     79.9658330 xlo xhi
      0.0000000     25.6083660 ylo yhi
      0.0000000      8.3842790 zlo zhi
      0.0000197      0.0000000      0.0000000 xy xz yz

Masses

1                24.30500 # Mg
2                15.99940 # O

Atoms

         1         1        2.00000        0.17465        4.12172        0.99505
         2         1        2.00000        0.17466       16.92595        3.09109
         3         1        2.00000        0.17465        4.12174        5.18715
         4         1        2.00000        0.17466       16.92595        7.28322
         5         1        2.00000        0.52154        2.04567        3.09102
         6         1        2.00000        0.52163       14.84968        0.99502
         7         1        2.00000        0.52162        2.04562        7.28323
         8         1        2.00000        0.52163       14.84965        5.18716
         9         1        2.00000        0.86853       25.57784        0.99502
        10         1        2.00000        0.86860       12.77340        3.09110
        11         1        2.00000        0.86861       25.57774        5.18714
        12         1        2.00000        0.86860       12.77340        7.28325
        13         1        2.00000        1.21558       23.50154        3.09107
        14         1        2.00000        1.21557       10.69718        0.99504
        15         1        2.00000        1.21558       23.50154        7.28324
        16         1        2.00000        1.21557       10.69720        5.18718
        17         1        2.00000        1.56255       21.42529        0.99502
        18         1        2.00000        1.56262        8.62095        3.09112
        19         1        2.00000        1.56255       21.42529        5.18716
        20         1        2.00000        1.56262        8.62093        7.28326
        21         1        2.00000        1.90960       19.34896        3.09110
        22         1        2.00000        1.90959        6.54453        0.99505
        23         1        2.00000        1.90960       19.34896        7.28324
        24         1        2.00000        1.90959        6.54470        5.18719
        25         1        2.00000        2.25657       17.27254        0.99504
        26         1        2.00000        2.25664        4.46835        3.09113
        27         1        2.00000        2.25657       17.27254        5.18718
        28         1        2.00000        2.25664        4.46838        7.28323
        29         1        2.00000        2.60354       15.19618        3.09112
        30         1        2.00000        2.60353        2.39213        0.99503
        31         1        2.00000        2.60354       15.19618        7.28326
        32         1        2.00000        2.60353        2.39205        5.18716
        33         1        2.00000        2.95051       13.11999        0.99505
        34         1        2.00000        2.95050        0.31593        3.09110
        35         1        2.00000        2.95051       13.12001        5.18719
        36         1        2.00000        2.95050        0.31593        7.28323
        37         1        2.00000        3.29748       11.04402        3.09112
        38         1        2.00000        3.29749       23.84830        0.99503
        39         1        2.00000        3.29748       11.04399        7.28327
        40         1        2.00000        3.29749       23.84830        5.18717
        41         1        2.00000        3.64445        8.96790        0.99506
        42         1        2.00000        3.64446       21.77223        3.09111
        43         1        2.00000        3.64445        8.96795        5.18720
        44         1        2.00000        3.64446       21.77223        7.28326
        45         1        2.00000        3.99134        6.89154        3.09112
        46         1        2.00000        3.99127       19.69578        0.99505
        47         1        2.00000        3.99134        6.89154        7.28327
        48         1        2.00000        3.99127       19.69578        5.18719
        49         1        2.00000        4.33839        4.81483        0.99505
        50         1        2.00000        4.33832       17.61902        3.09112
        51         1        2.00000        4.33839        4.81483        5.18719
        52         1        2.00000        4.33832       17.61902        7.28326
        53         1        2.00000        4.68552        2.73828        3.09112
        54         1        2.00000        4.68545       15.54243        0.99506
        55         1        2.00000        4.68552        2.73828        7.28326
        56         1        2.00000        4.68545       15.54243        5.18720
        57         1        2.00000        5.03274       13.46644        7.28328
        58         1        2.00000        5.03274       13.46644        3.09113
        59         1        2.00000        5.03273        0.66233        0.99505
        60         1        2.00000        5.03273        0.66231        5.18719
        61         1        2.00000        5.37979       11.39101        5.18721
        62         1        2.00000        5.37979       11.39099        0.99507
        63         1        2.00000        5.37980       24.19525        7.28326
        64         1        2.00000        5.37980       24.19525        3.09112
        65         1        2.00000        5.72644        9.31530        7.28328
        66         1        2.00000        5.72637       22.11953        0.99505
        67         1        2.00000        5.72637       22.11953        5.18719
        68         1        2.00000        5.72644        9.31530        3.09113
        69         1        2.00000        6.07262       20.04280        7.28327
        70         1        2.00000        6.07262       20.04280        3.09113
        71         1        2.00000        6.07269        7.23859        5.18720
        72         1        2.00000        6.07269        7.23859        0.99507
        73         1        2.00000        6.41951       17.96522        5.18721
        74         1        2.00000        6.41951       17.96522        0.99507
        75         1        2.00000        6.41958        5.16103        3.09114
        76         1        2.00000        6.41958        5.16103        7.28327
        77         1        2.00000        6.76728       15.88812        7.28328
        78         1        2.00000        6.76728       15.88812        3.09114
        79         1        2.00000        6.76735        3.08396        0.99506
        80         1        2.00000        6.76727        3.08396        5.18720
        81         1        2.00000        7.11553       13.81269        5.18722
        82         1        2.00000        7.11553       13.81269        0.99508
        83         1        2.00000        7.11552        1.00851        3.09113
        84         1        2.00000        7.11552        1.00851        7.28328
        85         1        2.00000        7.46298       11.73849        3.09115
        86         1        2.00000        7.46299       24.54270        0.99507
        87         1        2.00000        7.46299       24.54270        5.18721
        88         1        2.00000        7.46298       11.73849        7.28329
        89         1        2.00000        7.80860       22.46758        7.28328
        90         1        2.00000        7.80860       22.46758        3.09114
        91         1        2.00000        7.80867        9.66339        5.18722
        92         1        2.00000        7.80867        9.66339        0.99508
        93         1        2.00000        8.15309       20.38974        5.18722
        94         1        2.00000        8.15309       20.38974        0.99508
        95         1        2.00000        8.15308        7.58556        7.28329
        96         1        2.00000        8.15308        7.58556        3.09115
        97         1        2.00000        8.49926       18.31072        7.28329
        98         1        2.00000        8.49926       18.31072        3.09115
        99         1        2.00000        8.49933        5.50654        5.18722
       100         1        2.00000        8.49933        5.50654        0.99508
       101         1        2.00000        8.84871       16.23312        5.18723
       102         1        2.00000        8.84871       16.23312        0.99509
       103         1        2.00000        8.84878        3.42893        7.28329
       104         1        2.00000        8.84878        3.42893        3.09115
       105         1        2.00000        9.19968       14.15899        3.09116
       106         1        2.00000        9.19968       14.15899        7.28330
       107         1        2.00000        9.19975        1.35481        5.18722
       108         1        2.00000        9.19975        1.35481        0.99508
       109         1        2.00000        9.54841       12.08730        5.18723
       110         1        2.00000        9.54841       12.08730        0.99509
       111         1        2.00000        9.54842       24.89149        7.28329
       112         1        2.00000        9.54842       24.89149        3.09115
       113         1        2.00000        9.89099       22.81695        5.18723
       114         1        2.00000        9.89099       22.81695        0.99509
       115         1        2.00000        9.89098       10.01277        3.09116
       116         1        2.00000        9.89098       10.01277        7.28330
       117         1        2.00000       10.23116       20.73522        7.28330
       118         1        2.00000       10.23116       20.73522        3.09116
       119         1        2.00000       10.23115        7.93104        5.18723
       120         1        2.00000       10.23115        7.93104        0.99509
       121         1        2.00000       10.57749       18.65339        5.18723
       122         1        2.00000       10.57749       18.65339        0.99509
       123         1        2.00000       10.57749        5.84921        3.09116
       124         1        2.00000       10.57749        5.84921        7.28330
       125         1        2.00000       10.92910       16.57896        7.28330
       126         1        2.00000       10.92910       16.57896        3.09116
       127         1        2.00000       10.92917        3.77478        5.18723
       128         1        2.00000       10.92917        3.77478        0.99509
       129         1        2.00000       11.28663       14.50781        5.18724
       130         1        2.00000       11.28663       14.50781        0.99510
       131         1        2.00000       11.28662        1.70362        7.28330
       132         1        2.00000       11.28662        1.70362        3.09116
       133         1        2.00000       11.63856       12.43870        3.09117
       134         1        2.00000       11.63856       12.43870        7.28331
       135         1        2.00000       11.63865       25.24288        5.18723
       136         1        2.00000       11.63865       25.24288        0.99509
       137         1        2.00000       11.97370       23.16712        7.28331
       138         1        2.00000       11.97370       23.16712        3.09117
       139         1        2.00000       11.97369       10.36294        0.99510
       140         1        2.00000       11.97369       10.36294        5.18724
       141         1        2.00000       12.30068       21.07569        5.18724
       142         1        2.00000       12.30068       21.07571        0.99510
       143         1        2.00000       12.30075        8.27153        3.09117
       144         1        2.00000       12.30075        8.27153        7.28331
       145         1        2.00000       12.65549       18.98753        3.09117
       146         1        2.00000       12.65549       18.98753        7.28331
       147         1        2.00000       12.65556        6.18334        5.18724
       148         1        2.00000       12.65556        6.18334        0.99510
       149         1        2.00000       13.01629       16.92593        5.18724
       150         1        2.00000       13.01629       16.92593        0.99510
       151         1        2.00000       13.01636        4.12174        7.28331
       152         1        2.00000       13.01636        4.12174        3.09117
       153         1        2.00000       13.37062       14.87587        7.28331
       154         1        2.00000       13.37062       14.87587        3.09117
       155         1        2.00000       13.37069        2.07169        5.18724
       156         1        2.00000       13.37069        2.07169        0.99510
       157         1        2.00000       13.73750       12.79553        0.99510
       158         1        2.00000       13.73750       12.79553        5.18724
       159         1        2.00000       13.73751       25.59968        7.28331
       160         1        2.00000       13.73751       25.59968        3.09117
       161         1        2.00000       14.05497       23.50666        0.99510
       162         1        2.00000       14.05497       23.50666        5.18724
       163         1        2.00000       14.05496       10.70248        7.28331
       164         1        2.00000       14.05496       10.70248        3.09117
       165         1        2.00000       14.35428       21.39722        7.28331
       166         1        2.00000       14.35428       21.39722        3.09117
       167         1        2.00000       14.35435        8.59304        0.99510
       168         1        2.00000       14.35435        8.59304        5.18724
       169         1        2.00000       14.72660       19.31672        5.18724
       170         1        2.00000       14.72660       19.31672        0.99510
       171         1        2.00000       14.72659        6.51254        7.28331
       172         1        2.00000       14.72659        6.51254        3.09117
       173         1        2.00000       15.14146       17.28012        3.09117
       174         1        2.00000       15.14146       17.28012        7.28331
       175         1        2.00000       15.14153        4.47593        5.18724
       176         1        2.00000       15.14153        4.47593        0.99510
       177         1        2.00000       15.48108       15.26448        0.99510
       178         1        2.00000       15.48108       15.26448        5.18724
       179         1        2.00000       15.48107        2.46030        3.09117
       180         1        2.00000       15.48107        2.46030        7.28331
       181         1        2.00000       15.78279       13.23169        7.28331
       182         1        2.00000       15.78279       13.23169        3.09117
       183         1        2.00000       15.78278        0.42748        0.99510
       184         1        2.00000       15.78278        0.42748        5.18724
       185         1        2.00000       16.14432       23.74671        3.09117
       186         1        2.00000       16.14432       23.74671        7.28331
       187         1        2.00000       16.14431       10.94253        5.18724
       188         1        2.00000       16.14431       10.94253        0.99510
       189         1        2.00000       16.38670       21.66122        5.18724
       190         1        2.00000       16.38670       21.66122        0.99510
       191         1        2.00000       16.38669        8.85706        3.09117
       192         1        2.00000       16.38669        8.85706        7.28331
       193         1        2.00000       16.81891       19.69460        7.28331
       194         1        2.00000       16.81891       19.69460        3.09117
       195         1        2.00000       16.81890        6.89044        5.18724
       196         1        2.00000       16.81890        6.89044        0.99510
       197         1        2.00000       17.25792       17.70209        5.18724
       198         1        2.00000       17.25792       17.70209        0.99510
       199         1        2.00000       17.25791        4.89791        3.09117
       200         1        2.00000       17.25791        4.89791        7.28331
       201         1        2.00000       17.78265       15.70192        3.09117
       202         1        2.00000       17.78265       15.70192        7.28331
       203         1        2.00000       17.78272        2.89771        5.18724
       204         1        2.00000       17.78272        2.89771        0.99510
       205         1        2.00000       17.86934       13.60506        5.18724
       206         1        2.00000       17.86934       13.60506        0.99510
       207         1        2.00000       17.86933        0.80085        3.09117
       208         1        2.00000       17.86933        0.80085        7.28331
       209         1        2.00000       18.00760       24.35002        5.18724
       210         1        2.00000       18.00760       24.35002        0.99510
       211         1        2.00000       18.00759       11.54584        3.09117
       212         1        2.00000       18.00759       11.54584        7.28331
       213         1        2.00000       19.89576       24.35002        7.28331
       214         1        2.00000       19.89576       24.35002        3.09117
       215         1        2.00000       19.89575       11.54586        5.18724
       216         1        2.00000       19.89575       11.54586        0.99510
       217         1        2.00000       20.03400        0.80088        5.18724
       218         1        2.00000       20.03400        0.80088        0.99510
       219         1        2.00000       20.03401       13.60506        7.28331
       220         1        2.00000       20.03401       13.60506        3.09117
       221         1        2.00000       20.12062       15.70192        5.18724
       222         1        2.00000       20.12062       15.70192        0.99510
       223         1        2.00000       20.12061        2.89774        3.09117
       224         1        2.00000       20.12061        2.89774        7.28331
       225         1        2.00000       20.64542        4.89793        5.18723
       226         1        2.00000       20.64542        4.89793        0.99509
       227         1        2.00000       20.64543       17.70212        7.28330
       228         1        2.00000       20.64543       17.70212        3.09116
       229         1        2.00000       21.08436        6.89047        3.09116
       230         1        2.00000       21.08436        6.89047        7.28330
       231         1        2.00000       21.08437       19.69465        0.99509
       232         1        2.00000       21.08437       19.69465        5.18723
       233         1        2.00000       21.51665        8.85709        0.99509
       234         1        2.00000       21.51665        8.85709        5.18723
       235         1        2.00000       21.51666       21.66127        3.09116
       236         1        2.00000       21.51666       21.66127        7.28330
       237         1        2.00000       21.75903       10.94256        3.09116
       238         1        2.00000       21.75903       10.94256        7.28330
       239         1        2.00000       21.75904       23.74674        5.18723
       240         1        2.00000       21.75904       23.74674        0.99509
       241         1        2.00000       22.12055        0.42751        3.09116
       242         1        2.00000       22.12055        0.42751        7.28330
       243         1        2.00000       22.12056       13.23171        5.18723
       244         1        2.00000       22.12056       13.23171        0.99509
       245         1        2.00000       22.42226        2.46032        5.18723
       246         1        2.00000       22.42226        2.46032        0.99509
       247         1        2.00000       22.42227       15.26451        7.28330
       248         1        2.00000       22.42227       15.26451        3.09116
       249         1        2.00000       22.76180        4.47596        7.28330
       250         1        2.00000       22.76180        4.47596        3.09116
       251         1        2.00000       22.76181       17.28014        5.18723
       252         1        2.00000       22.76181       17.28014        0.99509
       253         1        2.00000       23.17674        6.51257        5.18723
       254         1        2.00000       23.17674        6.51257        0.99509
       255         1        2.00000       23.17675       19.31675        7.28330
       256         1        2.00000       23.17675       19.31675        3.09116
       257         1        2.00000       23.54898        8.59307        3.09116
       258         1        2.00000       23.54898        8.59307        7.28330
       259         1        2.00000       23.54899       21.39725        5.18723
       260         1        2.00000       23.54899       21.39725        0.99509
       261         1        2.00000       23.84838       10.70250        5.18723
       262         1        2.00000       23.84838       10.70250        0.99509
       263         1        2.00000       23.84839       23.50669        3.09116
       264         1        2.00000       23.84839       23.50669        7.28330
       265         1        2.00000       24.16585       25.59974        5.18723
       266         1        2.00000       24.16585       25.59974        0.99509
       267         1        2.00000       24.16584       12.79555        3.09116
       268         1        2.00000       24.16584       12.79555        7.28330
       269         1        2.00000       24.53264        2.07172        7.28330
       270         1        2.00000       24.53264        2.07172        3.09116
       271         1        2.00000       24.53265       14.87590        5.18723
       272         1        2.00000       24.53265       14.87590        0.99509
       273         1        2.00000       24.88697        4.12177        0.99509
       274         1        2.00000       24.88697        4.12177        5.18723
       275         1        2.00000       24.88698       16.92595        3.09116
       276         1        2.00000       24.88698       16.92595        7.28330
       277         1        2.00000       25.24778        6.18337        7.28330
       278         1        2.00000       25.24778        6.18337        3.09116
       279         1        2.00000       25.24787       18.98755        5.18723
       280         1        2.00000       25.24787       18.98755        0.99509
       281         1        2.00000       25.60259        8.27155        5.18723
       282         1        2.00000       25.60259        8.27155        0.99509
       283         1        2.00000       25.60260       21.07574        7.28330
       284         1        2.00000       25.60260       21.07574        3.09116
       285         1        2.00000       25.92965       10.36299        3.09116
       286         1        2.00000       25.92965       10.36299        7.28330
       287         1        2.00000       25.92966       23.16717        0.99509
       288         1        2.00000       25.92966       23.16717        5.18723
       289         1        2.00000       26.26471       12.43875        0.99509
       290         1        2.00000       26.26471       12.43875        5.18723
       291         1        2.00000       26.26472       25.24293        7.28330
       292         1        2.00000       26.26472       25.24293        3.09116
       293         1        2.00000       26.61671        1.70365        5.18723
       294         1        2.00000       26.61671        1.70365        0.99509
       295         1        2.00000       26.61672       14.50783        3.09116
       296         1        2.00000       26.61672       14.50783        7.28330
       297         1        2.00000       26.97416        3.77480        7.28330
       298         1        2.00000       26.97416        3.77480        3.09116
       299         1        2.00000       26.97417       16.57898        0.99509
       300         1        2.00000       26.97417       16.57898        5.18723
       301         1        2.00000       27.32585        5.84923        5.18723
       302         1        2.00000       27.32585        5.84923        0.99509
       303         1        2.00000       27.32586       18.65342        7.28330
       304         1        2.00000       27.32586       18.65342        3.09116
       305         1        2.00000       27.67218        7.93106        7.28330
       306         1        2.00000       27.67218        7.93106        3.09116
       307         1        2.00000       27.67219       20.73525        5.18723
       308         1        2.00000       27.67219       20.73525        0.99509
       309         1        2.00000       28.01228       10.01279        5.18723
       310         1        2.00000       28.01228       10.01279        0.99509
       311         1        2.00000       28.01237       22.81698        3.09116
       312         1        2.00000       28.01237       22.81698        7.28330
       313         1        2.00000       28.35493       12.08733        3.09116
       314         1        2.00000       28.35493       12.08733        7.28330
       315         1        2.00000       28.35494       24.89151        0.99509
       316         1        2.00000       28.35494       24.89151        5.18723
       317         1        2.00000       28.70358        1.35484        7.28330
       318         1        2.00000       28.70358        1.35484        3.09116
       319         1        2.00000       28.70359       14.15902        0.99509
       320         1        2.00000       28.70359       14.15902        5.18723
       321         1        2.00000       29.05463        3.42899        5.18723
       322         1        2.00000       29.05463        3.42899        0.99509
       323         1        2.00000       29.05464       16.23317        3.09116
       324         1        2.00000       29.05464       16.23317        7.28330
       325         1        2.00000       29.40400        5.50659        3.09116
       326         1        2.00000       29.40400        5.50659        7.28330
       327         1        2.00000       29.40401       18.31078        0.99508
       328         1        2.00000       29.40401       18.31078        5.18722
       329         1        2.00000       29.75025        7.58561        5.18723
       330         1        2.00000       29.75025        7.58561        0.99509
       331         1        2.00000       29.75026       20.38979        7.28329
       332         1        2.00000       29.75026       20.38979        3.09115
       333         1        2.00000       30.09467        9.66344        3.09115
       334         1        2.00000       30.09467        9.66344        7.28329
       335         1        2.00000       30.09468       22.46763        0.99508
       336         1        2.00000       30.09468       22.46763        5.18722
       337         1        2.00000       30.44036       11.73854        5.18722
       338         1        2.00000       30.44036       11.73854        0.99508
       339         1        2.00000       30.44037       24.54273        3.09115
       340         1        2.00000       30.44037       24.54273        7.28329
       341         1        2.00000       30.78781        1.00856        5.18722
       342         1        2.00000       30.78781        1.00856        0.99508
       343         1        2.00000       30.78782       13.81274        3.09115
       344         1        2.00000       30.78782       13.81274        7.28329
       345         1        2.00000       31.13606        3.08399        7.28329
       346         1        2.00000       31.13606        3.08399        3.09115
       347         1        2.00000       31.13607       15.88817        0.99508
       348         1        2.00000       31.13607       15.88817        5.18722
       349         1        2.00000       31.48383        5.16106        5.18722
       350         1        2.00000       31.48383        5.16106        0.99508
       351         1        2.00000       31.48384       17.96524        3.09115
       352         1        2.00000       31.48384       17.96524        7.28329
       353         1        2.00000       31.83065        7.23864        7.28329
       354         1        2.00000       31.83065        7.23864        3.09115
       355         1        2.00000       31.83066       20.04282        0.99508
       356         1        2.00000       31.83066       20.04282        5.18722
       357         1        2.00000       32.17690        9.31538        0.99508
       358         1        2.00000       32.17690        9.31538        5.18722
       359         1        2.00000       32.17691       22.11956        3.09115
       360         1        2.00000       32.17691       22.11956        7.28329
       361         1        2.00000       32.52355       11.39106        3.09115
       362         1        2.00000       32.52355       11.39106        7.28329
       363         1        2.00000       32.52356       24.19525        0.99508
       364         1        2.00000       32.52356       24.19525        5.18722
       365         1        2.00000       32.87060        0.66233        7.28329
       366         1        2.00000       32.87060        0.66233        3.09115
       367         1        2.00000       32.87061       13.46652        0.99508
       368         1        2.00000       32.87061       13.46652        5.18722
       369         1        2.00000       33.21781        2.73830        5.18722
       370         1        2.00000       33.21781        2.73830        0.99508
       371         1        2.00000       33.21782       15.54249        3.09114
       372         1        2.00000       33.21782       15.54249        7.28328
       373         1        2.00000       33.56502        4.81486        7.28328
       374         1        2.00000       33.56502        4.81486        3.09114
       375         1        2.00000       33.56503       17.61904        0.99507
       376         1        2.00000       33.56503       17.61904        5.18721
       377         1        2.00000       33.91200        6.89160        5.18721
       378         1        2.00000       33.91200        6.89160        0.99507
       379         1        2.00000       33.91201       19.69578        3.09114
       380         1        2.00000       33.91201       19.69578        7.28328
       381         1        2.00000       34.25889        8.96802        3.09114
       382         1        2.00000       34.25889        8.96802        7.28328
       383         1        2.00000       34.25890       21.77221        0.99507
       384         1        2.00000       34.25890       21.77221        5.18721
       385         1        2.00000       34.60578       11.04409        0.99507
       386         1        2.00000       34.60578       11.04409        5.18721
       387         1        2.00000       34.60579       23.84828        7.28328
       388         1        2.00000       34.60579       23.84828        3.09114
       389         1        2.00000       34.95275        0.31590        0.99506
       390         1        2.00000       34.95276       13.12006        3.09113
       391         1        2.00000       34.95275        0.31590        5.18720
       392         1        2.00000       34.95276       13.12006        7.28327
       393         1        2.00000       35.29980        2.39205        3.09113
       394         1        2.00000       35.29981       15.19623        0.99506
       395         1        2.00000       35.29980        2.39205        7.28327
       396         1        2.00000       35.29981       15.19623        5.18720
       397         1        2.00000       35.64677        4.46840        0.99506
       398         1        2.00000       35.64678       17.27259        3.09113
       399         1        2.00000       35.64677        4.46840        5.18720
       400         1        2.00000       35.64678       17.27259        7.28327
       401         1        2.00000       35.99375        6.54478        3.09113
       402         1        2.00000       35.99376       19.34896        0.99505
       403         1        2.00000       35.99375        6.54478        7.28327
       404         1        2.00000       35.99376       19.34896        5.18719
       405         1        2.00000       36.34080        8.62108        0.99505
       406         1        2.00000       36.34081       21.42527        3.09112
       407         1        2.00000       36.34080        8.62108        5.18719
       408         1        2.00000       36.34081       21.42527        7.28326
       409         1        2.00000       36.68777       10.69731        3.09112
       410         1        2.00000       36.68778       23.50149        0.99505
       411         1        2.00000       36.68777       10.69731        7.28326
       412         1        2.00000       36.68778       23.50149        5.18719
       413         1        2.00000       37.03475       12.77348        0.99505
       414         1        2.00000       37.03476       25.57766        3.09112
       415         1        2.00000       37.03475       12.77348        5.18719
       416         1        2.00000       37.03476       25.57766        7.28326
       417         1        2.00000       37.38172       14.84973        3.09112
       418         1        2.00000       37.38171        2.04555        0.99505
       419         1        2.00000       37.38172       14.84973        7.28326
       420         1        2.00000       37.38171        2.04555        5.18719
       421         1        2.00000       37.72869       16.92598        0.99505
       422         1        2.00000       37.72868        4.12179        3.09112
       423         1        2.00000       37.72869       16.92598        5.18719
       424         1        2.00000       37.72868        4.12179        7.28326
       425         1        2.00000       38.07567       19.00225        3.09111
       426         1        2.00000       38.07566        6.19807        0.99504
       427         1        2.00000       38.07567       19.00225        7.28325
       428         1        2.00000       38.07566        6.19807        5.18718
       429         1        2.00000       38.42264       21.07853        0.99504
       430         1        2.00000       38.42263        8.27434        3.09111
       431         1        2.00000       38.42264       21.07853        5.18718
       432         1        2.00000       38.42263        8.27434        7.28325
       433         1        2.00000       38.76969       23.15478        3.09110
       434         1        2.00000       38.76968       10.35059        0.99503
       435         1        2.00000       38.76969       23.15478        7.28324
       436         1        2.00000       38.76968       10.35059        5.18717
       437         1        2.00000       39.11667       25.23100        0.99503
       438         1        2.00000       39.11666       12.42682        3.09110
       439         1        2.00000       39.11667       25.23100        5.18717
       440         1        2.00000       39.11666       12.42682        7.28324
       441         1        2.00000       39.46362        1.69888        3.09109
       442         1        2.00000       39.46363       14.50307        0.99502
       443         1        2.00000       39.46362        1.69888        7.28323
       444         1        2.00000       39.46363       14.50307        5.18716
       445         1        2.00000       39.81059        3.77516        0.99502
       446         1        2.00000       39.81060       16.57934        3.09109
       447         1        2.00000       39.81059        3.77516        5.18716
       448         1        2.00000       39.81060       16.57934        7.28323
       449         1        2.00000       40.15757        5.85143        3.09108
       450         1        2.00000       40.15758       18.65562        0.99501
       451         1        2.00000       40.15757        5.85143        7.28322
       452         1        2.00000       40.15758       18.65562        5.18715
       453         1        2.00000       40.50454        7.92768        0.99501
       454         1        2.00000       40.50455       20.73187        3.09107
       455         1        2.00000       40.50454        7.92768        5.18715
       456         1        2.00000       40.50455       20.73187        7.28321
       457         1        2.00000       40.85151       10.00393        3.09107
       458         1        2.00000       40.85152       22.80812        0.99500
       459         1        2.00000       40.85151       10.00393        7.28321
       460         1        2.00000       40.85152       22.80812        5.18714
       461         1        2.00000       41.19849       12.08013        0.99500
       462         1        2.00000       41.19850       24.88432        3.09107
       463         1        2.00000       41.19849       12.08013        5.18714
       464         1        2.00000       41.19850       24.88432        7.28321
       465         1        2.00000       41.54554       14.15633        3.09107
       466         1        2.00000       41.54553        1.35215        0.99500
       467         1        2.00000       41.54554       14.15633        7.28321
       468         1        2.00000       41.54553        1.35215        5.18714
       469         1        2.00000       41.89251       16.23263        0.99499
       470         1        2.00000       41.89250        3.42845        3.09106
       471         1        2.00000       41.89251       16.23263        5.18713
       472         1        2.00000       41.89250        3.42845        7.28320
       473         1        2.00000       42.23949       18.30903        3.09105
       474         1        2.00000       42.23948        5.50485        0.99498
       475         1        2.00000       42.23949       18.30903        7.28319
       476         1        2.00000       42.23948        5.50485        5.18712
       477         1        2.00000       42.58654       20.38539        0.99498
       478         1        2.00000       42.58653        7.58120        3.09105
       479         1        2.00000       42.58654       20.38539        5.18712
       480         1        2.00000       42.58653        7.58120        7.28319
       481         1        2.00000       42.93351       22.46153        3.09104
       482         1        2.00000       42.93350        9.65735        0.99497
       483         1        2.00000       42.93351       22.46153        7.28318
       484         1        2.00000       42.93350        9.65735        5.18711
       485         1        2.00000       43.28049       24.53753        0.99496
       486         1        2.00000       43.28048       11.73334        3.09103
       487         1        2.00000       43.28049       24.53753        5.18710
       488         1        2.00000       43.28048       11.73334        7.28317
       489         1        2.00000       43.62736        1.00523        3.09103
       490         1        2.00000       43.62737       13.80941        0.99496
       491         1        2.00000       43.62736        1.00523        7.28317
       492         1        2.00000       43.62737       13.80941        5.18710
       493         1        2.00000       43.97425        3.08166        0.99495
       494         1        2.00000       43.97426       15.88584        3.09102
       495         1        2.00000       43.97425        3.08166        5.18709
       496         1        2.00000       43.97426       15.88584        7.28316
       497         1        2.00000       44.32123        5.15840        3.09102
       498         1        2.00000       44.32124       17.96258        0.99495
       499         1        2.00000       44.32123        5.15840        7.28315
       500         1        2.00000       44.32124       17.96258        5.18709
       501         1        2.00000       44.66844        7.23498        0.99495
       502         1        2.00000       44.66845       20.03916        3.09102
       503         1        2.00000       44.66844        7.23498        5.18709
       504         1        2.00000       44.66845       20.03916        7.28315
       505         1        2.00000       45.01566       22.11513        5.18708
       506         1        2.00000       45.01565        9.31095        7.28315
       507         1        2.00000       45.01565        9.31095        3.09101
       508         1        2.00000       45.01566       22.11513        0.99494
       509         1        2.00000       45.36271       11.38640        5.18707
       510         1        2.00000       45.36271       11.38640        0.99493
       511         1        2.00000       45.36272       24.19058        7.28314
       512         1        2.00000       45.36272       24.19058        3.09100
       513         1        2.00000       45.70936       13.46209        3.09100
       514         1        2.00000       45.70936       13.46209        7.28314
       515         1        2.00000       45.70935        0.65790        5.18707
       516         1        2.00000       45.70935        0.65790        0.99493
       517         1        2.00000       46.05561       15.53882        5.18706
       518         1        2.00000       46.05561       15.53882        0.99492
       519         1        2.00000       46.05560        2.73464        7.28313
       520         1        2.00000       46.05560        2.73464        3.09099
       521         1        2.00000       46.40243       17.61640        3.09098
       522         1        2.00000       46.40243       17.61640        7.28312
       523         1        2.00000       46.40242        4.81222        5.18705
       524         1        2.00000       46.40242        4.81222        0.99491
       525         1        2.00000       46.75020       19.69347        5.18705
       526         1        2.00000       46.75020       19.69347        0.99491
       527         1        2.00000       46.75019        6.88929        3.09098
       528         1        2.00000       46.75019        6.88929        7.28312
       529         1        2.00000       47.09845       21.76893        3.09097
       530         1        2.00000       47.09845       21.76893        7.28311
       531         1        2.00000       47.09844        8.96475        5.18704
       532         1        2.00000       47.09844        8.96475        0.99490
       533         1        2.00000       47.44590       11.03892        3.09097
       534         1        2.00000       47.44590       11.03892        7.28310
       535         1        2.00000       47.44591       23.84310        5.18703
       536         1        2.00000       47.44591       23.84310        0.99490
       537         1        2.00000       47.79158        0.30986        3.09097
       538         1        2.00000       47.79158        0.30986        7.28310
       539         1        2.00000       47.79159       13.11404        0.99490
       540         1        2.00000       47.79159       13.11404        5.18703
       541         1        2.00000       48.13599        2.38770        5.18703
       542         1        2.00000       48.13599        2.38770        0.99489
       543         1        2.00000       48.13600       15.19188        7.28310
       544         1        2.00000       48.13600       15.19188        3.09096
       545         1        2.00000       48.48225        4.46671        3.09096
       546         1        2.00000       48.48225        4.46671        7.28310
       547         1        2.00000       48.48226       17.27090        0.99489
       548         1        2.00000       48.48226       17.27090        5.18703
       549         1        2.00000       48.83162        6.54432        0.99488
       550         1        2.00000       48.83162        6.54432        5.18702
       551         1        2.00000       48.83163       19.34850        7.28309
       552         1        2.00000       48.83163       19.34850        3.09095
       553         1        2.00000       49.18268       21.42265        0.99488
       554         1        2.00000       49.18267        8.61847        3.09095
       555         1        2.00000       49.18268       21.42265        5.18702
       556         1        2.00000       49.18267        8.61847        7.28309
       557         1        2.00000       49.53133       23.49434        7.28308
       558         1        2.00000       49.53133       23.49434        3.09094
       559         1        2.00000       49.53132       10.69016        0.99487
       560         1        2.00000       49.53132       10.69016        5.18701
       561         1        2.00000       49.87391       25.56888        5.18700
       562         1        2.00000       49.87391       25.56888        0.99486
       563         1        2.00000       49.87390       12.76469        3.09093
       564         1        2.00000       49.87390       12.76469        7.28307
       565         1        2.00000       50.21407        2.04224        3.09093
       566         1        2.00000       50.21407        2.04224        7.28307
       567         1        2.00000       50.21408       14.84642        0.99486
       568         1        2.00000       50.21408       14.84642        5.18700
       569         1        2.00000       50.56040        4.12407        0.99485
       570         1        2.00000       50.56040        4.12407        5.18699
       571         1        2.00000       50.56041       16.92826        3.09093
       572         1        2.00000       50.56041       16.92826        7.28307
       573         1        2.00000       50.91209        6.19850        3.09092
       574         1        2.00000       50.91209        6.19850        7.28306
       575         1        2.00000       50.91210       19.00269        0.99485
       576         1        2.00000       50.91210       19.00269        5.18699
       577         1        2.00000       51.26955       21.07384        7.28306
       578         1        2.00000       51.26955       21.07384        3.09092
       579         1        2.00000       51.26954        8.26966        0.99485
       580         1        2.00000       51.26954        8.26966        5.18699
       581         1        2.00000       51.62155       10.33876        3.09091
       582         1        2.00000       51.62155       10.33876        7.28305
       583         1        2.00000       51.62156       23.14295        0.99485
       584         1        2.00000       51.62156       23.14295        5.18698
       585         1        2.00000       51.95662       25.21871        3.09091
       586         1        2.00000       51.95662       25.21871        7.28305
       587         1        2.00000       51.95661       12.41453        5.18698
       588         1        2.00000       51.95661       12.41453        0.99485
       589         1        2.00000       52.28366        1.70178        0.99484
       590         1        2.00000       52.28366        1.70178        5.18698
       591         1        2.00000       52.28367       14.50596        3.09091
       592         1        2.00000       52.28367       14.50596        7.28305
       593         1        2.00000       52.63839        3.78994        3.09091
       594         1        2.00000       52.63839        3.78994        7.28305
       595         1        2.00000       52.63840       16.59412        0.99484
       596         1        2.00000       52.63840       16.59412        5.18698
       597         1        2.00000       52.99920        5.85154        0.99484
       598         1        2.00000       52.99920        5.85154        5.18698
       599         1        2.00000       52.99921       18.65575        3.09091
       600         1        2.00000       52.99921       18.65575        7.28305
       601         1        2.00000       53.35361        7.90159        3.09091
       602         1        2.00000       53.35361        7.90159        7.28305
       603         1        2.00000       53.35362       20.70577        0.99484
       604         1        2.00000       53.35362       20.70577        5.18698
       605         1        2.00000       53.72041        9.98196        5.18697
       606         1        2.00000       53.72041        9.98196        0.99483
       607         1        2.00000       53.72042       22.78614        7.28304
       608         1        2.00000       53.72042       22.78614        3.09090
       609         1        2.00000       54.03789       24.87917        5.18697
       610         1        2.00000       54.03789       24.87917        0.99483
       611         1        2.00000       54.03788       12.07498        3.09090
       612         1        2.00000       54.03788       12.07498        7.28304
       613         1        2.00000       54.33726        1.38027        3.09090
       614         1        2.00000       54.33726        1.38027        7.28304
       615         1        2.00000       54.33727       14.18445        5.18697
       616         1        2.00000       54.33727       14.18445        0.99483
       617         1        2.00000       54.70951        3.46074        0.99483
       618         1        2.00000       54.70951        3.46074        5.18697
       619         1        2.00000       54.70952       16.26492        7.28304
       620         1        2.00000       54.70952       16.26492        3.09090
       621         1        2.00000       55.12437        5.49735        3.09089
       622         1        2.00000       55.12437        5.49735        7.28303
       623         1        2.00000       55.12438       18.30153        0.99483
       624         1        2.00000       55.12438       18.30153        5.18697
       625         1        2.00000       55.46399        7.51301        5.18696
       626         1        2.00000       55.46399        7.51301        0.99482
       627         1        2.00000       55.46400       20.31719        3.09089
       628         1        2.00000       55.46400       20.31719        7.28303
       629         1        2.00000       55.76570        9.54580        3.09089
       630         1        2.00000       55.76570        9.54580        7.28303
       631         1        2.00000       55.76571       22.34998        5.18696
       632         1        2.00000       55.76571       22.34998        0.99482
       633         1        2.00000       56.12724       24.63911        3.09089
       634         1        2.00000       56.12724       24.63911        7.28303
       635         1        2.00000       56.12723       11.83493        0.99482
       636         1        2.00000       56.12723       11.83493        5.18696
       637         1        2.00000       56.36960        1.11624        0.99482
       638         1        2.00000       56.36960        1.11624        5.18696
       639         1        2.00000       56.36961       13.92043        3.09089
       640         1        2.00000       56.36961       13.92043        7.28303
       641         1        2.00000       56.80181        3.08286        7.28303
       642         1        2.00000       56.80181        3.08286        3.09089
       643         1        2.00000       56.80182       15.88705        0.99482
       644         1        2.00000       56.80182       15.88705        5.18696
       645         1        2.00000       57.24083        5.07537        0.99482
       646         1        2.00000       57.24083        5.07537        5.18696
       647         1        2.00000       57.24084       17.87956        7.28303
       648         1        2.00000       57.24084       17.87956        3.09089
       649         1        2.00000       57.76565       19.87975        0.99482
       650         1        2.00000       57.76565       19.87975        5.18696
       651         1        2.00000       57.76564        7.07557        3.09089
       652         1        2.00000       57.76564        7.07557        7.28303
       653         1        2.00000       57.85225        9.17243        0.99482
       654         1        2.00000       57.85225        9.17243        5.18696
       655         1        2.00000       57.85226       21.97661        3.09089
       656         1        2.00000       57.85226       21.97661        7.28303
       657         1        2.00000       57.99051       11.23162        7.28303
       658         1        2.00000       57.99052       24.03581        0.99482
       659         1        2.00000       57.99052       24.03581        5.18696
       660         1        2.00000       57.99051       11.23162        3.09089
       661         1        2.00000       59.87866       11.23162        0.99482
       662         1        2.00000       59.87866       11.23162        5.18696
       663         1        2.00000       59.87867       24.03581        7.28303
       664         1        2.00000       59.87867       24.03581        3.09089
       665         1        2.00000       60.01693       21.97659        0.99482
       666         1        2.00000       60.01693       21.97659        5.18696
       667         1        2.00000       60.01692        9.17243        7.28303
       668         1        2.00000       60.01692        9.17243        3.09089
       669         1        2.00000       60.10353       19.87972        3.09089
       670         1        2.00000       60.10353       19.87972        7.28303
       671         1        2.00000       60.10353        7.07554        0.99482
       672         1        2.00000       60.10353        7.07554        5.18696
       673         1        2.00000       60.62835       17.87953        0.99482
       674         1        2.00000       60.62835       17.87953        5.18696
       675         1        2.00000       60.62834        5.07535        7.28303
       676         1        2.00000       60.62834        5.07535        3.09089
       677         1        2.00000       61.06736       15.88702        3.09089
       678         1        2.00000       61.06736       15.88702        7.28303
       679         1        2.00000       61.06727        3.08284        5.18696
       680         1        2.00000       61.06727        3.08284        0.99482
       681         1        2.00000       61.49957       13.92040        0.99482
       682         1        2.00000       61.49957       13.92040        5.18696
       683         1        2.00000       61.49956        1.11622        3.09090
       684         1        2.00000       61.49956        1.11622        7.28304
       685         1        2.00000       61.74195       11.83491        3.09089
       686         1        2.00000       61.74195       11.83491        7.28303
       687         1        2.00000       61.74196       24.63909        0.99482
       688         1        2.00000       61.74196       24.63909        5.18696
       689         1        2.00000       62.10348       22.34996        7.28304
       690         1        2.00000       62.10348       22.34996        3.09090
       691         1        2.00000       62.10347        9.54577        0.99483
       692         1        2.00000       62.10347        9.54577        5.18697
       693         1        2.00000       62.40519       20.31714        0.99483
       694         1        2.00000       62.40519       20.31714        5.18697
       695         1        2.00000       62.40518        7.51298        7.28304
       696         1        2.00000       62.40518        7.51298        3.09090
       697         1        2.00000       62.74473       18.30151        7.28304
       698         1        2.00000       62.74473       18.30151        3.09090
       699         1        2.00000       62.74472        5.49732        0.99483
       700         1        2.00000       62.74472        5.49732        5.18697
       701         1        2.00000       63.15967       16.26490        0.99483
       702         1        2.00000       63.15967       16.26490        5.18697
       703         1        2.00000       63.15966        3.46071        7.28304
       704         1        2.00000       63.15966        3.46071        3.09090
       705         1        2.00000       63.53191       14.18440        7.28304
       706         1        2.00000       63.53191       14.18440        3.09090
       707         1        2.00000       63.53190        1.38021        0.99483
       708         1        2.00000       63.53190        1.38021        5.18697
       709         1        2.00000       63.83130       12.07496        0.99483
       710         1        2.00000       63.83130       12.07496        5.18697
       711         1        2.00000       63.83131       24.87914        3.09090
       712         1        2.00000       63.83131       24.87914        7.28304
       713         1        2.00000       64.14877       22.78609        0.99483
       714         1        2.00000       64.14877       22.78609        5.18697
       715         1        2.00000       64.14876        9.98191        3.09090
       716         1        2.00000       64.14876        9.98191        7.28304
       717         1        2.00000       64.51557       20.70575        7.28305
       718         1        2.00000       64.51557       20.70575        3.09091
       719         1        2.00000       64.51556        7.90156        0.99484
       720         1        2.00000       64.51556        7.90156        5.18698
       721         1        2.00000       64.86998       18.65569        5.18698
       722         1        2.00000       64.86998       18.65569        0.99484
       723         1        2.00000       64.86989        5.85151        3.09091
       724         1        2.00000       64.86989        5.85151        7.28305
       725         1        2.00000       65.23078       16.59409        7.28305
       726         1        2.00000       65.23078       16.59409        3.09091
       727         1        2.00000       65.23069        3.78991        0.99484
       728         1        2.00000       65.23069        3.78991        5.18698
       729         1        2.00000       65.58559       14.50591        0.99484
       730         1        2.00000       65.58559       14.50591        5.18698
       731         1        2.00000       65.58550        1.70173        7.28305
       732         1        2.00000       65.58550        1.70173        3.09091
       733         1        2.00000       65.91257       12.41447        3.09091
       734         1        2.00000       65.91257       12.41447        7.28305
       735         1        2.00000       65.91258       25.21866        0.99485
       736         1        2.00000       65.91258       25.21866        5.18698
       737         1        2.00000       66.24763       23.14289        7.28305
       738         1        2.00000       66.24763       23.14289        3.09091
       739         1        2.00000       66.24762       10.33871        5.18698
       740         1        2.00000       66.24762       10.33871        0.99485
       741         1        2.00000       66.59964       21.07379        5.18698
       742         1        2.00000       66.59964       21.07379        0.99485
       743         1        2.00000       66.59963        8.26963        3.09091
       744         1        2.00000       66.59963        8.26963        7.28305
       745         1        2.00000       66.95709       19.00264        7.28305
       746         1        2.00000       66.95709       19.00264        3.09091
       747         1        2.00000       66.95708        6.19848        0.99485
       748         1        2.00000       66.95708        6.19848        5.18698
       749         1        2.00000       67.30877       16.92821        5.18699
       750         1        2.00000       67.30877       16.92821        0.99485
       751         1        2.00000       67.30876        4.12405        7.28306
       752         1        2.00000       67.30876        4.12405        3.09092
       753         1        2.00000       67.65510       14.84637        7.28306
       754         1        2.00000       67.65510       14.84637        3.09092
       755         1        2.00000       67.65509        2.04219        0.99485
       756         1        2.00000       67.65509        2.04219        5.18699
       757         1        2.00000       67.99528       12.76464        5.18699
       758         1        2.00000       67.99528       12.76464        0.99485
       759         1        2.00000       67.99521       25.56883        7.28306
       760         1        2.00000       67.99521       25.56883        3.09092
       761         1        2.00000       68.33786       23.49429        0.99486
       762         1        2.00000       68.33785       10.69011        3.09092
       763         1        2.00000       68.33785       10.69011        7.28306
       764         1        2.00000       68.33786       23.49429        5.18700
       765         1        2.00000       68.68651       21.42260        7.28307
       766         1        2.00000       68.68651       21.42260        3.09093
       767         1        2.00000       68.68650        8.61842        5.18700
       768         1        2.00000       68.68650        8.61842        0.99486
       769         1        2.00000       69.03756       19.34845        0.99486
       770         1        2.00000       69.03756       19.34845        5.18700
       771         1        2.00000       69.03755        6.54429        3.09093
       772         1        2.00000       69.03755        6.54429        7.28307
       773         1        2.00000       69.38693       17.27085        7.28308
       774         1        2.00000       69.38693       17.27085        3.09094
       775         1        2.00000       69.38692        4.46669        0.99486
       776         1        2.00000       69.38692        4.46669        5.18700
       777         1        2.00000       69.73318       15.19183        5.18701
       778         1        2.00000       69.73318       15.19183        0.99487
       779         1        2.00000       69.73317        2.38767        7.28308
       780         1        2.00000       69.73317        2.38767        3.09094
       781         1        2.00000       70.07759       13.11399        3.09094
       782         1        2.00000       70.07759       13.11399        7.28308
       783         1        2.00000       70.07758        0.30981        0.99488
       784         1        2.00000       70.07758        0.30981        5.18702
       785         1        2.00000       70.42328       11.03890        5.18701
       786         1        2.00000       70.42329       23.84308        7.28309
       787         1        2.00000       70.42328       11.03890        0.99487
       788         1        2.00000       70.42329       23.84308        3.09095
       789         1        2.00000       70.77074       21.76888        0.99489
       790         1        2.00000       70.77074       21.76888        5.18703
       791         1        2.00000       70.77073        8.96470        3.09095
       792         1        2.00000       70.77073        8.96470        7.28309
       793         1        2.00000       71.11899       19.69342        7.28310
       794         1        2.00000       71.11899       19.69342        3.09096
       795         1        2.00000       71.11898        6.88927        5.18702
       796         1        2.00000       71.11898        6.88927        0.99488
       797         1        2.00000       71.46676       17.61635        5.18703
       798         1        2.00000       71.46676       17.61635        0.99490
       799         1        2.00000       71.46675        4.81220        3.09096
       800         1        2.00000       71.46675        4.81220        7.28310
       801         1        2.00000       71.81357       15.53880        7.28310
       802         1        2.00000       71.81357       15.53880        3.09097
       803         1        2.00000       71.81356        2.73461        5.18703
       804         1        2.00000       71.81356        2.73461        0.99489
       805         1        2.00000       72.15982       13.46206        5.18703
       806         1        2.00000       72.15982       13.46204        0.99490
       807         1        2.00000       72.15981        0.65788        7.28310
       808         1        2.00000       72.15981        0.65788        3.09097
       809         1        2.00000       72.50647       11.38635        3.09097
       810         1        2.00000       72.50647       11.38635        7.28310
       811         1        2.00000       72.50640       24.19053        0.99490
       812         1        2.00000       72.50640       24.19053        5.18704
       813         1        2.00000       72.85353       22.11510        7.28312
       814         1        2.00000       72.85353       22.11508        3.09098
       815         1        2.00000       72.85352        9.31089        5.18703
       816         1        2.00000       72.85352        9.31089        0.99490
       817         1        2.00000       73.20082       20.03914        5.18706
       818         1        2.00000       73.20082       20.03914        0.99492
       819         1        2.00000       73.20073        7.23493        3.09097
       820         1        2.00000       73.20073        7.23495        7.28311
       821         1        2.00000       73.54795       17.96255        7.28313
       822         1        2.00000       73.54795       17.96255        3.09099
       823         1        2.00000       73.54794        5.15837        0.99490
       824         1        2.00000       73.54794        5.15837        5.18704
       825         1        2.00000       73.89492       15.88579        5.18706
       826         1        2.00000       73.89492       15.88579        0.99492
       827         1        2.00000       73.89491        3.08163        3.09099
       828         1        2.00000       73.89491        3.08163        7.28312
       829         1        2.00000       74.24180        1.00518        5.18707
       830         1        2.00000       74.24181       13.80936        3.09099
       831         1        2.00000       74.24181       13.80936        7.28313
       832         1        2.00000       74.24180        1.00518        0.99493
       833         1        2.00000       74.58871       24.53750        7.28315
       834         1        2.00000       74.58871       24.53750        3.09101
       835         1        2.00000       74.58878       11.73329        0.99492
       836         1        2.00000       74.58878       11.73329        5.18706
       837         1        2.00000       74.93575        9.65730        3.09099
       838         1        2.00000       74.93568       22.46153        0.99495
       839         1        2.00000       74.93575        9.65730        7.28314
       840         1        2.00000       74.93568       22.46153        5.18709
       841         1        2.00000       75.28272        7.58113        0.99492
       842         1        2.00000       75.28273       20.38536        3.09102
       843         1        2.00000       75.28272        7.58115        5.18707
       844         1        2.00000       75.28273       20.38536        7.28316
       845         1        2.00000       75.62969        5.50480        3.09101
       846         1        2.00000       75.62970       18.30901        0.99495
       847         1        2.00000       75.62961        5.50480        7.28314
       848         1        2.00000       75.62970       18.30901        5.18709
       849         1        2.00000       75.97658        3.42842        0.99495
       850         1        2.00000       75.97667       16.23261        3.09102
       851         1        2.00000       75.97666        3.42842        5.18708
       852         1        2.00000       75.97667       16.23261        7.28316
       853         1        2.00000       76.32363        1.35212        3.09103
       854         1        2.00000       76.32372       14.15628        0.99495
       855         1        2.00000       76.32363        1.35215        7.28317
       856         1        2.00000       76.32372       14.15628        5.18709
       857         1        2.00000       76.67070       24.88434        0.99498
       858         1        2.00000       76.67069       12.08006        3.09102
       859         1        2.00000       76.67070       24.88429        5.18712
       860         1        2.00000       76.67069       12.08006        7.28317
       861         1        2.00000       77.01767       22.80812        3.09105
       862         1        2.00000       77.01774       10.00383        0.99496
       863         1        2.00000       77.01767       22.80812        7.28320
       864         1        2.00000       77.01766       10.00386        5.18710
       865         1        2.00000       77.36464       20.73189        0.99498
       866         1        2.00000       77.36463        7.92758        3.09104
       867         1        2.00000       77.36464       20.73187        5.18713
       868         1        2.00000       77.36463        7.92758        7.28316
       869         1        2.00000       77.71161       18.65559        3.09106
       870         1        2.00000       77.71160        5.85128        0.99494
       871         1        2.00000       77.71161       18.65559        7.28320
       872         1        2.00000       77.71160        5.85138        5.18711
       873         1        2.00000       78.05858       16.57932        0.99499
       874         1        2.00000       78.05849        3.77508        3.09107
       875         1        2.00000       78.05858       16.57932        5.18713
       876         1        2.00000       78.05849        3.77513        7.28315
       877         1        2.00000       78.40555       14.50302        3.09107
       878         1        2.00000       78.40554        1.69899        0.99504
       879         1        2.00000       78.40555       14.50302        7.28321
       880         1        2.00000       78.40554        1.69888        5.18713
       881         1        2.00000       78.75252       12.42674        0.99500
       882         1        2.00000       78.75253       25.23105        3.09108
       883         1        2.00000       78.75260       12.42674        5.18714
       884         1        2.00000       78.75253       25.23105        7.28321
       885         1        2.00000       79.09957       10.35047        3.09107
       886         1        2.00000       79.09958       23.15483        0.99500
       887         1        2.00000       79.09957       10.35047        7.28323
       888         1        2.00000       79.09950       23.15480        5.18715
       889         1        2.00000       79.44654        8.27409        0.99501
       890         1        2.00000       79.44655       21.07853        3.09107
       891         1        2.00000       79.44654        8.27417        5.18719
       892         1        2.00000       79.44655       21.07853        7.28322
       893         1        2.00000       79.79351        6.19792        3.09108
       894         1        2.00000       79.79352       19.00225        0.99501
       895         1        2.00000       79.79351        6.19781        7.28332
       896         1        2.00000       79.79352       19.00225        5.18715
       897         2       -2.00000        0.17465        4.12177        3.09111
       898         2       -2.00000        0.17466       16.92595        0.99502
       899         2       -2.00000        0.17465        4.12172        7.28321
       900         2       -2.00000        0.17466       16.92595        5.18716
       901         2       -2.00000        0.52146        2.04624        0.99501
       902         2       -2.00000        0.52163       14.84965        3.09109
       903         2       -2.00000        0.52162        2.04555        5.18713
       904         2       -2.00000        0.52163       14.84965        7.28323
       905         2       -2.00000        0.86853       25.57782        3.09099
       906         2       -2.00000        0.86860       12.77340        0.99503
       907         2       -2.00000        0.86861       25.57779        7.28331
       908         2       -2.00000        0.86860       12.77340        5.18717
       909         2       -2.00000        1.21558       23.50154        0.99502
       910         2       -2.00000        1.21557       10.69718        3.09110
       911         2       -2.00000        1.21558       23.50157        5.18715
       912         2       -2.00000        1.21557       10.69718        7.28326
       913         2       -2.00000        1.56255       21.42529        3.09110
       914         2       -2.00000        1.56246        8.62085        0.99505
       915         2       -2.00000        1.56255       21.42529        7.28323
       916         2       -2.00000        1.56254        8.62101        5.18719
       917         2       -2.00000        1.90960       19.34896        0.99503
       918         2       -2.00000        1.90959        6.54470        3.09115
       919         2       -2.00000        1.90960       19.34896        5.18717
       920         2       -2.00000        1.90967        6.54470        7.28323
       921         2       -2.00000        2.25657       17.27254        3.09111
       922         2       -2.00000        2.25672        4.46835        0.99504
       923         2       -2.00000        2.25657       17.27254        7.28325
       924         2       -2.00000        2.25664        4.46835        5.18718
       925         2       -2.00000        2.60354       15.19618        0.99505
       926         2       -2.00000        2.60361        2.39205        3.09111
       927         2       -2.00000        2.60354       15.19618        5.18719
       928         2       -2.00000        2.60361        2.39203        7.28322
       929         2       -2.00000        2.95051       13.12001        3.09112
       930         2       -2.00000        2.95042        0.31598        0.99502
       931         2       -2.00000        2.95051       13.11999        7.28326
       932         2       -2.00000        2.95050        0.31590        5.18717
       933         2       -2.00000        3.29748       11.04397        0.99506
       934         2       -2.00000        3.29749       23.84830        3.09109
       935         2       -2.00000        3.29756       11.04402        5.18720
       936         2       -2.00000        3.29749       23.84830        7.28325
       937         2       -2.00000        3.64445        8.96797        3.09112
       938         2       -2.00000        3.64446       21.77223        0.99504
       939         2       -2.00000        3.64445        8.96797        7.28327
       940         2       -2.00000        3.64446       21.77223        5.18718
       941         2       -2.00000        3.99134        6.89154        0.99506
       942         2       -2.00000        3.99127       19.69578        3.09112
       943         2       -2.00000        3.99134        6.89157        5.18719
       944         2       -2.00000        3.99127       19.69578        7.28326
       945         2       -2.00000        4.33839        4.81483        3.09114
       946         2       -2.00000        4.33832       17.61902        0.99505
       947         2       -2.00000        4.33839        4.81483        7.28324
       948         2       -2.00000        4.33832       17.61902        5.18719
       949         2       -2.00000        4.68552        2.73825        0.99505
       950         2       -2.00000        4.68545       15.54241        3.09113
       951         2       -2.00000        4.68552        2.73825        5.18719
       952         2       -2.00000        4.68545       15.54241        7.28327
       953         2       -2.00000        5.03274       13.46644        0.99507
       954         2       -2.00000        5.03274       13.46647        5.18721
       955         2       -2.00000        5.03273        0.66231        7.28326
       956         2       -2.00000        5.03273        0.66231        3.09111
       957         2       -2.00000        5.37979       11.39101        7.28328
       958         2       -2.00000        5.37979       11.39101        3.09114
       959         2       -2.00000        5.37980       24.19527        0.99505
       960         2       -2.00000        5.37980       24.19525        5.18719
       961         2       -2.00000        5.72644        9.31532        0.99507
       962         2       -2.00000        5.72644        9.31532        5.18721
       963         2       -2.00000        5.72637       22.11956        7.28326
       964         2       -2.00000        5.72637       22.11956        3.09112
       965         2       -2.00000        6.07262       20.04277        5.18720
       966         2       -2.00000        6.07262       20.04277        0.99506
       967         2       -2.00000        6.07269        7.23859        7.28328
       968         2       -2.00000        6.07269        7.23859        3.09113
       969         2       -2.00000        6.41943       17.96519        7.28328
       970         2       -2.00000        6.41943       17.96519        3.09114
       971         2       -2.00000        6.41950        5.16101        0.99506
       972         2       -2.00000        6.41950        5.16101        5.18720
       973         2       -2.00000        6.76728       15.88812        5.18721
       974         2       -2.00000        6.76728       15.88812        0.99507
       975         2       -2.00000        6.76735        3.08394        3.09113
       976         2       -2.00000        6.76735        3.08394        7.28327
       977         2       -2.00000        7.11553       13.81269        7.28329
       978         2       -2.00000        7.11553       13.81269        3.09115
       979         2       -2.00000        7.11560        1.00851        0.99506
       980         2       -2.00000        7.11560        1.00851        5.18720
       981         2       -2.00000        7.46298       11.73854        5.18722
       982         2       -2.00000        7.46298       11.73854        0.99508
       983         2       -2.00000        7.46299       24.54273        3.09113
       984         2       -2.00000        7.46299       24.54273        7.28328
       985         2       -2.00000        7.80860       22.46763        0.99507
       986         2       -2.00000        7.80860       22.46763        5.18721
       987         2       -2.00000        7.80859        9.66342        3.09115
       988         2       -2.00000        7.80859        9.66342        7.28329
       989         2       -2.00000        8.15301       20.38971        7.28329
       990         2       -2.00000        8.15301       20.38971        3.09115
       991         2       -2.00000        8.15308        7.58553        5.18722
       992         2       -2.00000        8.15308        7.58553        0.99508
       993         2       -2.00000        8.49926       18.31065        5.18722
       994         2       -2.00000        8.49926       18.31065        0.99508
       995         2       -2.00000        8.49933        5.50646        7.28329
       996         2       -2.00000        8.49933        5.50646        3.09115
       997         2       -2.00000        8.84871       16.23309        7.28330
       998         2       -2.00000        8.84871       16.23309        3.09116
       999         2       -2.00000        8.84878        3.42891        0.99508
      1000         2       -2.00000        8.84878        3.42891        5.18722
      1001         2       -2.00000        9.19976       14.15904        5.18723
      1002         2       -2.00000        9.19976       14.15904        0.99509
      1003         2       -2.00000        9.19975        1.35486        7.28329
      1004         2       -2.00000        9.19975        1.35486        3.09115
      1005         2       -2.00000        9.54849       12.08735        3.09116
      1006         2       -2.00000        9.54850       24.89154        0.99508
      1007         2       -2.00000        9.54850       24.89154        5.18722
      1008         2       -2.00000        9.54849       12.08735        7.28330
      1009         2       -2.00000        9.89091       22.81703        7.28330
      1010         2       -2.00000        9.89091       22.81703        3.09116
      1011         2       -2.00000        9.89098       10.01285        5.18723
      1012         2       -2.00000        9.89098       10.01285        0.99509
      1013         2       -2.00000       10.23100       20.73520        5.18723
      1014         2       -2.00000       10.23100       20.73520        0.99509
      1015         2       -2.00000       10.23099        7.93101        3.09116
      1016         2       -2.00000       10.23099        7.93101        7.28330
      1017         2       -2.00000       10.57741       18.65324        7.28330
      1018         2       -2.00000       10.57741       18.65324        3.09116
      1019         2       -2.00000       10.57749        5.84905        5.18723
      1020         2       -2.00000       10.57749        5.84905        0.99509
      1021         2       -2.00000       10.92934       16.57886        5.18723
      1022         2       -2.00000       10.92934       16.57886        0.99509
      1023         2       -2.00000       10.92941        3.77467        3.09116
      1024         2       -2.00000       10.92941        3.77467        7.28330
      1025         2       -2.00000       11.28679       14.50786        3.09117
      1026         2       -2.00000       11.28679       14.50786        7.28331
      1027         2       -2.00000       11.28678        1.70367        5.18723
      1028         2       -2.00000       11.28678        1.70367        0.99509
      1029         2       -2.00000       11.63848       12.43885        0.99510
      1030         2       -2.00000       11.63848       12.43885        5.18724
      1031         2       -2.00000       11.63849       25.24304        7.28330
      1032         2       -2.00000       11.63849       25.24304        3.09116
      1033         2       -2.00000       11.97362       23.16707        5.18724
      1034         2       -2.00000       11.97362       23.16707        0.99510
      1035         2       -2.00000       11.97361       10.36289        3.09117
      1036         2       -2.00000       11.97361       10.36289        7.28331
      1037         2       -2.00000       12.30036       21.07569        7.28331
      1038         2       -2.00000       12.30036       21.07569        3.09117
      1039         2       -2.00000       12.30035        8.27150        0.99510
      1040         2       -2.00000       12.30035        8.27150        5.18724
      1041         2       -2.00000       12.65533       18.98766        5.18724
      1042         2       -2.00000       12.65533       18.98766        0.99510
      1043         2       -2.00000       12.65532        6.18347        3.09117
      1044         2       -2.00000       12.65532        6.18347        7.28331
      1045         2       -2.00000       13.01629       16.92588        3.09117
      1046         2       -2.00000       13.01629       16.92588        7.28331
      1047         2       -2.00000       13.01628        4.12167        5.18724
      1048         2       -2.00000       13.01628        4.12167        0.99510
      1049         2       -2.00000       13.37110       14.87567        0.99510
      1050         2       -2.00000       13.37110       14.87567        5.18724
      1051         2       -2.00000       13.37109        2.07149        7.28331
      1052         2       -2.00000       13.37109        2.07149        3.09117
      1053         2       -2.00000       13.73782       12.79535        3.09117
      1054         2       -2.00000       13.73782       12.79535        7.28331
      1055         2       -2.00000       13.73783       25.59953        5.18724
      1056         2       -2.00000       13.73783       25.59953        0.99510
      1057         2       -2.00000       14.05481       23.50756        7.28331
      1058         2       -2.00000       14.05481       23.50756        3.09117
      1059         2       -2.00000       14.05480       10.70340        0.99510
      1060         2       -2.00000       14.05480       10.70340        5.18724
      1061         2       -2.00000       14.35468       21.39820        0.99510
      1062         2       -2.00000       14.35468       21.39820        5.18724
      1063         2       -2.00000       14.35467        8.59404        3.09117
      1064         2       -2.00000       14.35467        8.59404        7.28331
      1065         2       -2.00000       14.72644       19.31708        3.09117
      1066         2       -2.00000       14.72644       19.31708        7.28331
      1067         2       -2.00000       14.72651        6.51290        5.18724
      1068         2       -2.00000       14.72651        6.51290        0.99510
      1069         2       -2.00000       15.14130       17.27945        0.99510
      1070         2       -2.00000       15.14130       17.27945        5.18724
      1071         2       -2.00000       15.14137        4.47527        7.28331
      1072         2       -2.00000       15.14137        4.47527        3.09117
      1073         2       -2.00000       15.48124       15.26348        7.28331
      1074         2       -2.00000       15.48124       15.26348        3.09117
      1075         2       -2.00000       15.48123        2.45930        5.18724
      1076         2       -2.00000       15.48123        2.45930        0.99510
      1077         2       -2.00000       15.78279       13.23113        0.99510
      1078         2       -2.00000       15.78279       13.23113        5.18724
      1079         2       -2.00000       15.78278        0.42692        3.09117
      1080         2       -2.00000       15.78278        0.42692        7.28331
      1081         2       -2.00000       16.14624       23.74382        5.18724
      1082         2       -2.00000       16.14624       23.74382        0.99510
      1083         2       -2.00000       16.14623       10.93964        3.09117
      1084         2       -2.00000       16.14623       10.93964        7.28331
      1085         2       -2.00000       16.38230       21.66032        3.09117
      1086         2       -2.00000       16.38230       21.66032        7.28331
      1087         2       -2.00000       16.38229        8.85614        0.99510
      1088         2       -2.00000       16.38229        8.85614        5.18724
      1089         2       -2.00000       16.81443       19.69317        5.18724
      1090         2       -2.00000       16.81443       19.69317        0.99510
      1091         2       -2.00000       16.81442        6.88898        7.28331
      1092         2       -2.00000       16.81442        6.88898        3.09117
      1093         2       -2.00000       17.25328       17.70160        7.28331
      1094         2       -2.00000       17.25328       17.70160        3.09117
      1095         2       -2.00000       17.25327        4.89742        0.99510
      1096         2       -2.00000       17.25327        4.89742        5.18724
      1097         2       -2.00000       17.78345       15.70251        0.99510
      1098         2       -2.00000       17.78345       15.70251        5.18724
      1099         2       -2.00000       17.78344        2.89830        3.09117
      1100         2       -2.00000       17.78344        2.89830        7.28331
      1101         2       -2.00000       17.86926       13.60409        7.28331
      1102         2       -2.00000       17.86926       13.60409        3.09117
      1103         2       -2.00000       17.86925        0.79988        5.18724
      1104         2       -2.00000       17.86925        0.79988        0.99510
      1105         2       -2.00000       18.00609       24.35479        3.09117
      1106         2       -2.00000       18.00609       24.35479        7.28331
      1107         2       -2.00000       18.00608       11.55060        0.99510
      1108         2       -2.00000       18.00608       11.55060        5.18724
      1109         2       -2.00000       19.89727       11.55063        3.09117
      1110         2       -2.00000       19.89727       11.55063        7.28331
      1111         2       -2.00000       19.89728       24.35479        0.99510
      1112         2       -2.00000       19.89728       24.35479        5.18724
      1113         2       -2.00000       20.03408        0.79988        7.28331
      1114         2       -2.00000       20.03408        0.79988        3.09117
      1115         2       -2.00000       20.03401       13.60409        0.99510
      1116         2       -2.00000       20.03401       13.60409        5.18724
      1117         2       -2.00000       20.11989        2.89833        0.99510
      1118         2       -2.00000       20.11989        2.89833        5.18724
      1119         2       -2.00000       20.11990       15.70251        7.28331
      1120         2       -2.00000       20.11990       15.70251        3.09117
      1121         2       -2.00000       20.65006        4.89745        3.09116
      1122         2       -2.00000       20.65006        4.89745        7.28330
      1123         2       -2.00000       20.65007       17.70163        0.99509
      1124         2       -2.00000       20.65007       17.70163        5.18723
      1125         2       -2.00000       21.08891        6.88901        5.18723
      1126         2       -2.00000       21.08891        6.88901        0.99509
      1127         2       -2.00000       21.08892       19.69319        3.09116
      1128         2       -2.00000       21.08892       19.69319        7.28330
      1129         2       -2.00000       21.52105        8.85617        3.09116
      1130         2       -2.00000       21.52105        8.85617        7.28330
      1131         2       -2.00000       21.52106       21.66035        5.18723
      1132         2       -2.00000       21.52106       21.66035        0.99509
      1133         2       -2.00000       21.75711       10.93966        0.99509
      1134         2       -2.00000       21.75711       10.93966        5.18723
      1135         2       -2.00000       21.75712       23.74385        7.28330
      1136         2       -2.00000       21.75712       23.74385        3.09116
      1137         2       -2.00000       22.12047        0.42697        0.99509
      1138         2       -2.00000       22.12047        0.42697        5.18723
      1139         2       -2.00000       22.12048       13.23115        3.09116
      1140         2       -2.00000       22.12048       13.23115        7.28330
      1141         2       -2.00000       22.42202        2.45933        7.28330
      1142         2       -2.00000       22.42202        2.45933        3.09116
      1143         2       -2.00000       22.42203       15.26351        0.99509
      1144         2       -2.00000       22.42203       15.26351        5.18723
      1145         2       -2.00000       22.76196        4.47529        5.18723
      1146         2       -2.00000       22.76196        4.47529        0.99509
      1147         2       -2.00000       22.76197       17.27948        7.28330
      1148         2       -2.00000       22.76197       17.27948        3.09116
      1149         2       -2.00000       23.17682        6.51295        7.28330
      1150         2       -2.00000       23.17682        6.51295        3.09116
      1151         2       -2.00000       23.17683       19.31713        0.99509
      1152         2       -2.00000       23.17683       19.31713        5.18723
      1153         2       -2.00000       23.54866        8.59407        5.18723
      1154         2       -2.00000       23.54866        8.59407        0.99509
      1155         2       -2.00000       23.54867       21.39825        7.28330
      1156         2       -2.00000       23.54867       21.39825        3.09116
      1157         2       -2.00000       23.84854       10.70343        3.09116
      1158         2       -2.00000       23.84854       10.70343        7.28330
      1159         2       -2.00000       23.84855       23.50761        5.18723
      1160         2       -2.00000       23.84855       23.50761        0.99509
      1161         2       -2.00000       24.16553       25.59956        7.28330
      1162         2       -2.00000       24.16553       25.59956        3.09116
      1163         2       -2.00000       24.16552       12.79537        5.18723
      1164         2       -2.00000       24.16552       12.79537        0.99509
      1165         2       -2.00000       24.53224        2.07151        0.99509
      1166         2       -2.00000       24.53224        2.07151        5.18723
      1167         2       -2.00000       24.53225       14.87569        3.09116
      1168         2       -2.00000       24.53225       14.87569        7.28330
      1169         2       -2.00000       24.88705        4.12172        7.28330
      1170         2       -2.00000       24.88705        4.12172        3.09116
      1171         2       -2.00000       24.88706       16.92590        0.99509
      1172         2       -2.00000       24.88706       16.92590        5.18723
      1173         2       -2.00000       25.24802        6.18350        5.18723
      1174         2       -2.00000       25.24802        6.18350        0.99509
      1175         2       -2.00000       25.24803       18.98768        7.28330
      1176         2       -2.00000       25.24803       18.98768        3.09116
      1177         2       -2.00000       25.60299        8.27153        7.28330
      1178         2       -2.00000       25.60299        8.27153        3.09116
      1179         2       -2.00000       25.60300       21.07571        0.99509
      1180         2       -2.00000       25.60300       21.07571        5.18723
      1181         2       -2.00000       25.92965       10.36291        0.99509
      1182         2       -2.00000       25.92965       10.36291        5.18723
      1183         2       -2.00000       25.92974       23.16709        7.28330
      1184         2       -2.00000       25.92974       23.16709        3.09116
      1185         2       -2.00000       26.26479       12.43888        3.09116
      1186         2       -2.00000       26.26479       12.43888        7.28330
      1187         2       -2.00000       26.26488       25.24306        0.99509
      1188         2       -2.00000       26.26488       25.24306        5.18723
      1189         2       -2.00000       26.61655        1.70372        7.28330
      1190         2       -2.00000       26.61655        1.70372        3.09116
      1191         2       -2.00000       26.61656       14.50791        5.18723
      1192         2       -2.00000       26.61656       14.50791        0.99509
      1193         2       -2.00000       26.97400        3.77470        5.18723
      1194         2       -2.00000       26.97400        3.77470        0.99509
      1195         2       -2.00000       26.97401       16.57888        7.28330
      1196         2       -2.00000       26.97401       16.57888        3.09116
      1197         2       -2.00000       27.32585        5.84910        7.28330
      1198         2       -2.00000       27.32585        5.84910        3.09116
      1199         2       -2.00000       27.32586       18.65329        0.99509
      1200         2       -2.00000       27.32586       18.65329        5.18723
      1201         2       -2.00000       27.67234        7.93104        5.18723
      1202         2       -2.00000       27.67234        7.93104        0.99509
      1203         2       -2.00000       27.67235       20.73522        3.09116
      1204         2       -2.00000       27.67235       20.73522        7.28330
      1205         2       -2.00000       28.01236       10.01287        7.28330
      1206         2       -2.00000       28.01236       10.01287        3.09116
      1207         2       -2.00000       28.01237       22.81705        0.99509
      1208         2       -2.00000       28.01237       22.81705        5.18723
      1209         2       -2.00000       28.35485       12.08740        0.99509
      1210         2       -2.00000       28.35485       12.08740        5.18723
      1211         2       -2.00000       28.35486       24.89159        3.09116
      1212         2       -2.00000       28.35486       24.89159        7.28330
      1213         2       -2.00000       28.70358        1.35491        5.18723
      1214         2       -2.00000       28.70358        1.35491        0.99509
      1215         2       -2.00000       28.70359       14.15910        3.09116
      1216         2       -2.00000       28.70359       14.15910        7.28330
      1217         2       -2.00000       29.05455        3.42896        7.28330
      1218         2       -2.00000       29.05455        3.42896        3.09116
      1219         2       -2.00000       29.05456       16.23314        0.99509
      1220         2       -2.00000       29.05456       16.23314        5.18723
      1221         2       -2.00000       29.40400        5.50652        0.99509
      1222         2       -2.00000       29.40400        5.50652        5.18723
      1223         2       -2.00000       29.40401       18.31070        3.09115
      1224         2       -2.00000       29.40401       18.31070        7.28329
      1225         2       -2.00000       29.75025        7.58558        3.09116
      1226         2       -2.00000       29.75025        7.58558        7.28330
      1227         2       -2.00000       29.75034       20.38977        0.99508
      1228         2       -2.00000       29.75034       20.38977        5.18722
      1229         2       -2.00000       30.09467        9.66347        5.18722
      1230         2       -2.00000       30.09467        9.66347        0.99508
      1231         2       -2.00000       30.09468       22.46765        3.09115
      1232         2       -2.00000       30.09468       22.46765        7.28329
      1233         2       -2.00000       30.44036       11.73859        7.28329
      1234         2       -2.00000       30.44036       11.73859        3.09115
      1235         2       -2.00000       30.44037       24.54278        0.99508
      1236         2       -2.00000       30.44037       24.54278        5.18722
      1237         2       -2.00000       30.78773        1.00856        3.09115
      1238         2       -2.00000       30.78773        1.00856        7.28329
      1239         2       -2.00000       30.78774       13.81274        5.18722
      1240         2       -2.00000       30.78774       13.81274        0.99508
      1241         2       -2.00000       31.13606        3.08399        5.18722
      1242         2       -2.00000       31.13606        3.08399        0.99508
      1243         2       -2.00000       31.13607       15.88817        7.28329
      1244         2       -2.00000       31.13607       15.88817        3.09115
      1245         2       -2.00000       31.48383        5.16106        7.28329
      1246         2       -2.00000       31.48383        5.16106        3.09115
      1247         2       -2.00000       31.48384       17.96524        0.99508
      1248         2       -2.00000       31.48384       17.96524        5.18722
      1249         2       -2.00000       31.83065        7.23861        0.99508
      1250         2       -2.00000       31.83065        7.23861        5.18722
      1251         2       -2.00000       31.83066       20.04280        3.09115
      1252         2       -2.00000       31.83066       20.04280        7.28329
      1253         2       -2.00000       32.17690        9.31538        3.09115
      1254         2       -2.00000       32.17690        9.31538        7.28329
      1255         2       -2.00000       32.17691       22.11956        0.99508
      1256         2       -2.00000       32.17691       22.11956        5.18722
      1257         2       -2.00000       32.52355       11.39109        5.18722
      1258         2       -2.00000       32.52355       11.39109        0.99508
      1259         2       -2.00000       32.52356       24.19527        3.09115
      1260         2       -2.00000       32.52356       24.19527        7.28329
      1261         2       -2.00000       32.87060        0.66233        0.99508
      1262         2       -2.00000       32.87060        0.66233        5.18722
      1263         2       -2.00000       32.87061       13.46652        7.28329
      1264         2       -2.00000       32.87061       13.46652        3.09115
      1265         2       -2.00000       33.21781        2.73828        7.28329
      1266         2       -2.00000       33.21781        2.73828        3.09115
      1267         2       -2.00000       33.21782       15.54246        0.99507
      1268         2       -2.00000       33.21782       15.54246        5.18721
      1269         2       -2.00000       33.56502        4.81486        5.18721
      1270         2       -2.00000       33.56502        4.81486        0.99507
      1271         2       -2.00000       33.56503       17.61904        3.09114
      1272         2       -2.00000       33.56503       17.61904        7.28328
      1273         2       -2.00000       33.91200        6.89160        7.28328
      1274         2       -2.00000       33.91200        6.89160        3.09114
      1275         2       -2.00000       33.91201       19.69578        0.99507
      1276         2       -2.00000       33.91201       19.69578        5.18721
      1277         2       -2.00000       34.25889        8.96805        5.18721
      1278         2       -2.00000       34.25889        8.96805        0.99507
      1279         2       -2.00000       34.25890       21.77223        3.09114
      1280         2       -2.00000       34.25890       21.77223        7.28328
      1281         2       -2.00000       34.60578       11.04409        3.09114
      1282         2       -2.00000       34.60578       11.04409        7.28328
      1283         2       -2.00000       34.60579       23.84828        0.99507
      1284         2       -2.00000       34.60579       23.84828        5.18721
      1285         2       -2.00000       34.95275        0.31588        3.09113
      1286         2       -2.00000       34.95276       13.12006        0.99506
      1287         2       -2.00000       34.95275        0.31588        7.28327
      1288         2       -2.00000       34.95276       13.12006        5.18720
      1289         2       -2.00000       35.29980        2.39205        0.99506
      1290         2       -2.00000       35.29981       15.19623        3.09113
      1291         2       -2.00000       35.29980        2.39205        5.18720
      1292         2       -2.00000       35.29981       15.19623        7.28327
      1293         2       -2.00000       35.64677        4.46838        3.09113
      1294         2       -2.00000       35.64678       17.27256        0.99506
      1295         2       -2.00000       35.64677        4.46838        7.28327
      1296         2       -2.00000       35.64678       17.27256        5.18720
      1297         2       -2.00000       35.99375        6.54478        0.99506
      1298         2       -2.00000       35.99376       19.34896        3.09112
      1299         2       -2.00000       35.99375        6.54478        5.18720
      1300         2       -2.00000       35.99376       19.34896        7.28326
      1301         2       -2.00000       36.34080        8.62108        3.09112
      1302         2       -2.00000       36.34081       21.42527        0.99505
      1303         2       -2.00000       36.34080        8.62108        7.28326
      1304         2       -2.00000       36.34081       21.42527        5.18719
      1305         2       -2.00000       36.68777       10.69731        0.99505
      1306         2       -2.00000       36.68778       23.50149        3.09112
      1307         2       -2.00000       36.68777       10.69731        5.18719
      1308         2       -2.00000       36.68778       23.50149        7.28326
      1309         2       -2.00000       37.03475       12.77348        3.09112
      1310         2       -2.00000       37.03476       25.57766        0.99505
      1311         2       -2.00000       37.03475       12.77348        7.28326
      1312         2       -2.00000       37.03476       25.57766        5.18719
      1313         2       -2.00000       37.38172       14.84973        0.99505
      1314         2       -2.00000       37.38171        2.04555        3.09112
      1315         2       -2.00000       37.38172       14.84973        5.18719
      1316         2       -2.00000       37.38171        2.04555        7.28326
      1317         2       -2.00000       37.72869       16.92598        3.09112
      1318         2       -2.00000       37.72868        4.12179        0.99505
      1319         2       -2.00000       37.72869       16.92598        7.28326
      1320         2       -2.00000       37.72868        4.12179        5.18719
      1321         2       -2.00000       38.07567       19.00225        0.99504
      1322         2       -2.00000       38.07566        6.19807        3.09111
      1323         2       -2.00000       38.07567       19.00225        5.18718
      1324         2       -2.00000       38.07566        6.19807        7.28325
      1325         2       -2.00000       38.42264       21.07853        3.09111
      1326         2       -2.00000       38.42263        8.27434        0.99504
      1327         2       -2.00000       38.42264       21.07853        7.28325
      1328         2       -2.00000       38.42263        8.27434        5.18718
      1329         2       -2.00000       38.76969       23.15478        0.99503
      1330         2       -2.00000       38.76968       10.35059        3.09110
      1331         2       -2.00000       38.76969       23.15478        5.18717
      1332         2       -2.00000       38.76968       10.35059        7.28324
      1333         2       -2.00000       39.11667       25.23100        3.09110
      1334         2       -2.00000       39.11666       12.42682        0.99503
      1335         2       -2.00000       39.11667       25.23100        7.28324
      1336         2       -2.00000       39.11666       12.42682        5.18717
      1337         2       -2.00000       39.46362        1.69888        0.99502
      1338         2       -2.00000       39.46363       14.50307        3.09109
      1339         2       -2.00000       39.46362        1.69888        5.18716
      1340         2       -2.00000       39.46363       14.50307        7.28323
      1341         2       -2.00000       39.81059        3.77516        3.09109
      1342         2       -2.00000       39.81060       16.57934        0.99502
      1343         2       -2.00000       39.81059        3.77516        7.28323
      1344         2       -2.00000       39.81060       16.57934        5.18716
      1345         2       -2.00000       40.15757        5.85143        0.99501
      1346         2       -2.00000       40.15758       18.65562        3.09108
      1347         2       -2.00000       40.15757        5.85143        5.18715
      1348         2       -2.00000       40.15758       18.65562        7.28322
      1349         2       -2.00000       40.50454        7.92771        3.09108
      1350         2       -2.00000       40.50455       20.73187        0.99500
      1351         2       -2.00000       40.50454        7.92771        7.28322
      1352         2       -2.00000       40.50455       20.73187        5.18715
      1353         2       -2.00000       40.85151       10.00393        0.99500
      1354         2       -2.00000       40.85152       22.80812        3.09107
      1355         2       -2.00000       40.85151       10.00393        5.18714
      1356         2       -2.00000       40.85152       22.80812        7.28321
      1357         2       -2.00000       41.19849       12.08013        3.09107
      1358         2       -2.00000       41.19850       24.88432        0.99500
      1359         2       -2.00000       41.19849       12.08013        7.28321
      1360         2       -2.00000       41.19850       24.88429        5.18714
      1361         2       -2.00000       41.54554       14.15633        0.99500
      1362         2       -2.00000       41.54553        1.35215        3.09107
      1363         2       -2.00000       41.54554       14.15633        5.18714
      1364         2       -2.00000       41.54553        1.35215        7.28321
      1365         2       -2.00000       41.89251       16.23263        3.09106
      1366         2       -2.00000       41.89250        3.42845        0.99499
      1367         2       -2.00000       41.89251       16.23263        7.28320
      1368         2       -2.00000       41.89250        3.42845        5.18713
      1369         2       -2.00000       42.23949       18.30903        0.99498
      1370         2       -2.00000       42.23948        5.50485        3.09105
      1371         2       -2.00000       42.23949       18.30903        5.18712
      1372         2       -2.00000       42.23948        5.50485        7.28319
      1373         2       -2.00000       42.58654       20.38539        3.09105
      1374         2       -2.00000       42.58653        7.58120        0.99498
      1375         2       -2.00000       42.58654       20.38539        7.28319
      1376         2       -2.00000       42.58653        7.58120        5.18712
      1377         2       -2.00000       42.93351       22.46153        0.99497
      1378         2       -2.00000       42.93350        9.65735        3.09104
      1379         2       -2.00000       42.93351       22.46153        5.18711
      1380         2       -2.00000       42.93350        9.65735        7.28318
      1381         2       -2.00000       43.28049       24.53753        3.09103
      1382         2       -2.00000       43.28048       11.73334        0.99496
      1383         2       -2.00000       43.28049       24.53753        7.28317
      1384         2       -2.00000       43.28048       11.73334        5.18710
      1385         2       -2.00000       43.62736        1.00521        0.99496
      1386         2       -2.00000       43.62737       13.80941        3.09103
      1387         2       -2.00000       43.62736        1.00521        5.18710
      1388         2       -2.00000       43.62737       13.80941        7.28317
      1389         2       -2.00000       43.97425        3.08166        3.09102
      1390         2       -2.00000       43.97426       15.88584        0.99495
      1391         2       -2.00000       43.97425        3.08166        7.28316
      1392         2       -2.00000       43.97426       15.88584        5.18709
      1393         2       -2.00000       44.32123        5.15840        0.99495
      1394         2       -2.00000       44.32124       17.96258        3.09102
      1395         2       -2.00000       44.32123        5.15840        5.18709
      1396         2       -2.00000       44.32124       17.96258        7.28315
      1397         2       -2.00000       44.66844        7.23498        3.09102
      1398         2       -2.00000       44.66845       20.03916        0.99495
      1399         2       -2.00000       44.66844        7.23498        7.28315
      1400         2       -2.00000       44.66845       20.03916        5.18709
      1401         2       -2.00000       45.01565        9.31095        0.99494
      1402         2       -2.00000       45.01565        9.31095        5.18708
      1403         2       -2.00000       45.01566       22.11513        7.28315
      1404         2       -2.00000       45.01566       22.11513        3.09101
      1405         2       -2.00000       45.36279       11.38638        3.09100
      1406         2       -2.00000       45.36279       11.38638        7.28314
      1407         2       -2.00000       45.36280       24.19056        5.18707
      1408         2       -2.00000       45.36280       24.19056        0.99493
      1409         2       -2.00000       45.70936       13.46209        0.99493
      1410         2       -2.00000       45.70936       13.46209        5.18707
      1411         2       -2.00000       45.70935        0.65790        3.09100
      1412         2       -2.00000       45.70935        0.65790        7.28314
      1413         2       -2.00000       46.05561       15.53885        3.09099
      1414         2       -2.00000       46.05561       15.53885        7.28313
      1415         2       -2.00000       46.05560        2.73467        0.99492
      1416         2       -2.00000       46.05560        2.73467        5.18706
      1417         2       -2.00000       46.40243       17.61643        5.18705
      1418         2       -2.00000       46.40243       17.61643        0.99491
      1419         2       -2.00000       46.40242        4.81225        3.09098
      1420         2       -2.00000       46.40242        4.81225        7.28312
      1421         2       -2.00000       46.75020       19.69350        7.28312
      1422         2       -2.00000       46.75020       19.69350        3.09098
      1423         2       -2.00000       46.75019        6.88932        0.99491
      1424         2       -2.00000       46.75019        6.88932        5.18705
      1425         2       -2.00000       47.09853       21.76893        5.18704
      1426         2       -2.00000       47.09853       21.76893        0.99490
      1427         2       -2.00000       47.09852        8.96475        3.09097
      1428         2       -2.00000       47.09852        8.96475        7.28311
      1429         2       -2.00000       47.44590       11.03890        0.99490
      1430         2       -2.00000       47.44590       11.03890        5.18703
      1431         2       -2.00000       47.44591       23.84308        3.09097
      1432         2       -2.00000       47.44591       23.84308        7.28310
      1433         2       -2.00000       47.79158        0.30984        5.18703
      1434         2       -2.00000       47.79158        0.30984        0.99490
      1435         2       -2.00000       47.79159       13.11402        3.09097
      1436         2       -2.00000       47.79159       13.11402        7.28310
      1437         2       -2.00000       48.13591        2.38772        7.28310
      1438         2       -2.00000       48.13591        2.38772        3.09096
      1439         2       -2.00000       48.13592       15.19191        0.99489
      1440         2       -2.00000       48.13592       15.19191        5.18703
      1441         2       -2.00000       48.48225        4.46679        0.99489
      1442         2       -2.00000       48.48225        4.46679        5.18703
      1443         2       -2.00000       48.48226       17.27097        7.28310
      1444         2       -2.00000       48.48226       17.27097        3.09096
      1445         2       -2.00000       48.83171       19.34853        5.18702
      1446         2       -2.00000       48.83170        6.54435        3.09095
      1447         2       -2.00000       48.83170        6.54435        7.28309
      1448         2       -2.00000       48.83171       19.34853        0.99488
      1449         2       -2.00000       49.18268       21.42258        7.28309
      1450         2       -2.00000       49.18268       21.42258        3.09095
      1451         2       -2.00000       49.18267        8.61839        0.99488
      1452         2       -2.00000       49.18267        8.61839        5.18702
      1453         2       -2.00000       49.53141       23.49429        5.18701
      1454         2       -2.00000       49.53141       23.49429        0.99487
      1455         2       -2.00000       49.53140       10.69011        3.09094
      1456         2       -2.00000       49.53140       10.69011        7.28308
      1457         2       -2.00000       49.87391       25.56880        7.28307
      1458         2       -2.00000       49.87391       25.56880        3.09093
      1459         2       -2.00000       49.87390       12.76462        0.99486
      1460         2       -2.00000       49.87390       12.76462        5.18700
      1461         2       -2.00000       50.21391        2.04227        0.99486
      1462         2       -2.00000       50.21391        2.04227        5.18700
      1463         2       -2.00000       50.21392       14.84645        3.09093
      1464         2       -2.00000       50.21392       14.84645        7.28307
      1465         2       -2.00000       50.56040        4.12423        3.09092
      1466         2       -2.00000       50.56040        4.12423        7.28306
      1467         2       -2.00000       50.56041       16.92841        0.99486
      1468         2       -2.00000       50.56041       16.92841        5.18700
      1469         2       -2.00000       50.91225        6.19861        0.99485
      1470         2       -2.00000       50.91225        6.19861        5.18699
      1471         2       -2.00000       50.91226       19.00279        3.09092
      1472         2       -2.00000       50.91226       19.00279        7.28306
      1473         2       -2.00000       51.26971       21.07379        0.99485
      1474         2       -2.00000       51.26971       21.07379        5.18699
      1475         2       -2.00000       51.26970        8.26961        7.28306
      1476         2       -2.00000       51.26970        8.26961        3.09092
      1477         2       -2.00000       51.62140       23.14279        3.09091
      1478         2       -2.00000       51.62140       23.14279        7.28305
      1479         2       -2.00000       51.62139       10.33861        5.18698
      1480         2       -2.00000       51.62139       10.33861        0.99485
      1481         2       -2.00000       51.95654       25.21876        0.99485
      1482         2       -2.00000       51.95654       25.21876        5.18698
      1483         2       -2.00000       51.95653       12.41458        3.09091
      1484         2       -2.00000       51.95653       12.41458        7.28305
      1485         2       -2.00000       52.28326        1.70178        3.09091
      1486         2       -2.00000       52.28326        1.70178        7.28305
      1487         2       -2.00000       52.28327       14.50596        5.18698
      1488         2       -2.00000       52.28327       14.50596        0.99485
      1489         2       -2.00000       52.63823        3.78981        0.99484
      1490         2       -2.00000       52.63823        3.78981        5.18698
      1491         2       -2.00000       52.63824       16.59399        7.28305
      1492         2       -2.00000       52.63824       16.59399        3.09091
      1493         2       -2.00000       52.99920        5.85161        3.09091
      1494         2       -2.00000       52.99920        5.85161        7.28305
      1495         2       -2.00000       52.99921       18.65580        0.99484
      1496         2       -2.00000       52.99921       18.65580        5.18698
      1497         2       -2.00000       53.35401        7.90182        5.18698
      1498         2       -2.00000       53.35401        7.90182        0.99484
      1499         2       -2.00000       53.35402       20.70600        7.28305
      1500         2       -2.00000       53.35402       20.70600        3.09091
      1501         2       -2.00000       53.72073        9.98212        3.09090
      1502         2       -2.00000       53.72073        9.98212        7.28304
      1503         2       -2.00000       53.72074       22.78630        0.99483
      1504         2       -2.00000       53.72074       22.78630        5.18697
      1505         2       -2.00000       54.03773       24.87827        3.09090
      1506         2       -2.00000       54.03773       24.87827        7.28304
      1507         2       -2.00000       54.03772       12.07409        5.18697
      1508         2       -2.00000       54.03772       12.07409        0.99483
      1509         2       -2.00000       54.33758        1.37927        5.18697
      1510         2       -2.00000       54.33758        1.37927        0.99483
      1511         2       -2.00000       54.33759       14.18345        3.09090
      1512         2       -2.00000       54.33759       14.18345        7.28304
      1513         2       -2.00000       54.70943        3.46038        3.09090
      1514         2       -2.00000       54.70943        3.46038        7.28304
      1515         2       -2.00000       54.70944       16.26456        0.99483
      1516         2       -2.00000       54.70944       16.26456        5.18697
      1517         2       -2.00000       55.12421        5.49801        5.18696
      1518         2       -2.00000       55.12421        5.49801        0.99482
      1519         2       -2.00000       55.12422       18.30220        7.28304
      1520         2       -2.00000       55.12422       18.30220        3.09090
      1521         2       -2.00000       55.46415        7.51401        3.09089
      1522         2       -2.00000       55.46415        7.51401        7.28303
      1523         2       -2.00000       55.46416       20.31819        0.99482
      1524         2       -2.00000       55.46416       20.31819        5.18696
      1525         2       -2.00000       55.76570        9.54636        5.18696
      1526         2       -2.00000       55.76570        9.54636        0.99482
      1527         2       -2.00000       55.76571       22.35055        3.09089
      1528         2       -2.00000       55.76571       22.35055        7.28303
      1529         2       -2.00000       56.12916       24.64203        0.99482
      1530         2       -2.00000       56.12916       24.64203        5.18696
      1531         2       -2.00000       56.12915       11.83785        3.09089
      1532         2       -2.00000       56.12915       11.83785        7.28303
      1533         2       -2.00000       56.36520        1.11714        3.09089
      1534         2       -2.00000       56.36520        1.11714        7.28303
      1535         2       -2.00000       56.36521       13.92132        5.18696
      1536         2       -2.00000       56.36521       13.92132        0.99482
      1537         2       -2.00000       56.79733        3.08430        0.99482
      1538         2       -2.00000       56.79733        3.08430        5.18696
      1539         2       -2.00000       56.79734       15.88848        7.28303
      1540         2       -2.00000       56.79734       15.88848        3.09089
      1541         2       -2.00000       57.23619        5.07589        3.09089
      1542         2       -2.00000       57.23619        5.07589        7.28303
      1543         2       -2.00000       57.23620       17.88004        5.18696
      1544         2       -2.00000       57.23620       17.88004        0.99482
      1545         2       -2.00000       57.76637       19.87916        3.09089
      1546         2       -2.00000       57.76637       19.87916        7.28303
      1547         2       -2.00000       57.76636        7.07498        5.18696
      1548         2       -2.00000       57.76636        7.07498        0.99482
      1549         2       -2.00000       57.85217        9.17340        7.28303
      1550         2       -2.00000       57.85217        9.17340        3.09089
      1551         2       -2.00000       57.85218       21.97759        0.99482
      1552         2       -2.00000       57.85218       21.97759        5.18696
      1553         2       -2.00000       57.98899       11.22689        5.18696
      1554         2       -2.00000       57.98899       11.22689        0.99482
      1555         2       -2.00000       57.98900       24.03104        3.09089
      1556         2       -2.00000       57.98900       24.03104        7.28303
      1557         2       -2.00000       59.88018       11.22686        3.09089
      1558         2       -2.00000       59.88018       11.22686        7.28303
      1559         2       -2.00000       59.88019       24.03104        5.18696
      1560         2       -2.00000       59.88019       24.03104        0.99482
      1561         2       -2.00000       60.01701       21.97759        7.28303
      1562         2       -2.00000       60.01701       21.97759        3.09089
      1563         2       -2.00000       60.01700        9.17340        5.18696
      1564         2       -2.00000       60.01700        9.17340        0.99482
      1565         2       -2.00000       60.10282       19.87913        5.18696
      1566         2       -2.00000       60.10282       19.87913        0.99482
      1567         2       -2.00000       60.10281        7.07495        7.28303
      1568         2       -2.00000       60.10281        7.07495        3.09089
      1569         2       -2.00000       60.63299       17.88002        3.09089
      1570         2       -2.00000       60.63299       17.88002        7.28303
      1571         2       -2.00000       60.63298        5.07586        5.18696
      1572         2       -2.00000       60.63298        5.07586        0.99482
      1573         2       -2.00000       61.07184       15.88845        0.99482
      1574         2       -2.00000       61.07184       15.88845        5.18696
      1575         2       -2.00000       61.07183        3.08427        3.09089
      1576         2       -2.00000       61.07183        3.08427        7.28303
      1577         2       -2.00000       61.50397       13.92130        3.09089
      1578         2       -2.00000       61.50397       13.92130        7.28303
      1579         2       -2.00000       61.50396        1.11711        5.18697
      1580         2       -2.00000       61.50396        1.11711        0.99483
      1581         2       -2.00000       61.74003       11.83780        5.18696
      1582         2       -2.00000       61.74003       11.83780        0.99482
      1583         2       -2.00000       61.74004       24.64198        7.28303
      1584         2       -2.00000       61.74004       24.64198        3.09089
      1585         2       -2.00000       62.10348       22.35050        5.18697
      1586         2       -2.00000       62.10348       22.35050        0.99483
      1587         2       -2.00000       62.10339        9.54634        3.09090
      1588         2       -2.00000       62.10339        9.54634        7.28304
      1589         2       -2.00000       62.40503       20.31814        7.28304
      1590         2       -2.00000       62.40503       20.31814        3.09090
      1591         2       -2.00000       62.40502        7.51396        5.18697
      1592         2       -2.00000       62.40502        7.51396        0.99483
      1593         2       -2.00000       62.74497       18.30217        0.99483
      1594         2       -2.00000       62.74497       18.30217        5.18697
      1595         2       -2.00000       62.74488        5.49799        3.09090
      1596         2       -2.00000       62.74488        5.49799        7.28304
      1597         2       -2.00000       63.15975       16.26451        7.28304
      1598         2       -2.00000       63.15975       16.26451        3.09090
      1599         2       -2.00000       63.15974        3.46036        0.99483
      1600         2       -2.00000       63.15974        3.46036        5.18697
      1601         2       -2.00000       63.53159       14.18340        0.99483
      1602         2       -2.00000       63.53159       14.18340        5.18697
      1603         2       -2.00000       63.53158        1.37922        7.28304
      1604         2       -2.00000       63.53158        1.37922        3.09090
      1605         2       -2.00000       63.83146       12.07404        3.09090
      1606         2       -2.00000       63.83146       12.07404        7.28304
      1607         2       -2.00000       63.83147       24.87822        0.99483
      1608         2       -2.00000       63.83147       24.87822        5.18697
      1609         2       -2.00000       64.14845       22.78627        7.28304
      1610         2       -2.00000       64.14845       22.78627        3.09090
      1611         2       -2.00000       64.14844        9.98209        0.99483
      1612         2       -2.00000       64.14844        9.98209        5.18697
      1613         2       -2.00000       64.51517       20.70595        5.18698
      1614         2       -2.00000       64.51517       20.70595        0.99484
      1615         2       -2.00000       64.51516        7.90177        3.09091
      1616         2       -2.00000       64.51516        7.90177        7.28305
      1617         2       -2.00000       64.86998       18.65575        7.28305
      1618         2       -2.00000       64.86998       18.65575        3.09091
      1619         2       -2.00000       64.86997        5.85156        5.18698
      1620         2       -2.00000       64.86997        5.85156        0.99484
      1621         2       -2.00000       65.23094       16.59394        0.99484
      1622         2       -2.00000       65.23094       16.59394        5.18698
      1623         2       -2.00000       65.23093        3.78978        7.28305
      1624         2       -2.00000       65.23093        3.78978        3.09091
      1625         2       -2.00000       65.58591       14.50594        7.28305
      1626         2       -2.00000       65.58591       14.50594        3.09091
      1627         2       -2.00000       65.58590        1.70175        0.99484
      1628         2       -2.00000       65.58590        1.70175        5.18698
      1629         2       -2.00000       65.91265       12.41453        5.18698
      1630         2       -2.00000       65.91265       12.41453        0.99484
      1631         2       -2.00000       65.91266       25.21871        7.28305
      1632         2       -2.00000       65.91266       25.21871        3.09091
      1633         2       -2.00000       66.24779       23.14274        0.99485
      1634         2       -2.00000       66.24778       10.33858        3.09091
      1635         2       -2.00000       66.24778       10.33858        7.28305
      1636         2       -2.00000       66.24779       23.14274        5.18698
      1637         2       -2.00000       66.59948       21.07374        7.28305
      1638         2       -2.00000       66.59948       21.07374        3.09091
      1639         2       -2.00000       66.59947        8.26956        5.18698
      1640         2       -2.00000       66.59947        8.26956        0.99485
      1641         2       -2.00000       66.95693       19.00274        0.99485
      1642         2       -2.00000       66.95693       19.00274        5.18698
      1643         2       -2.00000       66.95692        6.19858        7.28305
      1644         2       -2.00000       66.95692        6.19858        3.09091
      1645         2       -2.00000       67.30885       16.92836        7.28306
      1646         2       -2.00000       67.30885       16.92836        3.09092
      1647         2       -2.00000       67.30876        4.12418        5.18699
      1648         2       -2.00000       67.30876        4.12418        0.99485
      1649         2       -2.00000       67.65526       14.84640        5.18699
      1650         2       -2.00000       67.65526       14.84640        0.99485
      1651         2       -2.00000       67.65525        2.04222        3.09092
      1652         2       -2.00000       67.65525        2.04222        7.28306
      1653         2       -2.00000       67.99528       12.76457        7.28306
      1654         2       -2.00000       67.99528       12.76457        3.09092
      1655         2       -2.00000       67.99529       25.56875        0.99485
      1656         2       -2.00000       67.99529       25.56875        5.18699
      1657         2       -2.00000       68.33777       10.69006        5.18699
      1658         2       -2.00000       68.33777       10.69006        0.99485
      1659         2       -2.00000       68.33778       23.49424        3.09093
      1660         2       -2.00000       68.33778       23.49424        7.28307
      1661         2       -2.00000       68.68651       21.42252        0.99486
      1662         2       -2.00000       68.68651       21.42252        5.18700
      1663         2       -2.00000       68.68650        8.61837        3.09093
      1664         2       -2.00000       68.68650        8.61837        7.28307
      1665         2       -2.00000       69.03748       19.34848        7.28307
      1666         2       -2.00000       69.03748       19.34848        3.09093
      1667         2       -2.00000       69.03747        6.54432        0.99486
      1668         2       -2.00000       69.03747        6.54432        5.18700
      1669         2       -2.00000       69.38693       17.27092        5.18701
      1670         2       -2.00000       69.38693       17.27092        0.99487
      1671         2       -2.00000       69.38692        4.46676        3.09093
      1672         2       -2.00000       69.38692        4.46676        7.28307
      1673         2       -2.00000       69.73326       15.19186        3.09094
      1674         2       -2.00000       69.73326       15.19186        7.28308
      1675         2       -2.00000       69.73317        2.38770        0.99487
      1676         2       -2.00000       69.73317        2.38770        5.18701
      1677         2       -2.00000       70.07767       13.11397        5.18701
      1678         2       -2.00000       70.07767       13.11397        0.99487
      1679         2       -2.00000       70.07758        0.30978        3.09095
      1680         2       -2.00000       70.07758        0.30978        7.28309
      1681         2       -2.00000       70.42329       23.84303        0.99488
      1682         2       -2.00000       70.42328       11.03884        7.28308
      1683         2       -2.00000       70.42328       11.03884        3.09094
      1684         2       -2.00000       70.42329       23.84303        5.18702
      1685         2       -2.00000       70.77066       21.76888        7.28310
      1686         2       -2.00000       70.77066       21.76888        3.09096
      1687         2       -2.00000       70.77065        8.96470        0.99488
      1688         2       -2.00000       70.77065        8.96470        5.18702
      1689         2       -2.00000       71.11899       19.69345        5.18703
      1690         2       -2.00000       71.11899       19.69345        0.99489
      1691         2       -2.00000       71.11898        6.88927        7.28309
      1692         2       -2.00000       71.11898        6.88927        3.09095
      1693         2       -2.00000       71.46676       17.61638        7.28310
      1694         2       -2.00000       71.46676       17.61638        3.09097
      1695         2       -2.00000       71.46675        4.81220        5.18703
      1696         2       -2.00000       71.46675        4.81220        0.99489
      1697         2       -2.00000       71.81365       15.53880        5.18703
      1698         2       -2.00000       71.81365       15.53880        0.99490
      1699         2       -2.00000       71.81356        2.73461        7.28310
      1700         2       -2.00000       71.81356        2.73461        3.09096
      1701         2       -2.00000       72.15990       13.46204        3.09097
      1702         2       -2.00000       72.15990       13.46204        7.28310
      1703         2       -2.00000       72.15981        0.65785        0.99490
      1704         2       -2.00000       72.15981        0.65785        5.18703
      1705         2       -2.00000       72.50640       24.19053        3.09097
      1706         2       -2.00000       72.50640       24.19053        7.28311
      1707         2       -2.00000       72.50647       11.38632        0.99490
      1708         2       -2.00000       72.50647       11.38635        5.18703
      1709         2       -2.00000       72.85353       22.11508        5.18705
      1710         2       -2.00000       72.85353       22.11508        0.99491
      1711         2       -2.00000       72.85352        9.31089        7.28310
      1712         2       -2.00000       72.85352        9.31089        3.09097
      1713         2       -2.00000       73.20082       20.03914        7.28313
      1714         2       -2.00000       73.20074       20.03914        3.09099
      1715         2       -2.00000       73.20073        7.23495        5.18704
      1716         2       -2.00000       73.20073        7.23495        0.99490
      1717         2       -2.00000       73.54795       17.96255        5.18706
      1718         2       -2.00000       73.54795       17.96255        0.99492
      1719         2       -2.00000       73.54794        5.15837        3.09097
      1720         2       -2.00000       73.54794        5.15837        7.28311
      1721         2       -2.00000       73.89492       15.88579        7.28313
      1722         2       -2.00000       73.89492       15.88579        3.09099
      1723         2       -2.00000       73.89491        3.08161        5.18705
      1724         2       -2.00000       73.89491        3.08161        0.99491
      1725         2       -2.00000       74.24180        1.00518        3.09100
      1726         2       -2.00000       74.24180        1.00518        7.28314
      1727         2       -2.00000       74.24181       13.80936        0.99492
      1728         2       -2.00000       74.24181       13.80936        5.18706
      1729         2       -2.00000       74.58871       24.53750        5.18708
      1730         2       -2.00000       74.58871       24.53750        0.99494
      1731         2       -2.00000       74.58878       11.73329        7.28314
      1732         2       -2.00000       74.58878       11.73329        3.09099
      1733         2       -2.00000       74.93575        9.65730        0.99492
      1734         2       -2.00000       74.93568       22.46151        3.09102
      1735         2       -2.00000       74.93575        9.65730        5.18706
      1736         2       -2.00000       74.93568       22.46153        7.28315
      1737         2       -2.00000       75.28272        7.58115        3.09099
      1738         2       -2.00000       75.28273       20.38539        0.99495
      1739         2       -2.00000       75.28272        7.58118        7.28314
      1740         2       -2.00000       75.28273       20.38536        5.18709
      1741         2       -2.00000       75.62961        5.50483        0.99493
      1742         2       -2.00000       75.62970       18.30901        3.09102
      1743         2       -2.00000       75.62961        5.50483        5.18707
      1744         2       -2.00000       75.62970       18.30901        7.28316
      1745         2       -2.00000       75.97666        3.42842        3.09103
      1746         2       -2.00000       75.97667       16.23261        0.99495
      1747         2       -2.00000       75.97658        3.42842        7.28313
      1748         2       -2.00000       75.97667       16.23261        5.18709
      1749         2       -2.00000       76.32363        1.35212        0.99496
      1750         2       -2.00000       76.32372       14.15628        3.09102
      1751         2       -2.00000       76.32363        1.35212        5.18711
      1752         2       -2.00000       76.32372       14.15628        7.28316
      1753         2       -2.00000       76.67070       24.88429        3.09104
      1754         2       -2.00000       76.67069       12.08006        0.99496
      1755         2       -2.00000       76.67070       24.88429        7.28319
      1756         2       -2.00000       76.67069       12.08006        5.18710
      1757         2       -2.00000       77.01767       22.80814        0.99498
      1758         2       -2.00000       77.01766       10.00383        3.09102
      1759         2       -2.00000       77.01767       22.80812        5.18712
      1760         2       -2.00000       77.01766       10.00383        7.28318
      1761         2       -2.00000       77.36464       20.73189        3.09105
      1762         2       -2.00000       77.36471        7.92753        0.99496
      1763         2       -2.00000       77.36464       20.73189        7.28320
      1764         2       -2.00000       77.36463        7.92763        5.18710
      1765         2       -2.00000       77.71161       18.65559        0.99499
      1766         2       -2.00000       77.71160        5.85136        3.09105
      1767         2       -2.00000       77.71161       18.65559        5.18713
      1768         2       -2.00000       77.71152        5.85136        7.28315
      1769         2       -2.00000       78.05858       16.57932        3.09106
      1770         2       -2.00000       78.05841        3.77508        0.99497
      1771         2       -2.00000       78.05858       16.57932        7.28320
      1772         2       -2.00000       78.05857        3.77511        5.18711
      1773         2       -2.00000       78.40555       14.50302        0.99500
      1774         2       -2.00000       78.40546        1.69886        3.09111
      1775         2       -2.00000       78.40555       14.50302        5.18714
      1776         2       -2.00000       78.40554        1.69888        7.28318
      1777         2       -2.00000       78.75260       12.42674        3.09107
      1778         2       -2.00000       78.75261       25.23115        0.99501
      1779         2       -2.00000       78.75260       12.42674        7.28321
      1780         2       -2.00000       78.75253       25.23100        5.18715
      1781         2       -2.00000       79.09957       10.35047        0.99500
      1782         2       -2.00000       79.09958       23.15480        3.09107
      1783         2       -2.00000       79.09957       10.35044        5.18715
      1784         2       -2.00000       79.09958       23.15480        7.28323
      1785         2       -2.00000       79.44654        8.27414        3.09100
      1786         2       -2.00000       79.44655       21.07853        0.99501
      1787         2       -2.00000       79.44654        8.27411        7.28333
      1788         2       -2.00000       79.44655       21.07853        5.18715
      1789         2       -2.00000       79.79359        6.19717        0.99505
      1790         2       -2.00000       79.79352       19.00225        3.09108
      1791         2       -2.00000       79.79351        6.19797        5.18719
      1792         2       -2.00000       79.79352       19.00225        7.28322
