# Supplementary material for: Quantitative prediction of grain boundary thermal conductivities from local atomic environments
Source: Nat Commun. 2020 Apr 15;11:1854. doi: 10.1038/s41467-020-15619-9 (PMC7160158; doi:10.1038/s41467-020-15619-9)
Supplement: Supplementary file 4 — Supplementary Data 1 [file 41467_2020_15619_MOESM4_ESM.zip › MgO_GBs/sym_tilt/standard_pressure/001/s41_540.lmp]

LAMMPS data file

      1920          atoms
         0          bonds
         0         angles
         0      dihedrals
         0      impropers
         2     atom types
         0     bond types
         0    angle types
         0 dihedral types
         0 improper types

      0.0000000     79.4552720 xlo xhi
      0.0000000     27.0755800 ylo yhi
      0.0000000      8.3929860 zlo zhi
      0.0000000      0.0000000      0.0000000 xy xz yz

Masses

1                24.30500 # Mg
2                15.99940 # O

Atoms

         1         1        2.00000       79.45440       23.36181        6.60435
         2         1        2.00000       79.45440        9.82402        0.30961
         3         1        2.00000       79.45432       23.36181        2.40786
         4         1        2.00000       79.45440        9.82402        4.50610
         5         1        2.00000        0.33061       20.38807        6.60435
         6         1        2.00000        0.33061        6.85028        0.30961
         7         1        2.00000        0.33061       20.38807        2.40786
         8         1        2.00000        0.33061        6.85028        4.50610
         9         1        2.00000        0.66838       17.41924        6.60435
        10         1        2.00000        0.66838        3.88145        0.30961
        11         1        2.00000        0.66838       17.41924        2.40786
        12         1        2.00000        0.66838        3.88145        4.50610
        13         1        2.00000        0.99653       14.45110        6.60435
        14         1        2.00000        0.99653        0.91331        0.30961
        15         1        2.00000        0.99653       14.45110        2.40786
        16         1        2.00000        0.99653        0.91331        4.50610
        17         1        2.00000        1.31498       25.01562        0.30961
        18         1        2.00000        1.31498       11.47780        6.60435
        19         1        2.00000        1.31498       25.01562        4.50610
        20         1        2.00000        1.31498       11.47780        2.40786
        21         1        2.00000        1.64083       22.03947        0.30961
        22         1        2.00000        1.64083        8.50168        6.60435
        23         1        2.00000        1.64083       22.03947        4.50610
        24         1        2.00000        1.64083        8.50168        2.40786
        25         1        2.00000        1.98241       19.06798        0.30961
        26         1        2.00000        1.98241        5.53019        6.60435
        27         1        2.00000        1.98241       19.06798        4.50610
        28         1        2.00000        1.98241        5.53019        2.40786
        29         1        2.00000        2.31938       16.10187        0.30961
        30         1        2.00000        2.31938        2.56408        6.60435
        31         1        2.00000        2.31938       16.10187        4.50610
        32         1        2.00000        2.31938        2.56408        2.40786
        33         1        2.00000        2.63625       26.66991        6.60435
        34         1        2.00000        2.63625       13.13212        0.30961
        35         1        2.00000        2.63625       26.66991        2.40786
        36         1        2.00000        2.63625       13.13212        4.50610
        37         1        2.00000        2.95137       23.69300        6.60435
        38         1        2.00000        2.95137       10.15521        0.30961
        39         1        2.00000        2.95137       23.69300        2.40786
        40         1        2.00000        2.95137       10.15521        4.50610
        41         1        2.00000        3.28881       20.71680        6.60436
        42         1        2.00000        3.28881        7.17901        0.30961
        43         1        2.00000        3.28881       20.71680        2.40786
        44         1        2.00000        3.28881        7.17901        4.50610
        45         1        2.00000        3.63977       17.75005        6.60436
        46         1        2.00000        3.63977        4.21226        0.30962
        47         1        2.00000        3.63977       17.75005        2.40786
        48         1        2.00000        3.63977        4.21226        4.50611
        49         1        2.00000        3.96450       14.78557        6.60436
        50         1        2.00000        3.96450        1.24778        0.30962
        51         1        2.00000        3.96450       14.78557        2.40786
        52         1        2.00000        3.96450        1.24778        4.50611
        53         1        2.00000        4.26826       25.34894        0.30962
        54         1        2.00000        4.26826       11.81115        6.60436
        55         1        2.00000        4.26826       25.34894        4.50611
        56         1        2.00000        4.26826       11.81115        2.40786
        57         1        2.00000        4.59005       22.36814        0.30962
        58         1        2.00000        4.59005        8.83035        6.60436
        59         1        2.00000        4.59005       22.36814        4.50611
        60         1        2.00000        4.59005        8.83035        2.40786
        61         1        2.00000        4.94951        5.85780        2.40786
        62         1        2.00000        4.94951       19.39559        0.30962
        63         1        2.00000        4.94951       19.39559        4.50611
        64         1        2.00000        4.94951        5.85780        6.60436
        65         1        2.00000        5.29681       16.43558        4.50611
        66         1        2.00000        5.29681       16.43558        0.30962
        67         1        2.00000        5.29681        2.89779        2.40786
        68         1        2.00000        5.29681        2.89779        6.60436
        69         1        2.00000        5.59754       27.00632        2.40786
        70         1        2.00000        5.59754       27.00632        6.60436
        71         1        2.00000        5.59754       13.46853        4.50611
        72         1        2.00000        5.59754       13.46853        0.30962
        73         1        2.00000        5.89495       24.02427        2.40786
        74         1        2.00000        5.89495       24.02427        6.60436
        75         1        2.00000        5.89495       10.48648        4.50611
        76         1        2.00000        5.89495       10.48648        0.30962
        77         1        2.00000        6.24042       21.04171        2.40786
        78         1        2.00000        6.24042       21.04171        6.60436
        79         1        2.00000        6.24042        7.50392        0.30962
        80         1        2.00000        6.24042        7.50392        4.50611
        81         1        2.00000        6.62268        4.54133        0.30962
        82         1        2.00000        6.62276       18.07912        2.40786
        83         1        2.00000        6.62276       18.07912        6.60436
        84         1        2.00000        6.62268        4.54133        4.50611
        85         1        2.00000        6.94161       15.12369        6.60436
        86         1        2.00000        6.94161       15.12369        2.40786
        87         1        2.00000        6.94161        1.58590        0.30962
        88         1        2.00000        6.94161        1.58590        4.50611
        89         1        2.00000        7.21557       25.68547        0.30962
        90         1        2.00000        7.21557       25.68547        4.50611
        91         1        2.00000        7.21557       12.14768        2.40786
        92         1        2.00000        7.21557       12.14768        6.60436
        93         1        2.00000        7.52386       22.69443        4.50611
        94         1        2.00000        7.52386       22.69443        0.30962
        95         1        2.00000        7.52386        9.15664        2.40786
        96         1        2.00000        7.52386        9.15664        6.60436
        97         1        2.00000        7.92320       19.71739        0.30962
        98         1        2.00000        7.92320       19.71739        4.50611
        99         1        2.00000        7.92320        6.17960        6.60436
       100         1        2.00000        7.92320        6.17960        2.40786
       101         1        2.00000        8.29449        3.23220        6.60436
       102         1        2.00000        8.29449       16.76999        4.50611
       103         1        2.00000        8.29449       16.76999        0.30962
       104         1        2.00000        8.29449        3.23220        2.40786
       105         1        2.00000        8.56250        0.27211        6.60436
       106         1        2.00000        8.56250        0.27211        2.40786
       107         1        2.00000        8.56250       13.80990        0.30962
       108         1        2.00000        8.56250       13.80990        4.50611
       109         1        2.00000        8.82097       24.35841        2.40786
       110         1        2.00000        8.82097       24.35841        6.60436
       111         1        2.00000        8.82097       10.82065        0.30962
       112         1        2.00000        8.82097       10.82065        4.50611
       113         1        2.00000        9.17224       21.36128        6.60436
       114         1        2.00000        9.17224       21.36128        2.40786
       115         1        2.00000        9.17224        7.82349        0.30962
       116         1        2.00000        9.17224        7.82349        4.50611
       117         1        2.00000        9.63435       18.40251        6.60436
       118         1        2.00000        9.63435       18.40251        2.40786
       119         1        2.00000        9.63435        4.86472        0.30962
       120         1        2.00000        9.63435        4.86472        4.50611
       121         1        2.00000        9.93954        1.92391        4.50611
       122         1        2.00000        9.93954       15.46170        6.60436
       123         1        2.00000        9.93954       15.46170        2.40786
       124         1        2.00000        9.93954        1.92391        0.30962
       125         1        2.00000       10.15573       26.02719        4.50611
       126         1        2.00000       10.15573       26.02719        0.30962
       127         1        2.00000       10.15573       12.48940        2.40786
       128         1        2.00000       10.15573       12.48940        6.60436
       129         1        2.00000       10.42294       23.02245        0.30962
       130         1        2.00000       10.42294       23.02245        4.50611
       131         1        2.00000       10.42294        9.48466        2.40786
       132         1        2.00000       10.42294        9.48466        6.60436
       133         1        2.00000       10.92041       20.02778        0.30962
       134         1        2.00000       10.92041       20.02778        4.50611
       135         1        2.00000       10.92041        6.48999        6.60436
       136         1        2.00000       10.92041        6.48999        2.40786
       137         1        2.00000       11.33302       17.09498        4.50611
       138         1        2.00000       11.33302       17.09498        0.30962
       139         1        2.00000       11.33302        3.55719        6.60436
       140         1        2.00000       11.33302        3.55719        2.40786
       141         1        2.00000       11.54255        0.60414        2.40786
       142         1        2.00000       11.54255        0.60414        6.60436
       143         1        2.00000       11.54255       14.14193        0.30962
       144         1        2.00000       11.54255       14.14193        4.50611
       145         1        2.00000       11.72363       24.70059        2.40786
       146         1        2.00000       11.72363       24.70059        6.60436
       147         1        2.00000       11.72363       11.16280        0.30962
       148         1        2.00000       11.72363       11.16280        4.50611
       149         1        2.00000       12.04010       21.69526        6.60436
       150         1        2.00000       12.04010       21.69526        2.40786
       151         1        2.00000       12.04010        8.15747        0.30962
       152         1        2.00000       12.04010        8.15747        4.50611
       153         1        2.00000       12.71348       18.70424        6.60436
       154         1        2.00000       12.71348       18.70424        2.40786
       155         1        2.00000       12.71348        5.16645        0.30962
       156         1        2.00000       12.71348        5.16645        4.50611
       157         1        2.00000       12.97107       15.76573        6.60436
       158         1        2.00000       12.97107       15.76573        2.40786
       159         1        2.00000       12.97107        2.22794        4.50611
       160         1        2.00000       12.97107        2.22794        0.30962
       161         1        2.00000       13.10694       26.33842        0.30962
       162         1        2.00000       13.10694       26.33842        4.50611
       163         1        2.00000       13.10694       12.80063        6.60436
       164         1        2.00000       13.10694       12.80063        2.40786
       165         1        2.00000       13.26569       23.35407        4.50611
       166         1        2.00000       13.26569       23.35407        0.30962
       167         1        2.00000       13.26569        9.81628        2.40786
       168         1        2.00000       13.26569        9.81628        6.60436
       169         1        2.00000       14.03784       20.27252        0.30962
       170         1        2.00000       14.03784       20.27252        4.50611
       171         1        2.00000       14.03784        6.73473        6.60437
       172         1        2.00000       14.03784        6.73473        2.40787
       173         1        2.00000       14.43234       17.35496        0.30963
       174         1        2.00000       14.43234       17.35499        4.50612
       175         1        2.00000       14.43234        3.81717        6.60437
       176         1        2.00000       14.43234        3.81717        2.40787
       177         1        2.00000       14.54548       14.39676        0.30963
       178         1        2.00000       14.54548       14.39676        4.50612
       179         1        2.00000       14.54548        0.85897        2.40787
       180         1        2.00000       14.54548        0.85897        6.60437
       181         1        2.00000       14.63932       24.98077        6.60437
       182         1        2.00000       14.63932       24.98077        2.40787
       183         1        2.00000       14.63932       11.44298        4.50612
       184         1        2.00000       14.63932       11.44298        0.30963
       185         1        2.00000       14.78607       22.06413        6.60437
       186         1        2.00000       14.78607       22.06413        2.40787
       187         1        2.00000       14.78607        8.52634        0.30963
       188         1        2.00000       14.78607        8.52634        4.50612
       189         1        2.00000       15.92649       18.91635        2.40787
       190         1        2.00000       15.92649       18.91635        6.60437
       191         1        2.00000       15.92649        5.37856        4.50612
       192         1        2.00000       15.92649        5.37856        0.30963
       193         1        2.00000       16.02899       15.94291        6.60437
       194         1        2.00000       16.02899       15.94291        2.40787
       195         1        2.00000       16.02899        2.40512        4.50612
       196         1        2.00000       16.02899        2.40512        0.30963
       197         1        2.00000       16.07642       26.51828        0.30963
       198         1        2.00000       16.07642       26.51828        4.50612
       199         1        2.00000       16.07642       12.98049        6.60437
       200         1        2.00000       16.07642       12.98049        2.40787
       201         1        2.00000       16.13037       23.53683        4.50612
       202         1        2.00000       16.13037       23.53683        0.30963
       203         1        2.00000       16.13037        9.99904        2.40787
       204         1        2.00000       16.13037        9.99904        6.60437
       205         1        2.00000       17.56502       22.16878        6.60437
       206         1        2.00000       17.56502       22.16878        2.40787
       207         1        2.00000       17.56502        8.63099        0.30963
       208         1        2.00000       17.56502        8.63099        4.50612
       209         1        2.00000       17.56502       25.07578        2.40787
       210         1        2.00000       17.56502       25.07578        6.60437
       211         1        2.00000       17.56502       11.53799        0.30963
       212         1        2.00000       17.56502       11.53799        4.50612
       213         1        2.00000       17.56502       14.48021        0.30963
       214         1        2.00000       17.56502       14.48021        4.50612
       215         1        2.00000       17.56502        0.94242        6.60437
       216         1        2.00000       17.56502        0.94242        2.40787
       217         1        2.00000       17.56502       17.40960        0.30963
       218         1        2.00000       17.56502       17.40960        4.50612
       219         1        2.00000       17.56502        3.87181        2.40787
       220         1        2.00000       17.56502        3.87181        6.60437
       221         1        2.00000       17.56502       20.24544        0.30963
       222         1        2.00000       17.56502       20.24544        4.50612
       223         1        2.00000       17.56502        6.70765        2.40787
       224         1        2.00000       17.56502        6.70765        6.60437
       225         1        2.00000       18.99958       23.53686        4.50612
       226         1        2.00000       18.99958       23.53686        0.30963
       227         1        2.00000       18.99958        9.99907        2.40787
       228         1        2.00000       18.99958        9.99907        6.60437
       229         1        2.00000       19.05361       26.51828        0.30963
       230         1        2.00000       19.05361       26.51828        4.50612
       231         1        2.00000       19.05361       12.98049        2.40787
       232         1        2.00000       19.05361       12.98049        6.60437
       233         1        2.00000       19.10105       15.94291        6.60437
       234         1        2.00000       19.10105       15.94291        2.40787
       235         1        2.00000       19.10105        2.40512        4.50612
       236         1        2.00000       19.10105        2.40512        0.30963
       237         1        2.00000       19.20347       18.91638        2.40787
       238         1        2.00000       19.20347       18.91638        6.60437
       239         1        2.00000       19.20347        5.37859        0.30963
       240         1        2.00000       19.20347        5.37859        4.50612
       241         1        2.00000       20.34389       22.06416        2.40786
       242         1        2.00000       20.34389       22.06416        6.60436
       243         1        2.00000       20.34389        8.52637        0.30962
       244         1        2.00000       20.34389        8.52637        4.50611
       245         1        2.00000       20.49072       24.98080        2.40786
       246         1        2.00000       20.49072       24.98080        6.60436
       247         1        2.00000       20.49072       11.44301        0.30962
       248         1        2.00000       20.49072       11.44301        4.50611
       249         1        2.00000       20.58448       14.39679        0.30962
       250         1        2.00000       20.58448       14.39679        4.50611
       251         1        2.00000       20.58448        0.85900        2.40786
       252         1        2.00000       20.58448        0.85900        6.60436
       253         1        2.00000       20.69770       17.35499        0.30962
       254         1        2.00000       20.69770       17.35499        4.50611
       255         1        2.00000       20.69770        3.81720        6.60436
       256         1        2.00000       20.69770        3.81720        2.40786
       257         1        2.00000       21.09212       20.27254        4.50611
       258         1        2.00000       21.09212       20.27254        0.30962
       259         1        2.00000       21.09212        6.73475        2.40786
       260         1        2.00000       21.09212        6.73475        6.60436
       261         1        2.00000       21.86434       23.35410        0.30962
       262         1        2.00000       21.86434       23.35410        4.50611
       263         1        2.00000       21.86434        9.81631        2.40786
       264         1        2.00000       21.86434        9.81631        6.60436
       265         1        2.00000       22.02309       26.33845        0.30962
       266         1        2.00000       22.02309       26.33845        4.50611
       267         1        2.00000       22.02309       12.80066        2.40786
       268         1        2.00000       22.02309       12.80066        6.60436
       269         1        2.00000       22.15896       15.76576        6.60436
       270         1        2.00000       22.15896       15.76576        2.40786
       271         1        2.00000       22.15896        2.22797        4.50611
       272         1        2.00000       22.15896        2.22797        0.30962
       273         1        2.00000       22.41656       18.70427        2.40786
       274         1        2.00000       22.41656       18.70427        6.60436
       275         1        2.00000       22.41656        5.16648        0.30962
       276         1        2.00000       22.41656        5.16648        4.50611
       277         1        2.00000       23.08986       21.69528        2.40786
       278         1        2.00000       23.08986       21.69528        6.60436
       279         1        2.00000       23.08986        8.15749        0.30962
       280         1        2.00000       23.08986        8.15749        4.50611
       281         1        2.00000       23.40641       24.70062        2.40786
       282         1        2.00000       23.40641       24.70062        6.60436
       283         1        2.00000       23.40641       11.16283        0.30962
       284         1        2.00000       23.40641       11.16283        4.50611
       285         1        2.00000       23.58749       14.14195        0.30962
       286         1        2.00000       23.58749       14.14195        4.50611
       287         1        2.00000       23.58749        0.60416        6.60436
       288         1        2.00000       23.58749        0.60416        2.40786
       289         1        2.00000       23.79701       17.09503        0.30962
       290         1        2.00000       23.79701       17.09503        4.50611
       291         1        2.00000       23.79701        3.55724        6.60436
       292         1        2.00000       23.79701        3.55724        2.40786
       293         1        2.00000       24.20954       20.02781        4.50611
       294         1        2.00000       24.20954       20.02781        0.30962
       295         1        2.00000       24.20954        6.49002        6.60436
       296         1        2.00000       24.20954        6.49002        2.40786
       297         1        2.00000       24.70709       23.02247        0.30962
       298         1        2.00000       24.70709       23.02247        4.50611
       299         1        2.00000       24.70709        9.48468        6.60436
       300         1        2.00000       24.70709        9.48468        2.40786
       301         1        2.00000       24.97430       26.02724        0.30962
       302         1        2.00000       24.97430       26.02724        4.50611
       303         1        2.00000       24.97430       12.48945        2.40786
       304         1        2.00000       24.97430       12.48945        6.60436
       305         1        2.00000       25.19050       15.46173        6.60436
       306         1        2.00000       25.19050       15.46173        2.40786
       307         1        2.00000       25.19050        1.92394        4.50611
       308         1        2.00000       25.19050        1.92394        0.30962
       309         1        2.00000       25.49561       18.40254        2.40786
       310         1        2.00000       25.49561       18.40254        6.60436
       311         1        2.00000       25.49561        4.86475        4.50611
       312         1        2.00000       25.49561        4.86475        0.30962
       313         1        2.00000       25.95780       21.36133        2.40786
       314         1        2.00000       25.95780       21.36133        6.60436
       315         1        2.00000       25.95780        7.82354        0.30962
       316         1        2.00000       25.95780        7.82354        4.50611
       317         1        2.00000       26.30899       24.35846        2.40786
       318         1        2.00000       26.30899       24.35846        6.60436
       319         1        2.00000       26.30907       10.82067        0.30962
       320         1        2.00000       26.30907       10.82067        4.50611
       321         1        2.00000       26.56746       13.80993        0.30962
       322         1        2.00000       26.56746       13.80993        4.50611
       323         1        2.00000       26.56746        0.27214        6.60436
       324         1        2.00000       26.56746        0.27214        2.40786
       325         1        2.00000       26.83554       16.77002        0.30962
       326         1        2.00000       26.83554       16.77002        4.50611
       327         1        2.00000       26.83554        3.23223        2.40786
       328         1        2.00000       26.83554        3.23223        6.60436
       329         1        2.00000       27.20676       19.71744        4.50611
       330         1        2.00000       27.20676       19.71744        0.30962
       331         1        2.00000       27.20676        6.17965        6.60436
       332         1        2.00000       27.20676        6.17965        2.40786
       333         1        2.00000       27.60618       22.69445        0.30962
       334         1        2.00000       27.60618       22.69445        4.50611
       335         1        2.00000       27.60618        9.15666        2.40786
       336         1        2.00000       27.60618        9.15666        6.60436
       337         1        2.00000       27.91439       25.68549        0.30962
       338         1        2.00000       27.91439       25.68549        4.50611
       339         1        2.00000       27.91446       12.14770        2.40786
       340         1        2.00000       27.91446       12.14770        6.60436
       341         1        2.00000       28.18843       15.12372        6.60436
       342         1        2.00000       28.18843       15.12372        2.40786
       343         1        2.00000       28.18843        1.58593        4.50611
       344         1        2.00000       28.18843        1.58593        0.30962
       345         1        2.00000       28.50728       18.07918        6.60436
       346         1        2.00000       28.50728       18.07918        2.40786
       347         1        2.00000       28.50728        4.54139        4.50611
       348         1        2.00000       28.50728        4.54139        0.30962
       349         1        2.00000       28.88962       21.04173        2.40786
       350         1        2.00000       28.88962       21.04173        6.60436
       351         1        2.00000       28.88962        7.50394        0.30962
       352         1        2.00000       28.88962        7.50394        4.50611
       353         1        2.00000       29.23509       24.02432        2.40786
       354         1        2.00000       29.23509       24.02432        6.60436
       355         1        2.00000       29.23509       10.48653        0.30962
       356         1        2.00000       29.23509       10.48653        4.50611
       357         1        2.00000       29.53241       27.00635        2.40786
       358         1        2.00000       29.53241       27.00635        6.60436
       359         1        2.00000       29.53241       13.46856        4.50611
       360         1        2.00000       29.53241       13.46856        0.30962
       361         1        2.00000       29.83323       16.43564        0.30962
       362         1        2.00000       29.83323       16.43564        4.50611
       363         1        2.00000       29.83323        2.89785        2.40786
       364         1        2.00000       29.83323        2.89785        6.60436
       365         1        2.00000       30.18053       19.39565        0.30962
       366         1        2.00000       30.18053       19.39565        4.50611
       367         1        2.00000       30.18053        5.85786        2.40786
       368         1        2.00000       30.18053        5.85786        6.60436
       369         1        2.00000       30.53991       22.36819        0.30962
       370         1        2.00000       30.53991       22.36819        4.50611
       371         1        2.00000       30.53991        8.83038        6.60436
       372         1        2.00000       30.53991        8.83038        2.40786
       373         1        2.00000       30.86170       25.34900        0.30961
       374         1        2.00000       30.86170       25.34900        4.50610
       375         1        2.00000       30.86170       11.81121        6.60435
       376         1        2.00000       30.86170       11.81121        2.40786
       377         1        2.00000       31.16554       14.78562        2.40786
       378         1        2.00000       31.16554       14.78562        6.60435
       379         1        2.00000       31.16554        1.24783        4.50610
       380         1        2.00000       31.16554        1.24783        0.30961
       381         1        2.00000       31.49027       17.75007        2.40786
       382         1        2.00000       31.49027       17.75007        6.60435
       383         1        2.00000       31.49027        4.21228        4.50610
       384         1        2.00000       31.49027        4.21228        0.30961
       385         1        2.00000       31.84114       20.71685        2.40786
       386         1        2.00000       31.84114       20.71685        6.60435
       387         1        2.00000       31.84114        7.17906        0.30961
       388         1        2.00000       31.84114        7.17906        4.50610
       389         1        2.00000       32.17867       23.69303        2.40786
       390         1        2.00000       32.17867       23.69303        6.60435
       391         1        2.00000       32.17867       10.15524        4.50610
       392         1        2.00000       32.17867       10.15524        0.30961
       393         1        2.00000       32.49379       26.66996        6.60435
       394         1        2.00000       32.49379       26.66996        2.40786
       395         1        2.00000       32.49379       13.13217        0.30961
       396         1        2.00000       32.49379       13.13217        4.50610
       397         1        2.00000       32.81066       16.10193        0.30961
       398         1        2.00000       32.81066       16.10193        4.50610
       399         1        2.00000       32.81066        2.56414        2.40786
       400         1        2.00000       32.81066        2.56414        6.60435
       401         1        2.00000       33.14763       19.06800        0.30961
       402         1        2.00000       33.14763       19.06800        4.50610
       403         1        2.00000       33.14763        5.53021        6.60435
       404         1        2.00000       33.14763        5.53021        2.40786
       405         1        2.00000       33.48921       22.03952        0.30961
       406         1        2.00000       33.48921       22.03952        4.50610
       407         1        2.00000       33.48921        8.50173        6.60435
       408         1        2.00000       33.48921        8.50173        2.40786
       409         1        2.00000       33.81497       25.01564        0.30961
       410         1        2.00000       33.81497       25.01564        4.50610
       411         1        2.00000       33.81497       11.47785        6.60435
       412         1        2.00000       33.81497       11.47785        2.40786
       413         1        2.00000       34.13343       14.45113        2.40786
       414         1        2.00000       34.13343       14.45113        6.60435
       415         1        2.00000       34.13343        0.91334        0.30961
       416         1        2.00000       34.13343        0.91334        4.50610
       417         1        2.00000       34.46158       17.41926        2.40786
       418         1        2.00000       34.46158       17.41926        6.60435
       419         1        2.00000       34.46158        3.88147        0.30961
       420         1        2.00000       34.46158        3.88147        4.50610
       421         1        2.00000       34.79942        6.85034        0.30961
       422         1        2.00000       34.79942       20.38813        6.60435
       423         1        2.00000       34.79942        6.85034        4.50610
       424         1        2.00000       34.79942       20.38813        2.40786
       425         1        2.00000       35.13091        9.82408        0.30961
       426         1        2.00000       35.13091       23.36187        6.60435
       427         1        2.00000       35.13091        9.82408        4.50610
       428         1        2.00000       35.13091       23.36187        2.40786
       429         1        2.00000       35.45382       12.79879        0.30961
       430         1        2.00000       35.45382       26.33658        6.60435
       431         1        2.00000       35.45382       12.79879        4.50610
       432         1        2.00000       35.45382       26.33658        2.40786
       433         1        2.00000       35.77942        2.23179        6.60435
       434         1        2.00000       35.77942       15.76958        0.30961
       435         1        2.00000       35.77942        2.23179        2.40786
       436         1        2.00000       35.77942       15.76958        4.50610
       437         1        2.00000       36.11266        5.20011        6.60435
       438         1        2.00000       36.11266       18.73790        0.30961
       439         1        2.00000       36.11266        5.20011        2.40786
       440         1        2.00000       36.11266       18.73790        4.50610
       441         1        2.00000       36.44510        8.17130        6.60435
       442         1        2.00000       36.44510       21.70909        0.30961
       443         1        2.00000       36.44510        8.17130        2.40786
       444         1        2.00000       36.44510       21.70909        4.50610
       445         1        2.00000       36.77095       11.14577        6.60435
       446         1        2.00000       36.77095       24.68356        0.30961
       447         1        2.00000       36.77095       11.14577        2.40786
       448         1        2.00000       36.77095       24.68356        4.50610
       449         1        2.00000       37.09711       14.11878        6.60435
       450         1        2.00000       37.09711        0.58099        0.30961
       451         1        2.00000       37.09711       14.11878        2.40786
       452         1        2.00000       37.09711        0.58099        4.50610
       453         1        2.00000       37.42884        3.55029        0.30961
       454         1        2.00000       37.42884       17.08808        6.60435
       455         1        2.00000       37.42884        3.55029        4.50610
       456         1        2.00000       37.42884       17.08808        2.40786
       457         1        2.00000       37.76056        6.51956        0.30960
       458         1        2.00000       37.76056       20.05735        6.60434
       459         1        2.00000       37.76056        6.51956        4.50609
       460         1        2.00000       37.76056       20.05735        2.40785
       461         1        2.00000       38.08665        9.49256        0.30960
       462         1        2.00000       38.08665       23.03035        6.60434
       463         1        2.00000       38.08665        9.49256        4.50609
       464         1        2.00000       38.08665       23.03035        2.40785
       465         1        2.00000       38.41257       12.46703        0.30960
       466         1        2.00000       38.41257       26.00482        6.60434
       467         1        2.00000       38.41257       12.46703        4.50609
       468         1        2.00000       38.41257       26.00482        2.40785
       469         1        2.00000       38.74493        1.90043        6.60434
       470         1        2.00000       38.74493       15.43822        0.30960
       471         1        2.00000       38.74493        1.90043        2.40785
       472         1        2.00000       38.74493       15.43822        4.50609
       473         1        2.00000       39.07817        4.86876        6.60434
       474         1        2.00000       39.07817       18.40655        0.30960
       475         1        2.00000       39.07817        4.86876        2.40785
       476         1        2.00000       39.07817       18.40655        4.50609
       477         1        2.00000       39.40378        7.83954        6.60434
       478         1        2.00000       39.40378       21.37733        0.30960
       479         1        2.00000       39.40378        7.83954        2.40785
       480         1        2.00000       39.40378       21.37733        4.50609
       481         1        2.00000       39.72676       10.81426        6.60434
       482         1        2.00000       39.72676       24.35205        0.30960
       483         1        2.00000       39.72676       10.81426        2.40785
       484         1        2.00000       39.72676       24.35205        4.50609
       485         1        2.00000       40.05825       13.78800        6.60434
       486         1        2.00000       40.05825        0.25021        0.30960
       487         1        2.00000       40.05825       13.78800        2.40785
       488         1        2.00000       40.05825        0.25021        4.50609
       489         1        2.00000       40.39601        3.21907        0.30960
       490         1        2.00000       40.39601       16.75686        6.60434
       491         1        2.00000       40.39601        3.21907        4.50609
       492         1        2.00000       40.39601       16.75686        2.40785
       493         1        2.00000       40.72416        6.18720        0.30960
       494         1        2.00000       40.72416       19.72499        6.60434
       495         1        2.00000       40.72416        6.18720        4.50609
       496         1        2.00000       40.72416       19.72499        2.40785
       497         1        2.00000       41.04262        9.16048        0.30960
       498         1        2.00000       41.04262       22.69827        6.60434
       499         1        2.00000       41.04262        9.16048        4.50609
       500         1        2.00000       41.04262       22.69827        2.40785
       501         1        2.00000       41.36847       12.13660        0.30960
       502         1        2.00000       41.36847       25.67439        6.60434
       503         1        2.00000       41.36847       12.13660        4.50609
       504         1        2.00000       41.36847       25.67439        2.40785
       505         1        2.00000       41.71005        1.57033        6.60434
       506         1        2.00000       41.71005       15.10812        0.30960
       507         1        2.00000       41.71005        1.57033        2.40785
       508         1        2.00000       41.71005       15.10812        4.50609
       509         1        2.00000       42.04701        4.53641        6.60434
       510         1        2.00000       42.04701       18.07420        0.30960
       511         1        2.00000       42.04701        4.53641        2.40785
       512         1        2.00000       42.04701       18.07420        4.50609
       513         1        2.00000       42.36388        7.50616        6.60434
       514         1        2.00000       42.36388       21.04395        0.30960
       515         1        2.00000       42.36388        7.50616        2.40785
       516         1        2.00000       42.36388       21.04395        4.50609
       517         1        2.00000       42.67900       10.48310        6.60434
       518         1        2.00000       42.67900       24.02089        0.30960
       519         1        2.00000       42.67900       10.48310        2.40785
       520         1        2.00000       42.67900       24.02089        4.50609
       521         1        2.00000       43.01645       13.45927        6.60434
       522         1        2.00000       43.01645       26.99706        0.30960
       523         1        2.00000       43.01645       13.45927        2.40785
       524         1        2.00000       43.01645       26.99706        4.50609
       525         1        2.00000       43.36740        2.88826        0.30960
       526         1        2.00000       43.36740       16.42605        6.60434
       527         1        2.00000       43.36740        2.88826        4.50609
       528         1        2.00000       43.36740       16.42605        2.40785
       529         1        2.00000       43.69214        5.85271        0.30960
       530         1        2.00000       43.69214       19.39050        6.60434
       531         1        2.00000       43.69214        5.85271        4.50609
       532         1        2.00000       43.69214       19.39050        2.40785
       533         1        2.00000       43.99589        8.82713        0.30960
       534         1        2.00000       43.99589       22.36492        6.60434
       535         1        2.00000       43.99589        8.82713        4.50609
       536         1        2.00000       43.99589       22.36492        2.40785
       537         1        2.00000       44.31769       11.80796        0.30960
       538         1        2.00000       44.31769       25.34575        6.60434
       539         1        2.00000       44.31769       11.80796        4.50609
       540         1        2.00000       44.31769       25.34575        2.40785
       541         1        2.00000       44.67714       14.78048        0.30960
       542         1        2.00000       44.67714       14.78048        4.50609
       543         1        2.00000       44.67714        1.24269        2.40785
       544         1        2.00000       44.67714        1.24269        6.60434
       545         1        2.00000       45.02444       17.74049        4.50609
       546         1        2.00000       45.02444       17.74049        0.30960
       547         1        2.00000       45.02444        4.20270        6.60434
       548         1        2.00000       45.02444        4.20270        2.40785
       549         1        2.00000       45.32518       20.70757        4.50609
       550         1        2.00000       45.32518       20.70757        0.30960
       551         1        2.00000       45.32518        7.16978        2.40785
       552         1        2.00000       45.32518        7.16978        6.60434
       553         1        2.00000       45.62258       10.15180        6.60434
       554         1        2.00000       45.62258       10.15180        2.40785
       555         1        2.00000       45.62258       23.68959        4.50609
       556         1        2.00000       45.62258       23.68959        0.30960
       557         1        2.00000       45.96805       13.13439        6.60434
       558         1        2.00000       45.96805       13.13439        2.40785
       559         1        2.00000       45.96805       26.67218        4.50609
       560         1        2.00000       45.96805       26.67218        0.30960
       561         1        2.00000       46.35039       16.09695        2.40785
       562         1        2.00000       46.35039       16.09695        6.60434
       563         1        2.00000       46.35039        2.55916        4.50609
       564         1        2.00000       46.35039        2.55916        0.30960
       565         1        2.00000       46.66925       19.05241        2.40785
       566         1        2.00000       46.66925       19.05241        6.60434
       567         1        2.00000       46.66925        5.51462        4.50609
       568         1        2.00000       46.66925        5.51462        0.30960
       569         1        2.00000       46.94321        8.49063        0.30960
       570         1        2.00000       46.94321        8.49063        4.50609
       571         1        2.00000       46.94321       22.02842        6.60434
       572         1        2.00000       46.94321       22.02842        2.40785
       573         1        2.00000       47.25149       11.48167        0.30960
       574         1        2.00000       47.25149       11.48167        4.50609
       575         1        2.00000       47.25149       25.01946        6.60434
       576         1        2.00000       47.25149       25.01946        2.40785
       577         1        2.00000       47.65084       14.45868        0.30960
       578         1        2.00000       47.65084       14.45868        4.50609
       579         1        2.00000       47.65084        0.92089        2.40785
       580         1        2.00000       47.65084        0.92089        6.60434
       581         1        2.00000       48.02213       17.40611        0.30959
       582         1        2.00000       48.02213       17.40611        4.50609
       583         1        2.00000       48.02213        3.86832        6.60433
       584         1        2.00000       48.02213        3.86832        2.40784
       585         1        2.00000       48.29013       20.36620        0.30959
       586         1        2.00000       48.29013       20.36620        4.50609
       587         1        2.00000       48.29013        6.82841        2.40784
       588         1        2.00000       48.29013        6.82841        6.60433
       589         1        2.00000       48.54860        9.81766        2.40784
       590         1        2.00000       48.54860        9.81766        6.60433
       591         1        2.00000       48.54860       23.35545        4.50609
       592         1        2.00000       48.54860       23.35545        0.30959
       593         1        2.00000       48.89987       12.81479        6.60433
       594         1        2.00000       48.89987       12.81479        2.40784
       595         1        2.00000       48.89987       26.35258        4.50609
       596         1        2.00000       48.89987       26.35258        0.30959
       597         1        2.00000       49.36199       15.77358        6.60433
       598         1        2.00000       49.36199       15.77358        2.40784
       599         1        2.00000       49.36199        2.23579        4.50609
       600         1        2.00000       49.36199        2.23579        0.30959
       601         1        2.00000       49.66717       18.71440        2.40784
       602         1        2.00000       49.66717       18.71440        6.60433
       603         1        2.00000       49.66717        5.17661        4.50609
       604         1        2.00000       49.66717        5.17661        0.30959
       605         1        2.00000       49.88337        8.14888        0.30959
       606         1        2.00000       49.88337        8.14888        4.50609
       607         1        2.00000       49.88337       21.68667        2.40784
       608         1        2.00000       49.88337       21.68667        6.60433
       609         1        2.00000       50.15058       11.15365        0.30959
       610         1        2.00000       50.15058       11.15365        4.50609
       611         1        2.00000       50.15058       24.69144        2.40784
       612         1        2.00000       50.15058       24.69144        6.60433
       613         1        2.00000       50.64805       14.14829        4.50609
       614         1        2.00000       50.64805       14.14829        0.30959
       615         1        2.00000       50.64805        0.61050        2.40784
       616         1        2.00000       50.64805        0.61050        6.60433
       617         1        2.00000       51.06066       17.08109        4.50609
       618         1        2.00000       51.06066       17.08109        0.30959
       619         1        2.00000       51.06066        3.54330        6.60433
       620         1        2.00000       51.06066        3.54330        2.40784
       621         1        2.00000       51.27018       20.03417        0.30959
       622         1        2.00000       51.27018       20.03417        4.50609
       623         1        2.00000       51.27018        6.49638        2.40784
       624         1        2.00000       51.27018        6.49638        6.60433
       625         1        2.00000       51.45126        9.47548        2.40784
       626         1        2.00000       51.45126        9.47548        6.60433
       627         1        2.00000       51.45126       23.01327        0.30959
       628         1        2.00000       51.45126       23.01327        4.50609
       629         1        2.00000       51.76773       12.48081        6.60433
       630         1        2.00000       51.76773       12.48081        2.40784
       631         1        2.00000       51.76773       26.01860        4.50609
       632         1        2.00000       51.76773       26.01860        0.30959
       633         1        2.00000       52.44112       15.47185        2.40784
       634         1        2.00000       52.44112       15.47185        6.60433
       635         1        2.00000       52.44112        1.93406        0.30959
       636         1        2.00000       52.44112        1.93406        4.50609
       637         1        2.00000       52.69871       18.41034        6.60433
       638         1        2.00000       52.69871       18.41034        2.40784
       639         1        2.00000       52.69871        4.87255        4.50609
       640         1        2.00000       52.69871        4.87255        0.30959
       641         1        2.00000       52.83458       21.37544        2.40784
       642         1        2.00000       52.83458       21.37544        6.60433
       643         1        2.00000       52.83458        7.83765        4.50609
       644         1        2.00000       52.83458        7.83765        0.30959
       645         1        2.00000       52.99333       10.82203        4.50609
       646         1        2.00000       52.99333       10.82203        0.30959
       647         1        2.00000       52.99333       24.35982        6.60433
       648         1        2.00000       52.99333       24.35982        2.40784
       649         1        2.00000       53.76548       13.90355        0.30959
       650         1        2.00000       53.76548       13.90355        4.50609
       651         1        2.00000       53.76548        0.36576        2.40784
       652         1        2.00000       53.76548        0.36576        6.60433
       653         1        2.00000       54.15997       16.82111        0.30959
       654         1        2.00000       54.15997       16.82111        4.50609
       655         1        2.00000       54.15997        3.28332        2.40784
       656         1        2.00000       54.15997        3.28332        6.60433
       657         1        2.00000       54.27312       19.77933        0.30959
       658         1        2.00000       54.27312       19.77933        4.50609
       659         1        2.00000       54.27312        6.24154        2.40784
       660         1        2.00000       54.27312        6.24154        6.60433
       661         1        2.00000       54.36695        9.19533        6.60433
       662         1        2.00000       54.36695        9.19533        2.40784
       663         1        2.00000       54.36695       22.73312        4.50609
       664         1        2.00000       54.36695       22.73312        0.30959
       665         1        2.00000       54.51371       12.11194        2.40784
       666         1        2.00000       54.51371       12.11194        6.60433
       667         1        2.00000       54.51371       25.64973        4.50609
       668         1        2.00000       54.51371       25.64973        0.30959
       669         1        2.00000       55.65413       15.25972        6.60433
       670         1        2.00000       55.65413       15.25972        2.40784
       671         1        2.00000       55.65413        1.72193        0.30959
       672         1        2.00000       55.65413        1.72193        4.50609
       673         1        2.00000       55.75662       18.23318        6.60433
       674         1        2.00000       55.75662       18.23318        2.40784
       675         1        2.00000       55.75662        4.69539        4.50609
       676         1        2.00000       55.75662        4.69539        0.30959
       677         1        2.00000       55.80406       21.19558        2.40784
       678         1        2.00000       55.80406       21.19558        6.60433
       679         1        2.00000       55.80406        7.65779        4.50609
       680         1        2.00000       55.80406        7.65779        0.30959
       681         1        2.00000       55.85801       10.63924        0.30959
       682         1        2.00000       55.85801       10.63924        4.50609
       683         1        2.00000       55.85801       24.17703        6.60433
       684         1        2.00000       55.85801       24.17703        2.40784
       685         1        2.00000       57.29265       12.00732        2.40784
       686         1        2.00000       57.29265       12.00732        6.60433
       687         1        2.00000       57.29265       25.54511        4.50609
       688         1        2.00000       57.29265       25.54511        0.30959
       689         1        2.00000       57.29265        9.10032        2.40784
       690         1        2.00000       57.29265        9.10032        6.60433
       691         1        2.00000       57.29265       22.63811        0.30959
       692         1        2.00000       57.29265       22.63811        4.50609
       693         1        2.00000       57.29265       19.69586        0.30959
       694         1        2.00000       57.29265       19.69586        4.50609
       695         1        2.00000       57.29265        6.15807        2.40784
       696         1        2.00000       57.29265        6.15807        6.60433
       697         1        2.00000       57.29265       16.76647        0.30959
       698         1        2.00000       57.29265       16.76647        4.50609
       699         1        2.00000       57.29265        3.22868        6.60433
       700         1        2.00000       57.29265        3.22868        2.40784
       701         1        2.00000       57.29257       13.93063        0.30959
       702         1        2.00000       57.29257       13.93063        4.50609
       703         1        2.00000       57.29257        0.39284        2.40784
       704         1        2.00000       57.29257        0.39284        6.60433
       705         1        2.00000       58.72722       10.63924        0.30959
       706         1        2.00000       58.72722       10.63924        4.50609
       707         1        2.00000       58.72722       24.17703        6.60433
       708         1        2.00000       58.72722       24.17703        2.40784
       709         1        2.00000       58.78125       21.19558        2.40784
       710         1        2.00000       58.78125       21.19558        6.60433
       711         1        2.00000       58.78125        7.65779        4.50609
       712         1        2.00000       58.78125        7.65779        0.30959
       713         1        2.00000       58.82868       18.23316        2.40784
       714         1        2.00000       58.82868       18.23316        6.60433
       715         1        2.00000       58.82868        4.69537        4.50609
       716         1        2.00000       58.82868        4.69537        0.30959
       717         1        2.00000       58.93110       15.25972        6.60433
       718         1        2.00000       58.93110       15.25972        2.40784
       719         1        2.00000       58.93110        1.72193        0.30959
       720         1        2.00000       58.93110        1.72193        4.50609
       721         1        2.00000       60.07152       12.11191        2.40784
       722         1        2.00000       60.07152       12.11191        6.60433
       723         1        2.00000       60.07152       25.64970        4.50609
       724         1        2.00000       60.07152       25.64970        0.30959
       725         1        2.00000       60.21836        9.19530        2.40784
       726         1        2.00000       60.21836        9.19530        6.60433
       727         1        2.00000       60.21836       22.73309        0.30959
       728         1        2.00000       60.21836       22.73309        4.50609
       729         1        2.00000       60.31211       19.77931        0.30959
       730         1        2.00000       60.31211       19.77931        4.50609
       731         1        2.00000       60.31211        6.24152        2.40784
       732         1        2.00000       60.31211        6.24152        6.60433
       733         1        2.00000       60.42534       16.82108        4.50609
       734         1        2.00000       60.42534       16.82108        0.30959
       735         1        2.00000       60.42534        3.28329        2.40784
       736         1        2.00000       60.42534        3.28329        6.60433
       737         1        2.00000       60.81975       13.90355        0.30959
       738         1        2.00000       60.81975       13.90355        4.50609
       739         1        2.00000       60.81975        0.36576        6.60433
       740         1        2.00000       60.81975        0.36576        2.40784
       741         1        2.00000       61.59198       10.82197        0.30960
       742         1        2.00000       61.59198       10.82197        4.50609
       743         1        2.00000       61.59198       24.35976        6.60434
       744         1        2.00000       61.59198       24.35976        2.40785
       745         1        2.00000       61.75073       21.37541        2.40785
       746         1        2.00000       61.75073       21.37541        6.60434
       747         1        2.00000       61.75073        7.83762        0.30960
       748         1        2.00000       61.75073        7.83762        4.50609
       749         1        2.00000       61.88660       18.41031        6.60434
       750         1        2.00000       61.88660       18.41031        2.40785
       751         1        2.00000       61.88660        4.87252        0.30960
       752         1        2.00000       61.88660        4.87252        4.50609
       753         1        2.00000       62.14419       15.47183        2.40785
       754         1        2.00000       62.14419       15.47183        6.60434
       755         1        2.00000       62.14419        1.93404        0.30960
       756         1        2.00000       62.14419        1.93404        4.50609
       757         1        2.00000       62.81758       12.48079        6.60434
       758         1        2.00000       62.81758       12.48079        2.40785
       759         1        2.00000       62.81758       26.01858        0.30960
       760         1        2.00000       62.81758       26.01858        4.50609
       761         1        2.00000       63.13405        9.47545        2.40785
       762         1        2.00000       63.13405        9.47545        6.60434
       763         1        2.00000       63.13405       23.01324        0.30960
       764         1        2.00000       63.13405       23.01324        4.50609
       765         1        2.00000       63.31513       20.03412        4.50609
       766         1        2.00000       63.31513       20.03412        0.30960
       767         1        2.00000       63.31513        6.49633        2.40785
       768         1        2.00000       63.31513        6.49633        6.60434
       769         1        2.00000       63.52465       17.08106        4.50609
       770         1        2.00000       63.52465       17.08106        0.30960
       771         1        2.00000       63.52465        3.54327        2.40785
       772         1        2.00000       63.52465        3.54327        6.60434
       773         1        2.00000       63.93718       14.14826        4.50609
       774         1        2.00000       63.93718       14.14826        0.30960
       775         1        2.00000       63.93718        0.61047        6.60434
       776         1        2.00000       63.93718        0.61047        2.40785
       777         1        2.00000       64.43473       11.15360        4.50609
       778         1        2.00000       64.43473       11.15360        0.30960
       779         1        2.00000       64.43473       24.69139        2.40785
       780         1        2.00000       64.43473       24.69139        6.60434
       781         1        2.00000       64.70194        8.14886        0.30960
       782         1        2.00000       64.70194        8.14886        4.50609
       783         1        2.00000       64.70194       21.68665        2.40785
       784         1        2.00000       64.70194       21.68665        6.60434
       785         1        2.00000       64.91814       18.71434        6.60434
       786         1        2.00000       64.91814       18.71434        2.40785
       787         1        2.00000       64.91814        5.17655        4.50609
       788         1        2.00000       64.91814        5.17655        0.30960
       789         1        2.00000       65.22324       15.77353        6.60434
       790         1        2.00000       65.22324       15.77353        2.40785
       791         1        2.00000       65.22324        2.23574        0.30960
       792         1        2.00000       65.22324        2.23574        4.50609
       793         1        2.00000       65.68543       12.81474        2.40785
       794         1        2.00000       65.68543       12.81474        6.60434
       795         1        2.00000       65.68543       26.35253        0.30960
       796         1        2.00000       65.68543       26.35253        4.50609
       797         1        2.00000       66.03671        9.81761        2.40785
       798         1        2.00000       66.03671        9.81761        6.60434
       799         1        2.00000       66.03671       23.35540        0.30960
       800         1        2.00000       66.03671       23.35540        4.50609
       801         1        2.00000       66.29510       20.36614        4.50609
       802         1        2.00000       66.29510       20.36614        0.30960
       803         1        2.00000       66.29510        6.82835        2.40785
       804         1        2.00000       66.29510        6.82835        6.60434
       805         1        2.00000       66.56318       17.40605        0.30960
       806         1        2.00000       66.56318       17.40605        4.50609
       807         1        2.00000       66.56318        3.86826        2.40785
       808         1        2.00000       66.56318        3.86826        6.60434
       809         1        2.00000       66.93439       14.45863        0.30960
       810         1        2.00000       66.93439       14.45863        4.50609
       811         1        2.00000       66.93439        0.92084        6.60434
       812         1        2.00000       66.93439        0.92084        2.40785
       813         1        2.00000       67.33381       11.48162        0.30960
       814         1        2.00000       67.33381       11.48162        4.50609
       815         1        2.00000       67.33381       25.01941        2.40785
       816         1        2.00000       67.33381       25.01941        6.60434
       817         1        2.00000       67.64210        8.49058        0.30960
       818         1        2.00000       67.64210        8.49058        4.50609
       819         1        2.00000       67.64202       22.02837        2.40785
       820         1        2.00000       67.64202       22.02837        6.60434
       821         1        2.00000       67.91606       19.05235        6.60434
       822         1        2.00000       67.91606       19.05235        2.40785
       823         1        2.00000       67.91606        5.51456        0.30960
       824         1        2.00000       67.91606        5.51456        4.50609
       825         1        2.00000       68.23492       16.09689        6.60434
       826         1        2.00000       68.23492       16.09689        2.40785
       827         1        2.00000       68.23492        2.55910        0.30960
       828         1        2.00000       68.23492        2.55910        4.50609
       829         1        2.00000       68.61726       13.13434        2.40785
       830         1        2.00000       68.61726       13.13434        6.60434
       831         1        2.00000       68.61726       26.67213        0.30960
       832         1        2.00000       68.61726       26.67213        4.50609
       833         1        2.00000       68.96273       10.15177        2.40785
       834         1        2.00000       68.96273       10.15177        6.60434
       835         1        2.00000       68.96273       23.68956        4.50609
       836         1        2.00000       68.96273       23.68956        0.30960
       837         1        2.00000       69.26005       20.70751        0.30960
       838         1        2.00000       69.26005       20.70751        4.50609
       839         1        2.00000       69.26005        7.16972        6.60434
       840         1        2.00000       69.26005        7.16972        2.40785
       841         1        2.00000       69.56087       17.74043        0.30960
       842         1        2.00000       69.56087       17.74043        4.50609
       843         1        2.00000       69.56087        4.20264        2.40785
       844         1        2.00000       69.56087        4.20264        6.60434
       845         1        2.00000       69.90816       14.78045        0.30960
       846         1        2.00000       69.90816       14.78045        4.50609
       847         1        2.00000       69.90816        1.24266        6.60434
       848         1        2.00000       69.90816        1.24266        2.40785
       849         1        2.00000       70.26754       11.80790        4.50609
       850         1        2.00000       70.26754       11.80790        0.30960
       851         1        2.00000       70.26754       25.34569        6.60434
       852         1        2.00000       70.26754       25.34569        2.40785
       853         1        2.00000       70.58933        8.82707        4.50609
       854         1        2.00000       70.58933        8.82707        0.30960
       855         1        2.00000       70.58933       22.36486        6.60434
       856         1        2.00000       70.58933       22.36486        2.40785
       857         1        2.00000       70.89317       19.39045        6.60434
       858         1        2.00000       70.89317       19.39045        2.40785
       859         1        2.00000       70.89317        5.85266        0.30960
       860         1        2.00000       70.89317        5.85266        4.50609
       861         1        2.00000       71.21791        2.88821        0.30960
       862         1        2.00000       71.21791       16.42600        6.60434
       863         1        2.00000       71.21791       16.42600        2.40785
       864         1        2.00000       71.21791        2.88821        4.50609
       865         1        2.00000       71.56878       13.45922        2.40785
       866         1        2.00000       71.56878       13.45922        6.60434
       867         1        2.00000       71.56878       26.99701        0.30960
       868         1        2.00000       71.56878       26.99701        4.50609
       869         1        2.00000       71.90631       10.48304        2.40785
       870         1        2.00000       71.90631       10.48304        6.60434
       871         1        2.00000       71.90631       24.02083        4.50609
       872         1        2.00000       71.90631       24.02083        0.30960
       873         1        2.00000       72.22143       21.04390        4.50609
       874         1        2.00000       72.22143       21.04390        0.30960
       875         1        2.00000       72.22143        7.50611        6.60434
       876         1        2.00000       72.22143        7.50611        2.40785
       877         1        2.00000       72.53829       18.07414        0.30960
       878         1        2.00000       72.53829       18.07414        4.50609
       879         1        2.00000       72.53829        4.53635        6.60434
       880         1        2.00000       72.53829        4.53635        2.40785
       881         1        2.00000       72.87526        1.57028        6.60434
       882         1        2.00000       72.87526       15.10807        4.50609
       883         1        2.00000       72.87526       15.10807        0.30960
       884         1        2.00000       72.87526        1.57028        2.40785
       885         1        2.00000       73.21684       12.13655        4.50609
       886         1        2.00000       73.21684       12.13655        0.30960
       887         1        2.00000       73.21684       25.67434        6.60434
       888         1        2.00000       73.21684       25.67434        2.40785
       889         1        2.00000       73.54261        9.16043        4.50609
       890         1        2.00000       73.54261        9.16043        0.30960
       891         1        2.00000       73.54261       22.69822        2.40785
       892         1        2.00000       73.54261       22.69822        6.60434
       893         1        2.00000       73.86106       19.72494        2.40786
       894         1        2.00000       73.86106       19.72494        6.60435
       895         1        2.00000       73.86106        6.18715        4.50609
       896         1        2.00000       73.86106        6.18715        0.30960
       897         1        2.00000       74.18921       16.75681        2.40786
       898         1        2.00000       74.18921       16.75681        6.60434
       899         1        2.00000       74.18921        3.21902        4.50610
       900         1        2.00000       74.18921        3.21902        0.30961
       901         1        2.00000       74.52706       13.78794        6.60434
       902         1        2.00000       74.52706        0.25015        0.30961
       903         1        2.00000       74.52706       13.78794        2.40785
       904         1        2.00000       74.52706        0.25015        4.50610
       905         1        2.00000       74.85855       24.35199        0.30961
       906         1        2.00000       74.85855       10.81420        6.60434
       907         1        2.00000       74.85855       24.35199        4.50610
       908         1        2.00000       74.85855       10.81420        2.40785
       909         1        2.00000       75.18145       21.37728        0.30961
       910         1        2.00000       75.18145        7.83949        6.60435
       911         1        2.00000       75.18145       21.37728        4.50610
       912         1        2.00000       75.18145        7.83949        2.40786
       913         1        2.00000       75.50706       18.40652        0.30961
       914         1        2.00000       75.50706        4.86873        6.60435
       915         1        2.00000       75.50706       18.40652        4.50610
       916         1        2.00000       75.50706        4.86873        2.40786
       917         1        2.00000       75.84030       15.43817        0.30961
       918         1        2.00000       75.84030        1.90038        6.60435
       919         1        2.00000       75.84030       15.43817        4.50610
       920         1        2.00000       75.84030        1.90038        2.40786
       921         1        2.00000       76.17274       26.00477        6.60435
       922         1        2.00000       76.17274       12.46698        0.30961
       923         1        2.00000       76.17274       26.00477        2.40786
       924         1        2.00000       76.17274       12.46698        4.50610
       925         1        2.00000       76.49858       23.03033        6.60435
       926         1        2.00000       76.49858        9.49254        0.30961
       927         1        2.00000       76.49858       23.03033        2.40786
       928         1        2.00000       76.49858        9.49254        4.50610
       929         1        2.00000       76.82475       20.05729        6.60435
       930         1        2.00000       76.82475        6.51950        0.30961
       931         1        2.00000       76.82475       20.05729        2.40786
       932         1        2.00000       76.82475        6.51950        4.50610
       933         1        2.00000       77.15647       17.08802        6.60435
       934         1        2.00000       77.15647        3.55023        0.30961
       935         1        2.00000       77.15647       17.08802        2.40786
       936         1        2.00000       77.15647        3.55023        4.50610
       937         1        2.00000       77.48820       14.11875        6.60435
       938         1        2.00000       77.48820        0.58096        0.30961
       939         1        2.00000       77.48820       14.11875        2.40786
       940         1        2.00000       77.48820        0.58096        4.50610
       941         1        2.00000       77.81428       24.68351        0.30961
       942         1        2.00000       77.81428       11.14572        6.60435
       943         1        2.00000       77.81428       24.68351        4.50610
       944         1        2.00000       77.81428       11.14572        2.40786
       945         1        2.00000       78.14021       21.70904        0.30961
       946         1        2.00000       78.14021        8.17125        6.60435
       947         1        2.00000       78.14021       21.70904        4.50610
       948         1        2.00000       78.14021        8.17125        2.40786
       949         1        2.00000       78.47257       18.73784        0.30961
       950         1        2.00000       78.47257        5.20005        6.60435
       951         1        2.00000       78.47257       18.73784        4.50610
       952         1        2.00000       78.47257        5.20005        2.40786
       953         1        2.00000       78.80580       15.76952        0.30961
       954         1        2.00000       78.80580        2.23173        6.60435
       955         1        2.00000       78.80580       15.76952        4.50610
       956         1        2.00000       78.80580        2.23173        2.40786
       957         1        2.00000       79.13141       26.33652        6.60435
       958         1        2.00000       79.13141       12.79873        0.30961
       959         1        2.00000       79.13141       26.33652        2.40786
       960         1        2.00000       79.13141       12.79873        4.50610
       961         2       -2.00000       79.45440       23.36181        0.30961
       962         2       -2.00000       79.45440        9.82402        6.60435
       963         2       -2.00000       79.45440       23.36181        4.50610
       964         2       -2.00000       79.45440        9.82402        2.40786
       965         2       -2.00000        0.33069       20.38813        0.30961
       966         2       -2.00000        0.33069        6.85034        6.60435
       967         2       -2.00000        0.33069       20.38813        4.50610
       968         2       -2.00000        0.33069        6.85034        2.40786
       969         2       -2.00000        0.66838       17.41924        0.30961
       970         2       -2.00000        0.66838        3.88145        6.60435
       971         2       -2.00000        0.66838       17.41924        4.50610
       972         2       -2.00000        0.66838        3.88145        2.40786
       973         2       -2.00000        0.99653       14.45105        0.30961
       974         2       -2.00000        0.99653        0.91326        6.60435
       975         2       -2.00000        0.99653       14.45105        4.50610
       976         2       -2.00000        0.99653        0.91326        2.40786
       977         2       -2.00000        1.31498       25.01556        6.60435
       978         2       -2.00000        1.31506       11.47777        0.30961
       979         2       -2.00000        1.31498       25.01556        2.40786
       980         2       -2.00000        1.31498       11.47777        4.50610
       981         2       -2.00000        1.64091       22.03950        6.60435
       982         2       -2.00000        1.64091        8.50171        0.30961
       983         2       -2.00000        1.64091       22.03950        2.40786
       984         2       -2.00000        1.64091        8.50171        4.50610
       985         2       -2.00000        1.98233       19.06800        6.60435
       986         2       -2.00000        1.98233        5.53021        0.30961
       987         2       -2.00000        1.98233       19.06800        2.40786
       988         2       -2.00000        1.98233        5.53021        4.50610
       989         2       -2.00000        2.31930       16.10187        6.60435
       990         2       -2.00000        2.31930        2.56408        0.30961
       991         2       -2.00000        2.31930       16.10187        2.40786
       992         2       -2.00000        2.31930        2.56408        4.50610
       993         2       -2.00000        2.63617       26.66988        0.30962
       994         2       -2.00000        2.63617       13.13209        6.60435
       995         2       -2.00000        2.63617       26.66988        4.50610
       996         2       -2.00000        2.63617       13.13209        2.40786
       997         2       -2.00000        2.95145       23.69297        0.30961
       998         2       -2.00000        2.95145       10.15518        6.60435
       999         2       -2.00000        2.95145       23.69297        4.50610
      1000         2       -2.00000        2.95145       10.15518        2.40786
      1001         2       -2.00000        3.28889       20.71688        0.30962
      1002         2       -2.00000        3.28889        7.17909        6.60435
      1003         2       -2.00000        3.28889       20.71688        4.50611
      1004         2       -2.00000        3.28889        7.17909        2.40786
      1005         2       -2.00000        3.63969       17.75005        0.30962
      1006         2       -2.00000        3.63969        4.21226        6.60436
      1007         2       -2.00000        3.63969       17.75005        4.50611
      1008         2       -2.00000        3.63969        4.21226        2.40786
      1009         2       -2.00000        3.96434       14.78554        0.30962
      1010         2       -2.00000        3.96434        1.24775        6.60436
      1011         2       -2.00000        3.96434       14.78554        4.50611
      1012         2       -2.00000        3.96434        1.24775        2.40786
      1013         2       -2.00000        4.26834       25.34889        6.60436
      1014         2       -2.00000        4.26834       11.81110        0.30962
      1015         2       -2.00000        4.26834       25.34889        2.40786
      1016         2       -2.00000        4.26834       11.81110        4.50611
      1017         2       -2.00000        4.59029       22.36814        6.60436
      1018         2       -2.00000        4.59029        8.83035        0.30962
      1019         2       -2.00000        4.59029       22.36814        2.40786
      1020         2       -2.00000        4.59029        8.83035        4.50611
      1021         2       -2.00000        4.94943       19.39565        2.40786
      1022         2       -2.00000        4.94943       19.39565        6.60436
      1023         2       -2.00000        4.94943        5.85786        0.30962
      1024         2       -2.00000        4.94943        5.85786        4.50611
      1025         2       -2.00000        5.29665       16.43558        2.40786
      1026         2       -2.00000        5.29665       16.43558        6.60436
      1027         2       -2.00000        5.29665        2.89779        0.30962
      1028         2       -2.00000        5.29665        2.89779        4.50611
      1029         2       -2.00000        5.59747       27.00627        0.30962
      1030         2       -2.00000        5.59747       27.00627        4.50611
      1031         2       -2.00000        5.59747       13.46848        2.40786
      1032         2       -2.00000        5.59747       13.46848        6.60436
      1033         2       -2.00000        5.89502       24.02422        0.30962
      1034         2       -2.00000        5.89502       24.02422        4.50611
      1035         2       -2.00000        5.89502       10.48643        2.40786
      1036         2       -2.00000        5.89502       10.48643        6.60436
      1037         2       -2.00000        6.24066       21.04181        0.30962
      1038         2       -2.00000        6.24066       21.04181        4.50611
      1039         2       -2.00000        6.24066        7.50402        2.40786
      1040         2       -2.00000        6.24066        7.50402        6.60436
      1041         2       -2.00000        6.62252       18.07915        4.50611
      1042         2       -2.00000        6.62252       18.07915        0.30962
      1043         2       -2.00000        6.62252        4.54136        6.60436
      1044         2       -2.00000        6.62252        4.54136        2.40786
      1045         2       -2.00000        6.94145       15.12366        4.50611
      1046         2       -2.00000        6.94145       15.12366        0.30962
      1047         2       -2.00000        6.94145        1.58587        6.60436
      1048         2       -2.00000        6.94145        1.58587        2.40786
      1049         2       -2.00000        7.21557       25.68538        2.40786
      1050         2       -2.00000        7.21557       25.68538        6.60436
      1051         2       -2.00000        7.21557       12.14759        4.50611
      1052         2       -2.00000        7.21557       12.14759        0.30962
      1053         2       -2.00000        7.52426       22.69440        2.40786
      1054         2       -2.00000        7.52426       22.69440        6.60436
      1055         2       -2.00000        7.52426        9.15661        0.30962
      1056         2       -2.00000        7.52426        9.15661        4.50611
      1057         2       -2.00000        7.92296       19.71744        2.40786
      1058         2       -2.00000        7.92296       19.71744        6.60436
      1059         2       -2.00000        7.92296        6.17965        4.50611
      1060         2       -2.00000        7.92296        6.17965        0.30962
      1061         2       -2.00000        8.29426       16.76999        6.60436
      1062         2       -2.00000        8.29426       16.76999        2.40786
      1063         2       -2.00000        8.29426        3.23220        0.30962
      1064         2       -2.00000        8.29426        3.23220        4.50611
      1065         2       -2.00000        8.56242       13.80990        6.60436
      1066         2       -2.00000        8.56242       13.80990        2.40786
      1067         2       -2.00000        8.56242        0.27211        0.30962
      1068         2       -2.00000        8.56242        0.27211        4.50611
      1069         2       -2.00000        8.82104       24.35836        0.30962
      1070         2       -2.00000        8.82104       24.35836        4.50611
      1071         2       -2.00000        8.82104       10.82057        2.40786
      1072         2       -2.00000        8.82104       10.82057        6.60436
      1073         2       -2.00000        9.17263       21.36144        4.50611
      1074         2       -2.00000        9.17263       21.36144        0.30962
      1075         2       -2.00000        9.17263        7.82365        2.40786
      1076         2       -2.00000        9.17263        7.82365        6.60436
      1077         2       -2.00000        9.63419       18.40243        4.50611
      1078         2       -2.00000        9.63419       18.40243        0.30962
      1079         2       -2.00000        9.63419        4.86464        6.60436
      1080         2       -2.00000        9.63419        4.86464        2.40786
      1081         2       -2.00000        9.93930       15.46167        4.50611
      1082         2       -2.00000        9.93930       15.46167        0.30962
      1083         2       -2.00000        9.93930        1.92388        6.60436
      1084         2       -2.00000        9.93930        1.92388        2.40786
      1085         2       -2.00000       10.15566       26.02713        6.60436
      1086         2       -2.00000       10.15566       26.02713        2.40786
      1087         2       -2.00000       10.15566       12.48934        0.30962
      1088         2       -2.00000       10.15566       12.48934        4.50611
      1089         2       -2.00000       10.42374       23.02237        6.60436
      1090         2       -2.00000       10.42374       23.02237        2.40786
      1091         2       -2.00000       10.42374        9.48458        0.30962
      1092         2       -2.00000       10.42374        9.48458        4.50611
      1093         2       -2.00000       10.91986       20.02770        6.60436
      1094         2       -2.00000       10.91986       20.02770        2.40786
      1095         2       -2.00000       10.91986        6.48991        0.30962
      1096         2       -2.00000       10.91986        6.48991        4.50611
      1097         2       -2.00000       11.33271       17.09506        6.60436
      1098         2       -2.00000       11.33271       17.09506        2.40786
      1099         2       -2.00000       11.33271        3.55727        0.30962
      1100         2       -2.00000       11.33271        3.55727        4.50611
      1101         2       -2.00000       11.54239       14.14198        2.40786
      1102         2       -2.00000       11.54239       14.14198        6.60436
      1103         2       -2.00000       11.54239        0.60419        0.30962
      1104         2       -2.00000       11.54239        0.60419        4.50611
      1105         2       -2.00000       11.72347       24.70084        0.30962
      1106         2       -2.00000       11.72347       24.70084        4.50611
      1107         2       -2.00000       11.72347       11.16305        2.40786
      1108         2       -2.00000       11.72347       11.16305        6.60436
      1109         2       -2.00000       12.04010       21.69604        4.50611
      1110         2       -2.00000       12.04010       21.69604        0.30962
      1111         2       -2.00000       12.04010        8.15825        2.40786
      1112         2       -2.00000       12.04010        8.15825        6.60436
      1113         2       -2.00000       12.71348       18.70424        4.50611
      1114         2       -2.00000       12.71348       18.70424        0.30962
      1115         2       -2.00000       12.71348        5.16645        6.60436
      1116         2       -2.00000       12.71348        5.16645        2.40786
      1117         2       -2.00000       12.97083       15.76562        4.50611
      1118         2       -2.00000       12.97083       15.76562        0.30962
      1119         2       -2.00000       12.97083        2.22783        6.60436
      1120         2       -2.00000       12.97083        2.22783        2.40786
      1121         2       -2.00000       13.10686       26.33820        6.60436
      1122         2       -2.00000       13.10686       26.33820        2.40786
      1123         2       -2.00000       13.10686       12.80041        4.50611
      1124         2       -2.00000       13.10686       12.80041        0.30962
      1125         2       -2.00000       13.26665       23.35355        6.60436
      1126         2       -2.00000       13.26665       23.35355        2.40786
      1127         2       -2.00000       13.26665        9.81576        0.30962
      1128         2       -2.00000       13.26665        9.81576        4.50611
      1129         2       -2.00000       14.03792        6.73364        4.50611
      1130         2       -2.00000       14.03792        6.73364        0.30963
      1131         2       -2.00000       14.03792       20.27143        2.40786
      1132         2       -2.00000       14.03792       20.27143        6.60436
      1133         2       -2.00000       14.43178       17.35488        2.40787
      1134         2       -2.00000       14.43178       17.35488        6.60437
      1135         2       -2.00000       14.43178        3.81709        0.30963
      1136         2       -2.00000       14.43178        3.81709        4.50612
      1137         2       -2.00000       14.54532       14.39657        6.60437
      1138         2       -2.00000       14.54532       14.39657        2.40787
      1139         2       -2.00000       14.54532        0.85878        0.30963
      1140         2       -2.00000       14.54532        0.85878        4.50612
      1141         2       -2.00000       14.63947       24.98090        0.30963
      1142         2       -2.00000       14.63947       24.98090        4.50612
      1143         2       -2.00000       14.63947       11.44311        2.40787
      1144         2       -2.00000       14.63947       11.44311        6.60437
      1145         2       -2.00000       14.78408       22.06652        4.50612
      1146         2       -2.00000       14.78408       22.06652        0.30963
      1147         2       -2.00000       14.78408        8.52873        6.60437
      1148         2       -2.00000       14.78408        8.52873        2.40787
      1149         2       -2.00000       15.92737       18.91478        0.30963
      1150         2       -2.00000       15.92737       18.91478        4.50612
      1151         2       -2.00000       15.92737        5.37699        2.40787
      1152         2       -2.00000       15.92737        5.37699        6.60437
      1153         2       -2.00000       16.02875       15.94216        0.30963
      1154         2       -2.00000       16.02875       15.94216        4.50612
      1155         2       -2.00000       16.02875        2.40437        2.40787
      1156         2       -2.00000       16.02875        2.40437        6.60437
      1157         2       -2.00000       16.07642       26.51785        2.40787
      1158         2       -2.00000       16.07642       26.51785        6.60437
      1159         2       -2.00000       16.07642       12.98006        4.50612
      1160         2       -2.00000       16.07642       12.98006        0.30963
      1161         2       -2.00000       16.13101       23.53580        6.60437
      1162         2       -2.00000       16.13101       23.53580        2.40787
      1163         2       -2.00000       16.13101        9.99801        0.30963
      1164         2       -2.00000       16.13101        9.99801        4.50612
      1165         2       -2.00000       17.56502       22.17076        0.30963
      1166         2       -2.00000       17.56502       22.17076        4.50612
      1167         2       -2.00000       17.56502        8.63297        2.40787
      1168         2       -2.00000       17.56502        8.63297        6.60437
      1169         2       -2.00000       17.56502       25.07556        4.50612
      1170         2       -2.00000       17.56502       25.07556        0.30963
      1171         2       -2.00000       17.56502       11.53777        2.40787
      1172         2       -2.00000       17.56502       11.53777        6.60437
      1173         2       -2.00000       17.56502       14.47999        6.60437
      1174         2       -2.00000       17.56502       14.47999        2.40787
      1175         2       -2.00000       17.56502        0.94220        0.30963
      1176         2       -2.00000       17.56502        0.94220        4.50612
      1177         2       -2.00000       17.56502       17.40908        6.60437
      1178         2       -2.00000       17.56502       17.40908        2.40787
      1179         2       -2.00000       17.56502        3.87129        4.50612
      1180         2       -2.00000       17.56502        3.87129        0.30963
      1181         2       -2.00000       17.56502       20.24363        2.40787
      1182         2       -2.00000       17.56502       20.24363        6.60437
      1183         2       -2.00000       17.56502        6.70584        0.30963
      1184         2       -2.00000       17.56502        6.70584        4.50612
      1185         2       -2.00000       18.99895       23.53580        6.60437
      1186         2       -2.00000       18.99895       23.53580        2.40787
      1187         2       -2.00000       18.99895        9.99801        4.50612
      1188         2       -2.00000       18.99895        9.99801        0.30963
      1189         2       -2.00000       19.05353       26.51785        2.40787
      1190         2       -2.00000       19.05353       26.51785        6.60437
      1191         2       -2.00000       19.05353       12.98006        0.30963
      1192         2       -2.00000       19.05353       12.98006        4.50612
      1193         2       -2.00000       19.10121       15.94216        0.30963
      1194         2       -2.00000       19.10121       15.94216        4.50612
      1195         2       -2.00000       19.10121        2.40437        6.60437
      1196         2       -2.00000       19.10121        2.40437        2.40787
      1197         2       -2.00000       19.20259       18.91478        0.30963
      1198         2       -2.00000       19.20259       18.91478        4.50612
      1199         2       -2.00000       19.20259        5.37699        6.60437
      1200         2       -2.00000       19.20259        5.37699        2.40787
      1201         2       -2.00000       20.34595       22.06654        4.50611
      1202         2       -2.00000       20.34595       22.06654        0.30962
      1203         2       -2.00000       20.34595        8.52875        2.40786
      1204         2       -2.00000       20.34595        8.52875        6.60436
      1205         2       -2.00000       20.49056       24.98093        4.50611
      1206         2       -2.00000       20.49056       24.98093        0.30962
      1207         2       -2.00000       20.49056       11.44314        6.60436
      1208         2       -2.00000       20.49056       11.44314        2.40786
      1209         2       -2.00000       20.58472       14.39660        6.60436
      1210         2       -2.00000       20.58472       14.39660        2.40786
      1211         2       -2.00000       20.58472        0.85881        4.50611
      1212         2       -2.00000       20.58472        0.85881        0.30962
      1213         2       -2.00000       20.69818       17.35491        2.40786
      1214         2       -2.00000       20.69818       17.35491        6.60436
      1215         2       -2.00000       20.69818        3.81712        4.50611
      1216         2       -2.00000       20.69818        3.81712        0.30962
      1217         2       -2.00000       21.09204       20.27146        6.60436
      1218         2       -2.00000       21.09204       20.27146        2.40786
      1219         2       -2.00000       21.09204        6.73367        0.30962
      1220         2       -2.00000       21.09204        6.73367        4.50611
      1221         2       -2.00000       21.86339       23.35358        2.40786
      1222         2       -2.00000       21.86339       23.35358        6.60436
      1223         2       -2.00000       21.86339        9.81579        0.30962
      1224         2       -2.00000       21.86339        9.81579        4.50611
      1225         2       -2.00000       22.02317       26.33823        2.40786
      1226         2       -2.00000       22.02317       26.33823        6.60436
      1227         2       -2.00000       22.02317       12.80044        0.30962
      1228         2       -2.00000       22.02317       12.80044        4.50611
      1229         2       -2.00000       22.15912       15.76568        0.30962
      1230         2       -2.00000       22.15912       15.76568        4.50611
      1231         2       -2.00000       22.15912        2.22786        6.60436
      1232         2       -2.00000       22.15912        2.22786        2.40786
      1233         2       -2.00000       22.41648       18.70427        0.30962
      1234         2       -2.00000       22.41648       18.70427        4.50611
      1235         2       -2.00000       22.41648        5.16648        2.40786
      1236         2       -2.00000       22.41648        5.16648        6.60436
      1237         2       -2.00000       23.08986       21.69607        0.30962
      1238         2       -2.00000       23.08986       21.69607        4.50611
      1239         2       -2.00000       23.08986        8.15828        6.60436
      1240         2       -2.00000       23.08986        8.15828        2.40786
      1241         2       -2.00000       23.40649       24.70089        4.50611
      1242         2       -2.00000       23.40649       24.70089        0.30962
      1243         2       -2.00000       23.40649       11.16310        2.40786
      1244         2       -2.00000       23.40649       11.16310        6.60436
      1245         2       -2.00000       23.58757       14.14201        6.60436
      1246         2       -2.00000       23.58757       14.14201        2.40786
      1247         2       -2.00000       23.58757        0.60422        4.50611
      1248         2       -2.00000       23.58757        0.60422        0.30962
      1249         2       -2.00000       23.79725       17.09509        2.40786
      1250         2       -2.00000       23.79725       17.09509        6.60436
      1251         2       -2.00000       23.79725        3.55730        4.50611
      1252         2       -2.00000       23.79725        3.55730        0.30962
      1253         2       -2.00000       24.21018       20.02773        6.60436
      1254         2       -2.00000       24.21018       20.02773        2.40786
      1255         2       -2.00000       24.21018        6.48994        0.30962
      1256         2       -2.00000       24.21018        6.48994        4.50611
      1257         2       -2.00000       24.70630       23.02239        2.40786
      1258         2       -2.00000       24.70630       23.02239        6.60436
      1259         2       -2.00000       24.70630        9.48460        0.30962
      1260         2       -2.00000       24.70630        9.48460        4.50611
      1261         2       -2.00000       24.97438       26.02719        2.40786
      1262         2       -2.00000       24.97438       26.02719        6.60436
      1263         2       -2.00000       24.97438       12.48940        0.30962
      1264         2       -2.00000       24.97438       12.48940        4.50611
      1265         2       -2.00000       25.19066       15.46173        0.30962
      1266         2       -2.00000       25.19066       15.46173        4.50611
      1267         2       -2.00000       25.19066        1.92394        2.40786
      1268         2       -2.00000       25.19066        1.92394        6.60436
      1269         2       -2.00000       25.49577       18.40249        4.50611
      1270         2       -2.00000       25.49577       18.40249        0.30962
      1271         2       -2.00000       25.49577        4.86470        2.40786
      1272         2       -2.00000       25.49577        4.86470        6.60436
      1273         2       -2.00000       25.95740       21.36150        0.30962
      1274         2       -2.00000       25.95740       21.36150        4.50611
      1275         2       -2.00000       25.95740        7.82371        6.60436
      1276         2       -2.00000       25.95740        7.82371        2.40786
      1277         2       -2.00000       26.30899       24.35841        0.30962
      1278         2       -2.00000       26.30899       24.35841        4.50611
      1279         2       -2.00000       26.30899       10.82062        6.60436
      1280         2       -2.00000       26.30899       10.82062        2.40786
      1281         2       -2.00000       26.56762       13.80993        6.60436
      1282         2       -2.00000       26.56762       13.80993        2.40786
      1283         2       -2.00000       26.56762        0.27214        4.50611
      1284         2       -2.00000       26.56762        0.27214        0.30962
      1285         2       -2.00000       26.83578       16.77002        2.40786
      1286         2       -2.00000       26.83578       16.77002        6.60436
      1287         2       -2.00000       26.83578        3.23223        4.50611
      1288         2       -2.00000       26.83578        3.23223        0.30962
      1289         2       -2.00000       27.20707       19.71749        6.60436
      1290         2       -2.00000       27.20707       19.71749        2.40786
      1291         2       -2.00000       27.20707        6.17970        0.30962
      1292         2       -2.00000       27.20707        6.17970        4.50611
      1293         2       -2.00000       27.60570       22.69443        2.40786
      1294         2       -2.00000       27.60570       22.69443        6.60436
      1295         2       -2.00000       27.60570        9.15664        0.30962
      1296         2       -2.00000       27.60570        9.15664        4.50611
      1297         2       -2.00000       27.91446       25.68544        2.40786
      1298         2       -2.00000       27.91446       25.68544        6.60436
      1299         2       -2.00000       27.91446       12.14765        0.30962
      1300         2       -2.00000       27.91446       12.14765        4.50611
      1301         2       -2.00000       28.18859       15.12369        0.30962
      1302         2       -2.00000       28.18859       15.12369        4.50611
      1303         2       -2.00000       28.18859        1.58590        2.40786
      1304         2       -2.00000       28.18859        1.58590        6.60436
      1305         2       -2.00000       28.50744       18.07918        0.30962
      1306         2       -2.00000       28.50744       18.07918        4.50611
      1307         2       -2.00000       28.50744        4.54139        2.40786
      1308         2       -2.00000       28.50744        4.54139        6.60436
      1309         2       -2.00000       28.88938       21.04187        0.30962
      1310         2       -2.00000       28.88938       21.04187        4.50611
      1311         2       -2.00000       28.88938        7.50408        2.40786
      1312         2       -2.00000       28.88938        7.50408        6.60436
      1313         2       -2.00000       29.23493       24.02427        0.30962
      1314         2       -2.00000       29.23493       24.02427        4.50611
      1315         2       -2.00000       29.23493       10.48648        6.60436
      1316         2       -2.00000       29.23493       10.48648        2.40786
      1317         2       -2.00000       29.53249       27.00632        4.50611
      1318         2       -2.00000       29.53249       27.00632        0.30962
      1319         2       -2.00000       29.53249       13.46853        2.40786
      1320         2       -2.00000       29.53249       13.46853        6.60436
      1321         2       -2.00000       29.83339       16.43564        2.40786
      1322         2       -2.00000       29.83339       16.43564        6.60436
      1323         2       -2.00000       29.83339        2.89785        4.50611
      1324         2       -2.00000       29.83339        2.89785        0.30962
      1325         2       -2.00000       30.18061       19.39570        2.40786
      1326         2       -2.00000       30.18061       19.39570        6.60436
      1327         2       -2.00000       30.18061        5.85791        0.30962
      1328         2       -2.00000       30.18061        5.85791        4.50611
      1329         2       -2.00000       30.53975       22.36819        2.40786
      1330         2       -2.00000       30.53975       22.36819        6.60436
      1331         2       -2.00000       30.53975        8.83040        0.30962
      1332         2       -2.00000       30.53975        8.83040        4.50611
      1333         2       -2.00000       30.86170       25.34894        2.40786
      1334         2       -2.00000       30.86170       25.34894        6.60435
      1335         2       -2.00000       30.86170       11.81115        0.30961
      1336         2       -2.00000       30.86170       11.81115        4.50610
      1337         2       -2.00000       31.16562       14.78560        4.50610
      1338         2       -2.00000       31.16562       14.78560        0.30961
      1339         2       -2.00000       31.16562        1.24781        2.40786
      1340         2       -2.00000       31.16562        1.24781        6.60435
      1341         2       -2.00000       31.49035       17.75010        0.30961
      1342         2       -2.00000       31.49035       17.75010        4.50610
      1343         2       -2.00000       31.49035        4.21231        2.40786
      1344         2       -2.00000       31.49035        4.21231        6.60435
      1345         2       -2.00000       31.84106       20.71693        0.30961
      1346         2       -2.00000       31.84106       20.71693        4.50610
      1347         2       -2.00000       31.84106        7.17914        2.40786
      1348         2       -2.00000       31.84106        7.17914        6.60435
      1349         2       -2.00000       32.17851       23.69303        0.30961
      1350         2       -2.00000       32.17851       23.69303        4.50610
      1351         2       -2.00000       32.17851       10.15524        2.40786
      1352         2       -2.00000       32.17851       10.15524        6.60435
      1353         2       -2.00000       32.49379       26.66991        0.30961
      1354         2       -2.00000       32.49379       26.66991        4.50610
      1355         2       -2.00000       32.49379       13.13212        2.40786
      1356         2       -2.00000       32.49379       13.13212        6.60435
      1357         2       -2.00000       32.81074       16.10190        2.40786
      1358         2       -2.00000       32.81074       16.10190        6.60435
      1359         2       -2.00000       32.81074        2.56411        4.50610
      1360         2       -2.00000       32.81074        2.56411        0.30961
      1361         2       -2.00000       33.14763       19.06806        6.60435
      1362         2       -2.00000       33.14763       19.06806        2.40786
      1363         2       -2.00000       33.14763        5.53027        4.50610
      1364         2       -2.00000       33.14763        5.53027        0.30961
      1365         2       -2.00000       33.48905       22.03955        2.40786
      1366         2       -2.00000       33.48905       22.03955        6.60435
      1367         2       -2.00000       33.48905        8.50176        0.30961
      1368         2       -2.00000       33.48905        8.50176        4.50610
      1369         2       -2.00000       33.81497       25.01562        6.60435
      1370         2       -2.00000       33.81497       25.01562        2.40786
      1371         2       -2.00000       33.81497       11.47783        0.30961
      1372         2       -2.00000       33.81497       11.47783        4.50610
      1373         2       -2.00000       34.13351       14.45110        0.30961
      1374         2       -2.00000       34.13351       14.45110        4.50610
      1375         2       -2.00000       34.13351        0.91331        6.60435
      1376         2       -2.00000       34.13351        0.91331        2.40786
      1377         2       -2.00000       34.46166       17.41929        0.30961
      1378         2       -2.00000       34.46166       17.41929        4.50610
      1379         2       -2.00000       34.46166        3.88150        6.60435
      1380         2       -2.00000       34.46166        3.88150        2.40786
      1381         2       -2.00000       34.79934        6.85039        6.60435
      1382         2       -2.00000       34.79934       20.38818        0.30961
      1383         2       -2.00000       34.79934        6.85039        2.40786
      1384         2       -2.00000       34.79934       20.38818        4.50610
      1385         2       -2.00000       35.13083        9.82408        6.60435
      1386         2       -2.00000       35.13083       23.36187        0.30961
      1387         2       -2.00000       35.13083        9.82408        2.40786
      1388         2       -2.00000       35.13083       23.36187        4.50610
      1389         2       -2.00000       35.45390       12.79876        6.60435
      1390         2       -2.00000       35.45390       26.33655        0.30961
      1391         2       -2.00000       35.45390       12.79876        2.40786
      1392         2       -2.00000       35.45390       26.33655        4.50610
      1393         2       -2.00000       35.77950        2.23176        0.30961
      1394         2       -2.00000       35.77950       15.76955        6.60435
      1395         2       -2.00000       35.77950        2.23176        4.50610
      1396         2       -2.00000       35.77950       15.76955        2.40786
      1397         2       -2.00000       36.11266        5.20014        0.30961
      1398         2       -2.00000       36.11266       18.73793        6.60435
      1399         2       -2.00000       36.11266        5.20014        4.50610
      1400         2       -2.00000       36.11266       18.73793        2.40786
      1401         2       -2.00000       36.44502        8.17133        0.30961
      1402         2       -2.00000       36.44502       21.70912        6.60435
      1403         2       -2.00000       36.44502        8.17133        4.50610
      1404         2       -2.00000       36.44502       21.70912        2.40786
      1405         2       -2.00000       36.77095       11.14574        0.30961
      1406         2       -2.00000       36.77095       24.68353        6.60435
      1407         2       -2.00000       36.77095       11.14574        4.50610
      1408         2       -2.00000       36.77095       24.68353        2.40786
      1409         2       -2.00000       37.09711       14.11875        0.30961
      1410         2       -2.00000       37.09711        0.58096        6.60435
      1411         2       -2.00000       37.09711       14.11875        4.50610
      1412         2       -2.00000       37.09711        0.58096        2.40786
      1413         2       -2.00000       37.42884        3.55029        6.60435
      1414         2       -2.00000       37.42884       17.08808        0.30961
      1415         2       -2.00000       37.42884        3.55029        2.40786
      1416         2       -2.00000       37.42884       17.08808        4.50610
      1417         2       -2.00000       37.76048        6.51958        6.60434
      1418         2       -2.00000       37.76048       20.05737        0.30960
      1419         2       -2.00000       37.76048        6.51958        2.40785
      1420         2       -2.00000       37.76048       20.05737        4.50609
      1421         2       -2.00000       38.08665        9.49259        6.60434
      1422         2       -2.00000       38.08665       23.03038        0.30960
      1423         2       -2.00000       38.08665        9.49259        2.40785
      1424         2       -2.00000       38.08665       23.03038        4.50609
      1425         2       -2.00000       38.41265       12.46700        6.60434
      1426         2       -2.00000       38.41265       26.00479        0.30960
      1427         2       -2.00000       38.41265       12.46700        2.40785
      1428         2       -2.00000       38.41265       26.00479        4.50609
      1429         2       -2.00000       38.74493        1.90041        0.30960
      1430         2       -2.00000       38.74493       15.43820        6.60434
      1431         2       -2.00000       38.74493        1.90041        4.50609
      1432         2       -2.00000       38.74493       15.43820        2.40785
      1433         2       -2.00000       39.07817        4.86878        0.30960
      1434         2       -2.00000       39.07817       18.40657        6.60434
      1435         2       -2.00000       39.07817        4.86878        4.50609
      1436         2       -2.00000       39.07817       18.40657        2.40785
      1437         2       -2.00000       39.40378        7.83957        0.30960
      1438         2       -2.00000       39.40378       21.37736        6.60434
      1439         2       -2.00000       39.40378        7.83957        4.50609
      1440         2       -2.00000       39.40378       21.37736        2.40785
      1441         2       -2.00000       39.72676       10.81426        0.30960
      1442         2       -2.00000       39.72676       24.35205        6.60434
      1443         2       -2.00000       39.72676       10.81426        4.50609
      1444         2       -2.00000       39.72676       24.35205        2.40785
      1445         2       -2.00000       40.05833       13.78797        0.30960
      1446         2       -2.00000       40.05833        0.25018        6.60434
      1447         2       -2.00000       40.05833       13.78797        4.50609
      1448         2       -2.00000       40.05833        0.25018        2.40785
      1449         2       -2.00000       40.39601        3.21904        6.60434
      1450         2       -2.00000       40.39601       16.75683        0.30960
      1451         2       -2.00000       40.39601        3.21904        2.40785
      1452         2       -2.00000       40.39601       16.75683        4.50609
      1453         2       -2.00000       40.72416        6.18723        6.60434
      1454         2       -2.00000       40.72416       19.72502        0.30960
      1455         2       -2.00000       40.72416        6.18723        2.40785
      1456         2       -2.00000       40.72416       19.72502        4.50609
      1457         2       -2.00000       41.04270        9.16051        6.60434
      1458         2       -2.00000       41.04270       22.69830        0.30960
      1459         2       -2.00000       41.04270        9.16051        2.40785
      1460         2       -2.00000       41.04270       22.69830        4.50609
      1461         2       -2.00000       41.36855       12.13657        6.60434
      1462         2       -2.00000       41.36855       25.67436        0.30960
      1463         2       -2.00000       41.36855       12.13657        2.40785
      1464         2       -2.00000       41.36855       25.67436        4.50609
      1465         2       -2.00000       41.70997        1.57028        0.30960
      1466         2       -2.00000       41.70997       15.10807        6.60434
      1467         2       -2.00000       41.70997        1.57028        4.50609
      1468         2       -2.00000       41.70997       15.10807        2.40785
      1469         2       -2.00000       42.04694        4.53643        0.30960
      1470         2       -2.00000       42.04694       18.07422        6.60434
      1471         2       -2.00000       42.04694        4.53643        4.50609
      1472         2       -2.00000       42.04694       18.07422        2.40785
      1473         2       -2.00000       42.36380        7.50622        0.30960
      1474         2       -2.00000       42.36380       21.04401        6.60434
      1475         2       -2.00000       42.36380        7.50622        4.50609
      1476         2       -2.00000       42.36380       21.04401        2.40785
      1477         2       -2.00000       42.67908       10.48310        0.30960
      1478         2       -2.00000       42.67908       24.02089        6.60434
      1479         2       -2.00000       42.67908       10.48310        4.50609
      1480         2       -2.00000       42.67908       24.02089        2.40785
      1481         2       -2.00000       43.01661       13.45922        0.30960
      1482         2       -2.00000       43.01661       26.99701        6.60434
      1483         2       -2.00000       43.01661       13.45922        4.50609
      1484         2       -2.00000       43.01661       26.99701        2.40785
      1485         2       -2.00000       43.36732        2.88823        6.60434
      1486         2       -2.00000       43.36732       16.42602        0.30960
      1487         2       -2.00000       43.36732        2.88823        2.40785
      1488         2       -2.00000       43.36732       16.42602        4.50609
      1489         2       -2.00000       43.69198        5.85274        6.60434
      1490         2       -2.00000       43.69198       19.39053        0.30960
      1491         2       -2.00000       43.69198        5.85274        2.40785
      1492         2       -2.00000       43.69198       19.39053        4.50609
      1493         2       -2.00000       43.99597        8.82718        6.60434
      1494         2       -2.00000       43.99597       22.36497        0.30960
      1495         2       -2.00000       43.99597        8.82718        2.40785
      1496         2       -2.00000       43.99597       22.36497        4.50609
      1497         2       -2.00000       44.31793       11.80793        6.60434
      1498         2       -2.00000       44.31793       25.34572        0.30960
      1499         2       -2.00000       44.31793       11.80793        2.40785
      1500         2       -2.00000       44.31793       25.34572        4.50609
      1501         2       -2.00000       44.67706       14.78042        2.40785
      1502         2       -2.00000       44.67706       14.78042        6.60434
      1503         2       -2.00000       44.67706        1.24263        0.30960
      1504         2       -2.00000       44.67706        1.24263        4.50609
      1505         2       -2.00000       45.02428       17.74052        2.40785
      1506         2       -2.00000       45.02428       17.74052        6.60434
      1507         2       -2.00000       45.02428        4.20273        4.50609
      1508         2       -2.00000       45.02428        4.20273        0.30960
      1509         2       -2.00000       45.32510       20.70762        2.40785
      1510         2       -2.00000       45.32510       20.70762        6.60434
      1511         2       -2.00000       45.32510        7.16983        0.30960
      1512         2       -2.00000       45.32510        7.16983        4.50609
      1513         2       -2.00000       45.62266       10.15185        4.50609
      1514         2       -2.00000       45.62266       10.15185        0.30960
      1515         2       -2.00000       45.62266       23.68964        2.40785
      1516         2       -2.00000       45.62266       23.68964        6.60434
      1517         2       -2.00000       45.96829       13.13426        0.30960
      1518         2       -2.00000       45.96829       13.13426        4.50609
      1519         2       -2.00000       45.96829       26.67205        6.60434
      1520         2       -2.00000       45.96829       26.67205        2.40785
      1521         2       -2.00000       46.35015       16.09695        4.50609
      1522         2       -2.00000       46.35015       16.09695        0.30960
      1523         2       -2.00000       46.35023        2.55916        6.60434
      1524         2       -2.00000       46.35023        2.55916        2.40785
      1525         2       -2.00000       46.66909       19.05244        0.30960
      1526         2       -2.00000       46.66909       19.05244        4.50609
      1527         2       -2.00000       46.66909        5.51465        6.60434
      1528         2       -2.00000       46.66909        5.51465        2.40785
      1529         2       -2.00000       46.94321        8.49069        2.40785
      1530         2       -2.00000       46.94321        8.49069        6.60434
      1531         2       -2.00000       46.94321       22.02848        0.30960
      1532         2       -2.00000       46.94321       22.02848        4.50609
      1533         2       -2.00000       47.25189       11.48167        6.60434
      1534         2       -2.00000       47.25189       11.48167        2.40785
      1535         2       -2.00000       47.25189       25.01946        0.30960
      1536         2       -2.00000       47.25189       25.01946        4.50609
      1537         2       -2.00000       47.65060       14.45863        6.60434
      1538         2       -2.00000       47.65060       14.45863        2.40785
      1539         2       -2.00000       47.65060        0.92084        4.50609
      1540         2       -2.00000       47.65060        0.92084        0.30960
      1541         2       -2.00000       48.02189       17.40611        2.40784
      1542         2       -2.00000       48.02189       17.40611        6.60433
      1543         2       -2.00000       48.02189        3.86832        0.30959
      1544         2       -2.00000       48.02189        3.86832        4.50609
      1545         2       -2.00000       48.29005       20.36620        2.40784
      1546         2       -2.00000       48.29005       20.36620        6.60433
      1547         2       -2.00000       48.29005        6.82841        4.50609
      1548         2       -2.00000       48.29005        6.82841        0.30959
      1549         2       -2.00000       48.54868        9.81771        0.30959
      1550         2       -2.00000       48.54868        9.81771        4.50609
      1551         2       -2.00000       48.54868       23.35550        6.60433
      1552         2       -2.00000       48.54868       23.35550        2.40784
      1553         2       -2.00000       48.90027       12.81463        0.30959
      1554         2       -2.00000       48.90027       12.81463        4.50609
      1555         2       -2.00000       48.90027       26.35242        6.60433
      1556         2       -2.00000       48.90027       26.35242        2.40784
      1557         2       -2.00000       49.36183       15.77364        0.30959
      1558         2       -2.00000       49.36183       15.77364        4.50609
      1559         2       -2.00000       49.36183        2.23585        6.60433
      1560         2       -2.00000       49.36183        2.23585        2.40784
      1561         2       -2.00000       49.66693       18.71440        0.30959
      1562         2       -2.00000       49.66693       18.71440        4.50609
      1563         2       -2.00000       49.66693        5.17661        6.60433
      1564         2       -2.00000       49.66693        5.17661        2.40784
      1565         2       -2.00000       49.88329        8.14894        2.40784
      1566         2       -2.00000       49.88329        8.14894        6.60433
      1567         2       -2.00000       49.88329       21.68673        0.30959
      1568         2       -2.00000       49.88329       21.68673        4.50609
      1569         2       -2.00000       50.15137       11.15373        6.60433
      1570         2       -2.00000       50.15137       11.15373        2.40784
      1571         2       -2.00000       50.15137       24.69152        4.50609
      1572         2       -2.00000       50.15137       24.69152        0.30959
      1573         2       -2.00000       50.64749       14.14837        2.40784
      1574         2       -2.00000       50.64749       14.14837        6.60433
      1575         2       -2.00000       50.64749        0.61058        4.50609
      1576         2       -2.00000       50.64749        0.61058        0.30959
      1577         2       -2.00000       51.06034       17.08101        2.40784
      1578         2       -2.00000       51.06034       17.08101        6.60433
      1579         2       -2.00000       51.06034        3.54322        0.30959
      1580         2       -2.00000       51.06034        3.54322        4.50609
      1581         2       -2.00000       51.27002       20.03409        6.60433
      1582         2       -2.00000       51.27002       20.03409        2.40784
      1583         2       -2.00000       51.27002        6.49630        4.50609
      1584         2       -2.00000       51.27002        6.49630        0.30959
      1585         2       -2.00000       51.45110        9.47523        0.30959
      1586         2       -2.00000       51.45110        9.47523        4.50609
      1587         2       -2.00000       51.45110       23.01302        2.40784
      1588         2       -2.00000       51.45110       23.01302        6.60433
      1589         2       -2.00000       51.76773       12.48006        0.30959
      1590         2       -2.00000       51.76773       12.48006        4.50609
      1591         2       -2.00000       51.76773       26.01785        6.60433
      1592         2       -2.00000       51.76773       26.01785        2.40784
      1593         2       -2.00000       52.44112       15.47183        4.50609
      1594         2       -2.00000       52.44112       15.47183        0.30959
      1595         2       -2.00000       52.44112        1.93404        6.60433
      1596         2       -2.00000       52.44112        1.93404        2.40784
      1597         2       -2.00000       52.69847       18.41045        4.50609
      1598         2       -2.00000       52.69847       18.41045        0.30959
      1599         2       -2.00000       52.69847        4.87266        6.60433
      1600         2       -2.00000       52.69847        4.87266        2.40784
      1601         2       -2.00000       52.83450       21.37568        4.50609
      1602         2       -2.00000       52.83450       21.37568        0.30959
      1603         2       -2.00000       52.83450        7.83789        6.60433
      1604         2       -2.00000       52.83450        7.83789        2.40784
      1605         2       -2.00000       52.99428       10.82252        2.40784
      1606         2       -2.00000       52.99428       10.82252        6.60433
      1607         2       -2.00000       52.99428       24.36031        4.50609
      1608         2       -2.00000       52.99428       24.36031        0.30959
      1609         2       -2.00000       53.76556       13.90464        2.40784
      1610         2       -2.00000       53.76556       13.90464        6.60433
      1611         2       -2.00000       53.76556        0.36685        0.30959
      1612         2       -2.00000       53.76556        0.36685        4.50609
      1613         2       -2.00000       54.15941       16.82119        6.60433
      1614         2       -2.00000       54.15941       16.82119        2.40784
      1615         2       -2.00000       54.15941        3.28340        0.30959
      1616         2       -2.00000       54.15941        3.28340        4.50609
      1617         2       -2.00000       54.27296       19.77950        2.40784
      1618         2       -2.00000       54.27296       19.77950        6.60433
      1619         2       -2.00000       54.27296        6.24171        4.50609
      1620         2       -2.00000       54.27296        6.24171        0.30959
      1621         2       -2.00000       54.36711        9.19516        0.30959
      1622         2       -2.00000       54.36711        9.19516        4.50609
      1623         2       -2.00000       54.36711       22.73295        2.40784
      1624         2       -2.00000       54.36711       22.73295        6.60433
      1625         2       -2.00000       54.51172       12.10955        0.30959
      1626         2       -2.00000       54.51172       12.10955        4.50609
      1627         2       -2.00000       54.51172       25.64734        6.60433
      1628         2       -2.00000       54.51172       25.64734        2.40784
      1629         2       -2.00000       55.65500       15.26131        4.50609
      1630         2       -2.00000       55.65500       15.26131        0.30959
      1631         2       -2.00000       55.65500        1.72352        2.40784
      1632         2       -2.00000       55.65500        1.72352        6.60433
      1633         2       -2.00000       55.75639       18.23391        0.30959
      1634         2       -2.00000       55.75639       18.23391        4.50609
      1635         2       -2.00000       55.75639        4.69612        6.60433
      1636         2       -2.00000       55.75639        4.69612        2.40784
      1637         2       -2.00000       55.80406       21.19604        4.50609
      1638         2       -2.00000       55.80406       21.19604        0.30959
      1639         2       -2.00000       55.80406        7.65825        6.60433
      1640         2       -2.00000       55.80406        7.65825        2.40784
      1641         2       -2.00000       55.85865       10.64027        2.40784
      1642         2       -2.00000       55.85865       10.64027        6.60433
      1643         2       -2.00000       55.85865       24.17806        4.50609
      1644         2       -2.00000       55.85865       24.17806        0.30959
      1645         2       -2.00000       57.29265       12.00534        0.30959
      1646         2       -2.00000       57.29265       12.00534        4.50609
      1647         2       -2.00000       57.29265       25.54313        2.40784
      1648         2       -2.00000       57.29265       25.54313        6.60433
      1649         2       -2.00000       57.29265        9.10051        0.30959
      1650         2       -2.00000       57.29265        9.10051        4.50609
      1651         2       -2.00000       57.29265       22.63830        2.40784
      1652         2       -2.00000       57.29265       22.63830        6.60433
      1653         2       -2.00000       57.29265       19.69608        2.40784
      1654         2       -2.00000       57.29265       19.69608        6.60433
      1655         2       -2.00000       57.29265        6.15829        4.50609
      1656         2       -2.00000       57.29265        6.15829        0.30959
      1657         2       -2.00000       57.29265       16.76699        6.60433
      1658         2       -2.00000       57.29265       16.76699        2.40784
      1659         2       -2.00000       57.29265        3.22920        4.50609
      1660         2       -2.00000       57.29265        3.22920        0.30959
      1661         2       -2.00000       57.29257       13.93244        2.40784
      1662         2       -2.00000       57.29257       13.93244        6.60433
      1663         2       -2.00000       57.29257        0.39465        0.30959
      1664         2       -2.00000       57.29257        0.39465        4.50609
      1665         2       -2.00000       58.72658       10.64027        2.40784
      1666         2       -2.00000       58.72658       10.64027        6.60433
      1667         2       -2.00000       58.72658       24.17806        4.50609
      1668         2       -2.00000       58.72658       24.17806        0.30959
      1669         2       -2.00000       58.78117       21.19601        0.30959
      1670         2       -2.00000       58.78117       21.19601        4.50609
      1671         2       -2.00000       58.78117        7.65822        2.40784
      1672         2       -2.00000       58.78117        7.65822        6.60433
      1673         2       -2.00000       58.82884       18.23391        4.50609
      1674         2       -2.00000       58.82884       18.23391        0.30959
      1675         2       -2.00000       58.82884        4.69612        2.40784
      1676         2       -2.00000       58.82884        4.69612        6.60433
      1677         2       -2.00000       58.93023       15.26129        4.50609
      1678         2       -2.00000       58.93023       15.26129        0.30959
      1679         2       -2.00000       58.93023        1.72350        2.40784
      1680         2       -2.00000       58.93023        1.72350        6.60433
      1681         2       -2.00000       60.07359       12.10953        0.30959
      1682         2       -2.00000       60.07359       12.10953        4.50609
      1683         2       -2.00000       60.07359       25.64732        6.60433
      1684         2       -2.00000       60.07359       25.64732        2.40784
      1685         2       -2.00000       60.21820        9.19516        4.50609
      1686         2       -2.00000       60.21820        9.19516        0.30959
      1687         2       -2.00000       60.21820       22.73295        6.60433
      1688         2       -2.00000       60.21820       22.73295        2.40784
      1689         2       -2.00000       60.31235       19.77950        2.40784
      1690         2       -2.00000       60.31235       19.77950        6.60433
      1691         2       -2.00000       60.31235        6.24171        4.50609
      1692         2       -2.00000       60.31235        6.24171        0.30959
      1693         2       -2.00000       60.42581       16.82116        6.60433
      1694         2       -2.00000       60.42581       16.82116        2.40784
      1695         2       -2.00000       60.42581        3.28337        0.30959
      1696         2       -2.00000       60.42581        3.28337        4.50609
      1697         2       -2.00000       60.81967       13.90464        2.40784
      1698         2       -2.00000       60.81967       13.90464        6.60433
      1699         2       -2.00000       60.81967        0.36685        4.50609
      1700         2       -2.00000       60.81967        0.36685        0.30959
      1701         2       -2.00000       61.59103       10.82249        2.40785
      1702         2       -2.00000       61.59103       10.82249        6.60434
      1703         2       -2.00000       61.59103       24.36028        4.50609
      1704         2       -2.00000       61.59103       24.36028        0.30960
      1705         2       -2.00000       61.75081       21.37563        0.30960
      1706         2       -2.00000       61.75081       21.37563        4.50609
      1707         2       -2.00000       61.75081        7.83784        2.40785
      1708         2       -2.00000       61.75081        7.83784        6.60434
      1709         2       -2.00000       61.88676       18.41042        4.50609
      1710         2       -2.00000       61.88676       18.41042        0.30960
      1711         2       -2.00000       61.88676        4.87263        2.40785
      1712         2       -2.00000       61.88676        4.87263        6.60434
      1713         2       -2.00000       62.14411       15.47180        0.30960
      1714         2       -2.00000       62.14411       15.47180        4.50609
      1715         2       -2.00000       62.14411        1.93401        2.40785
      1716         2       -2.00000       62.14411        1.93401        6.60434
      1717         2       -2.00000       62.81750       12.48000        0.30960
      1718         2       -2.00000       62.81750       12.48000        4.50609
      1719         2       -2.00000       62.81750       26.01779        2.40785
      1720         2       -2.00000       62.81750       26.01779        6.60434
      1721         2       -2.00000       63.13413        9.47521        0.30960
      1722         2       -2.00000       63.13413        9.47521        4.50609
      1723         2       -2.00000       63.13413       23.01300        6.60434
      1724         2       -2.00000       63.13413       23.01300        2.40785
      1725         2       -2.00000       63.31520       20.03406        2.40785
      1726         2       -2.00000       63.31520       20.03406        6.60434
      1727         2       -2.00000       63.31520        6.49627        4.50609
      1728         2       -2.00000       63.31520        6.49627        0.30960
      1729         2       -2.00000       63.52489       17.08098        6.60434
      1730         2       -2.00000       63.52489       17.08098        2.40785
      1731         2       -2.00000       63.52489        3.54319        0.30960
      1732         2       -2.00000       63.52489        3.54319        4.50609
      1733         2       -2.00000       63.93782       14.14834        2.40785
      1734         2       -2.00000       63.93782       14.14834        6.60434
      1735         2       -2.00000       63.93782        0.61055        4.50609
      1736         2       -2.00000       63.93782        0.61055        0.30960
      1737         2       -2.00000       64.43394       11.15368        2.40785
      1738         2       -2.00000       64.43394       11.15368        6.60434
      1739         2       -2.00000       64.43394       24.69147        0.30960
      1740         2       -2.00000       64.43394       24.69147        4.50609
      1741         2       -2.00000       64.70202        8.14888        2.40785
      1742         2       -2.00000       64.70202        8.14888        6.60434
      1743         2       -2.00000       64.70202       21.68667        4.50609
      1744         2       -2.00000       64.70202       21.68667        0.30960
      1745         2       -2.00000       64.91829       18.71434        0.30960
      1746         2       -2.00000       64.91829       18.71434        4.50609
      1747         2       -2.00000       64.91829        5.17655        2.40785
      1748         2       -2.00000       64.91829        5.17655        6.60434
      1749         2       -2.00000       65.22340       15.77361        0.30960
      1750         2       -2.00000       65.22340       15.77361        4.50609
      1751         2       -2.00000       65.22340        2.23582        2.40785
      1752         2       -2.00000       65.22340        2.23582        6.60434
      1753         2       -2.00000       65.68504       12.81457        4.50609
      1754         2       -2.00000       65.68504       12.81457        0.30960
      1755         2       -2.00000       65.68504       26.35239        2.40785
      1756         2       -2.00000       65.68504       26.35239        6.60434
      1757         2       -2.00000       66.03663        9.81769        4.50609
      1758         2       -2.00000       66.03663        9.81769        0.30960
      1759         2       -2.00000       66.03663       23.35548        2.40785
      1760         2       -2.00000       66.03663       23.35548        6.60434
      1761         2       -2.00000       66.29525       20.36614        2.40785
      1762         2       -2.00000       66.29525       20.36614        6.60434
      1763         2       -2.00000       66.29525        6.82835        4.50609
      1764         2       -2.00000       66.29525        6.82835        0.30960
      1765         2       -2.00000       66.56342       17.40605        6.60434
      1766         2       -2.00000       66.56342       17.40605        2.40785
      1767         2       -2.00000       66.56342        3.86826        4.50609
      1768         2       -2.00000       66.56342        3.86826        0.30960
      1769         2       -2.00000       66.93471       14.45858        2.40785
      1770         2       -2.00000       66.93471       14.45858        6.60434
      1771         2       -2.00000       66.93471        0.92079        0.30960
      1772         2       -2.00000       66.93471        0.92079        4.50609
      1773         2       -2.00000       67.33334       11.48164        2.40785
      1774         2       -2.00000       67.33334       11.48164        6.60434
      1775         2       -2.00000       67.33334       25.01943        0.30960
      1776         2       -2.00000       67.33334       25.01943        4.50609
      1777         2       -2.00000       67.64210        8.49063        2.40785
      1778         2       -2.00000       67.64210        8.49063        6.60434
      1779         2       -2.00000       67.64210       22.02842        4.50609
      1780         2       -2.00000       67.64210       22.02842        0.30960
      1781         2       -2.00000       67.91622       19.05238        0.30960
      1782         2       -2.00000       67.91622       19.05238        4.50609
      1783         2       -2.00000       67.91622        5.51459        2.40785
      1784         2       -2.00000       67.91622        5.51459        6.60434
      1785         2       -2.00000       68.23508       16.09689        0.30960
      1786         2       -2.00000       68.23508       16.09689        4.50609
      1787         2       -2.00000       68.23508        2.55910        6.60434
      1788         2       -2.00000       68.23508        2.55910        2.40785
      1789         2       -2.00000       68.61702       13.13423        0.30960
      1790         2       -2.00000       68.61702       13.13423        4.50609
      1791         2       -2.00000       68.61702       26.67202        6.60434
      1792         2       -2.00000       68.61702       26.67202        2.40785
      1793         2       -2.00000       68.96257       10.15183        4.50609
      1794         2       -2.00000       68.96257       10.15183        0.30960
      1795         2       -2.00000       68.96257       23.68962        6.60434
      1796         2       -2.00000       68.96257       23.68962        2.40785
      1797         2       -2.00000       69.26013       20.70757        6.60434
      1798         2       -2.00000       69.26013       20.70757        2.40785
      1799         2       -2.00000       69.26013        7.16978        0.30960
      1800         2       -2.00000       69.26013        7.16978        4.50609
      1801         2       -2.00000       69.56102       17.74046        6.60434
      1802         2       -2.00000       69.56102       17.74046        2.40785
      1803         2       -2.00000       69.56102        4.20267        0.30960
      1804         2       -2.00000       69.56102        4.20267        4.50609
      1805         2       -2.00000       69.90824       14.78037        2.40785
      1806         2       -2.00000       69.90824       14.78037        6.60434
      1807         2       -2.00000       69.90824        1.24258        0.30960
      1808         2       -2.00000       69.90824        1.24258        4.50609
      1809         2       -2.00000       70.26730       11.80788        2.40785
      1810         2       -2.00000       70.26730       11.80788        6.60434
      1811         2       -2.00000       70.26730       25.34567        4.50609
      1812         2       -2.00000       70.26730       25.34567        0.30960
      1813         2       -2.00000       70.58933        8.82713        2.40785
      1814         2       -2.00000       70.58933        8.82713        6.60434
      1815         2       -2.00000       70.58933       22.36492        4.50609
      1816         2       -2.00000       70.58933       22.36492        0.30960
      1817         2       -2.00000       70.89325       19.39050        0.30960
      1818         2       -2.00000       70.89325       19.39050        4.50609
      1819         2       -2.00000       70.89325        5.85271        6.60434
      1820         2       -2.00000       70.89325        5.85271        2.40785
      1821         2       -2.00000       71.21799       16.42597        0.30960
      1822         2       -2.00000       71.21799       16.42597        4.50609
      1823         2       -2.00000       71.21799        2.88818        6.60434
      1824         2       -2.00000       71.21799        2.88818        2.40785
      1825         2       -2.00000       71.56870       13.45916        4.50609
      1826         2       -2.00000       71.56870       13.45916        0.30960
      1827         2       -2.00000       71.56870       26.99695        2.40785
      1828         2       -2.00000       71.56870       26.99695        6.60434
      1829         2       -2.00000       71.90615       10.48307        4.50609
      1830         2       -2.00000       71.90615       10.48307        0.30960
      1831         2       -2.00000       71.90615       24.02086        6.60434
      1832         2       -2.00000       71.90615       24.02086        2.40785
      1833         2       -2.00000       72.22143       21.04395        2.40785
      1834         2       -2.00000       72.22143       21.04395        6.60434
      1835         2       -2.00000       72.22143        7.50616        4.50609
      1836         2       -2.00000       72.22143        7.50616        0.30960
      1837         2       -2.00000       72.53837       18.07417        6.60434
      1838         2       -2.00000       72.53837       18.07417        2.40785
      1839         2       -2.00000       72.53837        4.53638        0.30960
      1840         2       -2.00000       72.53837        4.53638        4.50609
      1841         2       -2.00000       72.87526       15.10801        6.60434
      1842         2       -2.00000       72.87526       15.10801        2.40785
      1843         2       -2.00000       72.87526        1.57022        0.30960
      1844         2       -2.00000       72.87526        1.57022        4.50609
      1845         2       -2.00000       73.21668       12.13652        2.40785
      1846         2       -2.00000       73.21668       12.13652        6.60434
      1847         2       -2.00000       73.21668       25.67431        4.50609
      1848         2       -2.00000       73.21668       25.67431        0.30960
      1849         2       -2.00000       73.54261        9.16045        2.40785
      1850         2       -2.00000       73.54261        9.16045        6.60434
      1851         2       -2.00000       73.54261       22.69824        4.50609
      1852         2       -2.00000       73.54261       22.69824        0.30961
      1853         2       -2.00000       73.86114       19.72497        4.50610
      1854         2       -2.00000       73.86114       19.72497        0.30961
      1855         2       -2.00000       73.86114        6.18718        6.60434
      1856         2       -2.00000       73.86114        6.18718        2.40785
      1857         2       -2.00000       74.18929       16.75681        4.50610
      1858         2       -2.00000       74.18929       16.75681        0.30960
      1859         2       -2.00000       74.18929        3.21902        6.60435
      1860         2       -2.00000       74.18929        3.21902        2.40786
      1861         2       -2.00000       74.52698       13.78791        0.30960
      1862         2       -2.00000       74.52698        0.25012        6.60435
      1863         2       -2.00000       74.52698       13.78791        4.50609
      1864         2       -2.00000       74.52698        0.25012        2.40786
      1865         2       -2.00000       74.85847       24.35199        6.60435
      1866         2       -2.00000       74.85847       10.81420        0.30961
      1867         2       -2.00000       74.85847       24.35199        2.40786
      1868         2       -2.00000       74.85847       10.81420        4.50609
      1869         2       -2.00000       75.18153       21.37733        6.60435
      1870         2       -2.00000       75.18153        7.83954        0.30961
      1871         2       -2.00000       75.18153       21.37733        2.40786
      1872         2       -2.00000       75.18153        7.83954        4.50610
      1873         2       -2.00000       75.50714       18.40652        6.60435
      1874         2       -2.00000       75.50714        4.86873        0.30961
      1875         2       -2.00000       75.50714       18.40652        2.40786
      1876         2       -2.00000       75.50714        4.86873        4.50610
      1877         2       -2.00000       75.84030       15.43814        6.60435
      1878         2       -2.00000       75.84030        1.90035        0.30961
      1879         2       -2.00000       75.84030       15.43814        2.40786
      1880         2       -2.00000       75.84030        1.90035        4.50610
      1881         2       -2.00000       76.17266       26.00474        0.30961
      1882         2       -2.00000       76.17266       12.46695        6.60435
      1883         2       -2.00000       76.17266       26.00474        4.50610
      1884         2       -2.00000       76.17266       12.46695        2.40786
      1885         2       -2.00000       76.49858       23.03033        0.30961
      1886         2       -2.00000       76.49858        9.49254        6.60435
      1887         2       -2.00000       76.49858       23.03033        4.50610
      1888         2       -2.00000       76.49858        9.49254        2.40786
      1889         2       -2.00000       76.82475       20.05732        0.30961
      1890         2       -2.00000       76.82475        6.51953        6.60435
      1891         2       -2.00000       76.82475       20.05732        4.50610
      1892         2       -2.00000       76.82475        6.51953        2.40786
      1893         2       -2.00000       77.15647       17.08802        0.30961
      1894         2       -2.00000       77.15647        3.55023        6.60435
      1895         2       -2.00000       77.15647       17.08802        4.50610
      1896         2       -2.00000       77.15647        3.55023        2.40786
      1897         2       -2.00000       77.48812       14.11870        0.30961
      1898         2       -2.00000       77.48812        0.58091        6.60435
      1899         2       -2.00000       77.48812       14.11870        4.50610
      1900         2       -2.00000       77.48812        0.58091        2.40786
      1901         2       -2.00000       77.81428       24.68351        6.60435
      1902         2       -2.00000       77.81428       11.14569        0.30961
      1903         2       -2.00000       77.81428       24.68351        2.40786
      1904         2       -2.00000       77.81428       11.14569        4.50610
      1905         2       -2.00000       78.14029       21.70906        6.60435
      1906         2       -2.00000       78.14029        8.17127        0.30961
      1907         2       -2.00000       78.14029       21.70906        2.40786
      1908         2       -2.00000       78.14029        8.17127        4.50610
      1909         2       -2.00000       78.47257       18.73787        6.60435
      1910         2       -2.00000       78.47257        5.20008        0.30961
      1911         2       -2.00000       78.47257       18.73787        2.40786
      1912         2       -2.00000       78.47257        5.20008        4.50610
      1913         2       -2.00000       78.80580       15.76949        6.60435
      1914         2       -2.00000       78.80580        2.23170        0.30961
      1915         2       -2.00000       78.80580       15.76949        2.40786
      1916         2       -2.00000       78.80580        2.23170        4.50610
      1917         2       -2.00000       79.13141       26.33650        0.30961
      1918         2       -2.00000       79.13141       12.79871        6.60435
      1919         2       -2.00000       79.13141       26.33650        4.50610
      1920         2       -2.00000       79.13141       12.79871        2.40785
