# Supplementary material for: Quantitative prediction of grain boundary thermal conductivities from local atomic environments
Source: Nat Commun. 2020 Apr 15;11:1854. doi: 10.1038/s41467-020-15619-9 (PMC7160158; doi:10.1038/s41467-020-15619-9)
Supplement: Supplementary file 4 — Supplementary Data 1 [file 41467_2020_15619_MOESM4_ESM.zip › MgO_GBs/sym_tilt/standard_pressure/001/s41_910.lmp]

LAMMPS data file

      1336          atoms
         0          bonds
         0         angles
         0      dihedrals
         0      impropers
         2     atom types
         0     bond types
         0    angle types
         0 dihedral types
         0 improper types

      0.0000000     79.7649510 xlo xhi
      0.0000000     19.0551720 ylo yhi
      0.0000000      8.3888620 zlo zhi
      0.0000000      0.0000000      0.0000000 xy xz yz

Masses

1                24.30500 # Mg
2                15.99940 # O

Atoms

         1         1        2.00000        0.14031       17.94267        0.91260
         2         1        2.00000        0.14031       17.94267        5.10705
         3         1        2.00000        0.37226        0.97913        3.00981
         4         1        2.00000        0.37226        0.97913        7.20426
         5         1        2.00000        0.60382        3.07066        0.91261
         6         1        2.00000        0.60390        3.07066        5.10704
         7         1        2.00000        0.83586        5.16189        3.00982
         8         1        2.00000        0.83586        5.16189        7.20425
         9         1        2.00000        1.06869        7.25282        0.91261
        10         1        2.00000        1.06869        7.25282        5.10704
        11         1        2.00000        1.30240        9.34359        3.00982
        12         1        2.00000        1.30240        9.34359        7.20425
        13         1        2.00000        1.53683       11.43455        0.91261
        14         1        2.00000        1.53683       11.43455        5.10704
        15         1        2.00000        1.77118       13.52601        3.00981
        16         1        2.00000        1.77118       13.52601        7.20425
        17         1        2.00000        2.00489       15.61810        0.91260
        18         1        2.00000        2.00489       15.61808        5.10703
        19         1        2.00000        2.23773       17.71052        3.00980
        20         1        2.00000        2.23773       17.71054        7.20424
        21         1        2.00000        2.46976        0.74763        0.91258
        22         1        2.00000        2.46976        0.74765        5.10701
        23         1        2.00000        2.70148        2.83920        3.00980
        24         1        2.00000        2.70148        2.83920        7.20423
        25         1        2.00000        2.93360        4.92980        0.91258
        26         1        2.00000        2.93360        4.92980        5.10701
        27         1        2.00000        3.16651        7.01966        3.00980
        28         1        2.00000        3.16651        7.01966        7.20423
        29         1        2.00000        3.40030        9.10934        0.91258
        30         1        2.00000        3.40030        9.10934        5.10701
        31         1        2.00000        3.63441       11.19970        3.00980
        32         1        2.00000        3.63441       11.19970        7.20423
        33         1        2.00000        3.86828       13.29148        0.91257
        34         1        2.00000        3.86828       13.29148        5.10700
        35         1        2.00000        4.10167       15.38486        3.00979
        36         1        2.00000        4.10167       15.38486        7.20422
        37         1        2.00000        4.33451       17.47912        0.91257
        38         1        2.00000        4.33451       17.47912        5.10699
        39         1        2.00000        4.56702        0.51758        3.00977
        40         1        2.00000        4.56702        0.51758        7.20420
        41         1        2.00000        4.79946        2.60915        0.91256
        42         1        2.00000        4.79946        2.60917        5.10699
        43         1        2.00000        5.03221        4.69840        7.20420
        44         1        2.00000        5.03221        4.69838        3.00977
        45         1        2.00000        5.26544        6.78604        0.91256
        46         1        2.00000        5.26544        6.78604        5.10699
        47         1        2.00000        5.49900        8.87359        3.00976
        48         1        2.00000        5.49900        8.87359        7.20420
        49         1        2.00000        5.73223       10.96282        5.10698
        50         1        2.00000        5.73223       10.96284        0.91255
        51         1        2.00000        5.96458       13.05527        7.20420
        52         1        2.00000        5.96458       13.05527        3.00976
        53         1        2.00000        6.19662       15.15126        0.91254
        54         1        2.00000        6.19662       15.15126        5.10697
        55         1        2.00000        6.42929       17.24920        3.00976
        56         1        2.00000        6.42929       17.24920        7.20419
        57         1        2.00000        6.66340        0.29036        0.91253
        58         1        2.00000        6.66340        0.29034        5.10696
        59         1        2.00000        6.89831        2.38182        3.00975
        60         1        2.00000        6.89831        2.38182        7.20418
        61         1        2.00000        7.13298        4.46800        0.91253
        62         1        2.00000        7.13298        4.46800        5.10696
        63         1        2.00000        7.36709        6.55126        7.20418
        64         1        2.00000        7.36709        6.55126        3.00975
        65         1        2.00000        7.59992        8.63500        0.91252
        66         1        2.00000        7.59992        8.63500        5.10695
        67         1        2.00000        7.83068       10.72261        7.20417
        68         1        2.00000        7.83068       10.72261        3.00974
        69         1        2.00000        8.05913       12.81658        5.10695
        70         1        2.00000        8.05913       12.81658        0.91252
        71         1        2.00000        8.28758       14.91732        3.00974
        72         1        2.00000        8.28758       14.91732        7.20417
        73         1        2.00000        8.51930       17.02191        0.91252
        74         1        2.00000        8.51930       17.02191        5.10695
        75         1        2.00000        8.75771        0.06782        3.00973
        76         1        2.00000        8.75771        0.06782        7.20416
        77         1        2.00000        8.99932        2.15876        0.91251
        78         1        2.00000        8.99932        2.15876        5.10694
        79         1        2.00000        9.23917        4.23896        7.20415
        80         1        2.00000        9.23917        4.23894        3.00972
        81         1        2.00000        9.47440        6.31366        0.91251
        82         1        2.00000        9.47440        6.31366        5.10694
        83         1        2.00000        9.70492        8.39117        7.20415
        84         1        2.00000        9.70492        8.39117        3.00972
        85         1        2.00000        9.93010       10.47751        0.91251
        86         1        2.00000        9.93010       10.47751        5.10694
        87         1        2.00000       10.15057       12.57556        7.20414
        88         1        2.00000       10.15057       12.57556        3.00971
        89         1        2.00000       10.37128       14.68432        5.10693
        90         1        2.00000       10.37128       14.68432        0.91250
        91         1        2.00000       10.59996       16.79889        3.00971
        92         1        2.00000       10.59996       16.79889        7.20414
        93         1        2.00000       10.84747       18.90687        5.10693
        94         1        2.00000       10.84747       18.90687        0.91250
        95         1        2.00000       11.10440        1.94073        7.20414
        96         1        2.00000       11.10440        1.94073        3.00971
        97         1        2.00000       11.35709        4.01064        5.10692
        98         1        2.00000       11.35709        4.01064        0.91249
        99         1        2.00000       11.59471        6.07124        7.20414
       100         1        2.00000       11.59471        6.07124        3.00971
       101         1        2.00000       11.81614        8.13734        5.10692
       102         1        2.00000       11.81614        8.13734        0.91249
       103         1        2.00000       12.02943       10.22542        7.20414
       104         1        2.00000       12.02943       10.22542        3.00971
       105         1        2.00000       12.23554       12.33531        5.10691
       106         1        2.00000       12.23554       12.33531        0.91248
       107         1        2.00000       12.44485       14.45710        3.00970
       108         1        2.00000       12.44485       14.45710        7.20413
       109         1        2.00000       12.66572       16.58347        0.91248
       110         1        2.00000       12.66572       16.58347        5.10691
       111         1        2.00000       12.92950       18.69640        7.20413
       112         1        2.00000       12.92950       18.69640        3.00970
       113         1        2.00000       13.21689        1.72385        5.10691
       114         1        2.00000       13.21689        1.72385        0.91248
       115         1        2.00000       13.49639        3.77797        7.20413
       116         1        2.00000       13.49639        3.77797        3.00970
       117         1        2.00000       13.74254        5.82193        5.10690
       118         1        2.00000       13.74254        5.82193        0.91247
       119         1        2.00000       13.94499        7.87396        7.20412
       120         1        2.00000       13.94499        7.87396        3.00969
       121         1        2.00000       14.11712        9.95587        5.10690
       122         1        2.00000       14.11712        9.95587        0.91247
       123         1        2.00000       14.30736       12.10499        7.20412
       124         1        2.00000       14.30736       12.10499        3.00969
       125         1        2.00000       14.50613       14.25052        5.10690
       126         1        2.00000       14.50613       14.25052        0.91247
       127         1        2.00000       14.71344       16.38813        3.00969
       128         1        2.00000       14.71344       16.38813        7.20412
       129         1        2.00000       15.00411       18.48279        5.10690
       130         1        2.00000       15.00411       18.48279        0.91247
       131         1        2.00000       15.33784        1.48068        7.20412
       132         1        2.00000       15.33784        1.48068        3.00969
       133         1        2.00000       15.67278        3.52927        5.10690
       134         1        2.00000       15.67278        3.52927        0.91247
       135         1        2.00000       15.93066        5.56201        7.20412
       136         1        2.00000       15.93066        5.56201        3.00969
       137         1        2.00000       16.11635        7.60787        5.10690
       138         1        2.00000       16.11635        7.60787        0.91246
       139         1        2.00000       16.21119        9.70021        7.20411
       140         1        2.00000       16.21119        9.70021        3.00968
       141         1        2.00000       16.31345       11.81857        5.10690
       142         1        2.00000       16.31345       11.81857        0.91246
       143         1        2.00000       16.56415       14.15435        7.20411
       144         1        2.00000       16.56415       14.15435        3.00968
       145         1        2.00000       16.74498       16.23577        5.10690
       146         1        2.00000       16.74498       16.23577        0.91246
       147         1        2.00000       17.10950       18.21124        7.20411
       148         1        2.00000       17.10950       18.21124        3.00968
       149         1        2.00000       17.45441        1.17012        5.10690
       150         1        2.00000       17.45441        1.17012        0.91246
       151         1        2.00000       17.83967        3.19685        7.20411
       152         1        2.00000       17.83967        3.19685        3.00968
       153         1        2.00000       18.23419        5.26268        5.10690
       154         1        2.00000       18.23419        5.26268        0.91246
       155         1        2.00000       18.29680        7.40625        7.20411
       156         1        2.00000       18.29680        7.40625        3.00968
       157         1        2.00000       18.32408        9.52766        5.10690
       158         1        2.00000       18.32408        9.52766        0.91246
       159         1        2.00000       18.33788       11.61883        7.20411
       160         1        2.00000       18.33788       11.61883        3.00968
       161         1        2.00000       18.44070       13.66965        5.10690
       162         1        2.00000       18.44070       13.66965        0.91246
       163         1        2.00000       20.32036       13.66967        7.20411
       164         1        2.00000       20.32036       13.66967        3.00968
       165         1        2.00000       20.42310       11.61885        5.10690
       166         1        2.00000       20.42310       11.61885        0.91246
       167         1        2.00000       20.43698        9.52768        7.20411
       168         1        2.00000       20.43698        9.52768        3.00968
       169         1        2.00000       20.46426        7.40625        5.10690
       170         1        2.00000       20.46426        7.40625        0.91246
       171         1        2.00000       20.52687        5.26270        7.20411
       172         1        2.00000       20.52687        5.26270        3.00968
       173         1        2.00000       20.92139        3.19687        5.10690
       174         1        2.00000       20.92139        3.19687        0.91246
       175         1        2.00000       21.30665        1.17016        7.20411
       176         1        2.00000       21.30665        1.17016        3.00968
       177         1        2.00000       21.65156       18.21129        5.10690
       178         1        2.00000       21.65156       18.21129        0.91246
       179         1        2.00000       22.01608       16.23581        7.20411
       180         1        2.00000       22.01608       16.23581        3.00968
       181         1        2.00000       22.19691       14.15439        5.10690
       182         1        2.00000       22.19691       14.15439        0.91246
       183         1        2.00000       22.44753       11.81861        7.20411
       184         1        2.00000       22.44753       11.81861        3.00968
       185         1        2.00000       22.54987        9.70024        5.10690
       186         1        2.00000       22.54987        9.70024        0.91246
       187         1        2.00000       22.64471        7.60791        7.20411
       188         1        2.00000       22.64471        7.60791        3.00968
       189         1        2.00000       22.83040        5.56205        5.10690
       190         1        2.00000       22.83040        5.56205        0.91246
       191         1        2.00000       23.08828        3.52930        7.20411
       192         1        2.00000       23.08828        3.52930        3.00968
       193         1        2.00000       23.42322        1.48074        5.10690
       194         1        2.00000       23.42322        1.48074        0.91246
       195         1        2.00000       23.75695       18.48283        7.20411
       196         1        2.00000       23.75695       18.48283        3.00968
       197         1        2.00000       24.04762       16.38819        5.10690
       198         1        2.00000       24.04762       16.38819        0.91246
       199         1        2.00000       24.25493       14.25058        7.20411
       200         1        2.00000       24.25493       14.25058        3.00968
       201         1        2.00000       24.45370       12.10505        5.10690
       202         1        2.00000       24.45370       12.10505        0.91246
       203         1        2.00000       24.64394        9.95593        7.20411
       204         1        2.00000       24.64394        9.95593        3.00968
       205         1        2.00000       24.81607        7.87402        5.10690
       206         1        2.00000       24.81607        7.87402        0.91246
       207         1        2.00000       25.01852        5.82198        7.20411
       208         1        2.00000       25.01852        5.82198        3.00968
       209         1        2.00000       25.26467        3.77803        5.10690
       210         1        2.00000       25.26467        3.77803        0.91246
       211         1        2.00000       25.54417        1.72390        7.20411
       212         1        2.00000       25.54417        1.72390        3.00968
       213         1        2.00000       25.83156       18.69646        5.10690
       214         1        2.00000       25.83156       18.69646        0.91247
       215         1        2.00000       26.09534       16.58354        7.20412
       216         1        2.00000       26.09534       16.58354        3.00969
       217         1        2.00000       26.31621       14.45718        5.10690
       218         1        2.00000       26.31621       14.45718        0.91246
       219         1        2.00000       26.52552       12.33538        7.20411
       220         1        2.00000       26.52552       12.33538        3.00968
       221         1        2.00000       26.73163       10.22550        5.10690
       222         1        2.00000       26.73163       10.22550        0.91247
       223         1        2.00000       26.94492        8.13740        7.20412
       224         1        2.00000       26.94492        8.13740        3.00969
       225         1        2.00000       27.16635        6.07132        5.10690
       226         1        2.00000       27.16635        6.07132        0.91247
       227         1        2.00000       27.40397        4.01071        7.20412
       228         1        2.00000       27.40397        4.01071        3.00969
       229         1        2.00000       27.65666        1.94081        5.10690
       230         1        2.00000       27.65666        1.94081        0.91247
       231         1        2.00000       27.91351       18.90694        7.20412
       232         1        2.00000       27.91351       18.90694        3.00969
       233         1        2.00000       28.16102       16.79898        5.10690
       234         1        2.00000       28.16102       16.79898        0.91247
       235         1        2.00000       28.38978       14.68439        7.20412
       236         1        2.00000       28.38978       14.68439        3.00969
       237         1        2.00000       28.61049       12.57563        5.10690
       238         1        2.00000       28.61049       12.57563        0.91247
       239         1        2.00000       28.83096       10.47760        7.20412
       240         1        2.00000       28.83096       10.47760        3.00969
       241         1        2.00000       29.05614        8.39127        5.10690
       242         1        2.00000       29.05614        8.39127        0.91247
       243         1        2.00000       29.28666        6.31376        7.20412
       244         1        2.00000       29.28666        6.31376        3.00969
       245         1        2.00000       29.52189        4.23903        5.10690
       246         1        2.00000       29.52189        4.23903        0.91247
       247         1        2.00000       29.76174        2.15886        7.20412
       248         1        2.00000       29.76174        2.15886        3.00969
       249         1        2.00000       30.00335        0.06791        5.10690
       250         1        2.00000       30.00335        0.06791        0.91247
       251         1        2.00000       30.24176       17.02200        7.20412
       252         1        2.00000       30.24176       17.02200        3.00969
       253         1        2.00000       30.47348       14.91742        5.10690
       254         1        2.00000       30.47348       14.91742        0.91247
       255         1        2.00000       30.70193       12.81670        7.20412
       256         1        2.00000       30.70193       12.81670        3.00969
       257         1        2.00000       30.93038       10.72271        5.10690
       258         1        2.00000       30.93038       10.72271        0.91247
       259         1        2.00000       31.16114        8.63512        7.20412
       260         1        2.00000       31.16114        8.63512        3.00969
       261         1        2.00000       31.39397        6.55136        5.10690
       262         1        2.00000       31.39397        6.55136        0.91247
       263         1        2.00000       31.62808        4.46811        7.20412
       264         1        2.00000       31.62808        4.46811        3.00969
       265         1        2.00000       31.86275        2.38193        5.10690
       266         1        2.00000       31.86275        2.38193        0.91247
       267         1        2.00000       32.09766        0.29046        7.20412
       268         1        2.00000       32.09766        0.29046        3.00969
       269         1        2.00000       32.33177       17.24931        5.10690
       270         1        2.00000       32.33177       17.24931        0.91247
       271         1        2.00000       32.56444       15.15138        7.20412
       272         1        2.00000       32.56444       15.15138        3.00969
       273         1        2.00000       32.79648       13.05538        5.10690
       274         1        2.00000       32.79648       13.05538        0.91247
       275         1        2.00000       33.02883       10.96295        7.20412
       276         1        2.00000       33.02883       10.96295        3.00969
       277         1        2.00000       33.26198        8.87371        5.10691
       278         1        2.00000       33.26198        8.87371        0.91248
       279         1        2.00000       33.49554        6.78616        7.20413
       280         1        2.00000       33.49554        6.78616        3.00970
       281         1        2.00000       33.72885        4.69851        5.10691
       282         1        2.00000       33.72885        4.69851        0.91248
       283         1        2.00000       33.96160        2.60930        7.20413
       284         1        2.00000       33.96160        2.60930        3.00970
       285         1        2.00000       34.19404        0.51771        5.10691
       286         1        2.00000       34.19404        0.51771        0.91248
       287         1        2.00000       34.42655       17.47925        7.20413
       288         1        2.00000       34.42655       17.47925        3.00970
       289         1        2.00000       34.65939       15.38499        5.10691
       290         1        2.00000       34.65939       15.38499        0.91248
       291         1        2.00000       34.89278       13.29161        7.20413
       292         1        2.00000       34.89278       13.29161        3.00970
       293         1        2.00000       35.12665       11.19983        5.10691
       294         1        2.00000       35.12665       11.19983        0.91248
       295         1        2.00000       35.36076        9.10948        7.20413
       296         1        2.00000       35.36076        9.10948        3.00970
       297         1        2.00000       35.59455        7.01979        5.10691
       298         1        2.00000       35.59455        7.01979        0.91248
       299         1        2.00000       35.82746        4.92995        7.20414
       300         1        2.00000       35.82746        4.92995        3.00971
       301         1        2.00000       36.05958        2.83935        5.10692
       302         1        2.00000       36.05958        2.83935        0.91249
       303         1        2.00000       36.29130        0.74780        7.20414
       304         1        2.00000       36.29130        0.74780        3.00971
       305         1        2.00000       36.52333       17.71070        5.10692
       306         1        2.00000       36.52333       17.71070        0.91249
       307         1        2.00000       36.75617       15.61823        7.20414
       308         1        2.00000       36.75617       15.61823        3.00971
       309         1        2.00000       36.98988       13.52614        5.10692
       310         1        2.00000       36.98988       13.52614        0.91249
       311         1        2.00000       37.22423       11.43468        7.20414
       312         1        2.00000       37.22423       11.43468        3.00971
       313         1        2.00000       37.45866        9.34374        5.10693
       314         1        2.00000       37.45866        9.34374        0.91250
       315         1        2.00000       37.69237        7.25297        7.20414
       316         1        2.00000       37.69237        7.25297        3.00971
       317         1        2.00000       37.92520        5.16207        5.10693
       318         1        2.00000       37.92520        5.16207        0.91250
       319         1        2.00000       38.15724        3.07084        7.20414
       320         1        2.00000       38.15724        3.07084        3.00971
       321         1        2.00000       38.38880        0.97932        5.10694
       322         1        2.00000       38.38880        0.97932        0.91251
       323         1        2.00000       38.62075       17.94285        7.20415
       324         1        2.00000       38.62075       17.94285        3.00972
       325         1        2.00000       38.85359       15.85125        5.10694
       326         1        2.00000       38.85359       15.85125        0.91251
       327         1        2.00000       39.08738       13.75987        7.20415
       328         1        2.00000       39.08738       13.75987        3.00972
       329         1        2.00000       39.32181       11.66863        5.10695
       330         1        2.00000       39.32181       11.66863        0.91252
       331         1        2.00000       39.55624        9.57738        7.20416
       332         1        2.00000       39.55624        9.57738        3.00973
       333         1        2.00000       39.79003        7.48598        5.10695
       334         1        2.00000       39.79003        7.48598        0.91252
       335         1        2.00000       40.02278        5.39440        7.20417
       336         1        2.00000       40.02278        5.39440        3.00974
       337         1        2.00000       40.25474        3.30276        5.10695
       338         1        2.00000       40.25474        3.30276        0.91252
       339         1        2.00000       40.48638        1.21124        7.20417
       340         1        2.00000       40.48638        1.21124        3.00974
       341         1        2.00000       40.71833       18.17519        5.10696
       342         1        2.00000       40.71833       18.17519        0.91253
       343         1        2.00000       40.95117       16.08426        7.20418
       344         1        2.00000       40.95117       16.08426        3.00975
       345         1        2.00000       41.18496       13.99351        5.10696
       346         1        2.00000       41.18496       13.99351        0.91253
       347         1        2.00000       41.41931       11.90255        7.20419
       348         1        2.00000       41.41931       11.90255        3.00976
       349         1        2.00000       41.65366        9.81109        5.10697
       350         1        2.00000       41.65366        9.81109        0.91254
       351         1        2.00000       41.88737        7.71900        7.20419
       352         1        2.00000       41.88737        7.71900        3.00976
       353         1        2.00000       42.12020        5.62653        5.10698
       354         1        2.00000       42.12020        5.62653        0.91255
       355         1        2.00000       42.35224        3.53426        7.20420
       356         1        2.00000       42.35224        3.53426        3.00976
       357         1        2.00000       42.58395        1.44271        5.10699
       358         1        2.00000       42.58395        1.44271        0.91256
       359         1        2.00000       42.81607       18.40726        7.20420
       360         1        2.00000       42.81607       18.40726        3.00977
       361         1        2.00000       43.04906       16.31742        5.10700
       362         1        2.00000       43.04906       16.31742        0.91257
       363         1        2.00000       43.28278       14.22773        7.20421
       364         1        2.00000       43.28278       14.22773        3.00978
       365         1        2.00000       43.51689       12.13738        5.10700
       366         1        2.00000       43.51689       12.13738        0.91257
       367         1        2.00000       43.75076       10.04560        7.20422
       368         1        2.00000       43.75076       10.04560        3.00979
       369         1        2.00000       43.98415        7.95222        5.10700
       370         1        2.00000       43.98415        7.95222        0.91257
       371         1        2.00000       44.21698        5.85794        7.20423
       372         1        2.00000       44.21698        5.85794        3.00980
       373         1        2.00000       44.44950        3.76433        5.10701
       374         1        2.00000       44.44950        3.76433        0.91258
       375         1        2.00000       44.68193        1.67274        7.20424
       376         1        2.00000       44.68193        1.67274        3.00981
       377         1        2.00000       44.91469       18.63868        5.10702
       378         1        2.00000       44.91469       18.63868        0.91259
       379         1        2.00000       45.14800       16.55104        3.00981
       380         1        2.00000       45.14800       16.55104        7.20425
       381         1        2.00000       45.38155       14.46347        5.10703
       382         1        2.00000       45.38155       14.46347        0.91260
       383         1        2.00000       45.61470       12.37424        3.00982
       384         1        2.00000       45.61470       12.37424        7.20425
       385         1        2.00000       45.84706       10.28181        5.10704
       386         1        2.00000       45.84706       10.28181        0.91261
       387         1        2.00000       46.07910        8.18580        3.00982
       388         1        2.00000       46.07910        8.18580        7.20425
       389         1        2.00000       46.31177        6.08786        5.10705
       390         1        2.00000       46.31177        6.08786        0.91262
       391         1        2.00000       46.54588        3.99152        3.00984
       392         1        2.00000       46.54588        3.99152        7.20427
       393         1        2.00000       46.78079        1.90007        5.10706
       394         1        2.00000       46.78079        1.90007        0.91262
       395         1        2.00000       47.01546       18.86904        3.00985
       396         1        2.00000       47.01546       18.86904        7.20428
       397         1        2.00000       47.24957       16.78580        5.10706
       398         1        2.00000       47.24957       16.78580        0.91263
       399         1        2.00000       47.48240       14.70206        3.00986
       400         1        2.00000       47.48240       14.70206        7.20429
       401         1        2.00000       47.71316       12.61445        5.10707
       402         1        2.00000       47.71316       12.61445        0.91264
       403         1        2.00000       47.94161       10.52046        3.00986
       404         1        2.00000       47.94161       10.52046        7.20429
       405         1        2.00000       48.17005        8.41972        5.10708
       406         1        2.00000       48.17005        8.41972        0.91265
       407         1        2.00000       48.40177        6.31513        3.00986
       408         1        2.00000       48.40177        6.31513        7.20430
       409         1        2.00000       48.64019        4.21405        5.10709
       410         1        2.00000       48.64019        4.21405        0.91266
       411         1        2.00000       48.88180        2.12311        3.00987
       412         1        2.00000       48.88180        2.12311        7.20430
       413         1        2.00000       49.12165        0.04293        5.10710
       414         1        2.00000       49.12165        0.04293        0.91267
       415         1        2.00000       49.35688       17.02338        3.00988
       416         1        2.00000       49.35688       17.02338        7.20431
       417         1        2.00000       49.58740       14.94587        5.10711
       418         1        2.00000       49.58740       14.94587        0.91267
       419         1        2.00000       49.81257       12.85954        3.00989
       420         1        2.00000       49.81257       12.85954        7.20432
       421         1        2.00000       50.03304       10.76148        5.10711
       422         1        2.00000       50.03304       10.76148        0.91267
       423         1        2.00000       50.25375        8.65272        3.00989
       424         1        2.00000       50.25375        8.65272        7.20432
       425         1        2.00000       50.48244        6.53815        5.10711
       426         1        2.00000       50.48244        6.53815        0.91268
       427         1        2.00000       50.72995        4.43018        3.00990
       428         1        2.00000       50.72995        4.43018        7.20433
       429         1        2.00000       50.98687        2.34114        5.10712
       430         1        2.00000       50.98687        2.34114        0.91269
       431         1        2.00000       51.23957        0.27123        3.00991
       432         1        2.00000       51.23957        0.27123        7.20434
       433         1        2.00000       51.47719       17.26580        5.10712
       434         1        2.00000       51.47719       17.26580        0.91269
       435         1        2.00000       51.69862       15.19970        3.00992
       436         1        2.00000       51.69862       15.19970        7.20435
       437         1        2.00000       51.91191       13.11160        5.10713
       438         1        2.00000       51.91191       13.11160        0.91270
       439         1        2.00000       52.11802       11.00171        3.00992
       440         1        2.00000       52.11802       11.00171        7.20435
       441         1        2.00000       52.32732        8.87992        5.10713
       442         1        2.00000       52.32732        8.87992        0.91270
       443         1        2.00000       52.54819        6.75355        3.00992
       444         1        2.00000       52.54819        6.75355        7.20435
       445         1        2.00000       52.81198        4.64064        5.10714
       446         1        2.00000       52.81198        4.64064        0.91271
       447         1        2.00000       53.09937        2.55802        3.00992
       448         1        2.00000       53.09937        2.55802        7.20435
       449         1        2.00000       53.37886        0.50388        5.10714
       450         1        2.00000       53.37886        0.50388        0.91271
       451         1        2.00000       53.62502       17.51511        3.00993
       452         1        2.00000       53.62502       17.51511        7.20436
       453         1        2.00000       53.82746       15.46306        5.10715
       454         1        2.00000       53.82746       15.46306        0.91272
       455         1        2.00000       53.99960       13.38117        3.00993
       456         1        2.00000       53.99960       13.38117        7.20436
       457         1        2.00000       54.18983       11.23203        5.10715
       458         1        2.00000       54.18983       11.23203        0.91272
       459         1        2.00000       54.38861        9.08652        3.00994
       460         1        2.00000       54.38861        9.08652        7.20437
       461         1        2.00000       54.59592        6.94889        5.10716
       462         1        2.00000       54.59592        6.94889        0.91272
       463         1        2.00000       54.88658        4.85425        7.20437
       464         1        2.00000       54.88658        4.85425        3.00994
       465         1        2.00000       55.22032        2.80117        5.10716
       466         1        2.00000       55.22032        2.80117        0.91272
       467         1        2.00000       55.55525        0.75260        3.00994
       468         1        2.00000       55.55525        0.75260        7.20437
       469         1        2.00000       55.81313       17.77503        5.10716
       470         1        2.00000       55.81313       17.77503        0.91272
       471         1        2.00000       55.99874       15.72917        3.00994
       472         1        2.00000       55.99874       15.72917        7.20437
       473         1        2.00000       56.09359       13.63681        5.10716
       474         1        2.00000       56.09359       13.63681        0.91272
       475         1        2.00000       56.19592       11.51847        3.00995
       476         1        2.00000       56.19592       11.51847        7.20438
       477         1        2.00000       56.44654        9.18269        5.10716
       478         1        2.00000       56.44654        9.18269        0.91273
       479         1        2.00000       56.62737        7.10127        3.00995
       480         1        2.00000       56.62737        7.10127        7.20438
       481         1        2.00000       56.99198        5.12580        5.10716
       482         1        2.00000       56.99198        5.12580        0.91273
       483         1        2.00000       57.33688        3.11175        3.00995
       484         1        2.00000       57.33688        3.11175        7.20438
       485         1        2.00000       57.72215        1.08502        5.10716
       486         1        2.00000       57.72215        1.08502        0.91273
       487         1        2.00000       58.11666       18.07436        3.00995
       488         1        2.00000       58.11666       18.07436        7.20438
       489         1        2.00000       58.17928       15.93079        5.10716
       490         1        2.00000       58.17928       15.93079        0.91273
       491         1        2.00000       58.20656       13.80938        3.00995
       492         1        2.00000       58.20656       13.80938        7.20438
       493         1        2.00000       58.22036       11.71821        5.10716
       494         1        2.00000       58.22036       11.71821        0.91273
       495         1        2.00000       58.32317        9.66739        3.00995
       496         1        2.00000       58.32317        9.66739        7.20438
       497         1        2.00000       60.20284        9.66737        5.10716
       498         1        2.00000       60.20284        9.66737        0.91273
       499         1        2.00000       60.30557       11.71819        3.00995
       500         1        2.00000       60.30557       11.71819        7.20438
       501         1        2.00000       60.31945       13.80936        5.10716
       502         1        2.00000       60.31945       13.80936        0.91273
       503         1        2.00000       60.34673       15.93079        3.00995
       504         1        2.00000       60.34673       15.93079        7.20438
       505         1        2.00000       60.40935       18.07435        5.10716
       506         1        2.00000       60.40935       18.07435        0.91273
       507         1        2.00000       60.80386        1.08500        3.00995
       508         1        2.00000       60.80386        1.08500        7.20438
       509         1        2.00000       61.18913        3.11171        5.10716
       510         1        2.00000       61.18913        3.11171        0.91273
       511         1        2.00000       61.53403        5.12577        3.00994
       512         1        2.00000       61.53403        5.12577        7.20437
       513         1        2.00000       61.89856        7.10123        5.10716
       514         1        2.00000       61.89856        7.10123        0.91272
       515         1        2.00000       62.07939        9.18265        3.00995
       516         1        2.00000       62.07939        9.18265        7.20438
       517         1        2.00000       62.33001       11.51845        5.10716
       518         1        2.00000       62.33001       11.51845        0.91273
       519         1        2.00000       62.43235       13.63680        3.00995
       520         1        2.00000       62.43235       13.63680        7.20438
       521         1        2.00000       62.52719       15.72915        5.10716
       522         1        2.00000       62.52719       15.72915        0.91273
       523         1        2.00000       62.71288       17.77499        3.00995
       524         1        2.00000       62.71288       17.77499        7.20438
       525         1        2.00000       62.97076        0.75256        5.10716
       526         1        2.00000       62.97076        0.75256        0.91272
       527         1        2.00000       63.30569        2.80113        3.00994
       528         1        2.00000       63.30569        2.80113        7.20437
       529         1        2.00000       63.63943        4.85421        5.10716
       530         1        2.00000       63.63943        4.85421        0.91272
       531         1        2.00000       63.93009        6.94885        3.00994
       532         1        2.00000       63.93009        6.94885        7.20437
       533         1        2.00000       64.13740        9.08648        5.10716
       534         1        2.00000       64.13740        9.08648        0.91272
       535         1        2.00000       64.33618       11.23199        3.00994
       536         1        2.00000       64.33618       11.23199        7.20437
       537         1        2.00000       64.52642       13.38111        5.10716
       538         1        2.00000       64.52642       13.38111        0.91272
       539         1        2.00000       64.69855       15.46302        3.00994
       540         1        2.00000       64.69855       15.46302        7.20437
       541         1        2.00000       64.90099       17.51506        5.10716
       542         1        2.00000       64.90099       17.51506        0.91272
       543         1        2.00000       65.14715        0.50384        3.00994
       544         1        2.00000       65.14715        0.50384        7.20437
       545         1        2.00000       65.42664        2.55797        5.10716
       546         1        2.00000       65.42664        2.55797        0.91272
       547         1        2.00000       65.71404        4.64058        3.00994
       548         1        2.00000       65.71404        4.64058        7.20437
       549         1        2.00000       65.97782        6.75352        5.10715
       550         1        2.00000       65.97782        6.75352        0.91272
       551         1        2.00000       66.19869        8.87986        3.00993
       552         1        2.00000       66.19869        8.87986        7.20436
       553         1        2.00000       66.40799       11.00166        5.10715
       554         1        2.00000       66.40799       11.00166        0.91272
       555         1        2.00000       66.61410       13.11154        3.00993
       556         1        2.00000       66.61410       13.11154        7.20436
       557         1        2.00000       66.82740       15.19964        5.10715
       558         1        2.00000       66.82740       15.19964        0.91272
       559         1        2.00000       67.04882       17.26574        3.00993
       560         1        2.00000       67.04882       17.26574        7.20436
       561         1        2.00000       67.28644        0.27117        5.10715
       562         1        2.00000       67.28644        0.27117        0.91272
       563         1        2.00000       67.53914        2.34108        3.00993
       564         1        2.00000       67.53914        2.34108        7.20436
       565         1        2.00000       67.79598        4.43012        5.10715
       566         1        2.00000       67.79598        4.43012        0.91272
       567         1        2.00000       68.04349        6.53808        3.00993
       568         1        2.00000       68.04349        6.53808        7.20436
       569         1        2.00000       68.27226        8.65265        5.10715
       570         1        2.00000       68.27226        8.65265        0.91272
       571         1        2.00000       68.49297       10.76141        3.00992
       572         1        2.00000       68.49297       10.76141        7.20435
       573         1        2.00000       68.71344       12.85946        5.10714
       574         1        2.00000       68.71344       12.85946        0.91271
       575         1        2.00000       68.93861       14.94579        3.00992
       576         1        2.00000       68.93861       14.94579        7.20435
       577         1        2.00000       69.16913       17.02330        0.91270
       578         1        2.00000       69.16913       17.02330        5.10713
       579         1        2.00000       69.40428        0.04284        3.00992
       580         1        2.00000       69.40428        0.04284        7.20435
       581         1        2.00000       69.64421        2.12303        5.10713
       582         1        2.00000       69.64421        2.12303        0.91270
       583         1        2.00000       69.88582        4.21398        3.00992
       584         1        2.00000       69.88582        4.21398        7.20435
       585         1        2.00000       70.12424        6.31506        5.10713
       586         1        2.00000       70.12424        6.31506        0.91270
       587         1        2.00000       70.35596        8.41962        3.00992
       588         1        2.00000       70.35596        8.41962        7.20435
       589         1        2.00000       70.58432       10.52036        5.10713
       590         1        2.00000       70.58432       10.52036        0.91270
       591         1        2.00000       70.81285       12.61435        3.00992
       592         1        2.00000       70.81285       12.61435        7.20435
       593         1        2.00000       71.04361       14.70194        0.91269
       594         1        2.00000       71.04361       14.70194        5.10712
       595         1        2.00000       71.27644       16.78570        3.00991
       596         1        2.00000       71.27644       16.78570        7.20434
       597         1        2.00000       71.51055       18.86895        5.10712
       598         1        2.00000       71.51055       18.86895        0.91269
       599         1        2.00000       71.74522        1.89995        3.00991
       600         1        2.00000       71.74522        1.89995        7.20434
       601         1        2.00000       71.98013        3.99143        5.10712
       602         1        2.00000       71.98013        3.99143        0.91269
       603         1        2.00000       72.21424        6.08775        3.00991
       604         1        2.00000       72.21424        6.08775        7.20434
       605         1        2.00000       72.44692        8.18568        5.10712
       606         1        2.00000       72.44692        8.18568        0.91269
       607         1        2.00000       72.67895       10.28168        3.00990
       608         1        2.00000       72.67895       10.28168        7.20433
       609         1        2.00000       72.91131       12.37410        0.91268
       610         1        2.00000       72.91131       12.37410        5.10711
       611         1        2.00000       73.14446       14.46335        3.00989
       612         1        2.00000       73.14446       14.46335        7.20432
       613         1        2.00000       73.37801       16.55090        0.91267
       614         1        2.00000       73.37801       16.55090        5.10711
       615         1        2.00000       73.61132       18.63855        3.00989
       616         1        2.00000       73.61132       18.63855        7.20432
       617         1        2.00000       73.84408        1.67261        5.10711
       618         1        2.00000       73.84408        1.67261        0.91267
       619         1        2.00000       74.07651        3.76420        3.00989
       620         1        2.00000       74.07651        3.76420        7.20432
       621         1        2.00000       74.30903        5.85781        0.91267
       622         1        2.00000       74.30903        5.85781        5.10711
       623         1        2.00000       74.54186        7.95209        3.00989
       624         1        2.00000       74.54186        7.95209        7.20432
       625         1        2.00000       74.77525       10.04547        0.91267
       626         1        2.00000       74.77525       10.04547        5.10711
       627         1        2.00000       75.00913       12.13725        3.00988
       628         1        2.00000       75.00913       12.13725        7.20431
       629         1        2.00000       75.24324       14.22760        0.91266
       630         1        2.00000       75.24324       14.22760        5.10709
       631         1        2.00000       75.47695       16.31727        3.00987
       632         1        2.00000       75.47695       16.31727        7.20430
       633         1        2.00000       75.70994       18.40712        0.91266
       634         1        2.00000       75.70994       18.40712        5.10708
       635         1        2.00000       75.94206        1.44255        3.00987
       636         1        2.00000       75.94206        1.44255        7.20430
       637         1        2.00000       76.17377        3.53411        0.91266
       638         1        2.00000       76.17377        3.53411        5.10709
       639         1        2.00000       76.40581        5.62640        3.00987
       640         1        2.00000       76.40581        5.62638        7.20430
       641         1        2.00000       76.63864        7.71885        0.91266
       642         1        2.00000       76.63864        7.71885        5.10709
       643         1        2.00000       76.87235        9.81094        3.00986
       644         1        2.00000       76.87235        9.81094        7.20430
       645         1        2.00000       77.10670       11.90239        0.91265
       646         1        2.00000       77.10670       11.90239        5.10708
       647         1        2.00000       77.34105       13.99334        3.00986
       648         1        2.00000       77.34105       13.99334        7.20429
       649         1        2.00000       77.57484       16.08411        0.91264
       650         1        2.00000       77.57484       16.08411        5.10706
       651         1        2.00000       77.80768       18.17501        3.00984
       652         1        2.00000       77.80768       18.17501        7.20429
       653         1        2.00000       78.03964        1.21107        0.91263
       654         1        2.00000       78.03964        1.21107        5.10706
       655         1        2.00000       78.27127        3.30259        3.00986
       656         1        2.00000       78.27127        3.30259        7.20429
       657         1        2.00000       78.50323        5.39423        0.91264
       658         1        2.00000       78.50323        5.39425        5.10707
       659         1        2.00000       78.73606        7.48582        3.00985
       660         1        2.00000       78.73606        7.48582        7.20428
       661         1        2.00000       78.96985        9.57722        0.91263
       662         1        2.00000       78.96985        9.57722        5.10706
       663         1        2.00000       79.20420       11.66847        3.00985
       664         1        2.00000       79.20420       11.66847        7.20428
       665         1        2.00000       79.43863       13.75972        0.91262
       666         1        2.00000       79.43863       13.75972        5.10706
       667         1        2.00000       79.67242       15.85112        3.00983
       668         1        2.00000       79.67242       15.85110        7.20426
       669         2       -2.00000        0.14031       17.94267        3.00982
       670         2       -2.00000        0.14031       17.94267        7.20425
       671         2       -2.00000        0.37226        0.97915        0.91261
       672         2       -2.00000        0.37226        0.97915        5.10703
       673         2       -2.00000        0.60390        3.07066        3.00981
       674         2       -2.00000        0.60390        3.07066        7.20425
       675         2       -2.00000        0.83586        5.16191        0.91261
       676         2       -2.00000        0.83586        5.16189        5.10704
       677         2       -2.00000        1.06869        7.25282        3.00982
       678         2       -2.00000        1.06869        7.25282        7.20425
       679         2       -2.00000        1.30248        9.34359        0.91261
       680         2       -2.00000        1.30248        9.34359        5.10704
       681         2       -2.00000        1.53683       11.43453        3.00982
       682         2       -2.00000        1.53683       11.43453        7.20425
       683         2       -2.00000        1.77110       13.52599        0.91260
       684         2       -2.00000        1.77110       13.52599        5.10703
       685         2       -2.00000        2.00489       15.61808        3.00981
       686         2       -2.00000        2.00489       15.61808        7.20425
       687         2       -2.00000        2.23773       17.71054        0.91258
       688         2       -2.00000        2.23765       17.71054        5.10701
       689         2       -2.00000        2.46976        0.74767        3.00980
       690         2       -2.00000        2.46976        0.74767        7.20423
       691         2       -2.00000        2.70148        2.83922        0.91258
       692         2       -2.00000        2.70148        2.83922        5.10701
       693         2       -2.00000        2.93360        4.92982        3.00980
       694         2       -2.00000        2.93368        4.92982        7.20423
       695         2       -2.00000        3.16659        7.01966        0.91258
       696         2       -2.00000        3.16659        7.01966        5.10701
       697         2       -2.00000        3.40030        9.10932        3.00980
       698         2       -2.00000        3.40030        9.10932        7.20423
       699         2       -2.00000        3.63441       11.19966        0.91258
       700         2       -2.00000        3.63441       11.19966        5.10701
       701         2       -2.00000        3.86828       13.29144        3.00979
       702         2       -2.00000        3.86828       13.29144        7.20422
       703         2       -2.00000        4.10167       15.38484        0.91257
       704         2       -2.00000        4.10159       15.38484        5.10700
       705         2       -2.00000        4.33443       17.47914        3.00978
       706         2       -2.00000        4.33443       17.47914        7.20420
       707         2       -2.00000        4.56694        0.51761        0.91256
       708         2       -2.00000        4.56694        0.51761        5.10699
       709         2       -2.00000        4.79946        2.60921        3.00977
       710         2       -2.00000        4.79946        2.60921        7.20420
       711         2       -2.00000        5.03221        4.69841        5.10699
       712         2       -2.00000        5.03221        4.69841        0.91256
       713         2       -2.00000        5.26552        6.78602        7.20420
       714         2       -2.00000        5.26552        6.78602        3.00977
       715         2       -2.00000        5.49908        8.87356        5.10698
       716         2       -2.00000        5.49908        8.87356        0.91255
       717         2       -2.00000        5.73223       10.96278        7.20420
       718         2       -2.00000        5.73223       10.96278        3.00976
       719         2       -2.00000        5.96458       13.05521        5.10698
       720         2       -2.00000        5.96458       13.05521        0.91255
       721         2       -2.00000        6.19654       15.15124        7.20419
       722         2       -2.00000        6.19654       15.15124        3.00976
       723         2       -2.00000        6.42913       17.24922        5.10697
       724         2       -2.00000        6.42913       17.24922        0.91254
       725         2       -2.00000        6.66332        0.29040        3.00975
       726         2       -2.00000        6.66332        0.29040        7.20418
       727         2       -2.00000        6.89831        2.38190        5.10696
       728         2       -2.00000        6.89831        2.38190        0.91253
       729         2       -2.00000        7.13306        4.46806        7.20418
       730         2       -2.00000        7.13306        4.46806        3.00975
       731         2       -2.00000        7.36717        6.55124        5.10696
       732         2       -2.00000        7.36717        6.55124        0.91253
       733         2       -2.00000        7.60000        8.63495        7.20417
       734         2       -2.00000        7.60000        8.63495        3.00974
       735         2       -2.00000        7.83068       10.72255        0.91252
       736         2       -2.00000        7.83068       10.72255        5.10695
       737         2       -2.00000        8.05913       12.81655        3.00974
       738         2       -2.00000        8.05913       12.81655        7.20417
       739         2       -2.00000        8.28742       14.91730        5.10695
       740         2       -2.00000        8.28742       14.91730        0.91252
       741         2       -2.00000        8.51914       17.02191        3.00973
       742         2       -2.00000        8.51914       17.02191        7.20416
       743         2       -2.00000        8.75755        0.06786        0.91252
       744         2       -2.00000        8.75755        0.06786        5.10695
       745         2       -2.00000        8.99932        2.15882        3.00972
       746         2       -2.00000        8.99932        2.15882        7.20415
       747         2       -2.00000        9.23933        4.23899        0.91251
       748         2       -2.00000        9.23933        4.23899        5.10694
       749         2       -2.00000        9.47456        6.31370        7.20415
       750         2       -2.00000        9.47456        6.31370        3.00972
       751         2       -2.00000        9.70500        8.39114        0.91251
       752         2       -2.00000        9.70500        8.39114        5.10694
       753         2       -2.00000        9.93010       10.47743        7.20415
       754         2       -2.00000        9.93010       10.47743        3.00972
       755         2       -2.00000       10.15057       12.57554        5.10693
       756         2       -2.00000       10.15057       12.57554        0.91250
       757         2       -2.00000       10.37120       14.68426        3.00971
       758         2       -2.00000       10.37120       14.68426        7.20414
       759         2       -2.00000       10.59980       16.79885        0.91250
       760         2       -2.00000       10.59980       16.79885        5.10693
       761         2       -2.00000       10.84740       18.90685        3.00971
       762         2       -2.00000       10.84740       18.90685        7.20414
       763         2       -2.00000       11.10440        1.94065        0.91249
       764         2       -2.00000       11.10440        1.94065        5.10692
       765         2       -2.00000       11.35709        4.01064        7.20414
       766         2       -2.00000       11.35709        4.01064        3.00971
       767         2       -2.00000       11.59487        6.07144        5.10692
       768         2       -2.00000       11.59487        6.07144        0.91249
       769         2       -2.00000       11.81646        8.13745        7.20414
       770         2       -2.00000       11.81646        8.13745        3.00971
       771         2       -2.00000       12.02951       10.22541        0.91249
       772         2       -2.00000       12.02951       10.22541        5.10692
       773         2       -2.00000       12.23531       12.33519        7.20413
       774         2       -2.00000       12.23531       12.33519        3.00970
       775         2       -2.00000       12.44477       14.45716        5.10691
       776         2       -2.00000       12.44477       14.45716        0.91248
       777         2       -2.00000       12.66540       16.58343        3.00970
       778         2       -2.00000       12.66540       16.58343        7.20413
       779         2       -2.00000       12.92942       18.69604        5.10691
       780         2       -2.00000       12.92942       18.69604        0.91248
       781         2       -2.00000       13.21665        1.72356        7.20413
       782         2       -2.00000       13.21665        1.72356        3.00970
       783         2       -2.00000       13.49607        3.77803        5.10691
       784         2       -2.00000       13.49607        3.77803        0.91248
       785         2       -2.00000       13.74254        5.82216        7.20412
       786         2       -2.00000       13.74254        5.82216        3.00969
       787         2       -2.00000       13.94539        7.87440        5.10690
       788         2       -2.00000       13.94539        7.87440        0.91247
       789         2       -2.00000       14.11744        9.95602        7.20412
       790         2       -2.00000       14.11744        9.95602        3.00969
       791         2       -2.00000       14.30744       12.10514        0.91247
       792         2       -2.00000       14.30744       12.10514        5.10690
       793         2       -2.00000       14.50597       14.24946        7.20412
       794         2       -2.00000       14.50597       14.24946        3.00969
       795         2       -2.00000       14.71392       16.38699        5.10690
       796         2       -2.00000       14.71392       16.38699        0.91247
       797         2       -2.00000       15.00435       18.48228        7.20412
       798         2       -2.00000       15.00435       18.48228        3.00969
       799         2       -2.00000       15.33760        1.48091        5.10690
       800         2       -2.00000       15.33760        1.48091        0.91247
       801         2       -2.00000       15.67262        3.52988        7.20412
       802         2       -2.00000       15.67262        3.52988        3.00969
       803         2       -2.00000       15.93042        5.56266        5.10690
       804         2       -2.00000       15.93042        5.56266        0.91247
       805         2       -2.00000       16.11667        7.60810        7.20411
       806         2       -2.00000       16.11667        7.60810        3.00968
       807         2       -2.00000       16.21175        9.70082        5.10690
       808         2       -2.00000       16.21175        9.70082        0.91246
       809         2       -2.00000       16.31321       11.81863        7.20411
       810         2       -2.00000       16.31321       11.81863        3.00968
       811         2       -2.00000       16.56566       14.15744        5.10690
       812         2       -2.00000       16.56566       14.15744        0.91246
       813         2       -2.00000       16.74083       16.23636        7.20411
       814         2       -2.00000       16.74083       16.23636        3.00968
       815         2       -2.00000       17.10480       18.21265        5.10690
       816         2       -2.00000       17.10480       18.21265        0.91246
       817         2       -2.00000       17.45050        1.17077        7.20411
       818         2       -2.00000       17.45050        1.17077        3.00968
       819         2       -2.00000       17.83568        3.19681        5.10690
       820         2       -2.00000       17.83568        3.19681        0.91246
       821         2       -2.00000       18.23491        5.26190        7.20411
       822         2       -2.00000       18.23491        5.26190        3.00968
       823         2       -2.00000       18.29688        7.40606        5.10690
       824         2       -2.00000       18.29688        7.40606        0.91246
       825         2       -2.00000       18.32424        9.52749        7.20411
       826         2       -2.00000       18.32424        9.52749        3.00968
       827         2       -2.00000       18.33788       11.61988        5.10690
       828         2       -2.00000       18.33788       11.61988        0.91246
       829         2       -2.00000       18.43926       13.66479        7.20411
       830         2       -2.00000       18.43926       13.66479        3.00968
       831         2       -2.00000       20.32180       13.66481        5.10690
       832         2       -2.00000       20.32180       13.66481        0.91246
       833         2       -2.00000       20.42318       11.61990        7.20411
       834         2       -2.00000       20.42318       11.61990        3.00968
       835         2       -2.00000       20.43674        9.52751        5.10690
       836         2       -2.00000       20.43674        9.52751        0.91246
       837         2       -2.00000       20.46410        7.40608        7.20411
       838         2       -2.00000       20.46410        7.40608        3.00968
       839         2       -2.00000       20.52615        5.26191        5.10690
       840         2       -2.00000       20.52615        5.26191        0.91246
       841         2       -2.00000       20.92530        3.19685        7.20411
       842         2       -2.00000       20.92530        3.19685        3.00968
       843         2       -2.00000       21.31056        1.17083        5.10690
       844         2       -2.00000       21.31056        1.17083        0.91246
       845         2       -2.00000       21.65626       18.21270        7.20411
       846         2       -2.00000       21.65626       18.21270        3.00968
       847         2       -2.00000       22.02023       16.23642        5.10690
       848         2       -2.00000       22.02023       16.23642        0.91246
       849         2       -2.00000       22.19532       14.15750        7.20411
       850         2       -2.00000       22.19532       14.15750        3.00968
       851         2       -2.00000       22.44785       11.81867        5.10690
       852         2       -2.00000       22.44785       11.81867        0.91246
       853         2       -2.00000       22.54931        9.70085        7.20411
       854         2       -2.00000       22.54931        9.70085        3.00968
       855         2       -2.00000       22.64439        7.60814        5.10690
       856         2       -2.00000       22.64439        7.60814        0.91246
       857         2       -2.00000       22.83064        5.56272        7.20411
       858         2       -2.00000       22.83064        5.56272        3.00968
       859         2       -2.00000       23.08844        3.52993        5.10690
       860         2       -2.00000       23.08844        3.52993        0.91246
       861         2       -2.00000       23.42346        1.48095        7.20411
       862         2       -2.00000       23.42346        1.48095        3.00968
       863         2       -2.00000       23.75671       18.48234        5.10690
       864         2       -2.00000       23.75671       18.48234        0.91246
       865         2       -2.00000       24.04714       16.38705        7.20411
       866         2       -2.00000       24.04714       16.38705        3.00968
       867         2       -2.00000       24.25509       14.24951        5.10690
       868         2       -2.00000       24.25509       14.24951        0.91246
       869         2       -2.00000       24.45354       12.10520        7.20411
       870         2       -2.00000       24.45354       12.10520        3.00968
       871         2       -2.00000       24.64362        9.95608        5.10690
       872         2       -2.00000       24.64362        9.95608        0.91246
       873         2       -2.00000       24.81567        7.87445        7.20411
       874         2       -2.00000       24.81567        7.87445        3.00968
       875         2       -2.00000       25.01852        5.82221        5.10690
       876         2       -2.00000       25.01852        5.82221        0.91246
       877         2       -2.00000       25.26499        3.77809        7.20411
       878         2       -2.00000       25.26499        3.77809        3.00968
       879         2       -2.00000       25.54441        1.72362        5.10690
       880         2       -2.00000       25.54441        1.72362        0.91246
       881         2       -2.00000       25.83164       18.69610        3.00969
       882         2       -2.00000       25.83164       18.69610        7.20412
       883         2       -2.00000       26.09566       16.58351        5.10690
       884         2       -2.00000       26.09566       16.58351        0.91247
       885         2       -2.00000       26.31621       14.45724        7.20411
       886         2       -2.00000       26.31621       14.45724        3.00968
       887         2       -2.00000       26.52567       12.33525        5.10690
       888         2       -2.00000       26.52567       12.33525        0.91246
       889         2       -2.00000       26.73147       10.22548        7.20412
       890         2       -2.00000       26.73147       10.22548        3.00969
       891         2       -2.00000       26.94460        8.13753        5.10690
       892         2       -2.00000       26.94460        8.13753        0.91247
       893         2       -2.00000       27.16619        6.07151        7.20412
       894         2       -2.00000       27.16619        6.07151        3.00969
       895         2       -2.00000       27.40389        4.01071        5.10690
       896         2       -2.00000       27.40389        4.01071        0.91247
       897         2       -2.00000       27.65666        1.94071        7.20412
       898         2       -2.00000       27.65666        1.94071        3.00969
       899         2       -2.00000       27.91366       18.90692        5.10690
       900         2       -2.00000       27.91366       18.90692        0.91247
       901         2       -2.00000       28.16126       16.79893        7.20412
       902         2       -2.00000       28.16126       16.79893        3.00969
       903         2       -2.00000       28.38986       14.68433        5.10690
       904         2       -2.00000       28.38986       14.68433        0.91247
       905         2       -2.00000       28.61049       12.57561        7.20412
       906         2       -2.00000       28.61049       12.57561        3.00969
       907         2       -2.00000       28.83096       10.47751        5.10690
       908         2       -2.00000       28.83096       10.47751        0.91247
       909         2       -2.00000       29.05598        8.39123        7.20412
       910         2       -2.00000       29.05598        8.39123        3.00969
       911         2       -2.00000       29.28650        6.31380        5.10690
       912         2       -2.00000       29.28650        6.31380        0.91247
       913         2       -2.00000       29.52173        4.23909        7.20412
       914         2       -2.00000       29.52173        4.23909        3.00969
       915         2       -2.00000       29.76174        2.15891        5.10690
       916         2       -2.00000       29.76174        2.15891        0.91247
       917         2       -2.00000       30.00343        0.06795        7.20412
       918         2       -2.00000       30.00343        0.06795        3.00969
       919         2       -2.00000       30.24192       17.02200        5.10690
       920         2       -2.00000       30.24192       17.02200        0.91247
       921         2       -2.00000       30.47356       14.91740        7.20412
       922         2       -2.00000       30.47356       14.91740        3.00969
       923         2       -2.00000       30.70193       12.81664        5.10690
       924         2       -2.00000       30.70193       12.81664        0.91247
       925         2       -2.00000       30.93038       10.72267        7.20412
       926         2       -2.00000       30.93038       10.72267        3.00969
       927         2       -2.00000       31.16106        8.63506        5.10690
       928         2       -2.00000       31.16106        8.63506        0.91247
       929         2       -2.00000       31.39389        6.55136        7.20412
       930         2       -2.00000       31.39389        6.55136        3.00969
       931         2       -2.00000       31.62792        4.46817        5.10690
       932         2       -2.00000       31.62792        4.46817        0.91247
       933         2       -2.00000       31.86275        2.38199        7.20412
       934         2       -2.00000       31.86275        2.38199        3.00969
       935         2       -2.00000       32.09774        0.29052        5.10690
       936         2       -2.00000       32.09774        0.29052        0.91247
       937         2       -2.00000       32.33193       17.24933        7.20412
       938         2       -2.00000       32.33193       17.24933        3.00969
       939         2       -2.00000       32.56452       15.15136        5.10690
       940         2       -2.00000       32.56452       15.15136        0.91247
       941         2       -2.00000       32.79648       13.05535        7.20412
       942         2       -2.00000       32.79648       13.05535        3.00969
       943         2       -2.00000       33.02883       10.96290        5.10690
       944         2       -2.00000       33.02883       10.96290        0.91247
       945         2       -2.00000       33.26198        8.87369        7.20413
       946         2       -2.00000       33.26198        8.87369        3.00970
       947         2       -2.00000       33.49554        6.78616        5.10691
       948         2       -2.00000       33.49554        6.78616        0.91248
       949         2       -2.00000       33.72877        4.69855        7.20413
       950         2       -2.00000       33.72877        4.69855        3.00970
       951         2       -2.00000       33.96160        2.60934        5.10691
       952         2       -2.00000       33.96160        2.60934        0.91248
       953         2       -2.00000       34.19412        0.51775        7.20413
       954         2       -2.00000       34.19412        0.51775        3.00970
       955         2       -2.00000       34.42663       17.47927        5.10691
       956         2       -2.00000       34.42663       17.47927        0.91248
       957         2       -2.00000       34.65947       15.38497        7.20413
       958         2       -2.00000       34.65947       15.38497        3.00970
       959         2       -2.00000       34.89278       13.29157        5.10691
       960         2       -2.00000       34.89278       13.29157        0.91248
       961         2       -2.00000       35.12665       11.19979        7.20413
       962         2       -2.00000       35.12665       11.19979        3.00970
       963         2       -2.00000       35.36076        9.10946        5.10691
       964         2       -2.00000       35.36076        9.10946        0.91248
       965         2       -2.00000       35.59447        7.01979        7.20413
       966         2       -2.00000       35.59447        7.01979        3.00970
       967         2       -2.00000       35.82738        4.92997        5.10692
       968         2       -2.00000       35.82738        4.92997        0.91249
       969         2       -2.00000       36.05958        2.83937        7.20414
       970         2       -2.00000       36.05958        2.83937        3.00971
       971         2       -2.00000       36.29130        0.74782        5.10692
       972         2       -2.00000       36.29130        0.74782        0.91249
       973         2       -2.00000       36.52341       17.71070        7.20414
       974         2       -2.00000       36.52341       17.71070        3.00971
       975         2       -2.00000       36.75617       15.61823        5.10692
       976         2       -2.00000       36.75617       15.61823        0.91249
       977         2       -2.00000       36.98996       13.52612        7.20414
       978         2       -2.00000       36.98996       13.52612        3.00971
       979         2       -2.00000       37.22423       11.43467        5.10693
       980         2       -2.00000       37.22423       11.43467        0.91250
       981         2       -2.00000       37.45858        9.34372        7.20414
       982         2       -2.00000       37.45858        9.34372        3.00971
       983         2       -2.00000       37.69237        7.25297        5.10693
       984         2       -2.00000       37.69237        7.25297        0.91250
       985         2       -2.00000       37.92520        5.16207        7.20414
       986         2       -2.00000       37.92520        5.16207        3.00971
       987         2       -2.00000       38.15716        3.07084        5.10693
       988         2       -2.00000       38.15716        3.07084        0.91250
       989         2       -2.00000       38.38880        0.97932        7.20415
       990         2       -2.00000       38.38880        0.97932        3.00972
       991         2       -2.00000       38.62075       17.94285        5.10694
       992         2       -2.00000       38.62075       17.94285        0.91251
       993         2       -2.00000       38.85359       15.85125        7.20415
       994         2       -2.00000       38.85359       15.85125        3.00972
       995         2       -2.00000       39.08738       13.75987        5.10694
       996         2       -2.00000       39.08738       13.75987        0.91251
       997         2       -2.00000       39.32181       11.66863        7.20416
       998         2       -2.00000       39.32181       11.66863        3.00973
       999         2       -2.00000       39.55616        9.57738        5.10695
      1000         2       -2.00000       39.55616        9.57738        0.91252
      1001         2       -2.00000       39.78995        7.48598        7.20416
      1002         2       -2.00000       39.78995        7.48598        3.00973
      1003         2       -2.00000       40.02278        5.39440        5.10695
      1004         2       -2.00000       40.02278        5.39440        0.91252
      1005         2       -2.00000       40.25474        3.30276        7.20417
      1006         2       -2.00000       40.25474        3.30276        3.00974
      1007         2       -2.00000       40.48638        1.21122        5.10695
      1008         2       -2.00000       40.48638        1.21122        0.91252
      1009         2       -2.00000       40.71833       18.17517        7.20418
      1010         2       -2.00000       40.71833       18.17517        3.00975
      1011         2       -2.00000       40.95117       16.08426        5.10696
      1012         2       -2.00000       40.95117       16.08426        0.91253
      1013         2       -2.00000       41.18496       13.99351        7.20418
      1014         2       -2.00000       41.18496       13.99351        3.00975
      1015         2       -2.00000       41.41931       11.90257        5.10697
      1016         2       -2.00000       41.41931       11.90257        0.91254
      1017         2       -2.00000       41.65366        9.81111        7.20419
      1018         2       -2.00000       41.65366        9.81111        3.00976
      1019         2       -2.00000       41.88737        7.71900        5.10697
      1020         2       -2.00000       41.88737        7.71900        0.91254
      1021         2       -2.00000       42.12020        5.62653        7.20420
      1022         2       -2.00000       42.12020        5.62653        3.00976
      1023         2       -2.00000       42.35224        3.53424        5.10698
      1024         2       -2.00000       42.35224        3.53424        0.91255
      1025         2       -2.00000       42.58403        1.44267        7.20420
      1026         2       -2.00000       42.58403        1.44267        3.00977
      1027         2       -2.00000       42.81615       18.40726        5.10699
      1028         2       -2.00000       42.81615       18.40726        0.91256
      1029         2       -2.00000       43.04906       16.31742        7.20421
      1030         2       -2.00000       43.04906       16.31742        3.00978
      1031         2       -2.00000       43.28278       14.22777        5.10700
      1032         2       -2.00000       43.28278       14.22777        0.91257
      1033         2       -2.00000       43.51689       12.13742        7.20421
      1034         2       -2.00000       43.51689       12.13742        3.00978
      1035         2       -2.00000       43.75076       10.04564        5.10700
      1036         2       -2.00000       43.75076       10.04564        0.91257
      1037         2       -2.00000       43.98415        7.95222        7.20422
      1038         2       -2.00000       43.98415        7.95222        3.00979
      1039         2       -2.00000       44.21690        5.85792        5.10701
      1040         2       -2.00000       44.21690        5.85792        0.91258
      1041         2       -2.00000       44.44942        3.76429        7.20423
      1042         2       -2.00000       44.44942        3.76429        3.00980
      1043         2       -2.00000       44.68193        1.67268        5.10702
      1044         2       -2.00000       44.68193        1.67268        0.91259
      1045         2       -2.00000       44.91477       18.63864        3.00981
      1046         2       -2.00000       44.91477       18.63864        7.20424
      1047         2       -2.00000       45.14800       16.55104        5.10703
      1048         2       -2.00000       45.14800       16.55104        0.91260
      1049         2       -2.00000       45.38155       14.46350        3.00981
      1050         2       -2.00000       45.38155       14.46350        7.20425
      1051         2       -2.00000       45.61470       12.37428        5.10704
      1052         2       -2.00000       45.61470       12.37428        0.91261
      1053         2       -2.00000       45.84706       10.28185        3.00982
      1054         2       -2.00000       45.84706       10.28185        7.20425
      1055         2       -2.00000       46.07902        8.18582        5.10704
      1056         2       -2.00000       46.07902        8.18582        0.91261
      1057         2       -2.00000       46.31161        6.08784        3.00983
      1058         2       -2.00000       46.31161        6.08784        7.20426
      1059         2       -2.00000       46.54580        3.99149        5.10706
      1060         2       -2.00000       46.54580        3.99149        0.91262
      1061         2       -2.00000       46.78079        1.89999        3.00984
      1062         2       -2.00000       46.78079        1.89999        7.20427
      1063         2       -2.00000       47.01562       18.86900        5.10706
      1064         2       -2.00000       47.01562       18.86900        0.91263
      1065         2       -2.00000       47.24965       16.78582        3.00985
      1066         2       -2.00000       47.24965       16.78582        7.20428
      1067         2       -2.00000       47.48248       14.70209        5.10707
      1068         2       -2.00000       47.48248       14.70209        0.91264
      1069         2       -2.00000       47.71316       12.61449        3.00986
      1070         2       -2.00000       47.71316       12.61449        7.20429
      1071         2       -2.00000       47.94161       10.52051        5.10707
      1072         2       -2.00000       47.94161       10.52051        0.91264
      1073         2       -2.00000       48.16989        8.41976        3.00986
      1074         2       -2.00000       48.16989        8.41976        7.20430
      1075         2       -2.00000       48.40161        6.31515        5.10708
      1076         2       -2.00000       48.40161        6.31515        0.91265
      1077         2       -2.00000       48.64003        4.21403        3.00987
      1078         2       -2.00000       48.64003        4.21403        7.20430
      1079         2       -2.00000       48.88180        2.12305        5.10709
      1080         2       -2.00000       48.88180        2.12305        0.91266
      1081         2       -2.00000       49.12181        0.04287        3.00988
      1082         2       -2.00000       49.12181        0.04287        7.20431
      1083         2       -2.00000       49.35704       17.02334        5.10710
      1084         2       -2.00000       49.35704       17.02334        0.91267
      1085         2       -2.00000       49.58756       14.94591        3.00989
      1086         2       -2.00000       49.58748       14.94591        7.20432
      1087         2       -2.00000       49.81257       12.85961        5.10711
      1088         2       -2.00000       49.81257       12.85961        0.91267
      1089         2       -2.00000       50.03296       10.76150        3.00989
      1090         2       -2.00000       50.03296       10.76150        7.20432
      1091         2       -2.00000       50.25367        8.65278        5.10711
      1092         2       -2.00000       50.25367        8.65278        0.91267
      1093         2       -2.00000       50.48228        6.53819        3.00990
      1094         2       -2.00000       50.48228        6.53819        7.20433
      1095         2       -2.00000       50.72987        4.43019        5.10711
      1096         2       -2.00000       50.72987        4.43019        0.91268
      1097         2       -2.00000       50.98687        2.34121        3.00991
      1098         2       -2.00000       50.98687        2.34121        7.20434
      1099         2       -2.00000       51.23957        0.27123        5.10712
      1100         2       -2.00000       51.23957        0.27123        0.91269
      1101         2       -2.00000       51.47735       17.26561        3.00991
      1102         2       -2.00000       51.47735       17.26561        7.20434
      1103         2       -2.00000       51.69894       15.19959        5.10713
      1104         2       -2.00000       51.69894       15.19959        0.91270
      1105         2       -2.00000       51.91199       13.11162        3.00992
      1106         2       -2.00000       51.91199       13.11162        7.20435
      1107         2       -2.00000       52.11778       11.00185        5.10713
      1108         2       -2.00000       52.11778       11.00185        0.91270
      1109         2       -2.00000       52.32724        8.87986        3.00992
      1110         2       -2.00000       52.32724        8.87986        7.20435
      1111         2       -2.00000       52.54787        6.75359        5.10714
      1112         2       -2.00000       52.54787        6.75359        0.91271
      1113         2       -2.00000       52.81190        4.64100        3.00992
      1114         2       -2.00000       52.81190        4.64100        7.20435
      1115         2       -2.00000       53.09913        2.55831        5.10714
      1116         2       -2.00000       53.09913        2.55829        0.91271
      1117         2       -2.00000       53.37847        0.50384        3.00992
      1118         2       -2.00000       53.37847        0.50384        7.20435
      1119         2       -2.00000       53.62494       17.51489        5.10715
      1120         2       -2.00000       53.62494       17.51489        0.91272
      1121         2       -2.00000       53.82778       15.46262        3.00993
      1122         2       -2.00000       53.82778       15.46262        7.20436
      1123         2       -2.00000       53.99991       13.38100        5.10715
      1124         2       -2.00000       53.99991       13.38100        0.91272
      1125         2       -2.00000       54.18991       11.23188        3.00993
      1126         2       -2.00000       54.18991       11.23188        7.20436
      1127         2       -2.00000       54.38845        9.08756        5.10716
      1128         2       -2.00000       54.38845        9.08756        0.91272
      1129         2       -2.00000       54.59640        6.95005        3.00994
      1130         2       -2.00000       54.59640        6.95005        7.20437
      1131         2       -2.00000       54.88682        4.85474        5.10716
      1132         2       -2.00000       54.88682        4.85474        0.91272
      1133         2       -2.00000       55.22008        2.80096        3.00994
      1134         2       -2.00000       55.22008        2.80096        7.20437
      1135         2       -2.00000       55.55509        0.75197        5.10716
      1136         2       -2.00000       55.55509        0.75197        0.91272
      1137         2       -2.00000       55.81289       17.77436        3.00994
      1138         2       -2.00000       55.81289       17.77436        7.20437
      1139         2       -2.00000       55.99914       15.72894        5.10716
      1140         2       -2.00000       55.99914       15.72894        0.91272
      1141         2       -2.00000       56.09422       13.63622        3.00994
      1142         2       -2.00000       56.09422       13.63622        7.20437
      1143         2       -2.00000       56.19568       11.51841        5.10716
      1144         2       -2.00000       56.19568       11.51841        0.91273
      1145         2       -2.00000       56.44814        9.17960        3.00995
      1146         2       -2.00000       56.44814        9.17960        7.20438
      1147         2       -2.00000       56.62330        7.10066        5.10716
      1148         2       -2.00000       56.62330        7.10066        0.91273
      1149         2       -2.00000       56.98727        5.12437        3.00995
      1150         2       -2.00000       56.98727        5.12437        7.20438
      1151         2       -2.00000       57.33297        3.11108        5.10716
      1152         2       -2.00000       57.33297        3.11108        0.91273
      1153         2       -2.00000       57.71816        1.08506        3.00995
      1154         2       -2.00000       57.71816        1.08506        7.20438
      1155         2       -2.00000       58.11738       18.07515        5.10716
      1156         2       -2.00000       58.11738       18.07515        0.91273
      1157         2       -2.00000       58.17936       15.93098        3.00995
      1158         2       -2.00000       58.17936       15.93098        7.20438
      1159         2       -2.00000       58.20672       13.80955        5.10716
      1160         2       -2.00000       58.20672       13.80955        0.91273
      1161         2       -2.00000       58.22036       11.71716        3.00995
      1162         2       -2.00000       58.22036       11.71716        7.20438
      1163         2       -2.00000       58.32174        9.67225        5.10716
      1164         2       -2.00000       58.32174        9.67225        0.91273
      1165         2       -2.00000       60.20427        9.67223        3.00995
      1166         2       -2.00000       60.20427        9.67223        7.20438
      1167         2       -2.00000       60.30565       11.71716        5.10716
      1168         2       -2.00000       60.30565       11.71716        0.91273
      1169         2       -2.00000       60.31921       13.80953        3.00995
      1170         2       -2.00000       60.31921       13.80953        7.20438
      1171         2       -2.00000       60.34657       15.93096        5.10716
      1172         2       -2.00000       60.34657       15.93096        0.91273
      1173         2       -2.00000       60.40855       18.07513        3.00995
      1174         2       -2.00000       60.40855       18.07513        7.20438
      1175         2       -2.00000       60.80785        1.08502        5.10716
      1176         2       -2.00000       60.80785        1.08502        0.91273
      1177         2       -2.00000       61.19304        3.11104        3.00995
      1178         2       -2.00000       61.19304        3.11104        7.20438
      1179         2       -2.00000       61.53874        5.12434        5.10716
      1180         2       -2.00000       61.53874        5.12434        0.91272
      1181         2       -2.00000       61.90263        7.10064        3.00994
      1182         2       -2.00000       61.90263        7.10064        7.20437
      1183         2       -2.00000       62.07779        9.17956        5.10716
      1184         2       -2.00000       62.07779        9.17956        0.91273
      1185         2       -2.00000       62.33033       11.51839        3.00995
      1186         2       -2.00000       62.33033       11.51839        7.20438
      1187         2       -2.00000       62.43179       13.63621        5.10716
      1188         2       -2.00000       62.43179       13.63621        0.91273
      1189         2       -2.00000       62.52687       15.72890        3.00995
      1190         2       -2.00000       62.52687       15.72890        7.20438
      1191         2       -2.00000       62.71312       17.77434        5.10716
      1192         2       -2.00000       62.71312       17.77434        0.91273
      1193         2       -2.00000       62.97092        0.75194        3.00994
      1194         2       -2.00000       62.97092        0.75194        7.20437
      1195         2       -2.00000       63.30593        2.80092        5.10716
      1196         2       -2.00000       63.30593        2.80092        0.91272
      1197         2       -2.00000       63.63919        4.85471        3.00994
      1198         2       -2.00000       63.63919        4.85471        7.20437
      1199         2       -2.00000       63.92961        6.95001        5.10716
      1200         2       -2.00000       63.92961        6.95001        0.91272
      1201         2       -2.00000       64.13756        9.08753        3.00994
      1202         2       -2.00000       64.13756        9.08753        7.20437
      1203         2       -2.00000       64.33602       11.23184        5.10716
      1204         2       -2.00000       64.33602       11.23184        0.91272
      1205         2       -2.00000       64.52610       13.38096        3.00994
      1206         2       -2.00000       64.52610       13.38096        7.20437
      1207         2       -2.00000       64.69815       15.46259        5.10716
      1208         2       -2.00000       64.69815       15.46259        0.91272
      1209         2       -2.00000       64.90099       17.51483        3.00994
      1210         2       -2.00000       64.90099       17.51483        7.20437
      1211         2       -2.00000       65.14747        0.50378        5.10716
      1212         2       -2.00000       65.14747        0.50378        0.91272
      1213         2       -2.00000       65.42688        2.55825        3.00994
      1214         2       -2.00000       65.42688        2.55825        7.20437
      1215         2       -2.00000       65.71412        4.64094        5.10716
      1216         2       -2.00000       65.71412        4.64094        0.91272
      1217         2       -2.00000       65.97814        6.75355        3.00993
      1218         2       -2.00000       65.97814        6.75355        7.20436
      1219         2       -2.00000       66.19869        8.87981        5.10715
      1220         2       -2.00000       66.19869        8.87981        0.91272
      1221         2       -2.00000       66.40815       11.00179        3.00993
      1222         2       -2.00000       66.40815       11.00179        7.20436
      1223         2       -2.00000       66.61394       13.11156        5.10715
      1224         2       -2.00000       66.61394       13.11156        0.91272
      1225         2       -2.00000       66.82708       15.19951        3.00993
      1226         2       -2.00000       66.82708       15.19951        7.20436
      1227         2       -2.00000       67.04866       17.26555        0.91272
      1228         2       -2.00000       67.04866       17.26555        5.10715
      1229         2       -2.00000       67.28636        0.27116        3.00993
      1230         2       -2.00000       67.28636        0.27116        7.20436
      1231         2       -2.00000       67.53914        2.34116        5.10715
      1232         2       -2.00000       67.53914        2.34116        0.91272
      1233         2       -2.00000       67.79614        4.43014        3.00993
      1234         2       -2.00000       67.79614        4.43014        7.20436
      1235         2       -2.00000       68.04373        6.53812        5.10715
      1236         2       -2.00000       68.04373        6.53812        0.91272
      1237         2       -2.00000       68.27234        8.65271        3.00993
      1238         2       -2.00000       68.27234        8.65271        7.20436
      1239         2       -2.00000       68.49297       10.76143        5.10714
      1240         2       -2.00000       68.49297       10.76143        0.91271
      1241         2       -2.00000       68.71344       12.85954        3.00992
      1242         2       -2.00000       68.71344       12.85954        7.20435
      1243         2       -2.00000       68.93845       14.94581        0.91271
      1244         2       -2.00000       68.93845       14.94581        5.10714
      1245         2       -2.00000       69.16897       17.02326        3.00992
      1246         2       -2.00000       69.16897       17.02326        7.20435
      1247         2       -2.00000       69.40420        0.04280        0.91270
      1248         2       -2.00000       69.40420        0.04280        5.10713
      1249         2       -2.00000       69.64421        2.12297        3.00992
      1250         2       -2.00000       69.64421        2.12297        7.20435
      1251         2       -2.00000       69.88590        4.21394        5.10713
      1252         2       -2.00000       69.88590        4.21394        0.91270
      1253         2       -2.00000       70.12440        6.31506        3.00992
      1254         2       -2.00000       70.12440        6.31506        7.20435
      1255         2       -2.00000       70.35604        8.41966        5.10713
      1256         2       -2.00000       70.35604        8.41966        0.91270
      1257         2       -2.00000       70.58440       10.52042        3.00992
      1258         2       -2.00000       70.58440       10.52042        7.20435
      1259         2       -2.00000       70.81285       12.61439        0.91270
      1260         2       -2.00000       70.81285       12.61439        5.10713
      1261         2       -2.00000       71.04353       14.70200        3.00991
      1262         2       -2.00000       71.04353       14.70200        7.20434
      1263         2       -2.00000       71.27636       16.78570        0.91269
      1264         2       -2.00000       71.27636       16.78570        5.10712
      1265         2       -2.00000       71.51040       18.86889        3.00991
      1266         2       -2.00000       71.51040       18.86889        7.20434
      1267         2       -2.00000       71.74522        1.89990        5.10712
      1268         2       -2.00000       71.74522        1.89990        0.91269
      1269         2       -2.00000       71.98021        3.99137        3.00991
      1270         2       -2.00000       71.98021        3.99137        7.20434
      1271         2       -2.00000       72.21440        6.08773        5.10712
      1272         2       -2.00000       72.21440        6.08773        0.91269
      1273         2       -2.00000       72.44700        8.18570        3.00991
      1274         2       -2.00000       72.44700        8.18570        7.20434
      1275         2       -2.00000       72.67895       10.28171        5.10711
      1276         2       -2.00000       72.67895       10.28171        0.91268
      1277         2       -2.00000       72.91131       12.37416        3.00990
      1278         2       -2.00000       72.91131       12.37416        7.20433
      1279         2       -2.00000       73.14446       14.46337        0.91267
      1280         2       -2.00000       73.14446       14.46337        5.10711
      1281         2       -2.00000       73.37801       16.55090        3.00989
      1282         2       -2.00000       73.37801       16.55090        7.20432
      1283         2       -2.00000       73.61124       18.63853        0.91267
      1284         2       -2.00000       73.61124       18.63853        5.10711
      1285         2       -2.00000       73.84408        1.67255        3.00989
      1286         2       -2.00000       73.84408        1.67255        7.20432
      1287         2       -2.00000       74.07659        3.76416        0.91267
      1288         2       -2.00000       74.07659        3.76416        5.10711
      1289         2       -2.00000       74.30911        5.85779        3.00989
      1290         2       -2.00000       74.30911        5.85779        7.20432
      1291         2       -2.00000       74.54186        7.95209        0.91267
      1292         2       -2.00000       74.54186        7.95209        5.10711
      1293         2       -2.00000       74.77525       10.04551        3.00988
      1294         2       -2.00000       74.77525       10.04551        7.20432
      1295         2       -2.00000       75.00913       12.13727        0.91267
      1296         2       -2.00000       75.00913       12.13727        5.10710
      1297         2       -2.00000       75.24324       14.22762        3.00987
      1298         2       -2.00000       75.24324       14.22762        7.20430
      1299         2       -2.00000       75.47695       16.31727        0.91266
      1300         2       -2.00000       75.47695       16.31729        5.10709
      1301         2       -2.00000       75.70986       18.40711        3.00987
      1302         2       -2.00000       75.70986       18.40711        7.20430
      1303         2       -2.00000       75.94206        1.44251        0.91266
      1304         2       -2.00000       75.94206        1.44251        5.10709
      1305         2       -2.00000       76.17377        3.53409        3.00987
      1306         2       -2.00000       76.17377        3.53409        7.20430
      1307         2       -2.00000       76.40581        5.62638        0.91266
      1308         2       -2.00000       76.40581        5.62638        5.10709
      1309         2       -2.00000       76.63864        7.71885        3.00987
      1310         2       -2.00000       76.63864        7.71885        7.20430
      1311         2       -2.00000       76.87235        9.81096        0.91265
      1312         2       -2.00000       76.87235        9.81096        5.10708
      1313         2       -2.00000       77.10670       11.90241        3.00986
      1314         2       -2.00000       77.10670       11.90241        7.20430
      1315         2       -2.00000       77.34105       13.99336        0.91264
      1316         2       -2.00000       77.34105       13.99336        5.10707
      1317         2       -2.00000       77.57484       16.08411        3.00986
      1318         2       -2.00000       77.57484       16.08411        7.20428
      1319         2       -2.00000       77.80768       18.17501        0.91263
      1320         2       -2.00000       77.80768       18.17501        5.10706
      1321         2       -2.00000       78.03964        1.21107        3.00985
      1322         2       -2.00000       78.03964        1.21107        7.20428
      1323         2       -2.00000       78.27127        3.30259        0.91264
      1324         2       -2.00000       78.27127        3.30259        5.10707
      1325         2       -2.00000       78.50323        5.39423        3.00985
      1326         2       -2.00000       78.50323        5.39423        7.20429
      1327         2       -2.00000       78.73606        7.48582        0.91263
      1328         2       -2.00000       78.73606        7.48582        5.10706
      1329         2       -2.00000       78.96985        9.57722        3.00985
      1330         2       -2.00000       78.96985        9.57722        7.20428
      1331         2       -2.00000       79.20420       11.66847        0.91263
      1332         2       -2.00000       79.20420       11.66847        5.10706
      1333         2       -2.00000       79.43863       13.75972        3.00984
      1334         2       -2.00000       79.43863       13.75972        7.20427
      1335         2       -2.00000       79.67242       15.85110        0.91261
      1336         2       -2.00000       79.67242       15.85112        5.10706
