# Supplementary material for: Quantitative prediction of grain boundary thermal conductivities from local atomic environments
Source: Nat Commun. 2020 Apr 15;11:1854. doi: 10.1038/s41467-020-15619-9 (PMC7160158; doi:10.1038/s41467-020-15619-9)
Supplement: Supplementary file 4 — Supplementary Data 1 [file 41467_2020_15619_MOESM4_ESM.zip › MgO_GBs/sym_tilt/standard_pressure/001/s53_720.lmp]

LAMMPS data file

      2128          atoms
         0          bonds
         0         angles
         0      dihedrals
         0      impropers
         2     atom types
         0     bond types
         0    angle types
         0 dihedral types
         0 improper types

      0.0000000     79.7052540 xlo xhi
      0.0000000     30.6952010 ylo yhi
      0.0000000      8.3809420 zlo zhi
      0.0000000      0.0000000      0.0000000 xy xz yz

Masses

1                24.30500 # Mg
2                15.99940 # O

Atoms

         1         1        2.00000        0.15303       21.00439        6.78429
         2         1        2.00000        0.15303        5.65679        0.49858
         3         1        2.00000        0.15303       21.00439        2.59382
         4         1        2.00000        0.15303        5.65679        4.68905
         5         1        2.00000        0.44276       29.69205        0.49858
         6         1        2.00000        0.44276       14.34445        6.78429
         7         1        2.00000        0.44276       29.69205        4.68905
         8         1        2.00000        0.44276       14.34445        2.59382
         9         1        2.00000        0.73249       23.03113        0.49858
        10         1        2.00000        0.73249        7.68353        6.78429
        11         1        2.00000        0.73249       23.03113        4.68905
        12         1        2.00000        0.73249        7.68353        2.59382
        13         1        2.00000        1.02246        1.02402        6.78429
        14         1        2.00000        1.02246       16.37162        0.49858
        15         1        2.00000        1.02246        1.02402        2.59382
        16         1        2.00000        1.02246       16.37162        4.68905
        17         1        2.00000        1.31187       25.05797        6.78429
        18         1        2.00000        1.31187        9.71037        0.49858
        19         1        2.00000        1.31187       25.05797        2.59382
        20         1        2.00000        1.31187        9.71037        4.68905
        21         1        2.00000        1.60231       18.39867        6.78429
        22         1        2.00000        1.60231        3.05107        0.49858
        23         1        2.00000        1.60231       18.39867        2.59382
        24         1        2.00000        1.60231        3.05107        4.68905
        25         1        2.00000        1.89117       27.08502        0.49858
        26         1        2.00000        1.89117       11.73742        6.78429
        27         1        2.00000        1.89117       27.08502        4.68905
        28         1        2.00000        1.89117       11.73742        2.59382
        29         1        2.00000        2.18217       20.42548        0.49858
        30         1        2.00000        2.18217        5.07788        6.78429
        31         1        2.00000        2.18217       20.42548        4.68905
        32         1        2.00000        2.18217        5.07788        2.59382
        33         1        2.00000        2.47062       29.11225        6.78429
        34         1        2.00000        2.47062       13.76465        0.49858
        35         1        2.00000        2.47062       29.11225        2.59382
        36         1        2.00000        2.47062       13.76465        4.68905
        37         1        2.00000        2.76155       22.45204        6.78429
        38         1        2.00000        2.76155        7.10443        0.49858
        39         1        2.00000        2.76155       22.45204        2.59382
        40         1        2.00000        2.76155        7.10443        4.68905
        41         1        2.00000        3.05048        0.44450        0.49858
        42         1        2.00000        3.05048       15.79210        6.78429
        43         1        2.00000        3.05048        0.44450        4.68905
        44         1        2.00000        3.05048       15.79210        2.59382
        45         1        2.00000        3.34053       24.47847        0.49858
        46         1        2.00000        3.34053        9.13087        6.78429
        47         1        2.00000        3.34053       24.47847        4.68905
        48         1        2.00000        3.34053        9.13087        2.59382
        49         1        2.00000        3.63081        2.47195        6.78429
        50         1        2.00000        3.63081       17.81955        0.49858
        51         1        2.00000        3.63081        2.47195        2.59382
        52         1        2.00000        3.63081       17.81955        4.68905
        53         1        2.00000        3.91927       26.50512        6.78429
        54         1        2.00000        3.91927       11.15752        0.49858
        55         1        2.00000        3.91927       26.50512        2.59382
        56         1        2.00000        3.91927       11.15752        4.68905
        57         1        2.00000        4.21123       19.84672        6.78429
        58         1        2.00000        4.21123        4.49912        0.49858
        59         1        2.00000        4.21123       19.84672        2.59382
        60         1        2.00000        4.21123        4.49912        4.68905
        61         1        2.00000        4.49817       28.53220        0.49858
        62         1        2.00000        4.49817       13.18460        6.78429
        63         1        2.00000        4.49817       28.53220        4.68905
        64         1        2.00000        4.49817       13.18460        2.59382
        65         1        2.00000        4.79124       21.87331        0.49858
        66         1        2.00000        4.79124        6.52571        6.78429
        67         1        2.00000        4.79124       21.87331        4.68905
        68         1        2.00000        4.79124        6.52571        2.59382
        69         1        2.00000        5.07778       15.21217        4.68905
        70         1        2.00000        5.07778       15.21217        0.49858
        71         1        2.00000        5.07778       30.55977        2.59382
        72         1        2.00000        5.07778       30.55977        6.78429
        73         1        2.00000        5.37006        8.55174        4.68905
        74         1        2.00000        5.37006        8.55174        0.49858
        75         1        2.00000        5.37006       23.89934        2.59382
        76         1        2.00000        5.37006       23.89934        6.78429
        77         1        2.00000        5.65836       17.24011        2.59382
        78         1        2.00000        5.65836       17.24011        6.78429
        79         1        2.00000        5.65836        1.89251        4.68905
        80         1        2.00000        5.65836        1.89251        0.49858
        81         1        2.00000        5.94792       10.57766        2.59382
        82         1        2.00000        5.94792       10.57766        6.78429
        83         1        2.00000        5.94792       25.92526        0.49858
        84         1        2.00000        5.94792       25.92526        4.68905
        85         1        2.00000        6.23989       19.26802        4.68905
        86         1        2.00000        6.23989       19.26802        0.49858
        87         1        2.00000        6.23989        3.92042        2.59382
        88         1        2.00000        6.23989        3.92042        6.78429
        89         1        2.00000        6.52571       12.60419        4.68905
        90         1        2.00000        6.52571       12.60419        0.49858
        91         1        2.00000        6.52571       27.95179        2.59382
        92         1        2.00000        6.52571       27.95179        6.78429
        93         1        2.00000        6.82126       21.29519        2.59382
        94         1        2.00000        6.82126       21.29519        6.78429
        95         1        2.00000        6.82126        5.94759        0.49858
        96         1        2.00000        6.82126        5.94759        4.68905
        97         1        2.00000        7.10445       14.63173        2.59382
        98         1        2.00000        7.10445       14.63173        6.78429
        99         1        2.00000        7.10445       29.97933        0.49858
       100         1        2.00000        7.10445       29.97933        4.68905
       101         1        2.00000        7.40095        7.97348        2.59382
       102         1        2.00000        7.40095        7.97348        6.78429
       103         1        2.00000        7.40095       23.32108        4.68905
       104         1        2.00000        7.40095       23.32108        0.49858
       105         1        2.00000        7.68470       16.66004        4.68905
       106         1        2.00000        7.68470       16.66004        0.49858
       107         1        2.00000        7.68470        1.31243        2.59382
       108         1        2.00000        7.68470        1.31243        6.78429
       109         1        2.00000        7.97810        9.99823        4.68905
       110         1        2.00000        7.97810        9.99823        0.49858
       111         1        2.00000        7.97810       25.34583        6.78429
       112         1        2.00000        7.97810       25.34583        2.59382
       113         1        2.00000        8.26687       18.68871        2.59382
       114         1        2.00000        8.26687       18.68871        6.78429
       115         1        2.00000        8.26687        3.34111        4.68905
       116         1        2.00000        8.26687        3.34111        0.49858
       117         1        2.00000        8.55373       12.02331        2.59382
       118         1        2.00000        8.55373       12.02331        6.78429
       119         1        2.00000        8.55373       27.37091        0.49858
       120         1        2.00000        8.55373       27.37091        4.68905
       121         1        2.00000        8.85087       20.71751        4.68905
       122         1        2.00000        8.85087       20.71751        0.49858
       123         1        2.00000        8.85087        5.36991        6.78429
       124         1        2.00000        8.85087        5.36991        2.59382
       125         1        2.00000        9.13048       14.05064        0.49858
       126         1        2.00000        9.13048       14.05064        4.68905
       127         1        2.00000        9.13048       29.39824        6.78429
       128         1        2.00000        9.13048       29.39824        2.59382
       129         1        2.00000        9.43344        7.39708        4.68905
       130         1        2.00000        9.43344        7.39708        0.49858
       131         1        2.00000        9.43344       22.74468        2.59382
       132         1        2.00000        9.43344       22.74468        6.78429
       133         1        2.00000        9.70993       16.07922        2.59382
       134         1        2.00000        9.70993       16.07922        6.78429
       135         1        2.00000        9.70993        0.73162        4.68905
       136         1        2.00000        9.70993        0.73162        0.49858
       137         1        2.00000       10.01194        9.42054        2.59382
       138         1        2.00000       10.01194        9.42054        6.78429
       139         1        2.00000       10.01194       24.76814        4.68905
       140         1        2.00000       10.01194       24.76814        0.49858
       141         1        2.00000       10.29170       18.10768        4.68905
       142         1        2.00000       10.29170       18.10768        0.49858
       143         1        2.00000       10.29170        2.76008        2.59382
       144         1        2.00000       10.29170        2.76008        6.78429
       145         1        2.00000       10.58406       11.44234        0.49858
       146         1        2.00000       10.58406       11.44234        4.68905
       147         1        2.00000       10.58406       26.78994        2.59382
       148         1        2.00000       10.58406       26.78994        6.78429
       149         1        2.00000       10.87602       20.13777        6.78429
       150         1        2.00000       10.87602       20.13777        2.59382
       151         1        2.00000       10.87602        4.79017        4.68905
       152         1        2.00000       10.87602        4.79017        0.49858
       153         1        2.00000       11.15459       13.46773        6.78429
       154         1        2.00000       11.15459       13.46773        2.59382
       155         1        2.00000       11.15459       28.81533        0.49858
       156         1        2.00000       11.15459       28.81533        4.68905
       157         1        2.00000       11.46600       22.17151        4.68905
       158         1        2.00000       11.46600       22.17151        0.49858
       159         1        2.00000       11.46600        6.82391        2.59382
       160         1        2.00000       11.46600        6.82391        6.78429
       161         1        2.00000       11.73453       15.49825        0.49858
       162         1        2.00000       11.73453       15.49825        4.68905
       163         1        2.00000       11.73453        0.15065        6.78429
       164         1        2.00000       11.73453        0.15065        2.59382
       165         1        2.00000       12.05231        8.84795        4.68905
       166         1        2.00000       12.05231        8.84795        0.49858
       167         1        2.00000       12.05231       24.19555        2.59382
       168         1        2.00000       12.05231       24.19555        6.78429
       169         1        2.00000       12.31693       17.52521        6.78429
       170         1        2.00000       12.31693       17.52521        2.59382
       171         1        2.00000       12.31693        2.17761        4.68905
       172         1        2.00000       12.31693        2.17761        0.49858
       173         1        2.00000       12.62268       10.86251        6.78429
       174         1        2.00000       12.62268       10.86251        2.59382
       175         1        2.00000       12.62268       26.21011        0.49858
       176         1        2.00000       12.62268       26.21011        4.68905
       177         1        2.00000       12.89591       19.55220        4.68905
       178         1        2.00000       12.89591       19.55220        0.49858
       179         1        2.00000       12.89591        4.20460        2.59382
       180         1        2.00000       12.89591        4.20460        6.78429
       181         1        2.00000       13.17894       12.88437        4.68905
       182         1        2.00000       13.17894       12.88437        0.49858
       183         1        2.00000       13.17894       28.23197        6.78429
       184         1        2.00000       13.17894       28.23197        2.59382
       185         1        2.00000       13.48039       21.59374        2.59382
       186         1        2.00000       13.48039       21.59374        6.78429
       187         1        2.00000       13.48039        6.24614        4.68905
       188         1        2.00000       13.48039        6.24614        0.49858
       189         1        2.00000       13.74940       14.91087        6.78429
       190         1        2.00000       13.74940       14.91087        2.59382
       191         1        2.00000       13.74940       30.25847        4.68905
       192         1        2.00000       13.74940       30.25847        0.49858
       193         1        2.00000       14.10847        8.28991        2.59382
       194         1        2.00000       14.10847        8.28991        6.78429
       195         1        2.00000       14.10847       23.63751        4.68905
       196         1        2.00000       14.10847       23.63751        0.49858
       197         1        2.00000       14.35157       16.94510        4.68905
       198         1        2.00000       14.35157       16.94510        0.49858
       199         1        2.00000       14.35157        1.59750        6.78429
       200         1        2.00000       14.35157        1.59750        2.59382
       201         1        2.00000       14.68099       10.29139        4.68905
       202         1        2.00000       14.68099       10.29139        0.49858
       203         1        2.00000       14.68099       25.63900        6.78429
       204         1        2.00000       14.68099       25.63900        2.59382
       205         1        2.00000       14.91987       18.96435        2.59382
       206         1        2.00000       14.91987       18.96435        6.78429
       207         1        2.00000       14.91987        3.61675        4.68905
       208         1        2.00000       14.91987        3.61675        0.49858
       209         1        2.00000       15.20705       12.29938        2.59382
       210         1        2.00000       15.20705       12.29938        6.78429
       211         1        2.00000       15.20705       27.64698        4.68905
       212         1        2.00000       15.20705       27.64698        0.49858
       213         1        2.00000       15.46967       21.00473        4.68905
       214         1        2.00000       15.46967       21.00473        0.49858
       215         1        2.00000       15.46967        5.65713        2.59382
       216         1        2.00000       15.46967        5.65713        6.78429
       217         1        2.00000       15.76721       14.32904        0.49858
       218         1        2.00000       15.76721       14.32904        4.68905
       219         1        2.00000       15.76721       29.67664        6.78429
       220         1        2.00000       15.76721       29.67664        2.59382
       221         1        2.00000       16.10859       23.04893        2.59382
       222         1        2.00000       16.10859       23.04893        6.78429
       223         1        2.00000       16.10859        7.70133        0.49858
       224         1        2.00000       16.10859        7.70133        4.68905
       225         1        2.00000       16.34436       16.31791        2.59382
       226         1        2.00000       16.34436       16.31791        6.78429
       227         1        2.00000       16.34436        0.97031        4.68905
       228         1        2.00000       16.34436        0.97031        0.49858
       229         1        2.00000       16.88739        9.75085        2.59382
       230         1        2.00000       16.88739        9.75085        6.78429
       231         1        2.00000       16.88739       25.09845        0.49858
       232         1        2.00000       16.88739       25.09845        4.68905
       233         1        2.00000       17.00926       18.41730        0.49858
       234         1        2.00000       17.00926       18.41730        4.68905
       235         1        2.00000       17.00926        3.06970        6.78429
       236         1        2.00000       17.00926        3.06970        2.59382
       237         1        2.00000       17.22431       11.78699        4.68905
       238         1        2.00000       17.22431       11.78699        0.49858
       239         1        2.00000       17.22431       27.13459        6.78429
       240         1        2.00000       17.22431       27.13459        2.59382
       241         1        2.00000       17.44613       20.44638        6.78429
       242         1        2.00000       17.44613       20.44638        2.59382
       243         1        2.00000       17.44613        5.09878        0.49858
       244         1        2.00000       17.44613        5.09878        4.68905
       245         1        2.00000       17.80352       13.70307        2.59382
       246         1        2.00000       17.80352       13.70307        6.78429
       247         1        2.00000       17.80352       29.05067        4.68905
       248         1        2.00000       17.80352       29.05067        0.49858
       249         1        2.00000       18.09070       22.32569        0.49858
       250         1        2.00000       18.09070       22.32569        4.68905
       251         1        2.00000       18.09070        6.97809        6.78429
       252         1        2.00000       18.09070        6.97809        2.59382
       253         1        2.00000       18.43256       15.61311        0.49858
       254         1        2.00000       18.43256       15.61311        4.68905
       255         1        2.00000       18.43256        0.26551        6.78429
       256         1        2.00000       18.43256        0.26551        2.59382
       257         1        2.00000       18.79856       24.20709        6.78429
       258         1        2.00000       18.79856       24.20709        2.59382
       259         1        2.00000       18.79856        8.85949        4.68905
       260         1        2.00000       18.79856        8.85949        0.49858
       261         1        2.00000       18.83626       17.59124        6.78429
       262         1        2.00000       18.83626       17.59124        2.59382
       263         1        2.00000       18.83626        2.24364        4.68905
       264         1        2.00000       18.83626        2.24364        0.49858
       265         1        2.00000       20.74281       17.59124        0.49858
       266         1        2.00000       20.74281       17.59124        4.68905
       267         1        2.00000       20.74281        2.24364        6.78429
       268         1        2.00000       20.74281        2.24364        2.59382
       269         1        2.00000       20.78051       24.20709        0.49858
       270         1        2.00000       20.78051       24.20709        4.68905
       271         1        2.00000       20.78051        8.85949        6.78429
       272         1        2.00000       20.78051        8.85949        2.59382
       273         1        2.00000       21.14652        0.26551        4.68905
       274         1        2.00000       21.14652        0.26551        0.49858
       275         1        2.00000       21.14652       15.61311        6.78429
       276         1        2.00000       21.14652       15.61311        2.59382
       277         1        2.00000       21.48838       22.32569        6.78429
       278         1        2.00000       21.48838       22.32569        2.59382
       279         1        2.00000       21.48838        6.97809        0.49858
       280         1        2.00000       21.48838        6.97809        4.68905
       281         1        2.00000       21.77556       29.05067        2.59382
       282         1        2.00000       21.77556       29.05067        6.78429
       283         1        2.00000       21.77556       13.70307        4.68905
       284         1        2.00000       21.77556       13.70307        0.49858
       285         1        2.00000       22.13295       20.44638        0.49858
       286         1        2.00000       22.13295        5.09878        2.59382
       287         1        2.00000       22.13295        5.09878        6.78429
       288         1        2.00000       22.13295       20.44638        4.68905
       289         1        2.00000       22.35477       27.13459        0.49858
       290         1        2.00000       22.35477       27.13459        4.68905
       291         1        2.00000       22.35477       11.78699        2.59382
       292         1        2.00000       22.35477       11.78699        6.78429
       293         1        2.00000       22.56982       18.41730        2.59382
       294         1        2.00000       22.56982       18.41730        6.78429
       295         1        2.00000       22.56982        3.06970        0.49858
       296         1        2.00000       22.56982        3.06970        4.68905
       297         1        2.00000       22.69169       25.09845        6.78429
       298         1        2.00000       22.69169       25.09845        2.59382
       299         1        2.00000       22.69169        9.75085        0.49858
       300         1        2.00000       22.69169        9.75085        4.68905
       301         1        2.00000       23.23472       16.31791        4.68905
       302         1        2.00000       23.23472        0.97031        6.78429
       303         1        2.00000       23.23472       16.31791        0.49858
       304         1        2.00000       23.23472        0.97031        2.59382
       305         1        2.00000       23.47049       23.04893        0.49858
       306         1        2.00000       23.47049       23.04893        4.68905
       307         1        2.00000       23.47049        7.70133        6.78429
       308         1        2.00000       23.47049        7.70133        2.59382
       309         1        2.00000       23.81186       29.67664        4.68905
       310         1        2.00000       23.81186       29.67664        0.49858
       311         1        2.00000       23.81186       14.32904        6.78429
       312         1        2.00000       23.81186       14.32904        2.59382
       313         1        2.00000       24.10940       21.00473        6.78429
       314         1        2.00000       24.10940       21.00473        2.59382
       315         1        2.00000       24.10940        5.65713        0.49858
       316         1        2.00000       24.10940        5.65713        4.68905
       317         1        2.00000       24.37203       27.64698        2.59382
       318         1        2.00000       24.37203       27.64698        6.78429
       319         1        2.00000       24.37203       12.29938        4.68905
       320         1        2.00000       24.37203       12.29938        0.49858
       321         1        2.00000       24.65921        3.61675        2.59382
       322         1        2.00000       24.65921       18.96435        0.49858
       323         1        2.00000       24.65921       18.96435        4.68905
       324         1        2.00000       24.65921        3.61675        6.78429
       325         1        2.00000       24.89809       25.63900        0.49858
       326         1        2.00000       24.89809       25.63900        4.68905
       327         1        2.00000       24.89809       10.29139        2.59382
       328         1        2.00000       24.89809       10.29139        6.78429
       329         1        2.00000       25.22751       16.94510        6.78429
       330         1        2.00000       25.22751        1.59750        0.49858
       331         1        2.00000       25.22751        1.59750        4.68905
       332         1        2.00000       25.22751       16.94510        2.59382
       333         1        2.00000       25.47061       23.63751        6.78429
       334         1        2.00000       25.47061       23.63751        2.59382
       335         1        2.00000       25.47061        8.28991        0.49858
       336         1        2.00000       25.47061        8.28991        4.68905
       337         1        2.00000       25.82968       30.25847        6.78429
       338         1        2.00000       25.82968       30.25847        2.59382
       339         1        2.00000       25.82968       14.91087        0.49858
       340         1        2.00000       25.82968       14.91087        4.68905
       341         1        2.00000       26.09869       21.59374        4.68905
       342         1        2.00000       26.09869       21.59374        0.49858
       343         1        2.00000       26.09869        6.24614        6.78429
       344         1        2.00000       26.09869        6.24614        2.59382
       345         1        2.00000       26.40013       28.23197        4.68905
       346         1        2.00000       26.40013       28.23197        0.49858
       347         1        2.00000       26.40013       12.88437        6.78429
       348         1        2.00000       26.40013       12.88437        2.59382
       349         1        2.00000       26.68317        4.20460        0.49858
       350         1        2.00000       26.68317       19.55220        2.59382
       351         1        2.00000       26.68317        4.20460        4.68905
       352         1        2.00000       26.68317       19.55220        6.78429
       353         1        2.00000       26.95640       26.21011        2.59382
       354         1        2.00000       26.95640       26.21011        6.78429
       355         1        2.00000       26.95640       10.86251        0.49858
       356         1        2.00000       26.95640       10.86251        4.68905
       357         1        2.00000       27.26215       17.52521        4.68905
       358         1        2.00000       27.26215        2.17761        6.78429
       359         1        2.00000       27.26215       17.52521        0.49858
       360         1        2.00000       27.26215        2.17761        2.59382
       361         1        2.00000       27.52677       24.19555        0.49858
       362         1        2.00000       27.52677       24.19555        4.68905
       363         1        2.00000       27.52677        8.84795        2.59382
       364         1        2.00000       27.52677        8.84795        6.78429
       365         1        2.00000       27.84455       15.49825        6.78429
       366         1        2.00000       27.84455       15.49825        2.59382
       367         1        2.00000       27.84455        0.15065        0.49858
       368         1        2.00000       27.84455        0.15065        4.68905
       369         1        2.00000       28.11308       22.17151        6.78429
       370         1        2.00000       28.11308       22.17151        2.59382
       371         1        2.00000       28.11308        6.82391        0.49858
       372         1        2.00000       28.11308        6.82391        4.68905
       373         1        2.00000       28.42449       28.81533        6.78429
       374         1        2.00000       28.42449       28.81533        2.59382
       375         1        2.00000       28.42449       13.46773        0.49858
       376         1        2.00000       28.42449       13.46773        4.68905
       377         1        2.00000       28.70306       20.13777        4.68905
       378         1        2.00000       28.70306        4.79017        2.59382
       379         1        2.00000       28.70306       20.13777        0.49858
       380         1        2.00000       28.70306        4.79017        6.78429
       381         1        2.00000       28.99502       26.78994        0.49858
       382         1        2.00000       28.99502       26.78994        4.68905
       383         1        2.00000       28.99502       11.44234        6.78429
       384         1        2.00000       28.99502       11.44234        2.59382
       385         1        2.00000       29.28738        2.76008        4.68905
       386         1        2.00000       29.28738        2.76008        0.49858
       387         1        2.00000       29.28738       18.10768        2.59382
       388         1        2.00000       29.28738       18.10768        6.78429
       389         1        2.00000       29.56714       24.76814        2.59382
       390         1        2.00000       29.56714       24.76814        6.78429
       391         1        2.00000       29.56714        9.42054        4.68905
       392         1        2.00000       29.56714        9.42054        0.49858
       393         1        2.00000       29.86915        0.73162        2.59382
       394         1        2.00000       29.86915        0.73162        6.78429
       395         1        2.00000       29.86915       16.07922        0.49858
       396         1        2.00000       29.86915       16.07922        4.68905
       397         1        2.00000       30.14564       22.74468        0.49858
       398         1        2.00000       30.14564       22.74468        4.68905
       399         1        2.00000       30.14564        7.39708        2.59382
       400         1        2.00000       30.14564        7.39708        6.78429
       401         1        2.00000       30.44860       29.39824        4.68905
       402         1        2.00000       30.44860       14.05064        6.78429
       403         1        2.00000       30.44860       29.39824        0.49858
       404         1        2.00000       30.44860       14.05064        2.59382
       405         1        2.00000       30.72821       20.71751        6.78429
       406         1        2.00000       30.72821        5.36991        0.49858
       407         1        2.00000       30.72821        5.36991        4.68905
       408         1        2.00000       30.72821       20.71751        2.59382
       409         1        2.00000       31.02535       27.37091        2.59382
       410         1        2.00000       31.02535       27.37091        6.78429
       411         1        2.00000       31.02535       12.02331        0.49858
       412         1        2.00000       31.02535       12.02331        4.68905
       413         1        2.00000       31.31221       18.68871        4.68905
       414         1        2.00000       31.31221        3.34111        2.59382
       415         1        2.00000       31.31221        3.34111        6.78429
       416         1        2.00000       31.31221       18.68871        0.49858
       417         1        2.00000       31.60098       25.34583        0.49858
       418         1        2.00000       31.60098       25.34583        4.68905
       419         1        2.00000       31.60098        9.99823        2.59382
       420         1        2.00000       31.60098        9.99823        6.78429
       421         1        2.00000       31.89438        1.31243        0.49858
       422         1        2.00000       31.89438        1.31243        4.68905
       423         1        2.00000       31.89438       16.66004        2.59382
       424         1        2.00000       31.89438       16.66004        6.78429
       425         1        2.00000       32.17813       23.32108        6.78429
       426         1        2.00000       32.17813       23.32108        2.59382
       427         1        2.00000       32.17813        7.97348        0.49858
       428         1        2.00000       32.17813        7.97348        4.68905
       429         1        2.00000       32.47463       29.97933        6.78429
       430         1        2.00000       32.47463       29.97933        2.59382
       431         1        2.00000       32.47463       14.63173        0.49858
       432         1        2.00000       32.47463       14.63173        4.68905
       433         1        2.00000       32.75782       21.29519        4.68905
       434         1        2.00000       32.75782       21.29519        0.49858
       435         1        2.00000       32.75782        5.94759        6.78429
       436         1        2.00000       32.75782        5.94759        2.59382
       437         1        2.00000       33.05337       27.95179        0.49858
       438         1        2.00000       33.05337       12.60419        2.59382
       439         1        2.00000       33.05337       12.60419        6.78429
       440         1        2.00000       33.05337       27.95179        4.68905
       441         1        2.00000       33.33919       19.26802        6.78429
       442         1        2.00000       33.33919        3.92042        4.68905
       443         1        2.00000       33.33919       19.26802        2.59382
       444         1        2.00000       33.33919        3.92042        0.49858
       445         1        2.00000       33.63115       25.92526        2.59382
       446         1        2.00000       33.63115       25.92526        6.78429
       447         1        2.00000       33.63115       10.57766        0.49858
       448         1        2.00000       33.63115       10.57766        4.68905
       449         1        2.00000       33.92072        1.89251        6.78429
       450         1        2.00000       33.92072        1.89251        2.59382
       451         1        2.00000       33.92072       17.24011        4.68905
       452         1        2.00000       33.92072       17.24011        0.49858
       453         1        2.00000       34.20902       23.89934        0.49858
       454         1        2.00000       34.20902        8.55174        6.78429
       455         1        2.00000       34.20902       23.89934        4.68905
       456         1        2.00000       34.20902        8.55174        2.59382
       457         1        2.00000       34.50130       15.21217        2.59382
       458         1        2.00000       34.50130       30.55977        4.68905
       459         1        2.00000       34.50130       30.55977        0.49858
       460         1        2.00000       34.50130       15.21217        6.78429
       461         1        2.00000       34.78784       21.87331        6.78429
       462         1        2.00000       34.78784        6.52571        0.49858
       463         1        2.00000       34.78784       21.87331        2.59382
       464         1        2.00000       34.78784        6.52571        4.68905
       465         1        2.00000       35.08091       13.18460        0.49858
       466         1        2.00000       35.08091       28.53220        6.78429
       467         1        2.00000       35.08091       13.18460        4.68905
       468         1        2.00000       35.08091       28.53220        2.59382
       469         1        2.00000       35.36785       19.84672        0.49858
       470         1        2.00000       35.36785        4.49912        6.78429
       471         1        2.00000       35.36785       19.84672        4.68905
       472         1        2.00000       35.36785        4.49912        2.59382
       473         1        2.00000       35.65981       11.15752        6.78429
       474         1        2.00000       35.65981       26.50512        0.49858
       475         1        2.00000       35.65981       11.15752        2.59382
       476         1        2.00000       35.65981       26.50512        4.68905
       477         1        2.00000       35.94827       17.81955        6.78429
       478         1        2.00000       35.94827        2.47195        0.49858
       479         1        2.00000       35.94827       17.81955        2.59382
       480         1        2.00000       35.94827        2.47195        4.68905
       481         1        2.00000       36.23855       24.47847        6.78429
       482         1        2.00000       36.23855        9.13087        0.49858
       483         1        2.00000       36.23855       24.47847        2.59382
       484         1        2.00000       36.23855        9.13087        4.68905
       485         1        2.00000       36.52860       15.79210        0.49858
       486         1        2.00000       36.52860        0.44450        6.78429
       487         1        2.00000       36.52860       15.79210        4.68905
       488         1        2.00000       36.52860        0.44450        2.59382
       489         1        2.00000       36.81753       22.45204        0.49858
       490         1        2.00000       36.81753        7.10443        6.78429
       491         1        2.00000       36.81753       22.45204        4.68905
       492         1        2.00000       36.81753        7.10443        2.59382
       493         1        2.00000       37.10845       13.76465        6.78429
       494         1        2.00000       37.10845       29.11225        0.49858
       495         1        2.00000       37.10845       13.76465        2.59382
       496         1        2.00000       37.10845       29.11225        4.68905
       497         1        2.00000       37.39691       20.42548        6.78429
       498         1        2.00000       37.39691        5.07788        0.49858
       499         1        2.00000       37.39691       20.42548        2.59382
       500         1        2.00000       37.39691        5.07788        4.68905
       501         1        2.00000       37.68791       11.73742        0.49858
       502         1        2.00000       37.68791       27.08502        6.78429
       503         1        2.00000       37.68791       11.73742        4.68905
       504         1        2.00000       37.68791       27.08502        2.59382
       505         1        2.00000       37.97676       18.39867        0.49858
       506         1        2.00000       37.97676        3.05107        6.78429
       507         1        2.00000       37.97676       18.39867        4.68905
       508         1        2.00000       37.97676        3.05107        2.59382
       509         1        2.00000       38.26721        9.71037        6.78429
       510         1        2.00000       38.26721       25.05797        0.49858
       511         1        2.00000       38.26721        9.71037        2.59382
       512         1        2.00000       38.26721       25.05797        4.68905
       513         1        2.00000       38.55662       16.37162        6.78429
       514         1        2.00000       38.55662        1.02402        0.49858
       515         1        2.00000       38.55662       16.37162        2.59382
       516         1        2.00000       38.55662        1.02402        4.68905
       517         1        2.00000       38.84659       23.03113        6.78429
       518         1        2.00000       38.84659        7.68353        0.49858
       519         1        2.00000       38.84659       23.03113        2.59382
       520         1        2.00000       38.84659        7.68353        4.68905
       521         1        2.00000       39.13632       14.34445        0.49858
       522         1        2.00000       39.13632       29.69205        6.78429
       523         1        2.00000       39.13632       14.34445        4.68905
       524         1        2.00000       39.13632       29.69205        2.59382
       525         1        2.00000       39.42604       21.00439        0.49858
       526         1        2.00000       39.42604        5.65679        6.78429
       527         1        2.00000       39.42604       21.00439        4.68905
       528         1        2.00000       39.42604        5.65679        2.59382
       529         1        2.00000       39.71585       12.31725        6.78429
       530         1        2.00000       39.71585       27.66485        0.49858
       531         1        2.00000       39.71585       12.31725        2.59382
       532         1        2.00000       39.71585       27.66485        4.68905
       533         1        2.00000       40.00566       18.97771        6.78429
       534         1        2.00000       40.00566        3.63011        0.49858
       535         1        2.00000       40.00566       18.97771        2.59382
       536         1        2.00000       40.00566        3.63011        4.68905
       537         1        2.00000       40.29539       10.29004        0.49858
       538         1        2.00000       40.29539       25.63764        6.78429
       539         1        2.00000       40.29539       10.29004        4.68905
       540         1        2.00000       40.29539       25.63764        2.59382
       541         1        2.00000       40.58512       16.95096        0.49858
       542         1        2.00000       40.58512        1.60336        6.78429
       543         1        2.00000       40.58512       16.95096        4.68905
       544         1        2.00000       40.58512        1.60336        2.59382
       545         1        2.00000       40.87509       23.61047        0.49858
       546         1        2.00000       40.87509        8.26287        6.78429
       547         1        2.00000       40.87509       23.61047        4.68905
       548         1        2.00000       40.87509        8.26287        2.59382
       549         1        2.00000       41.16450       14.92413        6.78429
       550         1        2.00000       41.16450       30.27173        0.49858
       551         1        2.00000       41.16450       14.92413        2.59382
       552         1        2.00000       41.16450       30.27173        4.68905
       553         1        2.00000       41.45494       21.58342        6.78429
       554         1        2.00000       41.45494        6.23582        0.49858
       555         1        2.00000       41.45494       21.58342        2.59382
       556         1        2.00000       41.45494        6.23582        4.68905
       557         1        2.00000       41.74379       12.89708        0.49858
       558         1        2.00000       41.74379       28.24468        6.78429
       559         1        2.00000       41.74379       12.89708        4.68905
       560         1        2.00000       41.74379       28.24468        2.59382
       561         1        2.00000       42.03480       19.55662        0.49858
       562         1        2.00000       42.03480        4.20902        6.78429
       563         1        2.00000       42.03480       19.55662        4.68905
       564         1        2.00000       42.03480        4.20902        2.59382
       565         1        2.00000       42.32325       10.86985        6.78429
       566         1        2.00000       42.32325       26.21745        0.49858
       567         1        2.00000       42.32325       10.86985        2.59382
       568         1        2.00000       42.32325       26.21745        4.68905
       569         1        2.00000       42.61417       17.53006        6.78429
       570         1        2.00000       42.61417        2.18246        0.49858
       571         1        2.00000       42.61417       17.53006        2.59382
       572         1        2.00000       42.61417        2.18246        4.68905
       573         1        2.00000       42.90311       24.19000        6.78429
       574         1        2.00000       42.90311        8.84240        0.49858
       575         1        2.00000       42.90311       24.19000        2.59382
       576         1        2.00000       42.90311        8.84240        4.68905
       577         1        2.00000       43.19315       15.50362        0.49858
       578         1        2.00000       43.19315        0.15602        6.78429
       579         1        2.00000       43.19315       15.50362        4.68905
       580         1        2.00000       43.19315        0.15602        2.59382
       581         1        2.00000       43.48344       22.16255        0.49858
       582         1        2.00000       43.48344        6.81495        6.78429
       583         1        2.00000       43.48344       22.16255        4.68905
       584         1        2.00000       43.48344        6.81495        2.59382
       585         1        2.00000       43.77189       13.47697        6.78429
       586         1        2.00000       43.77189       28.82457        0.49858
       587         1        2.00000       43.77189       13.47697        2.59382
       588         1        2.00000       43.77189       28.82457        4.68905
       589         1        2.00000       44.06385       20.13538        6.78429
       590         1        2.00000       44.06385        4.78778        0.49858
       591         1        2.00000       44.06385       20.13538        2.59382
       592         1        2.00000       44.06385        4.78778        4.68905
       593         1        2.00000       44.35079       11.44989        0.49858
       594         1        2.00000       44.35079       26.79749        6.78429
       595         1        2.00000       44.35079       11.44989        4.68905
       596         1        2.00000       44.35079       26.79749        2.59382
       597         1        2.00000       44.64387       18.10879        0.49858
       598         1        2.00000       44.64387        2.76119        6.78429
       599         1        2.00000       44.64387       18.10879        4.68905
       600         1        2.00000       44.64387        2.76119        2.59382
       601         1        2.00000       44.93041        9.42232        6.78429
       602         1        2.00000       44.93041        9.42232        2.59382
       603         1        2.00000       44.93041       24.76992        0.49858
       604         1        2.00000       44.93041       24.76992        4.68905
       605         1        2.00000       45.22269       16.08275        6.78429
       606         1        2.00000       45.22269       16.08275        2.59382
       607         1        2.00000       45.22269        0.73515        0.49858
       608         1        2.00000       45.22269        0.73515        4.68905
       609         1        2.00000       45.51098       22.74198        6.78429
       610         1        2.00000       45.51098        7.39438        0.49858
       611         1        2.00000       45.51098        7.39438        4.68905
       612         1        2.00000       45.51098       22.74198        2.59382
       613         1        2.00000       45.80055       29.40444        2.59382
       614         1        2.00000       45.80055       14.05684        0.49858
       615         1        2.00000       45.80055       29.40444        6.78429
       616         1        2.00000       45.80055       14.05684        4.68905
       617         1        2.00000       46.09251       20.71407        0.49858
       618         1        2.00000       46.09251       20.71407        4.68905
       619         1        2.00000       46.09251        5.36647        6.78429
       620         1        2.00000       46.09251        5.36647        2.59382
       621         1        2.00000       46.37834       27.37791        0.49858
       622         1        2.00000       46.37834       27.37791        4.68905
       623         1        2.00000       46.37834       12.03031        2.59382
       624         1        2.00000       46.37834       12.03031        6.78429
       625         1        2.00000       46.67388        3.33930        0.49858
       626         1        2.00000       46.67388       18.68690        2.59382
       627         1        2.00000       46.67388        3.33930        4.68905
       628         1        2.00000       46.67388       18.68690        6.78429
       629         1        2.00000       46.95708       10.00277        4.68905
       630         1        2.00000       46.95708       10.00277        0.49858
       631         1        2.00000       46.95708       25.35037        2.59382
       632         1        2.00000       46.95708       25.35037        6.78429
       633         1        2.00000       47.25358       16.66102        0.49858
       634         1        2.00000       47.25358       16.66102        4.68905
       635         1        2.00000       47.25358        1.31342        6.78429
       636         1        2.00000       47.25358        1.31342        2.59382
       637         1        2.00000       47.53733       23.32206        0.49858
       638         1        2.00000       47.53733       23.32206        4.68905
       639         1        2.00000       47.53733        7.97446        6.78429
       640         1        2.00000       47.53733        7.97446        2.59382
       641         1        2.00000       47.83072       29.98387        4.68905
       642         1        2.00000       47.83072       29.98387        0.49858
       643         1        2.00000       47.83072       14.63627        2.59382
       644         1        2.00000       47.83072       14.63627        6.78429
       645         1        2.00000       48.11950       21.29338        6.78429
       646         1        2.00000       48.11950       21.29338        2.59382
       647         1        2.00000       48.11950        5.94578        0.49858
       648         1        2.00000       48.11950        5.94578        4.68905
       649         1        2.00000       48.40636       12.61118        4.68905
       650         1        2.00000       48.40636       27.95879        2.59382
       651         1        2.00000       48.40636       27.95879        6.78429
       652         1        2.00000       48.40636       12.61118        0.49858
       653         1        2.00000       48.70350       19.26458        4.68905
       654         1        2.00000       48.70350        3.91698        2.59382
       655         1        2.00000       48.70350       19.26458        0.49858
       656         1        2.00000       48.70350        3.91698        6.78429
       657         1        2.00000       48.98310       10.58386        6.78429
       658         1        2.00000       48.98310       10.58386        2.59382
       659         1        2.00000       48.98310       25.93146        4.68905
       660         1        2.00000       48.98310       25.93146        0.49858
       661         1        2.00000       49.28606        1.88981        0.49858
       662         1        2.00000       49.28606        1.88981        4.68905
       663         1        2.00000       49.28606       17.23741        2.59382
       664         1        2.00000       49.28606       17.23741        6.78429
       665         1        2.00000       49.56256        8.55527        4.68905
       666         1        2.00000       49.56256        8.55527        0.49858
       667         1        2.00000       49.56256       23.90287        6.78429
       668         1        2.00000       49.56256       23.90287        2.59382
       669         1        2.00000       49.86456       15.21395        0.49858
       670         1        2.00000       49.86456       15.21395        4.68905
       671         1        2.00000       49.86456       30.56155        6.78429
       672         1        2.00000       49.86456       30.56155        2.59382
       673         1        2.00000       50.14433       21.87441        0.49858
       674         1        2.00000       50.14433       21.87441        4.68905
       675         1        2.00000       50.14433        6.52681        2.59382
       676         1        2.00000       50.14433        6.52681        6.78429
       677         1        2.00000       50.43669       28.53975        0.49858
       678         1        2.00000       50.43669       13.19215        2.59382
       679         1        2.00000       50.43669       28.53975        4.68905
       680         1        2.00000       50.43669       13.19215        6.78429
       681         1        2.00000       50.72865        4.49672        4.68905
       682         1        2.00000       50.72865        4.49672        0.49858
       683         1        2.00000       50.72865       19.84432        6.78429
       684         1        2.00000       50.72865       19.84432        2.59382
       685         1        2.00000       51.00722       11.16676        4.68905
       686         1        2.00000       51.00722       11.16676        0.49858
       687         1        2.00000       51.00722       26.51436        2.59382
       688         1        2.00000       51.00722       26.51436        6.78429
       689         1        2.00000       51.31863        2.46298        2.59382
       690         1        2.00000       51.31863       17.81058        0.49858
       691         1        2.00000       51.31863       17.81058        4.68905
       692         1        2.00000       51.31863        2.46298        6.78429
       693         1        2.00000       51.58715        9.13624        6.78429
       694         1        2.00000       51.58715        9.13624        2.59382
       695         1        2.00000       51.58715       24.48384        4.68905
       696         1        2.00000       51.58715       24.48384        0.49858
       697         1        2.00000       51.90494       15.78654        6.78429
       698         1        2.00000       51.90494       15.78654        2.59382
       699         1        2.00000       51.90494        0.43894        0.49858
       700         1        2.00000       51.90494        0.43894        4.68905
       701         1        2.00000       52.16956       22.45689        6.78429
       702         1        2.00000       52.16956        7.10928        4.68905
       703         1        2.00000       52.16956       22.45689        2.59382
       704         1        2.00000       52.16956        7.10928        0.49858
       705         1        2.00000       52.47531       13.77199        4.68905
       706         1        2.00000       52.47531       13.77199        0.49858
       707         1        2.00000       52.47531       29.11959        2.59382
       708         1        2.00000       52.47531       29.11959        6.78429
       709         1        2.00000       52.74854        5.08230        2.59382
       710         1        2.00000       52.74854        5.08230        6.78429
       711         1        2.00000       52.74854       20.42990        0.49858
       712         1        2.00000       52.74854       20.42990        4.68905
       713         1        2.00000       53.03157       11.75012        6.78429
       714         1        2.00000       53.03157       11.75012        2.59382
       715         1        2.00000       53.03157       27.09772        4.68905
       716         1        2.00000       53.03157       27.09772        0.49858
       717         1        2.00000       53.33302        3.04076        0.49858
       718         1        2.00000       53.33302       18.38836        6.78429
       719         1        2.00000       53.33302        3.04076        4.68905
       720         1        2.00000       53.33302       18.38836        2.59382
       721         1        2.00000       53.60202        9.72363        4.68905
       722         1        2.00000       53.60202       25.07123        6.78429
       723         1        2.00000       53.60202       25.07123        2.59382
       724         1        2.00000       53.60202        9.72363        0.49858
       725         1        2.00000       53.96109       16.34458        0.49858
       726         1        2.00000       53.96109        0.99698        2.59382
       727         1        2.00000       53.96109        0.99698        6.78429
       728         1        2.00000       53.96109       16.34458        4.68905
       729         1        2.00000       54.20420        7.68939        6.78429
       730         1        2.00000       54.20420        7.68939        2.59382
       731         1        2.00000       54.20420       23.03699        4.68905
       732         1        2.00000       54.20420       23.03699        0.49858
       733         1        2.00000       54.53362       29.69070        4.68905
       734         1        2.00000       54.53362       29.69070        0.49858
       735         1        2.00000       54.53362       14.34310        6.78429
       736         1        2.00000       54.53362       14.34310        2.59382
       737         1        2.00000       54.77249        5.67014        0.49858
       738         1        2.00000       54.77249        5.67014        4.68905
       739         1        2.00000       54.77249       21.01774        6.78429
       740         1        2.00000       54.77249       21.01774        2.59382
       741         1        2.00000       55.05967       12.33511        0.49858
       742         1        2.00000       55.05967       12.33511        4.68905
       743         1        2.00000       55.05967       27.68271        6.78429
       744         1        2.00000       55.05967       27.68271        2.59382
       745         1        2.00000       55.32230       18.97737        0.49858
       746         1        2.00000       55.32230        3.62977        2.59382
       747         1        2.00000       55.32230       18.97737        4.68905
       748         1        2.00000       55.32230        3.62977        6.78429
       749         1        2.00000       55.61984       10.30545        2.59382
       750         1        2.00000       55.61984       10.30545        6.78429
       751         1        2.00000       55.61984       25.65305        4.68905
       752         1        2.00000       55.61984       25.65305        0.49858
       753         1        2.00000       55.96122        1.58556        0.49858
       754         1        2.00000       55.96122        1.58556        4.68905
       755         1        2.00000       55.96122       16.93316        2.59382
       756         1        2.00000       55.96122       16.93316        6.78429
       757         1        2.00000       56.19699        8.31659        0.49858
       758         1        2.00000       56.19699        8.31659        4.68905
       759         1        2.00000       56.19699       23.66419        6.78429
       760         1        2.00000       56.19699       23.66419        2.59382
       761         1        2.00000       56.74002       30.23124        2.59382
       762         1        2.00000       56.74002       30.23124        6.78429
       763         1        2.00000       56.74002       14.88364        0.49858
       764         1        2.00000       56.74002       14.88364        4.68905
       765         1        2.00000       56.86189       21.56479        4.68905
       766         1        2.00000       56.86189        6.21719        2.59382
       767         1        2.00000       56.86189        6.21719        6.78429
       768         1        2.00000       56.86189       21.56479        0.49858
       769         1        2.00000       57.07693       28.19511        4.68905
       770         1        2.00000       57.07693       28.19511        0.49858
       771         1        2.00000       57.07693       12.84751        6.78429
       772         1        2.00000       57.07693       12.84751        2.59382
       773         1        2.00000       57.29875       19.53572        2.59382
       774         1        2.00000       57.29875        4.18811        4.68905
       775         1        2.00000       57.29875        4.18811        0.49858
       776         1        2.00000       57.29875       19.53572        6.78429
       777         1        2.00000       57.65615       10.93142        0.49858
       778         1        2.00000       57.65615       10.93142        4.68905
       779         1        2.00000       57.65615       26.27902        6.78429
       780         1        2.00000       57.65615       26.27902        2.59382
       781         1        2.00000       57.94333        2.30880        2.59382
       782         1        2.00000       57.94333        2.30880        6.78429
       783         1        2.00000       57.94333       17.65640        4.68905
       784         1        2.00000       57.94333       17.65640        0.49858
       785         1        2.00000       58.28518        9.02138        2.59382
       786         1        2.00000       58.28518        9.02138        6.78429
       787         1        2.00000       58.28518       24.36898        0.49858
       788         1        2.00000       58.28518       24.36898        4.68905
       789         1        2.00000       58.65119        0.42740        4.68905
       790         1        2.00000       58.65119        0.42740        0.49858
       791         1        2.00000       58.65119       15.77500        6.78429
       792         1        2.00000       58.65119       15.77500        2.59382
       793         1        2.00000       58.68889        7.04326        4.68905
       794         1        2.00000       58.68889        7.04326        0.49858
       795         1        2.00000       58.68889       22.39086        6.78429
       796         1        2.00000       58.68889       22.39086        2.59382
       797         1        2.00000       60.59544        7.04326        2.59382
       798         1        2.00000       60.59544        7.04326        6.78429
       799         1        2.00000       60.59544       22.39086        4.68905
       800         1        2.00000       60.59544       22.39086        0.49858
       801         1        2.00000       60.63314        0.42740        2.59382
       802         1        2.00000       60.63314        0.42740        6.78429
       803         1        2.00000       60.63314       15.77500        4.68905
       804         1        2.00000       60.63314       15.77500        0.49858
       805         1        2.00000       60.99915       24.36898        6.78429
       806         1        2.00000       60.99915       24.36898        2.59382
       807         1        2.00000       60.99915        9.02138        4.68905
       808         1        2.00000       60.99915        9.02138        0.49858
       809         1        2.00000       61.34100        2.30880        4.68905
       810         1        2.00000       61.34100        2.30880        0.49858
       811         1        2.00000       61.34100       17.65640        2.59382
       812         1        2.00000       61.34100       17.65640        6.78429
       813         1        2.00000       61.62818       26.27902        0.49858
       814         1        2.00000       61.62818       26.27902        4.68905
       815         1        2.00000       61.62818       10.93142        6.78429
       816         1        2.00000       61.62818       10.93142        2.59382
       817         1        2.00000       61.98558        4.18811        2.59382
       818         1        2.00000       61.98558        4.18811        6.78429
       819         1        2.00000       61.98558       19.53572        0.49858
       820         1        2.00000       61.98558       19.53572        4.68905
       821         1        2.00000       62.20740       28.19511        2.59382
       822         1        2.00000       62.20740       28.19511        6.78429
       823         1        2.00000       62.20740       12.84751        0.49858
       824         1        2.00000       62.20740       12.84751        4.68905
       825         1        2.00000       62.42244        6.21719        0.49858
       826         1        2.00000       62.42244        6.21719        4.68905
       827         1        2.00000       62.42244       21.56479        2.59382
       828         1        2.00000       62.42244       21.56479        6.78429
       829         1        2.00000       62.54431       30.23124        4.68905
       830         1        2.00000       62.54431       30.23124        0.49858
       831         1        2.00000       62.54431       14.88364        2.59382
       832         1        2.00000       62.54431       14.88364        6.78429
       833         1        2.00000       63.08735        8.31659        6.78429
       834         1        2.00000       63.08735        8.31659        2.59382
       835         1        2.00000       63.08735       23.66419        4.68905
       836         1        2.00000       63.08735       23.66419        0.49858
       837         1        2.00000       63.32311        1.58556        2.59382
       838         1        2.00000       63.32311        1.58556        6.78429
       839         1        2.00000       63.32311       16.93316        4.68905
       840         1        2.00000       63.32311       16.93316        0.49858
       841         1        2.00000       63.66449       25.65305        6.78429
       842         1        2.00000       63.66449       25.65305        2.59382
       843         1        2.00000       63.66449       10.30545        4.68905
       844         1        2.00000       63.66449       10.30545        0.49858
       845         1        2.00000       63.96203        3.62977        4.68905
       846         1        2.00000       63.96203        3.62977        0.49858
       847         1        2.00000       63.96203       18.97737        2.59382
       848         1        2.00000       63.96203       18.97737        6.78429
       849         1        2.00000       64.22466       27.68271        0.49858
       850         1        2.00000       64.22466       27.68271        4.68905
       851         1        2.00000       64.22466       12.33511        6.78429
       852         1        2.00000       64.22466       12.33511        2.59382
       853         1        2.00000       64.51184        5.67014        2.59382
       854         1        2.00000       64.51184        5.67014        6.78429
       855         1        2.00000       64.51184       21.01774        0.49858
       856         1        2.00000       64.51184       21.01774        4.68905
       857         1        2.00000       64.75072       29.69070        2.59382
       858         1        2.00000       64.75072       29.69070        6.78429
       859         1        2.00000       64.75072       14.34310        0.49858
       860         1        2.00000       64.75072       14.34310        4.68905
       861         1        2.00000       65.08014        7.68939        4.68905
       862         1        2.00000       65.08014        7.68939        0.49858
       863         1        2.00000       65.08014       23.03699        2.59382
       864         1        2.00000       65.08014       23.03699        6.78429
       865         1        2.00000       65.32324        0.99698        4.68905
       866         1        2.00000       65.32324        0.99698        0.49858
       867         1        2.00000       65.32324       16.34458        2.59382
       868         1        2.00000       65.32324       16.34458        6.78429
       869         1        2.00000       65.68231        9.72363        2.59382
       870         1        2.00000       65.68231        9.72363        6.78429
       871         1        2.00000       65.68231       25.07123        4.68905
       872         1        2.00000       65.68231       25.07123        0.49858
       873         1        2.00000       65.95132        3.04076        6.78429
       874         1        2.00000       65.95132        3.04076        2.59382
       875         1        2.00000       65.95132       18.38836        4.68905
       876         1        2.00000       65.95132       18.38836        0.49858
       877         1        2.00000       66.25276       27.09772        6.78429
       878         1        2.00000       66.25276       27.09772        2.59382
       879         1        2.00000       66.25276       11.75012        4.68905
       880         1        2.00000       66.25276       11.75012        0.49858
       881         1        2.00000       66.53579        5.08230        0.49858
       882         1        2.00000       66.53579        5.08230        4.68905
       883         1        2.00000       66.53579       20.42990        2.59382
       884         1        2.00000       66.53579       20.42990        6.78429
       885         1        2.00000       66.80902       29.11959        4.68905
       886         1        2.00000       66.80902       29.11959        0.49858
       887         1        2.00000       66.80902       13.77199        2.59382
       888         1        2.00000       66.80902       13.77199        6.78429
       889         1        2.00000       67.11477        7.10928        6.78429
       890         1        2.00000       67.11477        7.10928        2.59382
       891         1        2.00000       67.11477       22.45689        4.68905
       892         1        2.00000       67.11477       22.45689        0.49858
       893         1        2.00000       67.37939        0.43894        6.78429
       894         1        2.00000       67.37939        0.43894        2.59382
       895         1        2.00000       67.37939       15.78654        0.49858
       896         1        2.00000       67.37939       15.78654        4.68905
       897         1        2.00000       67.69718        9.13624        4.68905
       898         1        2.00000       67.69718        9.13624        0.49858
       899         1        2.00000       67.69718       24.48384        2.59382
       900         1        2.00000       67.69718       24.48384        6.78429
       901         1        2.00000       67.96571        2.46298        0.49858
       902         1        2.00000       67.96571        2.46298        4.68905
       903         1        2.00000       67.96571       17.81058        2.59382
       904         1        2.00000       67.96571       17.81058        6.78429
       905         1        2.00000       68.27711       26.51436        4.68905
       906         1        2.00000       68.27711       26.51436        0.49858
       907         1        2.00000       68.27711       11.16676        2.59382
       908         1        2.00000       68.27711       11.16676        6.78429
       909         1        2.00000       68.55568        4.49672        2.59382
       910         1        2.00000       68.55568        4.49672        6.78429
       911         1        2.00000       68.55568       19.84432        0.49858
       912         1        2.00000       68.55568       19.84432        4.68905
       913         1        2.00000       68.84764       28.53975        6.78429
       914         1        2.00000       68.84764       28.53975        2.59382
       915         1        2.00000       68.84764       13.19215        4.68905
       916         1        2.00000       68.84764       13.19215        0.49858
       917         1        2.00000       69.14000        6.52681        0.49858
       918         1        2.00000       69.14000        6.52681        4.68905
       919         1        2.00000       69.14000       21.87441        6.78429
       920         1        2.00000       69.14000       21.87441        2.59382
       921         1        2.00000       69.41977       30.56155        4.68905
       922         1        2.00000       69.41977       30.56155        0.49858
       923         1        2.00000       69.41977       15.21395        6.78429
       924         1        2.00000       69.41977       15.21395        2.59382
       925         1        2.00000       69.72177        8.55527        2.59382
       926         1        2.00000       69.72177        8.55527        6.78429
       927         1        2.00000       69.72177       23.90287        0.49858
       928         1        2.00000       69.72177       23.90287        4.68905
       929         1        2.00000       69.99827        1.88981        6.78429
       930         1        2.00000       69.99827        1.88981        2.59382
       931         1        2.00000       69.99827       17.23741        0.49858
       932         1        2.00000       69.99827       17.23741        4.68905
       933         1        2.00000       70.30123       10.58386        4.68905
       934         1        2.00000       70.30123       10.58386        0.49858
       935         1        2.00000       70.30123       25.93146        6.78429
       936         1        2.00000       70.30123       25.93146        2.59382
       937         1        2.00000       70.58084        3.91698        0.49858
       938         1        2.00000       70.58084        3.91698        4.68905
       939         1        2.00000       70.58084       19.26458        2.59382
       940         1        2.00000       70.58084       19.26458        6.78429
       941         1        2.00000       70.87798       27.95879        4.68905
       942         1        2.00000       70.87798       27.95879        0.49858
       943         1        2.00000       70.87798       12.61118        2.59382
       944         1        2.00000       70.87798       12.61118        6.78429
       945         1        2.00000       71.16484        5.94578        6.78429
       946         1        2.00000       71.16484        5.94578        2.59382
       947         1        2.00000       71.16484       21.29338        0.49858
       948         1        2.00000       71.16484       21.29338        4.68905
       949         1        2.00000       71.45361       29.98387        6.78429
       950         1        2.00000       71.45361       29.98387        2.59382
       951         1        2.00000       71.45361       14.63627        4.68905
       952         1        2.00000       71.45361       14.63627        0.49858
       953         1        2.00000       71.74700        7.97446        4.68905
       954         1        2.00000       71.74700        7.97446        0.49858
       955         1        2.00000       71.74700       23.32206        2.59382
       956         1        2.00000       71.74700       23.32206        6.78429
       957         1        2.00000       72.03075        1.31342        4.68905
       958         1        2.00000       72.03075        1.31342        0.49858
       959         1        2.00000       72.03075       16.66102        2.59382
       960         1        2.00000       72.03075       16.66102        6.78429
       961         1        2.00000       72.32726       10.00277        2.59382
       962         1        2.00000       72.32726       10.00277        6.78429
       963         1        2.00000       72.32726       25.35037        4.68905
       964         1        2.00000       72.32726       25.35037        0.49858
       965         1        2.00000       72.61045        3.33930        6.78429
       966         1        2.00000       72.61045        3.33930        2.59382
       967         1        2.00000       72.61045       18.68690        4.68905
       968         1        2.00000       72.61045       18.68690        0.49858
       969         1        2.00000       72.90600       27.37791        2.59382
       970         1        2.00000       72.90600       27.37791        6.78429
       971         1        2.00000       72.90600       12.03031        4.68905
       972         1        2.00000       72.90600       12.03031        0.49858
       973         1        2.00000       73.19182        5.36647        4.68905
       974         1        2.00000       73.19182        5.36647        0.49858
       975         1        2.00000       73.19182       20.71407        6.78429
       976         1        2.00000       73.19182       20.71407        2.59382
       977         1        2.00000       73.48378       29.40444        4.68905
       978         1        2.00000       73.48378       29.40444        0.49858
       979         1        2.00000       73.48378       14.05684        2.59382
       980         1        2.00000       73.48378       14.05684        6.78429
       981         1        2.00000       73.77335        7.39438        6.78429
       982         1        2.00000       73.77335        7.39438        2.59382
       983         1        2.00000       73.77335       22.74198        4.68905
       984         1        2.00000       73.77335       22.74198        0.49858
       985         1        2.00000       74.06164        0.73515        6.78429
       986         1        2.00000       74.06164        0.73515        2.59382
       987         1        2.00000       74.06164       16.08275        4.68905
       988         1        2.00000       74.06164       16.08275        0.49858
       989         1        2.00000       74.35392        9.42232        0.49858
       990         1        2.00000       74.35392        9.42232        4.68905
       991         1        2.00000       74.35392       24.76992        6.78429
       992         1        2.00000       74.35392       24.76992        2.59382
       993         1        2.00000       74.64046       18.10879        6.78429
       994         1        2.00000       74.64046        2.76119        0.49858
       995         1        2.00000       74.64046       18.10879        2.59382
       996         1        2.00000       74.64046        2.76119        4.68905
       997         1        2.00000       74.93354       26.79749        0.49858
       998         1        2.00000       74.93354       11.44989        6.78429
       999         1        2.00000       74.93354       26.79749        4.68905
      1000         1        2.00000       74.93354       11.44989        2.59382
      1001         1        2.00000       75.22048       20.13538        0.49858
      1002         1        2.00000       75.22048        4.78778        6.78429
      1003         1        2.00000       75.22048       20.13538        4.68905
      1004         1        2.00000       75.22048        4.78778        2.59382
      1005         1        2.00000       75.51244       28.82457        6.78429
      1006         1        2.00000       75.51244       13.47697        0.49858
      1007         1        2.00000       75.51244       28.82457        2.59382
      1008         1        2.00000       75.51244       13.47697        4.68905
      1009         1        2.00000       75.80089       22.16255        6.78429
      1010         1        2.00000       75.80089        6.81495        0.49858
      1011         1        2.00000       75.80089       22.16255        2.59382
      1012         1        2.00000       75.80089        6.81495        4.68905
      1013         1        2.00000       76.09118        0.15602        0.49858
      1014         1        2.00000       76.09118       15.50362        6.78429
      1015         1        2.00000       76.09118        0.15602        4.68905
      1016         1        2.00000       76.09118       15.50362        2.59382
      1017         1        2.00000       76.38123       24.19000        0.49858
      1018         1        2.00000       76.38123        8.84240        6.78429
      1019         1        2.00000       76.38123       24.19000        4.68905
      1020         1        2.00000       76.38123        8.84240        2.59382
      1021         1        2.00000       76.67016        2.18246        6.78429
      1022         1        2.00000       76.67016       17.53006        0.49858
      1023         1        2.00000       76.67016        2.18246        2.59382
      1024         1        2.00000       76.67016       17.53006        4.68905
      1025         1        2.00000       76.96108       26.21745        6.78429
      1026         1        2.00000       76.96108       10.86985        0.49858
      1027         1        2.00000       76.96108       26.21745        2.59382
      1028         1        2.00000       76.96108       10.86985        4.68905
      1029         1        2.00000       77.24954       19.55662        6.78429
      1030         1        2.00000       77.24954        4.20902        0.49858
      1031         1        2.00000       77.24954       19.55662        2.59382
      1032         1        2.00000       77.24954        4.20902        4.68905
      1033         1        2.00000       77.54054       28.24468        0.49858
      1034         1        2.00000       77.54054       12.89708        6.78429
      1035         1        2.00000       77.54054       28.24468        4.68905
      1036         1        2.00000       77.54054       12.89708        2.59382
      1037         1        2.00000       77.82939       21.58342        0.49858
      1038         1        2.00000       77.82939        6.23582        6.78429
      1039         1        2.00000       77.82939       21.58342        4.68905
      1040         1        2.00000       77.82939        6.23582        2.59382
      1041         1        2.00000       78.11984       30.27173        6.78429
      1042         1        2.00000       78.11984       14.92413        0.49858
      1043         1        2.00000       78.11984       30.27173        2.59382
      1044         1        2.00000       78.11984       14.92413        4.68905
      1045         1        2.00000       78.40925       23.61047        6.78429
      1046         1        2.00000       78.40925        8.26287        0.49858
      1047         1        2.00000       78.40925       23.61047        2.59382
      1048         1        2.00000       78.40925        8.26287        4.68905
      1049         1        2.00000       78.69921        1.60336        0.49858
      1050         1        2.00000       78.69921       16.95096        6.78429
      1051         1        2.00000       78.69921        1.60336        4.68905
      1052         1        2.00000       78.69921       16.95096        2.59382
      1053         1        2.00000       78.98894       25.63764        0.49858
      1054         1        2.00000       78.98894       10.29004        6.78429
      1055         1        2.00000       78.98894       25.63764        4.68905
      1056         1        2.00000       78.98894       10.29004        2.59382
      1057         1        2.00000       79.27867       18.97771        0.49858
      1058         1        2.00000       79.27867        3.63011        6.78429
      1059         1        2.00000       79.27867       18.97771        4.68905
      1060         1        2.00000       79.27867        3.63011        2.59382
      1061         1        2.00000       79.56848       27.66485        6.78429
      1062         1        2.00000       79.56848       12.31725        0.49858
      1063         1        2.00000       79.56848       27.66485        2.59382
      1064         1        2.00000       79.56848       12.31725        4.68905
      1065         2       -2.00000        0.15303       21.00442        0.49858
      1066         2       -2.00000        0.15303        5.65682        6.78429
      1067         2       -2.00000        0.15303       21.00442        4.68905
      1068         2       -2.00000        0.15303        5.65682        2.59382
      1069         2       -2.00000        0.44276       29.69205        6.78429
      1070         2       -2.00000        0.44276       14.34445        0.49858
      1071         2       -2.00000        0.44276       29.69205        2.59382
      1072         2       -2.00000        0.44276       14.34445        4.68905
      1073         2       -2.00000        0.73249       23.03113        6.78429
      1074         2       -2.00000        0.73249        7.68353        0.49858
      1075         2       -2.00000        0.73249       23.03113        2.59382
      1076         2       -2.00000        0.73249        7.68353        4.68905
      1077         2       -2.00000        1.02246        1.02402        0.49858
      1078         2       -2.00000        1.02246       16.37162        6.78429
      1079         2       -2.00000        1.02246        1.02402        4.68905
      1080         2       -2.00000        1.02246       16.37162        2.59382
      1081         2       -2.00000        1.31187       25.05800        0.49858
      1082         2       -2.00000        1.31187        9.71040        6.78429
      1083         2       -2.00000        1.31187       25.05800        4.68905
      1084         2       -2.00000        1.31187        9.71040        2.59382
      1085         2       -2.00000        1.60231       18.39867        0.49858
      1086         2       -2.00000        1.60231        3.05107        6.78429
      1087         2       -2.00000        1.60231       18.39867        4.68905
      1088         2       -2.00000        1.60231        3.05107        2.59382
      1089         2       -2.00000        1.89117       27.08502        6.78429
      1090         2       -2.00000        1.89117       11.73742        0.49858
      1091         2       -2.00000        1.89117       27.08502        2.59382
      1092         2       -2.00000        1.89117       11.73742        4.68905
      1093         2       -2.00000        2.18209       20.42548        6.78429
      1094         2       -2.00000        2.18209        5.07788        0.49858
      1095         2       -2.00000        2.18209       20.42548        2.59382
      1096         2       -2.00000        2.18209        5.07788        4.68905
      1097         2       -2.00000        2.47062       29.11225        0.49858
      1098         2       -2.00000        2.47062       13.76465        6.78429
      1099         2       -2.00000        2.47062       29.11225        4.68905
      1100         2       -2.00000        2.47062       13.76465        2.59382
      1101         2       -2.00000        2.76155       22.45204        0.49858
      1102         2       -2.00000        2.76155        7.10443        6.78429
      1103         2       -2.00000        2.76155       22.45204        4.68905
      1104         2       -2.00000        2.76155        7.10443        2.59382
      1105         2       -2.00000        3.05048        0.44447        6.78429
      1106         2       -2.00000        3.05048       15.79207        0.49858
      1107         2       -2.00000        3.05048        0.44447        2.59382
      1108         2       -2.00000        3.05048       15.79207        4.68905
      1109         2       -2.00000        3.34053       24.47850        6.78429
      1110         2       -2.00000        3.34053        9.13090        0.49858
      1111         2       -2.00000        3.34053       24.47850        2.59382
      1112         2       -2.00000        3.34053        9.13090        4.68905
      1113         2       -2.00000        3.63073        2.47195        0.49858
      1114         2       -2.00000        3.63073       17.81955        6.78429
      1115         2       -2.00000        3.63073        2.47195        4.68905
      1116         2       -2.00000        3.63073       17.81955        2.59382
      1117         2       -2.00000        3.91927       26.50512        0.49858
      1118         2       -2.00000        3.91927       11.15752        6.78429
      1119         2       -2.00000        3.91927       26.50512        4.68905
      1120         2       -2.00000        3.91927       11.15752        2.59382
      1121         2       -2.00000        4.21123       19.84672        0.49858
      1122         2       -2.00000        4.21123        4.49912        6.78429
      1123         2       -2.00000        4.21123       19.84672        4.68905
      1124         2       -2.00000        4.21123        4.49912        2.59382
      1125         2       -2.00000        4.49817       28.53217        6.78429
      1126         2       -2.00000        4.49817       13.18457        0.49858
      1127         2       -2.00000        4.49817       28.53217        2.59382
      1128         2       -2.00000        4.49817       13.18457        4.68905
      1129         2       -2.00000        4.79124       21.87331        6.78429
      1130         2       -2.00000        4.79124        6.52571        0.49858
      1131         2       -2.00000        4.79124       21.87331        2.59382
      1132         2       -2.00000        4.79124        6.52571        4.68905
      1133         2       -2.00000        5.07778       15.21217        6.78429
      1134         2       -2.00000        5.07778       15.21217        2.59382
      1135         2       -2.00000        5.07778       30.55977        4.68905
      1136         2       -2.00000        5.07778       30.55977        0.49858
      1137         2       -2.00000        5.37006        8.55174        2.59382
      1138         2       -2.00000        5.37006        8.55174        6.78429
      1139         2       -2.00000        5.37006       23.89934        0.49858
      1140         2       -2.00000        5.37006       23.89934        4.68905
      1141         2       -2.00000        5.65836       17.24011        4.68905
      1142         2       -2.00000        5.65836       17.24011        0.49858
      1143         2       -2.00000        5.65836        1.89251        2.59382
      1144         2       -2.00000        5.65836        1.89251        6.78429
      1145         2       -2.00000        5.94792       10.57766        4.68905
      1146         2       -2.00000        5.94792       10.57766        0.49858
      1147         2       -2.00000        5.94792       25.92526        6.78429
      1148         2       -2.00000        5.94792       25.92526        2.59382
      1149         2       -2.00000        6.23989       19.26802        2.59382
      1150         2       -2.00000        6.23989       19.26802        6.78429
      1151         2       -2.00000        6.23989        3.92042        4.68905
      1152         2       -2.00000        6.23989        3.92042        0.49858
      1153         2       -2.00000        6.52571       12.60419        2.59382
      1154         2       -2.00000        6.52571       12.60419        6.78429
      1155         2       -2.00000        6.52571       27.95179        4.68905
      1156         2       -2.00000        6.52571       27.95179        0.49858
      1157         2       -2.00000        6.82126       21.29516        0.49858
      1158         2       -2.00000        6.82126       21.29516        4.68905
      1159         2       -2.00000        6.82126        5.94756        2.59382
      1160         2       -2.00000        6.82126        5.94756        6.78429
      1161         2       -2.00000        7.10445       14.63173        4.68905
      1162         2       -2.00000        7.10445       14.63173        0.49858
      1163         2       -2.00000        7.10445       29.97933        2.59382
      1164         2       -2.00000        7.10445       29.97933        6.78429
      1165         2       -2.00000        7.40095        7.97348        4.68905
      1166         2       -2.00000        7.40095        7.97348        0.49858
      1167         2       -2.00000        7.40095       23.32108        6.78429
      1168         2       -2.00000        7.40095       23.32108        2.59382
      1169         2       -2.00000        7.68470       16.66004        2.59382
      1170         2       -2.00000        7.68470       16.66004        6.78429
      1171         2       -2.00000        7.68470        1.31243        0.49858
      1172         2       -2.00000        7.68470        1.31243        4.68905
      1173         2       -2.00000        7.97818        9.99826        2.59382
      1174         2       -2.00000        7.97818        9.99826        6.78429
      1175         2       -2.00000        7.97818       25.34586        4.68905
      1176         2       -2.00000        7.97818       25.34586        0.49858
      1177         2       -2.00000        8.26687       18.68868        4.68905
      1178         2       -2.00000        8.26687       18.68868        0.49858
      1179         2       -2.00000        8.26687        3.34108        2.59382
      1180         2       -2.00000        8.26687        3.34108        6.78429
      1181         2       -2.00000        8.55373       12.02331        4.68905
      1182         2       -2.00000        8.55373       12.02331        0.49858
      1183         2       -2.00000        8.55373       27.37091        2.59382
      1184         2       -2.00000        8.55373       27.37091        6.78429
      1185         2       -2.00000        8.85087       20.71748        2.59382
      1186         2       -2.00000        8.85087       20.71748        6.78429
      1187         2       -2.00000        8.85087        5.36988        4.68905
      1188         2       -2.00000        8.85087        5.36988        0.49858
      1189         2       -2.00000        9.13048       14.05061        2.59382
      1190         2       -2.00000        9.13048       14.05061        6.78429
      1191         2       -2.00000        9.13048       29.39821        4.68905
      1192         2       -2.00000        9.13048       29.39821        0.49858
      1193         2       -2.00000        9.43336        7.39708        2.59382
      1194         2       -2.00000        9.43336        7.39708        6.78429
      1195         2       -2.00000        9.43336       22.74468        0.49858
      1196         2       -2.00000        9.43336       22.74468        4.68905
      1197         2       -2.00000        9.70993       16.07919        4.68905
      1198         2       -2.00000        9.70993       16.07919        0.49858
      1199         2       -2.00000        9.70993        0.73159        2.59382
      1200         2       -2.00000        9.70993        0.73159        6.78429
      1201         2       -2.00000       10.01194        9.42060        4.68905
      1202         2       -2.00000       10.01194        9.42060        0.49858
      1203         2       -2.00000       10.01194       24.76820        6.78429
      1204         2       -2.00000       10.01194       24.76820        2.59382
      1205         2       -2.00000       10.29178       18.10771        6.78429
      1206         2       -2.00000       10.29178       18.10771        2.59382
      1207         2       -2.00000       10.29178        2.76011        4.68905
      1208         2       -2.00000       10.29178        2.76011        0.49858
      1209         2       -2.00000       10.58414       11.44234        6.78429
      1210         2       -2.00000       10.58414       11.44234        2.59382
      1211         2       -2.00000       10.58414       26.78994        4.68905
      1212         2       -2.00000       10.58414       26.78994        0.49858
      1213         2       -2.00000       10.87610       20.13774        4.68905
      1214         2       -2.00000       10.87610       20.13774        0.49858
      1215         2       -2.00000       10.87610        4.79014        6.78429
      1216         2       -2.00000       10.87610        4.79014        2.59382
      1217         2       -2.00000       11.15467       13.46773        0.49858
      1218         2       -2.00000       11.15467       13.46773        4.68905
      1219         2       -2.00000       11.15467       28.81533        2.59382
      1220         2       -2.00000       11.15467       28.81533        6.78429
      1221         2       -2.00000       11.46584       22.17145        2.59382
      1222         2       -2.00000       11.46584        6.82385        4.68905
      1223         2       -2.00000       11.46584       22.17145        6.78429
      1224         2       -2.00000       11.46584        6.82385        0.49858
      1225         2       -2.00000       11.73453       15.49825        2.59382
      1226         2       -2.00000       11.73453       15.49825        6.78429
      1227         2       -2.00000       11.73453        0.15065        4.68905
      1228         2       -2.00000       11.73453        0.15065        0.49858
      1229         2       -2.00000       12.05215        8.84795        2.59382
      1230         2       -2.00000       12.05215        8.84795        6.78429
      1231         2       -2.00000       12.05215       24.19555        0.49858
      1232         2       -2.00000       12.05215       24.19555        4.68905
      1233         2       -2.00000       12.31677       17.52518        4.68905
      1234         2       -2.00000       12.31677       17.52518        0.49858
      1235         2       -2.00000       12.31677        2.17758        2.59382
      1236         2       -2.00000       12.31677        2.17758        6.78429
      1237         2       -2.00000       12.62284       10.86248        4.68905
      1238         2       -2.00000       12.62284       10.86248        0.49858
      1239         2       -2.00000       12.62284       26.21008        6.78429
      1240         2       -2.00000       12.62284       26.21008        2.59382
      1241         2       -2.00000       12.89607       19.55235        2.59382
      1242         2       -2.00000       12.89607       19.55235        6.78429
      1243         2       -2.00000       12.89607        4.20475        4.68905
      1244         2       -2.00000       12.89607        4.20475        0.49858
      1245         2       -2.00000       13.17879       12.88453        6.78429
      1246         2       -2.00000       13.17879       12.88453        2.59382
      1247         2       -2.00000       13.17879       28.23213        4.68905
      1248         2       -2.00000       13.17879       28.23213        0.49858
      1249         2       -2.00000       13.48023       21.59392        0.49858
      1250         2       -2.00000       13.48023       21.59392        4.68905
      1251         2       -2.00000       13.48023        6.24632        6.78429
      1252         2       -2.00000       13.48023        6.24632        2.59382
      1253         2       -2.00000       13.74955       14.91093        0.49858
      1254         2       -2.00000       13.74955       14.91093        4.68905
      1255         2       -2.00000       13.74955       30.25853        6.78429
      1256         2       -2.00000       13.74955       30.25853        2.59382
      1257         2       -2.00000       14.10847        8.28982        4.68905
      1258         2       -2.00000       14.10847        8.28982        0.49858
      1259         2       -2.00000       14.10847       23.63742        6.78429
      1260         2       -2.00000       14.10847       23.63742        2.59382
      1261         2       -2.00000       14.35173       16.94504        6.78429
      1262         2       -2.00000       14.35173       16.94504        2.59382
      1263         2       -2.00000       14.35173        1.59744        4.68905
      1264         2       -2.00000       14.35173        1.59744        0.49858
      1265         2       -2.00000       14.68075       10.29060        2.59382
      1266         2       -2.00000       14.68075       10.29060        6.78429
      1267         2       -2.00000       14.68075       25.63820        4.68905
      1268         2       -2.00000       14.68075       25.63820        0.49858
      1269         2       -2.00000       14.91947       18.96380        4.68905
      1270         2       -2.00000       14.91947       18.96380        0.49858
      1271         2       -2.00000       14.91947        3.61620        2.59382
      1272         2       -2.00000       14.91947        3.61620        6.78429
      1273         2       -2.00000       15.20705       12.29865        4.68905
      1274         2       -2.00000       15.20705       12.29865        0.49858
      1275         2       -2.00000       15.20705       27.64625        2.59382
      1276         2       -2.00000       15.20705       27.64625        6.78429
      1277         2       -2.00000       15.46991       21.00417        2.59382
      1278         2       -2.00000       15.46991       21.00417        6.78429
      1279         2       -2.00000       15.46991        5.65657        0.49858
      1280         2       -2.00000       15.46991        5.65657        4.68905
      1281         2       -2.00000       15.76737       14.32950        2.59382
      1282         2       -2.00000       15.76737       14.32950        6.78429
      1283         2       -2.00000       15.76737       29.67710        0.49858
      1284         2       -2.00000       15.76737       29.67710        4.68905
      1285         2       -2.00000       16.10891       23.05022        0.49858
      1286         2       -2.00000       16.10891        7.70262        6.78429
      1287         2       -2.00000       16.10891        7.70262        2.59382
      1288         2       -2.00000       16.10891       23.05022        4.68905
      1289         2       -2.00000       16.34452       16.31956        0.49858
      1290         2       -2.00000       16.34452       16.31956        4.68905
      1291         2       -2.00000       16.34452        0.97196        2.59382
      1292         2       -2.00000       16.34452        0.97196        6.78429
      1293         2       -2.00000       16.89058        9.75245        0.49858
      1294         2       -2.00000       16.89058        9.75245        4.68905
      1295         2       -2.00000       16.89058       25.10005        6.78429
      1296         2       -2.00000       16.89058       25.10005        2.59382
      1297         2       -2.00000       17.01149       18.41915        6.78429
      1298         2       -2.00000       17.01149       18.41915        2.59382
      1299         2       -2.00000       17.01149        3.07155        0.49858
      1300         2       -2.00000       17.01149        3.07155        4.68905
      1301         2       -2.00000       17.21912       11.78865        2.59382
      1302         2       -2.00000       17.21912       11.78865        6.78429
      1303         2       -2.00000       17.21912       27.13625        4.68905
      1304         2       -2.00000       17.21912       27.13625        0.49858
      1305         2       -2.00000       17.44134       20.44733        0.49858
      1306         2       -2.00000       17.44134       20.44733        4.68905
      1307         2       -2.00000       17.44134        5.09973        2.59382
      1308         2       -2.00000       17.44134        5.09973        6.78429
      1309         2       -2.00000       17.79874       13.70436        0.49858
      1310         2       -2.00000       17.79874       13.70436        4.68905
      1311         2       -2.00000       17.79874       29.05196        2.59382
      1312         2       -2.00000       17.79874       29.05196        6.78429
      1313         2       -2.00000       18.08528       22.32812        6.78429
      1314         2       -2.00000       18.08528       22.32812        2.59382
      1315         2       -2.00000       18.08528        6.98052        0.49858
      1316         2       -2.00000       18.08528        6.98052        4.68905
      1317         2       -2.00000       18.43025       15.61450        2.59382
      1318         2       -2.00000       18.43025       15.61450        6.78429
      1319         2       -2.00000       18.43025        0.26689        0.49858
      1320         2       -2.00000       18.43025        0.26689        4.68905
      1321         2       -2.00000       18.79864       24.20292        4.68905
      1322         2       -2.00000       18.79864       24.20292        0.49858
      1323         2       -2.00000       18.79864        8.85532        6.78429
      1324         2       -2.00000       18.79864        8.85532        2.59382
      1325         2       -2.00000       18.83523       17.58715        0.49858
      1326         2       -2.00000       18.83523       17.58715        4.68905
      1327         2       -2.00000       18.83523        2.23955        6.78429
      1328         2       -2.00000       18.83523        2.23955        2.59382
      1329         2       -2.00000       20.74385       17.58715        6.78429
      1330         2       -2.00000       20.74385       17.58715        2.59382
      1331         2       -2.00000       20.74385        2.23955        0.49858
      1332         2       -2.00000       20.74385        2.23955        4.68905
      1333         2       -2.00000       20.78044       24.20292        6.78429
      1334         2       -2.00000       20.78044       24.20292        2.59382
      1335         2       -2.00000       20.78044        8.85532        4.68905
      1336         2       -2.00000       20.78044        8.85532        0.49858
      1337         2       -2.00000       21.14883        0.26689        2.59382
      1338         2       -2.00000       21.14883        0.26689        6.78429
      1339         2       -2.00000       21.14883       15.61450        0.49858
      1340         2       -2.00000       21.14883       15.61450        4.68905
      1341         2       -2.00000       21.49380       22.32812        0.49858
      1342         2       -2.00000       21.49380       22.32812        4.68905
      1343         2       -2.00000       21.49380        6.98052        2.59382
      1344         2       -2.00000       21.49380        6.98052        6.78429
      1345         2       -2.00000       21.78034       29.05196        4.68905
      1346         2       -2.00000       21.78034       29.05196        0.49858
      1347         2       -2.00000       21.78034       13.70436        6.78429
      1348         2       -2.00000       21.78034       13.70436        2.59382
      1349         2       -2.00000       22.13774       20.44733        6.78429
      1350         2       -2.00000       22.13774       20.44733        2.59382
      1351         2       -2.00000       22.13774        5.09973        4.68905
      1352         2       -2.00000       22.13774        5.09973        0.49858
      1353         2       -2.00000       22.35995       27.13625        2.59382
      1354         2       -2.00000       22.35995       27.13625        6.78429
      1355         2       -2.00000       22.35995       11.78865        4.68905
      1356         2       -2.00000       22.35995       11.78865        0.49858
      1357         2       -2.00000       22.56759       18.41915        0.49858
      1358         2       -2.00000       22.56759       18.41915        4.68905
      1359         2       -2.00000       22.56759        3.07155        6.78429
      1360         2       -2.00000       22.56759        3.07155        2.59382
      1361         2       -2.00000       22.68850       25.10005        0.49858
      1362         2       -2.00000       22.68850       25.10005        4.68905
      1363         2       -2.00000       22.68850        9.75245        2.59382
      1364         2       -2.00000       22.68850        9.75245        6.78429
      1365         2       -2.00000       23.23456       16.31956        6.78429
      1366         2       -2.00000       23.23456        0.97196        0.49858
      1367         2       -2.00000       23.23456        0.97196        4.68905
      1368         2       -2.00000       23.23456       16.31956        2.59382
      1369         2       -2.00000       23.47017       23.05022        6.78429
      1370         2       -2.00000       23.47017       23.05022        2.59382
      1371         2       -2.00000       23.47017        7.70262        4.68905
      1372         2       -2.00000       23.47017        7.70262        0.49858
      1373         2       -2.00000       23.81171       29.67710        6.78429
      1374         2       -2.00000       23.81171       29.67710        2.59382
      1375         2       -2.00000       23.81171       14.32950        0.49858
      1376         2       -2.00000       23.81171       14.32950        4.68905
      1377         2       -2.00000       24.10917       21.00417        0.49858
      1378         2       -2.00000       24.10917       21.00417        4.68905
      1379         2       -2.00000       24.10917        5.65657        2.59382
      1380         2       -2.00000       24.10917        5.65657        6.78429
      1381         2       -2.00000       24.37203       27.64625        4.68905
      1382         2       -2.00000       24.37203       27.64625        0.49858
      1383         2       -2.00000       24.37203       12.29865        2.59382
      1384         2       -2.00000       24.37203       12.29865        6.78429
      1385         2       -2.00000       24.65961       18.96380        6.78429
      1386         2       -2.00000       24.65961        3.61620        0.49858
      1387         2       -2.00000       24.65961       18.96380        2.59382
      1388         2       -2.00000       24.65961        3.61620        4.68905
      1389         2       -2.00000       24.89833       25.63820        6.78429
      1390         2       -2.00000       24.89833       25.63820        2.59382
      1391         2       -2.00000       24.89833       10.29060        0.49858
      1392         2       -2.00000       24.89833       10.29060        4.68905
      1393         2       -2.00000       25.22735       16.94504        0.49858
      1394         2       -2.00000       25.22735        1.59744        6.78429
      1395         2       -2.00000       25.22735       16.94504        4.68905
      1396         2       -2.00000       25.22735        1.59744        2.59382
      1397         2       -2.00000       25.47061       23.63742        0.49858
      1398         2       -2.00000       25.47061       23.63742        4.68905
      1399         2       -2.00000       25.47061        8.28982        2.59382
      1400         2       -2.00000       25.47061        8.28982        6.78429
      1401         2       -2.00000       25.82952       30.25853        4.68905
      1402         2       -2.00000       25.82952       14.91093        6.78429
      1403         2       -2.00000       25.82952       30.25853        0.49858
      1404         2       -2.00000       25.82952       14.91093        2.59382
      1405         2       -2.00000       26.09885       21.59392        6.78429
      1406         2       -2.00000       26.09885       21.59392        2.59382
      1407         2       -2.00000       26.09885        6.24632        4.68905
      1408         2       -2.00000       26.09885        6.24632        0.49858
      1409         2       -2.00000       26.40029       28.23213        6.78429
      1410         2       -2.00000       26.40029       28.23213        2.59382
      1411         2       -2.00000       26.40029       12.88453        0.49858
      1412         2       -2.00000       26.40029       12.88453        4.68905
      1413         2       -2.00000       26.68301       19.55235        4.68905
      1414         2       -2.00000       26.68301        4.20475        2.59382
      1415         2       -2.00000       26.68301        4.20475        6.78429
      1416         2       -2.00000       26.68301       19.55235        0.49858
      1417         2       -2.00000       26.95624       26.21008        0.49858
      1418         2       -2.00000       26.95624       26.21008        4.68905
      1419         2       -2.00000       26.95624       10.86248        6.78429
      1420         2       -2.00000       26.95624       10.86248        2.59382
      1421         2       -2.00000       27.26231       17.52518        2.59382
      1422         2       -2.00000       27.26231        2.17758        0.49858
      1423         2       -2.00000       27.26231       17.52518        6.78429
      1424         2       -2.00000       27.26231        2.17758        4.68905
      1425         2       -2.00000       27.52693       24.19555        2.59382
      1426         2       -2.00000       27.52693       24.19555        6.78429
      1427         2       -2.00000       27.52693        8.84795        0.49858
      1428         2       -2.00000       27.52693        8.84795        4.68905
      1429         2       -2.00000       27.84455        0.15065        2.59382
      1430         2       -2.00000       27.84455        0.15065        6.78429
      1431         2       -2.00000       27.84455       15.49825        0.49858
      1432         2       -2.00000       27.84455       15.49825        4.68905
      1433         2       -2.00000       28.11324        6.82385        2.59382
      1434         2       -2.00000       28.11324       22.17145        4.68905
      1435         2       -2.00000       28.11324       22.17145        0.49858
      1436         2       -2.00000       28.11324        6.82385        6.78429
      1437         2       -2.00000       28.42441       28.81533        0.49858
      1438         2       -2.00000       28.42441       28.81533        4.68905
      1439         2       -2.00000       28.42441       13.46773        6.78429
      1440         2       -2.00000       28.42441       13.46773        2.59382
      1441         2       -2.00000       28.70298       20.13774        6.78429
      1442         2       -2.00000       28.70298       20.13774        2.59382
      1443         2       -2.00000       28.70298        4.79014        0.49858
      1444         2       -2.00000       28.70298        4.79014        4.68905
      1445         2       -2.00000       28.99494       26.78994        6.78429
      1446         2       -2.00000       28.99494       26.78994        2.59382
      1447         2       -2.00000       28.99494       11.44234        0.49858
      1448         2       -2.00000       28.99494       11.44234        4.68905
      1449         2       -2.00000       29.28730        2.76011        6.78429
      1450         2       -2.00000       29.28730        2.76011        2.59382
      1451         2       -2.00000       29.28730       18.10771        4.68905
      1452         2       -2.00000       29.28730       18.10771        0.49858
      1453         2       -2.00000       29.56714       24.76820        0.49858
      1454         2       -2.00000       29.56714       24.76820        4.68905
      1455         2       -2.00000       29.56714        9.42060        2.59382
      1456         2       -2.00000       29.56714        9.42060        6.78429
      1457         2       -2.00000       29.86915       16.07919        2.59382
      1458         2       -2.00000       29.86915        0.73159        4.68905
      1459         2       -2.00000       29.86915       16.07919        6.78429
      1460         2       -2.00000       29.86915        0.73159        0.49858
      1461         2       -2.00000       30.14572       22.74468        6.78429
      1462         2       -2.00000       30.14572       22.74468        2.59382
      1463         2       -2.00000       30.14572        7.39708        0.49858
      1464         2       -2.00000       30.14572        7.39708        4.68905
      1465         2       -2.00000       30.44860       29.39821        6.78429
      1466         2       -2.00000       30.44860       29.39821        2.59382
      1467         2       -2.00000       30.44860       14.05061        4.68905
      1468         2       -2.00000       30.44860       14.05061        0.49858
      1469         2       -2.00000       30.72821        5.36988        6.78429
      1470         2       -2.00000       30.72821        5.36988        2.59382
      1471         2       -2.00000       30.72821       20.71748        4.68905
      1472         2       -2.00000       30.72821       20.71748        0.49858
      1473         2       -2.00000       31.02535       27.37091        4.68905
      1474         2       -2.00000       31.02535       27.37091        0.49858
      1475         2       -2.00000       31.02535       12.02331        2.59382
      1476         2       -2.00000       31.02535       12.02331        6.78429
      1477         2       -2.00000       31.31221       18.68868        6.78429
      1478         2       -2.00000       31.31221        3.34108        0.49858
      1479         2       -2.00000       31.31221       18.68868        2.59382
      1480         2       -2.00000       31.31221        3.34108        4.68905
      1481         2       -2.00000       31.60090       25.34586        2.59382
      1482         2       -2.00000       31.60090       25.34586        6.78429
      1483         2       -2.00000       31.60090        9.99826        0.49858
      1484         2       -2.00000       31.60090        9.99826        4.68905
      1485         2       -2.00000       31.89438        1.31243        6.78429
      1486         2       -2.00000       31.89438        1.31243        2.59382
      1487         2       -2.00000       31.89438       16.66004        0.49858
      1488         2       -2.00000       31.89438       16.66004        4.68905
      1489         2       -2.00000       32.17813       23.32108        4.68905
      1490         2       -2.00000       32.17813       23.32108        0.49858
      1491         2       -2.00000       32.17813        7.97348        2.59382
      1492         2       -2.00000       32.17813        7.97348        6.78429
      1493         2       -2.00000       32.47463       29.97933        0.49858
      1494         2       -2.00000       32.47463       14.63173        2.59382
      1495         2       -2.00000       32.47463       29.97933        4.68905
      1496         2       -2.00000       32.47463       14.63173        6.78429
      1497         2       -2.00000       32.75782       21.29516        6.78429
      1498         2       -2.00000       32.75782       21.29516        2.59382
      1499         2       -2.00000       32.75782        5.94756        4.68905
      1500         2       -2.00000       32.75782        5.94756        0.49858
      1501         2       -2.00000       33.05337       12.60419        4.68905
      1502         2       -2.00000       33.05337       27.95179        2.59382
      1503         2       -2.00000       33.05337       12.60419        0.49858
      1504         2       -2.00000       33.05337       27.95179        6.78429
      1505         2       -2.00000       33.33919       19.26802        0.49858
      1506         2       -2.00000       33.33919       19.26802        4.68905
      1507         2       -2.00000       33.33919        3.92042        6.78429
      1508         2       -2.00000       33.33919        3.92042        2.59382
      1509         2       -2.00000       33.63115       25.92526        0.49858
      1510         2       -2.00000       33.63115       10.57766        6.78429
      1511         2       -2.00000       33.63115       25.92526        4.68905
      1512         2       -2.00000       33.63115       10.57766        2.59382
      1513         2       -2.00000       33.92072       17.24011        2.59382
      1514         2       -2.00000       33.92072        1.89251        4.68905
      1515         2       -2.00000       33.92072        1.89251        0.49858
      1516         2       -2.00000       33.92072       17.24011        6.78429
      1517         2       -2.00000       34.20902       23.89934        6.78429
      1518         2       -2.00000       34.20902       23.89934        2.59382
      1519         2       -2.00000       34.20902        8.55174        4.68905
      1520         2       -2.00000       34.20902        8.55174        0.49858
      1521         2       -2.00000       34.50130       15.21217        0.49858
      1522         2       -2.00000       34.50130       30.55977        2.59382
      1523         2       -2.00000       34.50130       15.21217        4.68905
      1524         2       -2.00000       34.50130       30.55977        6.78429
      1525         2       -2.00000       34.78784       21.87331        0.49858
      1526         2       -2.00000       34.78784        6.52571        6.78429
      1527         2       -2.00000       34.78784       21.87331        4.68905
      1528         2       -2.00000       34.78784        6.52571        2.59382
      1529         2       -2.00000       35.08091       13.18457        6.78429
      1530         2       -2.00000       35.08091       28.53217        0.49858
      1531         2       -2.00000       35.08091       13.18457        2.59382
      1532         2       -2.00000       35.08091       28.53217        4.68905
      1533         2       -2.00000       35.36785       19.84672        6.78429
      1534         2       -2.00000       35.36785        4.49912        0.49858
      1535         2       -2.00000       35.36785       19.84672        2.59382
      1536         2       -2.00000       35.36785        4.49912        4.68905
      1537         2       -2.00000       35.65981       11.15752        0.49858
      1538         2       -2.00000       35.65981       26.50512        6.78429
      1539         2       -2.00000       35.65981       11.15752        4.68905
      1540         2       -2.00000       35.65981       26.50512        2.59382
      1541         2       -2.00000       35.94834       17.81955        0.49858
      1542         2       -2.00000       35.94834        2.47195        6.78429
      1543         2       -2.00000       35.94834       17.81955        4.68905
      1544         2       -2.00000       35.94834        2.47195        2.59382
      1545         2       -2.00000       36.23855       24.47850        0.49858
      1546         2       -2.00000       36.23855        9.13090        6.78429
      1547         2       -2.00000       36.23855       24.47850        4.68905
      1548         2       -2.00000       36.23855        9.13090        2.59382
      1549         2       -2.00000       36.52860       15.79207        6.78429
      1550         2       -2.00000       36.52860        0.44447        0.49858
      1551         2       -2.00000       36.52860       15.79207        2.59382
      1552         2       -2.00000       36.52860        0.44447        4.68905
      1553         2       -2.00000       36.81753       22.45204        6.78429
      1554         2       -2.00000       36.81753        7.10443        0.49858
      1555         2       -2.00000       36.81753       22.45204        2.59382
      1556         2       -2.00000       36.81753        7.10443        4.68905
      1557         2       -2.00000       37.10845       13.76465        0.49858
      1558         2       -2.00000       37.10845       29.11225        6.78429
      1559         2       -2.00000       37.10845       13.76465        4.68905
      1560         2       -2.00000       37.10845       29.11225        2.59382
      1561         2       -2.00000       37.39699       20.42548        0.49858
      1562         2       -2.00000       37.39699        5.07788        6.78429
      1563         2       -2.00000       37.39699       20.42548        4.68905
      1564         2       -2.00000       37.39699        5.07788        2.59382
      1565         2       -2.00000       37.68791       11.73742        6.78429
      1566         2       -2.00000       37.68791       27.08502        0.49858
      1567         2       -2.00000       37.68791       11.73742        2.59382
      1568         2       -2.00000       37.68791       27.08502        4.68905
      1569         2       -2.00000       37.97676       18.39867        6.78429
      1570         2       -2.00000       37.97676        3.05107        0.49858
      1571         2       -2.00000       37.97676       18.39867        2.59382
      1572         2       -2.00000       37.97676        3.05107        4.68905
      1573         2       -2.00000       38.26721        9.71040        0.49858
      1574         2       -2.00000       38.26721       25.05800        6.78429
      1575         2       -2.00000       38.26721        9.71040        4.68905
      1576         2       -2.00000       38.26721       25.05800        2.59382
      1577         2       -2.00000       38.55662       16.37162        0.49858
      1578         2       -2.00000       38.55662        1.02402        6.78429
      1579         2       -2.00000       38.55662       16.37162        4.68905
      1580         2       -2.00000       38.55662        1.02402        2.59382
      1581         2       -2.00000       38.84659       23.03113        0.49858
      1582         2       -2.00000       38.84659        7.68353        6.78429
      1583         2       -2.00000       38.84659       23.03113        4.68905
      1584         2       -2.00000       38.84659        7.68353        2.59382
      1585         2       -2.00000       39.13632       14.34445        6.78429
      1586         2       -2.00000       39.13632       29.69205        0.49858
      1587         2       -2.00000       39.13632       14.34445        2.59382
      1588         2       -2.00000       39.13632       29.69205        4.68905
      1589         2       -2.00000       39.42604       21.00442        6.78429
      1590         2       -2.00000       39.42604        5.65682        0.49858
      1591         2       -2.00000       39.42604       21.00442        2.59382
      1592         2       -2.00000       39.42604        5.65682        4.68905
      1593         2       -2.00000       39.71585       12.31725        0.49858
      1594         2       -2.00000       39.71585       27.66485        6.78429
      1595         2       -2.00000       39.71585       12.31725        4.68905
      1596         2       -2.00000       39.71585       27.66485        2.59382
      1597         2       -2.00000       40.00566       18.97768        0.49858
      1598         2       -2.00000       40.00566        3.63008        6.78429
      1599         2       -2.00000       40.00566       18.97768        4.68905
      1600         2       -2.00000       40.00566        3.63008        2.59382
      1601         2       -2.00000       40.29539       10.29004        6.78429
      1602         2       -2.00000       40.29539       25.63764        0.49858
      1603         2       -2.00000       40.29539       10.29004        2.59382
      1604         2       -2.00000       40.29539       25.63764        4.68905
      1605         2       -2.00000       40.58512       16.95096        6.78429
      1606         2       -2.00000       40.58512        1.60336        0.49858
      1607         2       -2.00000       40.58512       16.95096        2.59382
      1608         2       -2.00000       40.58512        1.60336        4.68905
      1609         2       -2.00000       40.87509       23.61047        6.78429
      1610         2       -2.00000       40.87509        8.26287        0.49858
      1611         2       -2.00000       40.87509       23.61047        2.59382
      1612         2       -2.00000       40.87509        8.26287        4.68905
      1613         2       -2.00000       41.16450       14.92410        0.49858
      1614         2       -2.00000       41.16450       30.27170        6.78429
      1615         2       -2.00000       41.16450       14.92410        4.68905
      1616         2       -2.00000       41.16450       30.27170        2.59382
      1617         2       -2.00000       41.45494       21.58342        0.49858
      1618         2       -2.00000       41.45494        6.23582        6.78429
      1619         2       -2.00000       41.45494       21.58342        4.68905
      1620         2       -2.00000       41.45494        6.23582        2.59382
      1621         2       -2.00000       41.74379       12.89708        6.78429
      1622         2       -2.00000       41.74379       28.24468        0.49858
      1623         2       -2.00000       41.74379       12.89708        2.59382
      1624         2       -2.00000       41.74379       28.24468        4.68905
      1625         2       -2.00000       42.03472       19.55662        6.78429
      1626         2       -2.00000       42.03472        4.20902        0.49858
      1627         2       -2.00000       42.03472       19.55662        2.59382
      1628         2       -2.00000       42.03472        4.20902        4.68905
      1629         2       -2.00000       42.32325       10.86985        0.49858
      1630         2       -2.00000       42.32325       26.21745        6.78429
      1631         2       -2.00000       42.32325       10.86985        4.68905
      1632         2       -2.00000       42.32325       26.21745        2.59382
      1633         2       -2.00000       42.61417       17.53006        0.49858
      1634         2       -2.00000       42.61417        2.18246        6.78429
      1635         2       -2.00000       42.61417       17.53006        4.68905
      1636         2       -2.00000       42.61417        2.18246        2.59382
      1637         2       -2.00000       42.90311       24.19003        0.49858
      1638         2       -2.00000       42.90311        8.84243        6.78429
      1639         2       -2.00000       42.90311       24.19003        4.68905
      1640         2       -2.00000       42.90311        8.84243        2.59382
      1641         2       -2.00000       43.19315       15.50359        6.78429
      1642         2       -2.00000       43.19315        0.15599        0.49858
      1643         2       -2.00000       43.19315       15.50359        2.59382
      1644         2       -2.00000       43.19315        0.15599        4.68905
      1645         2       -2.00000       43.48336       22.16255        6.78429
      1646         2       -2.00000       43.48336        6.81495        0.49858
      1647         2       -2.00000       43.48336       22.16255        2.59382
      1648         2       -2.00000       43.48336        6.81495        4.68905
      1649         2       -2.00000       43.77189       13.47697        0.49858
      1650         2       -2.00000       43.77189       28.82457        6.78429
      1651         2       -2.00000       43.77189       13.47697        4.68905
      1652         2       -2.00000       43.77189       28.82457        2.59382
      1653         2       -2.00000       44.06385       20.13538        0.49858
      1654         2       -2.00000       44.06385        4.78778        6.78429
      1655         2       -2.00000       44.06385       20.13538        4.68905
      1656         2       -2.00000       44.06385        4.78778        2.59382
      1657         2       -2.00000       44.35079       11.44992        6.78429
      1658         2       -2.00000       44.35079       26.79752        0.49858
      1659         2       -2.00000       44.35079       11.44992        2.59382
      1660         2       -2.00000       44.35079       26.79752        4.68905
      1661         2       -2.00000       44.64387       18.10879        6.78429
      1662         2       -2.00000       44.64387        2.76119        0.49858
      1663         2       -2.00000       44.64387       18.10879        2.59382
      1664         2       -2.00000       44.64387        2.76119        4.68905
      1665         2       -2.00000       44.93041        9.42232        0.49858
      1666         2       -2.00000       44.93041        9.42232        4.68905
      1667         2       -2.00000       44.93041       24.76992        6.78429
      1668         2       -2.00000       44.93041       24.76992        2.59382
      1669         2       -2.00000       45.22269        0.73515        2.59382
      1670         2       -2.00000       45.22269       16.08275        0.49858
      1671         2       -2.00000       45.22269       16.08275        4.68905
      1672         2       -2.00000       45.22269        0.73515        6.78429
      1673         2       -2.00000       45.51098        7.39438        2.59382
      1674         2       -2.00000       45.51098        7.39438        6.78429
      1675         2       -2.00000       45.51098       22.74198        0.49858
      1676         2       -2.00000       45.51098       22.74198        4.68905
      1677         2       -2.00000       45.80055       14.05684        6.78429
      1678         2       -2.00000       45.80055       29.40444        4.68905
      1679         2       -2.00000       45.80055       14.05684        2.59382
      1680         2       -2.00000       45.80055       29.40444        0.49858
      1681         2       -2.00000       46.09251        5.36647        0.49858
      1682         2       -2.00000       46.09251        5.36647        4.68905
      1683         2       -2.00000       46.09251       20.71407        2.59382
      1684         2       -2.00000       46.09251       20.71407        6.78429
      1685         2       -2.00000       46.37834       27.37791        6.78429
      1686         2       -2.00000       46.37834       12.03031        0.49858
      1687         2       -2.00000       46.37834       12.03031        4.68905
      1688         2       -2.00000       46.37834       27.37791        2.59382
      1689         2       -2.00000       46.67388        3.33933        2.59382
      1690         2       -2.00000       46.67388        3.33933        6.78429
      1691         2       -2.00000       46.67388       18.68693        0.49858
      1692         2       -2.00000       46.67388       18.68693        4.68905
      1693         2       -2.00000       46.95708       25.35037        0.49858
      1694         2       -2.00000       46.95708       10.00277        2.59382
      1695         2       -2.00000       46.95708       10.00277        6.78429
      1696         2       -2.00000       46.95708       25.35037        4.68905
      1697         2       -2.00000       47.25358       16.66102        6.78429
      1698         2       -2.00000       47.25358       16.66102        2.59382
      1699         2       -2.00000       47.25358        1.31342        4.68905
      1700         2       -2.00000       47.25358        1.31342        0.49858
      1701         2       -2.00000       47.53733        7.97446        0.49858
      1702         2       -2.00000       47.53733        7.97446        4.68905
      1703         2       -2.00000       47.53733       23.32206        2.59382
      1704         2       -2.00000       47.53733       23.32206        6.78429
      1705         2       -2.00000       47.83080       14.63624        0.49858
      1706         2       -2.00000       47.83080       14.63624        4.68905
      1707         2       -2.00000       47.83080       29.98384        6.78429
      1708         2       -2.00000       47.83080       29.98384        2.59382
      1709         2       -2.00000       48.11950        5.94581        6.78429
      1710         2       -2.00000       48.11950       21.29341        0.49858
      1711         2       -2.00000       48.11950       21.29341        4.68905
      1712         2       -2.00000       48.11950        5.94581        2.59382
      1713         2       -2.00000       48.40636       12.61118        6.78429
      1714         2       -2.00000       48.40636       12.61118        2.59382
      1715         2       -2.00000       48.40636       27.95879        0.49858
      1716         2       -2.00000       48.40636       27.95879        4.68905
      1717         2       -2.00000       48.70350        3.91701        0.49858
      1718         2       -2.00000       48.70350        3.91701        4.68905
      1719         2       -2.00000       48.70350       19.26462        6.78429
      1720         2       -2.00000       48.70350       19.26462        2.59382
      1721         2       -2.00000       48.98310       10.58389        4.68905
      1722         2       -2.00000       48.98310       10.58389        0.49858
      1723         2       -2.00000       48.98310       25.93149        6.78429
      1724         2       -2.00000       48.98310       25.93149        2.59382
      1725         2       -2.00000       49.28598        1.88981        2.59382
      1726         2       -2.00000       49.28598       17.23741        4.68905
      1727         2       -2.00000       49.28598        1.88981        6.78429
      1728         2       -2.00000       49.28598       17.23741        0.49858
      1729         2       -2.00000       49.56256       23.90291        0.49858
      1730         2       -2.00000       49.56256        8.55531        6.78429
      1731         2       -2.00000       49.56256       23.90291        4.68905
      1732         2       -2.00000       49.56256        8.55531        2.59382
      1733         2       -2.00000       49.86456       30.56149        4.68905
      1734         2       -2.00000       49.86456       30.56149        0.49858
      1735         2       -2.00000       49.86456       15.21389        6.78429
      1736         2       -2.00000       49.86456       15.21389        2.59382
      1737         2       -2.00000       50.14441        6.52678        4.68905
      1738         2       -2.00000       50.14441       21.87438        6.78429
      1739         2       -2.00000       50.14441       21.87438        2.59382
      1740         2       -2.00000       50.14441        6.52678        0.49858
      1741         2       -2.00000       50.43677       28.53975        6.78429
      1742         2       -2.00000       50.43677       28.53975        2.59382
      1743         2       -2.00000       50.43677       13.19215        4.68905
      1744         2       -2.00000       50.43677       13.19215        0.49858
      1745         2       -2.00000       50.72873        4.49675        2.59382
      1746         2       -2.00000       50.72873       19.84436        4.68905
      1747         2       -2.00000       50.72873       19.84436        0.49858
      1748         2       -2.00000       50.72873        4.49675        6.78429
      1749         2       -2.00000       51.00730       11.16676        6.78429
      1750         2       -2.00000       51.00730       11.16676        2.59382
      1751         2       -2.00000       51.00730       26.51436        0.49858
      1752         2       -2.00000       51.00730       26.51436        4.68905
      1753         2       -2.00000       51.31847        2.46304        0.49858
      1754         2       -2.00000       51.31847       17.81064        6.78429
      1755         2       -2.00000       51.31847        2.46304        4.68905
      1756         2       -2.00000       51.31847       17.81064        2.59382
      1757         2       -2.00000       51.58715       24.48384        6.78429
      1758         2       -2.00000       51.58715       24.48384        2.59382
      1759         2       -2.00000       51.58715        9.13624        4.68905
      1760         2       -2.00000       51.58715        9.13624        0.49858
      1761         2       -2.00000       51.90478       15.78654        0.49858
      1762         2       -2.00000       51.90478        0.43894        2.59382
      1763         2       -2.00000       51.90478        0.43894        6.78429
      1764         2       -2.00000       51.90478       15.78654        4.68905
      1765         2       -2.00000       52.16940        7.10932        2.59382
      1766         2       -2.00000       52.16940        7.10932        6.78429
      1767         2       -2.00000       52.16940       22.45692        0.49858
      1768         2       -2.00000       52.16940       22.45692        4.68905
      1769         2       -2.00000       52.47547       29.11962        4.68905
      1770         2       -2.00000       52.47547       29.11962        0.49858
      1771         2       -2.00000       52.47547       13.77202        6.78429
      1772         2       -2.00000       52.47547       13.77202        2.59382
      1773         2       -2.00000       52.74870        5.08214        0.49858
      1774         2       -2.00000       52.74870        5.08214        4.68905
      1775         2       -2.00000       52.74870       20.42974        6.78429
      1776         2       -2.00000       52.74870       20.42974        2.59382
      1777         2       -2.00000       53.03141       11.74997        0.49858
      1778         2       -2.00000       53.03141       11.74997        4.68905
      1779         2       -2.00000       53.03141       27.09757        6.78429
      1780         2       -2.00000       53.03141       27.09757        2.59382
      1781         2       -2.00000       53.33286       18.38818        4.68905
      1782         2       -2.00000       53.33286       18.38818        0.49858
      1783         2       -2.00000       53.33286        3.04057        2.59382
      1784         2       -2.00000       53.33286        3.04057        6.78429
      1785         2       -2.00000       53.60218       25.07116        4.68905
      1786         2       -2.00000       53.60218       25.07116        0.49858
      1787         2       -2.00000       53.60218        9.72356        6.78429
      1788         2       -2.00000       53.60218        9.72356        2.59382
      1789         2       -2.00000       53.96109        0.99707        4.68905
      1790         2       -2.00000       53.96109       16.34467        6.78429
      1791         2       -2.00000       53.96109        0.99707        0.49858
      1792         2       -2.00000       53.96109       16.34467        2.59382
      1793         2       -2.00000       54.20436        7.68945        4.68905
      1794         2       -2.00000       54.20436        7.68945        0.49858
      1795         2       -2.00000       54.20436       23.03706        6.78429
      1796         2       -2.00000       54.20436       23.03706        2.59382
      1797         2       -2.00000       54.53338       29.69150        6.78429
      1798         2       -2.00000       54.53338       29.69150        2.59382
      1799         2       -2.00000       54.53338       14.34390        0.49858
      1800         2       -2.00000       54.53338       14.34390        4.68905
      1801         2       -2.00000       54.77210        5.67069        6.78429
      1802         2       -2.00000       54.77210        5.67069        2.59382
      1803         2       -2.00000       54.77210       21.01829        0.49858
      1804         2       -2.00000       54.77210       21.01829        4.68905
      1805         2       -2.00000       55.05967       27.68345        0.49858
      1806         2       -2.00000       55.05967       12.33585        6.78429
      1807         2       -2.00000       55.05967       12.33585        2.59382
      1808         2       -2.00000       55.05967       27.68345        4.68905
      1809         2       -2.00000       55.32254        3.63032        4.68905
      1810         2       -2.00000       55.32254       18.97792        2.59382
      1811         2       -2.00000       55.32254       18.97792        6.78429
      1812         2       -2.00000       55.32254        3.63032        0.49858
      1813         2       -2.00000       55.62000       10.30499        0.49858
      1814         2       -2.00000       55.62000       10.30499        4.68905
      1815         2       -2.00000       55.62000       25.65259        2.59382
      1816         2       -2.00000       55.62000       25.65259        6.78429
      1817         2       -2.00000       55.96154        1.58427        2.59382
      1818         2       -2.00000       55.96154        1.58427        6.78429
      1819         2       -2.00000       55.96154       16.93187        4.68905
      1820         2       -2.00000       55.96154       16.93187        0.49858
      1821         2       -2.00000       56.19715       23.66253        0.49858
      1822         2       -2.00000       56.19715       23.66253        4.68905
      1823         2       -2.00000       56.19715        8.31493        2.59382
      1824         2       -2.00000       56.19715        8.31493        6.78429
      1825         2       -2.00000       56.74321       30.22965        4.68905
      1826         2       -2.00000       56.74321       30.22965        0.49858
      1827         2       -2.00000       56.74321       14.88205        2.59382
      1828         2       -2.00000       56.74321       14.88205        6.78429
      1829         2       -2.00000       56.86412        6.21535        4.68905
      1830         2       -2.00000       56.86412        6.21535        0.49858
      1831         2       -2.00000       56.86412       21.56295        2.59382
      1832         2       -2.00000       56.86412       21.56295        6.78429
      1833         2       -2.00000       57.07175       28.19345        6.78429
      1834         2       -2.00000       57.07175       28.19345        2.59382
      1835         2       -2.00000       57.07175       12.84585        0.49858
      1836         2       -2.00000       57.07175       12.84585        4.68905
      1837         2       -2.00000       57.29397       19.53476        0.49858
      1838         2       -2.00000       57.29397        4.18716        2.59382
      1839         2       -2.00000       57.29397        4.18716        6.78429
      1840         2       -2.00000       57.29397       19.53476        4.68905
      1841         2       -2.00000       57.65137       10.93013        2.59382
      1842         2       -2.00000       57.65137       10.93013        6.78429
      1843         2       -2.00000       57.65137       26.27773        0.49858
      1844         2       -2.00000       57.65137       26.27773        4.68905
      1845         2       -2.00000       57.93791        2.30638        4.68905
      1846         2       -2.00000       57.93791       17.65398        2.59382
      1847         2       -2.00000       57.93791       17.65398        6.78429
      1848         2       -2.00000       57.93791        2.30638        0.49858
      1849         2       -2.00000       58.28287        9.02000        0.49858
      1850         2       -2.00000       58.28287        9.02000        4.68905
      1851         2       -2.00000       58.28287       24.36760        2.59382
      1852         2       -2.00000       58.28287       24.36760        6.78429
      1853         2       -2.00000       58.65127        0.43157        6.78429
      1854         2       -2.00000       58.65127        0.43157        2.59382
      1855         2       -2.00000       58.65127       15.77918        4.68905
      1856         2       -2.00000       58.65127       15.77918        0.49858
      1857         2       -2.00000       58.68786        7.04734        2.59382
      1858         2       -2.00000       58.68786        7.04734        6.78429
      1859         2       -2.00000       58.68786       22.39494        4.68905
      1860         2       -2.00000       58.68786       22.39494        0.49858
      1861         2       -2.00000       60.59648        7.04734        0.49858
      1862         2       -2.00000       60.59648        7.04734        4.68905
      1863         2       -2.00000       60.59648       22.39494        2.59382
      1864         2       -2.00000       60.59648       22.39494        6.78429
      1865         2       -2.00000       60.63306        0.43157        4.68905
      1866         2       -2.00000       60.63306        0.43157        0.49858
      1867         2       -2.00000       60.63306       15.77918        6.78429
      1868         2       -2.00000       60.63306       15.77918        2.59382
      1869         2       -2.00000       61.00146       24.36760        0.49858
      1870         2       -2.00000       61.00146       24.36760        4.68905
      1871         2       -2.00000       61.00146        9.02000        2.59382
      1872         2       -2.00000       61.00146        9.02000        6.78429
      1873         2       -2.00000       61.34642        2.30638        2.59382
      1874         2       -2.00000       61.34642        2.30638        6.78429
      1875         2       -2.00000       61.34642       17.65398        0.49858
      1876         2       -2.00000       61.34642       17.65398        4.68905
      1877         2       -2.00000       61.63296       26.27773        6.78429
      1878         2       -2.00000       61.63296       26.27773        2.59382
      1879         2       -2.00000       61.63296       10.93013        4.68905
      1880         2       -2.00000       61.63296       10.93013        0.49858
      1881         2       -2.00000       61.99036        4.18716        4.68905
      1882         2       -2.00000       61.99036        4.18716        0.49858
      1883         2       -2.00000       61.99036       19.53476        6.78429
      1884         2       -2.00000       61.99036       19.53476        2.59382
      1885         2       -2.00000       62.21258       28.19345        0.49858
      1886         2       -2.00000       62.21258       28.19345        4.68905
      1887         2       -2.00000       62.21258       12.84585        6.78429
      1888         2       -2.00000       62.21258       12.84585        2.59382
      1889         2       -2.00000       62.42021        6.21535        2.59382
      1890         2       -2.00000       62.42021        6.21535        6.78429
      1891         2       -2.00000       62.42021       21.56295        4.68905
      1892         2       -2.00000       62.42021       21.56295        0.49858
      1893         2       -2.00000       62.54113       30.22965        2.59382
      1894         2       -2.00000       62.54113       30.22965        6.78429
      1895         2       -2.00000       62.54113       14.88205        0.49858
      1896         2       -2.00000       62.54113       14.88205        4.68905
      1897         2       -2.00000       63.08719        8.31493        4.68905
      1898         2       -2.00000       63.08719        8.31493        0.49858
      1899         2       -2.00000       63.08719       23.66253        2.59382
      1900         2       -2.00000       63.08719       23.66253        6.78429
      1901         2       -2.00000       63.32280        1.58427        4.68905
      1902         2       -2.00000       63.32280        1.58427        0.49858
      1903         2       -2.00000       63.32280       16.93187        6.78429
      1904         2       -2.00000       63.32280       16.93187        2.59382
      1905         2       -2.00000       63.66433       10.30499        2.59382
      1906         2       -2.00000       63.66433       25.65259        4.68905
      1907         2       -2.00000       63.66433       25.65259        0.49858
      1908         2       -2.00000       63.66433       10.30499        6.78429
      1909         2       -2.00000       63.96179        3.63032        2.59382
      1910         2       -2.00000       63.96179        3.63032        6.78429
      1911         2       -2.00000       63.96179       18.97792        0.49858
      1912         2       -2.00000       63.96179       18.97792        4.68905
      1913         2       -2.00000       64.22466       27.68345        6.78429
      1914         2       -2.00000       64.22466       27.68345        2.59382
      1915         2       -2.00000       64.22466       12.33585        0.49858
      1916         2       -2.00000       64.22466       12.33585        4.68905
      1917         2       -2.00000       64.51224        5.67069        4.68905
      1918         2       -2.00000       64.51224        5.67069        0.49858
      1919         2       -2.00000       64.51224       21.01829        2.59382
      1920         2       -2.00000       64.51224       21.01829        6.78429
      1921         2       -2.00000       64.75095       29.69150        4.68905
      1922         2       -2.00000       64.75095       29.69150        0.49858
      1923         2       -2.00000       64.75095       14.34390        2.59382
      1924         2       -2.00000       64.75095       14.34390        6.78429
      1925         2       -2.00000       65.07998        7.68945        2.59382
      1926         2       -2.00000       65.07998        7.68945        6.78429
      1927         2       -2.00000       65.07998       23.03706        4.68905
      1928         2       -2.00000       65.07998       23.03706        0.49858
      1929         2       -2.00000       65.32324        0.99707        2.59382
      1930         2       -2.00000       65.32324        0.99707        6.78429
      1931         2       -2.00000       65.32324       16.34467        0.49858
      1932         2       -2.00000       65.32324       16.34467        4.68905
      1933         2       -2.00000       65.68215        9.72356        0.49858
      1934         2       -2.00000       65.68215        9.72356        4.68905
      1935         2       -2.00000       65.68215       25.07116        2.59382
      1936         2       -2.00000       65.68215       25.07116        6.78429
      1937         2       -2.00000       65.95147        3.04057        4.68905
      1938         2       -2.00000       65.95147        3.04057        0.49858
      1939         2       -2.00000       65.95147       18.38818        6.78429
      1940         2       -2.00000       65.95147       18.38818        2.59382
      1941         2       -2.00000       66.25292       27.09757        4.68905
      1942         2       -2.00000       66.25292       27.09757        0.49858
      1943         2       -2.00000       66.25292       11.74997        2.59382
      1944         2       -2.00000       66.25292       11.74997        6.78429
      1945         2       -2.00000       66.53563        5.08214        6.78429
      1946         2       -2.00000       66.53563        5.08214        2.59382
      1947         2       -2.00000       66.53563       20.42974        0.49858
      1948         2       -2.00000       66.53563       20.42974        4.68905
      1949         2       -2.00000       66.80886       29.11962        6.78429
      1950         2       -2.00000       66.80886       29.11962        2.59382
      1951         2       -2.00000       66.80886       13.77202        4.68905
      1952         2       -2.00000       66.80886       13.77202        0.49858
      1953         2       -2.00000       67.11493        7.10932        0.49858
      1954         2       -2.00000       67.11493        7.10932        4.68905
      1955         2       -2.00000       67.11493       22.45692        2.59382
      1956         2       -2.00000       67.11493       22.45692        6.78429
      1957         2       -2.00000       67.37955        0.43894        0.49858
      1958         2       -2.00000       67.37955        0.43894        4.68905
      1959         2       -2.00000       67.37955       15.78654        2.59382
      1960         2       -2.00000       67.37955       15.78654        6.78429
      1961         2       -2.00000       67.69718        9.13624        2.59382
      1962         2       -2.00000       67.69718        9.13624        6.78429
      1963         2       -2.00000       67.69718       24.48384        0.49858
      1964         2       -2.00000       67.69718       24.48384        4.68905
      1965         2       -2.00000       67.96587        2.46304        6.78429
      1966         2       -2.00000       67.96587        2.46304        2.59382
      1967         2       -2.00000       67.96587       17.81064        0.49858
      1968         2       -2.00000       67.96587       17.81064        4.68905
      1969         2       -2.00000       68.27703       26.51436        6.78429
      1970         2       -2.00000       68.27703       26.51436        2.59382
      1971         2       -2.00000       68.27703       11.16676        4.68905
      1972         2       -2.00000       68.27703       11.16676        0.49858
      1973         2       -2.00000       68.55560        4.49675        0.49858
      1974         2       -2.00000       68.55560        4.49675        4.68905
      1975         2       -2.00000       68.55560       19.84436        2.59382
      1976         2       -2.00000       68.55560       19.84436        6.78429
      1977         2       -2.00000       68.84757       28.53975        4.68905
      1978         2       -2.00000       68.84757       28.53975        0.49858
      1979         2       -2.00000       68.84757       13.19215        2.59382
      1980         2       -2.00000       68.84757       13.19215        6.78429
      1981         2       -2.00000       69.13992        6.52678        6.78429
      1982         2       -2.00000       69.13992        6.52678        2.59382
      1983         2       -2.00000       69.13992       21.87438        4.68905
      1984         2       -2.00000       69.13992       21.87438        0.49858
      1985         2       -2.00000       69.41977       30.56149        6.78429
      1986         2       -2.00000       69.41977       30.56149        2.59382
      1987         2       -2.00000       69.41977       15.21389        0.49858
      1988         2       -2.00000       69.41977       15.21389        4.68905
      1989         2       -2.00000       69.72177        8.55531        0.49858
      1990         2       -2.00000       69.72177        8.55531        4.68905
      1991         2       -2.00000       69.72177       23.90291        6.78429
      1992         2       -2.00000       69.72177       23.90291        2.59382
      1993         2       -2.00000       69.99835        1.88981        4.68905
      1994         2       -2.00000       69.99835        1.88981        0.49858
      1995         2       -2.00000       69.99835       17.23741        2.59382
      1996         2       -2.00000       69.99835       17.23741        6.78429
      1997         2       -2.00000       70.30123       10.58389        6.78429
      1998         2       -2.00000       70.30123       10.58389        2.59382
      1999         2       -2.00000       70.30123       25.93149        4.68905
      2000         2       -2.00000       70.30123       25.93149        0.49858
      2001         2       -2.00000       70.58084        3.91701        6.78429
      2002         2       -2.00000       70.58084        3.91701        2.59382
      2003         2       -2.00000       70.58084       19.26462        4.68905
      2004         2       -2.00000       70.58084       19.26462        0.49858
      2005         2       -2.00000       70.87798       27.95879        6.78429
      2006         2       -2.00000       70.87798       27.95879        2.59382
      2007         2       -2.00000       70.87798       12.61118        0.49858
      2008         2       -2.00000       70.87798       12.61118        4.68905
      2009         2       -2.00000       71.16484        5.94581        4.68905
      2010         2       -2.00000       71.16484        5.94581        0.49858
      2011         2       -2.00000       71.16484       21.29341        2.59382
      2012         2       -2.00000       71.16484       21.29341        6.78429
      2013         2       -2.00000       71.45353       29.98384        4.68905
      2014         2       -2.00000       71.45353       29.98384        0.49858
      2015         2       -2.00000       71.45353       14.63624        2.59382
      2016         2       -2.00000       71.45353       14.63624        6.78429
      2017         2       -2.00000       71.74700        7.97446        2.59382
      2018         2       -2.00000       71.74700        7.97446        6.78429
      2019         2       -2.00000       71.74700       23.32206        4.68905
      2020         2       -2.00000       71.74700       23.32206        0.49858
      2021         2       -2.00000       72.03075        1.31342        6.78429
      2022         2       -2.00000       72.03075        1.31342        2.59382
      2023         2       -2.00000       72.03075       16.66102        0.49858
      2024         2       -2.00000       72.03075       16.66102        4.68905
      2025         2       -2.00000       72.32726       10.00277        4.68905
      2026         2       -2.00000       72.32726       10.00277        0.49858
      2027         2       -2.00000       72.32726       25.35037        2.59382
      2028         2       -2.00000       72.32726       25.35037        6.78429
      2029         2       -2.00000       72.61045        3.33933        4.68905
      2030         2       -2.00000       72.61045        3.33933        0.49858
      2031         2       -2.00000       72.61045       18.68693        6.78429
      2032         2       -2.00000       72.61045       18.68693        2.59382
      2033         2       -2.00000       72.90600       27.37791        0.49858
      2034         2       -2.00000       72.90600       27.37791        4.68905
      2035         2       -2.00000       72.90600       12.03031        6.78429
      2036         2       -2.00000       72.90600       12.03031        2.59382
      2037         2       -2.00000       73.19182        5.36647        2.59382
      2038         2       -2.00000       73.19182        5.36647        6.78429
      2039         2       -2.00000       73.19182       20.71407        4.68905
      2040         2       -2.00000       73.19182       20.71407        0.49858
      2041         2       -2.00000       73.48378       29.40444        6.78429
      2042         2       -2.00000       73.48378       29.40444        2.59382
      2043         2       -2.00000       73.48378       14.05684        4.68905
      2044         2       -2.00000       73.48378       14.05684        0.49858
      2045         2       -2.00000       73.77335        7.39438        4.68905
      2046         2       -2.00000       73.77335        7.39438        0.49858
      2047         2       -2.00000       73.77335       22.74198        6.78429
      2048         2       -2.00000       73.77335       22.74198        2.59382
      2049         2       -2.00000       74.06164        0.73515        4.68905
      2050         2       -2.00000       74.06164        0.73515        0.49858
      2051         2       -2.00000       74.06164       16.08275        6.78429
      2052         2       -2.00000       74.06164       16.08275        2.59382
      2053         2       -2.00000       74.35392        9.42232        6.78429
      2054         2       -2.00000       74.35392        9.42232        2.59382
      2055         2       -2.00000       74.35392       24.76992        4.68905
      2056         2       -2.00000       74.35392       24.76992        0.49858
      2057         2       -2.00000       74.64046       18.10879        0.49858
      2058         2       -2.00000       74.64046        2.76119        6.78429
      2059         2       -2.00000       74.64046       18.10879        4.68905
      2060         2       -2.00000       74.64046        2.76119        2.59382
      2061         2       -2.00000       74.93354       26.79752        6.78429
      2062         2       -2.00000       74.93354       11.44992        0.49858
      2063         2       -2.00000       74.93354       26.79752        2.59382
      2064         2       -2.00000       74.93354       11.44992        4.68905
      2065         2       -2.00000       75.22048       20.13538        6.78429
      2066         2       -2.00000       75.22048        4.78778        0.49858
      2067         2       -2.00000       75.22048       20.13538        2.59382
      2068         2       -2.00000       75.22048        4.78778        4.68905
      2069         2       -2.00000       75.51244       28.82457        0.49858
      2070         2       -2.00000       75.51244       13.47697        6.78429
      2071         2       -2.00000       75.51244       28.82457        4.68905
      2072         2       -2.00000       75.51244       13.47697        2.59382
      2073         2       -2.00000       75.80097       22.16255        0.49858
      2074         2       -2.00000       75.80097        6.81495        6.78429
      2075         2       -2.00000       75.80097       22.16255        4.68905
      2076         2       -2.00000       75.80097        6.81495        2.59382
      2077         2       -2.00000       76.09118        0.15599        6.78429
      2078         2       -2.00000       76.09118       15.50359        0.49858
      2079         2       -2.00000       76.09118        0.15599        2.59382
      2080         2       -2.00000       76.09118       15.50359        4.68905
      2081         2       -2.00000       76.38123       24.19003        6.78429
      2082         2       -2.00000       76.38123        8.84243        0.49858
      2083         2       -2.00000       76.38123       24.19003        2.59382
      2084         2       -2.00000       76.38123        8.84243        4.68905
      2085         2       -2.00000       76.67016        2.18246        0.49858
      2086         2       -2.00000       76.67016       17.53006        6.78429
      2087         2       -2.00000       76.67016        2.18246        4.68905
      2088         2       -2.00000       76.67016       17.53006        2.59382
      2089         2       -2.00000       76.96108       26.21745        0.49858
      2090         2       -2.00000       76.96108       10.86985        6.78429
      2091         2       -2.00000       76.96108       26.21745        4.68905
      2092         2       -2.00000       76.96108       10.86985        2.59382
      2093         2       -2.00000       77.24961       19.55662        0.49858
      2094         2       -2.00000       77.24961        4.20902        6.78429
      2095         2       -2.00000       77.24961       19.55662        4.68905
      2096         2       -2.00000       77.24961        4.20902        2.59382
      2097         2       -2.00000       77.54054       28.24468        6.78429
      2098         2       -2.00000       77.54054       12.89708        0.49858
      2099         2       -2.00000       77.54054       28.24468        2.59382
      2100         2       -2.00000       77.54054       12.89708        4.68905
      2101         2       -2.00000       77.82939       21.58342        6.78429
      2102         2       -2.00000       77.82939        6.23582        0.49858
      2103         2       -2.00000       77.82939       21.58342        2.59382
      2104         2       -2.00000       77.82939        6.23582        4.68905
      2105         2       -2.00000       78.11984       30.27170        0.49858
      2106         2       -2.00000       78.11984       14.92410        6.78429
      2107         2       -2.00000       78.11984       30.27170        4.68905
      2108         2       -2.00000       78.11984       14.92410        2.59382
      2109         2       -2.00000       78.40925       23.61047        0.49858
      2110         2       -2.00000       78.40925        8.26287        6.78429
      2111         2       -2.00000       78.40925       23.61047        4.68905
      2112         2       -2.00000       78.40925        8.26287        2.59382
      2113         2       -2.00000       78.69921        1.60336        6.78429
      2114         2       -2.00000       78.69921       16.95096        0.49858
      2115         2       -2.00000       78.69921        1.60336        2.59382
      2116         2       -2.00000       78.69921       16.95096        4.68905
      2117         2       -2.00000       78.98894       25.63764        6.78429
      2118         2       -2.00000       78.98894       10.29004        0.49858
      2119         2       -2.00000       78.98894       25.63764        2.59382
      2120         2       -2.00000       78.98894       10.29004        4.68905
      2121         2       -2.00000       79.27867       18.97768        6.78429
      2122         2       -2.00000       79.27867        3.63008        0.49858
      2123         2       -2.00000       79.27867       18.97768        2.59382
      2124         2       -2.00000       79.27867        3.63008        4.68905
      2125         2       -2.00000       79.56848       27.66485        0.49858
      2126         2       -2.00000       79.56848       12.31725        6.78429
      2127         2       -2.00000       79.56848       27.66485        4.68905
      2128         2       -2.00000       79.56848       12.31725        2.59382
