# Supplementary material for: Quantitative prediction of grain boundary thermal conductivities from local atomic environments
Source: Nat Commun. 2020 Apr 15;11:1854. doi: 10.1038/s41467-020-15619-9 (PMC7160158; doi:10.1038/s41467-020-15619-9)
Supplement: Supplementary file 4 — Supplementary Data 1 [file 41467_2020_15619_MOESM4_ESM.zip › MgO_GBs/sym_tilt/standard_pressure/001/s5_210.lmp]

LAMMPS data file

       672          atoms
         0          bonds
         0         angles
         0      dihedrals
         0      impropers
         2     atom types
         0     bond types
         0    angle types
         0 dihedral types
         0 improper types

      0.0000000     81.1259670 xlo xhi
      0.0000000      9.4550920 ylo yhi
      0.0000000      8.3872330 zlo zhi
      0.0000000      0.0000000      0.0000000 xy xz yz

Masses

1                24.30500 # Mg
2                15.99940 # O

Atoms

         1         1        2.00000        0.48367        1.04083        0.52735
         2         1        2.00000        0.48367        5.76837        2.62416
         3         1        2.00000        0.48367        1.04083        4.72096
         4         1        2.00000        0.48367        5.76837        6.81777
         5         1        2.00000        1.42587        8.60415        2.62416
         6         1        2.00000        1.42587        3.87661        0.52735
         7         1        2.00000        1.42587        8.60415        6.81777
         8         1        2.00000        1.42587        3.87661        4.72096
         9         1        2.00000        2.36815        6.71240        0.52735
        10         1        2.00000        2.36815        1.98485        2.62416
        11         1        2.00000        2.36815        6.71240        4.72096
        12         1        2.00000        2.36815        1.98485        6.81777
        13         1        2.00000        3.31043        4.82063        2.62416
        14         1        2.00000        3.31043        0.09309        0.52735
        15         1        2.00000        3.31043        4.82063        6.81777
        16         1        2.00000        3.31043        0.09309        4.72096
        17         1        2.00000        4.25262        2.92888        0.52735
        18         1        2.00000        4.25262        7.65643        2.62416
        19         1        2.00000        4.25262        2.92888        4.72096
        20         1        2.00000        4.25262        7.65643        6.81777
        21         1        2.00000        5.19490        1.03712        2.62416
        22         1        2.00000        5.19490        5.76467        0.52735
        23         1        2.00000        5.19490        1.03712        6.81777
        24         1        2.00000        5.19490        5.76467        4.72096
        25         1        2.00000        6.13718        3.87289        2.62416
        26         1        2.00000        6.13718        3.87289        6.81777
        27         1        2.00000        6.13718        8.60044        0.52735
        28         1        2.00000        6.13718        8.60044        4.72096
        29         1        2.00000        7.07938        1.98115        4.72096
        30         1        2.00000        7.07938        6.70870        2.62416
        31         1        2.00000        7.07938        1.98115        0.52735
        32         1        2.00000        7.07938        6.70870        6.81777
        33         1        2.00000        8.02157        4.81698        4.72096
        34         1        2.00000        8.02157        0.08944        2.62416
        35         1        2.00000        8.02157        0.08944        6.81777
        36         1        2.00000        8.02157        4.81698        0.52735
        37         1        2.00000        8.96409        2.92505        6.81777
        38         1        2.00000        8.96409        2.92505        2.62416
        39         1        2.00000        8.96409        7.65259        4.72096
        40         1        2.00000        8.96409        7.65259        0.52735
        41         1        2.00000        9.90605        1.03356        4.72096
        42         1        2.00000        9.90605        1.03356        0.52735
        43         1        2.00000        9.90605        5.76110        6.81777
        44         1        2.00000        9.90605        5.76110        2.62416
        45         1        2.00000       10.84768        3.86932        4.72096
        46         1        2.00000       10.84768        8.59686        2.62416
        47         1        2.00000       10.84768        8.59686        6.81777
        48         1        2.00000       10.84768        3.86932        0.52735
        49         1        2.00000       11.79255        1.97695        6.81777
        50         1        2.00000       11.79255        1.97695        2.62416
        51         1        2.00000       11.79255        6.70449        0.52735
        52         1        2.00000       11.79255        6.70449        4.72096
        53         1        2.00000       12.73126        0.08587        4.72096
        54         1        2.00000       12.73126        4.81342        6.81777
        55         1        2.00000       12.73126        0.08587        0.52735
        56         1        2.00000       12.73126        4.81342        2.62416
        57         1        2.00000       13.67273        2.92384        4.72096
        58         1        2.00000       13.67273        7.65138        2.62416
        59         1        2.00000       13.67273        2.92384        0.52735
        60         1        2.00000       13.67273        7.65138        6.81777
        61         1        2.00000       14.62661        1.02259        6.81777
        62         1        2.00000       14.62661        5.75013        4.72096
        63         1        2.00000       14.62661        1.02259        2.62416
        64         1        2.00000       14.62661        5.75013        0.52735
        65         1        2.00000       15.55444        8.60200        4.72096
        66         1        2.00000       15.55444        3.87445        2.62416
        67         1        2.00000       15.55444        3.87445        6.81777
        68         1        2.00000       15.55444        8.60200        0.52735
        69         1        2.00000       16.47352        1.97704        0.52735
        70         1        2.00000       16.47352        1.97704        4.72096
        71         1        2.00000       16.47352        6.70459        2.62416
        72         1        2.00000       16.47352        6.70459        6.81777
        73         1        2.00000       17.55947        0.08304        2.62416
        74         1        2.00000       17.55947        0.08304        6.81777
        75         1        2.00000       17.55947        4.81059        0.52735
        76         1        2.00000       17.55947        4.81059        4.72096
        77         1        2.00000       18.28612        2.92772        2.62416
        78         1        2.00000       18.28612        7.65527        0.52735
        79         1        2.00000       18.28612        7.65527        4.72096
        80         1        2.00000       18.28612        2.92772        6.81777
        81         1        2.00000       19.31350        1.24273        4.72096
        82         1        2.00000       19.31350        1.24273        0.52735
        83         1        2.00000       19.31350        5.97028        2.62416
        84         1        2.00000       19.31350        5.97028        6.81777
        85         1        2.00000       21.27455        1.24273        2.62416
        86         1        2.00000       21.27455        5.97028        0.52735
        87         1        2.00000       21.27455        1.24273        6.81777
        88         1        2.00000       21.27455        5.97028        4.72096
        89         1        2.00000       22.30193        7.65527        6.81777
        90         1        2.00000       22.30193        2.92772        0.52735
        91         1        2.00000       22.30193        7.65527        2.62416
        92         1        2.00000       22.30193        2.92772        4.72096
        93         1        2.00000       23.02850        0.08304        0.52735
        94         1        2.00000       23.02850        0.08304        4.72096
        95         1        2.00000       23.02850        4.81059        2.62416
        96         1        2.00000       23.02850        4.81059        6.81777
        97         1        2.00000       24.11453        6.70459        0.52735
        98         1        2.00000       24.11453        1.97704        2.62416
        99         1        2.00000       24.11453        6.70459        4.72096
       100         1        2.00000       24.11453        1.97704        6.81777
       101         1        2.00000       25.03353        8.60200        6.81777
       102         1        2.00000       25.03353        3.87445        4.72096
       103         1        2.00000       25.03353        3.87445        0.52735
       104         1        2.00000       25.03353        8.60200        2.62416
       105         1        2.00000       25.96145        5.75013        6.81777
       106         1        2.00000       25.96145        1.02259        4.72096
       107         1        2.00000       25.96145        1.02259        0.52735
       108         1        2.00000       25.96145        5.75013        2.62416
       109         1        2.00000       26.91532        2.92384        2.62416
       110         1        2.00000       26.91532        2.92384        6.81777
       111         1        2.00000       26.91532        7.65138        4.72096
       112         1        2.00000       26.91532        7.65138        0.52735
       113         1        2.00000       27.85671        0.08587        6.81777
       114         1        2.00000       27.85671        4.81342        4.72096
       115         1        2.00000       27.85671        0.08587        2.62416
       116         1        2.00000       27.85671        4.81342        0.52735
       117         1        2.00000       28.79550        1.97695        4.72096
       118         1        2.00000       28.79550        6.70449        6.81777
       119         1        2.00000       28.79550        1.97695        0.52735
       120         1        2.00000       28.79550        6.70449        2.62416
       121         1        2.00000       29.74037        3.86932        2.62416
       122         1        2.00000       29.74037        3.86932        6.81777
       123         1        2.00000       29.74037        8.59686        0.52735
       124         1        2.00000       29.74037        8.59686        4.72096
       125         1        2.00000       30.68192        1.03356        6.81777
       126         1        2.00000       30.68192        5.76110        0.52735
       127         1        2.00000       30.68192        5.76110        4.72096
       128         1        2.00000       30.68192        1.03356        2.62416
       129         1        2.00000       31.62396        2.92505        0.52735
       130         1        2.00000       31.62396        7.65259        2.62416
       131         1        2.00000       31.62396        7.65259        6.81777
       132         1        2.00000       31.62396        2.92505        4.72096
       133         1        2.00000       32.56648        4.81699        2.62416
       134         1        2.00000       32.56648        0.08945        0.52735
       135         1        2.00000       32.56648        4.81699        6.81777
       136         1        2.00000       32.56648        0.08945        4.72096
       137         1        2.00000       33.50868        6.70870        0.52735
       138         1        2.00000       33.50868        6.70870        4.72096
       139         1        2.00000       33.50868        1.98115        6.81777
       140         1        2.00000       33.50868        1.98115        2.62416
       141         1        2.00000       34.45087        8.60044        6.81777
       142         1        2.00000       34.45087        3.87289        0.52735
       143         1        2.00000       34.45087        8.60044        2.62416
       144         1        2.00000       34.45087        3.87289        4.72096
       145         1        2.00000       35.39315        1.03713        0.52735
       146         1        2.00000       35.39315        5.76468        6.81777
       147         1        2.00000       35.39315        1.03713        4.72096
       148         1        2.00000       35.39315        5.76468        2.62416
       149         1        2.00000       36.33535        2.92888        6.81777
       150         1        2.00000       36.33535        7.65643        0.52735
       151         1        2.00000       36.33535        2.92888        2.62416
       152         1        2.00000       36.33535        7.65643        4.72096
       153         1        2.00000       37.27763        4.82064        0.52735
       154         1        2.00000       37.27763        0.09309        6.81777
       155         1        2.00000       37.27763        4.82064        4.72096
       156         1        2.00000       37.27763        0.09309        2.62416
       157         1        2.00000       38.21990        6.71240        6.81777
       158         1        2.00000       38.21990        1.98485        0.52735
       159         1        2.00000       38.21990        6.71240        2.62416
       160         1        2.00000       38.21990        1.98485        4.72096
       161         1        2.00000       39.16210        8.60416        0.52735
       162         1        2.00000       39.16210        3.87662        6.81777
       163         1        2.00000       39.16210        8.60416        4.72096
       164         1        2.00000       39.16210        3.87662        2.62416
       165         1        2.00000       40.10438        1.04083        6.81777
       166         1        2.00000       40.10438        5.76837        0.52735
       167         1        2.00000       40.10438        1.04083        2.62416
       168         1        2.00000       40.10438        5.76837        4.72096
       169         1        2.00000       41.04666        2.93258        0.52735
       170         1        2.00000       41.04666        7.66013        6.81777
       171         1        2.00000       41.04666        2.93258        4.72096
       172         1        2.00000       41.04666        7.66013        2.62416
       173         1        2.00000       41.98885        4.82435        6.81777
       174         1        2.00000       41.98885        0.09680        0.52735
       175         1        2.00000       41.98885        4.82435        2.62416
       176         1        2.00000       41.98885        0.09680        4.72096
       177         1        2.00000       42.93113        6.71610        0.52735
       178         1        2.00000       42.93113        1.98856        6.81777
       179         1        2.00000       42.93113        6.71610        4.72096
       180         1        2.00000       42.93113        1.98856        2.62416
       181         1        2.00000       43.87341        8.60787        6.81777
       182         1        2.00000       43.87341        3.88032        0.52735
       183         1        2.00000       43.87341        8.60787        2.62416
       184         1        2.00000       43.87341        3.88032        4.72096
       185         1        2.00000       44.81561        1.04452        0.52735
       186         1        2.00000       44.81561        5.77207        6.81777
       187         1        2.00000       44.81561        1.04452        4.72096
       188         1        2.00000       44.81561        5.77207        2.62416
       189         1        2.00000       45.75788        2.93628        6.81777
       190         1        2.00000       45.75788        7.66382        0.52735
       191         1        2.00000       45.75788        2.93628        2.62416
       192         1        2.00000       45.75788        7.66382        4.72096
       193         1        2.00000       46.70016        4.82806        4.72096
       194         1        2.00000       46.70016        4.82806        0.52735
       195         1        2.00000       46.70016        0.10052        6.81777
       196         1        2.00000       46.70016        0.10052        2.62416
       197         1        2.00000       47.64236        6.71980        2.62416
       198         1        2.00000       47.64236        1.99225        4.72096
       199         1        2.00000       47.64236        1.99225        0.52735
       200         1        2.00000       47.64236        6.71980        6.81777
       201         1        2.00000       48.58456        8.61151        0.52735
       202         1        2.00000       48.58456        3.88396        2.62416
       203         1        2.00000       48.58456        8.61151        4.72096
       204         1        2.00000       48.58456        3.88396        6.81777
       205         1        2.00000       49.52708        1.04836        2.62416
       206         1        2.00000       49.52708        1.04836        6.81777
       207         1        2.00000       49.52708        5.77591        0.52735
       208         1        2.00000       49.52708        5.77591        4.72096
       209         1        2.00000       50.46903        7.66740        2.62416
       210         1        2.00000       50.46903        2.93985        4.72096
       211         1        2.00000       50.46903        7.66740        6.81777
       212         1        2.00000       50.46903        2.93985        0.52735
       213         1        2.00000       51.41066        0.10409        0.52735
       214         1        2.00000       51.41066        0.10409        4.72096
       215         1        2.00000       51.41066        4.83164        6.81777
       216         1        2.00000       51.41066        4.83164        2.62416
       217         1        2.00000       52.35554        1.99646        2.62416
       218         1        2.00000       52.35554        6.72401        0.52735
       219         1        2.00000       52.35554        6.72401        4.72096
       220         1        2.00000       52.35554        1.99646        6.81777
       221         1        2.00000       53.29424        3.88754        4.72096
       222         1        2.00000       53.29424        8.61508        6.81777
       223         1        2.00000       53.29424        8.61508        2.62416
       224         1        2.00000       53.29424        3.88754        0.52735
       225         1        2.00000       54.23571        5.77712        6.81777
       226         1        2.00000       54.23571        1.04957        0.52735
       227         1        2.00000       54.23571        5.77712        2.62416
       228         1        2.00000       54.23571        1.04957        4.72096
       229         1        2.00000       55.18959        2.95082        6.81777
       230         1        2.00000       55.18959        7.67837        0.52735
       231         1        2.00000       55.18959        7.67837        4.72096
       232         1        2.00000       55.18959        2.95082        2.62416
       233         1        2.00000       56.11743        0.09896        6.81777
       234         1        2.00000       56.11743        4.82650        0.52735
       235         1        2.00000       56.11743        4.82650        4.72096
       236         1        2.00000       56.11743        0.09896        2.62416
       237         1        2.00000       57.03650        6.72391        2.62416
       238         1        2.00000       57.03650        6.72391        6.81777
       239         1        2.00000       57.03650        1.99637        0.52735
       240         1        2.00000       57.03650        1.99637        4.72096
       241         1        2.00000       58.12246        3.89036        6.81777
       242         1        2.00000       58.12246        8.61791        0.52735
       243         1        2.00000       58.12246        8.61791        4.72096
       244         1        2.00000       58.12246        3.89036        2.62416
       245         1        2.00000       58.84910        5.77323        0.52735
       246         1        2.00000       58.84910        1.04569        2.62416
       247         1        2.00000       58.84910        1.04569        6.81777
       248         1        2.00000       58.84910        5.77323        4.72096
       249         1        2.00000       59.87648        7.45822        6.81777
       250         1        2.00000       59.87648        7.45822        2.62416
       251         1        2.00000       59.87648        2.73068        0.52735
       252         1        2.00000       59.87648        2.73068        4.72096
       253         1        2.00000       61.83754        2.73068        2.62416
       254         1        2.00000       61.83754        7.45822        0.52735
       255         1        2.00000       61.83754        7.45822        4.72096
       256         1        2.00000       61.83754        2.73068        6.81777
       257         1        2.00000       62.86492        1.04569        4.72096
       258         1        2.00000       62.86492        5.77323        2.62416
       259         1        2.00000       62.86492        1.04569        0.52735
       260         1        2.00000       62.86492        5.77323        6.81777
       261         1        2.00000       63.59148        8.61791        6.81777
       262         1        2.00000       63.59148        8.61791        2.62416
       263         1        2.00000       63.59148        3.89036        0.52735
       264         1        2.00000       63.59148        3.89036        4.72096
       265         1        2.00000       64.67751        1.99637        2.62416
       266         1        2.00000       64.67751        6.72391        0.52735
       267         1        2.00000       64.67751        6.72391        4.72096
       268         1        2.00000       64.67751        1.99637        6.81777
       269         1        2.00000       65.59651        4.82650        6.81777
       270         1        2.00000       65.59651        0.09896        4.72096
       271         1        2.00000       65.59651        4.82650        2.62416
       272         1        2.00000       65.59651        0.09896        0.52735
       273         1        2.00000       66.52443        2.95081        4.72096
       274         1        2.00000       66.52443        7.67836        6.81777
       275         1        2.00000       66.52443        7.67836        2.62416
       276         1        2.00000       66.52443        2.95081        0.52735
       277         1        2.00000       67.47831        1.04956        6.81777
       278         1        2.00000       67.47831        5.77711        0.52735
       279         1        2.00000       67.47831        5.77711        4.72096
       280         1        2.00000       67.47831        1.04956        2.62416
       281         1        2.00000       68.41969        8.61507        4.72096
       282         1        2.00000       68.41969        3.88753        6.81777
       283         1        2.00000       68.41969        3.88753        2.62416
       284         1        2.00000       68.41969        8.61507        0.52735
       285         1        2.00000       69.35848        1.99646        4.72096
       286         1        2.00000       69.35848        1.99646        0.52735
       287         1        2.00000       69.35848        6.72401        6.81777
       288         1        2.00000       69.35848        6.72401        2.62416
       289         1        2.00000       70.30336        0.10408        6.81777
       290         1        2.00000       70.30336        4.83163        0.52735
       291         1        2.00000       70.30336        4.83163        4.72096
       292         1        2.00000       70.30336        0.10408        2.62416
       293         1        2.00000       71.24491        2.93985        6.81777
       294         1        2.00000       71.24491        7.66740        4.72096
       295         1        2.00000       71.24491        2.93985        2.62416
       296         1        2.00000       71.24491        7.66740        0.52735
       297         1        2.00000       72.18694        1.04836        4.72096
       298         1        2.00000       72.18694        1.04836        0.52735
       299         1        2.00000       72.18694        5.77591        6.81777
       300         1        2.00000       72.18694        5.77591        2.62416
       301         1        2.00000       73.12946        8.61151        6.81777
       302         1        2.00000       73.12946        3.88396        0.52735
       303         1        2.00000       73.12946        3.88396        4.72096
       304         1        2.00000       73.12946        8.61151        2.62416
       305         1        2.00000       74.07166        1.99225        6.81777
       306         1        2.00000       74.07166        6.71980        0.52735
       307         1        2.00000       74.07166        1.99225        2.62416
       308         1        2.00000       74.07166        6.71980        4.72096
       309         1        2.00000       75.01386        4.82805        2.62416
       310         1        2.00000       75.01386        0.10051        0.52735
       311         1        2.00000       75.01386        4.82805        6.81777
       312         1        2.00000       75.01386        0.10051        4.72096
       313         1        2.00000       75.95613        2.93628        0.52735
       314         1        2.00000       75.95613        7.66382        2.62416
       315         1        2.00000       75.95613        2.93628        4.72096
       316         1        2.00000       75.95613        7.66382        6.81777
       317         1        2.00000       76.89833        1.04452        2.62416
       318         1        2.00000       76.89833        5.77207        0.52735
       319         1        2.00000       76.89833        1.04452        6.81777
       320         1        2.00000       76.89833        5.77207        4.72096
       321         1        2.00000       77.84061        8.60786        0.52735
       322         1        2.00000       77.84061        3.88031        2.62416
       323         1        2.00000       77.84061        8.60786        4.72096
       324         1        2.00000       77.84061        3.88031        6.81777
       325         1        2.00000       78.78289        6.71610        2.62416
       326         1        2.00000       78.78289        1.98856        0.52735
       327         1        2.00000       78.78289        6.71610        6.81777
       328         1        2.00000       78.78289        1.98856        4.72096
       329         1        2.00000       79.72508        4.82434        0.52735
       330         1        2.00000       79.72508        0.09679        2.62416
       331         1        2.00000       79.72508        4.82434        4.72096
       332         1        2.00000       79.72508        0.09679        6.81777
       333         1        2.00000       80.66736        2.93258        2.62416
       334         1        2.00000       80.66736        7.66013        0.52735
       335         1        2.00000       80.66736        2.93258        6.81777
       336         1        2.00000       80.66736        7.66013        4.72096
       337         2       -2.00000        0.48367        1.04083        2.62416
       338         2       -2.00000        0.48367        5.76837        0.52735
       339         2       -2.00000        0.48367        1.04083        6.81777
       340         2       -2.00000        0.48367        5.76837        4.72096
       341         2       -2.00000        1.42587        8.60415        0.52735
       342         2       -2.00000        1.42587        3.87661        2.62416
       343         2       -2.00000        1.42587        8.60415        4.72096
       344         2       -2.00000        1.42587        3.87661        6.81777
       345         2       -2.00000        2.36815        6.71240        2.62416
       346         2       -2.00000        2.36815        1.98485        0.52735
       347         2       -2.00000        2.36815        6.71240        6.81777
       348         2       -2.00000        2.36815        1.98485        4.72096
       349         2       -2.00000        3.31043        4.82063        0.52735
       350         2       -2.00000        3.31043        0.09309        2.62416
       351         2       -2.00000        3.31043        4.82063        4.72096
       352         2       -2.00000        3.31043        0.09309        6.81777
       353         2       -2.00000        4.25262        2.92888        2.62416
       354         2       -2.00000        4.25262        7.65642        0.52735
       355         2       -2.00000        4.25262        2.92888        6.81777
       356         2       -2.00000        4.25262        7.65642        4.72096
       357         2       -2.00000        5.19490        1.03712        0.52735
       358         2       -2.00000        5.19490        5.76467        2.62416
       359         2       -2.00000        5.19490        1.03712        4.72096
       360         2       -2.00000        5.19490        5.76467        6.81777
       361         2       -2.00000        6.13718        8.60045        2.62416
       362         2       -2.00000        6.13718        3.87290        4.72096
       363         2       -2.00000        6.13718        3.87290        0.52735
       364         2       -2.00000        6.13718        8.60045        6.81777
       365         2       -2.00000        7.07938        1.98114        2.62416
       366         2       -2.00000        7.07938        6.70869        0.52735
       367         2       -2.00000        7.07938        6.70869        4.72096
       368         2       -2.00000        7.07938        1.98114        6.81777
       369         2       -2.00000        8.02157        0.08944        4.72096
       370         2       -2.00000        8.02157        4.81698        6.81777
       371         2       -2.00000        8.02157        0.08944        0.52735
       372         2       -2.00000        8.02157        4.81698        2.62416
       373         2       -2.00000        8.96409        2.92506        4.72096
       374         2       -2.00000        8.96409        2.92506        0.52735
       375         2       -2.00000        8.96409        7.65260        2.62416
       376         2       -2.00000        8.96409        7.65260        6.81777
       377         2       -2.00000        9.90605        1.03355        2.62416
       378         2       -2.00000        9.90605        5.76109        4.72096
       379         2       -2.00000        9.90605        1.03355        6.81777
       380         2       -2.00000        9.90605        5.76109        0.52735
       381         2       -2.00000       10.84776        3.86929        6.81777
       382         2       -2.00000       10.84776        8.59683        4.72096
       383         2       -2.00000       10.84776        3.86929        2.62416
       384         2       -2.00000       10.84776        8.59683        0.52735
       385         2       -2.00000       11.79247        1.97702        4.72096
       386         2       -2.00000       11.79247        6.70457        6.81777
       387         2       -2.00000       11.79247        1.97702        0.52735
       388         2       -2.00000       11.79247        6.70457        2.62416
       389         2       -2.00000       12.73110        4.81336        0.52735
       390         2       -2.00000       12.73110        4.81336        4.72096
       391         2       -2.00000       12.73110        0.08581        2.62416
       392         2       -2.00000       12.73110        0.08581        6.81777
       393         2       -2.00000       13.67305        2.92371        6.81777
       394         2       -2.00000       13.67305        2.92371        2.62416
       395         2       -2.00000       13.67305        7.65126        4.72096
       396         2       -2.00000       13.67305        7.65126        0.52735
       397         2       -2.00000       14.62636        1.02254        4.72096
       398         2       -2.00000       14.62636        5.75009        2.62416
       399         2       -2.00000       14.62636        5.75009        6.81777
       400         2       -2.00000       14.62636        1.02254        0.52735
       401         2       -2.00000       15.55404        3.87522        4.72096
       402         2       -2.00000       15.55404        8.60276        6.81777
       403         2       -2.00000       15.55404        3.87522        0.52735
       404         2       -2.00000       15.55404        8.60276        2.62416
       405         2       -2.00000       16.47417        1.97719        2.62416
       406         2       -2.00000       16.47417        6.70474        0.52735
       407         2       -2.00000       16.47417        1.97719        6.81777
       408         2       -2.00000       16.47417        6.70474        4.72096
       409         2       -2.00000       17.56158        0.08294        4.72096
       410         2       -2.00000       17.56158        0.08294        0.52735
       411         2       -2.00000       17.56158        4.81049        2.62416
       412         2       -2.00000       17.56158        4.81049        6.81777
       413         2       -2.00000       18.28011        2.92441        0.52735
       414         2       -2.00000       18.28011        7.65196        2.62416
       415         2       -2.00000       18.28011        2.92441        4.72096
       416         2       -2.00000       18.28011        7.65196        6.81777
       417         2       -2.00000       19.31285        1.24476        2.62416
       418         2       -2.00000       19.31285        5.97231        0.52735
       419         2       -2.00000       19.31285        1.24476        6.81777
       420         2       -2.00000       19.31285        5.97231        4.72096
       421         2       -2.00000       21.27520        1.24476        0.52735
       422         2       -2.00000       21.27520        5.97231        6.81777
       423         2       -2.00000       21.27520        5.97231        2.62416
       424         2       -2.00000       21.27520        1.24476        4.72096
       425         2       -2.00000       22.30786        7.65197        0.52735
       426         2       -2.00000       22.30786        7.65197        4.72096
       427         2       -2.00000       22.30786        2.92442        2.62416
       428         2       -2.00000       22.30786        2.92442        6.81777
       429         2       -2.00000       23.02647        0.08294        6.81777
       430         2       -2.00000       23.02647        4.81049        0.52735
       431         2       -2.00000       23.02647        0.08294        2.62416
       432         2       -2.00000       23.02647        4.81049        4.72096
       433         2       -2.00000       24.11388        6.70474        6.81777
       434         2       -2.00000       24.11388        1.97719        0.52735
       435         2       -2.00000       24.11388        6.70474        2.62416
       436         2       -2.00000       24.11388        1.97719        4.72096
       437         2       -2.00000       25.03401        3.87522        6.81777
       438         2       -2.00000       25.03401        8.60276        4.72096
       439         2       -2.00000       25.03401        3.87522        2.62416
       440         2       -2.00000       25.03401        8.60276        0.52735
       441         2       -2.00000       25.96169        1.02255        6.81777
       442         2       -2.00000       25.96169        1.02255        2.62416
       443         2       -2.00000       25.96169        5.75010        4.72096
       444         2       -2.00000       25.96169        5.75010        0.52735
       445         2       -2.00000       26.91500        7.65126        6.81777
       446         2       -2.00000       26.91500        2.92371        0.52735
       447         2       -2.00000       26.91500        2.92371        4.72096
       448         2       -2.00000       26.91500        7.65126        2.62416
       449         2       -2.00000       27.85687        4.81336        6.81777
       450         2       -2.00000       27.85687        4.81336        2.62416
       451         2       -2.00000       27.85687        0.08581        4.72096
       452         2       -2.00000       27.85687        0.08581        0.52735
       453         2       -2.00000       28.79558        1.97702        6.81777
       454         2       -2.00000       28.79558        6.70457        0.52735
       455         2       -2.00000       28.79558        6.70457        4.72096
       456         2       -2.00000       28.79558        1.97702        2.62416
       457         2       -2.00000       29.74029        8.59684        6.81777
       458         2       -2.00000       29.74029        3.86930        4.72096
       459         2       -2.00000       29.74029        3.86930        0.52735
       460         2       -2.00000       29.74029        8.59684        2.62416
       461         2       -2.00000       30.68200        5.76109        6.81777
       462         2       -2.00000       30.68200        5.76109        2.62416
       463         2       -2.00000       30.68200        1.03355        4.72096
       464         2       -2.00000       30.68200        1.03355        0.52735
       465         2       -2.00000       31.62396        7.65260        0.52735
       466         2       -2.00000       31.62396        7.65260        4.72096
       467         2       -2.00000       31.62396        2.92506        6.81777
       468         2       -2.00000       31.62396        2.92506        2.62416
       469         2       -2.00000       32.56648        0.08944        6.81777
       470         2       -2.00000       32.56648        4.81698        4.72096
       471         2       -2.00000       32.56648        4.81698        0.52735
       472         2       -2.00000       32.56648        0.08944        2.62416
       473         2       -2.00000       33.50868        6.70870        6.81777
       474         2       -2.00000       33.50868        6.70870        2.62416
       475         2       -2.00000       33.50868        1.98115        0.52735
       476         2       -2.00000       33.50868        1.98115        4.72096
       477         2       -2.00000       34.45087        8.60045        0.52735
       478         2       -2.00000       34.45087        3.87290        6.81777
       479         2       -2.00000       34.45087        8.60045        4.72096
       480         2       -2.00000       34.45087        3.87290        2.62416
       481         2       -2.00000       35.39315        1.03713        6.81777
       482         2       -2.00000       35.39315        5.76468        0.52735
       483         2       -2.00000       35.39315        1.03713        2.62416
       484         2       -2.00000       35.39315        5.76468        4.72096
       485         2       -2.00000       36.33535        2.92888        0.52735
       486         2       -2.00000       36.33535        7.65643        6.81777
       487         2       -2.00000       36.33535        2.92888        4.72096
       488         2       -2.00000       36.33535        7.65643        2.62416
       489         2       -2.00000       37.27763        4.82064        6.81777
       490         2       -2.00000       37.27763        0.09309        0.52735
       491         2       -2.00000       37.27763        4.82064        2.62416
       492         2       -2.00000       37.27763        0.09309        4.72096
       493         2       -2.00000       38.21990        6.71240        0.52735
       494         2       -2.00000       38.21990        1.98485        6.81777
       495         2       -2.00000       38.21990        6.71240        4.72096
       496         2       -2.00000       38.21990        1.98485        2.62416
       497         2       -2.00000       39.16210        8.60416        6.81777
       498         2       -2.00000       39.16210        3.87662        0.52735
       499         2       -2.00000       39.16210        8.60416        2.62416
       500         2       -2.00000       39.16210        3.87662        4.72096
       501         2       -2.00000       40.10438        1.04083        0.52735
       502         2       -2.00000       40.10438        5.76837        6.81777
       503         2       -2.00000       40.10438        1.04083        4.72096
       504         2       -2.00000       40.10438        5.76837        2.62416
       505         2       -2.00000       41.04666        2.93258        6.81777
       506         2       -2.00000       41.04666        7.66013        0.52735
       507         2       -2.00000       41.04666        2.93258        2.62416
       508         2       -2.00000       41.04666        7.66013        4.72096
       509         2       -2.00000       41.98885        4.82435        0.52735
       510         2       -2.00000       41.98885        0.09680        6.81777
       511         2       -2.00000       41.98885        4.82435        4.72096
       512         2       -2.00000       41.98885        0.09680        2.62416
       513         2       -2.00000       42.93113        6.71610        6.81777
       514         2       -2.00000       42.93113        1.98856        0.52735
       515         2       -2.00000       42.93113        6.71610        2.62416
       516         2       -2.00000       42.93113        1.98856        4.72096
       517         2       -2.00000       43.87341        8.60786        0.52735
       518         2       -2.00000       43.87341        3.88031        6.81777
       519         2       -2.00000       43.87341        8.60786        4.72096
       520         2       -2.00000       43.87341        3.88031        2.62416
       521         2       -2.00000       44.81561        1.04452        6.81777
       522         2       -2.00000       44.81561        5.77207        0.52735
       523         2       -2.00000       44.81561        1.04452        2.62416
       524         2       -2.00000       44.81561        5.77207        4.72096
       525         2       -2.00000       45.75788        2.93629        0.52735
       526         2       -2.00000       45.75788        7.66383        6.81777
       527         2       -2.00000       45.75788        2.93629        4.72096
       528         2       -2.00000       45.75788        7.66383        2.62416
       529         2       -2.00000       46.70016        4.82805        6.81777
       530         2       -2.00000       46.70016        4.82805        2.62416
       531         2       -2.00000       46.70016        0.10051        4.72096
       532         2       -2.00000       46.70016        0.10051        0.52735
       533         2       -2.00000       47.64236        1.99226        2.62416
       534         2       -2.00000       47.64236        6.71981        0.52735
       535         2       -2.00000       47.64236        1.99226        6.81777
       536         2       -2.00000       47.64236        6.71981        4.72096
       537         2       -2.00000       48.58456        8.61152        2.62416
       538         2       -2.00000       48.58456        8.61152        6.81777
       539         2       -2.00000       48.58456        3.88397        4.72096
       540         2       -2.00000       48.58456        3.88397        0.52735
       541         2       -2.00000       49.52708        1.04835        4.72096
       542         2       -2.00000       49.52708        5.77590        6.81777
       543         2       -2.00000       49.52708        1.04835        0.52735
       544         2       -2.00000       49.52708        5.77590        2.62416
       545         2       -2.00000       50.46903        2.93986        2.62416
       546         2       -2.00000       50.46903        7.66741        0.52735
       547         2       -2.00000       50.46903        2.93986        6.81777
       548         2       -2.00000       50.46903        7.66741        4.72096
       549         2       -2.00000       51.41074        0.10411        2.62416
       550         2       -2.00000       51.41074        0.10411        6.81777
       551         2       -2.00000       51.41074        4.83166        4.72096
       552         2       -2.00000       51.41074        4.83166        0.52735
       553         2       -2.00000       52.35545        6.72393        6.81777
       554         2       -2.00000       52.35545        1.99639        4.72096
       555         2       -2.00000       52.35545        1.99639        0.52735
       556         2       -2.00000       52.35545        6.72393        2.62416
       557         2       -2.00000       53.29408        3.88759        2.62416
       558         2       -2.00000       53.29408        8.61514        0.52735
       559         2       -2.00000       53.29408        8.61514        4.72096
       560         2       -2.00000       53.29408        3.88759        6.81777
       561         2       -2.00000       54.23604        5.77724        0.52735
       562         2       -2.00000       54.23604        1.04969        6.81777
       563         2       -2.00000       54.23604        5.77724        4.72096
       564         2       -2.00000       54.23604        1.04969        2.62416
       565         2       -2.00000       55.18935        7.67841        6.81777
       566         2       -2.00000       55.18935        2.95087        0.52735
       567         2       -2.00000       55.18935        2.95087        4.72096
       568         2       -2.00000       55.18935        7.67841        2.62416
       569         2       -2.00000       56.11702        4.82574        6.81777
       570         2       -2.00000       56.11702        0.09819        4.72096
       571         2       -2.00000       56.11702        4.82574        2.62416
       572         2       -2.00000       56.11702        0.09819        0.52735
       573         2       -2.00000       57.03715        6.72376        0.52735
       574         2       -2.00000       57.03715        1.99622        2.62416
       575         2       -2.00000       57.03715        6.72376        4.72096
       576         2       -2.00000       57.03715        1.99622        6.81777
       577         2       -2.00000       58.12456        8.61801        2.62416
       578         2       -2.00000       58.12456        8.61801        6.81777
       579         2       -2.00000       58.12456        3.89047        0.52735
       580         2       -2.00000       58.12456        3.89047        4.72096
       581         2       -2.00000       58.84310        5.77654        2.62416
       582         2       -2.00000       58.84310        1.04900        0.52735
       583         2       -2.00000       58.84310        5.77654        6.81777
       584         2       -2.00000       58.84310        1.04900        4.72096
       585         2       -2.00000       59.87583        7.45619        0.52735
       586         2       -2.00000       59.87583        2.72865        6.81777
       587         2       -2.00000       59.87583        7.45619        4.72096
       588         2       -2.00000       59.87583        2.72865        2.62416
       589         2       -2.00000       61.83819        7.45619        2.62416
       590         2       -2.00000       61.83819        2.72865        4.72096
       591         2       -2.00000       61.83819        2.72865        0.52735
       592         2       -2.00000       61.83819        7.45619        6.81777
       593         2       -2.00000       62.87084        1.04899        2.62416
       594         2       -2.00000       62.87084        1.04899        6.81777
       595         2       -2.00000       62.87084        5.77653        0.52735
       596         2       -2.00000       62.87084        5.77653        4.72096
       597         2       -2.00000       63.58945        8.61801        4.72096
       598         2       -2.00000       63.58945        3.89047        2.62416
       599         2       -2.00000       63.58945        8.61801        0.52735
       600         2       -2.00000       63.58945        3.89047        6.81777
       601         2       -2.00000       64.67687        1.99622        4.72096
       602         2       -2.00000       64.67687        6.72376        2.62416
       603         2       -2.00000       64.67687        1.99622        0.52735
       604         2       -2.00000       64.67687        6.72376        6.81777
       605         2       -2.00000       65.59700        4.82574        4.72096
       606         2       -2.00000       65.59700        0.09819        6.81777
       607         2       -2.00000       65.59700        4.82574        0.52735
       608         2       -2.00000       65.59700        0.09819        2.62416
       609         2       -2.00000       66.52467        7.67840        4.72096
       610         2       -2.00000       66.52467        2.95086        6.81777
       611         2       -2.00000       66.52467        2.95086        2.62416
       612         2       -2.00000       66.52467        7.67840        0.52735
       613         2       -2.00000       67.47798        1.04969        4.72096
       614         2       -2.00000       67.47798        5.77724        2.62416
       615         2       -2.00000       67.47798        5.77724        6.81777
       616         2       -2.00000       67.47798        1.04969        0.52735
       617         2       -2.00000       68.41986        3.88759        4.72096
       618         2       -2.00000       68.41986        3.88759        0.52735
       619         2       -2.00000       68.41986        8.61514        2.62416
       620         2       -2.00000       68.41986        8.61514        6.81777
       621         2       -2.00000       69.35856        1.99639        6.81777
       622         2       -2.00000       69.35856        6.72393        4.72096
       623         2       -2.00000       69.35856        1.99639        2.62416
       624         2       -2.00000       69.35856        6.72393        0.52735
       625         2       -2.00000       70.30328        0.10411        4.72096
       626         2       -2.00000       70.30328        4.83166        6.81777
       627         2       -2.00000       70.30328        4.83166        2.62416
       628         2       -2.00000       70.30328        0.10411        0.52735
       629         2       -2.00000       71.24499        2.93985        4.72096
       630         2       -2.00000       71.24499        2.93985        0.52735
       631         2       -2.00000       71.24499        7.66740        6.81777
       632         2       -2.00000       71.24499        7.66740        2.62416
       633         2       -2.00000       72.18694        1.04835        6.81777
       634         2       -2.00000       72.18694        1.04835        2.62416
       635         2       -2.00000       72.18694        5.77590        0.52735
       636         2       -2.00000       72.18694        5.77590        4.72096
       637         2       -2.00000       73.12946        8.61152        4.72096
       638         2       -2.00000       73.12946        3.88397        6.81777
       639         2       -2.00000       73.12946        3.88397        2.62416
       640         2       -2.00000       73.12946        8.61152        0.52735
       641         2       -2.00000       74.07166        1.99225        0.52735
       642         2       -2.00000       74.07166        6.71980        2.62416
       643         2       -2.00000       74.07166        6.71980        6.81777
       644         2       -2.00000       74.07166        1.99225        4.72096
       645         2       -2.00000       75.01386        4.82805        0.52735
       646         2       -2.00000       75.01386        0.10051        2.62416
       647         2       -2.00000       75.01386        4.82805        4.72096
       648         2       -2.00000       75.01386        0.10051        6.81777
       649         2       -2.00000       75.95613        2.93628        2.62416
       650         2       -2.00000       75.95613        7.66382        0.52735
       651         2       -2.00000       75.95613        2.93628        6.81777
       652         2       -2.00000       75.95613        7.66382        4.72096
       653         2       -2.00000       76.89833        1.04452        0.52735
       654         2       -2.00000       76.89833        5.77207        2.62416
       655         2       -2.00000       76.89833        1.04452        4.72096
       656         2       -2.00000       76.89833        5.77207        6.81777
       657         2       -2.00000       77.84061        8.60786        2.62416
       658         2       -2.00000       77.84061        3.88031        0.52735
       659         2       -2.00000       77.84061        8.60786        6.81777
       660         2       -2.00000       77.84061        3.88031        4.72096
       661         2       -2.00000       78.78289        6.71610        0.52735
       662         2       -2.00000       78.78289        1.98856        2.62416
       663         2       -2.00000       78.78289        6.71610        4.72096
       664         2       -2.00000       78.78289        1.98856        6.81777
       665         2       -2.00000       79.72508        4.82434        2.62416
       666         2       -2.00000       79.72508        0.09679        0.52735
       667         2       -2.00000       79.72508        4.82434        6.81777
       668         2       -2.00000       79.72508        0.09679        4.72096
       669         2       -2.00000       80.66736        2.93258        0.52735
       670         2       -2.00000       80.66736        7.66013        2.62416
       671         2       -2.00000       80.66736        2.93258        4.72096
       672         2       -2.00000       80.66736        7.66013        6.81777
