# Supplementary material for: Quantitative prediction of grain boundary thermal conductivities from local atomic environments
Source: Nat Commun. 2020 Apr 15;11:1854. doi: 10.1038/s41467-020-15619-9 (PMC7160158; doi:10.1038/s41467-020-15619-9)
Supplement: Supplementary file 4 — Supplementary Data 1 [file 41467_2020_15619_MOESM4_ESM.zip › MgO_GBs/sym_tilt/standard_pressure/001/s5_310.lmp]

LAMMPS data file

       912          atoms
         0          bonds
         0         angles
         0      dihedrals
         0      impropers
         2     atom types
         0     bond types
         0    angle types
         0 dihedral types
         0 improper types

      0.0000000     78.6253380 xlo xhi
      0.0000000     13.3430850 ylo yhi
      0.0000000      8.3817790 zlo zhi
      0.0000000      0.0000000      0.0000000 xy xz yz

Masses

1                24.30500 # Mg
2                15.99940 # O

Atoms

         1         1        2.00000        0.34021        3.80517        3.59605
         2         1        2.00000        0.34021        3.80517        7.78694
         3         1        2.00000        0.34021       10.47671        3.59605
         4         1        2.00000        0.34021       10.47671        7.78694
         5         1        2.00000        1.00711        5.80668        5.69150
         6         1        2.00000        1.00711        5.80668        1.50061
         7         1        2.00000        1.00711       12.47823        5.69150
         8         1        2.00000        1.00711       12.47823        1.50061
         9         1        2.00000        1.67401        1.13664        3.59605
        10         1        2.00000        1.67401        1.13664        7.78694
        11         1        2.00000        1.67401        7.80819        3.59605
        12         1        2.00000        1.67401        7.80819        7.78694
        13         1        2.00000        2.34091        3.13815        5.69150
        14         1        2.00000        2.34091        3.13815        1.50061
        15         1        2.00000        2.34091        9.80969        5.69150
        16         1        2.00000        2.34091        9.80969        1.50061
        17         1        2.00000        3.00781        5.13968        3.59605
        18         1        2.00000        3.00781        5.13968        7.78694
        19         1        2.00000        3.00781       11.81122        3.59605
        20         1        2.00000        3.00781       11.81122        7.78694
        21         1        2.00000        3.67471        7.14121        5.69150
        22         1        2.00000        3.67471        7.14121        1.50061
        23         1        2.00000        3.67471        0.46966        5.69150
        24         1        2.00000        3.67471        0.46966        1.50061
        25         1        2.00000        4.34161        2.47114        3.59605
        26         1        2.00000        4.34161        2.47114        7.78694
        27         1        2.00000        4.34161        9.14268        3.59605
        28         1        2.00000        4.34161        9.14268        7.78694
        29         1        2.00000        5.00843       11.14417        1.50061
        30         1        2.00000        5.00843       11.14417        5.69150
        31         1        2.00000        5.00843        4.47263        1.50061
        32         1        2.00000        5.00843        4.47263        5.69150
        33         1        2.00000        5.67541       13.14575        3.59605
        34         1        2.00000        5.67541        6.47421        3.59605
        35         1        2.00000        5.67541        6.47421        7.78694
        36         1        2.00000        5.67541       13.14575        7.78694
        37         1        2.00000        6.34247        8.47574        1.50061
        38         1        2.00000        6.34247        8.47574        5.69150
        39         1        2.00000        6.34247        1.80420        1.50061
        40         1        2.00000        6.34247        1.80420        5.69150
        41         1        2.00000        7.00913       10.47714        3.59605
        42         1        2.00000        7.00913        3.80559        3.59605
        43         1        2.00000        7.00913        3.80559        7.78694
        44         1        2.00000        7.00913       10.47714        7.78694
        45         1        2.00000        7.67580        5.80700        1.50061
        46         1        2.00000        7.67580       12.47855        1.50061
        47         1        2.00000        7.67580        5.80700        5.69150
        48         1        2.00000        7.67580       12.47855        5.69150
        49         1        2.00000        8.34333        7.80887        3.59605
        50         1        2.00000        8.34333        7.80887        7.78694
        51         1        2.00000        8.34333        1.13732        3.59605
        52         1        2.00000        8.34333        1.13732        7.78694
        53         1        2.00000        9.01039        9.81062        5.69150
        54         1        2.00000        9.01039        9.81062        1.50061
        55         1        2.00000        9.01039        3.13908        1.50061
        56         1        2.00000        9.01039        3.13908        5.69150
        57         1        2.00000        9.67658       11.81113        3.59605
        58         1        2.00000        9.67658        5.13958        3.59605
        59         1        2.00000        9.67658        5.13958        7.78694
        60         1        2.00000        9.67658       11.81113        7.78694
        61         1        2.00000       10.34214        7.14055        5.69150
        62         1        2.00000       10.34214        7.14055        1.50061
        63         1        2.00000       10.34214        0.46901        5.69150
        64         1        2.00000       10.34214        0.46901        1.50061
        65         1        2.00000       11.01211        9.14567        7.78694
        66         1        2.00000       11.01211        9.14567        3.59605
        67         1        2.00000       11.01211        2.47413        3.59605
        68         1        2.00000       11.01211        2.47413        7.78694
        69         1        2.00000       11.68082       11.14556        5.69150
        70         1        2.00000       11.68082        4.47402        5.69150
        71         1        2.00000       11.68082        4.47402        1.50061
        72         1        2.00000       11.68082       11.14556        1.50061
        73         1        2.00000       12.34150        6.46906        7.78694
        74         1        2.00000       12.34150        6.46906        3.59605
        75         1        2.00000       12.34150       13.14060        3.59605
        76         1        2.00000       12.34150       13.14060        7.78694
        77         1        2.00000       12.99999        8.47618        5.69150
        78         1        2.00000       12.99999        8.47618        1.50061
        79         1        2.00000       12.99999        1.80464        5.69150
        80         1        2.00000       12.99999        1.80464        1.50061
        81         1        2.00000       13.69874       10.48977        7.78694
        82         1        2.00000       13.69874        3.81823        3.59605
        83         1        2.00000       13.69874       10.48977        3.59605
        84         1        2.00000       13.69874        3.81823        7.78694
        85         1        2.00000       14.35510        5.80031        5.69150
        86         1        2.00000       14.35510       12.47185        1.50061
        87         1        2.00000       14.35510       12.47185        5.69150
        88         1        2.00000       14.35510        5.80031        1.50061
        89         1        2.00000       14.97412        7.79600        7.78694
        90         1        2.00000       14.97412        7.79600        3.59605
        91         1        2.00000       14.97412        1.12446        7.78694
        92         1        2.00000       14.97412        1.12446        3.59605
        93         1        2.00000       15.66366        9.80836        5.69150
        94         1        2.00000       15.66366        9.80836        1.50061
        95         1        2.00000       15.66366        3.13681        1.50061
        96         1        2.00000       15.66366        3.13681        5.69150
        97         1        2.00000       16.49363       11.83070        7.78694
        98         1        2.00000       16.49363       11.83070        3.59605
        99         1        2.00000       16.49363        5.15916        7.78694
       100         1        2.00000       16.49363        5.15916        3.59605
       101         1        2.00000       16.94470        7.16194        5.69150
       102         1        2.00000       16.94470        7.16194        1.50061
       103         1        2.00000       16.94470        0.49040        1.50061
       104         1        2.00000       16.94470        0.49040        5.69150
       105         1        2.00000       17.62293        9.02457        7.78694
       106         1        2.00000       17.62293        2.35303        7.78694
       107         1        2.00000       17.62293        2.35303        3.59605
       108         1        2.00000       17.62293        9.02457        3.59605
       109         1        2.00000       18.35060       10.88861        1.50061
       110         1        2.00000       18.35060       10.88861        5.69150
       111         1        2.00000       18.35060        4.21707        1.50061
       112         1        2.00000       18.35060        4.21707        5.69150
       113         1        2.00000       20.30869       10.88861        7.78694
       114         1        2.00000       20.30869        4.21707        7.78694
       115         1        2.00000       20.30869       10.88861        3.59605
       116         1        2.00000       20.30869        4.21707        3.59605
       117         1        2.00000       21.03637        9.02457        1.50061
       118         1        2.00000       21.03637        9.02457        5.69150
       119         1        2.00000       21.03637        2.35303        1.50061
       120         1        2.00000       21.03637        2.35303        5.69150
       121         1        2.00000       21.71459        7.16194        7.78694
       122         1        2.00000       21.71459        0.49040        7.78694
       123         1        2.00000       21.71459        0.49040        3.59605
       124         1        2.00000       21.71459        7.16194        3.59605
       125         1        2.00000       22.16566        5.15916        1.50061
       126         1        2.00000       22.16566       11.83070        1.50061
       127         1        2.00000       22.16566        5.15916        5.69150
       128         1        2.00000       22.16566       11.83070        5.69150
       129         1        2.00000       22.99563        9.80836        3.59605
       130         1        2.00000       22.99563        9.80836        7.78694
       131         1        2.00000       22.99563        3.13681        7.78694
       132         1        2.00000       22.99563        3.13681        3.59605
       133         1        2.00000       23.68518        7.79600        1.50061
       134         1        2.00000       23.68518        7.79600        5.69150
       135         1        2.00000       23.68518        1.12446        5.69150
       136         1        2.00000       23.68518        1.12446        1.50061
       137         1        2.00000       24.30419        5.80031        7.78694
       138         1        2.00000       24.30419       12.47185        7.78694
       139         1        2.00000       24.30419        5.80031        3.59605
       140         1        2.00000       24.30419       12.47185        3.59605
       141         1        2.00000       24.96056       10.48977        1.50061
       142         1        2.00000       24.96056        3.81823        5.69150
       143         1        2.00000       24.96056       10.48977        5.69150
       144         1        2.00000       24.96056        3.81823        1.50061
       145         1        2.00000       25.65930        8.47618        7.78694
       146         1        2.00000       25.65930        8.47618        3.59605
       147         1        2.00000       25.65930        1.80464        7.78694
       148         1        2.00000       25.65930        1.80464        3.59605
       149         1        2.00000       26.31779        6.46906        1.50061
       150         1        2.00000       26.31779        6.46906        5.69150
       151         1        2.00000       26.31779       13.14060        5.69150
       152         1        2.00000       26.31779       13.14060        1.50061
       153         1        2.00000       26.97848       11.14556        7.78694
       154         1        2.00000       26.97848       11.14556        3.59605
       155         1        2.00000       26.97848        4.47402        7.78694
       156         1        2.00000       26.97848        4.47402        3.59605
       157         1        2.00000       27.64718        9.14567        1.50061
       158         1        2.00000       27.64718        9.14567        5.69150
       159         1        2.00000       27.64718        2.47413        1.50061
       160         1        2.00000       27.64718        2.47413        5.69150
       161         1        2.00000       28.31715        7.14055        7.78694
       162         1        2.00000       28.31715        0.46901        7.78694
       163         1        2.00000       28.31715        7.14055        3.59605
       164         1        2.00000       28.31715        0.46901        3.59605
       165         1        2.00000       28.98271       11.81113        5.69150
       166         1        2.00000       28.98271       11.81113        1.50061
       167         1        2.00000       28.98271        5.13958        1.50061
       168         1        2.00000       28.98271        5.13958        5.69150
       169         1        2.00000       29.64891        9.81061        7.78694
       170         1        2.00000       29.64891        9.81061        3.59605
       171         1        2.00000       29.64891        3.13907        7.78694
       172         1        2.00000       29.64891        3.13907        3.59605
       173         1        2.00000       30.31596        7.80887        5.69150
       174         1        2.00000       30.31596        7.80887        1.50061
       175         1        2.00000       30.31596        1.13732        1.50061
       176         1        2.00000       30.31596        1.13732        5.69150
       177         1        2.00000       30.98349       12.47855        7.78694
       178         1        2.00000       30.98349        5.80700        7.78694
       179         1        2.00000       30.98349        5.80700        3.59605
       180         1        2.00000       30.98349       12.47855        3.59605
       181         1        2.00000       31.65016       10.47714        5.69150
       182         1        2.00000       31.65016        3.80559        1.50061
       183         1        2.00000       31.65016       10.47714        1.50061
       184         1        2.00000       31.65016        3.80559        5.69150
       185         1        2.00000       32.31682        8.47574        7.78694
       186         1        2.00000       32.31682        8.47574        3.59605
       187         1        2.00000       32.31682        1.80420        3.59605
       188         1        2.00000       32.31682        1.80420        7.78694
       189         1        2.00000       32.98388        6.47421        5.69150
       190         1        2.00000       32.98388       13.14575        1.50061
       191         1        2.00000       32.98388        6.47421        1.50061
       192         1        2.00000       32.98388       13.14575        5.69150
       193         1        2.00000       33.65086       11.14417        7.78694
       194         1        2.00000       33.65086       11.14417        3.59605
       195         1        2.00000       33.65086        4.47263        7.78694
       196         1        2.00000       33.65086        4.47263        3.59605
       197         1        2.00000       34.31768        2.47114        5.69150
       198         1        2.00000       34.31768        2.47114        1.50061
       199         1        2.00000       34.31768        9.14268        5.69150
       200         1        2.00000       34.31768        9.14268        1.50061
       201         1        2.00000       34.98458        0.46965        3.59605
       202         1        2.00000       34.98458        0.46965        7.78694
       203         1        2.00000       34.98458        7.14119        3.59605
       204         1        2.00000       34.98458        7.14119        7.78694
       205         1        2.00000       35.65148        5.13968        5.69150
       206         1        2.00000       35.65148        5.13968        1.50061
       207         1        2.00000       35.65148       11.81122        5.69150
       208         1        2.00000       35.65148       11.81122        1.50061
       209         1        2.00000       36.31838        3.13815        3.59605
       210         1        2.00000       36.31838        3.13815        7.78694
       211         1        2.00000       36.31838        9.80969        3.59605
       212         1        2.00000       36.31838        9.80969        7.78694
       213         1        2.00000       36.98528        1.13664        5.69150
       214         1        2.00000       36.98528        1.13664        1.50061
       215         1        2.00000       36.98528        7.80819        5.69150
       216         1        2.00000       36.98528        7.80819        1.50061
       217         1        2.00000       37.65218       12.47823        3.59605
       218         1        2.00000       37.65218       12.47823        7.78694
       219         1        2.00000       37.65218        5.80668        3.59605
       220         1        2.00000       37.65218        5.80668        7.78694
       221         1        2.00000       38.31908        3.80517        5.69150
       222         1        2.00000       38.31908        3.80517        1.50061
       223         1        2.00000       38.31908       10.47671        5.69150
       224         1        2.00000       38.31908       10.47671        1.50061
       225         1        2.00000       38.98598        1.80365        3.59605
       226         1        2.00000       38.98598        1.80365        7.78694
       227         1        2.00000       38.98598        8.47519        3.59605
       228         1        2.00000       38.98598        8.47519        7.78694
       229         1        2.00000       39.65288       13.14522        5.69150
       230         1        2.00000       39.65288       13.14522        1.50061
       231         1        2.00000       39.65288        6.47368        5.69150
       232         1        2.00000       39.65288        6.47368        1.50061
       233         1        2.00000       40.31978        4.47216        3.59605
       234         1        2.00000       40.31978        4.47216        7.78694
       235         1        2.00000       40.31978       11.14370        3.59605
       236         1        2.00000       40.31978       11.14370        7.78694
       237         1        2.00000       40.98668        2.47066        5.69150
       238         1        2.00000       40.98668        2.47066        1.50061
       239         1        2.00000       40.98668        9.14220        5.69150
       240         1        2.00000       40.98668        9.14220        1.50061
       241         1        2.00000       41.65358        0.46916        3.59605
       242         1        2.00000       41.65358        0.46916        7.78694
       243         1        2.00000       41.65358        7.14070        3.59605
       244         1        2.00000       41.65358        7.14070        7.78694
       245         1        2.00000       42.32048        5.13917        5.69150
       246         1        2.00000       42.32048        5.13917        1.50061
       247         1        2.00000       42.32048       11.81071        5.69150
       248         1        2.00000       42.32048       11.81071        1.50061
       249         1        2.00000       42.98738        3.13764        3.59605
       250         1        2.00000       42.98738        3.13764        7.78694
       251         1        2.00000       42.98738        9.80918        3.59605
       252         1        2.00000       42.98738        9.80918        7.78694
       253         1        2.00000       43.65428        1.13616        5.69150
       254         1        2.00000       43.65428        1.13616        1.50061
       255         1        2.00000       43.65428        7.80771        5.69150
       256         1        2.00000       43.65428        7.80771        1.50061
       257         1        2.00000       44.32110        5.80622        3.59605
       258         1        2.00000       44.32110       12.47776        7.78694
       259         1        2.00000       44.32110       12.47776        3.59605
       260         1        2.00000       44.32110        5.80622        7.78694
       261         1        2.00000       44.98808        3.80463        5.69150
       262         1        2.00000       44.98808       10.47618        1.50061
       263         1        2.00000       44.98808       10.47618        5.69150
       264         1        2.00000       44.98808        3.80463        1.50061
       265         1        2.00000       45.65514        8.47465        3.59605
       266         1        2.00000       45.65514        8.47465        7.78694
       267         1        2.00000       45.65514        1.80310        3.59605
       268         1        2.00000       45.65514        1.80310        7.78694
       269         1        2.00000       46.32180       13.14479        5.69150
       270         1        2.00000       46.32180        6.47325        5.69150
       271         1        2.00000       46.32180        6.47325        1.50061
       272         1        2.00000       46.32180       13.14479        1.50061
       273         1        2.00000       46.98847       11.14338        3.59605
       274         1        2.00000       46.98847        4.47184        3.59605
       275         1        2.00000       46.98847       11.14338        7.78694
       276         1        2.00000       46.98847        4.47184        7.78694
       277         1        2.00000       47.65600        9.14152        1.50061
       278         1        2.00000       47.65600        9.14152        5.69150
       279         1        2.00000       47.65600        2.46998        5.69150
       280         1        2.00000       47.65600        2.46998        1.50061
       281         1        2.00000       48.32305        0.46822        7.78694
       282         1        2.00000       48.32305        7.13976        7.78694
       283         1        2.00000       48.32305        7.13976        3.59605
       284         1        2.00000       48.32305        0.46822        3.59605
       285         1        2.00000       48.98925        5.13926        1.50061
       286         1        2.00000       48.98925       11.81081        1.50061
       287         1        2.00000       48.98925       11.81081        5.69150
       288         1        2.00000       48.98925        5.13926        5.69150
       289         1        2.00000       49.65481        9.80984        7.78694
       290         1        2.00000       49.65481        9.80984        3.59605
       291         1        2.00000       49.65481        3.13829        7.78694
       292         1        2.00000       49.65481        3.13829        3.59605
       293         1        2.00000       50.32478        7.80472        5.69150
       294         1        2.00000       50.32478        1.13317        5.69150
       295         1        2.00000       50.32478        7.80472        1.50061
       296         1        2.00000       50.32478        1.13317        1.50061
       297         1        2.00000       50.99349        5.80482        7.78694
       298         1        2.00000       50.99349       12.47636        7.78694
       299         1        2.00000       50.99349       12.47636        3.59605
       300         1        2.00000       50.99349        5.80482        3.59605
       301         1        2.00000       51.65417       10.48131        5.69150
       302         1        2.00000       51.65417       10.48131        1.50061
       303         1        2.00000       51.65417        3.80977        1.50061
       304         1        2.00000       51.65417        3.80977        5.69150
       305         1        2.00000       52.31266        8.47421        7.78694
       306         1        2.00000       52.31266        1.80266        7.78694
       307         1        2.00000       52.31266        8.47421        3.59605
       308         1        2.00000       52.31266        1.80266        3.59605
       309         1        2.00000       53.01140        6.46062        5.69150
       310         1        2.00000       53.01140       13.13216        1.50061
       311         1        2.00000       53.01140        6.46062        1.50061
       312         1        2.00000       53.01140       13.13216        5.69150
       313         1        2.00000       53.66777       11.15008        7.78694
       314         1        2.00000       53.66777        4.47854        3.59605
       315         1        2.00000       53.66777        4.47854        7.78694
       316         1        2.00000       53.66777       11.15008        3.59605
       317         1        2.00000       54.28679        9.15438        5.69150
       318         1        2.00000       54.28679        9.15438        1.50061
       319         1        2.00000       54.28679        2.48284        5.69150
       320         1        2.00000       54.28679        2.48284        1.50061
       321         1        2.00000       54.97633        7.14203        7.78694
       322         1        2.00000       54.97633        7.14203        3.59605
       323         1        2.00000       54.97633        0.47049        3.59605
       324         1        2.00000       54.97633        0.47049        7.78694
       325         1        2.00000       55.80630        5.11969        5.69150
       326         1        2.00000       55.80630        5.11969        1.50061
       327         1        2.00000       55.80630       11.79123        5.69150
       328         1        2.00000       55.80630       11.79123        1.50061
       329         1        2.00000       56.25737        9.78845        7.78694
       330         1        2.00000       56.25737        9.78845        3.59605
       331         1        2.00000       56.25737        3.11690        3.59605
       332         1        2.00000       56.25737        3.11690        7.78694
       333         1        2.00000       56.93560        7.92582        5.69150
       334         1        2.00000       56.93560        1.25428        5.69150
       335         1        2.00000       56.93560        1.25428        1.50061
       336         1        2.00000       56.93560        7.92582        1.50061
       337         1        2.00000       57.66327        6.06178        3.59605
       338         1        2.00000       57.66327        6.06178        7.78694
       339         1        2.00000       57.66327       12.73332        3.59605
       340         1        2.00000       57.66327       12.73332        7.78694
       341         1        2.00000       59.62136        6.06178        5.69150
       342         1        2.00000       59.62136       12.73332        5.69150
       343         1        2.00000       59.62136        6.06178        1.50061
       344         1        2.00000       59.62136       12.73332        1.50061
       345         1        2.00000       60.34904        7.92582        3.59605
       346         1        2.00000       60.34904        7.92582        7.78694
       347         1        2.00000       60.34904        1.25428        3.59605
       348         1        2.00000       60.34904        1.25428        7.78694
       349         1        2.00000       61.02726        9.78845        5.69150
       350         1        2.00000       61.02726        3.11690        5.69150
       351         1        2.00000       61.02726        3.11690        1.50061
       352         1        2.00000       61.02726        9.78845        1.50061
       353         1        2.00000       61.47833        5.11969        3.59605
       354         1        2.00000       61.47833       11.79123        3.59605
       355         1        2.00000       61.47833       11.79123        7.78694
       356         1        2.00000       61.47833        5.11969        7.78694
       357         1        2.00000       62.30830        7.14203        1.50061
       358         1        2.00000       62.30830        7.14203        5.69150
       359         1        2.00000       62.30830        0.47049        5.69150
       360         1        2.00000       62.30830        0.47049        1.50061
       361         1        2.00000       62.99784        9.15438        3.59605
       362         1        2.00000       62.99784        9.15438        7.78694
       363         1        2.00000       62.99784        2.48284        7.78694
       364         1        2.00000       62.99784        2.48284        3.59605
       365         1        2.00000       63.61686       11.15008        5.69150
       366         1        2.00000       63.61686        4.47854        5.69150
       367         1        2.00000       63.61686       11.15008        1.50061
       368         1        2.00000       63.61686        4.47854        1.50061
       369         1        2.00000       64.27323        6.46062        3.59605
       370         1        2.00000       64.27323        6.46062        7.78694
       371         1        2.00000       64.27323       13.13216        7.78694
       372         1        2.00000       64.27323       13.13216        3.59605
       373         1        2.00000       64.97197        8.47421        1.50061
       374         1        2.00000       64.97197        8.47421        5.69150
       375         1        2.00000       64.97197        1.80266        5.69150
       376         1        2.00000       64.97197        1.80266        1.50061
       377         1        2.00000       65.63046       10.48133        3.59605
       378         1        2.00000       65.63046       10.48133        7.78694
       379         1        2.00000       65.63046        3.80978        7.78694
       380         1        2.00000       65.63046        3.80978        3.59605
       381         1        2.00000       66.29115        5.80482        5.69150
       382         1        2.00000       66.29115       12.47636        5.69150
       383         1        2.00000       66.29115       12.47636        1.50061
       384         1        2.00000       66.29115        5.80482        1.50061
       385         1        2.00000       66.95985        7.80472        3.59605
       386         1        2.00000       66.95985        7.80472        7.78694
       387         1        2.00000       66.95985        1.13317        3.59605
       388         1        2.00000       66.95985        1.13317        7.78694
       389         1        2.00000       67.62982        9.80984        1.50061
       390         1        2.00000       67.62982        9.80984        5.69150
       391         1        2.00000       67.62982        3.13829        5.69150
       392         1        2.00000       67.62982        3.13829        1.50061
       393         1        2.00000       68.29538       11.81081        3.59605
       394         1        2.00000       68.29538       11.81081        7.78694
       395         1        2.00000       68.29538        5.13926        7.78694
       396         1        2.00000       68.29538        5.13926        3.59605
       397         1        2.00000       68.96158        7.13976        5.69150
       398         1        2.00000       68.96158        0.46822        5.69150
       399         1        2.00000       68.96158        0.46822        1.50061
       400         1        2.00000       68.96158        7.13976        1.50061
       401         1        2.00000       69.62863        9.14152        3.59605
       402         1        2.00000       69.62863        9.14152        7.78694
       403         1        2.00000       69.62863        2.46998        7.78694
       404         1        2.00000       69.62863        2.46998        3.59605
       405         1        2.00000       70.29616       11.14338        5.69150
       406         1        2.00000       70.29616        4.47184        5.69150
       407         1        2.00000       70.29616       11.14338        1.50061
       408         1        2.00000       70.29616        4.47184        1.50061
       409         1        2.00000       70.96283       13.14479        7.78694
       410         1        2.00000       70.96283        6.47325        7.78694
       411         1        2.00000       70.96283       13.14479        3.59605
       412         1        2.00000       70.96283        6.47325        3.59605
       413         1        2.00000       71.62949        8.47465        5.69150
       414         1        2.00000       71.62949        1.80310        5.69150
       415         1        2.00000       71.62949        1.80310        1.50061
       416         1        2.00000       71.62949        8.47465        1.50061
       417         1        2.00000       72.29655       10.47618        7.78694
       418         1        2.00000       72.29655       10.47618        3.59605
       419         1        2.00000       72.29655        3.80463        7.78694
       420         1        2.00000       72.29655        3.80463        3.59605
       421         1        2.00000       72.96353        5.80622        5.69150
       422         1        2.00000       72.96353       12.47776        5.69150
       423         1        2.00000       72.96353       12.47776        1.50061
       424         1        2.00000       72.96353        5.80622        1.50061
       425         1        2.00000       73.63035        1.13616        3.59605
       426         1        2.00000       73.63035        1.13616        7.78694
       427         1        2.00000       73.63035        7.80771        3.59605
       428         1        2.00000       73.63035        7.80771        7.78694
       429         1        2.00000       74.29725        3.13764        5.69150
       430         1        2.00000       74.29725        3.13764        1.50061
       431         1        2.00000       74.29725        9.80918        5.69150
       432         1        2.00000       74.29725        9.80918        1.50061
       433         1        2.00000       74.96415        5.13917        3.59605
       434         1        2.00000       74.96415        5.13917        7.78694
       435         1        2.00000       74.96415       11.81071        3.59605
       436         1        2.00000       74.96415       11.81071        7.78694
       437         1        2.00000       75.63105        7.14070        5.69150
       438         1        2.00000       75.63105        7.14070        1.50061
       439         1        2.00000       75.63105        0.46916        5.69150
       440         1        2.00000       75.63105        0.46916        1.50061
       441         1        2.00000       76.29795        2.47066        3.59605
       442         1        2.00000       76.29795        2.47066        7.78694
       443         1        2.00000       76.29795        9.14220        3.59605
       444         1        2.00000       76.29795        9.14220        7.78694
       445         1        2.00000       76.96485        4.47216        5.69150
       446         1        2.00000       76.96485        4.47216        1.50061
       447         1        2.00000       76.96485       11.14370        5.69150
       448         1        2.00000       76.96485       11.14370        1.50061
       449         1        2.00000       77.63175        6.47368        3.59605
       450         1        2.00000       77.63175        6.47368        7.78694
       451         1        2.00000       77.63175       13.14522        3.59605
       452         1        2.00000       77.63175       13.14522        7.78694
       453         1        2.00000       78.29865        1.80365        5.69150
       454         1        2.00000       78.29865        1.80365        1.50061
       455         1        2.00000       78.29865        8.47519        5.69150
       456         1        2.00000       78.29865        8.47519        1.50061
       457         2       -2.00000        0.34021        3.80517        5.69150
       458         2       -2.00000        0.34021        3.80517        1.50061
       459         2       -2.00000        0.34021       10.47671        5.69150
       460         2       -2.00000        0.34021       10.47671        1.50061
       461         2       -2.00000        1.00711        5.80668        3.59605
       462         2       -2.00000        1.00711        5.80668        7.78694
       463         2       -2.00000        1.00711       12.47823        3.59605
       464         2       -2.00000        1.00711       12.47823        7.78694
       465         2       -2.00000        1.67401        1.13664        5.69150
       466         2       -2.00000        1.67401        1.13664        1.50061
       467         2       -2.00000        1.67401        7.80819        5.69150
       468         2       -2.00000        1.67401        7.80819        1.50061
       469         2       -2.00000        2.34091        3.13815        3.59605
       470         2       -2.00000        2.34091        3.13815        7.78694
       471         2       -2.00000        2.34091        9.80969        3.59605
       472         2       -2.00000        2.34091        9.80969        7.78694
       473         2       -2.00000        3.00781        5.13968        5.69150
       474         2       -2.00000        3.00781        5.13968        1.50061
       475         2       -2.00000        3.00781       11.81122        5.69150
       476         2       -2.00000        3.00781       11.81122        1.50061
       477         2       -2.00000        3.67471        7.14119        3.59605
       478         2       -2.00000        3.67471        7.14119        7.78694
       479         2       -2.00000        3.67471        0.46965        3.59605
       480         2       -2.00000        3.67471        0.46965        7.78694
       481         2       -2.00000        4.34161        2.47114        5.69150
       482         2       -2.00000        4.34161        2.47114        1.50061
       483         2       -2.00000        4.34161        9.14268        5.69150
       484         2       -2.00000        4.34161        9.14268        1.50061
       485         2       -2.00000        5.00843       11.14417        3.59605
       486         2       -2.00000        5.00843       11.14417        7.78694
       487         2       -2.00000        5.00843        4.47263        3.59605
       488         2       -2.00000        5.00843        4.47263        7.78694
       489         2       -2.00000        5.67541       13.14575        1.50061
       490         2       -2.00000        5.67541        6.47421        1.50061
       491         2       -2.00000        5.67541       13.14575        5.69150
       492         2       -2.00000        5.67541        6.47421        5.69150
       493         2       -2.00000        6.34247        8.47574        3.59605
       494         2       -2.00000        6.34247        8.47574        7.78694
       495         2       -2.00000        6.34247        1.80420        3.59605
       496         2       -2.00000        6.34247        1.80420        7.78694
       497         2       -2.00000        7.00913       10.47716        1.50061
       498         2       -2.00000        7.00913       10.47716        5.69150
       499         2       -2.00000        7.00913        3.80562        1.50061
       500         2       -2.00000        7.00913        3.80562        5.69150
       501         2       -2.00000        7.67580       12.47855        3.59605
       502         2       -2.00000        7.67580       12.47855        7.78694
       503         2       -2.00000        7.67580        5.80700        7.78694
       504         2       -2.00000        7.67580        5.80700        3.59605
       505         2       -2.00000        8.34333        7.80884        1.50061
       506         2       -2.00000        8.34333        7.80884        5.69150
       507         2       -2.00000        8.34333        1.13730        1.50061
       508         2       -2.00000        8.34333        1.13730        5.69150
       509         2       -2.00000        9.01031        9.81061        3.59605
       510         2       -2.00000        9.01031        3.13907        3.59605
       511         2       -2.00000        9.01031        9.81061        7.78694
       512         2       -2.00000        9.01031        3.13907        7.78694
       513         2       -2.00000        9.67666       11.81117        5.69150
       514         2       -2.00000        9.67666        5.13962        1.50061
       515         2       -2.00000        9.67666       11.81117        1.50061
       516         2       -2.00000        9.67666        5.13962        5.69150
       517         2       -2.00000       10.34222        7.14054        7.78694
       518         2       -2.00000       10.34222        7.14054        3.59605
       519         2       -2.00000       10.34222        0.46900        3.59605
       520         2       -2.00000       10.34222        0.46900        7.78694
       521         2       -2.00000       11.01203        9.14560        1.50061
       522         2       -2.00000       11.01203        9.14560        5.69150
       523         2       -2.00000       11.01203        2.47406        1.50061
       524         2       -2.00000       11.01203        2.47406        5.69150
       525         2       -2.00000       11.68066       11.14559        3.59605
       526         2       -2.00000       11.68066       11.14559        7.78694
       527         2       -2.00000       11.68066        4.47404        3.59605
       528         2       -2.00000       11.68066        4.47404        7.78694
       529         2       -2.00000       12.34174        6.46919        5.69150
       530         2       -2.00000       12.34174       13.14074        5.69150
       531         2       -2.00000       12.34174        6.46919        1.50061
       532         2       -2.00000       12.34174       13.14074        1.50061
       533         2       -2.00000       12.99999        8.47633        7.78694
       534         2       -2.00000       12.99999        8.47633        3.59605
       535         2       -2.00000       12.99999        1.80479        7.78694
       536         2       -2.00000       12.99999        1.80479        3.59605
       537         2       -2.00000       13.69866       10.48967        1.50061
       538         2       -2.00000       13.69866       10.48967        5.69150
       539         2       -2.00000       13.69866        3.81812        5.69150
       540         2       -2.00000       13.69866        3.81812        1.50061
       541         2       -2.00000       14.35471       12.47114        3.59605
       542         2       -2.00000       14.35471       12.47114        7.78694
       543         2       -2.00000       14.35471        5.79960        3.59605
       544         2       -2.00000       14.35471        5.79960        7.78694
       545         2       -2.00000       14.97427        7.79546        5.69150
       546         2       -2.00000       14.97427        7.79546        1.50061
       547         2       -2.00000       14.97427        1.12391        5.69150
       548         2       -2.00000       14.97427        1.12391        1.50061
       549         2       -2.00000       15.66413        9.80969        7.78694
       550         2       -2.00000       15.66413        3.13815        3.59605
       551         2       -2.00000       15.66413        9.80969        3.59605
       552         2       -2.00000       15.66413        3.13815        7.78694
       553         2       -2.00000       16.49638       11.83214        1.50061
       554         2       -2.00000       16.49638       11.83214        5.69150
       555         2       -2.00000       16.49638        5.16060        5.69150
       556         2       -2.00000       16.49638        5.16060        1.50061
       557         2       -2.00000       16.93944        7.16325        7.78694
       558         2       -2.00000       16.93944        0.49171        7.78694
       559         2       -2.00000       16.93944        7.16325        3.59605
       560         2       -2.00000       16.93944        0.49171        3.59605
       561         2       -2.00000       17.61782        9.02709        5.69150
       562         2       -2.00000       17.61782        2.35555        1.50061
       563         2       -2.00000       17.61782        9.02709        1.50061
       564         2       -2.00000       17.61782        2.35555        5.69150
       565         2       -2.00000       18.35045       10.88478        7.78694
       566         2       -2.00000       18.35045        4.21324        7.78694
       567         2       -2.00000       18.35045       10.88478        3.59605
       568         2       -2.00000       18.35045        4.21324        3.59605
       569         2       -2.00000       20.30885       10.88478        1.50061
       570         2       -2.00000       20.30885       10.88478        5.69150
       571         2       -2.00000       20.30885        4.21324        1.50061
       572         2       -2.00000       20.30885        4.21324        5.69150
       573         2       -2.00000       21.04148        9.02709        7.78694
       574         2       -2.00000       21.04148        2.35555        7.78694
       575         2       -2.00000       21.04148        9.02709        3.59605
       576         2       -2.00000       21.04148        2.35555        3.59605
       577         2       -2.00000       21.71986        7.16325        5.69150
       578         2       -2.00000       21.71986        0.49171        1.50061
       579         2       -2.00000       21.71986        0.49171        5.69150
       580         2       -2.00000       21.71986        7.16325        1.50061
       581         2       -2.00000       22.16291       11.83214        7.78694
       582         2       -2.00000       22.16291        5.16060        3.59605
       583         2       -2.00000       22.16291       11.83214        3.59605
       584         2       -2.00000       22.16291        5.16060        7.78694
       585         2       -2.00000       22.99516        9.80969        1.50061
       586         2       -2.00000       22.99516        9.80969        5.69150
       587         2       -2.00000       22.99516        3.13815        1.50061
       588         2       -2.00000       22.99516        3.13815        5.69150
       589         2       -2.00000       23.68502        7.79546        3.59605
       590         2       -2.00000       23.68502        1.12391        7.78694
       591         2       -2.00000       23.68502        7.79546        7.78694
       592         2       -2.00000       23.68502        1.12391        3.59605
       593         2       -2.00000       24.30459       12.47114        1.50061
       594         2       -2.00000       24.30459        5.79960        1.50061
       595         2       -2.00000       24.30459        5.79960        5.69150
       596         2       -2.00000       24.30459       12.47114        5.69150
       597         2       -2.00000       24.96064       10.48967        3.59605
       598         2       -2.00000       24.96064        3.81812        3.59605
       599         2       -2.00000       24.96064        3.81812        7.78694
       600         2       -2.00000       24.96064       10.48967        7.78694
       601         2       -2.00000       25.65930        8.47633        1.50061
       602         2       -2.00000       25.65930        1.80479        5.69150
       603         2       -2.00000       25.65930        8.47633        5.69150
       604         2       -2.00000       25.65930        1.80479        1.50061
       605         2       -2.00000       26.31755        6.46919        3.59605
       606         2       -2.00000       26.31755        6.46919        7.78694
       607         2       -2.00000       26.31755       13.14074        7.78694
       608         2       -2.00000       26.31755       13.14074        3.59605
       609         2       -2.00000       26.97863       11.14559        1.50061
       610         2       -2.00000       26.97863        4.47404        1.50061
       611         2       -2.00000       26.97863       11.14559        5.69150
       612         2       -2.00000       26.97863        4.47404        5.69150
       613         2       -2.00000       27.64726        2.47406        7.78694
       614         2       -2.00000       27.64726        9.14560        3.59605
       615         2       -2.00000       27.64726        9.14560        7.78694
       616         2       -2.00000       27.64726        2.47406        3.59605
       617         2       -2.00000       28.31707        0.46900        5.69150
       618         2       -2.00000       28.31707        0.46900        1.50061
       619         2       -2.00000       28.31707        7.14054        5.69150
       620         2       -2.00000       28.31707        7.14054        1.50061
       621         2       -2.00000       28.98264       11.81117        3.59605
       622         2       -2.00000       28.98264        5.13962        7.78694
       623         2       -2.00000       28.98264       11.81117        7.78694
       624         2       -2.00000       28.98264        5.13962        3.59605
       625         2       -2.00000       29.64899        9.81061        5.69150
       626         2       -2.00000       29.64899        9.81061        1.50061
       627         2       -2.00000       29.64899        3.13907        1.50061
       628         2       -2.00000       29.64899        3.13907        5.69150
       629         2       -2.00000       30.31596        1.13730        7.78694
       630         2       -2.00000       30.31596        7.80884        3.59605
       631         2       -2.00000       30.31596        7.80884        7.78694
       632         2       -2.00000       30.31596        1.13730        3.59605
       633         2       -2.00000       30.98349       12.47855        5.69150
       634         2       -2.00000       30.98349       12.47855        1.50061
       635         2       -2.00000       30.98349        5.80700        1.50061
       636         2       -2.00000       30.98349        5.80700        5.69150
       637         2       -2.00000       31.65016        3.80561        7.78694
       638         2       -2.00000       31.65016       10.47715        7.78694
       639         2       -2.00000       31.65016       10.47715        3.59605
       640         2       -2.00000       31.65016        3.80561        3.59605
       641         2       -2.00000       32.31682        8.47574        1.50061
       642         2       -2.00000       32.31682        1.80420        1.50061
       643         2       -2.00000       32.31682        8.47574        5.69150
       644         2       -2.00000       32.31682        1.80420        5.69150
       645         2       -2.00000       32.98388       13.14575        3.59605
       646         2       -2.00000       32.98388        6.47421        7.78694
       647         2       -2.00000       32.98388       13.14575        7.78694
       648         2       -2.00000       32.98388        6.47421        3.59605
       649         2       -2.00000       33.65086        4.47263        5.69150
       650         2       -2.00000       33.65086        4.47263        1.50061
       651         2       -2.00000       33.65086       11.14417        1.50061
       652         2       -2.00000       33.65086       11.14417        5.69150
       653         2       -2.00000       34.31768        2.47114        3.59605
       654         2       -2.00000       34.31768        2.47114        7.78694
       655         2       -2.00000       34.31768        9.14268        3.59605
       656         2       -2.00000       34.31768        9.14268        7.78694
       657         2       -2.00000       34.98458        0.46965        5.69150
       658         2       -2.00000       34.98458        0.46965        1.50061
       659         2       -2.00000       34.98458        7.14119        5.69150
       660         2       -2.00000       34.98458        7.14119        1.50061
       661         2       -2.00000       35.65148        5.13968        3.59605
       662         2       -2.00000       35.65148        5.13968        7.78694
       663         2       -2.00000       35.65148       11.81122        3.59605
       664         2       -2.00000       35.65148       11.81122        7.78694
       665         2       -2.00000       36.31838        3.13815        5.69150
       666         2       -2.00000       36.31838        3.13815        1.50061
       667         2       -2.00000       36.31838        9.80969        5.69150
       668         2       -2.00000       36.31838        9.80969        1.50061
       669         2       -2.00000       36.98528        1.13664        3.59605
       670         2       -2.00000       36.98528        1.13664        7.78694
       671         2       -2.00000       36.98528        7.80819        3.59605
       672         2       -2.00000       36.98528        7.80819        7.78694
       673         2       -2.00000       37.65218       12.47823        5.69150
       674         2       -2.00000       37.65218       12.47823        1.50061
       675         2       -2.00000       37.65218        5.80668        5.69150
       676         2       -2.00000       37.65218        5.80668        1.50061
       677         2       -2.00000       38.31908        3.80517        3.59605
       678         2       -2.00000       38.31908        3.80517        7.78694
       679         2       -2.00000       38.31908       10.47671        3.59605
       680         2       -2.00000       38.31908       10.47671        7.78694
       681         2       -2.00000       38.98598        1.80365        5.69150
       682         2       -2.00000       38.98598        1.80365        1.50061
       683         2       -2.00000       38.98598        8.47519        5.69150
       684         2       -2.00000       38.98598        8.47519        1.50061
       685         2       -2.00000       39.65288       13.14522        3.59605
       686         2       -2.00000       39.65288       13.14522        7.78694
       687         2       -2.00000       39.65288        6.47368        3.59605
       688         2       -2.00000       39.65288        6.47368        7.78694
       689         2       -2.00000       40.31978        4.47216        5.69150
       690         2       -2.00000       40.31978        4.47216        1.50061
       691         2       -2.00000       40.31978       11.14370        5.69150
       692         2       -2.00000       40.31978       11.14370        1.50061
       693         2       -2.00000       40.98668        2.47066        3.59605
       694         2       -2.00000       40.98668        2.47066        7.78694
       695         2       -2.00000       40.98668        9.14220        3.59605
       696         2       -2.00000       40.98668        9.14220        7.78694
       697         2       -2.00000       41.65358        0.46916        5.69150
       698         2       -2.00000       41.65358        0.46916        1.50061
       699         2       -2.00000       41.65358        7.14070        5.69150
       700         2       -2.00000       41.65358        7.14070        1.50061
       701         2       -2.00000       42.32048        5.13917        3.59605
       702         2       -2.00000       42.32048        5.13917        7.78694
       703         2       -2.00000       42.32048       11.81071        3.59605
       704         2       -2.00000       42.32048       11.81071        7.78694
       705         2       -2.00000       42.98738        3.13764        5.69150
       706         2       -2.00000       42.98738        3.13764        1.50061
       707         2       -2.00000       42.98738        9.80918        5.69150
       708         2       -2.00000       42.98738        9.80918        1.50061
       709         2       -2.00000       43.65428        1.13616        3.59605
       710         2       -2.00000       43.65428        1.13616        7.78694
       711         2       -2.00000       43.65428        7.80771        3.59605
       712         2       -2.00000       43.65428        7.80771        7.78694
       713         2       -2.00000       44.32110        5.80622        5.69150
       714         2       -2.00000       44.32110       12.47776        5.69150
       715         2       -2.00000       44.32110       12.47776        1.50061
       716         2       -2.00000       44.32110        5.80622        1.50061
       717         2       -2.00000       44.98808        3.80463        7.78694
       718         2       -2.00000       44.98808       10.47618        7.78694
       719         2       -2.00000       44.98808       10.47618        3.59605
       720         2       -2.00000       44.98808        3.80463        3.59605
       721         2       -2.00000       45.65514        8.47465        1.50061
       722         2       -2.00000       45.65514        8.47465        5.69150
       723         2       -2.00000       45.65514        1.80310        5.69150
       724         2       -2.00000       45.65514        1.80310        1.50061
       725         2       -2.00000       46.32180       13.14477        3.59605
       726         2       -2.00000       46.32180        6.47322        7.78694
       727         2       -2.00000       46.32180        6.47322        3.59605
       728         2       -2.00000       46.32180       13.14477        7.78694
       729         2       -2.00000       46.98847        4.47184        1.50061
       730         2       -2.00000       46.98847       11.14338        5.69150
       731         2       -2.00000       46.98847       11.14338        1.50061
       732         2       -2.00000       46.98847        4.47184        5.69150
       733         2       -2.00000       47.65600        9.14155        3.59605
       734         2       -2.00000       47.65600        2.47001        3.59605
       735         2       -2.00000       47.65600        9.14155        7.78694
       736         2       -2.00000       47.65600        2.47001        7.78694
       737         2       -2.00000       48.32298        7.13978        1.50061
       738         2       -2.00000       48.32298        0.46824        5.69150
       739         2       -2.00000       48.32298        7.13978        5.69150
       740         2       -2.00000       48.32298        0.46824        1.50061
       741         2       -2.00000       48.98933        5.13922        7.78694
       742         2       -2.00000       48.98933       11.81077        3.59605
       743         2       -2.00000       48.98933       11.81077        7.78694
       744         2       -2.00000       48.98933        5.13922        3.59605
       745         2       -2.00000       49.65489        9.80985        5.69150
       746         2       -2.00000       49.65489        3.13831        1.50061
       747         2       -2.00000       49.65489        9.80985        1.50061
       748         2       -2.00000       49.65489        3.13831        5.69150
       749         2       -2.00000       50.32470        7.80478        3.59605
       750         2       -2.00000       50.32470        7.80478        7.78694
       751         2       -2.00000       50.32470        1.13324        3.59605
       752         2       -2.00000       50.32470        1.13324        7.78694
       753         2       -2.00000       50.99333        5.80480        1.50061
       754         2       -2.00000       50.99333       12.47634        5.69150
       755         2       -2.00000       50.99333        5.80480        5.69150
       756         2       -2.00000       50.99333       12.47634        1.50061
       757         2       -2.00000       51.65441       10.48119        7.78694
       758         2       -2.00000       51.65441        3.80965        7.78694
       759         2       -2.00000       51.65441       10.48119        3.59605
       760         2       -2.00000       51.65441        3.80965        3.59605
       761         2       -2.00000       52.31266        8.47405        5.69150
       762         2       -2.00000       52.31266        1.80250        5.69150
       763         2       -2.00000       52.31266        1.80250        1.50061
       764         2       -2.00000       52.31266        8.47405        1.50061
       765         2       -2.00000       53.01133       13.13226        7.78694
       766         2       -2.00000       53.01133        6.46072        3.59605
       767         2       -2.00000       53.01133        6.46072        7.78694
       768         2       -2.00000       53.01133       13.13226        3.59605
       769         2       -2.00000       53.66738        4.47925        5.69150
       770         2       -2.00000       53.66738       11.15079        1.50061
       771         2       -2.00000       53.66738       11.15079        5.69150
       772         2       -2.00000       53.66738        4.47925        1.50061
       773         2       -2.00000       54.28694        9.15493        7.78694
       774         2       -2.00000       54.28694        2.48339        7.78694
       775         2       -2.00000       54.28694        2.48339        3.59605
       776         2       -2.00000       54.28694        9.15493        3.59605
       777         2       -2.00000       54.97680        7.14069        5.69150
       778         2       -2.00000       54.97680        0.46914        1.50061
       779         2       -2.00000       54.97680        7.14069        1.50061
       780         2       -2.00000       54.97680        0.46914        5.69150
       781         2       -2.00000       55.80905        5.11825        3.59605
       782         2       -2.00000       55.80905        5.11825        7.78694
       783         2       -2.00000       55.80905       11.78979        7.78694
       784         2       -2.00000       55.80905       11.78979        3.59605
       785         2       -2.00000       56.25210        9.78714        5.69150
       786         2       -2.00000       56.25210        3.11560        5.69150
       787         2       -2.00000       56.25210        9.78714        1.50061
       788         2       -2.00000       56.25210        3.11560        1.50061
       789         2       -2.00000       56.93048        7.92328        7.78694
       790         2       -2.00000       56.93048        1.25174        3.59605
       791         2       -2.00000       56.93048        7.92328        3.59605
       792         2       -2.00000       56.93048        1.25174        7.78694
       793         2       -2.00000       57.66312        6.06561        5.69150
       794         2       -2.00000       57.66312       12.73715        5.69150
       795         2       -2.00000       57.66312        6.06561        1.50061
       796         2       -2.00000       57.66312       12.73715        1.50061
       797         2       -2.00000       59.62152        6.06561        3.59605
       798         2       -2.00000       59.62152        6.06561        7.78694
       799         2       -2.00000       59.62152       12.73715        3.59605
       800         2       -2.00000       59.62152       12.73715        7.78694
       801         2       -2.00000       60.35415        7.92328        5.69150
       802         2       -2.00000       60.35415        1.25174        5.69150
       803         2       -2.00000       60.35415        7.92328        1.50061
       804         2       -2.00000       60.35415        1.25174        1.50061
       805         2       -2.00000       61.03253        9.78714        7.78694
       806         2       -2.00000       61.03253        3.11560        3.59605
       807         2       -2.00000       61.03253        3.11560        7.78694
       808         2       -2.00000       61.03253        9.78714        3.59605
       809         2       -2.00000       61.47558        5.11825        5.69150
       810         2       -2.00000       61.47558       11.78979        1.50061
       811         2       -2.00000       61.47558        5.11825        1.50061
       812         2       -2.00000       61.47558       11.78979        5.69150
       813         2       -2.00000       62.30783        7.14070        3.59605
       814         2       -2.00000       62.30783        7.14070        7.78694
       815         2       -2.00000       62.30783        0.46916        3.59605
       816         2       -2.00000       62.30783        0.46916        7.78694
       817         2       -2.00000       62.99769        9.15493        1.50061
       818         2       -2.00000       62.99769        2.48339        5.69150
       819         2       -2.00000       62.99769        9.15493        5.69150
       820         2       -2.00000       62.99769        2.48339        1.50061
       821         2       -2.00000       63.61725       11.15079        3.59605
       822         2       -2.00000       63.61725       11.15079        7.78694
       823         2       -2.00000       63.61725        4.47925        3.59605
       824         2       -2.00000       63.61725        4.47925        7.78694
       825         2       -2.00000       64.27330        6.46072        1.50061
       826         2       -2.00000       64.27330       13.13226        1.50061
       827         2       -2.00000       64.27330       13.13226        5.69150
       828         2       -2.00000       64.27330        6.46072        5.69150
       829         2       -2.00000       64.97197        8.47406        3.59605
       830         2       -2.00000       64.97197        1.80252        7.78694
       831         2       -2.00000       64.97197        8.47406        7.78694
       832         2       -2.00000       64.97197        1.80252        3.59605
       833         2       -2.00000       65.63022       10.48119        1.50061
       834         2       -2.00000       65.63022       10.48119        5.69150
       835         2       -2.00000       65.63022        3.80965        5.69150
       836         2       -2.00000       65.63022        3.80965        1.50061
       837         2       -2.00000       66.29130        5.80480        3.59605
       838         2       -2.00000       66.29130       12.47634        3.59605
       839         2       -2.00000       66.29130       12.47634        7.78694
       840         2       -2.00000       66.29130        5.80480        7.78694
       841         2       -2.00000       66.95993        7.80478        5.69150
       842         2       -2.00000       66.95993        1.13324        5.69150
       843         2       -2.00000       66.95993        7.80478        1.50061
       844         2       -2.00000       66.95993        1.13324        1.50061
       845         2       -2.00000       67.62974        9.80985        3.59605
       846         2       -2.00000       67.62974        9.80985        7.78694
       847         2       -2.00000       67.62974        3.13831        7.78694
       848         2       -2.00000       67.62974        3.13831        3.59605
       849         2       -2.00000       68.29531       11.81077        5.69150
       850         2       -2.00000       68.29531        5.13922        5.69150
       851         2       -2.00000       68.29531       11.81077        1.50061
       852         2       -2.00000       68.29531        5.13922        1.50061
       853         2       -2.00000       68.96165        7.13978        3.59605
       854         2       -2.00000       68.96165        7.13978        7.78694
       855         2       -2.00000       68.96165        0.46824        7.78694
       856         2       -2.00000       68.96165        0.46824        3.59605
       857         2       -2.00000       69.62863        9.14155        5.69150
       858         2       -2.00000       69.62863        2.47001        5.69150
       859         2       -2.00000       69.62863        9.14155        1.50061
       860         2       -2.00000       69.62863        2.47001        1.50061
       861         2       -2.00000       70.29616       11.14338        7.78694
       862         2       -2.00000       70.29616       11.14338        3.59605
       863         2       -2.00000       70.29616        4.47184        7.78694
       864         2       -2.00000       70.29616        4.47184        3.59605
       865         2       -2.00000       70.96283        6.47322        5.69150
       866         2       -2.00000       70.96283        6.47322        1.50061
       867         2       -2.00000       70.96283       13.14477        5.69150
       868         2       -2.00000       70.96283       13.14477        1.50061
       869         2       -2.00000       71.62949        8.47465        3.59605
       870         2       -2.00000       71.62949        8.47465        7.78694
       871         2       -2.00000       71.62949        1.80310        7.78694
       872         2       -2.00000       71.62949        1.80310        3.59605
       873         2       -2.00000       72.29655       10.47618        5.69150
       874         2       -2.00000       72.29655       10.47618        1.50061
       875         2       -2.00000       72.29655        3.80463        5.69150
       876         2       -2.00000       72.29655        3.80463        1.50061
       877         2       -2.00000       72.96353        5.80622        7.78694
       878         2       -2.00000       72.96353       12.47776        7.78694
       879         2       -2.00000       72.96353        5.80622        3.59605
       880         2       -2.00000       72.96353       12.47776        3.59605
       881         2       -2.00000       73.63035        1.13616        5.69150
       882         2       -2.00000       73.63035        1.13616        1.50061
       883         2       -2.00000       73.63035        7.80771        5.69150
       884         2       -2.00000       73.63035        7.80771        1.50061
       885         2       -2.00000       74.29725        3.13765        3.59605
       886         2       -2.00000       74.29725        3.13765        7.78694
       887         2       -2.00000       74.29725        9.80920        3.59605
       888         2       -2.00000       74.29725        9.80920        7.78694
       889         2       -2.00000       74.96415        5.13917        5.69150
       890         2       -2.00000       74.96415        5.13917        1.50061
       891         2       -2.00000       74.96415       11.81071        5.69150
       892         2       -2.00000       74.96415       11.81071        1.50061
       893         2       -2.00000       75.63105        7.14070        3.59605
       894         2       -2.00000       75.63105        7.14070        7.78694
       895         2       -2.00000       75.63105        0.46916        3.59605
       896         2       -2.00000       75.63105        0.46916        7.78694
       897         2       -2.00000       76.29795        2.47066        5.69150
       898         2       -2.00000       76.29795        2.47066        1.50061
       899         2       -2.00000       76.29795        9.14220        5.69150
       900         2       -2.00000       76.29795        9.14220        1.50061
       901         2       -2.00000       76.96485        4.47216        3.59605
       902         2       -2.00000       76.96485        4.47216        7.78694
       903         2       -2.00000       76.96485       11.14370        3.59605
       904         2       -2.00000       76.96485       11.14370        7.78694
       905         2       -2.00000       77.63175        6.47368        5.69150
       906         2       -2.00000       77.63175        6.47368        1.50061
       907         2       -2.00000       77.63175       13.14522        5.69150
       908         2       -2.00000       77.63175       13.14522        1.50061
       909         2       -2.00000       78.29865        1.80365        3.59605
       910         2       -2.00000       78.29865        1.80365        7.78694
       911         2       -2.00000       78.29865        8.47519        3.59605
       912         2       -2.00000       78.29865        8.47519        7.78694
