# Supplementary material for: Quantitative prediction of grain boundary thermal conductivities from local atomic environments
Source: Nat Commun. 2020 Apr 15;11:1854. doi: 10.1038/s41467-020-15619-9 (PMC7160158; doi:10.1038/s41467-020-15619-9)
Supplement: Supplementary file 4 — Supplementary Data 1 [file 41467_2020_15619_MOESM4_ESM.zip › MgO_GBs/sym_tilt/standard_pressure/001/s65_810.lmp]

LAMMPS data file

      2368          atoms
         0          bonds
         0         angles
         0      dihedrals
         0      impropers
         2     atom types
         0     bond types
         0    angle types
         0 dihedral types
         0 improper types

      0.0000000     79.5295580 xlo xhi
      0.0000000     33.9330450 ylo yhi
      0.0000000      8.3871390 zlo zhi
      0.0000000      0.0000000      0.0000000 xy xz yz

Masses

1                24.30500 # Mg
2                15.99940 # O

Atoms

         1         1        2.00000        0.00493       22.38834        3.17832
         2         1        2.00000        0.00493        5.42175        1.08164
         3         1        2.00000        0.00493       22.38834        7.37188
         4         1        2.00000        0.00493        5.42172        5.27525
         5         1        2.00000        0.26634       20.30010        1.08154
         6         1        2.00000        0.26634        3.33355        3.17839
         7         1        2.00000        0.26634       20.30010        5.27512
         8         1        2.00000        0.26634        3.33351        7.37198
         9         1        2.00000        0.52824       18.21214        3.17833
        10         1        2.00000        0.52824        1.24558        1.08159
        11         1        2.00000        0.52824       18.21210        7.37191
        12         1        2.00000        0.52824        1.24558        5.27515
        13         1        2.00000        0.79060       16.12430        1.08156
        14         1        2.00000        0.79060       33.09083        3.17836
        15         1        2.00000        0.79060       16.12430        5.27513
        16         1        2.00000        0.79060       33.09083        7.37193
        17         1        2.00000        1.05305       14.03647        3.17837
        18         1        2.00000        1.05305       31.00299        1.08156
        19         1        2.00000        1.05305       14.03647        7.37193
        20         1        2.00000        1.05305       31.00299        5.27512
        21         1        2.00000        1.31526       11.94837        1.08160
        22         1        2.00000        1.31526       28.91492        3.17833
        23         1        2.00000        1.31526       11.94837        5.27517
        24         1        2.00000        1.31526       28.91492        7.37190
        25         1        2.00000        1.57683        9.85992        3.17841
        26         1        2.00000        1.57683       26.82648        1.08153
        27         1        2.00000        1.57683        9.85992        7.37198
        28         1        2.00000        1.57683       26.82648        5.27511
        29         1        2.00000        1.83793        7.77131        1.08163
        30         1        2.00000        1.83793       24.73787        3.17831
        31         1        2.00000        1.83793        7.77128        5.27524
        32         1        2.00000        1.83793       24.73787        7.37188
        33         1        2.00000        2.09902        5.68283        3.17840
        34         1        2.00000        2.09902       22.64943        1.08153
        35         1        2.00000        2.09902        5.68283        7.37198
        36         1        2.00000        2.09902       22.64943        5.27509
        37         1        2.00000        2.36044        3.59483        1.08159
        38         1        2.00000        2.36044       20.56139        3.17831
        39         1        2.00000        2.36044        3.59483        5.27516
        40         1        2.00000        2.36044       20.56139        7.37188
        41         1        2.00000        2.62257        1.50731        3.17836
        42         1        2.00000        2.62257       18.47386        1.08154
        43         1        2.00000        2.62257        1.50731        7.37193
        44         1        2.00000        2.62257       18.47386        5.27511
        45         1        2.00000        2.88509       33.35306        1.08156
        46         1        2.00000        2.88509       16.38650        3.17833
        47         1        2.00000        2.88509       33.35306        5.27512
        48         1        2.00000        2.88509       16.38654        7.37190
        49         1        2.00000        3.14762       31.26540        3.17833
        50         1        2.00000        3.14762       14.29884        1.08156
        51         1        2.00000        3.14762       31.26540        7.37189
        52         1        2.00000        3.14762       14.29884        5.27513
        53         1        2.00000        3.40959       29.17689        1.08153
        54         1        2.00000        3.40959       12.21037        3.17836
        55         1        2.00000        3.40959       29.17689        5.27511
        56         1        2.00000        3.40959       12.21037        7.37193
        57         1        2.00000        3.67093       27.08763        3.17831
        58         1        2.00000        3.67093       10.12107        1.08158
        59         1        2.00000        3.67093       27.08763        7.37188
        60         1        2.00000        3.67093       10.12107        5.27515
        61         1        2.00000        3.93186       24.99827        1.08152
        62         1        2.00000        3.93186        8.03171        3.17838
        63         1        2.00000        3.93186       24.99827        5.27509
        64         1        2.00000        3.93186        8.03171        7.37195
        65         1        2.00000        4.19304       22.90969        3.17830
        66         1        2.00000        4.19304        5.94314        1.08158
        67         1        2.00000        4.19304       22.90969        7.37188
        68         1        2.00000        4.19304        5.94314        5.27515
        69         1        2.00000        4.45477       20.82233        1.08152
        70         1        2.00000        4.45485        3.85581        3.17835
        71         1        2.00000        4.45477       20.82233        5.27509
        72         1        2.00000        4.45485        3.85581        7.37192
        73         1        2.00000        4.71730       18.73603        3.17831
        74         1        2.00000        4.71738        1.76951        1.08155
        75         1        2.00000        4.71730       18.73603        7.37188
        76         1        2.00000        4.71738        1.76951        5.27512
        77         1        2.00000        4.98006       33.61638        7.37188
        78         1        2.00000        4.98006       33.61638        3.17831
        79         1        2.00000        4.98006       16.64983        1.08153
        80         1        2.00000        4.98006       16.64983        5.27510
        81         1        2.00000        5.24211       31.52899        5.27509
        82         1        2.00000        5.24211       31.52899        1.08152
        83         1        2.00000        5.24211       14.56247        7.37189
        84         1        2.00000        5.24211       14.56247        3.17832
        85         1        2.00000        5.50329       29.43943        7.37187
        86         1        2.00000        5.50329       29.43943        3.17830
        87         1        2.00000        5.50329       12.47287        5.27511
        88         1        2.00000        5.50329       12.47291        1.08154
        89         1        2.00000        5.76406       10.38144        7.37190
        90         1        2.00000        5.76406       10.38144        3.17833
        91         1        2.00000        5.76406       27.34796        5.27508
        92         1        2.00000        5.76406       27.34796        1.08151
        93         1        2.00000        6.02532        8.29032        5.27512
        94         1        2.00000        6.02532        8.29032        1.08156
        95         1        2.00000        6.02532       25.25684        3.17829
        96         1        2.00000        6.02532       25.25684        7.37186
        97         1        2.00000        6.28729        6.20184        7.37190
        98         1        2.00000        6.28729        6.20184        3.17833
        99         1        2.00000        6.28729       23.16836        5.27507
       100         1        2.00000        6.28729       23.16836        1.08150
       101         1        2.00000        6.55021        4.11642        5.27510
       102         1        2.00000        6.55021        4.11645        1.08153
       103         1        2.00000        6.55021       21.08294        7.37186
       104         1        2.00000        6.55021       21.08294        3.17829
       105         1        2.00000        6.81362        2.03286        7.37188
       106         1        2.00000        6.81362        2.03286        3.17831
       107         1        2.00000        6.81354       18.99938        5.27507
       108         1        2.00000        6.81354       18.99938        1.08150
       109         1        2.00000        7.07614       33.88191        5.27507
       110         1        2.00000        7.07614       33.88191        1.08150
       111         1        2.00000        7.07614       16.91539        3.17829
       112         1        2.00000        7.07614       16.91539        7.37186
       113         1        2.00000        7.33644       31.79482        3.17828
       114         1        2.00000        7.33644       14.82830        1.08150
       115         1        2.00000        7.33644       14.82830        5.27507
       116         1        2.00000        7.33644       31.79482        7.37185
       117         1        2.00000        7.59499       12.73623        7.37187
       118         1        2.00000        7.59499       12.73623        3.17829
       119         1        2.00000        7.59499       29.70275        5.27506
       120         1        2.00000        7.59499       29.70275        1.08149
       121         1        2.00000        7.85410       10.63994        5.27508
       122         1        2.00000        7.85410       10.63994        1.08151
       123         1        2.00000        7.85410       27.60650        3.17827
       124         1        2.00000        7.85410       27.60650        7.37184
       125         1        2.00000        8.11742        8.54516        7.37187
       126         1        2.00000        8.11742        8.54516        3.17830
       127         1        2.00000        8.11742       25.51168        5.27506
       128         1        2.00000        8.11742       25.51168        1.08149
       129         1        2.00000        8.38305        6.45753        5.27508
       130         1        2.00000        8.38305        6.45753        1.08151
       131         1        2.00000        8.38305       23.42405        7.37183
       132         1        2.00000        8.38305       23.42405        3.17826
       133         1        2.00000        8.64852        4.37729        7.37186
       134         1        2.00000        8.64852        4.37729        3.17829
       135         1        2.00000        8.64852       21.34382        1.08148
       136         1        2.00000        8.64852       21.34382        5.27505
       137         1        2.00000        8.91312        2.29934        5.27506
       138         1        2.00000        8.91312        2.29934        1.08149
       139         1        2.00000        8.91312       19.26586        7.37183
       140         1        2.00000        8.91312       19.26586        3.17826
       141         1        2.00000        9.17453        0.21849        3.17826
       142         1        2.00000        9.17453        0.21849        7.37183
       143         1        2.00000        9.17453       17.18502        5.27504
       144         1        2.00000        9.17453       17.18502        1.08147
       145         1        2.00000        9.43046       32.06367        5.27503
       146         1        2.00000        9.43046       32.06367        1.08147
       147         1        2.00000        9.43046       15.09715        7.37183
       148         1        2.00000        9.43046       15.09715        3.17826
       149         1        2.00000        9.68217       12.99982        5.27504
       150         1        2.00000        9.68217       12.99982        1.08147
       151         1        2.00000        9.68217       29.96634        3.17825
       152         1        2.00000        9.68217       29.96634        7.37182
       153         1        2.00000        9.93706       10.89481        3.17826
       154         1        2.00000        9.93706       10.89481        7.37183
       155         1        2.00000        9.93706       27.86134        1.08146
       156         1        2.00000        9.93706       27.86134        5.27503
       157         1        2.00000       10.20635        8.79368        5.27505
       158         1        2.00000       10.20635        8.79368        1.08148
       159         1        2.00000       10.20635       25.76020        3.17825
       160         1        2.00000       10.20635       25.76020        7.37182
       161         1        2.00000       10.48303        6.70863        7.37183
       162         1        2.00000       10.48303        6.70863        3.17826
       163         1        2.00000       10.48303       23.67515        1.08145
       164         1        2.00000       10.48303       23.67515        5.27502
       165         1        2.00000       10.75582        4.63929        5.27504
       166         1        2.00000       10.75582        4.63929        1.08147
       167         1        2.00000       10.75582       21.60581        7.37181
       168         1        2.00000       10.75582       21.60581        3.17824
       169         1        2.00000       11.01850        2.57413        3.17825
       170         1        2.00000       11.01850        2.57413        7.37182
       171         1        2.00000       11.01842       19.54065        5.27502
       172         1        2.00000       11.01842       19.54065        1.08145
       173         1        2.00000       11.27602        0.49600        1.08145
       174         1        2.00000       11.27602        0.49600        5.27502
       175         1        2.00000       11.27602       17.46252        7.37180
       176         1        2.00000       11.27602       17.46252        3.17823
       177         1        2.00000       11.52248       32.33432        3.17822
       178         1        2.00000       11.52248       32.33432        7.37179
       179         1        2.00000       11.52248       15.36780        5.27501
       180         1        2.00000       11.52248       15.36780        1.08144
       181         1        2.00000       11.76234       13.25988        7.37179
       182         1        2.00000       11.76234       13.25988        3.17822
       183         1        2.00000       11.76234       30.22640        5.27501
       184         1        2.00000       11.76234       30.22640        1.08144
       185         1        2.00000       12.00618       11.14178        1.08145
       186         1        2.00000       12.00618       11.14178        5.27502
       187         1        2.00000       12.00618       28.10830        3.17822
       188         1        2.00000       12.00618       28.10830        7.37179
       189         1        2.00000       12.28907        9.03440        7.37181
       190         1        2.00000       12.28907        9.03440        3.17824
       191         1        2.00000       12.28907       26.00096        5.27501
       192         1        2.00000       12.28907       26.00096        1.08144
       193         1        2.00000       12.59184        6.95685        5.27502
       194         1        2.00000       12.59184        6.95685        1.08145
       195         1        2.00000       12.59184       23.92337        3.17822
       196         1        2.00000       12.59184       23.92337        7.37178
       197         1        2.00000       12.88450        4.90584        7.37180
       198         1        2.00000       12.88450        4.90584        3.17823
       199         1        2.00000       12.88450       21.87236        1.08143
       200         1        2.00000       12.88450       21.87236        5.27500
       201         1        2.00000       13.14361        2.86005        1.08144
       202         1        2.00000       13.14361        2.86005        5.27500
       203         1        2.00000       13.14361       19.82657        3.17821
       204         1        2.00000       13.14361       19.82657        7.37178
       205         1        2.00000       13.37099        0.79509        7.37178
       206         1        2.00000       13.37099        0.79509        3.17821
       207         1        2.00000       13.37099       17.76161        5.27498
       208         1        2.00000       13.37099       17.76161        1.08141
       209         1        2.00000       13.60798       32.60250        5.27498
       210         1        2.00000       13.60798       32.60250        1.08141
       211         1        2.00000       13.60798       15.63597        7.37177
       212         1        2.00000       13.60798       15.63597        3.17820
       213         1        2.00000       13.83130       13.50026        1.08141
       214         1        2.00000       13.83130       13.50026        5.27498
       215         1        2.00000       13.83130       30.46678        3.17820
       216         1        2.00000       13.83130       30.46678        7.37176
       217         1        2.00000       14.05685       11.36679        7.37178
       218         1        2.00000       14.05685       11.36679        3.17821
       219         1        2.00000       14.05685       28.33331        1.08141
       220         1        2.00000       14.05685       28.33331        5.27498
       221         1        2.00000       14.36415        9.27461        1.08143
       222         1        2.00000       14.36415        9.27461        5.27500
       223         1        2.00000       14.36415       26.24114        3.17820
       224         1        2.00000       14.36415       26.24114        7.37178
       225         1        2.00000       14.71440        7.22502        3.17821
       226         1        2.00000       14.71440        7.22502        7.37178
       227         1        2.00000       14.71440       24.19155        5.27498
       228         1        2.00000       14.71440       24.19155        1.08141
       229         1        2.00000       15.05423        5.18534        1.08141
       230         1        2.00000       15.05423        5.18534        5.27498
       231         1        2.00000       15.05423       22.15187        3.17819
       232         1        2.00000       15.05423       22.15187        7.37176
       233         1        2.00000       15.31302        3.15584        3.17819
       234         1        2.00000       15.31302        3.15584        7.37176
       235         1        2.00000       15.31302       20.12236        5.27497
       236         1        2.00000       15.31302       20.12236        1.08140
       237         1        2.00000       15.49037        1.10170        5.27497
       238         1        2.00000       15.49037        1.10170        1.08140
       239         1        2.00000       15.49037       18.06823        3.17817
       240         1        2.00000       15.49037       18.06823        7.37174
       241         1        2.00000       15.62454       32.93093        7.37174
       242         1        2.00000       15.62454       32.93093        3.17817
       243         1        2.00000       15.62454       15.96441        5.27496
       244         1        2.00000       15.62454       15.96441        1.08139
       245         1        2.00000       15.89685       13.62676        7.37174
       246         1        2.00000       15.89685       13.62676        3.17817
       247         1        2.00000       15.89685       30.59325        5.27495
       248         1        2.00000       15.89685       30.59325        1.08138
       249         1        2.00000       16.08986       11.54351        1.08140
       250         1        2.00000       16.08986       11.54351        5.27497
       251         1        2.00000       16.08986       28.51004        7.37176
       252         1        2.00000       16.08986       28.51004        3.17819
       253         1        2.00000       16.46747        9.56830        7.37177
       254         1        2.00000       16.46747        9.56830        3.17820
       255         1        2.00000       16.46747       26.53483        1.08140
       256         1        2.00000       16.46747       26.53483        5.27497
       257         1        2.00000       16.83187        7.55736        5.27497
       258         1        2.00000       16.83187        7.55736        1.08140
       259         1        2.00000       16.83187       24.52385        3.17818
       260         1        2.00000       16.83187       24.52385        7.37175
       261         1        2.00000       17.24288        5.53475        3.17817
       262         1        2.00000       17.24288        5.53475        7.37174
       263         1        2.00000       17.24288       22.50124        5.27495
       264         1        2.00000       17.24288       22.50124        1.08138
       265         1        2.00000       17.57905        3.46090        5.27494
       266         1        2.00000       17.57905        3.46090        1.08137
       267         1        2.00000       17.57905       20.42739        3.17815
       268         1        2.00000       17.57905       20.42739        7.37172
       269         1        2.00000       17.63870        1.33272        3.17815
       270         1        2.00000       17.63870        1.33272        7.37172
       271         1        2.00000       17.63870       18.29924        5.27492
       272         1        2.00000       17.63870       18.29924        1.08135
       273         1        2.00000       17.66089       33.16514        5.27492
       274         1        2.00000       17.66089       33.16514        1.08135
       275         1        2.00000       17.66089       16.19862        3.17814
       276         1        2.00000       17.66089       16.19862        7.37171
       277         1        2.00000       17.76889       14.14377        5.27492
       278         1        2.00000       17.76889       14.14377        1.08135
       279         1        2.00000       17.76889       31.11029        7.37171
       280         1        2.00000       17.76889       31.11029        3.17814
       281         1        2.00000       19.65072       14.14387        7.37168
       282         1        2.00000       19.65072       14.14387        3.17811
       283         1        2.00000       19.65072       31.11039        1.08133
       284         1        2.00000       19.65072       31.11039        5.27490
       285         1        2.00000       19.75864       16.19869        1.08133
       286         1        2.00000       19.75864       16.19869        5.27490
       287         1        2.00000       19.75872       33.16521        7.37167
       288         1        2.00000       19.75872       33.16521        3.17811
       289         1        2.00000       19.78083        1.33279        1.08132
       290         1        2.00000       19.78083        1.33279        5.27489
       291         1        2.00000       19.78083       18.29931        7.37167
       292         1        2.00000       19.78083       18.29931        3.17811
       293         1        2.00000       19.84048        3.46097        7.37167
       294         1        2.00000       19.84048        3.46097        3.17810
       295         1        2.00000       19.84048       20.42749        1.08131
       296         1        2.00000       19.84048       20.42749        5.27488
       297         1        2.00000       20.17665       22.50138        7.37165
       298         1        2.00000       20.17665       22.50138        3.17808
       299         1        2.00000       20.17665        5.53485        1.08130
       300         1        2.00000       20.17665        5.53485        5.27486
       301         1        2.00000       20.58766       24.52402        5.27485
       302         1        2.00000       20.58766       24.52402        1.08128
       303         1        2.00000       20.58766        7.55750        7.37163
       304         1        2.00000       20.58766        7.55750        3.17806
       305         1        2.00000       20.95206       26.53500        7.37162
       306         1        2.00000       20.95206       26.53500        3.17805
       307         1        2.00000       20.95206        9.56847        5.27484
       308         1        2.00000       20.95206        9.56847        1.08127
       309         1        2.00000       21.32975       28.51021        1.08127
       310         1        2.00000       21.32975       28.51021        5.27484
       311         1        2.00000       21.32975       11.54368        7.37162
       312         1        2.00000       21.32975       11.54368        3.17805
       313         1        2.00000       21.52277       30.59346        7.37164
       314         1        2.00000       21.52277       30.59346        3.17807
       315         1        2.00000       21.52277       13.62693        5.27486
       316         1        2.00000       21.52277       13.62693        1.08130
       317         1        2.00000       21.79500       15.96455        3.17808
       318         1        2.00000       21.79500       15.96455        7.37165
       319         1        2.00000       21.79500       32.93107        5.27486
       320         1        2.00000       21.79500       32.93107        1.08129
       321         1        2.00000       21.92916       18.06836        1.08129
       322         1        2.00000       21.92916       18.06836        5.27486
       323         1        2.00000       21.92916        1.10184        3.17807
       324         1        2.00000       21.92916        1.10184        7.37164
       325         1        2.00000       22.10651       20.12250        7.37163
       326         1        2.00000       22.10651       20.12250        3.17806
       327         1        2.00000       22.10651        3.15598        5.27485
       328         1        2.00000       22.10651        3.15598        1.08128
       329         1        2.00000       22.36530       22.15203        5.27484
       330         1        2.00000       22.36530       22.15203        1.08127
       331         1        2.00000       22.36530        5.18551        3.17805
       332         1        2.00000       22.36530        5.18551        7.37162
       333         1        2.00000       22.70513       24.19172        7.37162
       334         1        2.00000       22.70513       24.19172        3.17805
       335         1        2.00000       22.70513        7.22519        1.08126
       336         1        2.00000       22.70513        7.22519        5.27483
       337         1        2.00000       23.05538       26.24131        5.27482
       338         1        2.00000       23.05538       26.24131        1.08125
       339         1        2.00000       23.05538        9.27478        7.37161
       340         1        2.00000       23.05538        9.27478        3.17804
       341         1        2.00000       23.36268       28.33352        3.17804
       342         1        2.00000       23.36268       28.33352        7.37161
       343         1        2.00000       23.36268       11.36699        1.08125
       344         1        2.00000       23.36268       11.36699        5.27482
       345         1        2.00000       23.58831       30.46699        1.08126
       346         1        2.00000       23.58831       30.46699        5.27483
       347         1        2.00000       23.58831       13.50047        3.17805
       348         1        2.00000       23.58831       13.50047        7.37162
       349         1        2.00000       23.81163       15.63621        1.08126
       350         1        2.00000       23.81163       15.63621        5.27483
       351         1        2.00000       23.81163       32.60273        3.17805
       352         1        2.00000       23.81163       32.60273        7.37162
       353         1        2.00000       24.04862       17.76181        3.17805
       354         1        2.00000       24.04862       17.76181        7.37162
       355         1        2.00000       24.04862        0.79529        1.08126
       356         1        2.00000       24.04862        0.79529        5.27483
       357         1        2.00000       24.27592       19.82677        1.08125
       358         1        2.00000       24.27592       19.82677        5.27482
       359         1        2.00000       24.27592        2.86025        3.17804
       360         1        2.00000       24.27592        2.86025        7.37161
       361         1        2.00000       24.53503       21.87256        7.37161
       362         1        2.00000       24.53503       21.87256        3.17804
       363         1        2.00000       24.53503        4.90604        1.08125
       364         1        2.00000       24.53503        4.90604        5.27482
       365         1        2.00000       24.82770       23.92361        1.08124
       366         1        2.00000       24.82770       23.92361        5.27481
       367         1        2.00000       24.82770        6.95709        3.17803
       368         1        2.00000       24.82770        6.95709        7.37160
       369         1        2.00000       25.13055       26.00116        7.37160
       370         1        2.00000       25.13055       26.00116        3.17803
       371         1        2.00000       25.13055        9.03464        1.08124
       372         1        2.00000       25.13055        9.03464        5.27481
       373         1        2.00000       25.41335       28.10854        5.27481
       374         1        2.00000       25.41335       28.10854        1.08124
       375         1        2.00000       25.41335       11.14202        7.37160
       376         1        2.00000       25.41335       11.14202        3.17803
       377         1        2.00000       25.65727       30.22667        3.17803
       378         1        2.00000       25.65727       30.22667        7.37160
       379         1        2.00000       25.65727       13.26015        5.27481
       380         1        2.00000       25.65727       13.26015        1.08124
       381         1        2.00000       25.89713       15.36807        3.17803
       382         1        2.00000       25.89713       15.36807        7.37160
       383         1        2.00000       25.89713       32.33459        5.27481
       384         1        2.00000       25.89713       32.33459        1.08124
       385         1        2.00000       26.14351       17.46276        1.08124
       386         1        2.00000       26.14351       17.46276        5.27481
       387         1        2.00000       26.14351        0.49624        7.37160
       388         1        2.00000       26.14351        0.49624        3.17803
       389         1        2.00000       26.40111       19.54092        3.17802
       390         1        2.00000       26.40111       19.54092        7.37159
       391         1        2.00000       26.40111        2.57440        1.08124
       392         1        2.00000       26.40111        2.57440        5.27481
       393         1        2.00000       26.66372       21.60609        5.27481
       394         1        2.00000       26.66372       21.60609        1.08124
       395         1        2.00000       26.66372        4.63956        7.37159
       396         1        2.00000       26.66372        4.63956        3.17802
       397         1        2.00000       26.93658       23.67542        3.17802
       398         1        2.00000       26.93658       23.67542        7.37159
       399         1        2.00000       26.93658        6.70890        1.08124
       400         1        2.00000       26.93658        6.70890        5.27481
       401         1        2.00000       27.21319       25.76047        1.08123
       402         1        2.00000       27.21319       25.76047        5.27480
       403         1        2.00000       27.21319        8.79395        3.17802
       404         1        2.00000       27.21319        8.79395        7.37159
       405         1        2.00000       27.48255       27.86161        7.37158
       406         1        2.00000       27.48255       27.86161        3.17801
       407         1        2.00000       27.48255       10.89509        5.27480
       408         1        2.00000       27.48255       10.89509        1.08123
       409         1        2.00000       27.73736       29.96661        1.08123
       410         1        2.00000       27.73736       29.96661        5.27480
       411         1        2.00000       27.73736       13.00009        7.37158
       412         1        2.00000       27.73736       13.00009        3.17801
       413         1        2.00000       27.98916       15.09746        5.27480
       414         1        2.00000       27.98916       15.09746        1.08123
       415         1        2.00000       27.98916       32.06398        7.37158
       416         1        2.00000       27.98916       32.06398        3.17801
       417         1        2.00000       28.24508       17.18532        3.17801
       418         1        2.00000       28.24508       17.18532        7.37158
       419         1        2.00000       28.24508        0.21880        1.08123
       420         1        2.00000       28.24508        0.21880        5.27480
       421         1        2.00000       28.50650       19.26616        1.08123
       422         1        2.00000       28.50650       19.26616        5.27480
       423         1        2.00000       28.50650        2.29964        3.17801
       424         1        2.00000       28.50650        2.29964        7.37158
       425         1        2.00000       28.77101       21.34412        7.37158
       426         1        2.00000       28.77101       21.34412        3.17801
       427         1        2.00000       28.77101        4.37760        5.27480
       428         1        2.00000       28.77101        4.37760        1.08123
       429         1        2.00000       29.03648       23.42435        1.08123
       430         1        2.00000       29.03648       23.42435        5.27480
       431         1        2.00000       29.03648        6.45783        7.37158
       432         1        2.00000       29.03648        6.45783        3.17801
       433         1        2.00000       29.30219       25.51198        3.17801
       434         1        2.00000       29.30219       25.51198        7.37158
       435         1        2.00000       29.30211        8.54546        1.08123
       436         1        2.00000       29.30211        8.54546        5.27480
       437         1        2.00000       29.56543       27.60681        1.08123
       438         1        2.00000       29.56543       27.60681        5.27480
       439         1        2.00000       29.56543       10.64028        7.37158
       440         1        2.00000       29.56543       10.64028        3.17801
       441         1        2.00000       29.82462       29.70309        7.37158
       442         1        2.00000       29.82462       29.70309        3.17801
       443         1        2.00000       29.82462       12.73656        5.27480
       444         1        2.00000       29.82462       12.73656        1.08123
       445         1        2.00000       30.08309       14.82864        7.37157
       446         1        2.00000       30.08309       14.82864        3.17800
       447         1        2.00000       30.08309       31.79516        5.27480
       448         1        2.00000       30.08309       31.79516        1.08123
       449         1        2.00000       30.34347       16.91572        5.27479
       450         1        2.00000       30.34347       16.91572        1.08122
       451         1        2.00000       30.34347       33.88225        7.37157
       452         1        2.00000       30.34347       33.88225        3.17800
       453         1        2.00000       30.60600       18.99972        3.17800
       454         1        2.00000       30.60600       18.99972        7.37157
       455         1        2.00000       30.60600        2.03320        1.08122
       456         1        2.00000       30.60600        2.03320        5.27479
       457         1        2.00000       30.86932       21.08331        5.27479
       458         1        2.00000       30.86932       21.08331        1.08122
       459         1        2.00000       30.86932        4.11679        7.37157
       460         1        2.00000       30.86932        4.11679        3.17800
       461         1        2.00000       31.13224       23.16870        3.17800
       462         1        2.00000       31.13224       23.16870        7.37157
       463         1        2.00000       31.13224        6.20218        1.08122
       464         1        2.00000       31.13224        6.20218        5.27479
       465         1        2.00000       31.39421       25.25718        1.08122
       466         1        2.00000       31.39421       25.25718        5.27479
       467         1        2.00000       31.39421        8.29066        7.37157
       468         1        2.00000       31.39421        8.29066        3.17800
       469         1        2.00000       31.65555       27.34830        3.17800
       470         1        2.00000       31.65555       27.34830        7.37157
       471         1        2.00000       31.65555       10.38178        1.08122
       472         1        2.00000       31.65555       10.38178        5.27479
       473         1        2.00000       31.91625       29.43977        5.27479
       474         1        2.00000       31.91625       29.43977        1.08122
       475         1        2.00000       31.91625       12.47324        7.37157
       476         1        2.00000       31.91625       12.47324        3.17800
       477         1        2.00000       32.17742       14.56284        1.08122
       478         1        2.00000       32.17742       14.56284        5.27479
       479         1        2.00000       32.17742       31.52936        3.17800
       480         1        2.00000       32.17742       31.52936        7.37157
       481         1        2.00000       32.43955       16.65020        7.37157
       482         1        2.00000       32.43955       16.65020        3.17800
       483         1        2.00000       32.43955       33.61672        5.27479
       484         1        2.00000       32.43955       33.61672        1.08122
       485         1        2.00000       32.70224       18.73640        5.27479
       486         1        2.00000       32.70224       18.73640        1.08122
       487         1        2.00000       32.70224        1.76988        7.37157
       488         1        2.00000       32.70224        1.76988        3.17800
       489         1        2.00000       32.96476       20.82271        3.17800
       490         1        2.00000       32.96476       20.82271        7.37157
       491         1        2.00000       32.96476        3.85619        5.27479
       492         1        2.00000       32.96476        3.85619        1.08122
       493         1        2.00000       33.22657       22.91006        1.08122
       494         1        2.00000       33.22657       22.91006        5.27479
       495         1        2.00000       33.22657        5.94354        3.17800
       496         1        2.00000       33.22657        5.94354        7.37157
       497         1        2.00000       33.48767        8.03212        5.27479
       498         1        2.00000       33.48767        8.03212        1.08122
       499         1        2.00000       33.48767       24.99864        3.17800
       500         1        2.00000       33.48767       24.99864        7.37157
       501         1        2.00000       33.74861       10.12148        7.37157
       502         1        2.00000       33.74861       10.12148        3.17800
       503         1        2.00000       33.74861       27.08800        5.27479
       504         1        2.00000       33.74861       27.08800        1.08122
       505         1        2.00000       34.00994       12.21074        1.08122
       506         1        2.00000       34.00994       12.21074        5.27479
       507         1        2.00000       34.00994       29.17726        3.17800
       508         1        2.00000       34.00994       29.17726        7.37157
       509         1        2.00000       34.27191       14.29925        7.37157
       510         1        2.00000       34.27191       14.29925        3.17800
       511         1        2.00000       34.27191       31.26577        1.08122
       512         1        2.00000       34.27191       31.26577        5.27479
       513         1        2.00000       34.53444       16.38691        5.27479
       514         1        2.00000       34.53444       16.38691        1.08122
       515         1        2.00000       34.53444       33.35343        7.37157
       516         1        2.00000       34.53444       33.35343        3.17800
       517         1        2.00000       34.79697        1.50771        5.27479
       518         1        2.00000       34.79697       18.47424        7.37157
       519         1        2.00000       34.79697        1.50771        1.08122
       520         1        2.00000       34.79697       18.47424        3.17800
       521         1        2.00000       35.05909        3.59524        7.37157
       522         1        2.00000       35.05909       20.56176        5.27479
       523         1        2.00000       35.05909        3.59524        3.17800
       524         1        2.00000       35.05909       20.56176        1.08122
       525         1        2.00000       35.32059        5.68328        5.27479
       526         1        2.00000       35.32059       22.64980        7.37157
       527         1        2.00000       35.32059        5.68328        1.08122
       528         1        2.00000       35.32059       22.64980        3.17800
       529         1        2.00000       35.58160        7.77175        7.37157
       530         1        2.00000       35.58160       24.73828        5.27479
       531         1        2.00000       35.58160        7.77175        3.17800
       532         1        2.00000       35.58160       24.73828        1.08122
       533         1        2.00000       35.84270        9.86037        5.27479
       534         1        2.00000       35.84270       26.82689        7.37157
       535         1        2.00000       35.84270        9.86037        1.08122
       536         1        2.00000       35.84270       26.82689        3.17800
       537         1        2.00000       36.10427       11.94878        7.37157
       538         1        2.00000       36.10427       28.91530        5.27479
       539         1        2.00000       36.10427       11.94878        3.17800
       540         1        2.00000       36.10427       28.91530        1.08122
       541         1        2.00000       36.36648       14.03688        5.27479
       542         1        2.00000       36.36648       31.00340        7.37157
       543         1        2.00000       36.36648       14.03688        1.08122
       544         1        2.00000       36.36648       31.00340        3.17800
       545         1        2.00000       36.62901       16.12471        7.37157
       546         1        2.00000       36.62901       33.09123        5.27479
       547         1        2.00000       36.62901       16.12471        3.17800
       548         1        2.00000       36.62901       33.09123        1.08122
       549         1        2.00000       36.89138       18.21251        5.27479
       550         1        2.00000       36.89138        1.24599        7.37157
       551         1        2.00000       36.89138       18.21251        1.08122
       552         1        2.00000       36.89138        1.24599        3.17800
       553         1        2.00000       37.15327       20.30048        7.37157
       554         1        2.00000       37.15327        3.33396        5.27479
       555         1        2.00000       37.15327       20.30048        3.17800
       556         1        2.00000       37.15327        3.33396        1.08122
       557         1        2.00000       37.41460       22.38872        5.27479
       558         1        2.00000       37.41460        5.42220        7.37157
       559         1        2.00000       37.41460       22.38872        1.08122
       560         1        2.00000       37.41460        5.42220        3.17800
       561         1        2.00000       37.67570       24.47713        7.37157
       562         1        2.00000       37.67570        7.51060        5.27479
       563         1        2.00000       37.67570       24.47713        3.17800
       564         1        2.00000       37.67570        7.51060        1.08122
       565         1        2.00000       37.93695       26.56547        5.27479
       566         1        2.00000       37.93695        9.59895        7.37157
       567         1        2.00000       37.93695       26.56547        1.08122
       568         1        2.00000       37.93695        9.59895        3.17800
       569         1        2.00000       38.19868       28.65361        7.37157
       570         1        2.00000       38.19868       11.68708        5.27479
       571         1        2.00000       38.19868       28.65361        3.17800
       572         1        2.00000       38.19868       11.68708        1.08122
       573         1        2.00000       38.46097       30.74157        5.27479
       574         1        2.00000       38.46097       13.77505        7.37157
       575         1        2.00000       38.46097       30.74157        1.08122
       576         1        2.00000       38.46097       13.77505        3.17801
       577         1        2.00000       38.72342       32.82944        7.37157
       578         1        2.00000       38.72342       15.86292        5.27480
       579         1        2.00000       38.72342       32.82944        3.17800
       580         1        2.00000       38.72342       15.86292        1.08123
       581         1        2.00000       38.98563        0.98436        5.27480
       582         1        2.00000       38.98563       17.95089        7.37158
       583         1        2.00000       38.98563        0.98436        1.08123
       584         1        2.00000       38.98563       17.95089        3.17801
       585         1        2.00000       39.24744        3.07254        7.37158
       586         1        2.00000       39.24744       20.03906        5.27480
       587         1        2.00000       39.24744        3.07254        3.17801
       588         1        2.00000       39.24744       20.03906        1.08123
       589         1        2.00000       39.50869        5.16088        5.27480
       590         1        2.00000       39.50869       22.12740        7.37158
       591         1        2.00000       39.50869        5.16088        1.08123
       592         1        2.00000       39.50869       22.12740        3.17801
       593         1        2.00000       39.76979        7.24925        7.37158
       594         1        2.00000       39.76979       24.21577        5.27480
       595         1        2.00000       39.76979        7.24925        3.17801
       596         1        2.00000       39.76979       24.21577        1.08123
       597         1        2.00000       40.03112        9.33749        5.27480
       598         1        2.00000       40.03112       26.30401        7.37158
       599         1        2.00000       40.03112        9.33749        1.08123
       600         1        2.00000       40.03112       26.30401        3.17801
       601         1        2.00000       40.29301       11.42546        7.37158
       602         1        2.00000       40.29301       28.39198        5.27480
       603         1        2.00000       40.29301       11.42546        3.17801
       604         1        2.00000       40.29301       28.39198        1.08123
       605         1        2.00000       40.55538       13.51326        5.27481
       606         1        2.00000       40.55538       30.47978        7.37158
       607         1        2.00000       40.55538       13.51326        1.08124
       608         1        2.00000       40.55538       30.47978        3.17801
       609         1        2.00000       40.81791       15.60109        7.37159
       610         1        2.00000       40.81791       32.56761        5.27481
       611         1        2.00000       40.81791       15.60109        3.17802
       612         1        2.00000       40.81791       32.56761        1.08124
       613         1        2.00000       41.08012       17.68919        5.27481
       614         1        2.00000       41.08012        0.72267        7.37159
       615         1        2.00000       41.08012       17.68919        1.08124
       616         1        2.00000       41.08012        0.72267        3.17802
       617         1        2.00000       41.34169       19.77764        7.37159
       618         1        2.00000       41.34169        2.81112        5.27481
       619         1        2.00000       41.34169       19.77764        3.17802
       620         1        2.00000       41.34169        2.81112        1.08124
       621         1        2.00000       41.60279       21.86625        5.27481
       622         1        2.00000       41.60279        4.89973        7.37159
       623         1        2.00000       41.60279       21.86625        1.08124
       624         1        2.00000       41.60279        4.89973        3.17802
       625         1        2.00000       41.86380       23.95469        7.37159
       626         1        2.00000       41.86380        6.98817        5.27481
       627         1        2.00000       41.86380       23.95469        3.17802
       628         1        2.00000       41.86380        6.98817        1.08124
       629         1        2.00000       42.12530       26.04273        5.27481
       630         1        2.00000       42.12530        9.07621        7.37159
       631         1        2.00000       42.12530       26.04273        1.08124
       632         1        2.00000       42.12530        9.07621        3.17802
       633         1        2.00000       42.38735       28.13026        7.37160
       634         1        2.00000       42.38735       11.16373        5.27481
       635         1        2.00000       42.38735       28.13026        3.17803
       636         1        2.00000       42.38735       11.16373        1.08124
       637         1        2.00000       42.64995       30.21758        5.27481
       638         1        2.00000       42.64995       13.25106        7.37160
       639         1        2.00000       42.64995       30.21758        1.08124
       640         1        2.00000       42.64995       13.25106        3.17803
       641         1        2.00000       42.91240       32.30524        7.37160
       642         1        2.00000       42.91240       15.33872        5.27481
       643         1        2.00000       42.91240       32.30524        3.17803
       644         1        2.00000       42.91240       15.33872        1.08124
       645         1        2.00000       43.17445        0.46071        5.27482
       646         1        2.00000       43.17445       17.42720        7.37161
       647         1        2.00000       43.17445        0.46071        1.08125
       648         1        2.00000       43.17445       17.42720        3.17804
       649         1        2.00000       43.43578        2.54997        7.37161
       650         1        2.00000       43.43578       19.51649        5.27482
       651         1        2.00000       43.43578        2.54997        3.17804
       652         1        2.00000       43.43578       19.51649        1.08125
       653         1        2.00000       43.69672        4.63933        5.27482
       654         1        2.00000       43.69672       21.60585        7.37161
       655         1        2.00000       43.69672        4.63933        1.08125
       656         1        2.00000       43.69672       21.60585        3.17804
       657         1        2.00000       43.95782        6.72790        7.37161
       658         1        2.00000       43.95782       23.69443        5.27482
       659         1        2.00000       43.95782        6.72790        3.17804
       660         1        2.00000       43.95782       23.69443        1.08125
       661         1        2.00000       44.21963        8.81526        5.27482
       662         1        2.00000       44.21963       25.78178        7.37161
       663         1        2.00000       44.21963        8.81526        1.08125
       664         1        2.00000       44.21963       25.78178        3.17804
       665         1        2.00000       44.48215       10.90157        7.37162
       666         1        2.00000       44.48215       27.86809        5.27483
       667         1        2.00000       44.48215       10.90157        3.17805
       668         1        2.00000       44.48215       27.86809        1.08126
       669         1        2.00000       44.74484       29.95426        7.37162
       670         1        2.00000       44.74484       29.95426        3.17805
       671         1        2.00000       44.74484       12.98774        1.08126
       672         1        2.00000       44.74484       12.98774        5.27483
       673         1        2.00000       45.00689       15.07513        7.37162
       674         1        2.00000       45.00689       15.07513        3.17805
       675         1        2.00000       45.00689       32.04165        1.08126
       676         1        2.00000       45.00689       32.04165        5.27483
       677         1        2.00000       45.26814       17.16469        1.08127
       678         1        2.00000       45.26814       17.16469        5.27484
       679         1        2.00000       45.26814        0.19817        7.37162
       680         1        2.00000       45.26814        0.19817        3.17805
       681         1        2.00000       45.52884       19.25615        7.37162
       682         1        2.00000       45.52884       19.25615        3.17805
       683         1        2.00000       45.52884        2.28963        1.08127
       684         1        2.00000       45.52884        2.28963        5.27484
       685         1        2.00000       45.79010       21.34728        1.08127
       686         1        2.00000       45.79010       21.34728        5.27484
       687         1        2.00000       45.79010        4.38076        3.17805
       688         1        2.00000       45.79010        4.38076        7.37162
       689         1        2.00000       46.05215       23.43576        7.37162
       690         1        2.00000       46.05215       23.43576        3.17805
       691         1        2.00000       46.05215        6.46923        1.08127
       692         1        2.00000       46.05215        6.46923        5.27484
       693         1        2.00000       46.31499       25.52114        1.08127
       694         1        2.00000       46.31499       25.52114        5.27484
       695         1        2.00000       46.31499        8.55462        7.37162
       696         1        2.00000       46.31499        8.55462        3.17805
       697         1        2.00000       46.57839       27.60474        7.37163
       698         1        2.00000       46.57839       27.60474        3.17806
       699         1        2.00000       46.57839       10.63821        1.08128
       700         1        2.00000       46.57839       10.63821        5.27485
       701         1        2.00000       46.84092       29.68873        5.27485
       702         1        2.00000       46.84092       29.68873        1.08128
       703         1        2.00000       46.84092       12.72221        3.17806
       704         1        2.00000       46.84092       12.72221        7.37163
       705         1        2.00000       47.10122       14.80930        5.27485
       706         1        2.00000       47.10122       14.80930        1.08128
       707         1        2.00000       47.10122       31.77582        7.37163
       708         1        2.00000       47.10122       31.77582        3.17806
       709         1        2.00000       47.35977       16.90137        7.37164
       710         1        2.00000       47.35977       16.90137        3.17807
       711         1        2.00000       47.35977       33.86789        5.27486
       712         1        2.00000       47.35977       33.86789        1.08129
       713         1        2.00000       47.61896       18.99765        1.08129
       714         1        2.00000       47.61896       18.99765        5.27486
       715         1        2.00000       47.61896        2.03113        3.17807
       716         1        2.00000       47.61896        2.03113        7.37164
       717         1        2.00000       47.88220       21.09244        7.37164
       718         1        2.00000       47.88220       21.09244        3.17807
       719         1        2.00000       47.88220        4.12592        1.08129
       720         1        2.00000       47.88220        4.12592        5.27486
       721         1        2.00000       48.14791       23.18007        1.08129
       722         1        2.00000       48.14791       23.18007        5.27486
       723         1        2.00000       48.14791        6.21355        7.37164
       724         1        2.00000       48.14791        6.21355        3.17807
       725         1        2.00000       48.41338       25.26030        7.37164
       726         1        2.00000       48.41338       25.26030        3.17807
       727         1        2.00000       48.41338        8.29378        5.27486
       728         1        2.00000       48.41338        8.29378        1.08130
       729         1        2.00000       48.67790       27.33826        1.08130
       730         1        2.00000       48.67790       27.33826        5.27486
       731         1        2.00000       48.67790       10.37174        7.37165
       732         1        2.00000       48.67790       10.37174        3.17808
       733         1        2.00000       48.93931       29.41910        7.37165
       734         1        2.00000       48.93931       29.41910        3.17808
       735         1        2.00000       48.93931       12.45258        1.08130
       736         1        2.00000       48.93931       12.45258        5.27486
       737         1        2.00000       49.19523       14.54045        7.37165
       738         1        2.00000       49.19523       14.54045        3.17808
       739         1        2.00000       49.19523       31.50697        5.27486
       740         1        2.00000       49.19523       31.50697        1.08130
       741         1        2.00000       49.44703       16.63778        1.08130
       742         1        2.00000       49.44703       16.63778        5.27487
       743         1        2.00000       49.44703       33.60430        3.17809
       744         1        2.00000       49.44703       33.60430        7.37166
       745         1        2.00000       49.70184       18.74278        3.17809
       746         1        2.00000       49.70184       18.74278        7.37166
       747         1        2.00000       49.70184        1.77626        5.27487
       748         1        2.00000       49.70184        1.77626        1.08130
       749         1        2.00000       49.97113       20.84395        1.08130
       750         1        2.00000       49.97113       20.84395        5.27487
       751         1        2.00000       49.97113        3.87743        7.37166
       752         1        2.00000       49.97113        3.87743        3.17809
       753         1        2.00000       50.24781       22.92897        7.37166
       754         1        2.00000       50.24781       22.92897        3.17809
       755         1        2.00000       50.24781        5.96244        5.27488
       756         1        2.00000       50.24781        5.96244        1.08131
       757         1        2.00000       50.52060       24.99830        1.08130
       758         1        2.00000       50.52060       24.99830        5.27487
       759         1        2.00000       50.52060        8.03178        7.37167
       760         1        2.00000       50.52060        8.03178        3.17810
       761         1        2.00000       50.78328       27.06347        7.37167
       762         1        2.00000       50.78328       27.06347        3.17810
       763         1        2.00000       50.78328       10.09695        1.08131
       764         1        2.00000       50.78328       10.09695        5.27488
       765         1        2.00000       51.04080       29.14163        5.27488
       766         1        2.00000       51.04080       29.14160        1.08131
       767         1        2.00000       51.04080       12.17511        7.37167
       768         1        2.00000       51.04080       12.17511        3.17810
       769         1        2.00000       51.28726       14.26980        1.08132
       770         1        2.00000       51.28726       14.26980        5.27489
       771         1        2.00000       51.28726       31.23632        7.37167
       772         1        2.00000       51.28726       31.23632        3.17811
       773         1        2.00000       51.52712       16.37772        7.37167
       774         1        2.00000       51.52712       16.37772        3.17811
       775         1        2.00000       51.52712       33.34424        1.08132
       776         1        2.00000       51.52712       33.34424        5.27489
       777         1        2.00000       51.77104       18.49582        5.27489
       778         1        2.00000       51.77104       18.49582        1.08132
       779         1        2.00000       51.77104        1.52929        7.37167
       780         1        2.00000       51.77104        1.52929        3.17811
       781         1        2.00000       52.05385       20.60319        3.17811
       782         1        2.00000       52.05385       20.60319        7.37167
       783         1        2.00000       52.05385        3.63667        1.08132
       784         1        2.00000       52.05385        3.63667        5.27489
       785         1        2.00000       52.35669       22.68075        1.08132
       786         1        2.00000       52.35669       22.68075        5.27489
       787         1        2.00000       52.35669        5.71422        7.37168
       788         1        2.00000       52.35669        5.71422        3.17811
       789         1        2.00000       52.64928       24.73176        3.17811
       790         1        2.00000       52.64928       24.73176        7.37168
       791         1        2.00000       52.64928        7.76524        5.27490
       792         1        2.00000       52.64928        7.76524        1.08133
       793         1        2.00000       52.90839       26.77755        5.27490
       794         1        2.00000       52.90839       26.77755        1.08133
       795         1        2.00000       52.90839        9.81103        3.17812
       796         1        2.00000       52.90839        9.81103        7.37169
       797         1        2.00000       53.13577       28.84251        7.37169
       798         1        2.00000       53.13577       28.84251        3.17812
       799         1        2.00000       53.13577       11.87599        1.08134
       800         1        2.00000       53.13577       11.87599        5.27491
       801         1        2.00000       53.37276       30.96815        1.08135
       802         1        2.00000       53.37276       30.96815        5.27491
       803         1        2.00000       53.37276       14.00162        7.37170
       804         1        2.00000       53.37276       14.00162        3.17813
       805         1        2.00000       53.59608       16.13737        5.27491
       806         1        2.00000       53.59608       16.13737        1.08135
       807         1        2.00000       53.59608       33.10389        7.37170
       808         1        2.00000       53.59608       33.10389        3.17813
       809         1        2.00000       53.82171       18.27084        7.37169
       810         1        2.00000       53.82171       18.27084        3.17812
       811         1        2.00000       53.82171        1.30432        5.27491
       812         1        2.00000       53.82171        1.30432        1.08134
       813         1        2.00000       54.12901       20.36302        5.27491
       814         1        2.00000       54.12901       20.36302        1.08134
       815         1        2.00000       54.12901        3.39649        7.37169
       816         1        2.00000       54.12901        3.39649        3.17812
       817         1        2.00000       54.47926       22.41261        3.17813
       818         1        2.00000       54.47926       22.41261        7.37170
       819         1        2.00000       54.47926        5.44608        1.08135
       820         1        2.00000       54.47926        5.44608        5.27491
       821         1        2.00000       54.81909       24.45225        5.27492
       822         1        2.00000       54.81909       24.45225        1.08135
       823         1        2.00000       54.81909        7.48573        3.17814
       824         1        2.00000       54.81909        7.48573        7.37171
       825         1        2.00000       55.07788       26.48176        3.17815
       826         1        2.00000       55.07788       26.48176        7.37172
       827         1        2.00000       55.07788        9.51523        1.08136
       828         1        2.00000       55.07788        9.51523        5.27493
       829         1        2.00000       55.25515       28.53589        1.08137
       830         1        2.00000       55.25515       28.53589        5.27494
       831         1        2.00000       55.25515       11.56937        3.17816
       832         1        2.00000       55.25515       11.56937        7.37172
       833         1        2.00000       55.38932       30.63974        7.37172
       834         1        2.00000       55.38932       30.63974        3.17816
       835         1        2.00000       55.38932       13.67322        1.08137
       836         1        2.00000       55.38932       13.67322        5.27494
       837         1        2.00000       55.66162       16.01087        7.37173
       838         1        2.00000       55.66162       16.01087        3.17816
       839         1        2.00000       55.66162       32.97739        1.08137
       840         1        2.00000       55.66162       32.97739        5.27494
       841         1        2.00000       55.85464       18.09412        5.27492
       842         1        2.00000       55.85464       18.09412        1.08135
       843         1        2.00000       55.85464        1.12760        7.37171
       844         1        2.00000       55.85464        1.12760        3.17814
       845         1        2.00000       56.23225       20.06929        3.17814
       846         1        2.00000       56.23225       20.06929        7.37171
       847         1        2.00000       56.23225        3.10277        5.27492
       848         1        2.00000       56.23225        3.10277        1.08135
       849         1        2.00000       56.59673       22.08027        1.08136
       850         1        2.00000       56.59673       22.08027        5.27493
       851         1        2.00000       56.59673        5.11374        3.17815
       852         1        2.00000       56.59673        5.11374        7.37172
       853         1        2.00000       57.00774       24.10288        3.17816
       854         1        2.00000       57.00774       24.10288        7.37173
       855         1        2.00000       57.00774        7.13636        1.08138
       856         1        2.00000       57.00774        7.13636        5.27495
       857         1        2.00000       57.34383       26.17673        1.08140
       858         1        2.00000       57.34383       26.17673        5.27497
       859         1        2.00000       57.34383        9.21021        3.17818
       860         1        2.00000       57.34383        9.21021        7.37175
       861         1        2.00000       57.40348       28.30488        3.17819
       862         1        2.00000       57.40348       28.30488        7.37176
       863         1        2.00000       57.40348       11.33839        1.08140
       864         1        2.00000       57.40348       11.33839        5.27497
       865         1        2.00000       57.42567       30.40554        1.08140
       866         1        2.00000       57.42567       30.40554        5.27498
       867         1        2.00000       57.42567       13.43901        3.17820
       868         1        2.00000       57.42567       13.43901        7.37177
       869         1        2.00000       57.53367       32.46035        7.37177
       870         1        2.00000       57.53367       32.46035        3.17820
       871         1        2.00000       57.53367       15.49383        1.08141
       872         1        2.00000       57.53367       15.49383        5.27498
       873         1        2.00000       59.41550       32.46028        5.27501
       874         1        2.00000       59.41550       32.46028        1.08144
       875         1        2.00000       59.41550       15.49376        7.37179
       876         1        2.00000       59.41550       15.49376        3.17822
       877         1        2.00000       59.52342       30.40547        7.37180
       878         1        2.00000       59.52342       30.40547        3.17823
       879         1        2.00000       59.52350       13.43894        5.27502
       880         1        2.00000       59.52350       13.43894        1.08145
       881         1        2.00000       59.54561       11.33832        7.37180
       882         1        2.00000       59.54561       11.33832        3.17823
       883         1        2.00000       59.54561       28.30484        5.27502
       884         1        2.00000       59.54561       28.30484        1.08145
       885         1        2.00000       59.60526        9.21014        5.27502
       886         1        2.00000       59.60526        9.21014        1.08145
       887         1        2.00000       59.60526       26.17666        7.37181
       888         1        2.00000       59.60526       26.17666        3.17824
       889         1        2.00000       59.94135        7.13622        7.37183
       890         1        2.00000       59.94135        7.13622        3.17826
       891         1        2.00000       59.94143       24.10274        5.27504
       892         1        2.00000       59.94143       24.10274        1.08147
       893         1        2.00000       60.35236        5.11357        1.08148
       894         1        2.00000       60.35236        5.11357        5.27505
       895         1        2.00000       60.35236       22.08010        7.37183
       896         1        2.00000       60.35236       22.08010        3.17826
       897         1        2.00000       60.71684        3.10260        7.37184
       898         1        2.00000       60.71684        3.10260        3.17827
       899         1        2.00000       60.71684       20.06912        1.08149
       900         1        2.00000       60.71684       20.06912        5.27506
       901         1        2.00000       61.09445        1.12743        5.27506
       902         1        2.00000       61.09445        1.12743        1.08149
       903         1        2.00000       61.09445       18.09391        7.37184
       904         1        2.00000       61.09445       18.09391        3.17827
       905         1        2.00000       61.28755       32.97722        7.37183
       906         1        2.00000       61.28755       32.97722        3.17826
       907         1        2.00000       61.28755       16.01070        1.08147
       908         1        2.00000       61.28755       16.01070        5.27504
       909         1        2.00000       61.55977       30.63961        1.08147
       910         1        2.00000       61.55977       30.63961        5.27504
       911         1        2.00000       61.55977       13.67308        3.17826
       912         1        2.00000       61.55977       13.67308        7.37183
       913         1        2.00000       61.69394       11.56923        5.27505
       914         1        2.00000       61.69394       11.56923        1.08148
       915         1        2.00000       61.69394       28.53576        7.37183
       916         1        2.00000       61.69394       28.53576        3.17826
       917         1        2.00000       61.87121        9.51510        7.37184
       918         1        2.00000       61.87121        9.51510        3.17827
       919         1        2.00000       61.87121       26.48162        1.08148
       920         1        2.00000       61.87121       26.48162        5.27505
       921         1        2.00000       62.13000        7.48556        1.08150
       922         1        2.00000       62.13000        7.48556        5.27507
       923         1        2.00000       62.13000       24.45208        3.17827
       924         1        2.00000       62.13000       24.45208        7.37184
       925         1        2.00000       62.46983        5.44588        7.37186
       926         1        2.00000       62.46983        5.44588        3.17829
       927         1        2.00000       62.46991       22.41240        5.27507
       928         1        2.00000       62.46991       22.41240        1.08150
       929         1        2.00000       62.82008        3.39629        1.08150
       930         1        2.00000       62.82008        3.39629        5.27507
       931         1        2.00000       62.82016       20.36281        3.17828
       932         1        2.00000       62.82016       20.36281        7.37185
       933         1        2.00000       63.12746        1.30411        3.17829
       934         1        2.00000       63.12746        1.30411        7.37186
       935         1        2.00000       63.12746       18.27064        5.27507
       936         1        2.00000       63.12746       18.27064        1.08150
       937         1        2.00000       63.35309       33.10369        5.27506
       938         1        2.00000       63.35309       33.10369        1.08149
       939         1        2.00000       63.35309       16.13716        3.17827
       940         1        2.00000       63.35309       16.13716        7.37184
       941         1        2.00000       63.57633       30.96794        7.37184
       942         1        2.00000       63.57633       30.96794        3.17827
       943         1        2.00000       63.57633       14.00142        5.27506
       944         1        2.00000       63.57633       14.00142        1.08150
       945         1        2.00000       63.81332       11.87579        7.37185
       946         1        2.00000       63.81332       11.87579        3.17828
       947         1        2.00000       63.81332       28.84231        5.27507
       948         1        2.00000       63.81332       28.84231        1.08150
       949         1        2.00000       64.04070        9.81082        5.27507
       950         1        2.00000       64.04070        9.81082        1.08150
       951         1        2.00000       64.04070       26.77735        3.17828
       952         1        2.00000       64.04070       26.77735        7.37185
       953         1        2.00000       64.29981        7.76503        7.37187
       954         1        2.00000       64.29981        7.76503        3.17830
       955         1        2.00000       64.29981       24.73156        5.27507
       956         1        2.00000       64.29981       24.73156        1.08150
       957         1        2.00000       64.59248        5.71402        5.27509
       958         1        2.00000       64.59248        5.71402        1.08152
       959         1        2.00000       64.59248       22.68054        3.17829
       960         1        2.00000       64.59248       22.68054        7.37186
       961         1        2.00000       64.89524        3.63643        7.37188
       962         1        2.00000       64.89524        3.63643        3.17831
       963         1        2.00000       64.89524       20.60296        5.27508
       964         1        2.00000       64.89524       20.60296        1.08150
       965         1        2.00000       65.17813        1.52909        1.08151
       966         1        2.00000       65.17813        1.52909        5.27508
       967         1        2.00000       65.17813       18.49561        7.37187
       968         1        2.00000       65.17813       18.49561        3.17829
       969         1        2.00000       65.42205       33.34400        7.37186
       970         1        2.00000       65.42205       33.34400        3.17829
       971         1        2.00000       65.42205       16.37748        1.08150
       972         1        2.00000       65.42205       16.37748        5.27507
       973         1        2.00000       65.66183       31.23605        1.08150
       974         1        2.00000       65.66183       31.23605        5.27507
       975         1        2.00000       65.66183       14.26952        7.37187
       976         1        2.00000       65.66183       14.26952        3.17830
       977         1        2.00000       65.90829       12.17484        5.27509
       978         1        2.00000       65.90829       12.17484        1.08152
       979         1        2.00000       65.90829       29.14136        7.37187
       980         1        2.00000       65.90829       29.14136        3.17830
       981         1        2.00000       66.16581       10.09668        3.17831
       982         1        2.00000       66.16581       10.09668        7.37188
       983         1        2.00000       66.16581       27.06320        5.27508
       984         1        2.00000       66.16581       27.06320        1.08151
       985         1        2.00000       66.42849        8.03151        1.08154
       986         1        2.00000       66.42849        8.03151        5.27511
       987         1        2.00000       66.42849       24.99803        7.37187
       988         1        2.00000       66.42849       24.99803        3.17831
       989         1        2.00000       66.70128        5.96221        7.37189
       990         1        2.00000       66.70128        5.96221        3.17832
       991         1        2.00000       66.70128       22.92873        5.27509
       992         1        2.00000       66.70128       22.92873        1.08152
       993         1        2.00000       66.97796        3.87716        1.08154
       994         1        2.00000       66.97796        3.87716        5.27511
       995         1        2.00000       66.97796       20.84368        3.17831
       996         1        2.00000       66.97796       20.84368        7.37188
       997         1        2.00000       67.24725        1.77599        7.37189
       998         1        2.00000       67.24725        1.77599        3.17832
       999         1        2.00000       67.24725       18.74254        1.08152
      1000         1        2.00000       67.24725       18.74254        5.27509
      1001         1        2.00000       67.50214       33.60403        5.27510
      1002         1        2.00000       67.50214       33.60403        1.08153
      1003         1        2.00000       67.50214       16.63751        3.17831
      1004         1        2.00000       67.50214       16.63751        7.37188
      1005         1        2.00000       67.75385       31.50670        7.37188
      1006         1        2.00000       67.75385       31.50670        3.17831
      1007         1        2.00000       67.75393       14.54017        5.27510
      1008         1        2.00000       67.75393       14.54017        1.08153
      1009         1        2.00000       68.00978       12.45227        3.17832
      1010         1        2.00000       68.00978       12.45227        7.37189
      1011         1        2.00000       68.00978       29.41880        5.27510
      1012         1        2.00000       68.00978       29.41880        1.08153
      1013         1        2.00000       68.27119       10.37143        5.27512
      1014         1        2.00000       68.27119       10.37143        1.08155
      1015         1        2.00000       68.27119       27.33795        3.17831
      1016         1        2.00000       68.27119       27.33795        7.37188
      1017         1        2.00000       68.53579        8.29347        3.17834
      1018         1        2.00000       68.53579        8.29347        7.37191
      1019         1        2.00000       68.53579       25.26000        1.08153
      1020         1        2.00000       68.53579       25.26000        5.27510
      1021         1        2.00000       68.80126        6.21324        5.27513
      1022         1        2.00000       68.80126        6.21324        1.08156
      1023         1        2.00000       68.80126       23.17976        7.37189
      1024         1        2.00000       68.80126       23.17976        3.17832
      1025         1        2.00000       69.06689        4.12561        7.37192
      1026         1        2.00000       69.06689        4.12561        3.17835
      1027         1        2.00000       69.06689       21.09214        5.27511
      1028         1        2.00000       69.06689       21.09214        1.08154
      1029         1        2.00000       69.33021        2.03079        5.27512
      1030         1        2.00000       69.33021        2.03079        1.08156
      1031         1        2.00000       69.33021       18.99731        7.37190
      1032         1        2.00000       69.33021       18.99731        3.17832
      1033         1        2.00000       69.58932       33.86759        7.37190
      1034         1        2.00000       69.58932       33.86759        3.17833
      1035         1        2.00000       69.58932       16.90107        1.08155
      1036         1        2.00000       69.58932       16.90107        5.27512
      1037         1        2.00000       69.84787       31.77548        1.08155
      1038         1        2.00000       69.84787       31.77548        5.27512
      1039         1        2.00000       69.84787       14.80896        3.17833
      1040         1        2.00000       69.84787       14.80896        7.37191
      1041         1        2.00000       70.10817       12.72187        1.08156
      1042         1        2.00000       70.10817       12.72187        5.27512
      1043         1        2.00000       70.10817       29.68839        7.37190
      1044         1        2.00000       70.10817       29.68839        3.17833
      1045         1        2.00000       70.37078       10.63787        3.17835
      1046         1        2.00000       70.37078       10.63787        7.37192
      1047         1        2.00000       70.37070       27.60440        5.27512
      1048         1        2.00000       70.37070       27.60440        1.08155
      1049         1        2.00000       70.63410        8.55428        1.08157
      1050         1        2.00000       70.63410        8.55428        5.27514
      1051         1        2.00000       70.63410       25.52081        7.37190
      1052         1        2.00000       70.63410       25.52081        3.17833
      1053         1        2.00000       70.89702        6.46889        7.37193
      1054         1        2.00000       70.89702        6.46889        3.17837
      1055         1        2.00000       70.89702       23.43542        5.27512
      1056         1        2.00000       70.89702       23.43542        1.08155
      1057         1        2.00000       71.15899        4.38042        1.08158
      1058         1        2.00000       71.15899        4.38042        5.27515
      1059         1        2.00000       71.15899       21.34694        7.37191
      1060         1        2.00000       71.15899       21.34694        3.17834
      1061         1        2.00000       71.42025        2.28929        7.37193
      1062         1        2.00000       71.42025        2.28929        3.17836
      1063         1        2.00000       71.42025       19.25582        5.27512
      1064         1        2.00000       71.42025       19.25582        1.08156
      1065         1        2.00000       71.68102        0.19783        1.08156
      1066         1        2.00000       71.68102        0.19783        5.27513
      1067         1        2.00000       71.68102       17.16435        7.37192
      1068         1        2.00000       71.68102       17.16435        3.17835
      1069         1        2.00000       71.94220       32.04128        3.17835
      1070         1        2.00000       71.94220       32.04128        7.37192
      1071         1        2.00000       71.94220       15.07476        1.08157
      1072         1        2.00000       71.94220       15.07476        5.27514
      1073         1        2.00000       72.20425       12.98740        3.17837
      1074         1        2.00000       72.20425       29.95392        1.08156
      1075         1        2.00000       72.20425       29.95392        5.27512
      1076         1        2.00000       72.20425       12.98740        7.37193
      1077         1        2.00000       72.46694       10.90119        1.08158
      1078         1        2.00000       72.46694       10.90119        5.27516
      1079         1        2.00000       72.46694       27.86772        7.37191
      1080         1        2.00000       72.46694       27.86772        3.17834
      1081         1        2.00000       72.72946        8.81489        7.37195
      1082         1        2.00000       72.72946        8.81489        3.17838
      1083         1        2.00000       72.72946       25.78141        1.08156
      1084         1        2.00000       72.72946       25.78141        5.27512
      1085         1        2.00000       72.99127        6.72753        1.08161
      1086         1        2.00000       72.99127        6.72753        5.27517
      1087         1        2.00000       72.99127       23.69405        3.17834
      1088         1        2.00000       72.99127       23.69405        7.37191
      1089         1        2.00000       73.25237        4.63895        7.37195
      1090         1        2.00000       73.25237        4.63895        3.17838
      1091         1        2.00000       73.25245       21.60548        1.08156
      1092         1        2.00000       73.25245       21.60548        5.27513
      1093         1        2.00000       73.51339        2.54959        1.08159
      1094         1        2.00000       73.51339        2.54959        5.27516
      1095         1        2.00000       73.51339       19.51612        7.37192
      1096         1        2.00000       73.51339       19.51612        3.17835
      1097         1        2.00000       73.77472       17.42682        5.27514
      1098         1        2.00000       73.77472       17.42682        1.08157
      1099         1        2.00000       73.77464        0.46030        3.17837
      1100         1        2.00000       73.77464        0.46030        7.37193
      1101         1        2.00000       74.03669       15.33835        7.37193
      1102         1        2.00000       74.03669       15.33835        3.17837
      1103         1        2.00000       74.03669       32.30487        5.27514
      1104         1        2.00000       74.03669       32.30487        1.08157
      1105         1        2.00000       74.29922       13.25068        1.08159
      1106         1        2.00000       74.29922       13.25068        5.27516
      1107         1        2.00000       74.29922       30.21721        7.37192
      1108         1        2.00000       74.29922       30.21721        3.17835
      1109         1        2.00000       74.56174       28.12988        1.08156
      1110         1        2.00000       74.56174       11.16333        3.17838
      1111         1        2.00000       74.56174       28.12988        5.27513
      1112         1        2.00000       74.56174       11.16336        7.37195
      1113         1        2.00000       74.82387       26.04236        3.17834
      1114         1        2.00000       74.82387        9.07580        1.08161
      1115         1        2.00000       74.82387       26.04236        7.37191
      1116         1        2.00000       74.82387        9.07580        5.27518
      1117         1        2.00000       75.08529       23.95432        1.08156
      1118         1        2.00000       75.08529        6.98776        3.17842
      1119         1        2.00000       75.08529       23.95432        5.27512
      1120         1        2.00000       75.08529        6.98776        7.37198
      1121         1        2.00000       75.34638       21.86584        3.17834
      1122         1        2.00000       75.34630        4.89932        1.08161
      1123         1        2.00000       75.34638       21.86584        7.37191
      1124         1        2.00000       75.34630        4.89929        5.27518
      1125         1        2.00000       75.60748       19.77723        1.08156
      1126         1        2.00000       75.60740        2.81071        3.17838
      1127         1        2.00000       75.60748       19.77723        5.27513
      1128         1        2.00000       75.60740        2.81071        7.37195
      1129         1        2.00000       75.86905       17.68879        3.17836
      1130         1        2.00000       75.86905        0.72226        1.08159
      1131         1        2.00000       75.86905       17.68879        7.37193
      1132         1        2.00000       75.86905        0.72226        5.27516
      1133         1        2.00000       76.13126       15.60068        1.08158
      1134         1        2.00000       76.13118       32.56724        3.17836
      1135         1        2.00000       76.13126       15.60072        5.27515
      1136         1        2.00000       76.13118       32.56724        7.37193
      1137         1        2.00000       76.39371       13.51285        3.17838
      1138         1        2.00000       76.39371       30.47941        1.08156
      1139         1        2.00000       76.39371       13.51285        7.37195
      1140         1        2.00000       76.39371       30.47941        5.27513
      1141         1        2.00000       76.65608       11.42505        1.08161
      1142         1        2.00000       76.65608       28.39161        3.17835
      1143         1        2.00000       76.65608       11.42505        5.27518
      1144         1        2.00000       76.65608       28.39161        7.37191
      1145         1        2.00000       76.91797        9.33705        3.17842
      1146         1        2.00000       76.91797       26.30364        1.08155
      1147         1        2.00000       76.91797        9.33705        7.37199
      1148         1        2.00000       76.91797       26.30364        5.27512
      1149         1        2.00000       77.17930        7.24881        1.08165
      1150         1        2.00000       77.17930       24.21540        3.17832
      1151         1        2.00000       77.17930        7.24878        5.27526
      1152         1        2.00000       77.17930       24.21540        7.37190
      1153         1        2.00000       77.44040        5.16044        3.17842
      1154         1        2.00000       77.44048       22.12703        1.08155
      1155         1        2.00000       77.44040        5.16044        7.37199
      1156         1        2.00000       77.44040       22.12703        5.27512
      1157         1        2.00000       77.70173        3.07209        1.08161
      1158         1        2.00000       77.70173       20.03865        3.17833
      1159         1        2.00000       77.70165        3.07209        5.27517
      1160         1        2.00000       77.70173       20.03865        7.37190
      1161         1        2.00000       77.96346        0.98396        3.17837
      1162         1        2.00000       77.96346       17.95051        1.08156
      1163         1        2.00000       77.96346        0.98396        7.37194
      1164         1        2.00000       77.96346       17.95051        5.27513
      1165         1        2.00000       78.22567       32.82903        1.08157
      1166         1        2.00000       78.22567       15.86251        3.17837
      1167         1        2.00000       78.22567       32.82903        5.27514
      1168         1        2.00000       78.22567       15.86251        7.37193
      1169         1        2.00000       78.48812       30.74117        3.17835
      1170         1        2.00000       78.48820       13.77464        1.08160
      1171         1        2.00000       78.48812       30.74117        7.37192
      1172         1        2.00000       78.48820       13.77464        5.27516
      1173         1        2.00000       78.75041       28.65323        1.08156
      1174         1        2.00000       78.75041       11.68664        3.17841
      1175         1        2.00000       78.75041       28.65323        5.27512
      1176         1        2.00000       78.75041       11.68668        7.37197
      1177         1        2.00000       79.01214       26.56506        3.17832
      1178         1        2.00000       79.01214        9.59847        1.08164
      1179         1        2.00000       79.01214       26.56506        7.37190
      1180         1        2.00000       79.01214        9.59847        5.27526
      1181         1        2.00000       79.27339       24.47672        1.08154
      1182         1        2.00000       79.27339        7.51010        3.17847
      1183         1        2.00000       79.27339       24.47672        5.27510
      1184         1        2.00000       79.27339        7.51010        7.37203
      1185         2       -2.00000        0.00493       22.38834        1.08154
      1186         2       -2.00000        0.00493        5.42179        3.17842
      1187         2       -2.00000        0.00493       22.38834        5.27511
      1188         2       -2.00000        0.00501        5.42169        7.37205
      1189         2       -2.00000        0.26634       20.30010        3.17832
      1190         2       -2.00000        0.26634        3.33351        1.08162
      1191         2       -2.00000        0.26634       20.30010        7.37189
      1192         2       -2.00000        0.26634        3.33355        5.27517
      1193         2       -2.00000        0.52824       18.21210        1.08155
      1194         2       -2.00000        0.52824        1.24558        3.17837
      1195         2       -2.00000        0.52824       18.21210        5.27512
      1196         2       -2.00000        0.52824        1.24558        7.37194
      1197         2       -2.00000        0.79060       16.12430        3.17835
      1198         2       -2.00000        0.79060       33.09083        1.08157
      1199         2       -2.00000        0.79060       16.12430        7.37192
      1200         2       -2.00000        0.79060       33.09083        5.27514
      1201         2       -2.00000        1.05305       14.03647        1.08158
      1202         2       -2.00000        1.05305       31.00303        3.17834
      1203         2       -2.00000        1.05305       14.03647        5.27515
      1204         2       -2.00000        1.05305       31.00303        7.37191
      1205         2       -2.00000        1.31526       11.94837        3.17838
      1206         2       -2.00000        1.31526       28.91492        1.08155
      1207         2       -2.00000        1.31526       11.94837        7.37195
      1208         2       -2.00000        1.31526       28.91492        5.27512
      1209         2       -2.00000        1.57683        9.85992        1.08162
      1210         2       -2.00000        1.57683       26.82648        3.17832
      1211         2       -2.00000        1.57683        9.85989        5.27519
      1212         2       -2.00000        1.57683       26.82648        7.37188
      1213         2       -2.00000        1.83793        7.77128        3.17845
      1214         2       -2.00000        1.83793       24.73787        1.08152
      1215         2       -2.00000        1.83801        7.77131        7.37201
      1216         2       -2.00000        1.83793       24.73787        5.27510
      1217         2       -2.00000        2.09902        5.68283        1.08162
      1218         2       -2.00000        2.09902       22.64939        3.17831
      1219         2       -2.00000        2.09902        5.68280        5.27518
      1220         2       -2.00000        2.09902       22.64939        7.37188
      1221         2       -2.00000        2.36044        3.59483        3.17837
      1222         2       -2.00000        2.36044       20.56139        1.08153
      1223         2       -2.00000        2.36052        3.59480        7.37194
      1224         2       -2.00000        2.36044       20.56139        5.27510
      1225         2       -2.00000        2.62257        1.50731        1.08157
      1226         2       -2.00000        2.62257       18.47386        3.17832
      1227         2       -2.00000        2.62257        1.50731        5.27514
      1228         2       -2.00000        2.62257       18.47386        7.37189
      1229         2       -2.00000        2.88509       33.35306        3.17834
      1230         2       -2.00000        2.88509       16.38654        1.08155
      1231         2       -2.00000        2.88509       33.35306        7.37191
      1232         2       -2.00000        2.88509       16.38654        5.27512
      1233         2       -2.00000        3.14762       31.26540        1.08155
      1234         2       -2.00000        3.14762       14.29888        3.17834
      1235         2       -2.00000        3.14762       31.26540        5.27512
      1236         2       -2.00000        3.14762       14.29888        7.37191
      1237         2       -2.00000        3.40959       29.17692        3.17832
      1238         2       -2.00000        3.40959       12.21037        1.08157
      1239         2       -2.00000        3.40959       29.17692        7.37189
      1240         2       -2.00000        3.40959       12.21037        5.27514
      1241         2       -2.00000        3.67093       27.08763        1.08152
      1242         2       -2.00000        3.67093       10.12107        3.17837
      1243         2       -2.00000        3.67093       27.08763        5.27510
      1244         2       -2.00000        3.67093       10.12107        7.37193
      1245         2       -2.00000        3.93186       24.99824        3.17831
      1246         2       -2.00000        3.93186        8.03168        1.08161
      1247         2       -2.00000        3.93186       24.99824        7.37188
      1248         2       -2.00000        3.93186        8.03168        5.27516
      1249         2       -2.00000        4.19304       22.90966        1.08151
      1250         2       -2.00000        4.19304        5.94314        3.17837
      1251         2       -2.00000        4.19304       22.90966        5.27508
      1252         2       -2.00000        4.19304        5.94310        7.37193
      1253         2       -2.00000        4.45485       20.82233        3.17831
      1254         2       -2.00000        4.45485        3.85578        1.08156
      1255         2       -2.00000        4.45485       20.82233        7.37187
      1256         2       -2.00000        4.45485        3.85578        5.27512
      1257         2       -2.00000        4.71738       18.73603        1.08152
      1258         2       -2.00000        4.71738        1.76951        3.17833
      1259         2       -2.00000        4.71738       18.73603        5.27509
      1260         2       -2.00000        4.71738        1.76951        7.37190
      1261         2       -2.00000        4.98006       33.61642        1.08153
      1262         2       -2.00000        4.98006       33.61642        5.27510
      1263         2       -2.00000        4.98006       16.64986        7.37188
      1264         2       -2.00000        4.98006       16.64986        3.17831
      1265         2       -2.00000        5.24211       31.52906        7.37188
      1266         2       -2.00000        5.24211       31.52906        3.17831
      1267         2       -2.00000        5.24211       14.56250        5.27511
      1268         2       -2.00000        5.24211       14.56250        1.08154
      1269         2       -2.00000        5.50329       29.43946        1.08151
      1270         2       -2.00000        5.50329       29.43946        5.27508
      1271         2       -2.00000        5.50321       12.47291        7.37189
      1272         2       -2.00000        5.50321       12.47291        3.17832
      1273         2       -2.00000        5.76398       10.38141        5.27512
      1274         2       -2.00000        5.76398       10.38141        1.08155
      1275         2       -2.00000        5.76398       27.34796        7.37187
      1276         2       -2.00000        5.76398       27.34796        3.17830
      1277         2       -2.00000        6.02524        8.29025        3.17834
      1278         2       -2.00000        6.02524        8.29025        7.37191
      1279         2       -2.00000        6.02524       25.25677        5.27507
      1280         2       -2.00000        6.02524       25.25677        1.08150
      1281         2       -2.00000        6.28737        6.20177        5.27512
      1282         2       -2.00000        6.28737        6.20177        1.08155
      1283         2       -2.00000        6.28737       23.16830        3.17829
      1284         2       -2.00000        6.28737       23.16830        7.37186
      1285         2       -2.00000        6.55029        4.11642        7.37188
      1286         2       -2.00000        6.55029        4.11642        3.17831
      1287         2       -2.00000        6.55029       21.08294        5.27507
      1288         2       -2.00000        6.55029       21.08294        1.08150
      1289         2       -2.00000        6.81362        2.03289        5.27509
      1290         2       -2.00000        6.81362        2.03289        1.08152
      1291         2       -2.00000        6.81362       18.99942        3.17829
      1292         2       -2.00000        6.81362       18.99942        7.37186
      1293         2       -2.00000        7.07622       33.88194        7.37186
      1294         2       -2.00000        7.07622       33.88194        3.17829
      1295         2       -2.00000        7.07614       16.91542        5.27507
      1296         2       -2.00000        7.07614       16.91542        1.08150
      1297         2       -2.00000        7.33644       31.79489        5.27507
      1298         2       -2.00000        7.33644       31.79489        1.08150
      1299         2       -2.00000        7.33644       14.82837        3.17829
      1300         2       -2.00000        7.33644       14.82837        7.37186
      1301         2       -2.00000        7.59491       12.73626        5.27507
      1302         2       -2.00000        7.59491       12.73626        1.08151
      1303         2       -2.00000        7.59491       29.70278        3.17827
      1304         2       -2.00000        7.59491       29.70278        7.37184
      1305         2       -2.00000        7.85402       10.63994        3.17830
      1306         2       -2.00000        7.85402       10.63994        7.37187
      1307         2       -2.00000        7.85402       27.60647        5.27506
      1308         2       -2.00000        7.85402       27.60647        1.08149
      1309         2       -2.00000        8.11734        8.54512        5.27508
      1310         2       -2.00000        8.11734        8.54512        1.08151
      1311         2       -2.00000        8.11734       25.51164        7.37184
      1312         2       -2.00000        8.11734       25.51164        3.17827
      1313         2       -2.00000        8.38313        6.45742        7.37187
      1314         2       -2.00000        8.38313        6.45742        3.17830
      1315         2       -2.00000        8.38313       23.42395        1.08148
      1316         2       -2.00000        8.38313       23.42395        5.27505
      1317         2       -2.00000        8.64868        4.37723        5.27507
      1318         2       -2.00000        8.64868        4.37723        1.08150
      1319         2       -2.00000        8.64868       21.34375        3.17826
      1320         2       -2.00000        8.64868       21.34375        7.37183
      1321         2       -2.00000        8.91328        2.29937        7.37184
      1322         2       -2.00000        8.91328        2.29937        3.17827
      1323         2       -2.00000        8.91328       19.26589        5.27505
      1324         2       -2.00000        8.91328       19.26589        1.08148
      1325         2       -2.00000        9.17453        0.21856        5.27505
      1326         2       -2.00000        9.17453        0.21856        1.08148
      1327         2       -2.00000        9.17453       17.18509        3.17826
      1328         2       -2.00000        9.17453       17.18509        7.37183
      1329         2       -2.00000        9.43046       32.06371        3.17825
      1330         2       -2.00000        9.43046       15.09718        5.27504
      1331         2       -2.00000        9.43046       15.09718        1.08147
      1332         2       -2.00000        9.43046       32.06371        7.37182
      1333         2       -2.00000        9.68209       12.99985        3.17826
      1334         2       -2.00000        9.68209       12.99985        7.37183
      1335         2       -2.00000        9.68209       29.96637        5.27503
      1336         2       -2.00000        9.68209       29.96637        1.08146
      1337         2       -2.00000        9.93690       10.89485        5.27505
      1338         2       -2.00000        9.93690       10.89485        1.08148
      1339         2       -2.00000        9.93690       27.86137        3.17825
      1340         2       -2.00000        9.93690       27.86137        7.37182
      1341         2       -2.00000       10.20619        8.79365        7.37183
      1342         2       -2.00000       10.20619        8.79365        3.17826
      1343         2       -2.00000       10.20619       25.76017        1.08146
      1344         2       -2.00000       10.20619       25.76017        5.27503
      1345         2       -2.00000       10.48303        6.70866        5.27505
      1346         2       -2.00000       10.48303        6.70866        1.08148
      1347         2       -2.00000       10.48303       23.67519        3.17824
      1348         2       -2.00000       10.48303       23.67519        7.37182
      1349         2       -2.00000       10.75598        4.63919        7.37183
      1350         2       -2.00000       10.75598        4.63919        3.17826
      1351         2       -2.00000       10.75598       21.60571        5.27502
      1352         2       -2.00000       10.75598       21.60571        1.08145
      1353         2       -2.00000       11.01874        2.57399        5.27503
      1354         2       -2.00000       11.01874        2.57399        1.08146
      1355         2       -2.00000       11.01874       19.54051        7.37180
      1356         2       -2.00000       11.01874       19.54051        3.17823
      1357         2       -2.00000       11.27618        0.49603        3.17823
      1358         2       -2.00000       11.27618        0.49603        7.37180
      1359         2       -2.00000       11.27618       17.46256        5.27502
      1360         2       -2.00000       11.27618       17.46256        1.08145
      1361         2       -2.00000       11.52232       32.33446        1.08144
      1362         2       -2.00000       11.52232       32.33446        5.27501
      1363         2       -2.00000       11.52232       15.36794        3.17822
      1364         2       -2.00000       11.52232       15.36794        7.37179
      1365         2       -2.00000       11.76226       13.25985        5.27501
      1366         2       -2.00000       11.76226       13.25985        1.08144
      1367         2       -2.00000       11.76226       30.22637        3.17822
      1368         2       -2.00000       11.76226       30.22637        7.37178
      1369         2       -2.00000       12.00586       11.14181        3.17823
      1370         2       -2.00000       12.00586       11.14181        7.37180
      1371         2       -2.00000       12.00586       28.10834        5.27501
      1372         2       -2.00000       12.00586       28.10834        1.08144
      1373         2       -2.00000       12.28891        9.03474        1.08145
      1374         2       -2.00000       12.28891        9.03474        5.27502
      1375         2       -2.00000       12.28891       26.00126        3.17822
      1376         2       -2.00000       12.28891       26.00126        7.37179
      1377         2       -2.00000       12.59160        6.95709        7.37181
      1378         2       -2.00000       12.59160        6.95709        3.17824
      1379         2       -2.00000       12.59160       23.92365        5.27500
      1380         2       -2.00000       12.59160       23.92365        1.08143
      1381         2       -2.00000       12.88419        4.90570        1.08145
      1382         2       -2.00000       12.88419        4.90570        5.27502
      1383         2       -2.00000       12.88419       21.87222        7.37178
      1384         2       -2.00000       12.88419       21.87222        3.17821
      1385         2       -2.00000       13.14393        2.85964        3.17822
      1386         2       -2.00000       13.14393        2.85964        7.37178
      1387         2       -2.00000       13.14393       19.82616        1.08142
      1388         2       -2.00000       13.14393       19.82616        5.27499
      1389         2       -2.00000       13.37138        0.79485        1.08142
      1390         2       -2.00000       13.37138        0.79485        5.27499
      1391         2       -2.00000       13.37138       17.76137        7.37177
      1392         2       -2.00000       13.37138       17.76137        3.17820
      1393         2       -2.00000       13.60822       32.60239        3.17820
      1394         2       -2.00000       13.60822       32.60239        7.37177
      1395         2       -2.00000       13.60822       15.63587        5.27498
      1396         2       -2.00000       13.60822       15.63587        1.08141
      1397         2       -2.00000       13.83114       13.50128        7.37177
      1398         2       -2.00000       13.83114       13.50128        3.17820
      1399         2       -2.00000       13.83114       30.46780        5.27497
      1400         2       -2.00000       13.83114       30.46780        1.08141
      1401         2       -2.00000       14.05733       11.36791        5.27499
      1402         2       -2.00000       14.05733       11.36791        1.08142
      1403         2       -2.00000       14.05733       28.33443        3.17820
      1404         2       -2.00000       14.05733       28.33443        7.37177
      1405         2       -2.00000       14.36439        9.27505        7.37178
      1406         2       -2.00000       14.36439        9.27505        3.17821
      1407         2       -2.00000       14.36439       26.24158        5.27499
      1408         2       -2.00000       14.36439       26.24158        1.08141
      1409         2       -2.00000       14.71416        7.22479        1.08143
      1410         2       -2.00000       14.71416        7.22479        5.27500
      1411         2       -2.00000       14.71416       24.19127        3.17820
      1412         2       -2.00000       14.71416       24.19127        7.37177
      1413         2       -2.00000       15.05391        5.18470        7.37177
      1414         2       -2.00000       15.05391        5.18470        3.17820
      1415         2       -2.00000       15.05391       22.15119        5.27497
      1416         2       -2.00000       15.05391       22.15119        1.08140
      1417         2       -2.00000       15.31310        3.15516        5.27497
      1418         2       -2.00000       15.31310        3.15516        1.08140
      1419         2       -2.00000       15.31310       20.12168        3.17818
      1420         2       -2.00000       15.31310       20.12168        7.37175
      1421         2       -2.00000       15.49124        1.10116        7.37175
      1422         2       -2.00000       15.49124        1.10116        3.17818
      1423         2       -2.00000       15.49124       18.06768        1.08139
      1424         2       -2.00000       15.49124       18.06768        5.27496
      1425         2       -2.00000       15.62430       32.93076        1.08139
      1426         2       -2.00000       15.62430       32.93076        5.27496
      1427         2       -2.00000       15.62430       15.96421        3.17817
      1428         2       -2.00000       15.62430       15.96421        7.37174
      1429         2       -2.00000       15.89852       13.62361        5.27496
      1430         2       -2.00000       15.89852       13.62361        1.08139
      1431         2       -2.00000       15.89852       30.59010        3.17816
      1432         2       -2.00000       15.89852       30.59010        7.37174
      1433         2       -2.00000       16.08573       11.54283        7.37176
      1434         2       -2.00000       16.08573       11.54283        3.17819
      1435         2       -2.00000       16.08573       28.50936        5.27497
      1436         2       -2.00000       16.08573       28.50936        1.08140
      1437         2       -2.00000       16.46278        9.56691        5.27498
      1438         2       -2.00000       16.46278        9.56691        1.08141
      1439         2       -2.00000       16.46278       26.53340        7.37176
      1440         2       -2.00000       16.46278       26.53340        3.17819
      1441         2       -2.00000       16.82790        7.55669        3.17819
      1442         2       -2.00000       16.82790        7.55669        7.37176
      1443         2       -2.00000       16.82790       24.52321        5.27497
      1444         2       -2.00000       16.82790       24.52321        1.08140
      1445         2       -2.00000       17.23938        5.53489        5.27496
      1446         2       -2.00000       17.23938        5.53489        1.08139
      1447         2       -2.00000       17.23938       22.50138        3.17816
      1448         2       -2.00000       17.23938       22.50138        7.37173
      1449         2       -2.00000       17.57985        3.46158        3.17816
      1450         2       -2.00000       17.57985        3.46158        7.37172
      1451         2       -2.00000       17.57977       20.42810        5.27493
      1452         2       -2.00000       17.57977       20.42810        1.08136
      1453         2       -2.00000       17.63902        1.33292        5.27493
      1454         2       -2.00000       17.63902        1.33292        1.08136
      1455         2       -2.00000       17.63902       18.29945        3.17814
      1456         2       -2.00000       17.63902       18.29945        7.37171
      1457         2       -2.00000       17.66081       33.16409        7.37171
      1458         2       -2.00000       17.66081       33.16409        3.17814
      1459         2       -2.00000       17.66081       16.19757        5.27492
      1460         2       -2.00000       17.66081       16.19757        1.08135
      1461         2       -2.00000       17.76746       14.14865        3.17814
      1462         2       -2.00000       17.76746       14.14865        7.37171
      1463         2       -2.00000       17.76746       31.11518        1.08135
      1464         2       -2.00000       17.76746       31.11518        5.27492
      1465         2       -2.00000       19.65215       14.14872        5.27490
      1466         2       -2.00000       19.65215       14.14872        1.08133
      1467         2       -2.00000       19.65215       31.11524        7.37168
      1468         2       -2.00000       19.65215       31.11524        3.17811
      1469         2       -2.00000       19.75880       16.19763        7.37168
      1470         2       -2.00000       19.75880       16.19763        3.17811
      1471         2       -2.00000       19.75880       33.16416        1.08132
      1472         2       -2.00000       19.75880       33.16416        5.27489
      1473         2       -2.00000       19.78059        1.33296        7.37167
      1474         2       -2.00000       19.78059        1.33296        3.17811
      1475         2       -2.00000       19.78059       18.29948        5.27489
      1476         2       -2.00000       19.78059       18.29948        1.08132
      1477         2       -2.00000       19.83976        3.46165        5.27488
      1478         2       -2.00000       19.83976        3.46165        1.08131
      1479         2       -2.00000       19.83976       20.42817        7.37167
      1480         2       -2.00000       19.83976       20.42817        3.17810
      1481         2       -2.00000       20.18015       22.50151        1.08130
      1482         2       -2.00000       20.18015       22.50151        5.27486
      1483         2       -2.00000       20.18015        5.53499        7.37165
      1484         2       -2.00000       20.18015        5.53499        3.17808
      1485         2       -2.00000       20.59163       24.52334        7.37163
      1486         2       -2.00000       20.59163       24.52334        3.17806
      1487         2       -2.00000       20.59163        7.55682        5.27485
      1488         2       -2.00000       20.59163        7.55682        1.08128
      1489         2       -2.00000       20.95675       26.53361        5.27484
      1490         2       -2.00000       20.95675       26.53361        1.08127
      1491         2       -2.00000       20.95675        9.56708        7.37162
      1492         2       -2.00000       20.95675        9.56708        3.17805
      1493         2       -2.00000       21.33388       28.50953        3.17805
      1494         2       -2.00000       21.33388       28.50953        7.37162
      1495         2       -2.00000       21.33388       11.54300        5.27484
      1496         2       -2.00000       21.33388       11.54300        1.08127
      1497         2       -2.00000       21.52110       30.59030        1.08129
      1498         2       -2.00000       21.52110       30.59030        5.27486
      1499         2       -2.00000       21.52110       13.62378        7.37165
      1500         2       -2.00000       21.52110       13.62378        3.17808
      1501         2       -2.00000       21.79531       15.96438        5.27486
      1502         2       -2.00000       21.79531       15.96438        1.08130
      1503         2       -2.00000       21.79531       32.93090        3.17807
      1504         2       -2.00000       21.79531       32.93090        7.37164
      1505         2       -2.00000       21.92829       18.06785        7.37164
      1506         2       -2.00000       21.92829       18.06785        3.17807
      1507         2       -2.00000       21.92829        1.10133        5.27486
      1508         2       -2.00000       21.92829        1.10130        1.08129
      1509         2       -2.00000       22.10643       20.12185        5.27485
      1510         2       -2.00000       22.10643       20.12185        1.08128
      1511         2       -2.00000       22.10643        3.15533        7.37163
      1512         2       -2.00000       22.10643        3.15533        3.17806
      1513         2       -2.00000       22.36562       22.15139        7.37162
      1514         2       -2.00000       22.36562       22.15139        3.17805
      1515         2       -2.00000       22.36562        5.18487        5.27484
      1516         2       -2.00000       22.36562        5.18487        1.08127
      1517         2       -2.00000       22.70537       24.19148        1.08126
      1518         2       -2.00000       22.70537       24.19148        5.27483
      1519         2       -2.00000       22.70537        7.22496        3.17805
      1520         2       -2.00000       22.70537        7.22496        7.37162
      1521         2       -2.00000       23.05514       26.24178        7.37161
      1522         2       -2.00000       23.05514       26.24178        3.17804
      1523         2       -2.00000       23.05514        9.27526        1.08125
      1524         2       -2.00000       23.05514        9.27526        5.27482
      1525         2       -2.00000       23.36228       28.33464        5.27482
      1526         2       -2.00000       23.36228       28.33464        1.08125
      1527         2       -2.00000       23.36228       11.36811        7.37161
      1528         2       -2.00000       23.36228       11.36811        3.17804
      1529         2       -2.00000       23.58847       30.46801        3.17805
      1530         2       -2.00000       23.58847       30.46801        7.37162
      1531         2       -2.00000       23.58847       13.50148        5.27483
      1532         2       -2.00000       23.58847       13.50148        1.08126
      1533         2       -2.00000       23.81139       15.63608        7.37162
      1534         2       -2.00000       23.81139       15.63608        3.17805
      1535         2       -2.00000       23.81139       32.60260        5.27483
      1536         2       -2.00000       23.81139       32.60260        1.08126
      1537         2       -2.00000       24.04815       17.76157        1.08126
      1538         2       -2.00000       24.04815       17.76157        5.27483
      1539         2       -2.00000       24.04815        0.79505        3.17805
      1540         2       -2.00000       24.04815        0.79505        7.37162
      1541         2       -2.00000       24.27560       19.82637        7.37161
      1542         2       -2.00000       24.27560       19.82637        3.17804
      1543         2       -2.00000       24.27560        2.85984        1.08125
      1544         2       -2.00000       24.27560        2.85984        5.27482
      1545         2       -2.00000       24.53535       21.87243        1.08125
      1546         2       -2.00000       24.53535       21.87243        5.27482
      1547         2       -2.00000       24.53535        4.90590        3.17804
      1548         2       -2.00000       24.53535        4.90590        7.37161
      1549         2       -2.00000       24.82794       23.92385        7.37160
      1550         2       -2.00000       24.82794       23.92385        3.17803
      1551         2       -2.00000       24.82794        6.95733        5.27481
      1552         2       -2.00000       24.82794        6.95733        1.08124
      1553         2       -2.00000       25.13062       26.00147        5.27481
      1554         2       -2.00000       25.13062       26.00147        1.08124
      1555         2       -2.00000       25.13062        9.03494        7.37160
      1556         2       -2.00000       25.13062        9.03494        3.17803
      1557         2       -2.00000       25.41367       28.10857        3.17803
      1558         2       -2.00000       25.41367       28.10857        7.37160
      1559         2       -2.00000       25.41367       11.14205        1.08124
      1560         2       -2.00000       25.41367       11.14205        5.27481
      1561         2       -2.00000       25.65735       30.22661        1.08124
      1562         2       -2.00000       25.65735       30.22661        5.27481
      1563         2       -2.00000       25.65735       13.26008        3.17803
      1564         2       -2.00000       25.65735       13.26008        7.37160
      1565         2       -2.00000       25.89729       15.36817        5.27481
      1566         2       -2.00000       25.89729       15.36817        1.08124
      1567         2       -2.00000       25.89729       32.33470        3.17803
      1568         2       -2.00000       25.89729       32.33470        7.37160
      1569         2       -2.00000       26.14335       17.46283        3.17803
      1570         2       -2.00000       26.14335       17.46283        7.37159
      1571         2       -2.00000       26.14335        0.49630        1.08124
      1572         2       -2.00000       26.14335        0.49630        5.27481
      1573         2       -2.00000       26.40079       19.54079        1.08124
      1574         2       -2.00000       26.40079       19.54079        5.27481
      1575         2       -2.00000       26.40079        2.57426        7.37159
      1576         2       -2.00000       26.40079        2.57426        3.17802
      1577         2       -2.00000       26.66364       21.60598        7.37159
      1578         2       -2.00000       26.66364       21.60598        3.17802
      1579         2       -2.00000       26.66356        4.63946        5.27481
      1580         2       -2.00000       26.66356        4.63946        1.08124
      1581         2       -2.00000       26.93658       23.67546        5.27481
      1582         2       -2.00000       26.93658       23.67546        1.08124
      1583         2       -2.00000       26.93658        6.70894        3.17802
      1584         2       -2.00000       26.93658        6.70894        7.37159
      1585         2       -2.00000       27.21334       25.76044        3.17801
      1586         2       -2.00000       27.21334       25.76044        7.37158
      1587         2       -2.00000       27.21334        8.79392        1.08124
      1588         2       -2.00000       27.21334        8.79392        5.27481
      1589         2       -2.00000       27.48271       27.86164        5.27480
      1590         2       -2.00000       27.48271       27.86164        1.08123
      1591         2       -2.00000       27.48271       10.89512        7.37158
      1592         2       -2.00000       27.48271       10.89512        3.17801
      1593         2       -2.00000       27.73744       29.96668        3.17801
      1594         2       -2.00000       27.73744       29.96668        7.37158
      1595         2       -2.00000       27.73744       13.00016        5.27480
      1596         2       -2.00000       27.73744       13.00016        1.08123
      1597         2       -2.00000       27.98916       15.09749        7.37158
      1598         2       -2.00000       27.98916       15.09749        3.17801
      1599         2       -2.00000       27.98916       32.06401        1.08123
      1600         2       -2.00000       27.98916       32.06401        5.27480
      1601         2       -2.00000       28.24508       17.18539        5.27480
      1602         2       -2.00000       28.24508       17.18539        1.08123
      1603         2       -2.00000       28.24508        0.21887        7.37158
      1604         2       -2.00000       28.24508        0.21887        3.17801
      1605         2       -2.00000       28.50634       19.26620        7.37158
      1606         2       -2.00000       28.50634       19.26620        3.17801
      1607         2       -2.00000       28.50634        2.29968        5.27480
      1608         2       -2.00000       28.50634        2.29968        1.08123
      1609         2       -2.00000       28.77085       21.34409        1.08123
      1610         2       -2.00000       28.77085       21.34409        5.27480
      1611         2       -2.00000       28.77085        4.37757        3.17801
      1612         2       -2.00000       28.77085        4.37757        7.37158
      1613         2       -2.00000       29.03648       23.42425        3.17801
      1614         2       -2.00000       29.03648       23.42425        7.37158
      1615         2       -2.00000       29.03648        6.45773        1.08123
      1616         2       -2.00000       29.03648        6.45773        5.27480
      1617         2       -2.00000       29.30227       25.51195        1.08123
      1618         2       -2.00000       29.30227       25.51195        5.27480
      1619         2       -2.00000       29.30227        8.54543        7.37158
      1620         2       -2.00000       29.30227        8.54543        3.17801
      1621         2       -2.00000       29.56559       27.60681        3.17801
      1622         2       -2.00000       29.56559       27.60681        7.37158
      1623         2       -2.00000       29.56559       10.64028        1.08123
      1624         2       -2.00000       29.56559       10.64028        5.27480
      1625         2       -2.00000       29.82470       29.70312        1.08123
      1626         2       -2.00000       29.82470       29.70312        5.27480
      1627         2       -2.00000       29.82470       12.73660        7.37158
      1628         2       -2.00000       29.82470       12.73660        3.17801
      1629         2       -2.00000       30.08317       14.82867        5.27479
      1630         2       -2.00000       30.08317       14.82867        1.08122
      1631         2       -2.00000       30.08317       31.79520        3.17801
      1632         2       -2.00000       30.08317       31.79520        7.37158
      1633         2       -2.00000       30.34339       16.91576        7.37157
      1634         2       -2.00000       30.34339       16.91576        3.17800
      1635         2       -2.00000       30.34339       33.88228        1.08122
      1636         2       -2.00000       30.34339       33.88228        5.27479
      1637         2       -2.00000       30.60592       18.99976        5.27479
      1638         2       -2.00000       30.60592       18.99976        1.08122
      1639         2       -2.00000       30.60592        2.03323        3.17800
      1640         2       -2.00000       30.60592        2.03323        7.37157
      1641         2       -2.00000       30.86924       21.08328        3.17800
      1642         2       -2.00000       30.86924       21.08328        7.37157
      1643         2       -2.00000       30.86924        4.11676        5.27479
      1644         2       -2.00000       30.86924        4.11676        1.08122
      1645         2       -2.00000       31.13224       23.16863        5.27479
      1646         2       -2.00000       31.13224       23.16863        1.08122
      1647         2       -2.00000       31.13224        6.20211        7.37157
      1648         2       -2.00000       31.13224        6.20211        3.17800
      1649         2       -2.00000       31.39429       25.25711        7.37157
      1650         2       -2.00000       31.39429       25.25711        3.17800
      1651         2       -2.00000       31.39429        8.29059        1.08122
      1652         2       -2.00000       31.39429        8.29059        5.27479
      1653         2       -2.00000       31.65563       27.34830        1.08122
      1654         2       -2.00000       31.65563       27.34830        5.27479
      1655         2       -2.00000       31.65563       10.38178        7.37157
      1656         2       -2.00000       31.65563       10.38178        3.17800
      1657         2       -2.00000       31.91633       12.47328        5.27479
      1658         2       -2.00000       31.91633       12.47328        1.08122
      1659         2       -2.00000       31.91633       29.43980        7.37157
      1660         2       -2.00000       31.91633       29.43980        3.17800
      1661         2       -2.00000       32.17750       14.56288        7.37157
      1662         2       -2.00000       32.17750       14.56288        3.17800
      1663         2       -2.00000       32.17750       31.52940        1.08122
      1664         2       -2.00000       32.17750       31.52940        5.27479
      1665         2       -2.00000       32.43947       16.65023        5.27479
      1666         2       -2.00000       32.43947       16.65023        1.08122
      1667         2       -2.00000       32.43947       33.61676        7.37157
      1668         2       -2.00000       32.43947       33.61676        3.17800
      1669         2       -2.00000       32.70216       18.73640        7.37157
      1670         2       -2.00000       32.70216       18.73640        3.17800
      1671         2       -2.00000       32.70216        1.76988        1.08122
      1672         2       -2.00000       32.70216        1.76988        5.27479
      1673         2       -2.00000       32.96468       20.82271        5.27479
      1674         2       -2.00000       32.96468       20.82271        1.08122
      1675         2       -2.00000       32.96468        3.85619        3.17800
      1676         2       -2.00000       32.96468        3.85619        7.37157
      1677         2       -2.00000       33.22649       22.91003        3.17800
      1678         2       -2.00000       33.22649       22.91003        7.37157
      1679         2       -2.00000       33.22657        5.94351        5.27479
      1680         2       -2.00000       33.22657        5.94351        1.08122
      1681         2       -2.00000       33.48767        8.03209        3.17800
      1682         2       -2.00000       33.48767        8.03209        7.37157
      1683         2       -2.00000       33.48767       24.99861        1.08122
      1684         2       -2.00000       33.48767       24.99861        5.27479
      1685         2       -2.00000       33.74869       10.12148        1.08122
      1686         2       -2.00000       33.74869       10.12148        5.27479
      1687         2       -2.00000       33.74869       27.08800        3.17800
      1688         2       -2.00000       33.74869       27.08800        7.37157
      1689         2       -2.00000       34.00994       12.21077        3.17800
      1690         2       -2.00000       34.00994       12.21077        7.37157
      1691         2       -2.00000       34.00994       29.17729        5.27479
      1692         2       -2.00000       34.00994       29.17729        1.08122
      1693         2       -2.00000       34.27199       14.29928        5.27479
      1694         2       -2.00000       34.27199       14.29928        1.08122
      1695         2       -2.00000       34.27199       31.26581        7.37157
      1696         2       -2.00000       34.27199       31.26581        3.17800
      1697         2       -2.00000       34.53444       16.38695        3.17800
      1698         2       -2.00000       34.53444       16.38695        7.37157
      1699         2       -2.00000       34.53444       33.35347        5.27479
      1700         2       -2.00000       34.53444       33.35347        1.08122
      1701         2       -2.00000       34.79697        1.50771        7.37157
      1702         2       -2.00000       34.79697       18.47424        5.27479
      1703         2       -2.00000       34.79697        1.50771        3.17800
      1704         2       -2.00000       34.79697       18.47424        1.08122
      1705         2       -2.00000       35.05909        3.59524        5.27479
      1706         2       -2.00000       35.05909       20.56176        7.37157
      1707         2       -2.00000       35.05909        3.59524        1.08122
      1708         2       -2.00000       35.05909       20.56176        3.17800
      1709         2       -2.00000       35.32059        5.68324        7.37157
      1710         2       -2.00000       35.32059       22.64976        5.27479
      1711         2       -2.00000       35.32059        5.68324        3.17800
      1712         2       -2.00000       35.32059       22.64976        1.08122
      1713         2       -2.00000       35.58160        7.77172        5.27479
      1714         2       -2.00000       35.58160       24.73824        7.37157
      1715         2       -2.00000       35.58160        7.77172        1.08122
      1716         2       -2.00000       35.58160       24.73824        3.17800
      1717         2       -2.00000       35.84270        9.86033        7.37157
      1718         2       -2.00000       35.84270       26.82685        5.27479
      1719         2       -2.00000       35.84270        9.86033        3.17800
      1720         2       -2.00000       35.84270       26.82685        1.08122
      1721         2       -2.00000       36.10427       11.94881        5.27479
      1722         2       -2.00000       36.10427       28.91533        7.37157
      1723         2       -2.00000       36.10427       11.94881        1.08122
      1724         2       -2.00000       36.10427       28.91533        3.17800
      1725         2       -2.00000       36.36648       14.03688        7.37157
      1726         2       -2.00000       36.36648       31.00340        5.27479
      1727         2       -2.00000       36.36648       14.03688        3.17800
      1728         2       -2.00000       36.36648       31.00340        1.08122
      1729         2       -2.00000       36.62893       16.12471        5.27479
      1730         2       -2.00000       36.62893       33.09123        7.37157
      1731         2       -2.00000       36.62893       16.12471        1.08122
      1732         2       -2.00000       36.62893       33.09123        3.17800
      1733         2       -2.00000       36.89130       18.21251        7.37157
      1734         2       -2.00000       36.89130        1.24599        5.27479
      1735         2       -2.00000       36.89130       18.21251        3.17800
      1736         2       -2.00000       36.89130        1.24599        1.08122
      1737         2       -2.00000       37.15319       20.30048        5.27479
      1738         2       -2.00000       37.15319        3.33396        7.37157
      1739         2       -2.00000       37.15319       20.30048        1.08122
      1740         2       -2.00000       37.15319        3.33396        3.17800
      1741         2       -2.00000       37.41460       22.38872        7.37157
      1742         2       -2.00000       37.41460        5.42220        5.27479
      1743         2       -2.00000       37.41460       22.38872        3.17800
      1744         2       -2.00000       37.41460        5.42220        1.08122
      1745         2       -2.00000       37.67570       24.47709        5.27479
      1746         2       -2.00000       37.67570        7.51057        7.37157
      1747         2       -2.00000       37.67570       24.47709        1.08122
      1748         2       -2.00000       37.67570        7.51057        3.17800
      1749         2       -2.00000       37.93695       26.56547        7.37157
      1750         2       -2.00000       37.93695        9.59895        5.27479
      1751         2       -2.00000       37.93695       26.56547        3.17800
      1752         2       -2.00000       37.93695        9.59895        1.08122
      1753         2       -2.00000       38.19868       28.65361        5.27479
      1754         2       -2.00000       38.19868       11.68708        7.37157
      1755         2       -2.00000       38.19868       28.65361        1.08122
      1756         2       -2.00000       38.19868       11.68708        3.17800
      1757         2       -2.00000       38.46097       30.74157        7.37157
      1758         2       -2.00000       38.46097       13.77505        5.27479
      1759         2       -2.00000       38.46097       30.74157        3.17800
      1760         2       -2.00000       38.46097       13.77505        1.08123
      1761         2       -2.00000       38.72342       32.82944        5.27479
      1762         2       -2.00000       38.72342       15.86292        7.37158
      1763         2       -2.00000       38.72342       32.82944        1.08122
      1764         2       -2.00000       38.72342       15.86292        3.17801
      1765         2       -2.00000       38.98563        0.98436        7.37158
      1766         2       -2.00000       38.98563       17.95089        5.27480
      1767         2       -2.00000       38.98563        0.98436        3.17800
      1768         2       -2.00000       38.98563       17.95089        1.08123
      1769         2       -2.00000       39.24744        3.07254        5.27480
      1770         2       -2.00000       39.24744       20.03906        7.37158
      1771         2       -2.00000       39.24744        3.07254        1.08123
      1772         2       -2.00000       39.24744       20.03906        3.17801
      1773         2       -2.00000       39.50869        5.16088        7.37158
      1774         2       -2.00000       39.50869       22.12740        5.27480
      1775         2       -2.00000       39.50869        5.16088        3.17801
      1776         2       -2.00000       39.50869       22.12740        1.08123
      1777         2       -2.00000       39.76979        7.24925        5.27480
      1778         2       -2.00000       39.76979       24.21577        7.37158
      1779         2       -2.00000       39.76979        7.24925        1.08123
      1780         2       -2.00000       39.76979       24.21577        3.17801
      1781         2       -2.00000       40.03112        9.33749        7.37158
      1782         2       -2.00000       40.03112       26.30401        5.27480
      1783         2       -2.00000       40.03112        9.33749        3.17801
      1784         2       -2.00000       40.03112       26.30401        1.08123
      1785         2       -2.00000       40.29301       11.42546        5.27480
      1786         2       -2.00000       40.29301       28.39198        7.37158
      1787         2       -2.00000       40.29301       11.42546        1.08123
      1788         2       -2.00000       40.29301       28.39198        3.17801
      1789         2       -2.00000       40.55538       13.51326        7.37159
      1790         2       -2.00000       40.55538       30.47978        5.27480
      1791         2       -2.00000       40.55538       13.51326        3.17802
      1792         2       -2.00000       40.55538       30.47978        1.08123
      1793         2       -2.00000       40.81791       15.60109        5.27481
      1794         2       -2.00000       40.81791       32.56761        7.37159
      1795         2       -2.00000       40.81791       15.60109        1.08124
      1796         2       -2.00000       40.81791       32.56761        3.17802
      1797         2       -2.00000       41.08004       17.68919        7.37159
      1798         2       -2.00000       41.08004        0.72267        5.27481
      1799         2       -2.00000       41.08004       17.68919        3.17802
      1800         2       -2.00000       41.08004        0.72267        1.08124
      1801         2       -2.00000       41.34169       19.77764        5.27481
      1802         2       -2.00000       41.34169        2.81112        7.37159
      1803         2       -2.00000       41.34169       19.77764        1.08124
      1804         2       -2.00000       41.34169        2.81112        3.17802
      1805         2       -2.00000       41.60279       21.86625        7.37159
      1806         2       -2.00000       41.60279        4.89973        5.27481
      1807         2       -2.00000       41.60279       21.86625        3.17802
      1808         2       -2.00000       41.60279        4.89973        1.08124
      1809         2       -2.00000       41.86380       23.95473        5.27481
      1810         2       -2.00000       41.86380        6.98821        7.37159
      1811         2       -2.00000       41.86380       23.95473        1.08124
      1812         2       -2.00000       41.86380        6.98821        3.17802
      1813         2       -2.00000       42.12530       26.04273        7.37160
      1814         2       -2.00000       42.12530        9.07621        5.27481
      1815         2       -2.00000       42.12530       26.04273        3.17803
      1816         2       -2.00000       42.12530        9.07621        1.08124
      1817         2       -2.00000       42.38743       28.13026        5.27481
      1818         2       -2.00000       42.38743       11.16373        7.37160
      1819         2       -2.00000       42.38743       28.13026        1.08124
      1820         2       -2.00000       42.38743       11.16373        3.17803
      1821         2       -2.00000       42.64995       30.21755        7.37160
      1822         2       -2.00000       42.64995       13.25102        5.27481
      1823         2       -2.00000       42.64995       30.21755        3.17803
      1824         2       -2.00000       42.64995       13.25102        1.08124
      1825         2       -2.00000       42.91240       32.30521        5.27481
      1826         2       -2.00000       42.91240       15.33869        7.37160
      1827         2       -2.00000       42.91240       32.30521        1.08124
      1828         2       -2.00000       42.91240       15.33869        3.17803
      1829         2       -2.00000       43.17437        0.46068        7.37161
      1830         2       -2.00000       43.17437       17.42720        5.27482
      1831         2       -2.00000       43.17437        0.46068        3.17804
      1832         2       -2.00000       43.17437       17.42720        1.08125
      1833         2       -2.00000       43.43570        2.54997        5.27482
      1834         2       -2.00000       43.43570       19.51649        7.37161
      1835         2       -2.00000       43.43570        2.54997        1.08125
      1836         2       -2.00000       43.43570       19.51649        3.17804
      1837         2       -2.00000       43.69672        4.63936        7.37161
      1838         2       -2.00000       43.69672       21.60588        5.27482
      1839         2       -2.00000       43.69672        4.63936        3.17804
      1840         2       -2.00000       43.69672       21.60588        1.08125
      1841         2       -2.00000       43.95782        6.72794        5.27482
      1842         2       -2.00000       43.95782       23.69446        7.37161
      1843         2       -2.00000       43.95782        6.72794        1.08125
      1844         2       -2.00000       43.95782       23.69446        3.17804
      1845         2       -2.00000       44.21963        8.81526        7.37161
      1846         2       -2.00000       44.21963       25.78178        5.27482
      1847         2       -2.00000       44.21963        8.81526        3.17804
      1848         2       -2.00000       44.21963       25.78178        1.08125
      1849         2       -2.00000       44.48223       10.90157        5.27483
      1850         2       -2.00000       44.48223       27.86809        7.37162
      1851         2       -2.00000       44.48223       10.90157        1.08126
      1852         2       -2.00000       44.48223       27.86809        3.17805
      1853         2       -2.00000       44.74484       29.95423        1.08126
      1854         2       -2.00000       44.74484       29.95423        5.27483
      1855         2       -2.00000       44.74484       12.98770        7.37162
      1856         2       -2.00000       44.74484       12.98770        3.17805
      1857         2       -2.00000       45.00689       32.04158        7.37162
      1858         2       -2.00000       45.00689       15.07506        1.08126
      1859         2       -2.00000       45.00689       15.07506        5.27483
      1860         2       -2.00000       45.00689       32.04158        3.17805
      1861         2       -2.00000       45.26807       17.16466        7.37162
      1862         2       -2.00000       45.26807       17.16466        3.17805
      1863         2       -2.00000       45.26807        0.19814        1.08127
      1864         2       -2.00000       45.26807        0.19814        5.27484
      1865         2       -2.00000       45.52876       19.25615        1.08127
      1866         2       -2.00000       45.52876       19.25615        5.27484
      1867         2       -2.00000       45.52876        2.28963        7.37162
      1868         2       -2.00000       45.52876        2.28963        3.17805
      1869         2       -2.00000       45.79010       21.34735        7.37162
      1870         2       -2.00000       45.79010       21.34735        3.17805
      1871         2       -2.00000       45.79010        4.38082        1.08127
      1872         2       -2.00000       45.79010        4.38082        5.27484
      1873         2       -2.00000       46.05215       23.43582        1.08127
      1874         2       -2.00000       46.05215       23.43582        5.27484
      1875         2       -2.00000       46.05215        6.46930        3.17805
      1876         2       -2.00000       46.05215        6.46930        7.37162
      1877         2       -2.00000       46.31507       25.52118        7.37162
      1878         2       -2.00000       46.31507       25.52118        3.17805
      1879         2       -2.00000       46.31507        8.55466        1.08127
      1880         2       -2.00000       46.31507        8.55466        5.27484
      1881         2       -2.00000       46.57847       27.60470        1.08128
      1882         2       -2.00000       46.57847       27.60470        5.27485
      1883         2       -2.00000       46.57847       10.63818        3.17806
      1884         2       -2.00000       46.57847       10.63818        7.37163
      1885         2       -2.00000       46.84100       29.68867        3.17806
      1886         2       -2.00000       46.84100       29.68867        7.37163
      1887         2       -2.00000       46.84100       12.72214        1.08128
      1888         2       -2.00000       46.84100       12.72214        5.27485
      1889         2       -2.00000       47.10122       14.80923        3.17806
      1890         2       -2.00000       47.10122       14.80923        7.37163
      1891         2       -2.00000       47.10122       31.77575        1.08128
      1892         2       -2.00000       47.10122       31.77575        5.27485
      1893         2       -2.00000       47.35969       16.90134        1.08129
      1894         2       -2.00000       47.35969       16.90134        5.27486
      1895         2       -2.00000       47.35969       33.86786        3.17807
      1896         2       -2.00000       47.35969       33.86786        7.37164
      1897         2       -2.00000       47.61880       18.99765        7.37164
      1898         2       -2.00000       47.61880       18.99765        3.17807
      1899         2       -2.00000       47.61880        2.03113        1.08129
      1900         2       -2.00000       47.61880        2.03113        5.27486
      1901         2       -2.00000       47.88212       21.09248        1.08129
      1902         2       -2.00000       47.88212       21.09248        5.27486
      1903         2       -2.00000       47.88212        4.12595        3.17807
      1904         2       -2.00000       47.88212        4.12595        7.37164
      1905         2       -2.00000       48.14791       23.18017        7.37164
      1906         2       -2.00000       48.14791       23.18017        3.17807
      1907         2       -2.00000       48.14791        6.21365        5.27486
      1908         2       -2.00000       48.14791        6.21365        1.08129
      1909         2       -2.00000       48.41354       25.26037        1.08129
      1910         2       -2.00000       48.41354       25.26037        5.27486
      1911         2       -2.00000       48.41354        8.29385        3.17808
      1912         2       -2.00000       48.41354        8.29385        7.37165
      1913         2       -2.00000       48.67805       27.33823        7.37165
      1914         2       -2.00000       48.67805       27.33823        3.17808
      1915         2       -2.00000       48.67805       10.37170        1.08130
      1916         2       -2.00000       48.67805       10.37170        5.27486
      1917         2       -2.00000       48.93931       29.41903        5.27486
      1918         2       -2.00000       48.93931       29.41903        1.08130
      1919         2       -2.00000       48.93931       12.45251        3.17808
      1920         2       -2.00000       48.93931       12.45251        7.37165
      1921         2       -2.00000       49.19523       14.54041        1.08130
      1922         2       -2.00000       49.19523       14.54041        5.27486
      1923         2       -2.00000       49.19523       31.50693        3.17808
      1924         2       -2.00000       49.19523       31.50693        7.37165
      1925         2       -2.00000       49.44695       16.63775        3.17809
      1926         2       -2.00000       49.44695       16.63775        7.37166
      1927         2       -2.00000       49.44695       33.60427        1.08130
      1928         2       -2.00000       49.44695       33.60427        5.27487
      1929         2       -2.00000       49.70168       18.74278        1.08130
      1930         2       -2.00000       49.70168       18.74278        5.27487
      1931         2       -2.00000       49.70168        1.77626        7.37166
      1932         2       -2.00000       49.70168        1.77626        3.17809
      1933         2       -2.00000       49.97105       20.84395        3.17809
      1934         2       -2.00000       49.97105       20.84395        7.37166
      1935         2       -2.00000       49.97105        3.87743        5.27487
      1936         2       -2.00000       49.97105        3.87743        1.08130
      1937         2       -2.00000       50.24781       22.92893        1.08130
      1938         2       -2.00000       50.24781       22.92893        5.27487
      1939         2       -2.00000       50.24781        5.96241        3.17810
      1940         2       -2.00000       50.24781        5.96241        7.37167
      1941         2       -2.00000       50.52075       24.99841        7.37166
      1942         2       -2.00000       50.52075       24.99841        3.17809
      1943         2       -2.00000       50.52075        8.03188        1.08131
      1944         2       -2.00000       50.52075        8.03188        5.27488
      1945         2       -2.00000       50.78352       27.06361        1.08131
      1946         2       -2.00000       50.78352       27.06361        5.27488
      1947         2       -2.00000       50.78352       10.09708        7.37167
      1948         2       -2.00000       50.78352       10.09708        3.17810
      1949         2       -2.00000       51.04096       29.14156        3.17810
      1950         2       -2.00000       51.04096       29.14156        7.37167
      1951         2       -2.00000       51.04096       12.17504        1.08131
      1952         2       -2.00000       51.04096       12.17504        5.27488
      1953         2       -2.00000       51.28710       31.23618        5.27489
      1954         2       -2.00000       51.28710       31.23618        1.08132
      1955         2       -2.00000       51.28710       14.26966        3.17811
      1956         2       -2.00000       51.28710       14.26966        7.37167
      1957         2       -2.00000       51.52704       16.37778        1.08132
      1958         2       -2.00000       51.52704       16.37778        5.27489
      1959         2       -2.00000       51.52704       33.34431        7.37167
      1960         2       -2.00000       51.52704       33.34431        3.17811
      1961         2       -2.00000       51.77072       18.49582        3.17811
      1962         2       -2.00000       51.77072       18.49582        7.37167
      1963         2       -2.00000       51.77072        1.52929        1.08132
      1964         2       -2.00000       51.77072        1.52929        5.27489
      1965         2       -2.00000       52.05369       20.60289        5.27489
      1966         2       -2.00000       52.05369       20.60289        1.08132
      1967         2       -2.00000       52.05369        3.63637        7.37167
      1968         2       -2.00000       52.05369        3.63637        3.17811
      1969         2       -2.00000       52.35638       22.68051        3.17811
      1970         2       -2.00000       52.35638       22.68051        7.37167
      1971         2       -2.00000       52.35638        5.71399        1.08133
      1972         2       -2.00000       52.35638        5.71399        5.27490
      1973         2       -2.00000       52.64904       24.73190        5.27490
      1974         2       -2.00000       52.64904       24.73190        1.08133
      1975         2       -2.00000       52.64904        7.76537        7.37168
      1976         2       -2.00000       52.64904        7.76537        3.17811
      1977         2       -2.00000       52.90871       26.77799        3.17811
      1978         2       -2.00000       52.90871       26.77799        7.37168
      1979         2       -2.00000       52.90871        9.81147        5.27491
      1980         2       -2.00000       52.90871        9.81147        1.08134
      1981         2       -2.00000       53.13616       28.84278        5.27491
      1982         2       -2.00000       53.13616       28.84278        1.08134
      1983         2       -2.00000       53.13616       11.87626        7.37169
      1984         2       -2.00000       53.13616       11.87626        3.17812
      1985         2       -2.00000       53.37300       14.00172        1.08135
      1986         2       -2.00000       53.37300       14.00172        5.27491
      1987         2       -2.00000       53.37300       30.96825        7.37170
      1988         2       -2.00000       53.37300       30.96825        3.17813
      1989         2       -2.00000       53.59592       16.13632        7.37170
      1990         2       -2.00000       53.59592       16.13632        3.17813
      1991         2       -2.00000       53.59592       33.10284        1.08135
      1992         2       -2.00000       53.59592       33.10284        5.27491
      1993         2       -2.00000       53.82211       18.26972        1.08134
      1994         2       -2.00000       53.82211       18.26972        5.27491
      1995         2       -2.00000       53.82211        1.30320        7.37169
      1996         2       -2.00000       53.82211        1.30320        3.17812
      1997         2       -2.00000       54.12917       20.36254        3.17812
      1998         2       -2.00000       54.12917       20.36254        7.37169
      1999         2       -2.00000       54.12917        3.39602        1.08134
      2000         2       -2.00000       54.12917        3.39602        5.27491
      2001         2       -2.00000       54.47894       22.41284        5.27491
      2002         2       -2.00000       54.47894       22.41284        1.08135
      2003         2       -2.00000       54.47894        5.44632        7.37170
      2004         2       -2.00000       54.47894        5.44632        3.17813
      2005         2       -2.00000       54.81869       24.45293        7.37171
      2006         2       -2.00000       54.81869       24.45293        3.17814
      2007         2       -2.00000       54.81877        7.48641        1.08135
      2008         2       -2.00000       54.81877        7.48641        5.27492
      2009         2       -2.00000       55.07788       26.48243        1.08136
      2010         2       -2.00000       55.07788       26.48243        5.27493
      2011         2       -2.00000       55.07788        9.51591        3.17815
      2012         2       -2.00000       55.07788        9.51591        7.37172
      2013         2       -2.00000       55.25602       28.53644        3.17816
      2014         2       -2.00000       55.25602       28.53644        7.37172
      2015         2       -2.00000       55.25602       11.56991        5.27494
      2016         2       -2.00000       55.25602       11.56991        1.08137
      2017         2       -2.00000       55.38908       30.63991        5.27494
      2018         2       -2.00000       55.38908       30.63991        1.08137
      2019         2       -2.00000       55.38908       13.67339        3.17816
      2020         2       -2.00000       55.38908       13.67339        7.37172
      2021         2       -2.00000       55.66329       16.01402        1.08138
      2022         2       -2.00000       55.66329       16.01402        5.27495
      2023         2       -2.00000       55.66329       32.98054        3.17816
      2024         2       -2.00000       55.66329       32.98054        7.37172
      2025         2       -2.00000       55.85051       18.09476        7.37171
      2026         2       -2.00000       55.85051       18.09476        3.17814
      2027         2       -2.00000       55.85051        1.12824        1.08135
      2028         2       -2.00000       55.85051        1.12824        5.27492
      2029         2       -2.00000       56.22756       20.07072        1.08135
      2030         2       -2.00000       56.22756       20.07072        5.27492
      2031         2       -2.00000       56.22756        3.10419        3.17814
      2032         2       -2.00000       56.22756        3.10419        7.37171
      2033         2       -2.00000       56.59276       22.08091        7.37172
      2034         2       -2.00000       56.59276       22.08091        3.17815
      2035         2       -2.00000       56.59276        5.11439        1.08136
      2036         2       -2.00000       56.59276        5.11439        5.27493
      2037         2       -2.00000       57.00424       24.10274        1.08138
      2038         2       -2.00000       57.00424       24.10274        5.27495
      2039         2       -2.00000       57.00424        7.13622        3.17816
      2040         2       -2.00000       57.00424        7.13622        7.37173
      2041         2       -2.00000       57.34463       26.17602        3.17818
      2042         2       -2.00000       57.34463       26.17602        7.37175
      2043         2       -2.00000       57.34463        9.20950        1.08140
      2044         2       -2.00000       57.34463        9.20950        5.27497
      2045         2       -2.00000       57.40380       28.30471        5.27497
      2046         2       -2.00000       57.40380       28.30471        1.08140
      2047         2       -2.00000       57.40380       11.33818        3.17819
      2048         2       -2.00000       57.40380       11.33818        7.37176
      2049         2       -2.00000       57.42559       30.40655        7.37176
      2050         2       -2.00000       57.42559       30.40655        3.17819
      2051         2       -2.00000       57.42559       13.44003        1.08141
      2052         2       -2.00000       57.42559       13.44003        5.27498
      2053         2       -2.00000       57.53224       32.45546        5.27498
      2054         2       -2.00000       57.53224       32.45546        1.08141
      2055         2       -2.00000       57.53224       15.48894        3.17820
      2056         2       -2.00000       57.53224       15.48894        7.37177
      2057         2       -2.00000       59.41693       32.45540        7.37179
      2058         2       -2.00000       59.41693       32.45540        3.17822
      2059         2       -2.00000       59.41693       15.48887        1.08144
      2060         2       -2.00000       59.41693       15.48887        5.27501
      2061         2       -2.00000       59.52358       30.40652        5.27502
      2062         2       -2.00000       59.52358       30.40652        1.08145
      2063         2       -2.00000       59.52358       13.44000        7.37180
      2064         2       -2.00000       59.52358       13.44000        3.17823
      2065         2       -2.00000       59.54537       11.33815        1.08145
      2066         2       -2.00000       59.54537       11.33815        5.27502
      2067         2       -2.00000       59.54537       28.30464        7.37180
      2068         2       -2.00000       59.54537       28.30464        3.17823
      2069         2       -2.00000       59.60454        9.20943        7.37181
      2070         2       -2.00000       59.60454        9.20943        3.17824
      2071         2       -2.00000       59.60454       26.17595        1.08145
      2072         2       -2.00000       59.60454       26.17595        5.27502
      2073         2       -2.00000       59.94485        7.13609        5.27504
      2074         2       -2.00000       59.94485        7.13609        1.08147
      2075         2       -2.00000       59.94485       24.10261        7.37183
      2076         2       -2.00000       59.94485       24.10261        3.17826
      2077         2       -2.00000       60.35633        5.11425        7.37184
      2078         2       -2.00000       60.35633        5.11425        3.17826
      2079         2       -2.00000       60.35633       22.08078        1.08148
      2080         2       -2.00000       60.35633       22.08078        5.27505
      2081         2       -2.00000       60.72153        3.10403        1.08149
      2082         2       -2.00000       60.72153        3.10403        5.27506
      2083         2       -2.00000       60.72153       20.07055        7.37184
      2084         2       -2.00000       60.72153       20.07055        3.17827
      2085         2       -2.00000       61.09866        1.12807        3.17827
      2086         2       -2.00000       61.09866        1.12807        7.37184
      2087         2       -2.00000       61.09866       18.09459        1.08149
      2088         2       -2.00000       61.09866       18.09459        5.27506
      2089         2       -2.00000       61.28588       32.98037        5.27504
      2090         2       -2.00000       61.28588       32.98037        1.08147
      2091         2       -2.00000       61.28588       16.01385        7.37183
      2092         2       -2.00000       61.28588       16.01385        3.17826
      2093         2       -2.00000       61.56009       30.63978        3.17826
      2094         2       -2.00000       61.56009       30.63978        7.37183
      2095         2       -2.00000       61.56009       13.67325        1.08147
      2096         2       -2.00000       61.56009       13.67325        5.27504
      2097         2       -2.00000       61.69307       11.56978        7.37183
      2098         2       -2.00000       61.69307       11.56978        3.17826
      2099         2       -2.00000       61.69307       28.53630        1.08147
      2100         2       -2.00000       61.69307       28.53630        5.27504
      2101         2       -2.00000       61.87121        9.51574        1.08149
      2102         2       -2.00000       61.87121        9.51574        5.27506
      2103         2       -2.00000       61.87121       26.48226        7.37183
      2104         2       -2.00000       61.87121       26.48226        3.17826
      2105         2       -2.00000       62.13032        7.48624        7.37185
      2106         2       -2.00000       62.13032        7.48624        3.17828
      2107         2       -2.00000       62.13032       24.45276        1.08149
      2108         2       -2.00000       62.13032       24.45276        5.27506
      2109         2       -2.00000       62.47015        5.44615        5.27507
      2110         2       -2.00000       62.47015        5.44615        1.08150
      2111         2       -2.00000       62.47015       22.41264        3.17828
      2112         2       -2.00000       62.47015       22.41264        7.37185
      2113         2       -2.00000       62.81992        3.39585        7.37186
      2114         2       -2.00000       62.81992        3.39585        3.17829
      2115         2       -2.00000       62.81992       20.36234        5.27507
      2116         2       -2.00000       62.81992       20.36234        1.08150
      2117         2       -2.00000       63.12698        1.30299        1.08150
      2118         2       -2.00000       63.12698        1.30299        5.27507
      2119         2       -2.00000       63.12698       18.26952        7.37185
      2120         2       -2.00000       63.12698       18.26952        3.17828
      2121         2       -2.00000       63.35325       33.10264        3.17827
      2122         2       -2.00000       63.35325       33.10264        7.37184
      2123         2       -2.00000       63.35325       16.13611        1.08149
      2124         2       -2.00000       63.35325       16.13611        5.27506
      2125         2       -2.00000       63.57617       30.96804        1.08149
      2126         2       -2.00000       63.57617       30.96804        5.27506
      2127         2       -2.00000       63.57617       14.00152        7.37185
      2128         2       -2.00000       63.57617       14.00152        3.17827
      2129         2       -2.00000       63.81293       11.87602        5.27507
      2130         2       -2.00000       63.81293       11.87602        1.08150
      2131         2       -2.00000       63.81293       28.84255        7.37185
      2132         2       -2.00000       63.81293       28.84255        3.17828
      2133         2       -2.00000       64.04038        9.81123        7.37186
      2134         2       -2.00000       64.04038        9.81123        3.17829
      2135         2       -2.00000       64.04038       26.77775        5.27507
      2136         2       -2.00000       64.04038       26.77775        1.08150
      2137         2       -2.00000       64.30005        7.76517        5.27508
      2138         2       -2.00000       64.30005        7.76517        1.08151
      2139         2       -2.00000       64.30005       24.73169        3.17829
      2140         2       -2.00000       64.30005       24.73169        7.37186
      2141         2       -2.00000       64.59271        5.71378        7.37188
      2142         2       -2.00000       64.59271        5.71378        3.17831
      2143         2       -2.00000       64.59271       22.68027        1.08150
      2144         2       -2.00000       64.59271       22.68027        5.27507
      2145         2       -2.00000       64.89540        3.63613        1.08152
      2146         2       -2.00000       64.89540        3.63613        5.27509
      2147         2       -2.00000       64.89540       20.60265        7.37186
      2148         2       -2.00000       64.89540       20.60265        3.17829
      2149         2       -2.00000       65.17845        1.52906        7.37187
      2150         2       -2.00000       65.17845        1.52906        3.17830
      2151         2       -2.00000       65.17845       18.49558        5.27507
      2152         2       -2.00000       65.17845       18.49558        1.08151
      2153         2       -2.00000       65.42205       33.34404        5.27507
      2154         2       -2.00000       65.42205       33.34404        1.08150
      2155         2       -2.00000       65.42205       16.37751        3.17829
      2156         2       -2.00000       65.42205       16.37751        7.37186
      2157         2       -2.00000       65.66207       31.23594        7.37186
      2158         2       -2.00000       65.66207       31.23594        3.17829
      2159         2       -2.00000       65.66207       14.26942        1.08151
      2160         2       -2.00000       65.66207       14.26942        5.27508
      2161         2       -2.00000       65.90813       12.17480        7.37188
      2162         2       -2.00000       65.90813       12.17480        3.17831
      2163         2       -2.00000       65.90813       29.14133        5.27508
      2164         2       -2.00000       65.90813       29.14133        1.08151
      2165         2       -2.00000       66.16557       10.09681        5.27510
      2166         2       -2.00000       66.16557       10.09681        1.08153
      2167         2       -2.00000       66.16557       27.06333        7.37187
      2168         2       -2.00000       66.16557       27.06333        3.17830
      2169         2       -2.00000       66.42834        8.03161        7.37189
      2170         2       -2.00000       66.42834        8.03161        3.17832
      2171         2       -2.00000       66.42834       24.99813        1.08152
      2172         2       -2.00000       66.42834       24.99813        5.27509
      2173         2       -2.00000       66.70128        5.96217        1.08154
      2174         2       -2.00000       66.70128        5.96217        5.27512
      2175         2       -2.00000       66.70128       22.92869        3.17831
      2176         2       -2.00000       66.70128       22.92869        7.37188
      2177         2       -2.00000       66.97812        3.87716        7.37189
      2178         2       -2.00000       66.97812        3.87716        3.17832
      2179         2       -2.00000       66.97812       20.84368        5.27509
      2180         2       -2.00000       66.97812       20.84368        1.08152
      2181         2       -2.00000       67.24741        1.77599        1.08154
      2182         2       -2.00000       67.24741        1.77599        5.27511
      2183         2       -2.00000       67.24741       18.74251        3.17831
      2184         2       -2.00000       67.24741       18.74251        7.37188
      2185         2       -2.00000       67.50222       33.60396        7.37188
      2186         2       -2.00000       67.50222       33.60396        3.17831
      2187         2       -2.00000       67.50222       16.63744        1.08153
      2188         2       -2.00000       67.50222       16.63744        5.27510
      2189         2       -2.00000       67.75385       31.50666        5.27509
      2190         2       -2.00000       67.75385       31.50666        1.08153
      2191         2       -2.00000       67.75393       14.54014        3.17831
      2192         2       -2.00000       67.75393       14.54014        7.37188
      2193         2       -2.00000       68.00978       12.45221        1.08154
      2194         2       -2.00000       68.00978       12.45221        5.27511
      2195         2       -2.00000       68.00978       29.41873        7.37188
      2196         2       -2.00000       68.00978       29.41873        3.17831
      2197         2       -2.00000       68.27104       10.37140        3.17833
      2198         2       -2.00000       68.27104       10.37140        7.37190
      2199         2       -2.00000       68.27104       27.33792        1.08153
      2200         2       -2.00000       68.27104       27.33792        5.27510
      2201         2       -2.00000       68.53563        8.29354        1.08156
      2202         2       -2.00000       68.53563        8.29354        5.27512
      2203         2       -2.00000       68.53563       25.26006        3.17832
      2204         2       -2.00000       68.53563       25.26006        7.37188
      2205         2       -2.00000       68.80118        6.21334        7.37192
      2206         2       -2.00000       68.80118        6.21334        3.17835
      2207         2       -2.00000       68.80118       23.17987        5.27511
      2208         2       -2.00000       68.80118       23.17987        1.08154
      2209         2       -2.00000       69.06697        4.12565        5.27513
      2210         2       -2.00000       69.06697        4.12565        1.08156
      2211         2       -2.00000       69.06697       21.09217        3.17832
      2212         2       -2.00000       69.06697       21.09217        7.37189
      2213         2       -2.00000       69.33029        2.03079        7.37191
      2214         2       -2.00000       69.33029        2.03079        3.17834
      2215         2       -2.00000       69.33029       18.99731        5.27512
      2216         2       -2.00000       69.33029       18.99731        1.08155
      2217         2       -2.00000       69.58940       33.86752        5.27512
      2218         2       -2.00000       69.58940       33.86752        1.08155
      2219         2       -2.00000       69.58940       16.90103        3.17833
      2220         2       -2.00000       69.58940       16.90103        7.37190
      2221         2       -2.00000       69.84787       31.77545        3.17833
      2222         2       -2.00000       69.84787       31.77545        7.37190
      2223         2       -2.00000       69.84787       14.80892        1.08156
      2224         2       -2.00000       69.84787       14.80892        5.27512
      2225         2       -2.00000       70.10817       12.72184        3.17834
      2226         2       -2.00000       70.10817       12.72184        7.37191
      2227         2       -2.00000       70.10809       29.68836        5.27512
      2228         2       -2.00000       70.10809       29.68836        1.08155
      2229         2       -2.00000       70.37070       10.63784        1.08156
      2230         2       -2.00000       70.37070       10.63784        5.27513
      2231         2       -2.00000       70.37070       27.60436        3.17833
      2232         2       -2.00000       70.37070       27.60436        7.37190
      2233         2       -2.00000       70.63402        8.55432        7.37193
      2234         2       -2.00000       70.63402        8.55432        3.17836
      2235         2       -2.00000       70.63402       25.52084        1.08155
      2236         2       -2.00000       70.63402       25.52084        5.27512
      2237         2       -2.00000       70.89694        6.46896        1.08158
      2238         2       -2.00000       70.89694        6.46896        5.27515
      2239         2       -2.00000       70.89694       23.43548        7.37191
      2240         2       -2.00000       70.89694       23.43548        3.17833
      2241         2       -2.00000       71.15899        4.38048        7.37193
      2242         2       -2.00000       71.15899        4.38048        3.17837
      2243         2       -2.00000       71.15899       21.34701        5.27512
      2244         2       -2.00000       71.15899       21.34701        1.08156
      2245         2       -2.00000       71.42033        2.28929        5.27514
      2246         2       -2.00000       71.42033        2.28929        1.08157
      2247         2       -2.00000       71.42033       19.25582        7.37191
      2248         2       -2.00000       71.42033       19.25582        3.17834
      2249         2       -2.00000       71.68102        0.19780        3.17835
      2250         2       -2.00000       71.68102        0.19780        7.37192
      2251         2       -2.00000       71.68102       17.16432        1.08156
      2252         2       -2.00000       71.68102       17.16432        5.27513
      2253         2       -2.00000       71.94220       15.07472        3.17836
      2254         2       -2.00000       71.94220       32.04124        5.27513
      2255         2       -2.00000       71.94220       32.04124        1.08156
      2256         2       -2.00000       71.94220       15.07472        7.37193
      2257         2       -2.00000       72.20425       12.98733        1.08157
      2258         2       -2.00000       72.20425       12.98733        5.27514
      2259         2       -2.00000       72.20425       29.95385        7.37191
      2260         2       -2.00000       72.20425       29.95385        3.17834
      2261         2       -2.00000       72.46694       10.90119        7.37193
      2262         2       -2.00000       72.46694       10.90119        3.17837
      2263         2       -2.00000       72.46694       27.86772        5.27512
      2264         2       -2.00000       72.46694       27.86772        1.08156
      2265         2       -2.00000       72.72946        8.81489        1.08160
      2266         2       -2.00000       72.72946        8.81489        5.27517
      2267         2       -2.00000       72.72946       25.78141        3.17834
      2268         2       -2.00000       72.72946       25.78141        7.37191
      2269         2       -2.00000       72.99127        6.72757        7.37196
      2270         2       -2.00000       72.99127        6.72757        3.17839
      2271         2       -2.00000       72.99127       23.69409        1.08156
      2272         2       -2.00000       72.99127       23.69409        5.27512
      2273         2       -2.00000       73.25245        4.63899        1.08160
      2274         2       -2.00000       73.25245        4.63899        5.27517
      2275         2       -2.00000       73.25245       21.60551        3.17835
      2276         2       -2.00000       73.25245       21.60551        7.37192
      2277         2       -2.00000       73.51339        2.54959        7.37194
      2278         2       -2.00000       73.51339        2.54959        3.17837
      2279         2       -2.00000       73.51339       19.51612        1.08156
      2280         2       -2.00000       73.51339       19.51612        5.27513
      2281         2       -2.00000       73.77472       17.42682        7.37193
      2282         2       -2.00000       73.77472       17.42682        3.17836
      2283         2       -2.00000       73.77472        0.46030        1.08158
      2284         2       -2.00000       73.77472        0.46030        5.27515
      2285         2       -2.00000       74.03669       15.33831        1.08158
      2286         2       -2.00000       74.03669       15.33831        5.27515
      2287         2       -2.00000       74.03669       32.30484        7.37193
      2288         2       -2.00000       74.03669       32.30484        3.17836
      2289         2       -2.00000       74.29922       13.25065        7.37194
      2290         2       -2.00000       74.29922       13.25065        3.17837
      2291         2       -2.00000       74.29922       30.21717        1.08156
      2292         2       -2.00000       74.29922       30.21717        5.27513
      2293         2       -2.00000       74.56174       28.12988        3.17835
      2294         2       -2.00000       74.56174       11.16333        1.08161
      2295         2       -2.00000       74.56174       28.12988        7.37192
      2296         2       -2.00000       74.56174       11.16333        5.27517
      2297         2       -2.00000       74.82379       26.04236        1.08156
      2298         2       -2.00000       74.82387        9.07580        3.17840
      2299         2       -2.00000       74.82379       26.04236        5.27512
      2300         2       -2.00000       74.82387        9.07583        7.37197
      2301         2       -2.00000       75.08529       23.95435        3.17834
      2302         2       -2.00000       75.08529        6.98780        1.08164
      2303         2       -2.00000       75.08529       23.95435        7.37191
      2304         2       -2.00000       75.08529        6.98780        5.27519
      2305         2       -2.00000       75.34638       21.86588        1.08156
      2306         2       -2.00000       75.34630        4.89932        3.17840
      2307         2       -2.00000       75.34638       21.86588        5.27512
      2308         2       -2.00000       75.34630        4.89932        7.37197
      2309         2       -2.00000       75.60748       19.77723        3.17835
      2310         2       -2.00000       75.60748        2.81071        1.08160
      2311         2       -2.00000       75.60748       19.77723        7.37192
      2312         2       -2.00000       75.60748        2.81071        5.27517
      2313         2       -2.00000       75.86905       17.68879        1.08157
      2314         2       -2.00000       75.86905        0.72226        3.17837
      2315         2       -2.00000       75.86905       17.68879        5.27514
      2316         2       -2.00000       75.86905        0.72226        7.37194
      2317         2       -2.00000       76.13126       15.60068        3.17837
      2318         2       -2.00000       76.13118       32.56721        1.08157
      2319         2       -2.00000       76.13126       15.60068        7.37193
      2320         2       -2.00000       76.13118       32.56721        5.27514
      2321         2       -2.00000       76.39371       13.51285        1.08160
      2322         2       -2.00000       76.39371       30.47937        3.17835
      2323         2       -2.00000       76.39371       13.51285        5.27517
      2324         2       -2.00000       76.39371       30.47937        7.37192
      2325         2       -2.00000       76.65608       11.42505        3.17840
      2326         2       -2.00000       76.65608       28.39161        1.08156
      2327         2       -2.00000       76.65608       11.42505        7.37197
      2328         2       -2.00000       76.65608       28.39161        5.27512
      2329         2       -2.00000       76.91797        9.33708        1.08164
      2330         2       -2.00000       76.91797       26.30364        3.17833
      2331         2       -2.00000       76.91797        9.33705        5.27521
      2332         2       -2.00000       76.91797       26.30364        7.37190
      2333         2       -2.00000       77.17938        7.24884        3.17846
      2334         2       -2.00000       77.17930       24.21540        1.08155
      2335         2       -2.00000       77.17930        7.24881        7.37204
      2336         2       -2.00000       77.17930       24.21540        5.27512
      2337         2       -2.00000       77.44040        5.16044        1.08164
      2338         2       -2.00000       77.44048       22.12703        3.17832
      2339         2       -2.00000       77.44040        5.16040        5.27520
      2340         2       -2.00000       77.44048       22.12703        7.37190
      2341         2       -2.00000       77.70173        3.07209        3.17839
      2342         2       -2.00000       77.70173       20.03865        1.08156
      2343         2       -2.00000       77.70173        3.07209        7.37197
      2344         2       -2.00000       77.70173       20.03865        5.27512
      2345         2       -2.00000       77.96346        0.98396        1.08159
      2346         2       -2.00000       77.96346       17.95048        3.17835
      2347         2       -2.00000       77.96346        0.98396        5.27516
      2348         2       -2.00000       77.96346       17.95051        7.37192
      2349         2       -2.00000       78.22567       32.82903        3.17836
      2350         2       -2.00000       78.22567       15.86251        1.08157
      2351         2       -2.00000       78.22567       32.82903        7.37193
      2352         2       -2.00000       78.22567       15.86251        5.27515
      2353         2       -2.00000       78.48812       30.74117        1.08156
      2354         2       -2.00000       78.48812       13.77464        3.17838
      2355         2       -2.00000       78.48812       30.74117        5.27513
      2356         2       -2.00000       78.48812       13.77464        7.37195
      2357         2       -2.00000       78.75041       28.65323        3.17834
      2358         2       -2.00000       78.75041       11.68664        1.08163
      2359         2       -2.00000       78.75041       28.65323        7.37191
      2360         2       -2.00000       78.75041       11.68668        5.27518
      2361         2       -2.00000       79.01214       26.56506        1.08155
      2362         2       -2.00000       79.01214        9.59844        3.17848
      2363         2       -2.00000       79.01214       26.56506        5.27511
      2364         2       -2.00000       79.01214        9.59850        7.37199
      2365         2       -2.00000       79.27339       24.47672        3.17831
      2366         2       -2.00000       79.27339        7.51013        1.08165
      2367         2       -2.00000       79.27339       24.47672        7.37189
      2368         2       -2.00000       79.27339        7.50989        5.27556
