# Supplementary material for: Quantitative prediction of grain boundary thermal conductivities from local atomic environments
Source: Nat Commun. 2020 Apr 15;11:1854. doi: 10.1038/s41467-020-15619-9 (PMC7160158; doi:10.1038/s41467-020-15619-9)
Supplement: Supplementary file 4 — Supplementary Data 1 [file 41467_2020_15619_MOESM4_ESM.zip › MgO_GBs/sym_tilt/standard_pressure/110/s129_881.lmp]

LAMMPS data file

      1744          atoms
         0          bonds
         0         angles
         0      dihedrals
         0      impropers
         2     atom types
         0     bond types
         0    angle types
         0 dihedral types
         0 improper types

      0.0000000     81.1108470 xlo xhi
      0.0000000     33.8428980 ylo yhi
      0.0000000      5.9650400 zlo zhi
      0.0000000      0.0000000      0.0000000 xy xz yz

Masses

1                24.30500 # Mg
2                15.99940 # O

Atoms

         1         1        2.00000        0.17479       21.46198        0.55096
         2         1        2.00000        0.17479       21.46198        3.53349
         3         1        2.00000        0.36135        6.63280        2.04216
         4         1        2.00000        0.36135        6.63280        5.02468
         5         1        2.00000        0.54563       25.67407        0.55092
         6         1        2.00000        0.54563       25.67407        3.53343
         7         1        2.00000        0.73203       10.81974        2.04216
         8         1        2.00000        0.73203       10.81974        5.02469
         9         1        2.00000        0.91647       29.87617        0.55090
        10         1        2.00000        0.91647       29.87617        3.53342
        11         1        2.00000        1.09962       15.01515        2.04218
        12         1        2.00000        1.09962       15.01515        5.02471
        13         1        2.00000        1.28836        0.22566        0.55088
        14         1        2.00000        1.28836        0.22566        3.53340
        15         1        2.00000        1.46681       19.22263        2.04222
        16         1        2.00000        1.46681       19.22263        5.02473
        17         1        2.00000        1.66204        4.41186        0.55088
        18         1        2.00000        1.66204        4.41186        3.53340
        19         1        2.00000        1.83740       23.43699        2.04217
        20         1        2.00000        1.83740       23.43695        5.02469
        21         1        2.00000        2.03394        8.59545        0.55088
        22         1        2.00000        2.03394        8.59542        3.53340
        23         1        2.00000        2.21181       27.64474        2.04214
        24         1        2.00000        2.21181       27.64474        5.02466
        25         1        2.00000        2.39966       12.78355        0.55089
        26         1        2.00000        2.39966       12.78355        3.53340
        27         1        2.00000        2.58630       31.84258        2.04213
        28         1        2.00000        2.58630       31.84258        5.02465
        29         1        2.00000        2.76207       16.98416        0.55090
        30         1        2.00000        2.76199       16.98416        3.53343
        31         1        2.00000        2.96152        2.19041        2.04213
        32         1        2.00000        2.96152        2.19041        5.02464
        33         1        2.00000        3.12772       21.19777        0.55090
        34         1        2.00000        3.12772       21.19777        3.53342
        35         1        2.00000        3.33674        6.37472        5.02463
        36         1        2.00000        3.33674        6.37472        2.04213
        37         1        2.00000        3.50334       25.41101        3.53339
        38         1        2.00000        3.50334       25.41104        0.55088
        39         1        2.00000        3.70385       10.55658        5.02464
        40         1        2.00000        3.70385       10.55658        2.04211
        41         1        2.00000        3.88124       29.61352        0.55085
        42         1        2.00000        3.88124       29.61352        3.53337
        43         1        2.00000        4.06260       14.74789        5.02464
        44         1        2.00000        4.06260       14.74789        2.04213
        45         1        2.00000        4.25856       33.80895        0.55084
        46         1        2.00000        4.25856       33.80895        3.53336
        47         1        2.00000        4.42030       18.95669        5.02465
        48         1        2.00000        4.42030       18.95666        2.04213
        49         1        2.00000        4.63703        4.15537        0.55084
        50         1        2.00000        4.63711        4.15543        3.53336
        51         1        2.00000        4.79049       23.17487        5.02463
        52         1        2.00000        4.79057       23.17494        2.04212
        53         1        2.00000        5.01078        8.33524        0.55084
        54         1        2.00000        5.01070        8.33520        3.53336
        55         1        2.00000        5.17301       27.38259        2.04210
        56         1        2.00000        5.17301       27.38266        5.02462
        57         1        2.00000        5.36929       12.51625        3.53336
        58         1        2.00000        5.36929       12.51625        0.55084
        59         1        2.00000        5.55293       31.58080        5.02461
        60         1        2.00000        5.55293       31.58080        2.04208
        61         1        2.00000        5.71921       16.71504        3.53336
        62         1        2.00000        5.71921       16.71501        0.55084
        63         1        2.00000        5.93310        1.93341        2.04210
        64         1        2.00000        5.93310        1.93341        5.02459
        65         1        2.00000        6.07691       20.93454        0.55086
        66         1        2.00000        6.07691       20.93451        3.53334
        67         1        2.00000        6.31602        6.11876        5.02457
        68         1        2.00000        6.31602        6.11876        2.04210
        69         1        2.00000        6.46040       25.15116        0.55085
        70         1        2.00000        6.46040       25.15120        3.53333
        71         1        2.00000        6.68134       10.29207        5.02461
        72         1        2.00000        6.68134       10.29207        2.04206
        73         1        2.00000        6.84527       29.35049        0.55081
        74         1        2.00000        6.84527       29.35052        3.53334
        75         1        2.00000        7.02712       14.47616        2.04208
        76         1        2.00000        7.02704       14.47613        5.02459
        77         1        2.00000        7.22568       33.54819        3.53332
        78         1        2.00000        7.22576       33.54823        0.55081
        79         1        2.00000        7.36900       18.68893        2.04207
        80         1        2.00000        7.36908       18.68896        5.02460
        81         1        2.00000        7.61193        3.90215        0.55080
        82         1        2.00000        7.61225        3.90239        3.53333
        83         1        2.00000        7.73919       22.91696        5.02460
        84         1        2.00000        7.73943       22.91723        2.04207
        85         1        2.00000        7.99526        8.07712        3.53333
        86         1        2.00000        7.99583        8.07728        0.55080
        87         1        2.00000        8.13550       27.12170        2.04205
        88         1        2.00000        8.13582       27.12194        5.02460
        89         1        2.00000        8.34477       12.24521        3.53333
        90         1        2.00000        8.34468       12.24524        0.55079
        91         1        2.00000        8.51777       31.31507        5.02459
        92         1        2.00000        8.51786       31.31507        2.04204
        93         1        2.00000        8.67335       16.44095        3.53334
        94         1        2.00000        8.67343       16.44091        0.55078
        95         1        2.00000        8.89981        1.67664        2.04211
        96         1        2.00000        8.89981        1.67664        5.02451
        97         1        2.00000        9.01701       20.67371        3.53325
        98         1        2.00000        9.01701       20.67371        0.55087
        99         1        2.00000        9.30171        5.86927        5.02449
       100         1        2.00000        9.30171        5.86927        2.04213
       101         1        2.00000        9.41859       24.89683        3.53325
       102         1        2.00000        9.41859       24.89687        0.55086
       103         1        2.00000        9.67020       10.02779        2.04196
       104         1        2.00000        9.67028       10.02782        5.02466
       105         1        2.00000        9.81182       29.08350        3.53336
       106         1        2.00000        9.81182       29.08361        0.55073
       107         1        2.00000        9.99424       14.19784        2.04210
       108         1        2.00000        9.99424       14.19794        5.02452
       109         1        2.00000       10.18663       33.28080        3.53327
       110         1        2.00000       10.18679       33.28094        0.55081
       111         1        2.00000       10.30684       18.41856        2.04204
       112         1        2.00000       10.30700       18.41873        5.02458
       113         1        2.00000       10.58229        3.65456        0.55076
       114         1        2.00000       10.58318        3.65568        3.53331
       115         1        2.00000       10.67849       22.66719        5.02456
       116         1        2.00000       10.67938       22.66831        2.04205
       117         1        2.00000       10.99458        7.82624        3.53329
       118         1        2.00000       10.99750        7.82705        0.55079
       119         1        2.00000       11.10545       26.86202        2.04211
       120         1        2.00000       11.10756       26.86300        5.02450
       121         1        2.00000       11.33232       11.97054        0.55085
       122         1        2.00000       11.33273       11.97020        3.53322
       123         1        2.00000       11.48205       31.03786        5.02437
       124         1        2.00000       11.48238       31.03773        2.04222
       125         1        2.00000       11.62140       16.15954        3.53311
       126         1        2.00000       11.62148       16.15941        0.55097
       127         1        2.00000       11.85167        1.41555        2.04233
       128         1        2.00000       11.85175        1.41541        5.02425
       129         1        2.00000       11.93741       20.41651        3.53300
       130         1        2.00000       11.93741       20.41654        0.55107
       131         1        2.00000       12.29592        5.63312        2.04253
       132         1        2.00000       12.29592        5.63315        5.02404
       133         1        2.00000       12.38311       24.65381        0.55119
       134         1        2.00000       12.38311       24.65384        3.53287
       135         1        2.00000       12.68298        9.76794        5.02503
       136         1        2.00000       12.68306        9.76797        2.04155
       137         1        2.00000       12.78996       28.80738        0.55042
       138         1        2.00000       12.79053       28.80792        3.53362
       139         1        2.00000       12.96743       13.91197        5.02428
       140         1        2.00000       12.96792       13.91254        2.04230
       141         1        2.00000       13.13525       32.99706        3.53305
       142         1        2.00000       13.13525       32.99523        0.55100
       143         1        2.00000       13.22407       18.14477        2.04200
       144         1        2.00000       13.22415       18.14284        5.02457
       145         1        2.00000       13.53148        3.41147        0.55072
       146         1        2.00000       13.53326        3.41597        3.53332
       147         1        2.00000       13.59653       22.42870        5.02454
       148         1        2.00000       13.59807       22.43300        2.04202
       149         1        2.00000       14.01977        7.59005        3.53328
       150         1        2.00000       14.03583        7.59242        0.55076
       151         1        2.00000       14.09796       26.60698        2.04195
       152         1        2.00000       14.11004       26.60962        5.02460
       153         1        2.00000       14.34624       11.69759        0.55071
       154         1        2.00000       14.34770       11.69472        3.53334
       155         1        2.00000       14.45152       30.73910        5.02570
       156         1        2.00000       14.45274       30.73676        2.04086
       157         1        2.00000       14.55956       15.87229        3.53439
       158         1        2.00000       14.55964       15.87188        0.54965
       159         1        2.00000       14.76874        1.13915        2.03926
       160         1        2.00000       14.76891        1.13864        5.02730
       161         1        2.00000       14.82041       20.15781        3.53588
       162         1        2.00000       14.82041       20.15778        0.54815
       163         1        2.00000       15.29272        5.41405        2.04606
       164         1        2.00000       15.29272        5.41405        5.02049
       165         1        2.00000       15.36118       24.42750        3.52946
       166         1        2.00000       15.36118       24.42743        0.55456
       167         1        2.00000       15.74581        9.51493        2.03718
       168         1        2.00000       15.74581        9.51490        5.02937
       169         1        2.00000       15.80648       28.52313        3.53778
       170         1        2.00000       15.80688       28.52327        0.54625
       171         1        2.00000       15.95523       13.63821        2.04275
       172         1        2.00000       15.95564       13.63828        5.02380
       173         1        2.00000       16.06011       32.67474        3.53251
       174         1        2.00000       16.06709       32.68584        0.55150
       175         1        2.00000       16.10691       17.85663        2.04208
       176         1        2.00000       16.11348       17.86736        5.02447
       177         1        2.00000       16.42170        3.15399        3.53324
       178         1        2.00000       16.42381        3.17291        0.55079
       179         1        2.00000       16.46145       22.18030        2.04202
       180         1        2.00000       16.46364       22.19949        5.02453
       181         1        2.00000       17.08316        7.37159        3.53327
       182         1        2.00000       17.14221       26.36849        2.04199
       183         1        2.00000       17.16817        7.35586        0.55076
       184         1        2.00000       17.20840       26.35536        5.02456
       185         1        2.00000       17.40858       11.44377        0.55073
       186         1        2.00000       17.40890       11.43382        3.53330
       187         1        2.00000       17.44613       30.44006        5.02444
       188         1        2.00000       17.44727       30.43123        2.04211
       189         1        2.00000       17.49107       15.63264        0.55097
       190         1        2.00000       17.49155       15.63220        3.53307
       191         1        2.00000       17.62685        0.82116        5.00265
       192         1        2.00000       17.62725        0.82096        2.06393
       193         1        2.00000       17.64850       19.85732        3.51344
       194         1        2.00000       17.64850       19.85729        0.57059
       195         1        2.00000       18.25554        5.17830        2.12500
       196         1        2.00000       18.25554        5.17834        4.94156
       197         1        2.00000       18.33308       24.18677        3.45240
       198         1        2.00000       18.33308       24.18677        0.63163
       199         1        2.00000       18.90264        9.23397        2.02624
       200         1        2.00000       18.90264        9.23400        5.04033
       201         1        2.00000       18.92162       28.23334        3.54659
       202         1        2.00000       18.92154       28.23357        0.53745
       203         1        2.00000       18.95431       13.47211        5.02501
       204         1        2.00000       18.95423       13.47184        2.04156
       205         1        2.00000       18.97118       32.43696        0.55047
       206         1        2.00000       18.97718       32.43473        3.53361
       207         1        2.00000       18.98270       17.64257        5.02455
       208         1        2.00000       18.98829       17.64142        2.04201
       209         1        2.00000       19.15911        2.68733        0.55075
       210         1        2.00000       19.17412       21.72261        5.02455
       211         1        2.00000       19.23446        2.98785        3.53330
       212         1        2.00000       19.24225       21.99108        2.04202
       213         1        2.00000       20.22540        6.97688        3.53330
       214         1        2.00000       20.30797       25.99422        2.04202
       215         1        2.00000       20.44496       11.33592        3.53330
       216         1        2.00000       20.44667       30.31407        2.04202
       217         1        2.00000       20.45234       15.54222        3.53329
       218         1        2.00000       20.45242       19.64834        3.53329
       219         1        2.00000       20.45242       19.64834        0.55077
       220         1        2.00000       20.45259       15.54222        0.55077
       221         1        2.00000       20.45242        0.61296        2.04204
       222         1        2.00000       20.45251        0.61296        5.02457
       223         1        2.00000       20.45818       30.31407        5.02454
       224         1        2.00000       20.45997       11.33592        0.55078
       225         1        2.00000       20.59688       25.99422        5.02456
       226         1        2.00000       20.67945        6.97688        0.55080
       227         1        2.00000       21.66260       21.99112        5.02456
       228         1        2.00000       21.67038        2.98792        0.55079
       229         1        2.00000       21.73073       21.72267        2.04204
       230         1        2.00000       21.74574        2.68740        3.53328
       231         1        2.00000       21.91656       17.64146        5.02455
       232         1        2.00000       21.92215       17.64261        2.04205
       233         1        2.00000       21.92767       32.43476        0.55110
       234         1        2.00000       21.93367       32.43700        3.53301
       235         1        2.00000       21.95062       13.47215        2.04251
       236         1        2.00000       21.95062       13.47188        5.02410
       237         1        2.00000       21.98331       28.23361        3.51999
       238         1        2.00000       21.98331       28.23337        0.56410
       239         1        2.00000       22.00221        9.23400        5.00878
       240         1        2.00000       22.00221        9.23400        2.05783
       241         1        2.00000       22.57185       24.18681        0.46991
       242         1        2.00000       22.57185       24.18684        3.61418
       243         1        2.00000       22.64931        5.17837        5.10756
       244         1        2.00000       22.64939        5.17840        1.95907
       245         1        2.00000       23.25635       19.85739        0.53095
       246         1        2.00000       23.25643       19.85735        3.55314
       247         1        2.00000       23.27760        0.82103        5.04648
       248         1        2.00000       23.27800        0.82123        2.02017
       249         1        2.00000       23.41329       15.63224        0.55059
       250         1        2.00000       23.41378       15.63271        3.53352
       251         1        2.00000       23.45758       30.43130        5.02467
       252         1        2.00000       23.45872       30.44010        2.04196
       253         1        2.00000       23.49595       11.43389        0.55082
       254         1        2.00000       23.49627       11.44384        3.53329
       255         1        2.00000       23.69645       26.35539        2.04208
       256         1        2.00000       23.73676        7.35592        3.53333
       257         1        2.00000       23.76272       26.36852        5.02456
       258         1        2.00000       23.82169        7.37166        0.55080
       259         1        2.00000       24.44121       22.19955        2.04206
       260         1        2.00000       24.44340       22.18036        5.02459
       261         1        2.00000       24.48104        3.17301        3.53336
       262         1        2.00000       24.48315        3.15406        0.55077
       263         1        2.00000       24.79145       17.86743        2.04199
       264         1        2.00000       24.79794       17.85673        5.02466
       265         1        2.00000       24.83784       32.68594        3.53408
       266         1        2.00000       24.84482       32.67484        0.55005
       267         1        2.00000       24.94929       13.63835        2.04133
       268         1        2.00000       24.94962       13.63828        5.02533
       269         1        2.00000       25.09797       28.52337        3.52882
       270         1        2.00000       25.09845       28.52323        0.55532
       271         1        2.00000       25.15904        9.51496        2.04691
       272         1        2.00000       25.15912        9.51500        5.01976
       273         1        2.00000       25.54375       24.42757        0.54700
       274         1        2.00000       25.54375       24.42753        3.53714
       275         1        2.00000       25.61221        5.41412        2.03804
       276         1        2.00000       25.61221        5.41415        5.02864
       277         1        2.00000       26.08444       20.15788        3.53073
       278         1        2.00000       26.08444       20.15791        0.55342
       279         1        2.00000       26.13602        1.13875        2.04485
       280         1        2.00000       26.13610        1.13925        5.02184
       281         1        2.00000       26.34521       15.87198        3.53224
       282         1        2.00000       26.34537       15.87239        0.55193
       283         1        2.00000       26.45211       30.73686        5.02345
       284         1        2.00000       26.45341       30.73920        2.04324
       285         1        2.00000       26.55723       11.69482        0.55088
       286         1        2.00000       26.55869       11.69773        3.53330
       287         1        2.00000       26.79481       26.60972        2.04215
       288         1        2.00000       26.80689       26.60712        5.02454
       289         1        2.00000       26.86902        7.59252        3.53335
       290         1        2.00000       26.88508        7.59018        0.55084
       291         1        2.00000       27.30678       22.43314        5.02461
       292         1        2.00000       27.30832       22.42881        2.04210
       293         1        2.00000       27.37167        3.41610        0.55088
       294         1        2.00000       27.37337        3.41157        3.53331
       295         1        2.00000       27.68078       18.14297        2.04213
       296         1        2.00000       27.68078       18.14490        5.02459
       297         1        2.00000       27.76960       32.99720        0.55060
       298         1        2.00000       27.76960       32.99534        3.53360
       299         1        2.00000       27.93701       13.91268        5.02490
       300         1        2.00000       27.93750       13.91210        2.04183
       301         1        2.00000       28.11432       28.80806        0.55118
       302         1        2.00000       28.11489       28.80751        3.53302
       303         1        2.00000       28.22187        9.76808        5.02415
       304         1        2.00000       28.22187        9.76808        2.04258
       305         1        2.00000       28.52174       24.65398        0.55043
       306         1        2.00000       28.52182       24.65394        3.53379
       307         1        2.00000       28.60901        5.63329        2.04161
       308         1        2.00000       28.60893        5.63325        5.02513
       309         1        2.00000       28.96744       20.41668        3.53367
       310         1        2.00000       28.96744       20.41664        0.55056
       311         1        2.00000       29.05309        1.41555        2.04182
       312         1        2.00000       29.05318        1.41568        5.02494
       313         1        2.00000       29.28345       16.15954        3.53357
       314         1        2.00000       29.28353       16.15968        0.55067
       315         1        2.00000       29.42247       31.03786        5.02483
       316         1        2.00000       29.42280       31.03803        2.04193
       317         1        2.00000       29.57220       11.97033        0.55079
       318         1        2.00000       29.57261       11.97071        3.53346
       319         1        2.00000       29.79729       26.86314        2.04206
       320         1        2.00000       29.79948       26.86216        5.02471
       321         1        2.00000       29.90735        7.82719        3.53340
       322         1        2.00000       29.91035        7.82641        0.55087
       323         1        2.00000       30.22555       22.66845        5.02466
       324         1        2.00000       30.22644       22.66736        2.04213
       325         1        2.00000       30.32175        3.65581        0.55089
       326         1        2.00000       30.32256        3.65469        3.53339
       327         1        2.00000       30.59785       18.41886        2.04216
       328         1        2.00000       30.59809       18.41869        5.02465
       329         1        2.00000       30.71806       33.28111        3.53343
       330         1        2.00000       30.71822       33.28097        0.55085
       331         1        2.00000       30.91061       14.19814        2.04210
       332         1        2.00000       30.91061       14.19801        5.02471
       333         1        2.00000       31.09303       29.08367        0.55094
       334         1        2.00000       31.09303       29.08377        3.53336
       335         1        2.00000       31.23465       10.02796        5.02458
       336         1        2.00000       31.23465       10.02799        2.04224
       337         1        2.00000       31.48626       24.89700        0.55083
       338         1        2.00000       31.48626       24.89704        3.53347
       339         1        2.00000       31.60314        5.86944        5.02475
       340         1        2.00000       31.60314        5.86944        2.04208
       341         1        2.00000       31.88792       20.67388        0.55084
       342         1        2.00000       31.88792       20.67388        3.53348
       343         1        2.00000       32.00512        1.67681        5.02473
       344         1        2.00000       32.00504        1.67681        2.04211
       345         1        2.00000       32.23150       16.44112        3.53340
       346         1        2.00000       32.23150       16.44112        0.55093
       347         1        2.00000       32.38699       31.31524        5.02468
       348         1        2.00000       32.38707       31.31524        2.04219
       349         1        2.00000       32.56008       12.24538        0.55092
       350         1        2.00000       32.56017       12.24544        3.53342
       351         1        2.00000       32.76903       27.12210        2.04219
       352         1        2.00000       32.76943       27.12190        5.02469
       353         1        2.00000       32.90910        8.07745        3.53343
       354         1        2.00000       32.90959        8.07728        0.55092
       355         1        2.00000       33.16541       22.91740        5.02470
       356         1        2.00000       33.16574       22.91716        2.04219
       357         1        2.00000       33.29260        3.90259        0.55093
       358         1        2.00000       33.29292        3.90236        3.53344
       359         1        2.00000       33.53585       18.68917        2.04219
       360         1        2.00000       33.53593       18.68913        5.02470
       361         1        2.00000       33.67909       33.54843        3.53345
       362         1        2.00000       33.67917       33.54840        0.55093
       363         1        2.00000       33.87781       14.47637        5.02472
       364         1        2.00000       33.87781       14.47637        2.04218
       365         1        2.00000       34.05958       29.35073        0.55094
       366         1        2.00000       34.05958       29.35069        3.53345
       367         1        2.00000       34.22351       10.29227        2.04221
       368         1        2.00000       34.22351       10.29227        5.02470
       369         1        2.00000       34.44445       25.15136        0.55092
       370         1        2.00000       34.44445       25.15136        3.53348
       371         1        2.00000       34.58891        6.11897        2.04218
       372         1        2.00000       34.58891        6.11897        5.02475
       373         1        2.00000       34.82794       20.93474        3.53348
       374         1        2.00000       34.82794       20.93474        0.55093
       375         1        2.00000       34.97183        1.93358        2.04219
       376         1        2.00000       34.97183        1.93358        5.02475
       377         1        2.00000       35.18572       16.71524        0.55095
       378         1        2.00000       35.18572       16.71524        3.53346
       379         1        2.00000       35.35192       31.58101        2.04221
       380         1        2.00000       35.35192       31.58101        5.02473
       381         1        2.00000       35.53564       12.51649        0.55095
       382         1        2.00000       35.53564       12.51649        3.53347
       383         1        2.00000       35.73184       27.38286        2.04222
       384         1        2.00000       35.73192       27.38280        5.02474
       385         1        2.00000       35.89406        8.33544        3.53348
       386         1        2.00000       35.89415        8.33540        0.55096
       387         1        2.00000       36.11428       23.17514        5.02475
       388         1        2.00000       36.11444       23.17511        2.04222
       389         1        2.00000       36.26782        4.15564        0.55097
       390         1        2.00000       36.26790        4.15560        3.53349
       391         1        2.00000       36.48463       18.95693        5.02475
       392         1        2.00000       36.48463       18.95693        2.04223
       393         1        2.00000       36.64629       33.80916        3.53349
       394         1        2.00000       36.64637       33.80916        0.55097
       395         1        2.00000       36.84233       14.74813        2.04223
       396         1        2.00000       36.84233       14.74816        5.02475
       397         1        2.00000       37.02369       29.61375        3.53349
       398         1        2.00000       37.02369       29.61375        0.55098
       399         1        2.00000       37.20100       10.55678        2.04224
       400         1        2.00000       37.20100       10.55678        5.02476
       401         1        2.00000       37.40159       25.41124        0.55098
       402         1        2.00000       37.40159       25.41124        3.53351
       403         1        2.00000       37.56811        6.37492        5.02477
       404         1        2.00000       37.56811        6.37492        2.04224
       405         1        2.00000       37.77721       21.19804        0.55098
       406         1        2.00000       37.77721       21.19804        3.53351
       407         1        2.00000       37.94341        2.19062        5.02478
       408         1        2.00000       37.94341        2.19062        2.04225
       409         1        2.00000       38.14286       16.98443        0.55100
       410         1        2.00000       38.14286       16.98443        3.53351
       411         1        2.00000       38.31863       31.84282        5.02478
       412         1        2.00000       38.31863       31.84282        2.04226
       413         1        2.00000       38.50527       12.78382        0.55100
       414         1        2.00000       38.50527       12.78382        3.53352
       415         1        2.00000       38.69312       27.64498        5.02478
       416         1        2.00000       38.69312       27.64498        2.04226
       417         1        2.00000       38.87099        8.59566        0.55101
       418         1        2.00000       38.87099        8.59566        3.53353
       419         1        2.00000       39.06753       23.43722        5.02479
       420         1        2.00000       39.06753       23.43722        2.04227
       421         1        2.00000       39.24281        4.41210        0.55101
       422         1        2.00000       39.24281        4.41210        3.53353
       423         1        2.00000       39.43812       19.22297        5.02479
       424         1        2.00000       39.43812       19.22297        2.04227
       425         1        2.00000       39.61657        0.22587        0.55101
       426         1        2.00000       39.61657        0.22587        3.53353
       427         1        2.00000       39.80531       15.01542        5.02480
       428         1        2.00000       39.80531       15.01542        2.04228
       429         1        2.00000       39.98846       29.87641        0.55102
       430         1        2.00000       39.98846       29.87641        3.53354
       431         1        2.00000       40.17290       10.81998        5.02481
       432         1        2.00000       40.17290       10.81998        2.04229
       433         1        2.00000       40.35930       25.67434        0.55102
       434         1        2.00000       40.35930       25.67434        3.53355
       435         1        2.00000       40.54350        6.63300        5.02481
       436         1        2.00000       40.54350        6.63300        2.04229
       437         1        2.00000       40.73014       21.46229        0.55103
       438         1        2.00000       40.73014       21.46229        3.53355
       439         1        2.00000       40.91677        2.44867        5.02482
       440         1        2.00000       40.91677        2.44867        2.04229
       441         1        2.00000       41.10098       17.25023        0.55104
       442         1        2.00000       41.10098       17.25023        3.53356
       443         1        2.00000       41.28737       32.10459        5.02482
       444         1        2.00000       41.28737       32.10459        2.04230
       445         1        2.00000       41.47181       13.04816        0.55104
       446         1        2.00000       41.47181       13.04816        3.53356
       447         1        2.00000       41.65496       27.90916        5.02482
       448         1        2.00000       41.65496       27.90916        2.04230
       449         1        2.00000       41.84371        8.85581        0.55105
       450         1        2.00000       41.84371        8.85581        3.53357
       451         1        2.00000       42.02215       23.70160        5.02483
       452         1        2.00000       42.02215       23.70160        2.04231
       453         1        2.00000       42.21747        4.66958        0.55105
       454         1        2.00000       42.21747        4.66958        3.53357
       455         1        2.00000       42.39275       19.48735        5.02484
       456         1        2.00000       42.39283       19.48735        2.04232
       457         1        2.00000       42.58928        0.48602        0.55106
       458         1        2.00000       42.58928        0.48602        3.53358
       459         1        2.00000       42.76724       15.27959        5.02484
       460         1        2.00000       42.76715       15.27959        2.04232
       461         1        2.00000       42.95501       30.14076        0.55106
       462         1        2.00000       42.95501       30.14076        3.53358
       463         1        2.00000       43.14164       11.08176        5.02484
       464         1        2.00000       43.14164       11.08176        2.04232
       465         1        2.00000       43.31741       25.94014        0.55106
       466         1        2.00000       43.31741       25.94014        3.53359
       467         1        2.00000       43.51694        6.89106        5.02485
       468         1        2.00000       43.51694        6.89106        2.04232
       469         1        2.00000       43.68306       21.72653        0.55107
       470         1        2.00000       43.68306       21.72653        3.53359
       471         1        2.00000       43.89216        2.70675        2.04233
       472         1        2.00000       43.89216        2.70675        5.02486
       473         1        2.00000       44.05868       17.51333        3.53359
       474         1        2.00000       44.05868       17.51333        0.55108
       475         1        2.00000       44.25927       32.36775        2.04234
       476         1        2.00000       44.25927       32.36775        5.02485
       477         1        2.00000       44.43658       13.31082        0.55107
       478         1        2.00000       44.43658       13.31082        3.53360
       479         1        2.00000       44.61794       28.17641        5.02486
       480         1        2.00000       44.61794       28.17641        2.04234
       481         1        2.00000       44.81399        9.11542        0.55108
       482         1        2.00000       44.81399        9.11542        3.53360
       483         1        2.00000       44.97564       23.96764        2.04235
       484         1        2.00000       44.97572       23.96764        5.02487
       485         1        2.00000       45.19237        4.92607        3.53361
       486         1        2.00000       45.19245        4.92604        0.55109
       487         1        2.00000       45.34591       19.74946        5.02487
       488         1        2.00000       45.34599       19.74940        2.04235
       489         1        2.00000       45.56613        0.74627        0.55109
       490         1        2.00000       45.56621        0.74624        3.53361
       491         1        2.00000       45.72835       15.54174        2.04235
       492         1        2.00000       45.72843       15.54171        5.02487
       493         1        2.00000       45.92464       30.40808        0.55110
       494         1        2.00000       45.92464       30.40808        3.53362
       495         1        2.00000       46.10835       11.34356        5.02487
       496         1        2.00000       46.10835       11.34356        2.04236
       497         1        2.00000       46.27455       26.20929        0.55109
       498         1        2.00000       46.27455       26.20929        3.53362
       499         1        2.00000       46.48844        7.14806        5.02490
       500         1        2.00000       46.48844        7.14806        2.04234
       501         1        2.00000       46.63233       21.98983        0.55112
       502         1        2.00000       46.63233       21.98983        3.53360
       503         1        2.00000       46.87136        2.96271        2.04234
       504         1        2.00000       46.87136        2.96271        5.02491
       505         1        2.00000       47.01582       17.77317        3.53360
       506         1        2.00000       47.01582       17.77317        0.55113
       507         1        2.00000       47.23677       32.63230        5.02487
       508         1        2.00000       47.23677       32.63227        2.04238
       509         1        2.00000       47.40069       13.57384        3.53364
       510         1        2.00000       47.40069       13.57384        0.55110
       511         1        2.00000       47.58246       28.44820        2.04236
       512         1        2.00000       47.58246       28.44820        5.02490
       513         1        2.00000       47.78110        9.37617        0.55112
       514         1        2.00000       47.78118        9.37614        3.53362
       515         1        2.00000       47.92434       24.23541        2.04238
       516         1        2.00000       47.92443       24.23541        5.02489
       517         1        2.00000       48.16735        5.17932        3.53364
       518         1        2.00000       48.16768        5.17905        0.55111
       519         1        2.00000       48.29453       20.00741        5.02489
       520         1        2.00000       48.29486       20.00714        2.04238
       521         1        2.00000       48.55068        1.00436        0.55112
       522         1        2.00000       48.55125        1.00419        3.53364
       523         1        2.00000       48.69084       15.80267        2.04239
       524         1        2.00000       48.69125       15.80243        5.02489
       525         1        2.00000       48.90011       30.67913        3.53365
       526         1        2.00000       48.90019       30.67916        0.55111
       527         1        2.00000       49.07320       11.60930        5.02488
       528         1        2.00000       49.07328       11.60930        2.04239
       529         1        2.00000       49.22877       26.48342        0.55110
       530         1        2.00000       49.22877       26.48346        3.53366
       531         1        2.00000       49.45515        7.40483        2.04233
       532         1        2.00000       49.45523        7.40483        5.02496
       533         1        2.00000       49.57235       22.25066        0.55119
       534         1        2.00000       49.57235       22.25066        3.53358
       535         1        2.00000       49.85713        3.21220        2.04231
       536         1        2.00000       49.85713        3.21220        5.02499
       537         1        2.00000       49.97402       18.02750        3.53358
       538         1        2.00000       49.97402       18.02754        0.55119
       539         1        2.00000       50.22562       32.89658        2.04248
       540         1        2.00000       50.22562       32.89655        5.02482
       541         1        2.00000       50.36724       13.84087        0.55107
       542         1        2.00000       50.36724       13.84076        3.53370
       543         1        2.00000       50.54966       28.72653        2.04234
       544         1        2.00000       50.54966       28.72639        5.02496
       545         1        2.00000       50.74205        9.64357        0.55116
       546         1        2.00000       50.74222        9.64343        3.53362
       547         1        2.00000       50.86218       24.50585        2.04241
       548         1        2.00000       50.86242       24.50564        5.02490
       549         1        2.00000       51.13771        5.42691        3.53367
       550         1        2.00000       51.13860        5.42579        0.55112
       551         1        2.00000       51.23391       20.25717        5.02492
       552         1        2.00000       51.23472       20.25606        2.04239
       553         1        2.00000       51.54992        1.25523        0.55115
       554         1        2.00000       51.55292        1.25442        3.53364
       555         1        2.00000       51.66080       16.06235        2.04233
       556         1        2.00000       51.66299       16.06137        5.02498
       557         1        2.00000       51.88766       30.95383        3.53358
       558         1        2.00000       51.88807       30.95417        0.55121
       559         1        2.00000       52.03748       11.88651        5.02510
       560         1        2.00000       52.03780       11.88667        2.04221
       561         1        2.00000       52.17674       26.76483        0.55132
       562         1        2.00000       52.17690       26.76499        3.53347
       563         1        2.00000       52.40710        7.66596        2.04210
       564         1        2.00000       52.40718        7.66606        5.02522
       565         1        2.00000       52.49283       22.50786        0.55143
       566         1        2.00000       52.49283       22.50783        3.53336
       567         1        2.00000       52.85134        3.44835        2.04190
       568         1        2.00000       52.85134        3.44832        5.02542
       569         1        2.00000       52.93854       18.27053        0.55156
       570         1        2.00000       52.93845       18.27056        3.53324
       571         1        2.00000       53.23840       33.15643        5.02444
       572         1        2.00000       53.23840       33.15639        2.04288
       573         1        2.00000       53.34539       14.11699        3.53400
       574         1        2.00000       53.34596       14.11645        0.55081
       575         1        2.00000       53.52278       29.01240        5.02519
       576         1        2.00000       53.52334       29.01182        2.04213
       577         1        2.00000       53.69068        9.92734        0.55138
       578         1        2.00000       53.69068        9.92917        3.53342
       579         1        2.00000       53.77949       24.77960        2.04243
       580         1        2.00000       53.77949       24.78153        5.02490
       581         1        2.00000       54.08690        5.67001        3.53371
       582         1        2.00000       54.08869        5.66550        0.55110
       583         1        2.00000       54.15195       20.49567        5.02492
       584         1        2.00000       54.15349       20.49137        2.04241
       585         1        2.00000       54.57519        1.49142        0.55114
       586         1        2.00000       54.59125        1.48905        3.53366
       587         1        2.00000       54.65338       16.31739        2.04247
       588         1        2.00000       54.66547       16.31478        5.02486
       589         1        2.00000       54.90158       31.22677        3.53371
       590         1        2.00000       54.90304       31.22965        0.55109
       591         1        2.00000       55.00694       12.18527        5.02377
       592         1        2.00000       55.00816       12.18764        2.04356
       593         1        2.00000       55.11498       27.05208        0.55004
       594         1        2.00000       55.11506       27.05249        3.53477
       595         1        2.00000       55.32417        7.94232        2.04517
       596         1        2.00000       55.32425        7.94283        5.02216
       597         1        2.00000       55.37584       22.76656        0.54854
       598         1        2.00000       55.37584       22.76659        3.53627
       599         1        2.00000       55.84806        3.66742        2.03836
       600         1        2.00000       55.84814        3.66742        5.02896
       601         1        2.00000       55.91660       18.49690        0.55496
       602         1        2.00000       55.91660       18.49694        3.52985
       603         1        2.00000       56.30123       33.40944        2.04724
       604         1        2.00000       56.30123       33.40951        5.02009
       605         1        2.00000       56.36190       14.40124        0.54664
       606         1        2.00000       56.36231       14.40110        3.53817
       607         1        2.00000       56.51066       29.28615        2.04167
       608         1        2.00000       56.51106       29.28612        5.02566
       609         1        2.00000       56.61553       10.24966        0.55190
       610         1        2.00000       56.62251       10.23853        3.53291
       611         1        2.00000       56.66233       25.06774        2.04233
       612         1        2.00000       56.66882       25.05704        5.02499
       613         1        2.00000       56.97713        5.92752        0.55118
       614         1        2.00000       56.97923        5.90856        3.53362
       615         1        2.00000       57.01687       20.74411        2.04241
       616         1        2.00000       57.01906       20.72492        5.02493
       617         1        2.00000       57.63858        1.70988        0.55115
       618         1        2.00000       57.69763       16.55591        2.04242
       619         1        2.00000       57.72359        1.72562        3.53366
       620         1        2.00000       57.76382       16.56904        5.02490
       621         1        2.00000       57.96400       31.48060        3.53368
       622         1        2.00000       57.96433       31.49055        0.55112
       623         1        2.00000       58.00156       12.48434        5.02502
       624         1        2.00000       58.00269       12.49317        2.04230
       625         1        2.00000       58.04649       27.29173        3.53345
       626         1        2.00000       58.04698       27.29220        0.55135
       627         1        2.00000       58.18227        8.26034        5.04681
       628         1        2.00000       58.18268        8.26051        2.02048
       629         1        2.00000       58.20393       23.06708        3.51383
       630         1        2.00000       58.20393       23.06708        0.57097
       631         1        2.00000       58.81096        3.90317        1.95941
       632         1        2.00000       58.81088        3.90317        5.10789
       633         1        2.00000       58.88850       18.73763        0.63202
       634         1        2.00000       58.88850       18.73763        3.45279
       635         1        2.00000       59.45806       33.69040        2.05818
       636         1        2.00000       59.45806       33.69040        5.00913
       637         1        2.00000       59.47704       14.69103        0.53783
       638         1        2.00000       59.47696       14.69080        3.54697
       639         1        2.00000       59.50965       29.45226        5.02445
       640         1        2.00000       59.50965       29.45256        2.04286
       641         1        2.00000       59.52660       10.48741        3.53395
       642         1        2.00000       59.53260       10.48964        0.55081
       643         1        2.00000       59.53812       25.28183        5.02491
       644         1        2.00000       59.54372       25.28298        2.04241
       645         1        2.00000       59.71454        6.39414        3.53367
       646         1        2.00000       59.72954       21.20180        5.02491
       647         1        2.00000       59.78989        6.09362        0.55112
       648         1        2.00000       59.79767       20.93332        2.04240
       649         1        2.00000       60.78082        2.10462        0.55111
       650         1        2.00000       60.86339       16.93018        2.04239
       651         1        2.00000       61.00039       31.58845        0.55112
       652         1        2.00000       61.00209       12.61034        2.04239
       653         1        2.00000       61.00785        8.46851        2.04237
       654         1        2.00000       61.00777       27.38219        0.55113
       655         1        2.00000       61.00793        8.46851        5.02489
       656         1        2.00000       61.00785       23.27603        0.55113
       657         1        2.00000       61.00785       23.27603        3.53365
       658         1        2.00000       61.00801       27.38219        3.53364
       659         1        2.00000       61.01361       12.61034        5.02491
       660         1        2.00000       61.01539       31.58845        3.53364
       661         1        2.00000       61.15239       16.93018        5.02490
       662         1        2.00000       61.23496        2.10459        3.53362
       663         1        2.00000       62.21802       20.93325        5.02490
       664         1        2.00000       62.22581        6.09355        3.53362
       665         1        2.00000       62.28615       21.20173        2.04238
       666         1        2.00000       62.30116        6.39407        0.55113
       667         1        2.00000       62.47198       25.28295        5.02491
       668         1        2.00000       62.47758       25.28180        2.04236
       669         1        2.00000       62.48309       10.48964        3.53331
       670         1        2.00000       62.48909       10.48737        0.55140
       671         1        2.00000       62.50605       29.45222        2.04190
       672         1        2.00000       62.50605       29.45253        5.02536
       673         1        2.00000       62.53873       14.69076        0.56443
       674         1        2.00000       62.53873       14.69100        3.52032
       675         1        2.00000       62.55763       33.69037        2.02658
       676         1        2.00000       62.55763       33.69037        5.04067
       677         1        2.00000       63.12727       18.73759        3.61451
       678         1        2.00000       63.12727       18.73756        0.47024
       679         1        2.00000       63.20482        3.90310        4.94190
       680         1        2.00000       63.20482        3.90310        2.12534
       681         1        2.00000       63.81177       23.06701        3.55346
       682         1        2.00000       63.81185       23.06701        0.53128
       683         1        2.00000       63.83302        8.26044        5.00297
       684         1        2.00000       63.83343        8.26024        2.06425
       685         1        2.00000       63.96872       27.29213        3.53383
       686         1        2.00000       63.96921       27.29169        0.55090
       687         1        2.00000       64.01300       12.49311        5.02479
       688         1        2.00000       64.01414       12.48427        2.04246
       689         1        2.00000       64.05137       31.49048        3.53359
       690         1        2.00000       64.05169       31.48056        0.55112
       691         1        2.00000       64.25188       16.56898        2.04233
       692         1        2.00000       64.29219        1.72555        0.55109
       693         1        2.00000       64.31814       16.55584        5.02490
       694         1        2.00000       64.37719        1.70981        3.53362
       695         1        2.00000       64.99664       20.72482        2.04236
       696         1        2.00000       64.99891       20.74400        5.02488
       697         1        2.00000       65.03646        5.90850        0.55106
       698         1        2.00000       65.03857        5.92741        3.53365
       699         1        2.00000       65.34687       25.05694        2.04242
       700         1        2.00000       65.35336       25.06767        5.02481
       701         1        2.00000       65.39327       10.23846        0.55035
       702         1        2.00000       65.40024       10.24956        3.53438
       703         1        2.00000       65.50471       29.28602        2.04308
       704         1        2.00000       65.50504       29.28609        5.02413
       705         1        2.00000       65.65347       14.40103        0.55560
       706         1        2.00000       65.65388       14.40117        3.52910
       707         1        2.00000       65.71455       33.40940        2.03751
       708         1        2.00000       65.71455       33.40937        5.02970
       709         1        2.00000       66.09918       18.49680        3.53742
       710         1        2.00000       66.09918       18.49684        0.54728
       711         1        2.00000       66.16763        3.66735        2.04638
       712         1        2.00000       66.16763        3.66732        5.02082
       713         1        2.00000       66.63986       22.76649        0.55369
       714         1        2.00000       66.63994       22.76646        3.53101
       715         1        2.00000       66.69145        7.94273        2.03958
       716         1        2.00000       66.69153        7.94222        5.02762
       717         1        2.00000       66.90071       27.05239        0.55219
       718         1        2.00000       66.90079       27.05198        3.53249
       719         1        2.00000       67.00754       12.18754        5.02602
       720         1        2.00000       67.00883       12.18517        2.04118
       721         1        2.00000       67.11266       31.22955        3.53354
       722         1        2.00000       67.11412       31.22667        0.55113
       723         1        2.00000       67.35023       16.31468        2.04227
       724         1        2.00000       67.36232       16.31729        5.02493
       725         1        2.00000       67.42453        1.48895        0.55107
       726         1        2.00000       67.44051        1.49129        3.53358
       727         1        2.00000       67.86220       20.49123        5.02486
       728         1        2.00000       67.86374       20.49556        2.04233
       729         1        2.00000       67.92709        5.66537        3.53354
       730         1        2.00000       67.92879        5.66990        0.55111
       731         1        2.00000       68.23620       24.78139        2.04230
       732         1        2.00000       68.23620       24.77947        5.02488
       733         1        2.00000       68.32502        9.92720        3.53383
       734         1        2.00000       68.32502        9.92903        0.55083
       735         1        2.00000       68.49243       29.01169        5.02457
       736         1        2.00000       68.49292       29.01226        2.04260
       737         1        2.00000       68.66982       14.11631        3.53325
       738         1        2.00000       68.67031       14.11689        0.55141
       739         1        2.00000       68.77729       33.15629        5.02531
       740         1        2.00000       68.77737       33.15629        2.04184
       741         1        2.00000       69.07724       18.27039        3.53400
       742         1        2.00000       69.07724       18.27043        0.55064
       743         1        2.00000       69.16444        3.44822        5.02433
       744         1        2.00000       69.16444        3.44819        2.04281
       745         1        2.00000       69.52286       22.50769        0.55076
       746         1        2.00000       69.52286       22.50773        3.53387
       747         1        2.00000       69.60852        7.66592        2.04261
       748         1        2.00000       69.60860        7.66582        5.02453
       749         1        2.00000       69.83887       26.76483        0.55087
       750         1        2.00000       69.83895       26.76469        3.53376
       751         1        2.00000       69.97798       11.88651        5.02465
       752         1        2.00000       69.97822       11.88637        2.04250
       753         1        2.00000       70.12763       30.95403        3.53364
       754         1        2.00000       70.12803       30.95366        0.55097
       755         1        2.00000       70.35279       16.06123        2.04238
       756         1        2.00000       70.35490       16.06221        5.02476
       757         1        2.00000       70.46286        1.25429        0.55103
       758         1        2.00000       70.46578        1.25506        3.53357
       759         1        2.00000       70.78098       20.25592        5.02482
       760         1        2.00000       70.78187       20.25701        2.04231
       761         1        2.00000       70.87717        5.42566        3.53354
       762         1        2.00000       70.87806        5.42678        0.55105
       763         1        2.00000       71.15335       24.50547        2.04229
       764         1        2.00000       71.15352       24.50568        5.02484
       765         1        2.00000       71.27348        9.64326        0.55100
       766         1        2.00000       71.27372        9.64340        3.53359
       767         1        2.00000       71.46604       28.72622        2.04234
       768         1        2.00000       71.46612       28.72636        5.02476
       769         1        2.00000       71.64846       13.84070        3.53350
       770         1        2.00000       71.64846       13.84059        0.55109
       771         1        2.00000       71.79008       32.89641        5.02490
       772         1        2.00000       71.79008       32.89638        2.04219
       773         1        2.00000       72.04176       18.02737        3.53361
       774         1        2.00000       72.04176       18.02733        0.55097
       775         1        2.00000       72.15864        3.21203        2.04236
       776         1        2.00000       72.15864        3.21203        5.02472
       777         1        2.00000       72.44334       22.25049        0.55096
       778         1        2.00000       72.44334       22.25049        3.53361
       779         1        2.00000       72.56055        7.40466        5.02474
       780         1        2.00000       72.56055        7.40466        2.04233
       781         1        2.00000       72.78693       26.48325        0.55104
       782         1        2.00000       72.78701       26.48322        3.53352
       783         1        2.00000       72.94250       11.60910        5.02481
       784         1        2.00000       72.94250       11.60913        2.04226
       785         1        2.00000       73.11559       30.67896        3.53352
       786         1        2.00000       73.11567       30.67893        0.55102
       787         1        2.00000       73.32445       15.80223        2.04226
       788         1        2.00000       73.32485       15.80247        5.02480
       789         1        2.00000       73.46453        1.00398        0.55101
       790         1        2.00000       73.46510        1.00419        3.53352
       791         1        2.00000       73.72092       20.00697        5.02479
       792         1        2.00000       73.72116       20.00721        2.04227
       793         1        2.00000       73.84802        5.17888        3.53352
       794         1        2.00000       73.84834        5.17911        0.55100
       795         1        2.00000       74.09127       24.23517        2.04226
       796         1        2.00000       74.09135       24.23520        5.02478
       797         1        2.00000       74.23451        9.37594        0.55099
       798         1        2.00000       74.23459        9.37597        3.53352
       799         1        2.00000       74.43323       28.44797        5.02476
       800         1        2.00000       74.43332       28.44800        2.04226
       801         1        2.00000       74.61500       13.57364        3.53351
       802         1        2.00000       74.61500       13.57364        0.55101
       803         1        2.00000       74.77901       32.63210        2.04223
       804         1        2.00000       74.77893       32.63207        5.02478
       805         1        2.00000       74.99987       17.77297        3.53354
       806         1        2.00000       74.99987       17.77297        0.55098
       807         1        2.00000       75.14433        2.96251        5.02473
       808         1        2.00000       75.14433        2.96251        2.04226
       809         1        2.00000       75.38345       21.98959        0.55098
       810         1        2.00000       75.38345       21.98959        3.53353
       811         1        2.00000       75.52726        7.14786        2.04225
       812         1        2.00000       75.52726        7.14786        5.02473
       813         1        2.00000       75.74115       26.20909        3.53350
       814         1        2.00000       75.74115       26.20909        0.55098
       815         1        2.00000       75.90734       11.34336        2.04223
       816         1        2.00000       75.90734       11.34336        5.02476
       817         1        2.00000       76.09106       30.40788        3.53349
       818         1        2.00000       76.09106       30.40788        0.55097
       819         1        2.00000       76.28727       15.54147        2.04225
       820         1        2.00000       76.28735       15.54154        5.02476
       821         1        2.00000       76.44949        0.74603        0.55096
       822         1        2.00000       76.44965        0.74607        3.53349
       823         1        2.00000       76.66987       19.74923        2.04225
       824         1        2.00000       76.66978       19.74916        5.02477
       825         1        2.00000       76.82325        4.92583        3.53347
       826         1        2.00000       76.82333        4.92587        0.55095
       827         1        2.00000       77.04006       23.96737        2.04223
       828         1        2.00000       77.04014       23.96740        5.02476
       829         1        2.00000       77.20179        9.11521        3.53347
       830         1        2.00000       77.20179        9.11518        0.55095
       831         1        2.00000       77.39775       28.17621        2.04222
       832         1        2.00000       77.39775       28.17618        5.02473
       833         1        2.00000       77.57912       13.31061        3.53349
       834         1        2.00000       77.57912       13.31061        0.55097
       835         1        2.00000       77.75651       32.36755        2.04220
       836         1        2.00000       77.75651       32.36755        5.02473
       837         1        2.00000       77.95701       17.51306        0.55098
       838         1        2.00000       77.95701       17.51306        3.53352
       839         1        2.00000       78.12353        2.70655        2.04221
       840         1        2.00000       78.12353        2.70655        5.02472
       841         1        2.00000       78.33272       21.72623        0.55098
       842         1        2.00000       78.33272       21.72626        3.53350
       843         1        2.00000       78.49883        6.89082        2.04220
       844         1        2.00000       78.49883        6.89082        5.02471
       845         1        2.00000       78.69837       25.93987        0.55095
       846         1        2.00000       78.69837       25.93987        3.53347
       847         1        2.00000       78.87405       11.08152        2.04220
       848         1        2.00000       78.87405       11.08152        5.02472
       849         1        2.00000       79.06069       30.14055        0.55093
       850         1        2.00000       79.06069       30.14055        3.53346
       851         1        2.00000       79.24854       15.27932        2.04223
       852         1        2.00000       79.24854       15.27936        5.02475
       853         1        2.00000       79.42642        0.48578        0.55093
       854         1        2.00000       79.42642        0.48581        3.53345
       855         1        2.00000       79.62303       19.48701        2.04226
       856         1        2.00000       79.62303       19.48701        5.02478
       857         1        2.00000       79.79831        4.66937        0.55092
       858         1        2.00000       79.79823        4.66937        3.53344
       859         1        2.00000       79.99363       23.70133        2.04221
       860         1        2.00000       79.99363       23.70133        5.02473
       861         1        2.00000       80.17199        8.85557        0.55092
       862         1        2.00000       80.17199        8.85557        3.53344
       863         1        2.00000       80.36073       27.90892        2.04219
       864         1        2.00000       80.36073       27.90892        5.02471
       865         1        2.00000       80.54388       13.04793        0.55094
       866         1        2.00000       80.54388       13.04793        3.53346
       867         1        2.00000       80.72833       32.10439        2.04217
       868         1        2.00000       80.72833       32.10439        5.02469
       869         1        2.00000       80.91480       17.24996        0.55096
       870         1        2.00000       80.91480       17.24993        3.53350
       871         1        2.00000       81.09900        2.44843        2.04217
       872         1        2.00000       81.09900        2.44843        5.02468
       873         2       -2.00000        0.17471        4.54063        2.04216
       874         2       -2.00000        0.17471        4.54063        5.02469
       875         2       -2.00000        0.36013       23.56890        0.55093
       876         2       -2.00000        0.36013       23.56894        3.53346
       877         2       -2.00000        0.54709        8.72551        2.04216
       878         2       -2.00000        0.54709        8.72551        5.02468
       879         2       -2.00000        0.73105       27.77656        0.55090
       880         2       -2.00000        0.73105       27.77656        3.53343
       881         2       -2.00000        0.91590       12.91597        2.04217
       882         2       -2.00000        0.91590       12.91601        5.02469
       883         2       -2.00000        1.10230       31.97342        0.55089
       884         2       -2.00000        1.10230       31.97342        3.53341
       885         2       -2.00000        1.28293       17.11740        2.04218
       886         2       -2.00000        1.28293       17.11737        5.02475
       887         2       -2.00000        1.47508        2.31936        0.55088
       888         2       -2.00000        1.47508        2.31936        3.53340
       889         2       -2.00000        1.65142       21.32986        2.04221
       890         2       -2.00000        1.65142       21.32986        5.02471
       891         2       -2.00000        1.84876        6.50359        0.55088
       892         2       -2.00000        1.84868        6.50359        3.53340
       893         2       -2.00000        2.02461       25.54225        2.04216
       894         2       -2.00000        2.02469       25.54225        5.02468
       895         2       -2.00000        2.21733       10.68826        0.55088
       896         2       -2.00000        2.21733       10.68823        3.53340
       897         2       -2.00000        2.39910       29.74476        2.04213
       898         2       -2.00000        2.39910       29.74476        5.02465
       899         2       -2.00000        2.58078       14.88194        0.55090
       900         2       -2.00000        2.58078       14.88197        3.53342
       901         2       -2.00000        2.77383        0.09588        2.04213
       902         2       -2.00000        2.77383        0.09588        5.02464
       903         2       -2.00000        2.94384       19.08997        0.55091
       904         2       -2.00000        2.94384       19.08997        3.53342
       905         2       -2.00000        3.14953        4.28333        2.04211
       906         2       -2.00000        3.14953        4.28333        5.02465
       907         2       -2.00000        3.31435       23.30564        0.55087
       908         2       -2.00000        3.31435       23.30564        3.53342
       909         2       -2.00000        3.52159        8.46509        5.02465
       910         2       -2.00000        3.52159        8.46509        2.04211
       911         2       -2.00000        3.69249       27.51353        0.55085
       912         2       -2.00000        3.69249       27.51353        3.53339
       913         2       -2.00000        3.88375       12.65024        5.02463
       914         2       -2.00000        3.88375       12.65024        2.04213
       915         2       -2.00000        4.06998       31.71191        3.53336
       916         2       -2.00000        4.06998       31.71191        0.55085
       917         2       -2.00000        4.24064       16.85021        5.02465
       918         2       -2.00000        4.24064       16.85021        2.04213
       919         2       -2.00000        4.44771        2.06178        0.55084
       920         2       -2.00000        4.44771        2.06181        3.53336
       921         2       -2.00000        4.60304       21.06612        5.02465
       922         2       -2.00000        4.60304       21.06612        2.04213
       923         2       -2.00000        4.82569        6.24611        3.53336
       924         2       -2.00000        4.82601        6.24605        0.55084
       925         2       -2.00000        4.98191       25.28068        2.04211
       926         2       -2.00000        4.98223       25.28064        5.02463
       927         2       -2.00000        5.19150       10.42422        0.55084
       928         2       -2.00000        5.19150       10.42415        3.53336
       929         2       -2.00000        5.36329       29.48227        5.02462
       930         2       -2.00000        5.36329       29.48224        2.04209
       931         2       -2.00000        5.54433       14.61272        0.55084
       932         2       -2.00000        5.54433       14.61275        3.53336
       933         2       -2.00000        5.74273       33.67906        2.04210
       934         2       -2.00000        5.74273       33.67903        5.02459
       935         2       -2.00000        5.89546       18.82335        3.53335
       936         2       -2.00000        5.89546       18.82335        0.55085
       937         2       -2.00000        6.12492        4.02822        2.04201
       938         2       -2.00000        6.12492        4.02822        5.02466
       939         2       -2.00000        6.26581       23.04546        3.53342
       940         2       -2.00000        6.26581       23.04546        0.55077
       941         2       -2.00000        6.50185        8.20528        5.02465
       942         2       -2.00000        6.50185        8.20528        2.04203
       943         2       -2.00000        6.65401       27.25203        3.53339
       944         2       -2.00000        6.65401       27.25203        0.55077
       945         2       -2.00000        6.85557       12.38105        5.02458
       946         2       -2.00000        6.85557       12.38105        2.04209
       947         2       -2.00000        7.03564       31.44889        3.53331
       948         2       -2.00000        7.03564       31.44889        0.55083
       949         2       -2.00000        7.19648       16.57909        2.04207
       950         2       -2.00000        7.19648       16.57909        5.02460
       951         2       -2.00000        7.41767        1.80528        0.55080
       952         2       -2.00000        7.41767        1.80535        3.53333
       953         2       -2.00000        7.54866       20.80408        5.02460
       954         2       -2.00000        7.54874       20.80418        2.04207
       955         2       -2.00000        7.80749        5.99260        3.53333
       956         2       -2.00000        7.80911        5.99236        0.55080
       957         2       -2.00000        7.93872       25.02313        2.04207
       958         2       -2.00000        7.94027       25.02293        5.02460
       959         2       -2.00000        8.17346       10.15920        0.55079
       960         2       -2.00000        8.17354       10.15896        3.53333
       961         2       -2.00000        8.32773       29.21776        5.02459
       962         2       -2.00000        8.32798       29.21756        2.04205
       963         2       -2.00000        8.50942       14.33819        3.53333
       964         2       -2.00000        8.50950       14.33812        0.55079
       965         2       -2.00000        8.70741       33.41627        5.02450
       966         2       -2.00000        8.70733       33.41634        2.04212
       967         2       -2.00000        8.83970       18.55501        3.53326
       968         2       -2.00000        8.83970       18.55501        0.55086
       969         2       -2.00000        9.09918        3.77798        2.04176
       970         2       -2.00000        9.09918        3.77802        5.02485
       971         2       -2.00000        9.21119       22.79143        0.55053
       972         2       -2.00000        9.21119       22.79143        3.53358
       973         2       -2.00000        9.49329        7.94939        2.04182
       974         2       -2.00000        9.49338        7.94943        5.02479
       975         2       -2.00000        9.61950       26.99127        3.53353
       976         2       -2.00000        9.61950       26.99134        0.55057
       977         2       -2.00000        9.83534       12.10774        5.02450
       978         2       -2.00000        9.83534       12.10767        2.04213
       979         2       -2.00000        9.99943       31.17879        0.55088
       980         2       -2.00000        9.99943       31.17865        3.53321
       981         2       -2.00000       10.14762       16.30219        2.04205
       982         2       -2.00000       10.14762       16.30233        5.02457
       983         2       -2.00000       10.37903        1.54780        0.55076
       984         2       -2.00000       10.37911        1.54828        3.53331
       985         2       -2.00000       10.48098       20.54575        5.02457
       986         2       -2.00000       10.48106       20.54619        2.04204
       987         2       -2.00000       10.79569        5.74883        3.53330
       988         2       -2.00000       10.80340        5.74788        0.55078
       989         2       -2.00000       10.89732       24.77341        2.04207
       990         2       -2.00000       10.90462       24.77253        5.02453
       991         2       -2.00000       11.17156        9.89580        0.55081
       992         2       -2.00000       11.17180        9.89461        3.53327
       993         2       -2.00000       11.29752       28.94674        5.02449
       994         2       -2.00000       11.29809       28.94559        2.04210
       995         2       -2.00000       11.47791       14.05648        3.53322
       996         2       -2.00000       11.47800       14.05638        0.55086
       997         2       -2.00000       11.66244       33.14320        2.04223
       998         2       -2.00000       11.66252       33.14299        5.02435
       999         2       -2.00000       11.76854       18.28417        3.53311
      1000         2       -2.00000       11.76854       18.28413        0.55096
      1001         2       -2.00000       12.06337        3.53567        2.04051
      1002         2       -2.00000       12.06337        3.53570        5.02605
      1003         2       -2.00000       12.14343       22.54973        0.54939
      1004         2       -2.00000       12.14343       22.54969        3.53467
      1005         2       -2.00000       12.50721        7.70349        2.04074
      1006         2       -2.00000       12.50721        7.70352        5.02584
      1007         2       -2.00000       12.60008       26.73115        0.54951
      1008         2       -2.00000       12.60025       26.73132        3.53455
      1009         2       -2.00000       12.83182       11.83114        5.02444
      1010         2       -2.00000       12.83206       11.83131        2.04214
      1011         2       -2.00000       12.96305       30.89190        0.55099
      1012         2       -2.00000       12.96354       30.89247        3.53306
      1013         2       -2.00000       13.08975       16.01818        5.02448
      1014         2       -2.00000       13.09032       16.01886        2.04210
      1015         2       -2.00000       13.31678        1.28545        3.53327
      1016         2       -2.00000       13.31694        1.28261        0.55076
      1017         2       -2.00000       13.38564       20.29372        2.04201
      1018         2       -2.00000       13.38597       20.29119        5.02456
      1019         2       -2.00000       13.78438        5.52262        3.53330
      1020         2       -2.00000       13.82250        5.51839        0.55074
      1021         2       -2.00000       13.86022       24.53986        2.04202
      1022         2       -2.00000       13.89550       24.53590        5.02454
      1023         2       -2.00000       14.20300        9.63541        3.53328
      1024         2       -2.00000       14.20446        9.63951        0.55076
      1025         2       -2.00000       14.28662       28.66361        5.02489
      1026         2       -2.00000       14.28735       28.65955        2.04167
      1027         2       -2.00000       14.45412       13.77108        0.55043
      1028         2       -2.00000       14.45436       13.77074        3.53361
      1029         2       -2.00000       14.59963       32.84920        5.02462
      1030         2       -2.00000       14.59971       32.84951        2.04192
      1031         2       -2.00000       14.67003       18.01061        3.53356
      1032         2       -2.00000       14.67011       18.01041        0.55048
      1033         2       -2.00000       14.99107        3.30300        2.03785
      1034         2       -2.00000       14.99115        3.30286        5.02870
      1035         2       -2.00000       15.04241       22.32389        3.53684
      1036         2       -2.00000       15.04241       22.32389        0.54719
      1037         2       -2.00000       15.56298        7.46652        2.04029
      1038         2       -2.00000       15.56298        7.46652        5.02626
      1039         2       -2.00000       15.62592       26.47388        3.53551
      1040         2       -2.00000       15.62600       26.47378        0.54850
      1041         2       -2.00000       15.86471       11.56378        2.04154
      1042         2       -2.00000       15.86480       11.56368        5.02502
      1043         2       -2.00000       15.93195       30.57973        3.53303
      1044         2       -2.00000       15.93350       30.58132        0.55100
      1045         2       -2.00000       16.01818       15.73752        2.04236
      1046         2       -2.00000       16.01972       15.73898        5.02420
      1047         2       -2.00000       16.20059        1.01048        3.53301
      1048         2       -2.00000       16.21033        1.00832        0.55104
      1049         2       -2.00000       16.23604       20.03665        2.04202
      1050         2       -2.00000       16.24602       20.03544        5.02453
      1051         2       -2.00000       16.74298        5.30714        3.53328
      1052         2       -2.00000       16.81282       24.32137        2.04202
      1053         2       -2.00000       16.92386        5.29943        0.55075
      1054         2       -2.00000       16.98137       24.30837        5.02453
      1055         2       -2.00000       17.28829        9.37364        3.53327
      1056         2       -2.00000       17.30313        9.38487        0.55076
      1057         2       -2.00000       17.33241       28.36718        2.04185
      1058         2       -2.00000       17.33761       28.38204        5.02469
      1059         2       -2.00000       17.45311       13.53587        0.55066
      1060         2       -2.00000       17.45408       13.53289        3.53337
      1061         2       -2.00000       17.50153       32.53196        5.02157
      1062         2       -2.00000       17.50259       32.52946        2.04499
      1063         2       -2.00000       17.53065       17.72765        0.55395
      1064         2       -2.00000       17.53073       17.72762        3.53009
      1065         2       -2.00000       17.83100        3.08170        2.02154
      1066         2       -2.00000       17.83092        3.08160        5.04500
      1067         2       -2.00000       17.85826       22.10182        3.55086
      1068         2       -2.00000       17.85826       22.10185        0.53317
      1069         2       -2.00000       18.69670        7.17412        2.02932
      1070         2       -2.00000       18.69662        7.17415        5.03723
      1071         2       -2.00000       18.74934       26.17471        3.56220
      1072         2       -2.00000       18.74950       26.17474        0.52179
      1073         2       -2.00000       18.93865       11.36065        2.03839
      1074         2       -2.00000       18.93865       11.36069        5.02818
      1075         2       -2.00000       18.94912       30.34351        0.54800
      1076         2       -2.00000       18.95001       30.34144        3.53607
      1077         2       -2.00000       18.96542       15.56364        5.02457
      1078         2       -2.00000       18.96623       15.56191        2.04199
      1079         2       -2.00000       18.98635        0.66014        0.55077
      1080         2       -2.00000       18.99900       19.69596        5.02455
      1081         2       -2.00000       19.00200        0.64833        3.53331
      1082         2       -2.00000       19.01384       19.69146        2.04201
      1083         2       -2.00000       19.58665        5.05599        3.53332
      1084         2       -2.00000       19.66857       24.06386        2.04202
      1085         2       -2.00000       20.41909        9.18232        3.53330
      1086         2       -2.00000       20.42720       28.18870        2.04201
      1087         2       -2.00000       20.45105       13.45093        3.53329
      1088         2       -2.00000       20.45153       32.39490        2.04203
      1089         2       -2.00000       20.45242       21.60744        3.53330
      1090         2       -2.00000       20.45242       21.60744        0.55076
      1091         2       -2.00000       20.45242       17.60281        0.55077
      1092         2       -2.00000       20.45242       17.60281        3.53329
      1093         2       -2.00000       20.45242        2.58137        5.02456
      1094         2       -2.00000       20.45242        2.58137        2.04203
      1095         2       -2.00000       20.45332       32.39490        5.02455
      1096         2       -2.00000       20.45380       13.45093        0.55077
      1097         2       -2.00000       20.47773       28.18870        5.02453
      1098         2       -2.00000       20.48576        9.18232        0.55078
      1099         2       -2.00000       21.23636       24.06389        5.02456
      1100         2       -2.00000       21.31820        5.05606        0.55082
      1101         2       -2.00000       21.89101       19.69149        5.02455
      1102         2       -2.00000       21.90285        0.64836        0.55081
      1103         2       -2.00000       21.90585       19.69603        2.04205
      1104         2       -2.00000       21.91850        0.66017        3.53331
      1105         2       -2.00000       21.93862       15.56195        5.02453
      1106         2       -2.00000       21.93951       15.56367        2.04207
      1107         2       -2.00000       21.95484       30.34148        0.55357
      1108         2       -2.00000       21.95581       30.34354        3.53054
      1109         2       -2.00000       21.96620       11.36072        2.04567
      1110         2       -2.00000       21.96628       11.36065        5.02094
      1111         2       -2.00000       22.15543       26.17477        3.50434
      1112         2       -2.00000       22.15551       26.17474        0.57972
      1113         2       -2.00000       22.20823        7.17419        5.01188
      1114         2       -2.00000       22.20823        7.17419        2.05475
      1115         2       -2.00000       23.04659       22.10188        0.56838
      1116         2       -2.00000       23.04659       22.10192        3.51572
      1117         2       -2.00000       23.07385        3.08177        5.00409
      1118         2       -2.00000       23.07393        3.08170        2.06253
      1119         2       -2.00000       23.37412       17.72769        0.54760
      1120         2       -2.00000       23.37428       17.72772        3.53650
      1121         2       -2.00000       23.40226       32.52952        5.02754
      1122         2       -2.00000       23.40332       32.53203        2.03909
      1123         2       -2.00000       23.45085       13.53296        0.55089
      1124         2       -2.00000       23.45174       13.53594        3.53322
      1125         2       -2.00000       23.56724       28.38208        2.04221
      1126         2       -2.00000       23.57243       28.36725        5.02442
      1127         2       -2.00000       23.60180        9.38491        3.53332
      1128         2       -2.00000       23.61664        9.37370        0.55080
      1129         2       -2.00000       23.92356       24.30844        2.04205
      1130         2       -2.00000       23.98107        5.29949        3.53331
      1131         2       -2.00000       24.09203       24.32144        5.02458
      1132         2       -2.00000       24.16187        5.30721        0.55081
      1133         2       -2.00000       24.65883       20.03554        2.04205
      1134         2       -2.00000       24.66881       20.03676        5.02459
      1135         2       -2.00000       24.69452        1.00842        3.53361
      1136         2       -2.00000       24.70426        1.01058        0.55054
      1137         2       -2.00000       24.88513       15.73908        2.04173
      1138         2       -2.00000       24.88667       15.73759        5.02493
      1139         2       -2.00000       24.97135       30.58139        3.53357
      1140         2       -2.00000       24.97298       30.57980        0.55057
      1141         2       -2.00000       25.04014       11.56378        2.04255
      1142         2       -2.00000       25.04022       11.56388        5.02411
      1143         2       -2.00000       25.27893       26.47398        0.55305
      1144         2       -2.00000       25.27884       26.47388        3.53108
      1145         2       -2.00000       25.34187        7.46662        5.02287
      1146         2       -2.00000       25.34187        7.46662        2.04380
      1147         2       -2.00000       25.86244       22.32396        3.52977
      1148         2       -2.00000       25.86244       22.32399        0.55438
      1149         2       -2.00000       25.91378        3.30297        2.04624
      1150         2       -2.00000       25.91386        3.30310        5.02044
      1151         2       -2.00000       26.23474       18.01055        3.53306
      1152         2       -2.00000       26.23482       18.01072        0.55110
      1153         2       -2.00000       26.30514       32.84961        5.02451
      1154         2       -2.00000       26.30522       32.84934        2.04217
      1155         2       -2.00000       26.45049       13.77084        0.55116
      1156         2       -2.00000       26.45081       13.77118        3.53302
      1157         2       -2.00000       26.61758       28.65966        5.02425
      1158         2       -2.00000       26.61823       28.66372        2.04244
      1159         2       -2.00000       26.70047        9.63961        3.53335
      1160         2       -2.00000       26.70193        9.63551        0.55083
      1161         2       -2.00000       27.00943       24.53600        2.04209
      1162         2       -2.00000       27.04463       24.53996        5.02460
      1163         2       -2.00000       27.08234        5.51852        3.53333
      1164         2       -2.00000       27.12055        5.52272        0.55085
      1165         2       -2.00000       27.51896       20.29129        2.04211
      1166         2       -2.00000       27.51921       20.29383        5.02460
      1167         2       -2.00000       27.58791        1.28275        3.53336
      1168         2       -2.00000       27.58807        1.28559        0.55083
      1169         2       -2.00000       27.81453       16.01899        5.02469
      1170         2       -2.00000       27.81518       16.01828        2.04204
      1171         2       -2.00000       27.94131       30.89261        0.55061
      1172         2       -2.00000       27.94188       30.89203        3.53359
      1173         2       -2.00000       28.07287       11.83144        5.02474
      1174         2       -2.00000       28.07303       11.83127        2.04199
      1175         2       -2.00000       28.30460       26.73142        0.55211
      1176         2       -2.00000       28.30485       26.73125        3.53210
      1177         2       -2.00000       28.39764        7.70363        5.02334
      1178         2       -2.00000       28.39764        7.70366        2.04340
      1179         2       -2.00000       28.76142       22.54986        3.53199
      1180         2       -2.00000       28.76142       22.54983        0.55223
      1181         2       -2.00000       28.84148        3.53584        2.04362
      1182         2       -2.00000       28.84148        3.53580        5.02312
      1183         2       -2.00000       29.13631       18.28427        3.53356
      1184         2       -2.00000       29.13640       18.28430        0.55067
      1185         2       -2.00000       29.24233       33.14313        2.04192
      1186         2       -2.00000       29.24241       33.14337        5.02484
      1187         2       -2.00000       29.42693       14.05651        3.53347
      1188         2       -2.00000       29.42693       14.05665        0.55078
      1189         2       -2.00000       29.60676       28.94576        5.02471
      1190         2       -2.00000       29.60732       28.94691        2.04206
      1191         2       -2.00000       29.73313        9.89475        0.55084
      1192         2       -2.00000       29.73329        9.89597        3.53342
      1193         2       -2.00000       30.00031       24.77266        2.04210
      1194         2       -2.00000       30.00753       24.77354        5.02468
      1195         2       -2.00000       30.10145        5.74801        3.53339
      1196         2       -2.00000       30.10924        5.74899        0.55087
      1197         2       -2.00000       30.42387       20.54633        5.02465
      1198         2       -2.00000       30.42387       20.54592        2.04214
      1199         2       -2.00000       30.52574        1.54845        0.55089
      1200         2       -2.00000       30.52591        1.54794        3.53339
      1201         2       -2.00000       30.75723       16.30236        5.02466
      1202         2       -2.00000       30.75723       16.30246        2.04214
      1203         2       -2.00000       30.90550       31.17882        0.55079
      1204         2       -2.00000       30.90542       31.17895        3.53350
      1205         2       -2.00000       31.06951       12.10794        2.04208
      1206         2       -2.00000       31.06959       12.10787        5.02474
      1207         2       -2.00000       31.28535       26.99150        3.53319
      1208         2       -2.00000       31.28543       26.99144        0.55111
      1209         2       -2.00000       31.41155        7.94956        5.02445
      1210         2       -2.00000       31.41155        7.94960        2.04238
      1211         2       -2.00000       31.69374       22.79160        3.53315
      1212         2       -2.00000       31.69374       22.79160        0.55116
      1213         2       -2.00000       31.80575        3.77815        5.02439
      1214         2       -2.00000       31.80575        3.77819        2.04245
      1215         2       -2.00000       32.06523       18.55518        3.53348
      1216         2       -2.00000       32.06523       18.55518        0.55084
      1217         2       -2.00000       32.19752       33.41644        2.04210
      1218         2       -2.00000       32.19752       33.41651        5.02475
      1219         2       -2.00000       32.39543       14.33832        3.53342
      1220         2       -2.00000       32.39543       14.33839        0.55092
      1221         2       -2.00000       32.57696       29.21772        5.02468
      1222         2       -2.00000       32.57712       29.21796        2.04219
      1223         2       -2.00000       32.73131       10.15916        0.55092
      1224         2       -2.00000       32.73147       10.15940        3.53343
      1225         2       -2.00000       32.96458       25.02310        2.04219
      1226         2       -2.00000       32.96612       25.02334        5.02469
      1227         2       -2.00000       33.09574        5.99253        3.53344
      1228         2       -2.00000       33.09736        5.99277        0.55092
      1229         2       -2.00000       33.35619       20.80435        5.02470
      1230         2       -2.00000       33.35619       20.80428        2.04219
      1231         2       -2.00000       33.48718        1.80555        0.55093
      1232         2       -2.00000       33.48726        1.80545        3.53344
      1233         2       -2.00000       33.70837       16.57930        2.04219
      1234         2       -2.00000       33.70837       16.57930        5.02470
      1235         2       -2.00000       33.86929       31.44909        0.55091
      1236         2       -2.00000       33.86929       31.44909        3.53347
      1237         2       -2.00000       34.04928       12.38126        5.02473
      1238         2       -2.00000       34.04928       12.38126        2.04217
      1239         2       -2.00000       34.25084       27.25220        3.53341
      1240         2       -2.00000       34.25084       27.25223        0.55098
      1241         2       -2.00000       34.40308        8.20548        5.02467
      1242         2       -2.00000       34.40308        8.20548        2.04224
      1243         2       -2.00000       34.63904       23.04563        3.53340
      1244         2       -2.00000       34.63904       23.04566        0.55100
      1245         2       -2.00000       34.78001        4.02839        5.02466
      1246         2       -2.00000       34.78001        4.02839        2.04227
      1247         2       -2.00000       35.00947       18.82356        0.55094
      1248         2       -2.00000       35.00947       18.82356        3.53347
      1249         2       -2.00000       35.16212       33.67923        5.02474
      1250         2       -2.00000       35.16212       33.67923        2.04220
      1251         2       -2.00000       35.36060       14.61299        0.55095
      1252         2       -2.00000       35.36060       14.61296        3.53347
      1253         2       -2.00000       35.54156       29.48244        5.02473
      1254         2       -2.00000       35.54156       29.48248        2.04222
      1255         2       -2.00000       35.71335       10.42439        0.55095
      1256         2       -2.00000       35.71343       10.42442        3.53348
      1257         2       -2.00000       35.92270       25.28085        2.04222
      1258         2       -2.00000       35.92302       25.28092        5.02474
      1259         2       -2.00000       36.07883        6.24628        3.53349
      1260         2       -2.00000       36.07916        6.24632        0.55096
      1261         2       -2.00000       36.30181       21.06636        5.02475
      1262         2       -2.00000       36.30189       21.06636        2.04223
      1263         2       -2.00000       36.45722        2.06198        3.53349
      1264         2       -2.00000       36.45714        2.06201        0.55097
      1265         2       -2.00000       36.66429       16.85045        5.02475
      1266         2       -2.00000       36.66421       16.85045        2.04223
      1267         2       -2.00000       36.83495       31.71212        0.55097
      1268         2       -2.00000       36.83495       31.71212        3.53350
      1269         2       -2.00000       37.02110       12.65048        2.04223
      1270         2       -2.00000       37.02110       12.65048        5.02476
      1271         2       -2.00000       37.21236       27.51373        0.55099
      1272         2       -2.00000       37.21236       27.51373        3.53349
      1273         2       -2.00000       37.38326        8.46529        5.02475
      1274         2       -2.00000       37.38326        8.46529        2.04226
      1275         2       -2.00000       37.59050       23.30591        0.55100
      1276         2       -2.00000       37.59050       23.30591        3.53349
      1277         2       -2.00000       37.75531        4.28353        5.02475
      1278         2       -2.00000       37.75531        4.28353        2.04226
      1279         2       -2.00000       37.96109       19.09024        0.55099
      1280         2       -2.00000       37.96109       19.09024        3.53352
      1281         2       -2.00000       38.13102        0.09608        5.02478
      1282         2       -2.00000       38.13102        0.09608        2.04225
      1283         2       -2.00000       38.32415       14.88225        0.55100
      1284         2       -2.00000       38.32415       14.88225        3.53352
      1285         2       -2.00000       38.50575       29.74500        5.02478
      1286         2       -2.00000       38.50583       29.74500        2.04226
      1287         2       -2.00000       38.68752       10.68847        0.55100
      1288         2       -2.00000       38.68752       10.68850        3.53352
      1289         2       -2.00000       38.88024       25.54249        5.02478
      1290         2       -2.00000       38.88024       25.54249        2.04226
      1291         2       -2.00000       39.05617        6.50379        0.55101
      1292         2       -2.00000       39.05609        6.50379        3.53353
      1293         2       -2.00000       39.25343       21.33016        5.02479
      1294         2       -2.00000       39.25351       21.33016        2.04227
      1295         2       -2.00000       39.42985        2.31956        0.55101
      1296         2       -2.00000       39.42985        2.31956        3.53353
      1297         2       -2.00000       39.62200       17.11770        5.02479
      1298         2       -2.00000       39.62200       17.11770        2.04228
      1299         2       -2.00000       39.80263       31.97362        0.55101
      1300         2       -2.00000       39.80263       31.97362        3.53354
      1301         2       -2.00000       39.98895       12.91624        5.02481
      1302         2       -2.00000       39.98895       12.91624        2.04228
      1303         2       -2.00000       40.17380       27.77680        0.55103
      1304         2       -2.00000       40.17380       27.77680        3.53354
      1305         2       -2.00000       40.35776        8.72575        5.02481
      1306         2       -2.00000       40.35776        8.72575        2.04229
      1307         2       -2.00000       40.54472       23.56921        0.55103
      1308         2       -2.00000       40.54472       23.56921        3.53355
      1309         2       -2.00000       40.73014        4.54084        5.02481
      1310         2       -2.00000       40.73014        4.54084        2.04230
      1311         2       -2.00000       40.91556       19.35536        0.55103
      1312         2       -2.00000       40.91556       19.35536        3.53356
      1313         2       -2.00000       41.10252        0.35593        5.02481
      1314         2       -2.00000       41.10252        0.35593        2.04230
      1315         2       -2.00000       41.28648       15.14778        0.55104
      1316         2       -2.00000       41.28648       15.14778        3.53356
      1317         2       -2.00000       41.47133       30.00833        5.02482
      1318         2       -2.00000       41.47133       30.00833        2.04230
      1319         2       -2.00000       41.65764       10.95095        0.55104
      1320         2       -2.00000       41.65764       10.95095        3.53356
      1321         2       -2.00000       41.83827       25.80687        5.02482
      1322         2       -2.00000       41.83827       25.80687        2.04230
      1323         2       -2.00000       42.03051        6.76212        0.55105
      1324         2       -2.00000       42.03042        6.76212        3.53357
      1325         2       -2.00000       42.20684       21.59441        5.02483
      1326         2       -2.00000       42.20684       21.59441        2.04231
      1327         2       -2.00000       42.40410        2.57788        0.55106
      1328         2       -2.00000       42.40418        2.57788        3.53358
      1329         2       -2.00000       42.58003       17.38208        5.02484
      1330         2       -2.00000       42.58003       17.38208        2.04232
      1331         2       -2.00000       42.77275       32.23610        0.55106
      1332         2       -2.00000       42.77275       32.23607        3.53358
      1333         2       -2.00000       42.95452       13.17958        5.02484
      1334         2       -2.00000       42.95452       13.17958        2.04232
      1335         2       -2.00000       43.13613       28.04233        0.55106
      1336         2       -2.00000       43.13613       28.04233        3.53358
      1337         2       -2.00000       43.32925        8.98559        5.02485
      1338         2       -2.00000       43.32925        8.98559        2.04232
      1339         2       -2.00000       43.49918       23.83433        0.55107
      1340         2       -2.00000       43.49918       23.83433        3.53358
      1341         2       -2.00000       43.70496        4.79811        5.02484
      1342         2       -2.00000       43.70496        4.79811        2.04235
      1343         2       -2.00000       43.86977       19.61866        3.53361
      1344         2       -2.00000       43.86977       19.61866        0.55106
      1345         2       -2.00000       44.07701        0.61638        2.04235
      1346         2       -2.00000       44.07701        0.61638        5.02485
      1347         2       -2.00000       44.24791       15.41084        3.53361
      1348         2       -2.00000       44.24791       15.41084        0.55107
      1349         2       -2.00000       44.43917       30.27410        2.04233
      1350         2       -2.00000       44.43917       30.27410        5.02487
      1351         2       -2.00000       44.62532       11.21246        0.55109
      1352         2       -2.00000       44.62532       11.21246        3.53359
      1353         2       -2.00000       44.79606       26.07413        5.02486
      1354         2       -2.00000       44.79606       26.07413        2.04235
      1355         2       -2.00000       45.00314        7.01966        3.53361
      1356         2       -2.00000       45.00314        7.01966        0.55108
      1357         2       -2.00000       45.15846       21.85821        5.02487
      1358         2       -2.00000       45.15846       21.85821        2.04235
      1359         2       -2.00000       45.38111        2.83536        0.55109
      1360         2       -2.00000       45.38144        2.83539        3.53361
      1361         2       -2.00000       45.53725       17.64366        2.04235
      1362         2       -2.00000       45.53758       17.64369        5.02487
      1363         2       -2.00000       45.74684       32.50015        3.53361
      1364         2       -2.00000       45.74692       32.50018        0.55110
      1365         2       -2.00000       45.91872       13.44213        2.04236
      1366         2       -2.00000       45.91872       13.44206        5.02487
      1367         2       -2.00000       46.09967       28.31158        3.53362
      1368         2       -2.00000       46.09967       28.31158        0.55110
      1369         2       -2.00000       46.29815        9.24530        2.04235
      1370         2       -2.00000       46.29815        9.24534        5.02489
      1371         2       -2.00000       46.45080       24.10098        0.55111
      1372         2       -2.00000       46.45080       24.10098        3.53361
      1373         2       -2.00000       46.68027        5.05325        5.02482
      1374         2       -2.00000       46.68027        5.05325        2.04243
      1375         2       -2.00000       46.82124       19.87891        0.55104
      1376         2       -2.00000       46.82124       19.87891        3.53368
      1377         2       -2.00000       47.05719        0.87619        2.04242
      1378         2       -2.00000       47.05719        0.87619        5.02484
      1379         2       -2.00000       47.20943       15.67234        0.55106
      1380         2       -2.00000       47.20943       15.67234        3.53367
      1381         2       -2.00000       47.41099       30.54332        5.02491
      1382         2       -2.00000       47.41099       30.54328        2.04235
      1383         2       -2.00000       47.59098       11.47548        0.55113
      1384         2       -2.00000       47.59106       11.47548        3.53361
      1385         2       -2.00000       47.75190       26.34524        2.04238
      1386         2       -2.00000       47.75190       26.34524        5.02489
      1387         2       -2.00000       47.97309        7.27609        0.55111
      1388         2       -2.00000       47.97301        7.27619        3.53364
      1389         2       -2.00000       48.10409       22.12026        5.02489
      1390         2       -2.00000       48.10409       22.12019        2.04238
      1391         2       -2.00000       48.36291        3.08888        0.55112
      1392         2       -2.00000       48.36453        3.08911        3.53364
      1393         2       -2.00000       48.49415       17.90123        2.04238
      1394         2       -2.00000       48.49569       17.90144        5.02489
      1395         2       -2.00000       48.72880       32.76517        3.53365
      1396         2       -2.00000       48.72896       32.76541        0.55111
      1397         2       -2.00000       48.88316       13.70661        5.02488
      1398         2       -2.00000       48.88340       13.70681        2.04239
      1399         2       -2.00000       49.06484       28.58618        0.55111
      1400         2       -2.00000       49.06484       28.58622        3.53365
      1401         2       -2.00000       49.26275        9.50803        2.04232
      1402         2       -2.00000       49.26275        9.50809        5.02497
      1403         2       -2.00000       49.39505       24.36936        0.55118
      1404         2       -2.00000       49.39505       24.36936        3.53358
      1405         2       -2.00000       49.65460        5.30349        2.04267
      1406         2       -2.00000       49.65460        5.30345        5.02462
      1407         2       -2.00000       49.76653       20.13294        3.53391
      1408         2       -2.00000       49.76653       20.13294        0.55086
      1409         2       -2.00000       50.04872        1.13204        2.04261
      1410         2       -2.00000       50.04872        1.13204        5.02468
      1411         2       -2.00000       50.17485       15.93310        0.55091
      1412         2       -2.00000       50.17493       15.93303        3.53387
      1413         2       -2.00000       50.39068       30.81667        2.04232
      1414         2       -2.00000       50.39076       30.81660        5.02498
      1415         2       -2.00000       50.55485       11.74572        0.55122
      1416         2       -2.00000       50.55485       11.74558        3.53356
      1417         2       -2.00000       50.70304       26.62218        2.04239
      1418         2       -2.00000       50.70304       26.62204        5.02491
      1419         2       -2.00000       50.93437        7.53367        3.53367
      1420         2       -2.00000       50.93453        7.53319        0.55112
      1421         2       -2.00000       51.03640       22.37862        5.02491
      1422         2       -2.00000       51.03640       22.37818        2.04239
      1423         2       -2.00000       51.35103        3.33265        0.55113
      1424         2       -2.00000       51.35882        3.33359        3.53365
      1425         2       -2.00000       51.45275       18.15096        2.04236
      1426         2       -2.00000       51.46005       18.15184        5.02494
      1427         2       -2.00000       51.72698       33.02857        3.53362
      1428         2       -2.00000       51.72714       33.02975        0.55116
      1429         2       -2.00000       51.85295       13.97762        5.02499
      1430         2       -2.00000       51.85352       13.97878        2.04233
      1431         2       -2.00000       52.03334       28.86786        0.55122
      1432         2       -2.00000       52.03334       28.86799        3.53357
      1433         2       -2.00000       52.21787        9.78117        2.04220
      1434         2       -2.00000       52.21795        9.78138        5.02512
      1435         2       -2.00000       52.32388       24.64020        0.55132
      1436         2       -2.00000       52.32396       24.64024        3.53347
      1437         2       -2.00000       52.61880        5.54580        2.04391
      1438         2       -2.00000       52.61880        5.54577        5.02341
      1439         2       -2.00000       52.69885       20.37464        3.53504
      1440         2       -2.00000       52.69885       20.37468        0.54976
      1441         2       -2.00000       53.06263        1.37798        2.04369
      1442         2       -2.00000       53.06263        1.37795        5.02363
      1443         2       -2.00000       53.15551       16.19325        3.53492
      1444         2       -2.00000       53.15567       16.19308        0.54988
      1445         2       -2.00000       53.38724       31.09323        5.02503
      1446         2       -2.00000       53.38740       31.09306        2.04229
      1447         2       -2.00000       53.51848       12.03247        3.53343
      1448         2       -2.00000       53.51896       12.03189        0.55137
      1449         2       -2.00000       53.64517       26.90619        5.02499
      1450         2       -2.00000       53.64574       26.90551        2.04233
      1451         2       -2.00000       53.87220        7.79602        0.55115
      1452         2       -2.00000       53.87236        7.79886        3.53366
      1453         2       -2.00000       53.94107       22.63068        2.04242
      1454         2       -2.00000       53.94131       22.63318        5.02490
      1455         2       -2.00000       54.33981        3.55885        0.55112
      1456         2       -2.00000       54.37793        3.56308        3.53368
      1457         2       -2.00000       54.41565       18.38451        2.04241
      1458         2       -2.00000       54.45093       18.38850        5.02493
      1459         2       -2.00000       54.75842       33.28896        0.55114
      1460         2       -2.00000       54.75980       33.28486        3.53366
      1461         2       -2.00000       54.84204       14.26075        5.02457
      1462         2       -2.00000       54.84277       14.26482        2.04276
      1463         2       -2.00000       55.00946       29.15332        3.53399
      1464         2       -2.00000       55.00978       29.15363        0.55081
      1465         2       -2.00000       55.15505       10.07517        5.02484
      1466         2       -2.00000       55.15513       10.07490        2.04250
      1467         2       -2.00000       55.22546       24.91375        0.55086
      1468         2       -2.00000       55.22554       24.91396        3.53395
      1469         2       -2.00000       55.54641        5.77851        2.04656
      1470         2       -2.00000       55.54649        5.77864        5.02076
      1471         2       -2.00000       55.59784       20.60051        0.54758
      1472         2       -2.00000       55.59784       20.60051        3.53723
      1473         2       -2.00000       56.11841        1.61495        2.04412
      1474         2       -2.00000       56.11841        1.61495        5.02320
      1475         2       -2.00000       56.18135       16.45049        0.54890
      1476         2       -2.00000       56.18143       16.45059        3.53591
      1477         2       -2.00000       56.42014       31.36059        2.04288
      1478         2       -2.00000       56.42014       31.36069        5.02444
      1479         2       -2.00000       56.48738       12.34467        0.55138
      1480         2       -2.00000       56.48892       12.34308        3.53343
      1481         2       -2.00000       56.57360       27.18688        2.04207
      1482         2       -2.00000       56.57514       27.18539        5.02527
      1483         2       -2.00000       56.75602        8.07099        0.55141
      1484         2       -2.00000       56.76575        8.07316        3.53338
      1485         2       -2.00000       56.79146       22.88772        2.04240
      1486         2       -2.00000       56.80144       22.88893        5.02493
      1487         2       -2.00000       57.29841        3.77433        0.55114
      1488         2       -2.00000       57.36824       18.60300        2.04240
      1489         2       -2.00000       57.47928        3.78205        3.53367
      1490         2       -2.00000       57.53679       18.61603        5.02493
      1491         2       -2.00000       57.84371       33.55073        0.55115
      1492         2       -2.00000       57.85856       33.53953        3.53366
      1493         2       -2.00000       57.88784       14.55718        2.04256
      1494         2       -2.00000       57.89303       14.54236        5.02476
      1495         2       -2.00000       58.00853       29.38850        3.53376
      1496         2       -2.00000       58.00950       29.39147        0.55104
      1497         2       -2.00000       58.05695       10.39241        5.02788
      1498         2       -2.00000       58.05801       10.39491        2.03943
      1499         2       -2.00000       58.08607       25.19675        3.53047
      1500         2       -2.00000       58.08615       25.19675        0.55433
      1501         2       -2.00000       58.38643        5.99980        2.06288
      1502         2       -2.00000       58.38635        5.99987        5.00445
      1503         2       -2.00000       58.41368       20.82255        0.53355
      1504         2       -2.00000       58.41368       20.82255        3.55125
      1505         2       -2.00000       59.25212        1.90735        2.05509
      1506         2       -2.00000       59.25204        1.90732        5.01224
      1507         2       -2.00000       59.30476       16.74970        0.52222
      1508         2       -2.00000       59.30493       16.74963        3.56263
      1509         2       -2.00000       59.49408       31.56375        2.04603
      1510         2       -2.00000       59.49408       31.56368        5.02128
      1511         2       -2.00000       59.50454       12.58086        3.53642
      1512         2       -2.00000       59.50543       12.58296        0.54834
      1513         2       -2.00000       59.52084       27.36076        5.02488
      1514         2       -2.00000       59.52165       27.36246        2.04242
      1515         2       -2.00000       59.54177        8.42137        3.53365
      1516         2       -2.00000       59.55442       23.22841        5.02491
      1517         2       -2.00000       59.55742        8.43314        0.55110
      1518         2       -2.00000       59.56927       23.23295        2.04241
      1519         2       -2.00000       60.14207        4.02548        0.55110
      1520         2       -2.00000       60.22391       18.86051        2.04240
      1521         2       -2.00000       60.97451       33.74205        0.55112
      1522         2       -2.00000       60.98262       14.73571        2.04241
      1523         2       -2.00000       61.00647       29.47348        0.55112
      1524         2       -2.00000       61.00696       10.52951        2.04238
      1525         2       -2.00000       61.00785        6.50014        5.02490
      1526         2       -2.00000       61.00785        6.50014        2.04239
      1527         2       -2.00000       61.00785       21.31696        0.55112
      1528         2       -2.00000       61.00785       21.31696        3.53365
      1529         2       -2.00000       61.00785       25.32159        3.53365
      1530         2       -2.00000       61.00785       25.32159        0.55113
      1531         2       -2.00000       61.00874       10.52951        5.02491
      1532         2       -2.00000       61.00923       29.47348        3.53364
      1533         2       -2.00000       61.03315       14.73571        5.02493
      1534         2       -2.00000       61.04118       33.74205        3.53364
      1535         2       -2.00000       61.79178       18.86048        5.02490
      1536         2       -2.00000       61.87371        4.02544        3.53360
      1537         2       -2.00000       62.44643       23.23291        5.02491
      1538         2       -2.00000       62.45827        8.43311        3.53361
      1539         2       -2.00000       62.46127       23.22838        2.04237
      1540         2       -2.00000       62.47393        8.42130        0.55111
      1541         2       -2.00000       62.49404       27.36242        5.02493
      1542         2       -2.00000       62.49493       27.36073        2.04235
      1543         2       -2.00000       62.51026       12.58292        3.53084
      1544         2       -2.00000       62.51124       12.58083        0.55388
      1545         2       -2.00000       62.52162       31.56365        2.03874
      1546         2       -2.00000       62.52170       31.56371        5.02852
      1547         2       -2.00000       62.71093       16.74966        3.50470
      1548         2       -2.00000       62.71085       16.74959        0.58008
      1549         2       -2.00000       62.76365        1.90728        5.03757
      1550         2       -2.00000       62.76365        1.90728        2.02968
      1551         2       -2.00000       63.60202       20.82249        3.51604
      1552         2       -2.00000       63.60210       20.82249        0.56870
      1553         2       -2.00000       63.62927        5.99970        5.04536
      1554         2       -2.00000       63.62935        5.99980        2.02189
      1555         2       -2.00000       63.92954       25.19668        3.53682
      1556         2       -2.00000       63.92970       25.19668        0.54792
      1557         2       -2.00000       63.95777       10.39488        5.02191
      1558         2       -2.00000       63.95874       10.39234        2.04533
      1559         2       -2.00000       64.00627       29.39141        3.53353
      1560         2       -2.00000       64.00716       29.38843        0.55119
      1561         2       -2.00000       64.12267       14.54229        2.04221
      1562         2       -2.00000       64.12786       14.55715        5.02504
      1563         2       -2.00000       64.15722       33.53946        0.55109
      1564         2       -2.00000       64.17206       33.55070        3.53362
      1565         2       -2.00000       64.47899       18.61596        2.04236
      1566         2       -2.00000       64.53649        3.78198        0.55110
      1567         2       -2.00000       64.64754       18.60293        5.02488
      1568         2       -2.00000       64.71737        3.77426        3.53361
      1569         2       -2.00000       65.21434       22.88887        2.04236
      1570         2       -2.00000       65.22423       22.88765        5.02487
      1571         2       -2.00000       65.24995        8.07309        0.55081
      1572         2       -2.00000       65.25968        8.07089        3.53387
      1573         2       -2.00000       65.44056       27.18529        2.04269
      1574         2       -2.00000       65.44218       27.18678        5.02453
      1575         2       -2.00000       65.52678       12.34298        0.55085
      1576         2       -2.00000       65.52840       12.34457        3.53385
      1577         2       -2.00000       65.59556       31.36062        2.04187
      1578         2       -2.00000       65.59564       31.36052        5.02534
      1579         2       -2.00000       65.83443       16.45039        3.53137
      1580         2       -2.00000       65.83435       16.45053        0.55334
      1581         2       -2.00000       65.89737        1.61485        5.02658
      1582         2       -2.00000       65.89737        1.61485        2.04062
      1583         2       -2.00000       66.41786       20.60041        0.55465
      1584         2       -2.00000       66.41786       20.60041        3.53005
      1585         2       -2.00000       66.46920        5.77854        2.03818
      1586         2       -2.00000       66.46928        5.77837        5.02902
      1587         2       -2.00000       66.79024       24.91386        0.55137
      1588         2       -2.00000       66.79032       24.91365        3.53332
      1589         2       -2.00000       66.86056       10.07476        5.02496
      1590         2       -2.00000       66.86064       10.07506        2.04226
      1591         2       -2.00000       67.00600       29.15352        3.53327
      1592         2       -2.00000       67.00624       29.15319        0.55141
      1593         2       -2.00000       67.17300       14.26471        5.02521
      1594         2       -2.00000       67.17373       14.26065        2.04199
      1595         2       -2.00000       67.25590       33.28476        0.55107
      1596         2       -2.00000       67.25736       33.28886        3.53359
      1597         2       -2.00000       67.56485       18.38837        2.04234
      1598         2       -2.00000       67.60013       18.38441        5.02486
      1599         2       -2.00000       67.63785        3.56295        0.55109
      1600         2       -2.00000       67.67597        3.55875        3.53357
      1601         2       -2.00000       68.07439       22.63308        2.04232
      1602         2       -2.00000       68.07463       22.63054        5.02487
      1603         2       -2.00000       68.14333        7.79872        0.55106
      1604         2       -2.00000       68.14349        7.79588        3.53359
      1605         2       -2.00000       68.36996       26.90537        5.02478
      1606         2       -2.00000       68.37060       26.90609        2.04239
      1607         2       -2.00000       68.49673       12.03179        3.53381
      1608         2       -2.00000       68.49730       12.03237        0.55084
      1609         2       -2.00000       68.62829       31.09293        5.02473
      1610         2       -2.00000       68.62854       31.09309        2.04243
      1611         2       -2.00000       68.86011       16.19295        3.53232
      1612         2       -2.00000       68.86027       16.19312        0.55233
      1613         2       -2.00000       68.95306        1.37785        5.02612
      1614         2       -2.00000       68.95314        1.37781        2.04102
      1615         2       -2.00000       69.31692       20.37451        0.55244
      1616         2       -2.00000       69.31684       20.37454        3.53220
      1617         2       -2.00000       69.39698        5.54563        2.04081
      1618         2       -2.00000       69.39698        5.54567        5.02634
      1619         2       -2.00000       69.69182       24.64007        3.53376
      1620         2       -2.00000       69.69182       24.64007        0.55087
      1621         2       -2.00000       69.79775        9.78124        2.04251
      1622         2       -2.00000       69.79783        9.78104        5.02463
      1623         2       -2.00000       69.98236       28.86786        0.55097
      1624         2       -2.00000       69.98236       28.86772        3.53365
      1625         2       -2.00000       70.16218       13.97861        5.02476
      1626         2       -2.00000       70.16275       13.97746        2.04238
      1627         2       -2.00000       70.28855       33.02962        3.53359
      1628         2       -2.00000       70.28879       33.02840        0.55101
      1629         2       -2.00000       70.55573       18.15171        2.04233
      1630         2       -2.00000       70.56295       18.15083        5.02480
      1631         2       -2.00000       70.65688        3.33346        0.55104
      1632         2       -2.00000       70.66466        3.33248        3.53356
      1633         2       -2.00000       70.97929       22.37804        5.02482
      1634         2       -2.00000       70.97937       22.37845        2.04230
      1635         2       -2.00000       71.08117        7.53302        3.53355
      1636         2       -2.00000       71.08133        7.53353        0.55105
      1637         2       -2.00000       71.31266       26.62187        2.04229
      1638         2       -2.00000       71.31274       26.62201        5.02482
      1639         2       -2.00000       71.46093       11.74555        3.53365
      1640         2       -2.00000       71.46085       11.74541        0.55094
      1641         2       -2.00000       71.62501       30.81643        2.04236
      1642         2       -2.00000       71.62501       30.81650        5.02473
      1643         2       -2.00000       71.84085       15.93293        3.53333
      1644         2       -2.00000       71.84085       15.93286        0.55125
      1645         2       -2.00000       71.96698        1.13191        5.02503
      1646         2       -2.00000       71.96698        1.13188        2.04205
      1647         2       -2.00000       72.24916       20.13277        0.55129
      1648         2       -2.00000       72.24916       20.13277        3.53328
      1649         2       -2.00000       72.36118        5.30332        5.02509
      1650         2       -2.00000       72.36118        5.30328        2.04199
      1651         2       -2.00000       72.62065       24.36915        0.55096
      1652         2       -2.00000       72.62065       24.36915        3.53360
      1653         2       -2.00000       72.75302        9.50786        5.02473
      1654         2       -2.00000       72.75294        9.50789        2.04235
      1655         2       -2.00000       72.95085       28.58605        0.55103
      1656         2       -2.00000       72.95093       28.58598        3.53352
      1657         2       -2.00000       73.13238       13.70661        5.02481
      1658         2       -2.00000       73.13254       13.70641        2.04226
      1659         2       -2.00000       73.28681       32.76520        3.53352
      1660         2       -2.00000       73.28689       32.76497        0.55101
      1661         2       -2.00000       73.52009       17.90123        2.04227
      1662         2       -2.00000       73.52155       17.90103        5.02480
      1663         2       -2.00000       73.65124        3.08894        0.55100
      1664         2       -2.00000       73.65279        3.08871        3.53352
      1665         2       -2.00000       73.91169       22.11999        5.02479
      1666         2       -2.00000       73.91169       22.12009        2.04227
      1667         2       -2.00000       74.04260        7.27592        3.53351
      1668         2       -2.00000       74.04269        7.27602        0.55100
      1669         2       -2.00000       74.26387       26.34504        5.02478
      1670         2       -2.00000       74.26387       26.34504        2.04226
      1671         2       -2.00000       74.42472       11.47528        3.53353
      1672         2       -2.00000       74.42472       11.47528        0.55098
      1673         2       -2.00000       74.60478       30.54308        5.02475
      1674         2       -2.00000       74.60478       30.54311        2.04226
      1675         2       -2.00000       74.80626       15.67214        3.53347
      1676         2       -2.00000       74.80626       15.67214        0.55105
      1677         2       -2.00000       74.95851        0.87599        5.02481
      1678         2       -2.00000       74.95851        0.87599        2.04220
      1679         2       -2.00000       75.19454       19.87871        0.55106
      1680         2       -2.00000       75.19454       19.87871        3.53346
      1681         2       -2.00000       75.33543        5.05305        5.02482
      1682         2       -2.00000       75.33543        5.05305        2.04217
      1683         2       -2.00000       75.56489       24.10078        3.53352
      1684         2       -2.00000       75.56489       24.10078        0.55098
      1685         2       -2.00000       75.71754        9.24510        5.02474
      1686         2       -2.00000       75.71754        9.24514        2.04224
      1687         2       -2.00000       75.91610       28.31134        3.53349
      1688         2       -2.00000       75.91602       28.31138        0.55098
      1689         2       -2.00000       76.09706       13.44186        2.04224
      1690         2       -2.00000       76.09698       13.44189        5.02476
      1691         2       -2.00000       76.26885       32.49998        3.53349
      1692         2       -2.00000       76.26885       32.49994        0.55097
      1693         2       -2.00000       76.47844       17.64342        5.02477
      1694         2       -2.00000       76.47812       17.64349        2.04225
      1695         2       -2.00000       76.63426        2.83519        0.55096
      1696         2       -2.00000       76.63466        2.83515        3.53348
      1697         2       -2.00000       76.85731       21.85798        2.04224
      1698         2       -2.00000       76.85731       21.85794        5.02476
      1699         2       -2.00000       77.01264        7.01946        3.53347
      1700         2       -2.00000       77.01264        7.01946        0.55095
      1701         2       -2.00000       77.21972       26.07385        5.02475
      1702         2       -2.00000       77.21972       26.07385        2.04223
      1703         2       -2.00000       77.39037       11.21222        3.53349
      1704         2       -2.00000       77.39037       11.21222        0.55095
      1705         2       -2.00000       77.57660       30.27386        2.04221
      1706         2       -2.00000       77.57660       30.27386        5.02473
      1707         2       -2.00000       77.76778       15.41060        3.53349
      1708         2       -2.00000       77.76778       15.41060        0.55099
      1709         2       -2.00000       77.93868        0.61618        2.04220
      1710         2       -2.00000       77.93868        0.61618        5.02473
      1711         2       -2.00000       78.14600       19.61839        0.55100
      1712         2       -2.00000       78.14608       19.61839        3.53349
      1713         2       -2.00000       78.31082        4.79791        2.04219
      1714         2       -2.00000       78.31082        4.79791        5.02473
      1715         2       -2.00000       78.51660       23.83406        0.55097
      1716         2       -2.00000       78.51660       23.83406        3.53349
      1717         2       -2.00000       78.68652        8.98536        2.04220
      1718         2       -2.00000       78.68652        8.98536        5.02472
      1719         2       -2.00000       78.87957       28.04209        0.55094
      1720         2       -2.00000       78.87957       28.04209        3.53346
      1721         2       -2.00000       79.06126       13.17934        2.04221
      1722         2       -2.00000       79.06126       13.17934        5.02473
      1723         2       -2.00000       79.24303       32.23587        0.55093
      1724         2       -2.00000       79.24303       32.23587        3.53345
      1725         2       -2.00000       79.43566       17.38181        2.04223
      1726         2       -2.00000       79.43575       17.38178        5.02478
      1727         2       -2.00000       79.61159        2.57768        0.55092
      1728         2       -2.00000       79.61168        2.57764        3.53344
      1729         2       -2.00000       79.80902       21.59407        2.04226
      1730         2       -2.00000       79.80902       21.59407        5.02473
      1731         2       -2.00000       79.98527        6.76188        0.55092
      1732         2       -2.00000       79.98527        6.76188        3.53344
      1733         2       -2.00000       80.17750       25.80660        2.04220
      1734         2       -2.00000       80.17750       25.80660        5.02472
      1735         2       -2.00000       80.35806       10.95072        0.55093
      1736         2       -2.00000       80.35806       10.95072        3.53345
      1737         2       -2.00000       80.54437       30.00809        2.04217
      1738         2       -2.00000       80.54437       30.00809        5.02469
      1739         2       -2.00000       80.72922       15.14751        0.55095
      1740         2       -2.00000       80.72922       15.14751        3.53347
      1741         2       -2.00000       80.91326        0.35572        2.04216
      1742         2       -2.00000       80.91326        0.35572        5.02469
      1743         2       -2.00000       81.10022       19.35506        0.55101
      1744         2       -2.00000       81.10038       19.35482        3.53359
