# Supplementary material for: Quantitative prediction of grain boundary thermal conductivities from local atomic environments
Source: Nat Commun. 2020 Apr 15;11:1854. doi: 10.1038/s41467-020-15619-9 (PMC7160158; doi:10.1038/s41467-020-15619-9)
Supplement: Supplementary file 4 — Supplementary Data 1 [file 41467_2020_15619_MOESM4_ESM.zip › MgO_GBs/sym_tilt/standard_pressure/110/s171_1_1_13.lmp]

LAMMPS data file

      1936          atoms
         0          bonds
         0         angles
         0      dihedrals
         0      impropers
         2     atom types
         0     bond types
         0    angle types
         0 dihedral types
         0 improper types

      0.0000000     80.0322330 xlo xhi
      0.0000000     38.8477120 ylo yhi
      0.0000000      5.9426940 zlo zhi
      0.0000000      0.0000000      0.0000000 xy xz yz

Masses

1                24.30500 # Mg
2                15.99940 # O

Atoms

         1         1        2.00000        0.14014       32.52847        1.00609
         2         1        2.00000        0.13333       13.10648        2.49177
         3         1        2.00000        0.14014       32.52847        3.97744
         4         1        2.00000        0.13333       13.10648        5.46311
         5         1        2.00000        0.46803       35.48020        1.00609
         6         1        2.00000        0.45362       16.06194        2.49177
         7         1        2.00000        0.46803       35.48020        3.97743
         8         1        2.00000        0.45362       16.06194        5.46311
         9         1        2.00000        0.79128       38.43204        1.00609
        10         1        2.00000        0.77263       19.01685        2.49177
        11         1        2.00000        0.79128       38.43204        3.97743
        12         1        2.00000        0.77263       19.01685        5.46311
        13         1        2.00000        1.11061        2.53621        1.00609
        14         1        2.00000        1.09236       21.97083        2.49177
        15         1        2.00000        1.11061        2.53621        3.97743
        16         1        2.00000        1.09236       21.97083        5.46311
        17         1        2.00000        1.41561       24.92360        2.49176
        18         1        2.00000        1.42850        5.48821        1.00609
        19         1        2.00000        1.41561       24.92360        5.46311
        20         1        2.00000        1.42850        5.48821        3.97743
        21         1        2.00000        1.74342       27.87529        2.49175
        22         1        2.00000        1.74734        8.44106        1.00609
        23         1        2.00000        1.74342       27.87529        5.46312
        24         1        2.00000        1.74734        8.44106        3.97743
        25         1        2.00000        2.07412       30.82667        2.49175
        26         1        2.00000        2.06763       11.39574        1.00609
        27         1        2.00000        2.07412       30.82667        5.46311
        28         1        2.00000        2.06771       11.39574        3.97743
        29         1        2.00000        2.40441       33.77863        2.49175
        30         1        2.00000        2.38864       14.35271        1.00609
        31         1        2.00000        2.40441       33.77863        5.46311
        32         1        2.00000        2.38864       14.35271        3.97743
        33         1        2.00000        2.73086       36.73086        2.49175
        34         1        2.00000        2.70917       17.31085        1.00609
        35         1        2.00000        2.73086       36.73086        5.46311
        36         1        2.00000        2.70917       17.31085        3.97743
        37         1        2.00000        3.05211        0.83453        2.49175
        38         1        2.00000        3.02922       20.26798        1.00609
        39         1        2.00000        3.05211        0.83453        5.46311
        40         1        2.00000        3.02930       20.26798        3.97743
        41         1        2.00000        3.36944        3.78419        2.49176
        42         1        2.00000        3.36944        3.78419        5.46311
        43         1        2.00000        3.35119       23.22242        3.97743
        44         1        2.00000        3.35119       23.22242        1.00609
        45         1        2.00000        3.68580        6.73312        5.46310
        46         1        2.00000        3.68580        6.73312        2.49177
        47         1        2.00000        3.67748       26.17396        3.97743
        48         1        2.00000        3.67748       26.17400        1.00609
        49         1        2.00000        4.00313        9.68435        5.46310
        50         1        2.00000        4.00313        9.68435        2.49177
        51         1        2.00000        4.00769       29.12409        3.97743
        52         1        2.00000        4.00769       29.12413        1.00609
        53         1        2.00000        4.32182       12.64035        2.49174
        54         1        2.00000        4.32182       12.64035        5.46312
        55         1        2.00000        4.33903       32.07551        3.97743
        56         1        2.00000        4.33911       32.07551        1.00609
        57         1        2.00000        4.64219       15.60136        2.49174
        58         1        2.00000        4.64219       15.60136        5.46313
        59         1        2.00000        4.66876       35.02925        3.97743
        60         1        2.00000        4.66884       35.02921        1.00609
        61         1        2.00000        4.96344       18.56377        2.49174
        62         1        2.00000        4.96344       18.56377        5.46313
        63         1        2.00000        4.99393       37.98281        3.97743
        64         1        2.00000        4.99401       37.98277        1.00609
        65         1        2.00000        5.28589       21.52210        5.46312
        66         1        2.00000        5.28589       21.52210        2.49174
        67         1        2.00000        5.31382        2.08480        3.97743
        68         1        2.00000        5.31382        2.08476        1.00609
        69         1        2.00000        5.61162       24.47371        5.46309
        70         1        2.00000        5.61162       24.47371        2.49178
        71         1        2.00000        5.62979        5.02957        1.00609
        72         1        2.00000        5.62979        5.02961        3.97743
        73         1        2.00000        5.94327        7.97408        1.00609
        74         1        2.00000        5.94335        7.97411        3.97743
        75         1        2.00000        5.94175       27.42128        5.46308
        76         1        2.00000        5.94175       27.42128        2.49180
        77         1        2.00000        6.25668       10.92553        1.00609
        78         1        2.00000        6.25684       10.92553        3.97743
        79         1        2.00000        6.27277       30.37005        5.46301
        80         1        2.00000        6.27277       30.37005        2.49185
        81         1        2.00000        6.57201       13.88662        3.97743
        82         1        2.00000        6.57209       13.88670        1.00609
        83         1        2.00000        6.60306       33.32423        5.46301
        84         1        2.00000        6.60306       33.32423        2.49186
        85         1        2.00000        6.89214       16.85579        3.97743
        86         1        2.00000        6.89230       16.85579        1.00609
        87         1        2.00000        6.93231       36.28295        2.49185
        88         1        2.00000        6.93231       36.28295        5.46301
        89         1        2.00000        7.21723       19.82271        3.97743
        90         1        2.00000        7.21731       19.82259        1.00609
        91         1        2.00000        7.25820        0.38995        2.49186
        92         1        2.00000        7.25820        0.38995        5.46301
        93         1        2.00000        7.54616       22.77700        3.97743
        94         1        2.00000        7.54600       22.77711        1.00609
        95         1        2.00000        7.57945        3.33321        2.49176
        96         1        2.00000        7.57945        3.33321        5.46311
        97         1        2.00000        7.87725       25.71967        1.00609
        98         1        2.00000        7.87725       25.71963        3.97743
        99         1        2.00000        7.89310        6.26893        2.49171
       100         1        2.00000        7.89310        6.26893        5.46316
       101         1        2.00000        8.19866        9.20986        5.46325
       102         1        2.00000        8.19866        9.20986        2.49162
       103         1        2.00000        8.20867       28.66274        1.00609
       104         1        2.00000        8.20875       28.66281        3.97743
       105         1        2.00000        8.50398       12.16679        2.49158
       106         1        2.00000        8.50398       12.16679        5.46329
       107         1        2.00000        8.53536       31.61380        1.00609
       108         1        2.00000        8.53608       31.61411        3.97743
       109         1        2.00000        8.81403       15.14012        5.46303
       110         1        2.00000        8.81403       15.14012        2.49184
       111         1        2.00000        8.86221       34.57742        1.00609
       112         1        2.00000        8.86301       34.57730        3.97743
       113         1        2.00000        9.13872       18.12048        2.49181
       114         1        2.00000        9.13872       18.12048        5.46307
       115         1        2.00000        9.19474       37.54433        1.00609
       116         1        2.00000        9.19538       37.54375        3.97743
       117         1        2.00000        9.47646       21.08564        2.49149
       118         1        2.00000        9.47646       21.08564        5.46339
       119         1        2.00000        9.52952        1.64536        3.97743
       120         1        2.00000        9.52976        1.64539        1.00609
       121         1        2.00000        9.81763       24.02432        2.49169
       122         1        2.00000        9.81763       24.02432        5.46318
       123         1        2.00000        9.85485        4.57331        3.97743
       124         1        2.00000        9.85493        4.57327        1.00609
       125         1        2.00000       10.14881       26.95429        2.49172
       126         1        2.00000       10.14881       26.95429        5.46314
       127         1        2.00000       10.15713        7.49932        3.97743
       128         1        2.00000       10.15737        7.49971        1.00609
       129         1        2.00000       10.44445       10.44157        3.97743
       130         1        2.00000       10.44605       10.44254        1.00609
       131         1        2.00000       10.47366       29.89937        5.46345
       132         1        2.00000       10.47366       29.89937        2.49142
       133         1        2.00000       10.73536       13.41598        3.97743
       134         1        2.00000       10.73760       13.41711        1.00609
       135         1        2.00000       10.78843       32.86291        5.46446
       136         1        2.00000       10.78843       32.86291        2.49040
       137         1        2.00000       11.04397       16.40861        3.97743
       138         1        2.00000       11.04493       16.40854        1.00609
       139         1        2.00000       11.11424       35.84323        2.49039
       140         1        2.00000       11.11424       35.84323        5.46448
       141         1        2.00000       11.38827       19.39670        3.97743
       142         1        2.00000       11.39091       19.39456        1.00609
       143         1        2.00000       11.46638       38.81053        2.49180
       144         1        2.00000       11.46638       38.81053        5.46308
       145         1        2.00000       11.75698       22.33973        3.97743
       146         1        2.00000       11.75786       22.33821        1.00609
       147         1        2.00000       11.82292        2.88875        5.46292
       148         1        2.00000       11.82292        2.88875        2.49196
       149         1        2.00000       12.10616       25.25315        1.00609
       150         1        2.00000       12.10736       25.25369        3.97743
       151         1        2.00000       12.14057        5.80055        5.46306
       152         1        2.00000       12.14057        5.80055        2.49181
       153         1        2.00000       12.41380        8.72224        2.49230
       154         1        2.00000       12.41380        8.72224        5.46257
       155         1        2.00000       12.41700       28.17590        1.00609
       156         1        2.00000       12.41708       28.17660        3.97743
       157         1        2.00000       12.66870       11.68225        2.49487
       158         1        2.00000       12.66870       11.68225        5.46000
       159         1        2.00000       12.72400       31.14336        1.00609
       160         1        2.00000       12.72456       31.14541        3.97743
       161         1        2.00000       12.94625       14.68809        5.45789
       162         1        2.00000       12.94625       14.68809        2.49698
       163         1        2.00000       13.01644       34.13176        3.97743
       164         1        2.00000       13.02405       34.12977        1.00609
       165         1        2.00000       13.26974       17.69688        2.49754
       166         1        2.00000       13.26974       17.69688        5.45732
       167         1        2.00000       13.36546       37.12350        1.00609
       168         1        2.00000       13.36818       37.12054        3.97743
       169         1        2.00000       13.67375       20.65813        5.46041
       170         1        2.00000       13.67375       20.65813        2.49446
       171         1        2.00000       13.77707        1.20987        1.00609
       172         1        2.00000       13.77843        1.20754        3.97743
       173         1        2.00000       14.07975       23.56358        5.46343
       174         1        2.00000       14.07975       23.56358        2.49143
       175         1        2.00000       14.14370        4.11327        3.97743
       176         1        2.00000       14.14386        4.11339        1.00609
       177         1        2.00000       14.40444       26.46193        5.46386
       178         1        2.00000       14.40444       26.46193        2.49102
       179         1        2.00000       14.42941        7.01566        3.97743
       180         1        2.00000       14.42965        7.01454        1.00609
       181         1        2.00000       14.63549        9.95317        1.00609
       182         1        2.00000       14.63990        9.95943        3.97743
       183         1        2.00000       14.65638       29.39797        5.45972
       184         1        2.00000       14.65638       29.39797        2.49515
       185         1        2.00000       14.83726       12.94790        1.00609
       186         1        2.00000       14.86831       12.96523        3.97743
       187         1        2.00000       14.94698       32.42852        5.46667
       188         1        2.00000       14.94698       32.42852        2.48821
       189         1        2.00000       15.10656       15.99465        1.00609
       190         1        2.00000       15.15770       15.98591        3.97743
       191         1        2.00000       15.23446       35.43164        5.47054
       192         1        2.00000       15.23446       35.43164        2.48434
       193         1        2.00000       15.51841       18.97652        1.00609
       194         1        2.00000       15.53874       18.95978        3.97743
       195         1        2.00000       15.67431       38.35190        5.46444
       196         1        2.00000       15.67431       38.35190        2.49042
       197         1        2.00000       16.03566       21.86745        3.97743
       198         1        2.00000       16.03966       21.86777        1.00609
       199         1        2.00000       16.14234        2.42445        2.49173
       200         1        2.00000       16.14234        2.42445        5.46314
       201         1        2.00000       16.43622       24.75621        3.97743
       202         1        2.00000       16.43742       24.75734        1.00609
       203         1        2.00000       16.49336        5.31386        2.49174
       204         1        2.00000       16.49336        5.31386        5.46314
       205         1        2.00000       16.67600       27.67441        3.97743
       206         1        2.00000       16.68672       27.67647        1.00609
       207         1        2.00000       16.68632        8.25405        5.46389
       208         1        2.00000       16.68632        8.25405        2.49098
       209         1        2.00000       16.78900       11.24097        5.46859
       210         1        2.00000       16.78900       11.24097        2.48629
       211         1        2.00000       16.81525       30.65826        1.00609
       212         1        2.00000       16.81557       30.66922        3.97743
       213         1        2.00000       17.02190       14.28349        5.54941
       214         1        2.00000       17.02190       14.28349        2.40546
       215         1        2.00000       17.03526       33.80027        3.97743
       216         1        2.00000       17.22582       33.82264        1.00609
       217         1        2.00000       17.32618       17.28980        5.51308
       218         1        2.00000       17.32618       17.28980        2.44179
       219         1        2.00000       17.52898       36.64509        3.97743
       220         1        2.00000       17.54715       36.62135        1.00609
       221         1        2.00000       17.90121       20.11873        2.49408
       222         1        2.00000       17.90121       20.11873        5.46080
       223         1        2.00000       18.02302        0.66472        1.00609
       224         1        2.00000       18.02486        0.66884        3.97743
       225         1        2.00000       18.47056       22.99295        2.49155
       226         1        2.00000       18.47056       22.99295        5.46331
       227         1        2.00000       18.59077        3.56416        1.00609
       228         1        2.00000       18.59181        3.56385        3.97743
       229         1        2.00000       18.80998       25.96919        2.49252
       230         1        2.00000       18.80998       25.96919        5.46235
       231         1        2.00000       18.81062        6.58325        1.00609
       232         1        2.00000       18.81222        6.57657        3.97743
       233         1        2.00000       18.83767        9.59760        1.00609
       234         1        2.00000       18.84495        9.56629        3.97743
       235         1        2.00000       18.84935       12.47796        3.97743
       236         1        2.00000       18.85463       28.95499        2.49452
       237         1        2.00000       18.85463       28.95499        5.46035
       238         1        2.00000       18.87896       12.63126        1.00609
       239         1        2.00000       18.92706       31.85442        2.41964
       240         1        2.00000       18.92706       31.85442        5.53523
       241         1        2.00000       19.01822       15.31113        3.97743
       242         1        2.00000       20.79013       33.23383        1.00609
       243         1        2.00000       20.86608       13.93930        5.39301
       244         1        2.00000       20.86608       13.93930        2.56186
       245         1        2.00000       20.93243       30.54413        3.97743
       246         1        2.00000       20.93651       11.05229        2.48810
       247         1        2.00000       20.93651       11.05229        5.46677
       248         1        2.00000       20.96508       30.38812        1.00609
       249         1        2.00000       20.96917        8.08265        2.49100
       250         1        2.00000       20.96917        8.08265        5.46387
       251         1        2.00000       20.97645       27.45900        1.00609
       252         1        2.00000       20.98429       27.49225        3.97743
       253         1        2.00000       21.02391        5.06046        2.49175
       254         1        2.00000       21.02391        5.06046        5.46312
       255         1        2.00000       21.07641       24.45347        1.00609
       256         1        2.00000       21.08169       24.46003        3.97743
       257         1        2.00000       21.50106        2.11739        2.49199
       258         1        2.00000       21.50106        2.11739        5.46289
       259         1        2.00000       21.63439       21.55170        1.00609
       260         1        2.00000       21.63631       21.54797        3.97743
       261         1        2.00000       22.02047       38.07962        2.48954
       262         1        2.00000       22.02047       38.07962        5.46532
       263         1        2.00000       22.15460       18.66462        3.97743
       264         1        2.00000       22.17589       18.69298        1.00609
       265         1        2.00000       22.54484       35.23258        2.53791
       266         1        2.00000       22.54484       35.23258        5.41696
       267         1        2.00000       22.55372       15.89070        3.97743
       268         1        2.00000       22.71483       15.86556        1.00609
       269         1        2.00000       22.80510       32.21342        2.57600
       270         1        2.00000       22.80510       32.21342        5.37887
       271         1        2.00000       22.95477       12.72942        3.97743
       272         1        2.00000       22.95637       12.73859        1.00609
       273         1        2.00000       23.05240       29.17009        2.49716
       274         1        2.00000       23.05240       29.17009        5.45772
       275         1        2.00000       23.06009        9.74001        3.97743
       276         1        2.00000       23.07049        9.73698        1.00609
       277         1        2.00000       23.18014        6.77244        3.97743
       278         1        2.00000       23.18238        6.77139        1.00609
       279         1        2.00000       23.21559       26.20049        2.49218
       280         1        2.00000       23.21559       26.20049        5.46270
       281         1        2.00000       23.46417        3.87727        3.97743
       282         1        2.00000       23.46457        3.87685        1.00609
       283         1        2.00000       23.53876       23.31671        2.49163
       284         1        2.00000       23.53876       23.31671        5.46324
       285         1        2.00000       23.89106        0.96925        3.97743
       286         1        2.00000       23.89418        0.96917        1.00609
       287         1        2.00000       24.01103       20.40783        2.49366
       288         1        2.00000       24.01103       20.40783        5.46122
       289         1        2.00000       24.36013       36.89876        1.00609
       290         1        2.00000       24.37814       36.91212        3.97743
       291         1        2.00000       24.48994       17.50140        5.45844
       292         1        2.00000       24.48994       17.50140        2.49643
       293         1        2.00000       24.70659       33.91658        1.00609
       294         1        2.00000       24.75613       33.92442        3.97743
       295         1        2.00000       24.80263       14.49187        5.46200
       296         1        2.00000       24.80263       14.49187        2.49287
       297         1        2.00000       24.98566       30.90705        1.00609
       298         1        2.00000       25.01712       30.89298        3.97743
       299         1        2.00000       25.07714       11.44403        2.48830
       300         1        2.00000       25.07714       11.44403        5.46657
       301         1        2.00000       25.25705       27.92377        1.00609
       302         1        2.00000       25.26089       27.91814        3.97743
       303         1        2.00000       25.25961        8.47537        5.46229
       304         1        2.00000       25.25961        8.47537        2.49258
       305         1        2.00000       25.50243        5.56447        5.46301
       306         1        2.00000       25.50243        5.56447        2.49187
       307         1        2.00000       25.54453       25.00965        3.97743
       308         1        2.00000       25.54485       25.01039        1.00609
       309         1        2.00000       25.83336        2.66763        5.46287
       310         1        2.00000       25.83336        2.66763        2.49200
       311         1        2.00000       25.90851       22.11153        1.00609
       312         1        2.00000       25.91020       22.11394        3.97743
       313         1        2.00000       26.23761       38.59625        5.46543
       314         1        2.00000       26.23761       38.59625        2.48944
       315         1        2.00000       26.33429       19.18813        1.00609
       316         1        2.00000       26.33597       19.18988        3.97743
       317         1        2.00000       26.61992       35.62887        5.46895
       318         1        2.00000       26.61992       35.62887        2.48592
       319         1        2.00000       26.69571       16.19410        3.97743
       320         1        2.00000       26.70588       16.19639        1.00609
       321         1        2.00000       26.93293       32.63076        5.46870
       322         1        2.00000       26.93293       32.63076        2.48617
       323         1        2.00000       26.99463       13.18915        3.97743
       324         1        2.00000       26.99647       13.19047        1.00609
       325         1        2.00000       27.22697       29.64826        5.46598
       326         1        2.00000       27.22697       29.64826        2.48889
       327         1        2.00000       27.26498       10.19547        3.97743
       328         1        2.00000       27.26506       10.19589        1.00609
       329         1        2.00000       27.51940        7.25928        1.00609
       330         1        2.00000       27.52036        7.25877        3.97743
       331         1        2.00000       27.53125       26.71044        2.49131
       332         1        2.00000       27.53125       26.71044        5.46356
       333         1        2.00000       27.81440        4.34702        1.00609
       334         1        2.00000       27.81480        4.34686        3.97743
       335         1        2.00000       27.85962       23.79570        2.49150
       336         1        2.00000       27.85962       23.79570        5.46337
       337         1        2.00000       28.15686        1.43068        3.97743
       338         1        2.00000       28.15758        1.43185        1.00609
       339         1        2.00000       28.22473       20.87451        2.49190
       340         1        2.00000       28.22473       20.87451        5.46297
       341         1        2.00000       28.51540       37.32927        3.97743
       342         1        2.00000       28.51813       37.33141        1.00609
       343         1        2.00000       28.58663       17.90712        5.46149
       344         1        2.00000       28.58663       17.90712        2.49338
       345         1        2.00000       28.85346       34.34954        3.97743
       346         1        2.00000       28.85538       34.34973        1.00609
       347         1        2.00000       28.91364       14.91340        2.49340
       348         1        2.00000       28.91364       14.91340        5.46147
       349         1        2.00000       29.16831       31.37598        3.97743
       350         1        2.00000       29.17095       31.37485        1.00609
       351         1        2.00000       29.21056       11.92831        5.46250
       352         1        2.00000       29.21056       11.92831        2.49237
       353         1        2.00000       29.48628       28.42161        3.97743
       354         1        2.00000       29.48764       28.42083        1.00609
       355         1        2.00000       29.50116        8.96850        5.46302
       356         1        2.00000       29.50116        8.96850        2.49185
       357         1        2.00000       29.79336        6.03658        2.49166
       358         1        2.00000       29.79336        6.03658        5.46320
       359         1        2.00000       29.81241       25.48760        3.97743
       360         1        2.00000       29.81281       25.48740        1.00609
       361         1        2.00000       30.10845        3.11190        2.49187
       362         1        2.00000       30.10845        3.11190        5.46301
       363         1        2.00000       30.15070       22.55778        3.97743
       364         1        2.00000       30.15078       22.55758        1.00609
       365         1        2.00000       30.44050        0.17396        2.49206
       366         1        2.00000       30.44050        0.17396        5.46281
       367         1        2.00000       30.49212       19.60702        1.00609
       368         1        2.00000       30.49292       19.60772        3.97743
       369         1        2.00000       30.77447       36.06023        2.49182
       370         1        2.00000       30.77447       36.06023        5.46305
       371         1        2.00000       30.82521       16.63207        1.00609
       372         1        2.00000       30.82602       16.63222        3.97743
       373         1        2.00000       31.10301       33.09211        5.46305
       374         1        2.00000       31.10301       33.09211        2.49182
       375         1        2.00000       31.14246       13.65342        1.00609
       376         1        2.00000       31.14334       13.65307        3.97743
       377         1        2.00000       31.42762       30.13475        2.49200
       378         1        2.00000       31.42762       30.13475        5.46286
       379         1        2.00000       31.45003       10.68786        1.00609
       380         1        2.00000       31.45027       10.68767        3.97743
       381         1        2.00000       31.75583       27.18858        2.49190
       382         1        2.00000       31.75583       27.18858        5.46296
       383         1        2.00000       31.75575        7.73905        3.97743
       384         1        2.00000       31.75583        7.73905        1.00609
       385         1        2.00000       32.06483        4.80212        3.97743
       386         1        2.00000       32.06491        4.80204        1.00609
       387         1        2.00000       32.08716       24.24866        5.46309
       388         1        2.00000       32.08716       24.24866        2.49178
       389         1        2.00000       32.38280        1.86321        1.00609
       390         1        2.00000       32.38296        1.86337        3.97743
       391         1        2.00000       32.41794       21.30199        5.46323
       392         1        2.00000       32.41794       21.30199        2.49165
       393         1        2.00000       32.70645       37.76083        3.97743
       394         1        2.00000       32.70637       37.76087        1.00609
       395         1        2.00000       32.74559       18.34121        2.49167
       396         1        2.00000       32.74559       18.34121        5.46320
       397         1        2.00000       33.03378       34.80207        1.00609
       398         1        2.00000       33.03370       34.80207        3.97743
       399         1        2.00000       33.06892       15.37192        5.46320
       400         1        2.00000       33.06892       15.37192        2.49167
       401         1        2.00000       33.36296       31.84456        1.00609
       402         1        2.00000       33.36296       31.84463        3.97743
       403         1        2.00000       33.38697       12.40617        5.46322
       404         1        2.00000       33.38697       12.40617        2.49165
       405         1        2.00000       33.69261       28.89361        1.00609
       406         1        2.00000       33.69277       28.89357        3.97743
       407         1        2.00000       33.70149        9.44990        2.49172
       408         1        2.00000       33.70149        9.44990        5.46315
       409         1        2.00000       34.02322       25.94666        1.00609
       410         1        2.00000       34.02330       25.94658        3.97743
       411         1        2.00000       34.01514        6.50225        2.49175
       412         1        2.00000       34.01514        6.50225        5.46312
       413         1        2.00000       34.32975        3.55806        2.49175
       414         1        2.00000       34.32975        3.55806        5.46312
       415         1        2.00000       34.35127       22.99847        3.97743
       416         1        2.00000       34.35127       22.99854        1.00609
       417         1        2.00000       34.64731        0.61038        5.46310
       418         1        2.00000       34.64731        0.61038        2.49177
       419         1        2.00000       34.67541       20.04410        3.97743
       420         1        2.00000       34.67549       20.04414        1.00609
       421         1        2.00000       34.96944       36.50551        5.46310
       422         1        2.00000       34.96944       36.50551        2.49177
       423         1        2.00000       34.99754       17.08355        3.97743
       424         1        2.00000       34.99762       17.08355        1.00609
       425         1        2.00000       35.29678       33.55094        2.49177
       426         1        2.00000       35.29678       33.55094        5.46309
       427         1        2.00000       35.31886       14.12142        3.97743
       428         1        2.00000       35.31894       14.12142        1.00609
       429         1        2.00000       35.62723       30.59813        2.49177
       430         1        2.00000       35.62723       30.59813        5.46310
       431         1        2.00000       35.63875       11.16281        3.97743
       432         1        2.00000       35.63883       11.16281        1.00609
       433         1        2.00000       35.95792       27.64792        5.46312
       434         1        2.00000       35.95792       27.64792        2.49175
       435         1        2.00000       35.95704        8.20922        3.97743
       436         1        2.00000       35.95712        8.20922        1.00609
       437         1        2.00000       36.28629       24.69786        5.46311
       438         1        2.00000       36.28629       24.69786        2.49177
       439         1        2.00000       36.27397        5.25920        1.00609
       440         1        2.00000       36.27397        5.25920        3.97743
       441         1        2.00000       36.61034       21.74555        5.46311
       442         1        2.00000       36.61034       21.74555        2.49177
       443         1        2.00000       36.59042        2.30969        3.97743
       444         1        2.00000       36.59042        2.30969        1.00609
       445         1        2.00000       36.93127       18.79009        5.46311
       446         1        2.00000       36.90919       38.20634        1.00609
       447         1        2.00000       36.93127       18.79009        2.49177
       448         1        2.00000       36.90919       38.20634        3.97743
       449         1        2.00000       37.23276       35.25395        1.00609
       450         1        2.00000       37.25172       15.83254        5.46311
       451         1        2.00000       37.23276       35.25395        3.97743
       452         1        2.00000       37.25172       15.83254        2.49177
       453         1        2.00000       37.56121       32.30141        1.00609
       454         1        2.00000       37.57281       12.87495        5.46311
       455         1        2.00000       37.56121       32.30141        3.97743
       456         1        2.00000       37.57281       12.87495        2.49177
       457         1        2.00000       37.89190       29.34980        1.00609
       458         1        2.00000       37.89374        9.91910        5.46310
       459         1        2.00000       37.89190       29.34980        3.97743
       460         1        2.00000       37.89374        9.91910        2.49177
       461         1        2.00000       38.22139       26.39869        1.00609
       462         1        2.00000       38.21347        6.96524        5.46311
       463         1        2.00000       38.22139       26.39869        3.97743
       464         1        2.00000       38.21347        6.96524        2.49177
       465         1        2.00000       38.54704       23.44696        1.00609
       466         1        2.00000       38.53168        4.01258        5.46311
       467         1        2.00000       38.54704       23.44696        3.97743
       468         1        2.00000       38.53168        4.01258        2.49176
       469         1        2.00000       38.86837       20.49403        1.00609
       470         1        2.00000       38.84973        1.06023        5.46311
       471         1        2.00000       38.86837       20.49407        3.97743
       472         1        2.00000       38.84973        1.06023        2.49176
       473         1        2.00000       39.17058       36.95560        5.46311
       474         1        2.00000       39.18762       17.53998        1.00609
       475         1        2.00000       39.17058       36.95560        2.49176
       476         1        2.00000       39.18762       17.53998        3.97743
       477         1        2.00000       39.49607       34.00340        5.46311
       478         1        2.00000       39.50735       14.58506        1.00609
       479         1        2.00000       39.49607       34.00340        2.49176
       480         1        2.00000       39.50735       14.58506        3.97743
       481         1        2.00000       39.82564       31.05156        5.46311
       482         1        2.00000       39.82828       11.62968        1.00609
       483         1        2.00000       39.82564       31.05156        2.49176
       484         1        2.00000       39.82828       11.62968        3.97743
       485         1        2.00000       40.15625       28.09995        5.46311
       486         1        2.00000       40.14945        8.67423        1.00609
       487         1        2.00000       40.15625       28.09995        2.49176
       488         1        2.00000       40.14945        8.67423        3.97743
       489         1        2.00000       40.48414       25.14822        5.46311
       490         1        2.00000       40.46974        5.71877        1.00609
       491         1        2.00000       40.48414       25.14822        2.49176
       492         1        2.00000       40.46974        5.71877        3.97743
       493         1        2.00000       40.80740       22.19638        5.46311
       494         1        2.00000       40.78875        2.76386        1.00609
       495         1        2.00000       40.80740       22.19638        2.49176
       496         1        2.00000       40.78875        2.76386        3.97743
       497         1        2.00000       41.12672       19.24450        5.46311
       498         1        2.00000       41.10848       38.65759        1.00609
       499         1        2.00000       41.12672       19.24450        2.49176
       500         1        2.00000       41.10848       38.65759        3.97743
       501         1        2.00000       41.43173       35.70482        1.00609
       502         1        2.00000       41.44461       16.29250        5.46311
       503         1        2.00000       41.43173       35.70482        3.97743
       504         1        2.00000       41.44461       16.29250        2.49176
       505         1        2.00000       41.75954       32.75313        1.00608
       506         1        2.00000       41.76346       13.33964        5.46311
       507         1        2.00000       41.75954       32.75313        3.97745
       508         1        2.00000       41.76346       13.33964        2.49176
       509         1        2.00000       42.09023       29.80175        1.00608
       510         1        2.00000       42.08375       10.38496        5.46311
       511         1        2.00000       42.09023       29.80175        3.97744
       512         1        2.00000       42.08383       10.38496        2.49176
       513         1        2.00000       42.42052       26.84979        1.00608
       514         1        2.00000       42.40476        7.42799        5.46311
       515         1        2.00000       42.42052       26.84979        3.97744
       516         1        2.00000       42.40476        7.42799        2.49176
       517         1        2.00000       42.74698       23.89756        1.00608
       518         1        2.00000       42.72529        4.46986        5.46311
       519         1        2.00000       42.74698       23.89756        3.97744
       520         1        2.00000       42.72529        4.46986        2.49176
       521         1        2.00000       43.06823       20.94618        1.00608
       522         1        2.00000       43.04534        1.51273        5.46311
       523         1        2.00000       43.06823       20.94618        3.97744
       524         1        2.00000       43.04542        1.51273        2.49176
       525         1        2.00000       43.38555       17.99651        1.00609
       526         1        2.00000       43.38555       17.99651        3.97744
       527         1        2.00000       43.36731       37.40600        5.46311
       528         1        2.00000       43.36731       37.40600        2.49176
       529         1        2.00000       43.70192       15.04758        1.00610
       530         1        2.00000       43.70192       15.04758        3.97743
       531         1        2.00000       43.69360       34.45446        5.46311
       532         1        2.00000       43.69360       34.45446        2.49176
       533         1        2.00000       44.01925       12.09636        3.97743
       534         1        2.00000       44.01925       12.09636        1.00610
       535         1        2.00000       44.02381       31.50433        2.49176
       536         1        2.00000       44.02381       31.50429        5.46311
       537         1        2.00000       44.33794        9.14036        1.00607
       538         1        2.00000       44.33794        9.14036        3.97745
       539         1        2.00000       44.35514       28.55291        2.49176
       540         1        2.00000       44.35522       28.55291        5.46311
       541         1        2.00000       44.65831        6.17935        3.97746
       542         1        2.00000       44.65831        6.17935        1.00607
       543         1        2.00000       44.68488       25.59920        2.49176
       544         1        2.00000       44.68496       25.59920        5.46311
       545         1        2.00000       44.97956        3.21694        3.97746
       546         1        2.00000       44.97956        3.21694        1.00607
       547         1        2.00000       45.01005       22.64561        2.49176
       548         1        2.00000       45.01013       22.64565        5.46311
       549         1        2.00000       45.30201        0.25861        3.97745
       550         1        2.00000       45.30201        0.25861        1.00607
       551         1        2.00000       45.32994       19.69591        2.49176
       552         1        2.00000       45.32994       19.69595        5.46311
       553         1        2.00000       45.62774       36.15471        1.00610
       554         1        2.00000       45.62774       36.15471        3.97742
       555         1        2.00000       45.64590       16.75113        5.46311
       556         1        2.00000       45.64590       16.75109        2.49176
       557         1        2.00000       45.95939       13.80663        5.46311
       558         1        2.00000       45.95947       13.80659        2.49176
       559         1        2.00000       45.95787       33.20714        3.97740
       560         1        2.00000       45.95787       33.20714        1.00612
       561         1        2.00000       46.27280       10.85518        5.46311
       562         1        2.00000       46.27296       10.85518        2.49176
       563         1        2.00000       46.28888       30.25837        1.00618
       564         1        2.00000       46.28888       30.25837        3.97734
       565         1        2.00000       46.58812        7.89409        2.49176
       566         1        2.00000       46.58820        7.89401        5.46311
       567         1        2.00000       46.61918       27.30419        3.97734
       568         1        2.00000       46.61918       27.30419        1.00619
       569         1        2.00000       46.90825        4.92492        2.49176
       570         1        2.00000       46.90841        4.92492        5.46311
       571         1        2.00000       46.94843       24.34547        3.97734
       572         1        2.00000       46.94843       24.34547        1.00618
       573         1        2.00000       47.23334        1.95800        2.49176
       574         1        2.00000       47.23342        1.95812        5.46311
       575         1        2.00000       47.27432       21.39075        3.97733
       576         1        2.00000       47.27432       21.39075        1.00619
       577         1        2.00000       47.56212       37.85131        5.46311
       578         1        2.00000       47.56228       37.85142        2.49176
       579         1        2.00000       47.59557       18.44750        3.97744
       580         1        2.00000       47.59557       18.44750        1.00609
       581         1        2.00000       47.89337       34.90875        5.46311
       582         1        2.00000       47.89337       34.90879        2.49176
       583         1        2.00000       47.90922       15.51177        3.97749
       584         1        2.00000       47.90922       15.51177        1.00603
       585         1        2.00000       48.21478       12.57085        1.00594
       586         1        2.00000       48.21478       12.57085        3.97758
       587         1        2.00000       48.22478       31.96568        5.46311
       588         1        2.00000       48.22486       31.96561        2.49176
       589         1        2.00000       48.52010        9.61392        1.00590
       590         1        2.00000       48.52010        9.61392        3.97762
       591         1        2.00000       48.55147       29.01462        5.46311
       592         1        2.00000       48.55219       29.01431        2.49176
       593         1        2.00000       48.83015        6.64059        1.00616
       594         1        2.00000       48.83015        6.64059        3.97736
       595         1        2.00000       48.87833       26.05100        5.46311
       596         1        2.00000       48.87913       26.05112        2.49176
       597         1        2.00000       49.15484        3.66023        3.97739
       598         1        2.00000       49.15484        3.66023        1.00613
       599         1        2.00000       49.21086       23.08409        5.46311
       600         1        2.00000       49.21150       23.08467        2.49176
       601         1        2.00000       49.49257        0.69506        1.00581
       602         1        2.00000       49.49257        0.69506        3.97771
       603         1        2.00000       49.54563       20.13535        2.49176
       604         1        2.00000       49.54587       20.13531        5.46311
       605         1        2.00000       49.83375       36.60410        3.97751
       606         1        2.00000       49.83375       36.60410        1.00601
       607         1        2.00000       49.87097       17.20740        2.49176
       608         1        2.00000       49.87105       17.20744        5.46311
       609         1        2.00000       50.16492       33.67413        3.97747
       610         1        2.00000       50.16492       33.67413        1.00605
       611         1        2.00000       50.17325       14.28139        2.49176
       612         1        2.00000       50.17349       14.28100        5.46311
       613         1        2.00000       50.46056       11.33914        2.49176
       614         1        2.00000       50.46216       11.33817        5.46311
       615         1        2.00000       50.48977       30.72905        1.00574
       616         1        2.00000       50.48977       30.72905        3.97778
       617         1        2.00000       50.75148        8.36473        2.49176
       618         1        2.00000       50.75372        8.36360        5.46311
       619         1        2.00000       50.80454       27.76551        1.00473
       620         1        2.00000       50.80454       27.76551        3.97879
       621         1        2.00000       51.06008        5.37209        2.49176
       622         1        2.00000       51.06104        5.37217        5.46311
       623         1        2.00000       51.13035       24.78519        3.97881
       624         1        2.00000       51.13035       24.78519        1.00471
       625         1        2.00000       51.40438        2.38401        2.49176
       626         1        2.00000       51.40702        2.38614        5.46311
       627         1        2.00000       51.48249       21.81789        3.97740
       628         1        2.00000       51.48249       21.81789        1.00612
       629         1        2.00000       51.77309       38.28869        2.49176
       630         1        2.00000       51.77397       38.29021        5.46311
       631         1        2.00000       51.83904       18.89195        1.00628
       632         1        2.00000       51.83904       18.89195        3.97724
       633         1        2.00000       52.12227       35.37527        5.46311
       634         1        2.00000       52.12347       35.37473        2.49176
       635         1        2.00000       52.15669       15.98016        1.00613
       636         1        2.00000       52.15669       15.98016        3.97739
       637         1        2.00000       52.42992       13.05846        3.97690
       638         1        2.00000       52.42992       13.05846        1.00663
       639         1        2.00000       52.43312       32.45252        5.46311
       640         1        2.00000       52.43320       32.45182        2.49176
       641         1        2.00000       52.68482       10.09846        1.00919
       642         1        2.00000       52.68482       10.09846        3.97433
       643         1        2.00000       52.74012       29.48506        5.46311
       644         1        2.00000       52.74068       29.48300        2.49176
       645         1        2.00000       52.96237        7.09262        1.01131
       646         1        2.00000       52.96237        7.09262        3.97222
       647         1        2.00000       53.03256       26.49666        2.49176
       648         1        2.00000       53.04016       26.49865        5.46311
       649         1        2.00000       53.28586        4.08383        1.01187
       650         1        2.00000       53.28586        4.08383        3.97165
       651         1        2.00000       53.38158       23.50492        5.46311
       652         1        2.00000       53.38430       23.50788        2.49176
       653         1        2.00000       53.68986        1.12258        3.97474
       654         1        2.00000       53.68986        1.12258        1.00879
       655         1        2.00000       53.79319       20.57083        5.46311
       656         1        2.00000       53.79455       20.57317        2.49176
       657         1        2.00000       54.09587       37.06484        1.00576
       658         1        2.00000       54.09587       37.06484        3.97776
       659         1        2.00000       54.15981       17.66743        2.49176
       660         1        2.00000       54.15997       17.66732        5.46311
       661         1        2.00000       54.42056       34.16649        3.97818
       662         1        2.00000       54.42056       34.16649        1.00534
       663         1        2.00000       54.44553       14.76504        2.49176
       664         1        2.00000       54.44577       14.76617        5.46311
       665         1        2.00000       54.65161       11.82754        5.46311
       666         1        2.00000       54.65601       11.82128        2.49176
       667         1        2.00000       54.67250       31.23045        1.00947
       668         1        2.00000       54.67250       31.23045        3.97405
       669         1        2.00000       54.85337        8.83280        5.46311
       670         1        2.00000       54.88442        8.81548        2.49176
       671         1        2.00000       54.96310       28.19990        1.00253
       672         1        2.00000       54.96310       28.19990        3.98099
       673         1        2.00000       55.12268        5.78606        5.46311
       674         1        2.00000       55.17382        5.79480        2.49176
       675         1        2.00000       55.25057       25.19678        0.99866
       676         1        2.00000       55.25057       25.19678        3.98486
       677         1        2.00000       55.53453        2.80418        5.46311
       678         1        2.00000       55.55485        2.82093        2.49176
       679         1        2.00000       55.69043       22.27652        1.00475
       680         1        2.00000       55.69043       22.27652        3.97877
       681         1        2.00000       56.05177       38.76097        2.49176
       682         1        2.00000       56.05578       38.76065        5.46311
       683         1        2.00000       56.15846       19.35626        3.97746
       684         1        2.00000       56.15846       19.35626        1.00606
       685         1        2.00000       56.45234       35.87221        2.49176
       686         1        2.00000       56.45354       35.87108        5.46311
       687         1        2.00000       56.50948       16.46685        3.97746
       688         1        2.00000       56.50948       16.46685        1.00606
       689         1        2.00000       56.69211       32.95401        2.49176
       690         1        2.00000       56.70244       13.52666        3.97821
       691         1        2.00000       56.70244       13.52666        1.00531
       692         1        2.00000       56.70284       32.95195        5.46311
       693         1        2.00000       56.80512       10.53973        3.98291
       694         1        2.00000       56.80512       10.53973        1.00061
       695         1        2.00000       56.83137       29.97016        5.46311
       696         1        2.00000       56.83169       29.95920        2.49176
       697         1        2.00000       57.03801        7.49722        0.91979
       698         1        2.00000       57.03801        7.49722        4.06373
       699         1        2.00000       57.05138       26.82815        2.49176
       700         1        2.00000       57.24193       26.80578        5.46311
       701         1        2.00000       57.34229        4.49091        0.95611
       702         1        2.00000       57.34229        4.49091        4.02741
       703         1        2.00000       57.54510       23.98333        2.49176
       704         1        2.00000       57.56326       24.00707        5.46311
       705         1        2.00000       57.91733        1.66198        3.97512
       706         1        2.00000       57.91733        1.66198        1.00840
       707         1        2.00000       58.03914       21.11598        5.46311
       708         1        2.00000       58.04098       21.11187        2.49176
       709         1        2.00000       58.48668       37.63547        1.00588
       710         1        2.00000       58.48668       37.63547        3.97764
       711         1        2.00000       58.60688       18.21655        5.46311
       712         1        2.00000       58.60792       18.21686        2.49176
       713         1        2.00000       58.82609       34.65923        1.00685
       714         1        2.00000       58.82609       34.65923        3.97668
       715         1        2.00000       58.82673       15.19746        5.46311
       716         1        2.00000       58.82833       15.20414        2.49176
       717         1        2.00000       58.85378       12.18311        5.46311
       718         1        2.00000       58.86107       12.21442        2.49176
       719         1        2.00000       58.86547        9.30275        2.49176
       720         1        2.00000       58.87075       31.67343        3.97468
       721         1        2.00000       58.87075       31.67343        1.00884
       722         1        2.00000       58.89508        9.14945        5.46311
       723         1        2.00000       58.94318       28.77400        4.04956
       724         1        2.00000       58.94318       28.77400        0.93397
       725         1        2.00000       59.03434        6.46958        2.49176
       726         1        2.00000       60.80625       27.39459        5.46311
       727         1        2.00000       60.88220        7.84141        1.07619
       728         1        2.00000       60.88220        7.84141        3.90733
       729         1        2.00000       60.94855       30.08429        2.49176
       730         1        2.00000       60.95263       10.72842        1.00243
       731         1        2.00000       60.95263       10.72842        3.98109
       732         1        2.00000       60.98120       30.24030        5.46311
       733         1        2.00000       60.98528       13.69805        1.00533
       734         1        2.00000       60.98528       13.69805        3.97819
       735         1        2.00000       60.99256       33.16942        5.46311
       736         1        2.00000       61.00041       33.13617        2.49176
       737         1        2.00000       61.04002       16.72025        3.97745
       738         1        2.00000       61.04002       16.72025        1.00607
       739         1        2.00000       61.09253       36.17495        5.46311
       740         1        2.00000       61.09781       36.16839        2.49176
       741         1        2.00000       61.51718       19.66331        1.00631
       742         1        2.00000       61.51718       19.66331        3.97721
       743         1        2.00000       61.65051        0.22901        5.46311
       744         1        2.00000       61.65243        0.23274        2.49176
       745         1        2.00000       62.03659       22.54880        1.00387
       746         1        2.00000       62.03659       22.54880        3.97965
       747         1        2.00000       62.17072        3.11609        2.49176
       748         1        2.00000       62.19201        3.08773        5.46311
       749         1        2.00000       62.56096       25.39584        3.93129
       750         1        2.00000       62.56096       25.39584        1.05224
       751         1        2.00000       62.56984        5.89001        2.49176
       752         1        2.00000       62.73094        5.91515        5.46311
       753         1        2.00000       62.82122       28.41500        3.89320
       754         1        2.00000       62.82122       28.41500        1.09033
       755         1        2.00000       62.97088        9.05128        2.49176
       756         1        2.00000       62.97248        9.04212        5.46311
       757         1        2.00000       63.06852       31.45833        3.97204
       758         1        2.00000       63.06852       31.45833        1.01148
       759         1        2.00000       63.07620       12.04069        2.49176
       760         1        2.00000       63.08661       12.04372        5.46311
       761         1        2.00000       63.19625       15.00827        2.49176
       762         1        2.00000       63.19849       15.00932        5.46311
       763         1        2.00000       63.23171       34.42793        3.97702
       764         1        2.00000       63.23171       34.42793        1.00650
       765         1        2.00000       63.48029       17.90343        2.49176
       766         1        2.00000       63.48069       17.90386        5.46311
       767         1        2.00000       63.55488       37.31171        3.97756
       768         1        2.00000       63.55488       37.31171        1.00596
       769         1        2.00000       63.90718       20.81146        2.49176
       770         1        2.00000       63.91030       20.81154        5.46311
       771         1        2.00000       64.02715        1.37288        1.00798
       772         1        2.00000       64.02715        1.37288        3.97554
       773         1        2.00000       64.37625       23.72966        5.46311
       774         1        2.00000       64.39425       23.71630        2.49176
       775         1        2.00000       64.50606        4.27931        1.01076
       776         1        2.00000       64.50606        4.27931        3.97276
       777         1        2.00000       64.72271       26.71184        5.46311
       778         1        2.00000       64.77225       26.70399        2.49176
       779         1        2.00000       64.81875        7.28884        1.00720
       780         1        2.00000       64.81875        7.28884        3.97632
       781         1        2.00000       65.00178       29.72137        5.46311
       782         1        2.00000       65.03323       29.73544        2.49176
       783         1        2.00000       65.09326       10.33668        3.98090
       784         1        2.00000       65.09326       10.33668        1.00263
       785         1        2.00000       65.27317       32.70465        5.46311
       786         1        2.00000       65.27701       32.71028        2.49176
       787         1        2.00000       65.27573       13.30534        3.97662
       788         1        2.00000       65.27573       13.30534        1.00691
       789         1        2.00000       65.51855       16.21624        1.00619
       790         1        2.00000       65.51855       16.21624        3.97733
       791         1        2.00000       65.56064       35.61877        2.49176
       792         1        2.00000       65.56096       35.61803        5.46311
       793         1        2.00000       65.84948       19.11307        3.97720
       794         1        2.00000       65.84948       19.11307        1.00633
       795         1        2.00000       65.92463       38.51688        5.46311
       796         1        2.00000       65.92631       38.51448        2.49176
       797         1        2.00000       66.25372       22.03217        3.97976
       798         1        2.00000       66.25372       22.03217        1.00377
       799         1        2.00000       66.35040        2.59258        5.46311
       800         1        2.00000       66.35208        2.59083        2.49176
       801         1        2.00000       66.63604       24.99955        3.98328
       802         1        2.00000       66.63604       24.99955        1.00024
       803         1        2.00000       66.71183        5.58661        2.49176
       804         1        2.00000       66.72199        5.58432        5.46311
       805         1        2.00000       66.94904       27.99766        3.98303
       806         1        2.00000       66.94904       27.99766        1.00049
       807         1        2.00000       67.01075        8.59156        2.49176
       808         1        2.00000       67.01259        8.59024        5.46311
       809         1        2.00000       67.24308       30.98016        1.00322
       810         1        2.00000       67.24308       30.98016        3.98031
       811         1        2.00000       67.28118       11.58482        5.46311
       812         1        2.00000       67.28110       11.58524        2.49176
       813         1        2.00000       67.53552       14.52143        5.46311
       814         1        2.00000       67.53648       14.52194        2.49176
       815         1        2.00000       67.54736       33.91798        3.97788
       816         1        2.00000       67.54736       33.91798        1.00564
       817         1        2.00000       67.83052       17.43369        5.46311
       818         1        2.00000       67.83092       17.43384        2.49176
       819         1        2.00000       67.87574       36.83272        3.97770
       820         1        2.00000       67.87574       36.83272        1.00582
       821         1        2.00000       68.17298       20.35002        2.49176
       822         1        2.00000       68.17370       20.34886        5.46311
       823         1        2.00000       68.24084        0.90620        1.00623
       824         1        2.00000       68.24084        0.90620        3.97730
       825         1        2.00000       68.53152       23.29915        2.49176
       826         1        2.00000       68.53424       23.29701        5.46311
       827         1        2.00000       68.60275        3.87358        3.97582
       828         1        2.00000       68.60275        3.87358        1.00770
       829         1        2.00000       68.86958       26.27888        2.49176
       830         1        2.00000       68.87150       26.27869        5.46311
       831         1        2.00000       68.92976        6.86730        3.97579
       832         1        2.00000       68.92976        6.86730        1.00773
       833         1        2.00000       69.18442       29.25244        2.49176
       834         1        2.00000       69.18707       29.25357        5.46311
       835         1        2.00000       69.22668        9.85240        1.00670
       836         1        2.00000       69.22668        9.85240        3.97683
       837         1        2.00000       69.50239       32.20681        2.49176
       838         1        2.00000       69.50375       32.20759        5.46311
       839         1        2.00000       69.51728       12.81221        3.97735
       840         1        2.00000       69.51728       12.81221        1.00618
       841         1        2.00000       69.80948       15.74412        3.97753
       842         1        2.00000       69.80948       15.74412        1.00599
       843         1        2.00000       69.82852       35.14082        2.49176
       844         1        2.00000       69.82892       35.14102        5.46311
       845         1        2.00000       70.12456       18.66881        3.97733
       846         1        2.00000       70.12456       18.66881        1.00619
       847         1        2.00000       70.16682       38.07064        2.49176
       848         1        2.00000       70.16690       38.07084        5.46311
       849         1        2.00000       70.45662       21.60675        3.97714
       850         1        2.00000       70.45662       21.60675        1.00639
       851         1        2.00000       70.50824        2.17368        5.46311
       852         1        2.00000       70.50904        2.17299        2.49176
       853         1        2.00000       70.79059       24.56819        3.97737
       854         1        2.00000       70.79059       24.56819        1.00615
       855         1        2.00000       70.84133        5.14864        5.46311
       856         1        2.00000       70.84213        5.14849        2.49176
       857         1        2.00000       71.11912       27.53631        1.00615
       858         1        2.00000       71.11912       27.53631        3.97738
       859         1        2.00000       71.15858        8.12729        5.46311
       860         1        2.00000       71.15946        8.12764        2.49176
       861         1        2.00000       71.44373       30.49367        3.97719
       862         1        2.00000       71.44373       30.49367        1.00633
       863         1        2.00000       71.46614       11.09285        5.46311
       864         1        2.00000       71.46638       11.09304        2.49176
       865         1        2.00000       71.77195       33.43984        1.00623
       866         1        2.00000       71.77195       33.43984        3.97729
       867         1        2.00000       71.77187       14.04166        2.49176
       868         1        2.00000       71.77195       14.04166        5.46311
       869         1        2.00000       72.08095       16.97859        2.49176
       870         1        2.00000       72.08103       16.97866        5.46311
       871         1        2.00000       72.10328       36.37976        1.00611
       872         1        2.00000       72.10328       36.37976        3.97742
       873         1        2.00000       72.39892       19.91749        5.46311
       874         1        2.00000       72.39908       19.91734        2.49176
       875         1        2.00000       72.43405        0.47872        1.00597
       876         1        2.00000       72.43405        0.47872        3.97755
       877         1        2.00000       72.72249       22.86755        5.46311
       878         1        2.00000       72.72257       22.86759        2.49176
       879         1        2.00000       72.76170        3.43950        3.97753
       880         1        2.00000       72.76170        3.43950        1.00600
       881         1        2.00000       73.04990       25.82635        5.46311
       882         1        2.00000       73.04982       25.82635        2.49176
       883         1        2.00000       73.08504        6.40878        3.97753
       884         1        2.00000       73.08504        6.40878        1.00600
       885         1        2.00000       73.37907       28.78386        5.46311
       886         1        2.00000       73.37907       28.78378        2.49176
       887         1        2.00000       73.40308        9.37454        3.97755
       888         1        2.00000       73.40308        9.37454        1.00598
       889         1        2.00000       73.70873       31.73481        5.46311
       890         1        2.00000       73.70889       31.73485        2.49176
       891         1        2.00000       73.71761       12.33081        3.97747
       892         1        2.00000       73.71761       12.33081        1.00604
       893         1        2.00000       74.03934       34.68176        5.46311
       894         1        2.00000       74.03942       34.68184        2.49176
       895         1        2.00000       74.03126       15.27846        3.97745
       896         1        2.00000       74.03126       15.27846        1.00608
       897         1        2.00000       74.34586       18.22265        3.97745
       898         1        2.00000       74.34586       18.22265        1.00607
       899         1        2.00000       74.36739       37.62995        2.49176
       900         1        2.00000       74.36739       37.62988        5.46311
       901         1        2.00000       74.66343       21.17033        1.00609
       902         1        2.00000       74.66343       21.17033        3.97743
       903         1        2.00000       74.69152        1.73661        2.49176
       904         1        2.00000       74.69160        1.73657        5.46311
       905         1        2.00000       74.98556       24.12291        1.00610
       906         1        2.00000       74.98556       24.12291        3.97743
       907         1        2.00000       75.01365        4.69715        2.49176
       908         1        2.00000       75.01373        4.69715        5.46311
       909         1        2.00000       75.31289       27.07748        1.00610
       910         1        2.00000       75.31289       27.07748        3.97742
       911         1        2.00000       75.33506        7.65929        5.46311
       912         1        2.00000       75.33498        7.65929        2.49176
       913         1        2.00000       75.64335       30.03029        3.97743
       914         1        2.00000       75.64335       30.03029        1.00609
       915         1        2.00000       75.65487       10.61790        2.49176
       916         1        2.00000       75.65495       10.61790        5.46311
       917         1        2.00000       75.97404       32.98050        3.97745
       918         1        2.00000       75.97404       32.98050        1.00607
       919         1        2.00000       75.97324       13.57149        5.46311
       920         1        2.00000       75.97316       13.57149        2.49176
       921         1        2.00000       76.30241       35.93056        3.97743
       922         1        2.00000       76.30241       35.93056        1.00609
       923         1        2.00000       76.29009       16.52150        5.46311
       924         1        2.00000       76.29009       16.52150        2.49176
       925         1        2.00000       76.62646        0.03516        3.97743
       926         1        2.00000       76.62646        0.03516        1.00609
       927         1        2.00000       76.60653       19.47102        2.49176
       928         1        2.00000       76.60653       19.47102        5.46311
       929         1        2.00000       76.94739        2.99061        1.00609
       930         1        2.00000       76.92530       22.42208        2.49176
       931         1        2.00000       76.94739        2.99061        3.97743
       932         1        2.00000       76.92530       22.42208        5.46311
       933         1        2.00000       77.24887       25.37447        2.49176
       934         1        2.00000       77.26784        5.94817        1.00609
       935         1        2.00000       77.24887       25.37447        5.46311
       936         1        2.00000       77.26784        5.94817        3.97743
       937         1        2.00000       77.57732       28.32701        2.49176
       938         1        2.00000       77.58893        8.90576        1.00609
       939         1        2.00000       77.57732       28.32701        5.46311
       940         1        2.00000       77.58893        8.90576        3.97743
       941         1        2.00000       77.90802       31.27862        2.49176
       942         1        2.00000       77.90986       11.86160        1.00610
       943         1        2.00000       77.90802       31.27862        5.46311
       944         1        2.00000       77.90986       11.86160        3.97743
       945         1        2.00000       78.23751       34.22973        2.49176
       946         1        2.00000       78.22959       14.81547        1.00609
       947         1        2.00000       78.23751       34.22973        5.46311
       948         1        2.00000       78.22959       14.81547        3.97743
       949         1        2.00000       78.56316       37.18146        2.49176
       950         1        2.00000       78.54780       17.76813        1.00609
       951         1        2.00000       78.56316       37.18146        5.46311
       952         1        2.00000       78.54780       17.76813        3.97743
       953         1        2.00000       78.88449        1.28664        2.49176
       954         1        2.00000       78.86584       20.72048        1.00609
       955         1        2.00000       78.88449        1.28668        5.46311
       956         1        2.00000       78.86584       20.72048        3.97744
       957         1        2.00000       79.18669       23.67282        1.00609
       958         1        2.00000       79.20374        4.24073        2.49176
       959         1        2.00000       79.18669       23.67282        3.97744
       960         1        2.00000       79.20374        4.24073        5.46311
       961         1        2.00000       79.51218       26.62502        1.00609
       962         1        2.00000       79.52347        7.19565        2.49176
       963         1        2.00000       79.51218       26.62502        3.97744
       964         1        2.00000       79.52347        7.19565        5.46311
       965         1        2.00000       79.84176       29.57686        1.00609
       966         1        2.00000       79.84440       10.15102        2.49177
       967         1        2.00000       79.84176       29.57686        3.97744
       968         1        2.00000       79.84440       10.15102        5.46311
       969         2       -2.00000        0.30492       34.00356        2.49176
       970         2       -2.00000        0.29396       14.58495        1.00609
       971         2       -2.00000        0.30492       34.00356        5.46311
       972         2       -2.00000        0.29396       14.58495        3.97743
       973         2       -2.00000        0.63057       36.95571        2.49176
       974         2       -2.00000        0.61361       17.53994        1.00609
       975         2       -2.00000        0.63057       36.95571        5.46311
       976         2       -2.00000        0.61361       17.53994        3.97743
       977         2       -2.00000        0.95158        1.06031        2.49176
       978         2       -2.00000        0.93278       20.49407        1.00609
       979         2       -2.00000        0.95158        1.06031        5.46311
       980         2       -2.00000        0.93278       20.49407        3.97743
       981         2       -2.00000        1.25403       23.44704        1.00609
       982         2       -2.00000        1.26971        4.01258        2.49176
       983         2       -2.00000        1.25403       23.44704        3.97743
       984         2       -2.00000        1.26971        4.01258        5.46311
       985         2       -2.00000        1.57960       26.39885        1.00609
       986         2       -2.00000        1.58792        6.96516        2.49177
       987         2       -2.00000        1.57960       26.39885        3.97743
       988         2       -2.00000        1.58792        6.96516        5.46311
       989         2       -2.00000        1.90909       29.34995        1.00609
       990         2       -2.00000        1.90765        9.91899        2.49177
       991         2       -2.00000        1.90909       29.34995        3.97743
       992         2       -2.00000        1.90765        9.91899        5.46310
       993         2       -2.00000        2.23986       32.30160        1.00609
       994         2       -2.00000        2.22850       12.87479        2.49177
       995         2       -2.00000        2.23986       32.30160        3.97743
       996         2       -2.00000        2.22850       12.87479        5.46311
       997         2       -2.00000        2.56839       35.25410        1.00609
       998         2       -2.00000        2.54951       15.83242        2.49177
       999         2       -2.00000        2.56839       35.25410        3.97743
      1000         2       -2.00000        2.54951       15.83242        5.46311
      1001         2       -2.00000        2.89204       38.20645        1.00609
      1002         2       -2.00000        2.86988       18.79006        2.49177
      1003         2       -2.00000        2.89204       38.20645        3.97743
      1004         2       -2.00000        2.86988       18.79006        5.46311
      1005         2       -2.00000        3.21097        2.30977        1.00609
      1006         2       -2.00000        3.19065       21.74559        2.49177
      1007         2       -2.00000        3.21097        2.30977        3.97743
      1008         2       -2.00000        3.19065       21.74559        5.46311
      1009         2       -2.00000        3.52758        5.25924        3.97743
      1010         2       -2.00000        3.52758        5.25924        1.00609
      1011         2       -2.00000        3.51462       24.69794        2.49177
      1012         2       -2.00000        3.51462       24.69794        5.46311
      1013         2       -2.00000        3.84443        8.20914        1.00609
      1014         2       -2.00000        3.84451        8.20918        3.97743
      1015         2       -2.00000        3.84307       27.64803        2.49175
      1016         2       -2.00000        3.84307       27.64803        5.46312
      1017         2       -2.00000        4.16264       11.16266        1.00609
      1018         2       -2.00000        4.16264       11.16270        3.97743
      1019         2       -2.00000        4.17376       30.59828        2.49177
      1020         2       -2.00000        4.17376       30.59828        5.46310
      1021         2       -2.00000        4.48237       14.12126        1.00609
      1022         2       -2.00000        4.48237       14.12126        3.97743
      1023         2       -2.00000        4.50429       33.55110        5.46309
      1024         2       -2.00000        4.50429       33.55110        2.49177
      1025         2       -2.00000        4.80353       17.08344        3.97743
      1026         2       -2.00000        4.80353       17.08344        1.00609
      1027         2       -2.00000        4.83179       36.50566        5.46309
      1028         2       -2.00000        4.83179       36.50566        2.49177
      1029         2       -2.00000        5.12558       20.04406        3.97743
      1030         2       -2.00000        5.12550       20.04410        1.00609
      1031         2       -2.00000        5.15400        0.61053        5.46310
      1032         2       -2.00000        5.15400        0.61053        2.49177
      1033         2       -2.00000        5.44963       22.99847        3.97743
      1034         2       -2.00000        5.44955       22.99854        1.00609
      1035         2       -2.00000        5.47180        3.55814        2.49175
      1036         2       -2.00000        5.47180        3.55814        5.46312
      1037         2       -2.00000        5.78649        6.50229        2.49175
      1038         2       -2.00000        5.78649        6.50229        5.46312
      1039         2       -2.00000        5.77761       25.94670        1.00609
      1040         2       -2.00000        5.77753       25.94662        3.97743
      1041         2       -2.00000        6.10014        9.44986        5.46315
      1042         2       -2.00000        6.10014        9.44986        2.49172
      1043         2       -2.00000        6.10830       28.89372        1.00609
      1044         2       -2.00000        6.10814       28.89369        3.97743
      1045         2       -2.00000        6.41450       12.40602        2.49164
      1046         2       -2.00000        6.41450       12.40602        5.46323
      1047         2       -2.00000        6.43803       31.84471        1.00609
      1048         2       -2.00000        6.43803       31.84475        3.97743
      1049         2       -2.00000        6.73223       15.37177        5.46320
      1050         2       -2.00000        6.73223       15.37177        2.49166
      1051         2       -2.00000        6.76737       34.80223        1.00609
      1052         2       -2.00000        6.76737       34.80223        3.97743
      1053         2       -2.00000        7.05540       18.34113        2.49166
      1054         2       -2.00000        7.05540       18.34113        5.46321
      1055         2       -2.00000        7.09486       37.76099        3.97743
      1056         2       -2.00000        7.09494       37.76102        1.00609
      1057         2       -2.00000        7.38289       21.30195        5.46323
      1058         2       -2.00000        7.38289       21.30195        2.49164
      1059         2       -2.00000        7.41851        1.86349        3.97743
      1060         2       -2.00000        7.41875        1.86337        1.00609
      1061         2       -2.00000        7.71367       24.24863        5.46309
      1062         2       -2.00000        7.71367       24.24863        2.49178
      1063         2       -2.00000        7.73688        4.80212        1.00609
      1064         2       -2.00000        7.73688        4.80220        3.97743
      1065         2       -2.00000        8.04604        7.73916        1.00609
      1066         2       -2.00000        8.04604        7.73912        3.97743
      1067         2       -2.00000        8.04484       27.18858        2.49191
      1068         2       -2.00000        8.04484       27.18858        5.46296
      1069         2       -2.00000        8.35144       10.68763        3.97743
      1070         2       -2.00000        8.35160       10.68782        1.00609
      1071         2       -2.00000        8.37321       30.13483        5.46289
      1072         2       -2.00000        8.37321       30.13483        2.49199
      1073         2       -2.00000        8.65797       13.65291        3.97743
      1074         2       -2.00000        8.65893       13.65330        1.00609
      1075         2       -2.00000        8.69806       33.09223        5.46306
      1076         2       -2.00000        8.69806       33.09223        2.49181
      1077         2       -2.00000        8.97497       16.63210        3.97743
      1078         2       -2.00000        8.97586       16.63199        1.00609
      1079         2       -2.00000        9.02676       36.06035        2.49181
      1080         2       -2.00000        9.02676       36.06035        5.46306
      1081         2       -2.00000        9.30791       19.60768        3.97743
      1082         2       -2.00000        9.30879       19.60695        1.00609
      1083         2       -2.00000        9.36089        0.17408        2.49206
      1084         2       -2.00000        9.36089        0.17408        5.46282
      1085         2       -2.00000        9.64997       22.55755        1.00609
      1086         2       -2.00000        9.65005       22.55774        3.97743
      1087         2       -2.00000        9.69326        3.11197        2.49186
      1088         2       -2.00000        9.69326        3.11197        5.46301
      1089         2       -2.00000        9.98778       25.48736        1.00609
      1090         2       -2.00000        9.98818       25.48756        3.97743
      1091         2       -2.00000       10.00851        6.03674        5.46320
      1092         2       -2.00000       10.00851        6.03674        2.49166
      1093         2       -2.00000       10.30087        8.96869        5.46301
      1094         2       -2.00000       10.30087        8.96869        2.49186
      1095         2       -2.00000       10.31287       28.42068        1.00609
      1096         2       -2.00000       10.31423       28.42149        3.97743
      1097         2       -2.00000       10.59107       11.92835        5.46252
      1098         2       -2.00000       10.59107       11.92835        2.49235
      1099         2       -2.00000       10.62996       31.37493        1.00609
      1100         2       -2.00000       10.63244       31.37598        3.97743
      1101         2       -2.00000       10.88750       14.91333        2.49351
      1102         2       -2.00000       10.88750       14.91333        5.46137
      1103         2       -2.00000       10.94577       34.34973        1.00609
      1104         2       -2.00000       10.94753       34.34957        3.97743
      1105         2       -2.00000       11.21420       17.90709        2.49347
      1106         2       -2.00000       11.21420       17.90709        5.46140
      1107         2       -2.00000       11.28326       37.33145        1.00609
      1108         2       -2.00000       11.28583       37.32935        3.97743
      1109         2       -2.00000       11.57602       20.87443        2.49193
      1110         2       -2.00000       11.57602       20.87443        5.46293
      1111         2       -2.00000       11.64405        1.43173        1.00609
      1112         2       -2.00000       11.64477        1.43064        3.97743
      1113         2       -2.00000       11.94089       23.79578        2.49149
      1114         2       -2.00000       11.94089       23.79578        5.46339
      1115         2       -2.00000       11.98691        4.34702        3.97743
      1116         2       -2.00000       11.98731        4.34718        1.00609
      1117         2       -2.00000       12.26934       26.71037        2.49132
      1118         2       -2.00000       12.26934       26.71037        5.46355
      1119         2       -2.00000       12.28159        7.25912        3.97743
      1120         2       -2.00000       12.28255        7.25963        1.00609
      1121         2       -2.00000       12.53721       10.19636        1.00609
      1122         2       -2.00000       12.53737       10.19589        3.97743
      1123         2       -2.00000       12.57338       29.64780        2.48882
      1124         2       -2.00000       12.57338       29.64780        5.46605
      1125         2       -2.00000       12.80524       13.19093        1.00609
      1126         2       -2.00000       12.80684       13.18934        3.97743
      1127         2       -2.00000       12.86806       32.63072        5.46852
      1128         2       -2.00000       12.86806       32.63072        2.48635
      1129         2       -2.00000       13.09463       16.19639        1.00609
      1130         2       -2.00000       13.10544       16.19417        3.97743
      1131         2       -2.00000       13.18123       35.62879        5.46886
      1132         2       -2.00000       13.18123       35.62879        2.48601
      1133         2       -2.00000       13.46486       19.18976        3.97743
      1134         2       -2.00000       13.46638       19.18789        1.00609
      1135         2       -2.00000       13.56402       38.59586        5.46535
      1136         2       -2.00000       13.56402       38.59586        2.48952
      1137         2       -2.00000       13.88991       22.11418        3.97743
      1138         2       -2.00000       13.89167       22.11161        1.00609
      1139         2       -2.00000       13.96811        2.66763        5.46287
      1140         2       -2.00000       13.96811        2.66763        2.49200
      1141         2       -2.00000       14.25558       25.01047        1.00609
      1142         2       -2.00000       14.25590       25.00977        3.97743
      1143         2       -2.00000       14.29920        5.56490        2.49186
      1144         2       -2.00000       14.29920        5.56490        5.46301
      1145         2       -2.00000       14.53978       27.91779        3.97743
      1146         2       -2.00000       14.54258        8.47583        5.46227
      1147         2       -2.00000       14.54258        8.47583        2.49259
      1148         2       -2.00000       14.54354       27.92346        1.00609
      1149         2       -2.00000       14.72545       11.44496        5.46679
      1150         2       -2.00000       14.72545       11.44496        2.48808
      1151         2       -2.00000       14.78243       30.89158        3.97743
      1152         2       -2.00000       14.81461       30.90619        1.00609
      1153         2       -2.00000       14.99900       14.49237        5.46132
      1154         2       -2.00000       14.99900       14.49237        2.49355
      1155         2       -2.00000       15.04598       33.92400        3.97743
      1156         2       -2.00000       15.09432       33.91537        1.00609
      1157         2       -2.00000       15.31137       17.50070        5.45813
      1158         2       -2.00000       15.31137       17.50070        2.49674
      1159         2       -2.00000       15.42413       36.91127        3.97743
      1160         2       -2.00000       15.44158       36.89810        1.00609
      1161         2       -2.00000       15.78924       20.40826        2.49380
      1162         2       -2.00000       15.78924       20.40826        5.46107
      1163         2       -2.00000       15.90769        0.96913        1.00609
      1164         2       -2.00000       15.91081        0.96925        3.97743
      1165         2       -2.00000       16.26151       23.31764        5.46324
      1166         2       -2.00000       16.26151       23.31764        2.49163
      1167         2       -2.00000       16.33666        3.87778        1.00609
      1168         2       -2.00000       16.33714        3.87821        3.97743
      1169         2       -2.00000       16.58548       26.20037        5.46271
      1170         2       -2.00000       16.58548       26.20037        2.49215
      1171         2       -2.00000       16.61981        6.77170        1.00609
      1172         2       -2.00000       16.62205        6.77271        3.97743
      1173         2       -2.00000       16.73130        9.73788        1.00609
      1174         2       -2.00000       16.74194        9.74083        3.97743
      1175         2       -2.00000       16.74811       29.16981        5.45765
      1176         2       -2.00000       16.74811       29.16981        2.49723
      1177         2       -2.00000       16.84727       12.73113        3.97743
      1178         2       -2.00000       16.84719       12.74088        1.00609
      1179         2       -2.00000       16.99460       32.21264        5.37552
      1180         2       -2.00000       16.99460       32.21264        2.57936
      1181         2       -2.00000       17.08160       15.86824        1.00609
      1182         2       -2.00000       17.25175       15.89547        3.97743
      1183         2       -2.00000       17.25375       35.23313        5.41734
      1184         2       -2.00000       17.25375       35.23313        2.53752
      1185         2       -2.00000       17.61878       18.69554        1.00609
      1186         2       -2.00000       17.64159       18.66512        3.97743
      1187         2       -2.00000       17.77748       38.08004        2.48947
      1188         2       -2.00000       17.77748       38.08004        5.46541
      1189         2       -2.00000       18.16011       21.54828        3.97743
      1190         2       -2.00000       18.16219       21.55232        1.00609
      1191         2       -2.00000       18.29673        2.11736        5.46289
      1192         2       -2.00000       18.29673        2.11736        2.49199
      1193         2       -2.00000       18.71954       24.45887        3.97743
      1194         2       -2.00000       18.72498       24.45254        1.00609
      1195         2       -2.00000       18.77876        5.05980        5.46311
      1196         2       -2.00000       18.77876        5.05980        2.49176
      1197         2       -2.00000       18.81646       27.49159        3.97743
      1198         2       -2.00000       18.82454       27.45842        1.00609
      1199         2       -2.00000       18.83230        8.08293        5.46384
      1200         2       -2.00000       18.83230        8.08293        2.49103
      1201         2       -2.00000       18.83407       30.38540        1.00609
      1202         2       -2.00000       18.86512       11.05326        2.48746
      1203         2       -2.00000       18.86512       11.05326        5.46740
      1204         2       -2.00000       18.86856       30.54448        3.97743
      1205         2       -2.00000       18.93699       13.94046        5.38803
      1206         2       -2.00000       18.93699       13.94046        2.56683
      1207         2       -2.00000       19.00101       33.21883        1.00609
      1208         2       -2.00000       20.79325       15.29539        3.97743
      1209         2       -2.00000       20.87225       31.85536        2.41471
      1210         2       -2.00000       20.87225       31.85536        5.54016
      1211         2       -2.00000       20.92243       12.63153        1.00609
      1212         2       -2.00000       20.94596       28.95584        2.49511
      1213         2       -2.00000       20.94596       28.95584        5.45976
      1214         2       -2.00000       20.95364       12.47501        3.97743
      1215         2       -2.00000       20.95636        9.56563        3.97743
      1216         2       -2.00000       20.96388        9.59698        1.00609
      1217         2       -2.00000       20.98893        6.57630        3.97743
      1218         2       -2.00000       20.99021       25.96923        2.49250
      1219         2       -2.00000       20.99021       25.96923        5.46238
      1220         2       -2.00000       20.99053        6.58282        1.00609
      1221         2       -2.00000       21.21166        3.56311        3.97743
      1222         2       -2.00000       21.21270        3.56335        1.00609
      1223         2       -2.00000       21.33347       22.99256        2.49155
      1224         2       -2.00000       21.33347       22.99256        5.46332
      1225         2       -2.00000       21.78093        0.66946        3.97743
      1226         2       -2.00000       21.78285        0.66515        1.00609
      1227         2       -2.00000       21.90314       20.11907        5.46072
      1228         2       -2.00000       21.90314       20.11907        2.49415
      1229         2       -2.00000       22.25896       36.62193        1.00609
      1230         2       -2.00000       22.27841       36.64734        3.97743
      1231         2       -2.00000       22.47729       17.29015        5.51253
      1232         2       -2.00000       22.47729       17.29015        2.44234
      1233         2       -2.00000       22.57093       33.82731        1.00609
      1234         2       -2.00000       22.77085       33.80283        3.97743
      1235         2       -2.00000       22.78085       14.28259        5.55287
      1236         2       -2.00000       22.78085       14.28259        2.40201
      1237         2       -2.00000       22.98310       30.67140        3.97743
      1238         2       -2.00000       22.98502       30.66005        1.00609
      1239         2       -2.00000       23.01279       11.24062        2.48622
      1240         2       -2.00000       23.01279       11.24062        5.46865
      1241         2       -2.00000       23.11323       27.67725        1.00609
      1242         2       -2.00000       23.11507        8.25393        2.49100
      1243         2       -2.00000       23.11507        8.25393        5.46387
      1244         2       -2.00000       23.12419       27.67527        3.97743
      1245         2       -2.00000       23.30827        5.31421        5.46314
      1246         2       -2.00000       23.30827        5.31421        2.49173
      1247         2       -2.00000       23.36349       24.75815        1.00609
      1248         2       -2.00000       23.36469       24.75706        3.97743
      1249         2       -2.00000       23.65945        2.42503        5.46314
      1250         2       -2.00000       23.65945        2.42503        2.49173
      1251         2       -2.00000       23.76093       21.86784        1.00609
      1252         2       -2.00000       23.76493       21.86753        3.97743
      1253         2       -2.00000       24.12764       38.35217        5.46455
      1254         2       -2.00000       24.12764       38.35217        2.49032
      1255         2       -2.00000       24.26185       18.95900        3.97743
      1256         2       -2.00000       24.28154       18.97551        1.00609
      1257         2       -2.00000       24.56653       35.43094        2.48397
      1258         2       -2.00000       24.56653       35.43094        5.47090
      1259         2       -2.00000       24.64401       15.98467        3.97743
      1260         2       -2.00000       24.69347       15.99430        1.00609
      1261         2       -2.00000       24.85369       32.42894        2.48754
      1262         2       -2.00000       24.85369       32.42894        5.46733
      1263         2       -2.00000       24.93388       12.96434        3.97743
      1264         2       -2.00000       24.96557       12.94635        1.00609
      1265         2       -2.00000       25.14325       29.39874        5.45952
      1266         2       -2.00000       25.14325       29.39874        2.49536
      1267         2       -2.00000       25.16189        9.95912        3.97743
      1268         2       -2.00000       25.16622        9.95278        1.00609
      1269         2       -2.00000       25.37198        7.01450        1.00609
      1270         2       -2.00000       25.37222        7.01562        3.97743
      1271         2       -2.00000       25.39575       26.46248        5.46387
      1272         2       -2.00000       25.39575       26.46248        2.49100
      1273         2       -2.00000       25.65809        4.11347        1.00609
      1274         2       -2.00000       25.65817        4.11335        3.97743
      1275         2       -2.00000       25.72092       23.56366        5.46343
      1276         2       -2.00000       25.72092       23.56366        2.49144
      1277         2       -2.00000       26.02360        1.20754        3.97743
      1278         2       -2.00000       26.02504        1.20999        1.00609
      1279         2       -2.00000       26.12692       20.65766        2.49436
      1280         2       -2.00000       26.12692       20.65766        5.46051
      1281         2       -2.00000       26.43345       37.12031        3.97743
      1282         2       -2.00000       26.43617       37.12334        1.00609
      1283         2       -2.00000       26.53149       17.69676        5.45746
      1284         2       -2.00000       26.53149       17.69676        2.49741
      1285         2       -2.00000       26.77710       34.12981        1.00609
      1286         2       -2.00000       26.78535       34.13172        3.97743
      1287         2       -2.00000       26.85514       14.68797        5.45812
      1288         2       -2.00000       26.85514       14.68797        2.49675
      1289         2       -2.00000       27.07602       31.14576        3.97743
      1290         2       -2.00000       27.07683       31.14343        1.00609
      1291         2       -2.00000       27.13341       11.68170        2.49494
      1292         2       -2.00000       27.13341       11.68170        5.45993
      1293         2       -2.00000       27.38295       28.17625        1.00609
      1294         2       -2.00000       27.38295       28.17694        3.97743
      1295         2       -2.00000       27.38791        8.72205        5.46258
      1296         2       -2.00000       27.38791        8.72205        2.49229
      1297         2       -2.00000       27.66114        5.80055        5.46307
      1298         2       -2.00000       27.66114        5.80055        2.49181
      1299         2       -2.00000       27.69299       25.25389        3.97743
      1300         2       -2.00000       27.69419       25.25338        1.00609
      1301         2       -2.00000       27.97887        2.88879        2.49196
      1302         2       -2.00000       27.97887        2.88879        5.46290
      1303         2       -2.00000       28.04273       22.33817        1.00609
      1304         2       -2.00000       28.04353       22.33961        3.97743
      1305         2       -2.00000       28.33517       38.81042        5.46310
      1306         2       -2.00000       28.33517       38.81042        2.49177
      1307         2       -2.00000       28.41008       19.39464        1.00609
      1308         2       -2.00000       28.41264       19.39670        3.97743
      1309         2       -2.00000       28.68723       35.84315        5.46456
      1310         2       -2.00000       28.68723       35.84315        2.49031
      1311         2       -2.00000       28.75638       16.40854        1.00609
      1312         2       -2.00000       28.75726       16.40857        3.97743
      1313         2       -2.00000       29.01264       32.86276        5.46455
      1314         2       -2.00000       29.01264       32.86276        2.49032
      1315         2       -2.00000       29.06403       13.41699        1.00609
      1316         2       -2.00000       29.06611       13.41602        3.97743
      1317         2       -2.00000       29.32693       29.89930        5.46343
      1318         2       -2.00000       29.32693       29.89930        2.49144
      1319         2       -2.00000       29.35574       10.44226        1.00609
      1320         2       -2.00000       29.35734       10.44133        3.97743
      1321         2       -2.00000       29.65146       26.95437        2.49172
      1322         2       -2.00000       29.65146       26.95437        5.46315
      1323         2       -2.00000       29.64426        7.49963        1.00609
      1324         2       -2.00000       29.64458        7.49924        3.97743
      1325         2       -2.00000       29.94678        4.57327        1.00609
      1326         2       -2.00000       29.94686        4.57331        3.97743
      1327         2       -2.00000       29.98288       24.02436        2.49169
      1328         2       -2.00000       29.98288       24.02436        5.46318
      1329         2       -2.00000       30.27187        1.64532        1.00609
      1330         2       -2.00000       30.27203        1.64528        3.97743
      1331         2       -2.00000       30.32437       21.08580        2.49149
      1332         2       -2.00000       30.32437       21.08580        5.46337
      1333         2       -2.00000       30.60609       37.54363        3.97743
      1334         2       -2.00000       30.60681       37.54425        1.00609
      1335         2       -2.00000       30.66235       18.12059        2.49182
      1336         2       -2.00000       30.66235       18.12059        5.46305
      1337         2       -2.00000       30.93822       34.57711        3.97743
      1338         2       -2.00000       30.93910       34.57722        1.00609
      1339         2       -2.00000       30.98736       15.14020        2.49185
      1340         2       -2.00000       30.98736       15.14020        5.46302
      1341         2       -2.00000       31.26491       31.61392        3.97743
      1342         2       -2.00000       31.26563       31.61361        1.00609
      1343         2       -2.00000       31.29757       12.16679        5.46327
      1344         2       -2.00000       31.29757       12.16679        2.49161
      1345         2       -2.00000       31.59192       28.66270        3.97743
      1346         2       -2.00000       31.59200       28.66262        1.00609
      1347         2       -2.00000       31.60297        9.20978        2.49162
      1348         2       -2.00000       31.60297        9.20978        5.46326
      1349         2       -2.00000       31.90853        6.26889        2.49171
      1350         2       -2.00000       31.90853        6.26889        5.46316
      1351         2       -2.00000       31.92326       25.71963        3.97743
      1352         2       -2.00000       31.92326       25.71967        1.00609
      1353         2       -2.00000       32.22210        3.33317        5.46311
      1354         2       -2.00000       32.22210        3.33317        2.49176
      1355         2       -2.00000       32.25459       22.77707        3.97743
      1356         2       -2.00000       32.25475       22.77719        1.00609
      1357         2       -2.00000       32.54319        0.38988        2.49187
      1358         2       -2.00000       32.54319        0.38988        5.46300
      1359         2       -2.00000       32.58368       19.82274        1.00609
      1360         2       -2.00000       32.58376       19.82282        3.97743
      1361         2       -2.00000       32.86900       36.28279        2.49186
      1362         2       -2.00000       32.86900       36.28279        5.46301
      1363         2       -2.00000       32.90893       16.85591        1.00609
      1364         2       -2.00000       32.90909       16.85591        3.97743
      1365         2       -2.00000       33.19809       33.32399        5.46301
      1366         2       -2.00000       33.19809       33.32399        2.49187
      1367         2       -2.00000       33.22930       13.88681        1.00609
      1368         2       -2.00000       33.22938       13.88674        3.97743
      1369         2       -2.00000       33.52814       30.36982        5.46301
      1370         2       -2.00000       33.52814       30.36982        2.49187
      1371         2       -2.00000       33.54471       10.92561        3.97743
      1372         2       -2.00000       33.54479       10.92557        1.00609
      1373         2       -2.00000       33.85900       27.42116        5.46308
      1374         2       -2.00000       33.85900       27.42116        2.49180
      1375         2       -2.00000       33.85820        7.97411        3.97743
      1376         2       -2.00000       33.85828        7.97408        1.00609
      1377         2       -2.00000       34.17176        5.02957        1.00609
      1378         2       -2.00000       34.17168        5.02957        3.97743
      1379         2       -2.00000       34.18913       24.47371        2.49178
      1380         2       -2.00000       34.18913       24.47371        5.46309
      1381         2       -2.00000       34.48757        2.08468        1.00609
      1382         2       -2.00000       34.48765        2.08476        3.97743
      1383         2       -2.00000       34.51502       21.52222        5.46312
      1384         2       -2.00000       34.51502       21.52222        2.49174
      1385         2       -2.00000       34.80730       37.98265        1.00609
      1386         2       -2.00000       34.80738       37.98269        3.97743
      1387         2       -2.00000       34.83771       18.56388        5.46313
      1388         2       -2.00000       34.83771       18.56388        2.49174
      1389         2       -2.00000       35.13239       35.02902        1.00609
      1390         2       -2.00000       35.13239       35.02902        3.97743
      1391         2       -2.00000       35.15912       15.60147        2.49174
      1392         2       -2.00000       35.15912       15.60147        5.46313
      1393         2       -2.00000       35.46196       32.07527        1.00609
      1394         2       -2.00000       35.46204       32.07527        3.97743
      1395         2       -2.00000       35.47957       12.64046        2.49174
      1396         2       -2.00000       35.47957       12.64046        5.46312
      1397         2       -2.00000       35.79322       29.12394        1.00609
      1398         2       -2.00000       35.79330       29.12390        3.97743
      1399         2       -2.00000       35.79826        9.68442        2.49177
      1400         2       -2.00000       35.79826        9.68442        5.46310
      1401         2       -2.00000       36.12335       26.17388        1.00609
      1402         2       -2.00000       36.12343       26.17388        3.97743
      1403         2       -2.00000       36.11567        6.73316        5.46310
      1404         2       -2.00000       36.11567        6.73316        2.49177
      1405         2       -2.00000       36.44980       23.22242        1.00609
      1406         2       -2.00000       36.44980       23.22242        3.97743
      1407         2       -2.00000       36.43195        3.78419        2.49176
      1408         2       -2.00000       36.43195        3.78419        5.46311
      1409         2       -2.00000       36.74920        0.83445        5.46311
      1410         2       -2.00000       36.74920        0.83445        2.49175
      1411         2       -2.00000       36.77185       20.26806        3.97743
      1412         2       -2.00000       36.77185       20.26806        1.00609
      1413         2       -2.00000       37.07037       36.73071        5.46311
      1414         2       -2.00000       37.09206       17.31093        1.00609
      1415         2       -2.00000       37.07037       36.73071        2.49175
      1416         2       -2.00000       37.09206       17.31093        3.97743
      1417         2       -2.00000       37.39666       33.77844        5.46311
      1418         2       -2.00000       37.41275       14.35283        1.00609
      1419         2       -2.00000       37.39666       33.77844        2.49175
      1420         2       -2.00000       37.41275       14.35283        3.97743
      1421         2       -2.00000       37.72687       30.82644        5.46311
      1422         2       -2.00000       37.73376       11.39586        1.00609
      1423         2       -2.00000       37.72687       30.82644        2.49175
      1424         2       -2.00000       37.73376       11.39586        3.97743
      1425         2       -2.00000       38.05757       27.87514        5.46312
      1426         2       -2.00000       38.05405        8.44114        1.00609
      1427         2       -2.00000       38.05757       27.87514        2.49175
      1428         2       -2.00000       38.05405        8.44114        3.97743
      1429         2       -2.00000       38.38538       24.92353        5.46311
      1430         2       -2.00000       38.37289        5.48825        1.00609
      1431         2       -2.00000       38.38538       24.92353        2.49176
      1432         2       -2.00000       38.37289        5.48825        3.97743
      1433         2       -2.00000       38.70871       21.97079        5.46311
      1434         2       -2.00000       38.69070        2.53621        1.00609
      1435         2       -2.00000       38.70871       21.97079        2.49177
      1436         2       -2.00000       38.69062        2.53621        3.97743
      1437         2       -2.00000       39.02860       19.01689        5.46311
      1438         2       -2.00000       39.00987       38.43196        1.00609
      1439         2       -2.00000       39.02860       19.01689        2.49177
      1440         2       -2.00000       39.00987       38.43196        3.97743
      1441         2       -2.00000       39.33304       35.48004        1.00609
      1442         2       -2.00000       39.34777       16.06201        5.46311
      1443         2       -2.00000       39.33304       35.48004        3.97743
      1444         2       -2.00000       39.34777       16.06201        2.49177
      1445         2       -2.00000       39.66093       32.52828        1.00609
      1446         2       -2.00000       39.66806       13.10660        5.46311
      1447         2       -2.00000       39.66093       32.52828        3.97744
      1448         2       -2.00000       39.66806       13.10660        2.49177
      1449         2       -2.00000       39.99147       29.57667        1.00609
      1450         2       -2.00000       39.98923       10.15114        5.46311
      1451         2       -2.00000       39.99147       29.57667        3.97744
      1452         2       -2.00000       39.98923       10.15114        2.49177
      1453         2       -2.00000       40.32104       26.62486        1.00609
      1454         2       -2.00000       40.31007        7.19576        5.46311
      1455         2       -2.00000       40.32104       26.62486        3.97744
      1456         2       -2.00000       40.31007        7.19576        2.49176
      1457         2       -2.00000       40.64669       23.67271        1.00609
      1458         2       -2.00000       40.62972        4.24077        5.46311
      1459         2       -2.00000       40.64669       23.67271        3.97744
      1460         2       -2.00000       40.62972        4.24077        2.49176
      1461         2       -2.00000       40.96770       20.72040        1.00609
      1462         2       -2.00000       40.94889        1.28664        5.46311
      1463         2       -2.00000       40.96770       20.72040        3.97744
      1464         2       -2.00000       40.94889        1.28664        2.49176
      1465         2       -2.00000       41.27014       37.18138        5.46311
      1466         2       -2.00000       41.28583       17.76813        1.00609
      1467         2       -2.00000       41.27014       37.18138        2.49176
      1468         2       -2.00000       41.28583       17.76813        3.97743
      1469         2       -2.00000       41.59571       34.22957        5.46311
      1470         2       -2.00000       41.60404       14.81555        1.00609
      1471         2       -2.00000       41.59571       34.22957        2.49176
      1472         2       -2.00000       41.60404       14.81555        3.97743
      1473         2       -2.00000       41.92521       31.27847        5.46311
      1474         2       -2.00000       41.92376       11.86172        1.00610
      1475         2       -2.00000       41.92521       31.27847        2.49176
      1476         2       -2.00000       41.92376       11.86172        3.97743
      1477         2       -2.00000       42.25598       28.32682        5.46311
      1478         2       -2.00000       42.24461        8.90592        1.00609
      1479         2       -2.00000       42.25598       28.32682        2.49176
      1480         2       -2.00000       42.24461        8.90592        3.97743
      1481         2       -2.00000       42.58451       25.37432        5.46311
      1482         2       -2.00000       42.56562        5.94828        1.00609
      1483         2       -2.00000       42.58451       25.37432        2.49176
      1484         2       -2.00000       42.56562        5.94828        3.97743
      1485         2       -2.00000       42.90816       22.42197        5.46311
      1486         2       -2.00000       42.88599        2.99065        1.00609
      1487         2       -2.00000       42.90816       22.42197        2.49176
      1488         2       -2.00000       42.88599        2.99065        3.97743
      1489         2       -2.00000       43.22709       19.47094        5.46311
      1490         2       -2.00000       43.20676        0.03512        1.00609
      1491         2       -2.00000       43.22709       19.47094        2.49176
      1492         2       -2.00000       43.20676        0.03512        3.97743
      1493         2       -2.00000       43.54370       16.52147        5.46311
      1494         2       -2.00000       43.54370       16.52147        2.49176
      1495         2       -2.00000       43.53073       35.93048        1.00609
      1496         2       -2.00000       43.53073       35.93048        3.97743
      1497         2       -2.00000       43.86062       13.57153        2.49176
      1498         2       -2.00000       43.86054       13.57156        5.46311
      1499         2       -2.00000       43.85918       32.98039        1.00608
      1500         2       -2.00000       43.85918       32.98039        3.97745
      1501         2       -2.00000       44.17875       10.61805        5.46311
      1502         2       -2.00000       44.17875       10.61801        2.49176
      1503         2       -2.00000       44.18988       30.03014        1.00609
      1504         2       -2.00000       44.18988       30.03014        3.97743
      1505         2       -2.00000       44.49848        7.65945        5.46311
      1506         2       -2.00000       44.49848        7.65945        2.49176
      1507         2       -2.00000       44.52041       27.07732        1.00610
      1508         2       -2.00000       44.52041       27.07732        3.97742
      1509         2       -2.00000       44.81965        4.69727        5.46311
      1510         2       -2.00000       44.81965        4.69727        2.49176
      1511         2       -2.00000       44.84790       24.12276        3.97742
      1512         2       -2.00000       44.84790       24.12276        1.00610
      1513         2       -2.00000       45.14162        1.73661        5.46311
      1514         2       -2.00000       45.14170        1.73665        2.49176
      1515         2       -2.00000       45.17011       21.17018        1.00609
      1516         2       -2.00000       45.17011       21.17018        3.97743
      1517         2       -2.00000       45.46567       37.62988        5.46311
      1518         2       -2.00000       45.46575       37.62995        2.49176
      1519         2       -2.00000       45.48792       18.22257        1.00607
      1520         2       -2.00000       45.48792       18.22257        3.97745
      1521         2       -2.00000       45.80261       15.27842        3.97745
      1522         2       -2.00000       45.80261       15.27842        1.00608
      1523         2       -2.00000       45.79364       34.68180        2.49176
      1524         2       -2.00000       45.79372       34.68172        5.46311
      1525         2       -2.00000       46.11625       12.33085        1.00604
      1526         2       -2.00000       46.11625       12.33085        3.97747
      1527         2       -2.00000       46.12426       31.73473        2.49176
      1528         2       -2.00000       46.12442       31.73470        5.46311
      1529         2       -2.00000       46.43062        9.37469        3.97755
      1530         2       -2.00000       46.43062        9.37469        1.00597
      1531         2       -2.00000       46.45415       28.78367        2.49176
      1532         2       -2.00000       46.45415       28.78371        5.46311
      1533         2       -2.00000       46.74835        6.40894        1.00599
      1534         2       -2.00000       46.74835        6.40894        3.97753
      1535         2       -2.00000       46.78348       25.82619        5.46311
      1536         2       -2.00000       46.78348       25.82619        2.49176
      1537         2       -2.00000       47.07152        3.43958        1.00599
      1538         2       -2.00000       47.07152        3.43958        3.97753
      1539         2       -2.00000       47.11105       22.86739        5.46311
      1540         2       -2.00000       47.11097       22.86743        2.49176
      1541         2       -2.00000       47.39901        0.47876        3.97756
      1542         2       -2.00000       47.39901        0.47876        1.00597
      1543         2       -2.00000       47.43462       19.91722        2.49176
      1544         2       -2.00000       47.43486       19.91734        5.46311
      1545         2       -2.00000       47.72978       36.37979        1.00610
      1546         2       -2.00000       47.72978       36.37979        3.97742
      1547         2       -2.00000       47.75299       16.97851        2.49176
      1548         2       -2.00000       47.75299       16.97859        5.46311
      1549         2       -2.00000       48.06216       14.04154        5.46311
      1550         2       -2.00000       48.06216       14.04158        2.49176
      1551         2       -2.00000       48.06096       33.43984        3.97729
      1552         2       -2.00000       48.06096       33.43984        1.00623
      1553         2       -2.00000       48.36756       11.09308        2.49176
      1554         2       -2.00000       48.36772       11.09289        5.46311
      1555         2       -2.00000       48.38933       30.49359        1.00631
      1556         2       -2.00000       48.38933       30.49359        3.97721
      1557         2       -2.00000       48.67408        8.12780        2.49176
      1558         2       -2.00000       48.67504        8.12741        5.46311
      1559         2       -2.00000       48.71418       27.53619        1.00613
      1560         2       -2.00000       48.71418       27.53619        3.97739
      1561         2       -2.00000       48.99109        5.14860        2.49176
      1562         2       -2.00000       48.99197        5.14872        5.46311
      1563         2       -2.00000       49.04287       24.56807        3.97739
      1564         2       -2.00000       49.04287       24.56807        1.00614
      1565         2       -2.00000       49.32403        2.17302        2.49176
      1566         2       -2.00000       49.32491        2.17376        5.46311
      1567         2       -2.00000       49.37701       21.60663        3.97714
      1568         2       -2.00000       49.37701       21.60663        1.00638
      1569         2       -2.00000       49.66608       38.07087        5.46311
      1570         2       -2.00000       49.66616       38.07068        2.49176
      1571         2       -2.00000       49.70938       18.66873        3.97734
      1572         2       -2.00000       49.70938       18.66873        1.00619
      1573         2       -2.00000       50.00390       35.14106        5.46311
      1574         2       -2.00000       50.00430       35.14086        2.49176
      1575         2       -2.00000       50.02463       15.74397        1.00599
      1576         2       -2.00000       50.02463       15.74397        3.97753
      1577         2       -2.00000       50.31699       12.81201        1.00619
      1578         2       -2.00000       50.31699       12.81201        3.97734
      1579         2       -2.00000       50.32899       32.20774        5.46311
      1580         2       -2.00000       50.33035       32.20693        2.49176
      1581         2       -2.00000       50.60718        9.85236        3.97684
      1582         2       -2.00000       50.60718        9.85236        1.00667
      1583         2       -2.00000       50.64608       29.25349        5.46311
      1584         2       -2.00000       50.64856       29.25244        2.49176
      1585         2       -2.00000       50.90362        6.86738        3.97569
      1586         2       -2.00000       50.90362        6.86738        1.00783
      1587         2       -2.00000       50.96188       26.27869        5.46311
      1588         2       -2.00000       50.96365       26.27885        2.49176
      1589         2       -2.00000       51.23031        3.87362        3.97573
      1590         2       -2.00000       51.23031        3.87362        1.00780
      1591         2       -2.00000       51.29938       23.29697        5.46311
      1592         2       -2.00000       51.30194       23.29907        2.49176
      1593         2       -2.00000       51.59214        0.90628        3.97726
      1594         2       -2.00000       51.59214        0.90628        1.00626
      1595         2       -2.00000       51.66017       20.34898        5.46311
      1596         2       -2.00000       51.66089       20.35006        2.49176
      1597         2       -2.00000       51.95701       36.83264        3.97771
      1598         2       -2.00000       51.95701       36.83264        1.00581
      1599         2       -2.00000       52.00302       17.43369        2.49176
      1600         2       -2.00000       52.00342       17.43353        5.46311
      1601         2       -2.00000       52.28546       33.91805        1.00565
      1602         2       -2.00000       52.28546       33.91805        3.97788
      1603         2       -2.00000       52.29770       14.52159        2.49176
      1604         2       -2.00000       52.29866       14.52108        5.46311
      1605         2       -2.00000       52.55333       11.58435        5.46311
      1606         2       -2.00000       52.55349       11.58482        2.49176
      1607         2       -2.00000       52.58950       30.98062        1.00314
      1608         2       -2.00000       52.58950       30.98062        3.98037
      1609         2       -2.00000       52.82135        8.58977        5.46311
      1610         2       -2.00000       52.82295        8.59137        2.49176
      1611         2       -2.00000       52.88418       27.99770        1.00067
      1612         2       -2.00000       52.88418       27.99770        3.98285
      1613         2       -2.00000       53.11075        5.58432        5.46311
      1614         2       -2.00000       53.12155        5.58653        2.49176
      1615         2       -2.00000       53.19735       24.99963        3.98319
      1616         2       -2.00000       53.19735       24.99963        1.00033
      1617         2       -2.00000       53.48098        2.59095        2.49176
      1618         2       -2.00000       53.48250        2.59281        5.46311
      1619         2       -2.00000       53.58014       22.03256        1.00385
      1620         2       -2.00000       53.58014       22.03256        3.97967
      1621         2       -2.00000       53.90603       38.51424        2.49176
      1622         2       -2.00000       53.90779       38.51681        5.46311
      1623         2       -2.00000       53.98422       19.11307        3.97720
      1624         2       -2.00000       53.98422       19.11307        1.00633
      1625         2       -2.00000       54.27170       35.61795        5.46311
      1626         2       -2.00000       54.27202       35.61865        2.49176
      1627         2       -2.00000       54.31532       16.21581        3.97733
      1628         2       -2.00000       54.31532       16.21581        1.00619
      1629         2       -2.00000       54.55589       32.71063        2.49176
      1630         2       -2.00000       54.55869       13.30488        3.97660
      1631         2       -2.00000       54.55869       13.30488        1.00692
      1632         2       -2.00000       54.55965       32.70496        5.46311
      1633         2       -2.00000       54.74157       10.33574        3.98111
      1634         2       -2.00000       54.74157       10.33574        1.00241
      1635         2       -2.00000       54.79855       29.73684        2.49176
      1636         2       -2.00000       54.83072       29.72223        5.46311
      1637         2       -2.00000       55.01512        7.28834        1.00787
      1638         2       -2.00000       55.01512        7.28834        3.97565
      1639         2       -2.00000       55.06210       26.70442        2.49176
      1640         2       -2.00000       55.11044       26.71305        5.46311
      1641         2       -2.00000       55.32748        4.28001        1.01107
      1642         2       -2.00000       55.32748        4.28001        3.97245
      1643         2       -2.00000       55.44025       23.71715        2.49176
      1644         2       -2.00000       55.45770       23.73032        5.46311
      1645         2       -2.00000       55.80536        1.37245        3.97540
      1646         2       -2.00000       55.80536        1.37245        1.00812
      1647         2       -2.00000       55.92380       20.81157        5.46311
      1648         2       -2.00000       55.92692       20.81146        2.49176
      1649         2       -2.00000       56.27763       37.31078        3.97757
      1650         2       -2.00000       56.27763       37.31078        1.00596
      1651         2       -2.00000       56.35278       17.90293        5.46311
      1652         2       -2.00000       56.35326       17.90250        2.49176
      1653         2       -2.00000       56.60160       34.42805        1.00648
      1654         2       -2.00000       56.60160       34.42805        3.97704
      1655         2       -2.00000       56.63593       15.00901        5.46311
      1656         2       -2.00000       56.63817       15.00800        2.49176
      1657         2       -2.00000       56.74742       12.04283        5.46311
      1658         2       -2.00000       56.75806       12.03988        2.49176
      1659         2       -2.00000       56.76422       31.45861        1.01155
      1660         2       -2.00000       56.76422       31.45861        3.97197
      1661         2       -2.00000       56.86330        9.03982        5.46311
      1662         2       -2.00000       56.86338        9.04957        2.49176
      1663         2       -2.00000       57.01072       28.41578        1.09368
      1664         2       -2.00000       57.01072       28.41578        3.88984
      1665         2       -2.00000       57.09772        5.91247        5.46311
      1666         2       -2.00000       57.26786        5.88523        2.49176
      1667         2       -2.00000       57.26987       25.39529        1.05185
      1668         2       -2.00000       57.26987       25.39529        3.93167
      1669         2       -2.00000       57.63489        3.08517        5.46311
      1670         2       -2.00000       57.65770        3.11559        2.49176
      1671         2       -2.00000       57.79360       22.54838        3.97973
      1672         2       -2.00000       57.79360       22.54838        1.00379
      1673         2       -2.00000       58.17623        0.23243        2.49176
      1674         2       -2.00000       58.17831        0.22839        5.46311
      1675         2       -2.00000       58.31285       19.66335        1.00631
      1676         2       -2.00000       58.31285       19.66335        3.97721
      1677         2       -2.00000       58.73566       36.16955        2.49176
      1678         2       -2.00000       58.74110       36.17588        5.46311
      1679         2       -2.00000       58.79488       16.72091        1.00609
      1680         2       -2.00000       58.79488       16.72091        3.97744
      1681         2       -2.00000       58.83257       33.13683        2.49176
      1682         2       -2.00000       58.84066       33.17000        5.46311
      1683         2       -2.00000       58.84842       13.69778        1.00536
      1684         2       -2.00000       58.84842       13.69778        3.97817
      1685         2       -2.00000       58.85018       30.24302        5.46311
      1686         2       -2.00000       58.88123       10.72745        1.00179
      1687         2       -2.00000       58.88123       10.72745        3.98173
      1688         2       -2.00000       58.88468       30.08394        2.49176
      1689         2       -2.00000       58.95310        7.84025        1.08116
      1690         2       -2.00000       58.95310        7.84025        3.90236
      1691         2       -2.00000       59.01713       27.40959        5.46311
      1692         2       -2.00000       60.80937        6.48531        2.49176
      1693         2       -2.00000       60.88836       28.77306        4.05449
      1694         2       -2.00000       60.88836       28.77306        0.92904
      1695         2       -2.00000       60.93854        9.14918        5.46311
      1696         2       -2.00000       60.96207       31.67258        3.97409
      1697         2       -2.00000       60.96207       31.67258        1.00944
      1698         2       -2.00000       60.96976        9.30570        2.49176
      1699         2       -2.00000       60.97248       12.21508        2.49176
      1700         2       -2.00000       60.98000       12.18373        5.46311
      1701         2       -2.00000       61.00633       34.65919        1.00682
      1702         2       -2.00000       61.00633       34.65919        3.97670
      1703         2       -2.00000       61.00505       15.20441        2.49176
      1704         2       -2.00000       61.00665       15.19789        5.46311
      1705         2       -2.00000       61.22778       18.21760        2.49176
      1706         2       -2.00000       61.22882       18.21736        5.46311
      1707         2       -2.00000       61.34959       37.63586        3.97765
      1708         2       -2.00000       61.34959       37.63586        1.00587
      1709         2       -2.00000       61.79705       21.11125        2.49176
      1710         2       -2.00000       61.79897       21.11556        5.46311
      1711         2       -2.00000       61.91926        1.66163        3.97504
      1712         2       -2.00000       61.91926        1.66163        1.00848
      1713         2       -2.00000       62.27508       24.00649        5.46311
      1714         2       -2.00000       62.29453       23.98108        2.49176
      1715         2       -2.00000       62.49341        4.49056        0.95667
      1716         2       -2.00000       62.49341        4.49056        4.02686
      1717         2       -2.00000       62.58705       26.80111        5.46311
      1718         2       -2.00000       62.78697       26.82559        2.49176
      1719         2       -2.00000       62.79697        7.49811        0.91633
      1720         2       -2.00000       62.79697        7.49811        4.06719
      1721         2       -2.00000       62.99921       29.95702        2.49176
      1722         2       -2.00000       63.00113       29.96837        5.46311
      1723         2       -2.00000       63.02890       10.54008        1.00055
      1724         2       -2.00000       63.02890       10.54008        3.98297
      1725         2       -2.00000       63.12935       32.95117        5.46311
      1726         2       -2.00000       63.13119       13.52677        3.97820
      1727         2       -2.00000       63.13119       13.52677        1.00533
      1728         2       -2.00000       63.14031       32.95315        2.49176
      1729         2       -2.00000       63.32438       16.46650        1.00606
      1730         2       -2.00000       63.32438       16.46650        3.97746
      1731         2       -2.00000       63.37961       35.87027        5.46311
      1732         2       -2.00000       63.38081       35.87136        2.49176
      1733         2       -2.00000       63.67557       19.35568        1.00606
      1734         2       -2.00000       63.67557       19.35568        3.97746
      1735         2       -2.00000       63.77705       38.76058        5.46311
      1736         2       -2.00000       63.78105       38.76089        2.49176
      1737         2       -2.00000       64.14375       22.27625        3.97888
      1738         2       -2.00000       64.14375       22.27625        1.00464
      1739         2       -2.00000       64.27797        2.82170        2.49176
      1740         2       -2.00000       64.29766        2.80519        5.46311
      1741         2       -2.00000       64.58265       25.19748        3.98522
      1742         2       -2.00000       64.58265       25.19748        0.99830
      1743         2       -2.00000       64.66012        5.79604        2.49176
      1744         2       -2.00000       64.70958        5.78641        5.46311
      1745         2       -2.00000       64.86981       28.19948        3.98166
      1746         2       -2.00000       64.86981       28.19948        1.00187
      1747         2       -2.00000       64.95000        8.81637        2.49176
      1748         2       -2.00000       64.98169        8.83436        5.46311
      1749         2       -2.00000       65.15936       31.22968        1.00968
      1750         2       -2.00000       65.15936       31.22968        3.97384
      1751         2       -2.00000       65.17801       11.82159        2.49176
      1752         2       -2.00000       65.18233       11.82792        5.46311
      1753         2       -2.00000       65.38810       14.76621        5.46311
      1754         2       -2.00000       65.38834       14.76508        2.49176
      1755         2       -2.00000       65.41186       34.16594        1.00533
      1756         2       -2.00000       65.41186       34.16594        3.97820
      1757         2       -2.00000       65.67421       17.66724        5.46311
      1758         2       -2.00000       65.67429       17.66736        2.49176
      1759         2       -2.00000       65.73704       37.06476        1.00577
      1760         2       -2.00000       65.73704       37.06476        3.97775
      1761         2       -2.00000       66.03972       20.57317        2.49176
      1762         2       -2.00000       66.04116       20.57072        5.46311
      1763         2       -2.00000       66.14304        1.12305        3.97484
      1764         2       -2.00000       66.14304        1.12305        1.00869
      1765         2       -2.00000       66.44956       23.50811        2.49176
      1766         2       -2.00000       66.45228       23.50508        5.46311
      1767         2       -2.00000       66.54760        4.08394        3.97178
      1768         2       -2.00000       66.54760        4.08394        1.01174
      1769         2       -2.00000       66.79322       26.49861        5.46311
      1770         2       -2.00000       66.80146       26.49670        2.49176
      1771         2       -2.00000       66.87125        7.09274        3.97245
      1772         2       -2.00000       66.87125        7.09274        1.01108
      1773         2       -2.00000       67.09214       29.48266        2.49176
      1774         2       -2.00000       67.09294       29.48499        5.46311
      1775         2       -2.00000       67.14952       10.09901        3.97426
      1776         2       -2.00000       67.14952       10.09901        1.00927
      1777         2       -2.00000       67.39906       32.45148        2.49176
      1778         2       -2.00000       67.39906       32.45217        5.46311
      1779         2       -2.00000       67.40403       13.05866        1.00662
      1780         2       -2.00000       67.40403       13.05866        3.97690
      1781         2       -2.00000       67.67726       15.98016        1.00613
      1782         2       -2.00000       67.67726       15.98016        3.97739
      1783         2       -2.00000       67.70911       35.37453        2.49176
      1784         2       -2.00000       67.71031       35.37504        5.46311
      1785         2       -2.00000       67.99498       18.89191        3.97723
      1786         2       -2.00000       67.99498       18.89191        1.00629
      1787         2       -2.00000       68.05885       38.29025        5.46311
      1788         2       -2.00000       68.05965       38.28881        2.49176
      1789         2       -2.00000       68.35129       21.81800        1.00610
      1790         2       -2.00000       68.35129       21.81800        3.97743
      1791         2       -2.00000       68.42620        2.38607        5.46311
      1792         2       -2.00000       68.42876        2.38401        2.49176
      1793         2       -2.00000       68.70335       24.78527        1.00464
      1794         2       -2.00000       68.70335       24.78527        3.97889
      1795         2       -2.00000       68.77250        5.37217        5.46311
      1796         2       -2.00000       68.77338        5.37213        2.49176
      1797         2       -2.00000       69.02876       27.76566        1.00464
      1798         2       -2.00000       69.02876       27.76566        3.97888
      1799         2       -2.00000       69.08014        8.36372        5.46311
      1800         2       -2.00000       69.08222        8.36469        2.49176
      1801         2       -2.00000       69.34305       30.72912        3.97776
      1802         2       -2.00000       69.34305       30.72912        1.00577
      1803         2       -2.00000       69.37186       11.33844        5.46311
      1804         2       -2.00000       69.37346       11.33938        2.49176
      1805         2       -2.00000       69.66758       33.67405        3.97748
      1806         2       -2.00000       69.66758       33.67405        1.00604
      1807         2       -2.00000       69.66038       14.28108        5.46311
      1808         2       -2.00000       69.66070       14.28147        2.49176
      1809         2       -2.00000       69.96290       17.20744        5.46311
      1810         2       -2.00000       69.96298       17.20740        2.49176
      1811         2       -2.00000       69.99899       36.60406        3.97750
      1812         2       -2.00000       69.99899       36.60406        1.00602
      1813         2       -2.00000       70.28799       20.13539        5.46311
      1814         2       -2.00000       70.28815       20.13543        2.49176
      1815         2       -2.00000       70.34049        0.69491        1.00582
      1816         2       -2.00000       70.34049        0.69491        3.97770
      1817         2       -2.00000       70.62220       23.08479        2.49176
      1818         2       -2.00000       70.62292       23.08417        5.46311
      1819         2       -2.00000       70.67847        3.66011        3.97738
      1820         2       -2.00000       70.67847        3.66011        1.00615
      1821         2       -2.00000       70.95434       26.05131        2.49176
      1822         2       -2.00000       70.95522       26.05120        5.46311
      1823         2       -2.00000       71.00348        6.64051        3.97735
      1824         2       -2.00000       71.00348        6.64051        1.00618
      1825         2       -2.00000       71.28103       29.01450        2.49176
      1826         2       -2.00000       71.28175       29.01481        5.46311
      1827         2       -2.00000       71.31368        9.61392        3.97759
      1828         2       -2.00000       71.31368        9.61392        1.00593
      1829         2       -2.00000       71.60804       31.96572        2.49176
      1830         2       -2.00000       71.60812       31.96580        5.46311
      1831         2       -2.00000       71.61908       12.57093        3.97758
      1832         2       -2.00000       71.61908       12.57093        1.00594
      1833         2       -2.00000       71.93937       34.90875        5.46311
      1834         2       -2.00000       71.93937       34.90879        2.49176
      1835         2       -2.00000       71.92465       15.51181        3.97749
      1836         2       -2.00000       71.92465       15.51181        1.00603
      1837         2       -2.00000       72.23821       18.44754        1.00609
      1838         2       -2.00000       72.23821       18.44754        3.97743
      1839         2       -2.00000       72.27071       37.85135        2.49176
      1840         2       -2.00000       72.27087       37.85123        5.46311
      1841         2       -2.00000       72.55930       21.39083        3.97733
      1842         2       -2.00000       72.55930       21.39083        1.00619
      1843         2       -2.00000       72.59988        1.95789        2.49176
      1844         2       -2.00000       72.59980        1.95796        5.46311
      1845         2       -2.00000       72.88511       24.34563        3.97733
      1846         2       -2.00000       72.88511       24.34563        1.00619
      1847         2       -2.00000       72.92521        4.92480        2.49176
      1848         2       -2.00000       72.92505        4.92480        5.46311
      1849         2       -2.00000       73.21421       27.30443        1.00619
      1850         2       -2.00000       73.21421       27.30443        3.97733
      1851         2       -2.00000       73.24542        7.89389        5.46311
      1852         2       -2.00000       73.24550        7.89397        2.49176
      1853         2       -2.00000       73.54426       30.25860        1.00619
      1854         2       -2.00000       73.54426       30.25860        3.97733
      1855         2       -2.00000       73.56083       10.85510        2.49176
      1856         2       -2.00000       73.56091       10.85514        5.46311
      1857         2       -2.00000       73.87511       33.20726        1.00612
      1858         2       -2.00000       73.87511       33.20726        3.97740
      1859         2       -2.00000       73.87431       13.80659        2.49176
      1860         2       -2.00000       73.87439       13.80663        5.46311
      1861         2       -2.00000       74.20525       36.15471        1.00610
      1862         2       -2.00000       74.20525       36.15471        3.97742
      1863         2       -2.00000       74.18780       16.75113        2.49176
      1864         2       -2.00000       74.18788       16.75113        5.46311
      1865         2       -2.00000       74.50369       19.69602        5.46311
      1866         2       -2.00000       74.50377       19.69595        2.49176
      1867         2       -2.00000       74.53114        0.25849        1.00607
      1868         2       -2.00000       74.53114        0.25849        3.97745
      1869         2       -2.00000       74.82342       22.64577        5.46311
      1870         2       -2.00000       74.82350       22.64573        2.49176
      1871         2       -2.00000       74.85383        3.21682        3.97746
      1872         2       -2.00000       74.85383        3.21682        1.00607
      1873         2       -2.00000       75.14851       25.59940        5.46311
      1874         2       -2.00000       75.14851       25.59940        2.49176
      1875         2       -2.00000       75.17524        6.17923        3.97746
      1876         2       -2.00000       75.17524        6.17923        1.00607
      1877         2       -2.00000       75.47808       28.55315        5.46311
      1878         2       -2.00000       75.47816       28.55315        2.49176
      1879         2       -2.00000       75.49569        9.14025        3.97745
      1880         2       -2.00000       75.49569        9.14025        1.00607
      1881         2       -2.00000       75.80933       31.50448        5.46311
      1882         2       -2.00000       75.80941       31.50452        2.49176
      1883         2       -2.00000       75.81437       12.09628        1.00609
      1884         2       -2.00000       75.81437       12.09628        3.97743
      1885         2       -2.00000       76.13947       34.45454        5.46311
      1886         2       -2.00000       76.13955       34.45454        2.49176
      1887         2       -2.00000       76.13178       15.04754        1.00610
      1888         2       -2.00000       76.13178       15.04754        3.97743
      1889         2       -2.00000       76.46592       37.40600        2.49176
      1890         2       -2.00000       76.46592       37.40600        5.46311
      1891         2       -2.00000       76.44807       17.99651        1.00609
      1892         2       -2.00000       76.44807       17.99651        3.97744
      1893         2       -2.00000       76.76532       20.94626        1.00608
      1894         2       -2.00000       76.76532       20.94626        3.97744
      1895         2       -2.00000       76.78797        1.51265        2.49176
      1896         2       -2.00000       76.78797        1.51265        5.46311
      1897         2       -2.00000       77.08649       23.89771        1.00608
      1898         2       -2.00000       77.10818        4.46978        2.49176
      1899         2       -2.00000       77.08649       23.89771        3.97744
      1900         2       -2.00000       77.10818        4.46978        5.46311
      1901         2       -2.00000       77.41278       26.84998        1.00608
      1902         2       -2.00000       77.42886        7.42788        2.49176
      1903         2       -2.00000       77.41278       26.84998        3.97744
      1904         2       -2.00000       77.42886        7.42792        5.46311
      1905         2       -2.00000       77.74299       29.80198        1.00608
      1906         2       -2.00000       77.74987       10.38485        2.49176
      1907         2       -2.00000       77.74299       29.80198        3.97744
      1908         2       -2.00000       77.74987       10.38485        5.46311
      1909         2       -2.00000       78.07368       32.75328        1.00608
      1910         2       -2.00000       78.07016       13.33957        2.49176
      1911         2       -2.00000       78.07368       32.75328        3.97745
      1912         2       -2.00000       78.07016       13.33957        5.46311
      1913         2       -2.00000       78.40150       35.70489        1.00609
      1914         2       -2.00000       78.38901       16.29246        2.49176
      1915         2       -2.00000       78.40150       35.70489        3.97743
      1916         2       -2.00000       78.38901       16.29246        5.46311
      1917         2       -2.00000       78.72483       38.65763        1.00609
      1918         2       -2.00000       78.70674       19.24450        2.49176
      1919         2       -2.00000       78.72483       38.65763        3.97743
      1920         2       -2.00000       78.70682       19.24450        5.46311
      1921         2       -2.00000       79.04472        2.76382        1.00609
      1922         2       -2.00000       79.02599       22.19646        2.49176
      1923         2       -2.00000       79.04472        2.76382        3.97743
      1924         2       -2.00000       79.02599       22.19646        5.46311
      1925         2       -2.00000       79.34916       25.14838        2.49176
      1926         2       -2.00000       79.36388        5.71869        1.00609
      1927         2       -2.00000       79.34916       25.14838        5.46311
      1928         2       -2.00000       79.36388        5.71869        3.97743
      1929         2       -2.00000       79.67705       28.10014        2.49176
      1930         2       -2.00000       79.68417        8.67411        1.00609
      1931         2       -2.00000       79.67705       28.10014        5.46311
      1932         2       -2.00000       79.68417        8.67411        3.97743
      1933         2       -2.00000       80.00758       31.05175        2.49176
      1934         2       -2.00000       80.00534       11.62957        1.00609
      1935         2       -2.00000       80.00758       31.05175        5.46311
      1936         2       -2.00000       80.00534       11.62957        3.97743
