# Supplementary material for: Quantitative prediction of grain boundary thermal conductivities from local atomic environments
Source: Nat Commun. 2020 Apr 15;11:1854. doi: 10.1038/s41467-020-15619-9 (PMC7160158; doi:10.1038/s41467-020-15619-9)
Supplement: Supplementary file 4 — Supplementary Data 1 [file 41467_2020_15619_MOESM4_ESM.zip › MgO_GBs/sym_tilt/standard_pressure/110/s17_223.lmp]

LAMMPS data file

       616          atoms
         0          bonds
         0         angles
         0      dihedrals
         0      impropers
         2     atom types
         0     bond types
         0    angle types
         0 dihedral types
         0 improper types

      0.0000000     79.4846930 xlo xhi
      0.0000000     12.3412160 ylo yhi
      0.0000000      5.9291780 zlo zhi
      0.0000000      0.0000000      0.0000000 xy xz yz

Masses

1                24.30500 # Mg
2                15.99940 # O

Atoms

         1         1        2.00000        0.26516        1.76983        3.76514
         2         1        2.00000        0.26516        1.76984        0.80056
         3         1        2.00000        0.77577        4.31144        2.28285
         4         1        2.00000        0.77577        4.31144        5.24744
         5         1        2.00000        1.28646        6.85305        3.76515
         6         1        2.00000        1.28646        6.85305        0.80056
         7         1        2.00000        1.79755        9.39489        2.28286
         8         1        2.00000        1.79755        9.39489        5.24745
         9         1        2.00000        2.30808       11.93666        3.76516
        10         1        2.00000        2.30808       11.93666        0.80057
        11         1        2.00000        2.81940        2.13721        2.28286
        12         1        2.00000        2.81940        2.13721        5.24745
        13         1        2.00000        3.33017        4.67879        0.80056
        14         1        2.00000        3.33017        4.67879        3.76515
        15         1        2.00000        3.84046        7.22033        2.28286
        16         1        2.00000        3.84046        7.22033        5.24745
        17         1        2.00000        4.35171        9.76235        3.76516
        18         1        2.00000        4.35171        9.76235        0.80057
        19         1        2.00000        4.86184       12.30413        2.28286
        20         1        2.00000        4.86184       12.30413        5.24745
        21         1        2.00000        5.37404        2.50466        3.76516
        22         1        2.00000        5.37404        2.50467        0.80057
        23         1        2.00000        5.88465        5.04608        2.28286
        24         1        2.00000        5.88465        5.04608        5.24745
        25         1        2.00000        6.39391        7.58733        3.76516
        26         1        2.00000        6.39391        7.58733        0.80057
        27         1        2.00000        6.90627       10.13002        5.24745
        28         1        2.00000        6.90627       10.13002        2.28286
        29         1        2.00000        7.41497        0.33053        3.76516
        30         1        2.00000        7.41497        0.33053        0.80057
        31         1        2.00000        7.92963        2.87227        2.28286
        32         1        2.00000        7.92963        2.87227        5.24745
        33         1        2.00000        8.43961        5.41312        0.80057
        34         1        2.00000        8.43961        5.41312        3.76516
        35         1        2.00000        8.94560        7.95374        5.24745
        36         1        2.00000        8.94560        7.95374        2.28286
        37         1        2.00000        9.46202       10.49825        0.80057
        38         1        2.00000        9.46202       10.49825        3.76516
        39         1        2.00000        9.96619        0.69877        5.24745
        40         1        2.00000        9.96619        0.69876        2.28286
        41         1        2.00000       10.48785        3.23993        0.80057
        42         1        2.00000       10.48785        3.23993        3.76516
        43         1        2.00000       10.99591        5.77984        5.24745
        44         1        2.00000       10.99591        5.77984        2.28286
        45         1        2.00000       11.49229        8.31800        0.80057
        46         1        2.00000       11.49229        8.31800        3.76516
        47         1        2.00000       12.02142       10.86934        5.24745
        48         1        2.00000       12.02142       10.86934        2.28286
        49         1        2.00000       12.51264        1.06798        3.76516
        50         1        2.00000       12.51264        1.06798        0.80057
        51         1        2.00000       13.05306        3.60900        2.28286
        52         1        2.00000       13.05306        3.60900        5.24745
        53         1        2.00000       13.55715        6.14401        0.80057
        54         1        2.00000       13.55715        6.14401        3.76516
        55         1        2.00000       14.02245        8.67992        2.28286
        56         1        2.00000       14.02245        8.67992        5.24745
        57         1        2.00000       14.59530       11.24662        0.80057
        58         1        2.00000       14.59530       11.24662        3.76516
        59         1        2.00000       15.04296        1.44492        2.28286
        60         1        2.00000       15.04296        1.44492        5.24745
        61         1        2.00000       15.64314        3.97878        0.80057
        62         1        2.00000       15.64314        3.97878        3.76516
        63         1        2.00000       16.12657        6.51593        5.24745
        64         1        2.00000       16.12657        6.51593        2.28286
        65         1        2.00000       16.51692        9.02508        3.76516
        66         1        2.00000       16.51692        9.02508        0.80057
        67         1        2.00000       17.19898       11.67196        5.24745
        68         1        2.00000       17.19898       11.67196        2.28286
        69         1        2.00000       17.54935        1.83603        0.80057
        70         1        2.00000       17.54935        1.83603        3.76516
        71         1        2.00000       18.29658        4.44028        5.24745
        72         1        2.00000       18.29658        4.44028        2.28286
        73         1        2.00000       18.75513        6.89583        0.80057
        74         1        2.00000       18.75513        6.89583        3.76516
        75         1        2.00000       18.92682        9.40546        2.28286
        76         1        2.00000       18.92682        9.40546        5.24745
        77         1        2.00000       19.91553       12.06872        3.76516
        78         1        2.00000       19.91553       12.06872        0.80057
        79         1        2.00000       19.95741        2.31203        5.24745
        80         1        2.00000       19.95741        2.31203        2.28286
        81         1        2.00000       21.33655        8.48265        2.28286
        82         1        2.00000       21.33655        8.48265        5.24745
        83         1        2.00000       21.37836        5.89811        0.80057
        84         1        2.00000       21.37836        5.89811        3.76516
        85         1        2.00000       22.36715        3.23487        2.28286
        86         1        2.00000       22.36715        3.23487        5.24745
        87         1        2.00000       22.53884        0.72523        3.76516
        88         1        2.00000       22.53884        0.72523        0.80057
        89         1        2.00000       22.99739       10.61090        5.24745
        90         1        2.00000       22.99739       10.61090        2.28286
        91         1        2.00000       23.74462        8.00665        0.80057
        92         1        2.00000       23.74462        8.00665        3.76516
        93         1        2.00000       24.09499        5.50137        2.28286
        94         1        2.00000       24.09499        5.50137        5.24745
        95         1        2.00000       24.77705        2.85449        3.76516
        96         1        2.00000       24.77705        2.85449        0.80057
        97         1        2.00000       25.16740        0.34533        5.24745
        98         1        2.00000       25.16740        0.34533        2.28286
        99         1        2.00000       25.65074       10.14940        0.80057
       100         1        2.00000       25.65074       10.14940        3.76516
       101         1        2.00000       26.25101        7.61555        2.28286
       102         1        2.00000       26.25101        7.61555        5.24745
       103         1        2.00000       26.69867        5.07603        3.76516
       104         1        2.00000       26.69867        5.07603        0.80057
       105         1        2.00000       27.27152        2.50934        5.24745
       106         1        2.00000       27.27152        2.50934        2.28286
       107         1        2.00000       27.73682       12.31463        3.76516
       108         1        2.00000       27.73682       12.31463        0.80057
       109         1        2.00000       28.24091        9.77962        5.24745
       110         1        2.00000       28.24091        9.77962        2.28286
       111         1        2.00000       28.78133        7.23860        3.76516
       112         1        2.00000       28.78133        7.23860        0.80057
       113         1        2.00000       29.27254        4.69875        5.24745
       114         1        2.00000       29.27254        4.69875        2.28286
       115         1        2.00000       29.80159        2.14741        0.80057
       116         1        2.00000       29.80159        2.14741        3.76516
       117         1        2.00000       30.29798       11.95046        2.28286
       118         1        2.00000       30.29798       11.95046        5.24745
       119         1        2.00000       30.80612        9.41055        3.76516
       120         1        2.00000       30.80612        9.41055        0.80057
       121         1        2.00000       31.32770        6.86939        5.24745
       122         1        2.00000       31.32770        6.86939        2.28286
       123         1        2.00000       31.83195        4.32767        3.76516
       124         1        2.00000       31.83195        4.32767        0.80057
       125         1        2.00000       32.34836        1.78315        5.24745
       126         1        2.00000       32.34836        1.78315        2.28286
       127         1        2.00000       32.85428       11.58374        0.80057
       128         1        2.00000       32.85428       11.58374        3.76516
       129         1        2.00000       33.36434        9.04289        5.24745
       130         1        2.00000       33.36434        9.04289        2.28286
       131         1        2.00000       33.87892        6.50117        0.80057
       132         1        2.00000       33.87892        6.50117        3.76516
       133         1        2.00000       34.38770        3.95942        5.24745
       134         1        2.00000       34.38770        3.95942        2.28286
       135         1        2.00000       34.90006        1.41673        0.80057
       136         1        2.00000       34.90006        1.41673        3.76516
       137         1        2.00000       35.40932       11.21670        5.24745
       138         1        2.00000       35.40932       11.21670        2.28286
       139         1        2.00000       35.91993        8.67529        0.80057
       140         1        2.00000       35.91993        8.67529        3.76516
       141         1        2.00000       36.43213        6.13355        2.28286
       142         1        2.00000       36.43213        6.13355        5.24745
       143         1        2.00000       36.94218        3.59175        0.80057
       144         1        2.00000       36.94218        3.59175        3.76516
       145         1        2.00000       37.45351        1.04973        2.28286
       146         1        2.00000       37.45351        1.04973        5.24745
       147         1        2.00000       37.96380       10.84941        0.80057
       148         1        2.00000       37.96380       10.84941        3.76516
       149         1        2.00000       38.47457        8.30784        2.28286
       150         1        2.00000       38.47457        8.30784        5.24745
       151         1        2.00000       38.98589        5.76606        0.80057
       152         1        2.00000       38.98589        5.76606        3.76516
       153         1        2.00000       39.49642        3.22429        2.28286
       154         1        2.00000       39.49642        3.22429        5.24745
       155         1        2.00000       40.00751        0.68247        0.80057
       156         1        2.00000       40.00751        0.68247        3.76516
       157         1        2.00000       40.51812       10.48207        2.28286
       158         1        2.00000       40.51812       10.48207        5.24745
       159         1        2.00000       41.02881        7.94046        0.80057
       160         1        2.00000       41.02881        7.94046        3.76516
       161         1        2.00000       41.53989        5.39864        2.28286
       162         1        2.00000       41.53989        5.39864        5.24745
       163         1        2.00000       42.05042        2.85687        0.80057
       164         1        2.00000       42.05042        2.85687        3.76516
       165         1        2.00000       42.56175        0.31508        2.28286
       166         1        2.00000       42.56175        0.31508        5.24745
       167         1        2.00000       43.07252       10.11474        0.80057
       168         1        2.00000       43.07252       10.11474        3.76516
       169         1        2.00000       43.58281        7.57320        5.24745
       170         1        2.00000       43.58281        7.57320        2.28286
       171         1        2.00000       44.09413        5.03117        0.80057
       172         1        2.00000       44.09413        5.03117        3.76516
       173         1        2.00000       44.60419        2.48938        2.28286
       174         1        2.00000       44.60419        2.48938        5.24745
       175         1        2.00000       45.11639       12.28885        0.80057
       176         1        2.00000       45.11639       12.28885        3.76516
       177         1        2.00000       45.62700        9.74745        5.24745
       178         1        2.00000       45.62700        9.74745        2.28286
       179         1        2.00000       46.13625        7.20618        3.76516
       180         1        2.00000       46.13625        7.20618        0.80058
       181         1        2.00000       46.64861        4.66351        5.24746
       182         1        2.00000       46.64861        4.66351        2.28287
       183         1        2.00000       47.15731        2.12176        3.76516
       184         1        2.00000       47.15731        2.12176        0.80058
       185         1        2.00000       47.67198       11.92124        5.24746
       186         1        2.00000       47.67198       11.92124        2.28287
       187         1        2.00000       48.18195        9.38040        3.76516
       188         1        2.00000       48.18195        9.38040        0.80058
       189         1        2.00000       48.68795        6.83979        5.24746
       190         1        2.00000       48.68795        6.83979        2.28287
       191         1        2.00000       49.20436        4.29526        3.76516
       192         1        2.00000       49.20436        4.29526        0.80058
       193         1        2.00000       49.70853        1.75354        5.24746
       194         1        2.00000       49.70853        1.75354        2.28287
       195         1        2.00000       50.23019       11.55360        3.76516
       196         1        2.00000       50.23019       11.55360        0.80058
       197         1        2.00000       50.73826        9.01369        5.24746
       198         1        2.00000       50.73826        9.01369        2.28287
       199         1        2.00000       51.23464        6.47551        0.80058
       200         1        2.00000       51.23464        6.47551        3.76516
       201         1        2.00000       51.76377        3.92419        5.24746
       202         1        2.00000       51.76377        3.92419        2.28287
       203         1        2.00000       52.25499        1.38431        3.76516
       204         1        2.00000       52.25499        1.38431        0.80058
       205         1        2.00000       52.79540       11.18451        2.28287
       206         1        2.00000       52.79540       11.18451        5.24746
       207         1        2.00000       53.29949        8.64950        3.76516
       208         1        2.00000       53.29949        8.64950        0.80058
       209         1        2.00000       53.76480        6.11359        2.28287
       210         1        2.00000       53.76480        6.11359        5.24746
       211         1        2.00000       54.33764        3.54689        3.76516
       212         1        2.00000       54.33764        3.54689        0.80058
       213         1        2.00000       54.78530        1.00738        2.28287
       214         1        2.00000       54.78530        1.00738        5.24746
       215         1        2.00000       55.38557       10.81474        3.76516
       216         1        2.00000       55.38557       10.81474        0.80058
       217         1        2.00000       55.86892        8.27759        5.24746
       218         1        2.00000       55.86892        8.27759        2.28287
       219         1        2.00000       56.25927        5.76844        0.80058
       220         1        2.00000       56.25927        5.76844        3.76516
       221         1        2.00000       56.94132        3.12155        5.24746
       222         1        2.00000       56.94132        3.12155        2.28287
       223         1        2.00000       57.29169        0.61628        3.76516
       224         1        2.00000       57.29169        0.61628        0.80058
       225         1        2.00000       58.03893       10.35323        5.24746
       226         1        2.00000       58.03893       10.35323        2.28287
       227         1        2.00000       58.49748        7.89770        3.76516
       228         1        2.00000       58.49748        7.89770        0.80058
       229         1        2.00000       58.66916        5.38806        2.28287
       230         1        2.00000       58.66916        5.38806        5.24746
       231         1        2.00000       59.65787        2.72480        0.80058
       232         1        2.00000       59.65787        2.72480        3.76516
       233         1        2.00000       59.69976        0.14027        5.24746
       234         1        2.00000       59.69976        0.14027        2.28287
       235         1        2.00000       61.07890        6.31088        2.28287
       236         1        2.00000       61.07890        6.31088        5.24746
       237         1        2.00000       61.12079        8.89540        3.76516
       238         1        2.00000       61.12079        8.89540        0.80058
       239         1        2.00000       62.10950       11.55866        2.28287
       240         1        2.00000       62.10950       11.55866        5.24746
       241         1        2.00000       62.28119        1.72708        0.80058
       242         1        2.00000       62.28119        1.72708        3.76516
       243         1        2.00000       62.73973        4.18261        5.24746
       244         1        2.00000       62.73973        4.18261        2.28287
       245         1        2.00000       63.48697        6.78688        3.76516
       246         1        2.00000       63.48697        6.78688        0.80058
       247         1        2.00000       63.83734        9.29215        2.28287
       248         1        2.00000       63.83734        9.29215        5.24746
       249         1        2.00000       64.51939       11.93904        0.80058
       250         1        2.00000       64.51939       11.93904        3.76516
       251         1        2.00000       64.90974        2.10697        5.24746
       252         1        2.00000       64.90974        2.10697        2.28287
       253         1        2.00000       65.39309        4.64412        3.76516
       254         1        2.00000       65.39309        4.64412        0.80058
       255         1        2.00000       65.99336        7.17797        2.28287
       256         1        2.00000       65.99336        7.17797        5.24746
       257         1        2.00000       66.44102        9.71749        0.80058
       258         1        2.00000       66.44102        9.71749        3.76516
       259         1        2.00000       67.01386       12.28419        5.24746
       260         1        2.00000       67.01386       12.28419        2.28287
       261         1        2.00000       67.47917        2.47888        3.76516
       262         1        2.00000       67.47917        2.47888        0.80058
       263         1        2.00000       67.98326        5.01389        5.24746
       264         1        2.00000       67.98326        5.01389        2.28287
       265         1        2.00000       68.52367        7.55491        0.80057
       266         1        2.00000       68.52367        7.55491        3.76516
       267         1        2.00000       69.01489       10.09477        5.24745
       268         1        2.00000       69.01489       10.09477        2.28286
       269         1        2.00000       69.54394        0.30489        0.80057
       270         1        2.00000       69.54394        0.30489        3.76516
       271         1        2.00000       70.04032        2.84306        2.28286
       272         1        2.00000       70.04032        2.84306        5.24745
       273         1        2.00000       70.54847        5.38297        0.80057
       274         1        2.00000       70.54847        5.38297        3.76516
       275         1        2.00000       71.07005        7.92412        5.24745
       276         1        2.00000       71.07005        7.92412        2.28286
       277         1        2.00000       71.57430       10.46586        3.76516
       278         1        2.00000       71.57430       10.46586        0.80057
       279         1        2.00000       72.09071        0.66915        2.28286
       280         1        2.00000       72.09071        0.66915        5.24745
       281         1        2.00000       72.59663        3.20978        3.76516
       282         1        2.00000       72.59663        3.20978        0.80057
       283         1        2.00000       73.10668        5.75062        2.28286
       284         1        2.00000       73.10668        5.75062        5.24745
       285         1        2.00000       73.62127        8.29235        3.76516
       286         1        2.00000       73.62127        8.29235        0.80057
       287         1        2.00000       74.13005       10.83409        2.28286
       288         1        2.00000       74.13005       10.83409        5.24745
       289         1        2.00000       74.64241        1.03556        3.76515
       290         1        2.00000       74.64241        1.03556        0.80056
       291         1        2.00000       75.15166        3.57682        2.28286
       292         1        2.00000       75.15166        3.57682        5.24745
       293         1        2.00000       75.66227        6.11822        3.76515
       294         1        2.00000       75.66227        6.11822        0.80056
       295         1        2.00000       76.17447        8.65998        2.28286
       296         1        2.00000       76.17447        8.65998        5.24745
       297         1        2.00000       76.68453       11.20176        3.76515
       298         1        2.00000       76.68453       11.20176        0.80056
       299         1        2.00000       77.19585        1.40257        2.28286
       300         1        2.00000       77.19585        1.40257        5.24744
       301         1        2.00000       77.70614        3.94410        3.76515
       302         1        2.00000       77.70614        3.94410        0.80056
       303         1        2.00000       78.21691        6.48568        2.28286
       304         1        2.00000       78.21691        6.48568        5.24744
       305         1        2.00000       78.72824        9.02745        3.76515
       306         1        2.00000       78.72824        9.02745        0.80056
       307         1        2.00000       79.23877       11.56922        2.28286
       308         1        2.00000       79.23877       11.56922        5.24745
       309         2       -2.00000        0.26508        7.94041        2.28285
       310         2       -2.00000        0.26508        7.94041        5.24745
       311         2       -2.00000        0.77577       10.48205        3.76515
       312         2       -2.00000        0.77577       10.48206        0.80056
       313         2       -2.00000        1.28646        0.68249        2.28287
       314         2       -2.00000        1.28646        0.68248        5.24745
       315         2       -2.00000        1.79763        3.22429        3.76515
       316         2       -2.00000        1.79763        3.22430        0.80056
       317         2       -2.00000        2.30808        5.76603        2.28286
       318         2       -2.00000        2.30808        5.76603        5.24744
       319         2       -2.00000        2.81932        8.30777        3.76515
       320         2       -2.00000        2.81932        8.30777        0.80056
       321         2       -2.00000        3.33001       10.84939        5.24745
       322         2       -2.00000        3.33001       10.84939        2.28286
       323         2       -2.00000        3.84046        1.04976        3.76516
       324         2       -2.00000        3.84046        1.04976        0.80057
       325         2       -2.00000        4.35195        3.59178        5.24745
       326         2       -2.00000        4.35195        3.59179        2.28286
       327         2       -2.00000        4.86200        6.13351        3.76516
       328         2       -2.00000        4.86200        6.13351        0.80057
       329         2       -2.00000        5.37388        8.67520        2.28286
       330         2       -2.00000        5.37388        8.67520        5.24745
       331         2       -2.00000        5.88433       11.21666        3.76516
       332         2       -2.00000        5.88433       11.21666        0.80057
       333         2       -2.00000        6.39399        1.41680        5.24745
       334         2       -2.00000        6.39399        1.41680        2.28286
       335         2       -2.00000        6.90666        3.95949        3.76516
       336         2       -2.00000        6.90666        3.95949        0.80057
       337         2       -2.00000        7.41521        6.50113        2.28286
       338         2       -2.00000        7.41529        6.50113        5.24745
       339         2       -2.00000        7.92915        9.04272        3.76516
       340         2       -2.00000        7.92915        9.04272        0.80057
       341         2       -2.00000        8.43897       11.58366        2.28286
       342         2       -2.00000        8.43897       11.58366        5.24745
       343         2       -2.00000        8.94576        1.78328        0.80057
       344         2       -2.00000        8.94576        1.78328        3.76516
       345         2       -2.00000        9.46289        4.32784        5.24745
       346         2       -2.00000        9.46289        4.32784        2.28286
       347         2       -2.00000        9.96667        6.86933        3.76516
       348         2       -2.00000        9.96667        6.86933        0.80057
       349         2       -2.00000       10.48697        9.41015        5.24745
       350         2       -2.00000       10.48697        9.41015        2.28286
       351         2       -2.00000       10.99464       11.95033        3.76516
       352         2       -2.00000       10.99464       11.95033        0.80057
       353         2       -2.00000       11.49277        2.14777        5.24745
       354         2       -2.00000       11.49277        2.14777        2.28286
       355         2       -2.00000       12.02317        4.69910        0.80057
       356         2       -2.00000       12.02317        4.69910        3.76516
       357         2       -2.00000       12.51343        7.23828        5.24745
       358         2       -2.00000       12.51343        7.23828        2.28286
       359         2       -2.00000       13.05123        9.77888        3.76516
       360         2       -2.00000       13.05123        9.77888        0.80057
       361         2       -2.00000       13.55460       12.31476        5.24745
       362         2       -2.00000       13.55460       12.31476        2.28286
       363         2       -2.00000       14.02356        2.50997        0.80057
       364         2       -2.00000       14.02356        2.50997        3.76516
       365         2       -2.00000       14.59919        5.07603        5.24745
       366         2       -2.00000       14.59919        5.07603        2.28286
       367         2       -2.00000       15.04375        7.61480        3.76516
       368         2       -2.00000       15.04375        7.61480        0.80057
       369         2       -2.00000       15.63885       10.14930        5.24745
       370         2       -2.00000       15.63885       10.14930        2.28286
       371         2       -2.00000       16.12252        0.34590        0.80057
       372         2       -2.00000       16.12252        0.34590        3.76516
       373         2       -2.00000       16.52010        2.85276        2.28286
       374         2       -2.00000       16.52010        2.85276        5.24745
       375         2       -2.00000       17.20605        5.50057        0.80057
       376         2       -2.00000       17.20605        5.50057        3.76516
       377         2       -2.00000       17.54752        8.00914        5.24745
       378         2       -2.00000       17.54752        8.00914        2.28286
       379         2       -2.00000       18.28800       10.61288        0.80057
       380         2       -2.00000       18.28800       10.61288        3.76516
       381         2       -2.00000       18.75417        0.71751        5.24745
       382         2       -2.00000       18.75417        0.71751        2.28286
       383         2       -2.00000       18.93222        3.22575        0.80057
       384         2       -2.00000       18.93222        3.22575        3.76516
       385         2       -2.00000       19.92045        5.91069        5.24745
       386         2       -2.00000       19.92045        5.91069        2.28286
       387         2       -2.00000       19.94947        8.49594        0.80057
       388         2       -2.00000       19.94947        8.49594        3.76516
       389         2       -2.00000       21.34442        2.32533        0.80057
       390         2       -2.00000       21.34442        2.32533        3.76516
       391         2       -2.00000       21.37351       12.08130        5.24745
       392         2       -2.00000       21.37351       12.08130        2.28286
       393         2       -2.00000       22.36175        9.39637        0.80057
       394         2       -2.00000       22.36175        9.39637        3.76516
       395         2       -2.00000       22.53979        6.88811        2.28286
       396         2       -2.00000       22.53979        6.88811        5.24745
       397         2       -2.00000       23.00589        4.44228        0.80057
       398         2       -2.00000       23.00589        4.44228        3.76516
       399         2       -2.00000       23.74645        1.83854        5.24745
       400         2       -2.00000       23.74645        1.83854        2.28286
       401         2       -2.00000       24.08792       11.67119        0.80057
       402         2       -2.00000       24.08792       11.67119        3.76516
       403         2       -2.00000       24.77387        9.02338        2.28286
       404         2       -2.00000       24.77387        9.02338        5.24745
       405         2       -2.00000       25.17145        6.51652        0.80057
       406         2       -2.00000       25.17145        6.51652        3.76516
       407         2       -2.00000       25.65512        3.97871        5.24745
       408         2       -2.00000       25.65512        3.97871        2.28286
       409         2       -2.00000       26.25022        1.44421        0.80057
       410         2       -2.00000       26.25022        1.44421        3.76516
       411         2       -2.00000       26.69478       11.24665        2.28286
       412         2       -2.00000       26.69478       11.24665        5.24745
       413         2       -2.00000       27.27040        8.68059        0.80057
       414         2       -2.00000       27.27040        8.68059        3.76516
       415         2       -2.00000       27.73936        6.14416        5.24745
       416         2       -2.00000       27.73936        6.14416        2.28286
       417         2       -2.00000       28.24274        3.60829        3.76516
       418         2       -2.00000       28.24274        3.60829        0.80057
       419         2       -2.00000       28.78053        1.06769        5.24745
       420         2       -2.00000       28.78053        1.06769        2.28286
       421         2       -2.00000       29.27079       10.86972        3.76516
       422         2       -2.00000       29.27079       10.86972        0.80057
       423         2       -2.00000       29.80120        8.31839        5.24745
       424         2       -2.00000       29.80120        8.31839        2.28286
       425         2       -2.00000       30.29925        5.77974        3.76516
       426         2       -2.00000       30.29925        5.77974        0.80057
       427         2       -2.00000       30.80692        3.23956        5.24745
       428         2       -2.00000       30.80692        3.23956        2.28286
       429         2       -2.00000       31.32730        0.69873        3.76516
       430         2       -2.00000       31.32730        0.69873        0.80057
       431         2       -2.00000       31.83108       10.49847        5.24745
       432         2       -2.00000       31.83108       10.49847        2.28286
       433         2       -2.00000       32.34812        7.95391        0.80057
       434         2       -2.00000       32.34812        7.95391        3.76516
       435         2       -2.00000       32.85492        5.41307        5.24745
       436         2       -2.00000       32.85492        5.41307        2.28286
       437         2       -2.00000       33.36473        2.87212        0.80057
       438         2       -2.00000       33.36473        2.87212        3.76516
       439         2       -2.00000       33.87868        0.33053        5.24745
       440         2       -2.00000       33.87868        0.33053        2.28286
       441         2       -2.00000       34.38722       10.13011        0.80057
       442         2       -2.00000       34.38722       10.13011        3.76516
       443         2       -2.00000       34.89998        7.58743        5.24745
       444         2       -2.00000       34.89998        7.58743        2.28286
       445         2       -2.00000       35.40964        5.04606        0.80057
       446         2       -2.00000       35.40964        5.04606        3.76516
       447         2       -2.00000       35.92009        2.50460        2.28286
       448         2       -2.00000       35.92009        2.50460        5.24745
       449         2       -2.00000       36.43197       12.30413        0.80057
       450         2       -2.00000       36.43197       12.30413        3.76516
       451         2       -2.00000       36.94202        9.76241        2.28286
       452         2       -2.00000       36.94202        9.76241        5.24745
       453         2       -2.00000       37.45351        7.22039        0.80057
       454         2       -2.00000       37.45351        7.22039        3.76516
       455         2       -2.00000       37.96396        4.67880        2.28286
       456         2       -2.00000       37.96396        4.67880        5.24745
       457         2       -2.00000       38.47465        2.13719        0.80057
       458         2       -2.00000       38.47465        2.13719        3.76516
       459         2       -2.00000       38.98581       11.93666        2.28286
       460         2       -2.00000       38.98581       11.93666        5.24745
       461         2       -2.00000       39.49634        9.39492        0.80057
       462         2       -2.00000       39.49634        9.39492        3.76516
       463         2       -2.00000       40.00743        6.85311        2.28286
       464         2       -2.00000       40.00743        6.85311        5.24745
       465         2       -2.00000       40.51812        4.31147        0.80057
       466         2       -2.00000       40.51812        4.31147        3.76516
       467         2       -2.00000       41.02881        1.76982        2.28286
       468         2       -2.00000       41.02881        1.76982        5.24745
       469         2       -2.00000       41.53997       11.56921        0.80057
       470         2       -2.00000       41.53997       11.56921        3.76516
       471         2       -2.00000       42.05050        9.02749        2.28286
       472         2       -2.00000       42.05050        9.02749        5.24745
       473         2       -2.00000       42.56167        6.48574        0.80057
       474         2       -2.00000       42.56167        6.48574        3.76516
       475         2       -2.00000       43.07236        3.94413        2.28286
       476         2       -2.00000       43.07236        3.94413        5.24745
       477         2       -2.00000       43.58281        1.40254        0.80057
       478         2       -2.00000       43.58281        1.40254        3.76516
       479         2       -2.00000       44.09429       11.20174        2.28286
       480         2       -2.00000       44.09429       11.20174        5.24745
       481         2       -2.00000       44.60435        8.66002        0.80057
       482         2       -2.00000       44.60435        8.66002        3.76516
       483         2       -2.00000       45.11623        6.11832        2.28286
       484         2       -2.00000       45.11623        6.11832        5.24745
       485         2       -2.00000       45.62668        3.57685        0.80057
       486         2       -2.00000       45.62668        3.57685        3.76516
       487         2       -2.00000       46.13633        1.03550        2.28287
       488         2       -2.00000       46.13633        1.03550        5.24746
       489         2       -2.00000       46.64901       10.83403        3.76516
       490         2       -2.00000       46.64901       10.83403        0.80058
       491         2       -2.00000       47.15763        8.29240        5.24746
       492         2       -2.00000       47.15763        8.29240        2.28287
       493         2       -2.00000       47.67150        5.75081        0.80058
       494         2       -2.00000       47.67150        5.75081        3.76516
       495         2       -2.00000       48.18132        3.20985        2.28287
       496         2       -2.00000       48.18132        3.20985        5.24746
       497         2       -2.00000       48.68811        0.66902        3.76516
       498         2       -2.00000       48.68811        0.66902        0.80058
       499         2       -2.00000       49.20524       10.46567        5.24746
       500         2       -2.00000       49.20524       10.46567        2.28287
       501         2       -2.00000       49.70901        7.92420        3.76516
       502         2       -2.00000       49.70901        7.92420        0.80058
       503         2       -2.00000       50.22932        5.38336        5.24746
       504         2       -2.00000       50.22932        5.38336        2.28287
       505         2       -2.00000       50.73699        2.84318        0.80058
       506         2       -2.00000       50.73699        2.84318        3.76516
       507         2       -2.00000       51.23512        0.30453        5.24746
       508         2       -2.00000       51.23512        0.30453        2.28287
       509         2       -2.00000       51.76552       10.09442        3.76516
       510         2       -2.00000       51.76552       10.09442        0.80058
       511         2       -2.00000       52.25578        7.55523        2.28287
       512         2       -2.00000       52.25578        7.55523        5.24746
       513         2       -2.00000       52.79357        5.01463        0.80058
       514         2       -2.00000       52.79357        5.01463        3.76516
       515         2       -2.00000       53.29695        2.47877        5.24746
       516         2       -2.00000       53.29695        2.47877        2.28287
       517         2       -2.00000       53.76591       12.28355        3.76516
       518         2       -2.00000       53.76591       12.28355        0.80058
       519         2       -2.00000       54.34154        9.71749        5.24746
       520         2       -2.00000       54.34154        9.71749        2.28287
       521         2       -2.00000       54.78610        7.17871        0.80058
       522         2       -2.00000       54.78610        7.17871        3.76516
       523         2       -2.00000       55.38120        4.64421        5.24746
       524         2       -2.00000       55.38120        4.64421        2.28287
       525         2       -2.00000       55.86486        2.10641        3.76516
       526         2       -2.00000       55.86486        2.10641        0.80058
       527         2       -2.00000       56.26245       11.94076        2.28287
       528         2       -2.00000       56.26245       11.94076        5.24746
       529         2       -2.00000       56.94840        9.29296        3.76516
       530         2       -2.00000       56.94840        9.29296        0.80058
       531         2       -2.00000       57.28986        6.78437        5.24746
       532         2       -2.00000       57.28986        6.78437        2.28287
       533         2       -2.00000       58.03042        4.18064        3.76516
       534         2       -2.00000       58.03042        4.18064        0.80058
       535         2       -2.00000       58.49652        1.73480        5.24746
       536         2       -2.00000       58.49652        1.73480        2.28287
       537         2       -2.00000       58.67457       11.56777        3.76516
       538         2       -2.00000       58.67457       11.56777        0.80058
       539         2       -2.00000       59.66280        8.88284        5.24746
       540         2       -2.00000       59.66280        8.88284        2.28287
       541         2       -2.00000       59.69189        6.29757        3.76516
       542         2       -2.00000       59.69189        6.29757        0.80058
       543         2       -2.00000       61.08677        0.12697        3.76516
       544         2       -2.00000       61.08677        0.12697        0.80058
       545         2       -2.00000       61.11586        2.71222        5.24746
       546         2       -2.00000       61.11586        2.71222        2.28287
       547         2       -2.00000       62.10409        5.39715        3.76516
       548         2       -2.00000       62.10409        5.39715        0.80058
       549         2       -2.00000       62.28214        7.90540        2.28287
       550         2       -2.00000       62.28214        7.90540        5.24746
       551         2       -2.00000       62.74824       10.35123        3.76516
       552         2       -2.00000       62.74824       10.35123        0.80058
       553         2       -2.00000       63.48880        0.61375        5.24746
       554         2       -2.00000       63.48880        0.61375        2.28287
       555         2       -2.00000       63.83026        3.12234        3.76516
       556         2       -2.00000       63.83026        3.12234        0.80058
       557         2       -2.00000       64.51622        5.77014        2.28287
       558         2       -2.00000       64.51622        5.77014        5.24746
       559         2       -2.00000       64.91380        8.27701        3.76516
       560         2       -2.00000       64.91380        8.27701        0.80058
       561         2       -2.00000       65.39746       10.81481        5.24746
       562         2       -2.00000       65.39746       10.81481        2.28287
       563         2       -2.00000       65.99256        1.00809        3.76516
       564         2       -2.00000       65.99256        1.00809        0.80058
       565         2       -2.00000       66.43712        3.54687        2.28287
       566         2       -2.00000       66.43712        3.54687        5.24746
       567         2       -2.00000       67.01275        6.11293        0.80058
       568         2       -2.00000       67.01275        6.11293        3.76516
       569         2       -2.00000       67.48171        8.64935        5.24746
       570         2       -2.00000       67.48171        8.64935        2.28287
       571         2       -2.00000       67.98509       11.18523        0.80058
       572         2       -2.00000       67.98509       11.18523        3.76516
       573         2       -2.00000       68.52288        1.38461        5.24745
       574         2       -2.00000       68.52288        1.38461        2.28286
       575         2       -2.00000       69.01314        3.92379        0.80057
       576         2       -2.00000       69.01314        3.92379        3.76516
       577         2       -2.00000       69.54354        6.47513        5.24745
       578         2       -2.00000       69.54354        6.47513        2.28286
       579         2       -2.00000       70.04159        9.01378        0.80057
       580         2       -2.00000       70.04159        9.01378        3.76516
       581         2       -2.00000       70.54926       11.55396        5.24745
       582         2       -2.00000       70.54926       11.55396        2.28286
       583         2       -2.00000       71.06965        1.75356        0.80057
       584         2       -2.00000       71.06965        1.75356        3.76516
       585         2       -2.00000       71.57342        4.29505        5.24745
       586         2       -2.00000       71.57342        4.29505        2.28286
       587         2       -2.00000       72.09047        6.83961        3.76516
       588         2       -2.00000       72.09047        6.83961        0.80057
       589         2       -2.00000       72.59726        9.38045        5.24745
       590         2       -2.00000       72.59726        9.38045        2.28286
       591         2       -2.00000       73.10708       11.92139        3.76516
       592         2       -2.00000       73.10708       11.92139        0.80057
       593         2       -2.00000       73.62103        2.12176        5.24745
       594         2       -2.00000       73.62103        2.12176        2.28286
       595         2       -2.00000       74.12965        4.66340        3.76516
       596         2       -2.00000       74.12965        4.66340        0.80056
       597         2       -2.00000       74.64233        7.20610        2.28286
       598         2       -2.00000       74.64233        7.20610        5.24745
       599         2       -2.00000       75.15198        9.74745        0.80056
       600         2       -2.00000       75.15198        9.74745        3.76515
       601         2       -2.00000       75.66243       12.28891        2.28286
       602         2       -2.00000       75.66243       12.28891        5.24745
       603         2       -2.00000       76.17431        2.48938        3.76515
       604         2       -2.00000       76.17431        2.48938        0.80056
       605         2       -2.00000       76.68437        5.03111        2.28286
       606         2       -2.00000       76.68437        5.03111        5.24745
       607         2       -2.00000       77.19585        7.57313        3.76515
       608         2       -2.00000       77.19585        7.57313        0.80056
       609         2       -2.00000       77.70630       10.11472        2.28286
       610         2       -2.00000       77.70630       10.11472        5.24745
       611         2       -2.00000       78.21699        0.31512        3.76515
       612         2       -2.00000       78.21699        0.31512        0.80056
       613         2       -2.00000       78.72816        2.85687        2.28285
       614         2       -2.00000       78.72816        2.85686        5.24744
       615         2       -2.00000       79.23869        5.39859        3.76515
       616         2       -2.00000       79.23869        5.39859        0.80056
