# Supplementary material for: Quantitative prediction of grain boundary thermal conductivities from local atomic environments
Source: Nat Commun. 2020 Apr 15;11:1854. doi: 10.1038/s41467-020-15619-9 (PMC7160158; doi:10.1038/s41467-020-15619-9)
Supplement: Supplementary file 4 — Supplementary Data 1 [file 41467_2020_15619_MOESM4_ESM.zip › MgO_GBs/sym_tilt/standard_pressure/110/s17_334.lmp]

LAMMPS data file

       872          atoms
         0          bonds
         0         angles
         0      dihedrals
         0      impropers
         2     atom types
         0     bond types
         0    angle types
         0 dihedral types
         0 improper types

      0.0000000     79.3601170 xlo xhi
      0.0000000     17.4554800 ylo yhi
      0.0000000      5.9328960 zlo zhi
      0.0000000      0.0000000      0.0000000 xy xz yz

Masses

1                24.30500 # Mg
2                15.99940 # O

Atoms

         1         1        2.00000        0.14777        6.82488        3.84175
         2         1        2.00000        0.14777        6.82488        0.87530
         3         1        2.00000        0.50902        4.25692        2.35852
         4         1        2.00000        0.50902        4.25692        5.32497
         5         1        2.00000        0.87002        1.68903        3.84175
         6         1        2.00000        0.87002        1.68903        0.87530
         7         1        2.00000        1.23048       16.57675        2.35852
         8         1        2.00000        1.23048       16.57675        5.32497
         9         1        2.00000        1.59236       14.00897        3.84175
        10         1        2.00000        1.59236       14.00897        0.87530
        11         1        2.00000        1.95472       11.44156        2.35852
        12         1        2.00000        1.95472       11.44156        5.32497
        13         1        2.00000        2.31486        8.87470        3.84175
        14         1        2.00000        2.31486        8.87470        0.87530
        15         1        2.00000        2.67452        6.30733        2.35852
        16         1        2.00000        2.67452        6.30733        5.32497
        17         1        2.00000        3.03687        3.73879        3.84175
        18         1        2.00000        3.03687        3.73879        0.87530
        19         1        2.00000        3.39788        1.17081        5.32497
        20         1        2.00000        3.39788        1.17081        2.35852
        21         1        2.00000        3.75707       16.05876        3.84175
        22         1        2.00000        3.75707       16.05876        0.87530
        23         1        2.00000        4.12069       13.49068        2.35852
        24         1        2.00000        4.12069       13.49068        5.32497
        25         1        2.00000        4.48480       10.92327        0.87530
        26         1        2.00000        4.48480       10.92327        3.84175
        27         1        2.00000        4.84263        8.35742        2.35852
        28         1        2.00000        4.84263        8.35742        5.32497
        29         1        2.00000        5.19999        5.79038        3.84175
        30         1        2.00000        5.19999        5.79038        0.87530
        31         1        2.00000        5.56521        3.22026        2.35852
        32         1        2.00000        5.56521        3.22026        5.32497
        33         1        2.00000        5.92622        0.65221        3.84175
        34         1        2.00000        5.92622        0.65221        0.87530
        35         1        2.00000        6.28207       15.54070        2.35852
        36         1        2.00000        6.28207       15.54070        5.32497
        37         1        2.00000        6.64982       12.97190        0.87530
        38         1        2.00000        6.64982       12.97190        3.84175
        39         1        2.00000        7.01750       10.40478        2.35852
        40         1        2.00000        7.01750       10.40478        5.32497
        41         1        2.00000        7.36994        7.84132        0.87530
        42         1        2.00000        7.36994        7.84132        3.84175
        43         1        2.00000        7.72166        5.27450        2.35852
        44         1        2.00000        7.72166        5.27450        5.32497
        45         1        2.00000        8.09537        2.70036        3.84175
        46         1        2.00000        8.09537        2.70036        0.87530
        47         1        2.00000        8.45582        0.13291        2.35852
        48         1        2.00000        8.45582        0.13291        5.32497
        49         1        2.00000        8.80286       15.02229        0.87530
        50         1        2.00000        8.80286       15.02229        3.84175
        51         1        2.00000        9.18141       12.45230        2.35852
        52         1        2.00000        9.18141       12.45230        5.32497
        53         1        2.00000        9.55631        9.88619        3.84175
        54         1        2.00000        9.55631        9.88619        0.87530
        55         1        2.00000        9.89541        7.32696        2.35852
        56         1        2.00000        9.89541        7.32696        5.32497
        57         1        2.00000       10.23428        4.76119        3.84175
        58         1        2.00000       10.23428        4.76119        0.87530
        59         1        2.00000       10.63187        2.17694        5.32497
        60         1        2.00000       10.63187        2.17694        2.35852
        61         1        2.00000       10.98773       17.06640        0.87530
        62         1        2.00000       10.98773       17.06640        3.84175
        63         1        2.00000       11.31382       14.50369        2.35852
        64         1        2.00000       11.31382       14.50369        5.32497
        65         1        2.00000       11.72085       11.93239        0.87530
        66         1        2.00000       11.72085       11.93239        3.84175
        67         1        2.00000       12.10670        9.36378        2.35852
        68         1        2.00000       12.10670        9.36378        5.32497
        69         1        2.00000       12.41787        6.81612        0.87530
        70         1        2.00000       12.41787        6.81612        3.84175
        71         1        2.00000       12.72547        4.25549        5.32497
        72         1        2.00000       12.72547        4.25549        2.35852
        73         1        2.00000       13.18410        1.63748        0.87530
        74         1        2.00000       13.18410        1.63748        3.84175
        75         1        2.00000       13.52654       16.53919        5.32497
        76         1        2.00000       13.52654       16.53919        2.35852
        77         1        2.00000       13.80342       13.98851        0.87530
        78         1        2.00000       13.80342       13.98851        3.84175
        79         1        2.00000       14.27625       11.39502        5.32497
        80         1        2.00000       14.27625       11.39502        2.35852
        81         1        2.00000       14.68535        8.82834        0.87530
        82         1        2.00000       14.68535        8.82834        3.84175
        83         1        2.00000       14.94002        6.31553        2.35852
        84         1        2.00000       14.94002        6.31553        5.32497
        85         1        2.00000       15.16032        3.75218        0.87530
        86         1        2.00000       15.16032        3.75218        3.84175
        87         1        2.00000       15.78782        1.05087        2.35852
        88         1        2.00000       15.78782        1.05087        5.32497
        89         1        2.00000       16.08447       16.00828        3.84175
        90         1        2.00000       16.08447       16.00828        0.87530
        91         1        2.00000       16.22589       13.43442        5.32497
        92         1        2.00000       16.22589       13.43442        2.35852
        93         1        2.00000       16.92069       10.77028        3.84175
        94         1        2.00000       16.92069       10.77028        0.87530
        95         1        2.00000       17.33582        8.28210        2.35852
        96         1        2.00000       17.33582        8.28210        5.32497
        97         1        2.00000       17.41812        5.74666        3.84175
        98         1        2.00000       17.41812        5.74666        0.87530
        99         1        2.00000       17.55065        3.23893        2.35852
       100         1        2.00000       17.55065        3.23893        5.32497
       101         1        2.00000       18.53932        0.56732        3.84175
       102         1        2.00000       18.53932        0.56732        0.87530
       103         1        2.00000       18.58090       15.43195        5.32497
       104         1        2.00000       18.58090       15.43195        2.35852
       105         1        2.00000       18.58408       12.87137        3.84175
       106         1        2.00000       18.58408       12.87137        0.87530
       107         1        2.00000       19.94724        4.14363        2.35852
       108         1        2.00000       19.94724        4.14363        5.32497
       109         1        2.00000       19.95042        6.70421        3.84175
       110         1        2.00000       19.95042        6.70421        0.87530
       111         1        2.00000       19.99200        9.29506        2.35852
       112         1        2.00000       19.99200        9.29506        5.32497
       113         1        2.00000       20.98067       11.96667        3.84175
       114         1        2.00000       20.98067       11.96667        0.87530
       115         1        2.00000       21.11328       14.47440        5.32497
       116         1        2.00000       21.11328       14.47440        2.35852
       117         1        2.00000       21.19550       17.00984        0.87530
       118         1        2.00000       21.19550       17.00984        3.84175
       119         1        2.00000       21.61063        2.04254        5.32497
       120         1        2.00000       21.61063        2.04254        2.35852
       121         1        2.00000       22.30543        4.70668        0.87530
       122         1        2.00000       22.30543        4.70668        3.84175
       123         1        2.00000       22.44693        7.28054        5.32497
       124         1        2.00000       22.44693        7.28054        2.35852
       125         1        2.00000       22.74350        9.77861        0.87530
       126         1        2.00000       22.74350        9.77861        3.84175
       127         1        2.00000       23.37108       12.47992        2.35852
       128         1        2.00000       23.37108       12.47992        5.32497
       129         1        2.00000       23.59130       15.04327        3.84175
       130         1        2.00000       23.59130       15.04327        0.87530
       131         1        2.00000       23.84597        0.10060        2.35852
       132         1        2.00000       23.84597        0.10060        5.32497
       133         1        2.00000       24.25507        2.66728        3.84175
       134         1        2.00000       24.25507        2.66728        0.87530
       135         1        2.00000       24.72790        5.26077        2.35852
       136         1        2.00000       24.72790        5.26077        5.32497
       137         1        2.00000       25.00479        7.81145        0.87530
       138         1        2.00000       25.00479        7.81145        3.84175
       139         1        2.00000       25.34730       10.36522        5.32497
       140         1        2.00000       25.34730       10.36522        2.35852
       141         1        2.00000       25.80585       12.98323        0.87530
       142         1        2.00000       25.80585       12.98323        3.84175
       143         1        2.00000       26.11345       15.54386        2.35852
       144         1        2.00000       26.11345       15.54386        5.32497
       145         1        2.00000       26.42462        0.63604        3.84175
       146         1        2.00000       26.42462        0.63604        0.87530
       147         1        2.00000       26.81047        3.20465        2.35852
       148         1        2.00000       26.81047        3.20465        5.32497
       149         1        2.00000       27.21758        5.77595        0.87530
       150         1        2.00000       27.21758        5.77595        3.84175
       151         1        2.00000       27.54367        8.33866        2.35852
       152         1        2.00000       27.54367        8.33866        5.32497
       153         1        2.00000       27.89953       10.90468        0.87530
       154         1        2.00000       27.89953       10.90468        3.84175
       155         1        2.00000       28.29704       13.48893        2.35852
       156         1        2.00000       28.29704       13.48893        5.32497
       157         1        2.00000       28.63599       16.05470        0.87530
       158         1        2.00000       28.63599       16.05470        3.84175
       159         1        2.00000       28.97501        1.15845        5.32497
       160         1        2.00000       28.97501        1.15845        2.35852
       161         1        2.00000       29.34991        3.72456        3.84175
       162         1        2.00000       29.34991        3.72456        0.87530
       163         1        2.00000       29.72846        6.29455        2.35852
       164         1        2.00000       29.72846        6.29455        5.32497
       165         1        2.00000       30.07550        8.86065        3.84175
       166         1        2.00000       30.07550        8.86065        0.87530
       167         1        2.00000       30.43595       11.42810        2.35852
       168         1        2.00000       30.43595       11.42810        5.32497
       169         1        2.00000       30.80966       14.00224        3.84175
       170         1        2.00000       30.80966       14.00224        0.87530
       171         1        2.00000       31.16138       16.56906        5.32497
       172         1        2.00000       31.16138       16.56906        2.35852
       173         1        2.00000       31.51390        1.67704        0.87530
       174         1        2.00000       31.51390        1.67704        3.84175
       175         1        2.00000       31.88150        4.24416        2.35852
       176         1        2.00000       31.88150        4.24416        5.32497
       177         1        2.00000       32.24925        6.81296        3.84175
       178         1        2.00000       32.24925        6.81296        0.87530
       179         1        2.00000       32.60510        9.37995        2.35852
       180         1        2.00000       32.60510        9.37995        5.32497
       181         1        2.00000       32.96611       11.94800        3.84175
       182         1        2.00000       32.96611       11.94800        0.87530
       183         1        2.00000       33.33141       14.51812        5.32497
       184         1        2.00000       33.33141       14.51812        2.35852
       185         1        2.00000       33.68869       17.08516        3.84175
       186         1        2.00000       33.68869       17.08516        0.87530
       187         1        2.00000       34.04652        2.19553        5.32497
       188         1        2.00000       34.04652        2.19553        2.35852
       189         1        2.00000       34.41063        4.76294        0.87530
       190         1        2.00000       34.41063        4.76294        3.84175
       191         1        2.00000       34.77433        7.33102        2.35852
       192         1        2.00000       34.77433        7.33102        5.32497
       193         1        2.00000       35.13344        9.89855        3.84175
       194         1        2.00000       35.13344        9.89855        0.87530
       195         1        2.00000       35.49445       12.46653        5.32497
       196         1        2.00000       35.49445       12.46653        2.35852
       197         1        2.00000       35.85681       15.03507        0.87530
       198         1        2.00000       35.85681       15.03507        3.84175
       199         1        2.00000       36.21647        0.14696        5.32497
       200         1        2.00000       36.21647        0.14696        2.35852
       201         1        2.00000       36.57660        2.71382        3.84175
       202         1        2.00000       36.57660        2.71382        0.87530
       203         1        2.00000       36.93896        5.28123        5.32497
       204         1        2.00000       36.93896        5.28123        2.35852
       205         1        2.00000       37.30084        7.84901        3.84175
       206         1        2.00000       37.30084        7.84901        0.87530
       207         1        2.00000       37.66130       10.41677        5.32497
       208         1        2.00000       37.66130       10.41677        2.35852
       209         1        2.00000       38.02231       12.98466        3.84175
       210         1        2.00000       38.02231       12.98466        0.87530
       211         1        2.00000       38.38355       15.55262        5.32497
       212         1        2.00000       38.38355       15.55262        2.35852
       213         1        2.00000       38.74440        0.66472        3.84175
       214         1        2.00000       38.74440        0.66472        0.87530
       215         1        2.00000       39.10573        3.23200        5.32497
       216         1        2.00000       39.10573        3.23200        2.35852
       217         1        2.00000       39.46698        5.79927        3.84175
       218         1        2.00000       39.46698        5.79927        0.87530
       219         1        2.00000       39.82783        8.36685        5.32497
       220         1        2.00000       39.82783        8.36685        2.35852
       221         1        2.00000       40.18907       10.93483        3.84175
       222         1        2.00000       40.18907       10.93483        0.87530
       223         1        2.00000       40.55008       13.50272        5.32497
       224         1        2.00000       40.55008       13.50272        2.35852
       225         1        2.00000       40.91054       16.07047        3.84175
       226         1        2.00000       40.91054       16.07047        0.87530
       227         1        2.00000       41.27242        1.18277        5.32497
       228         1        2.00000       41.27242        1.18277        2.35852
       229         1        2.00000       41.63478        3.75019        3.84175
       230         1        2.00000       41.63478        3.75019        0.87530
       231         1        2.00000       41.99491        6.31705        5.32497
       232         1        2.00000       41.99491        6.31705        2.35852
       233         1        2.00000       42.35457        8.88442        3.84175
       234         1        2.00000       42.35457        8.88442        0.87530
       235         1        2.00000       42.71693       11.45294        5.32497
       236         1        2.00000       42.71693       11.45294        2.35852
       237         1        2.00000       43.07794       14.02094        3.84175
       238         1        2.00000       43.07794       14.02094        0.87530
       239         1        2.00000       43.43713       16.58847        5.32497
       240         1        2.00000       43.43713       16.58847        2.35852
       241         1        2.00000       43.80075        1.70107        3.84175
       242         1        2.00000       43.80075        1.70107        0.87530
       243         1        2.00000       44.16486        4.26848        2.35852
       244         1        2.00000       44.16486        4.26848        5.32497
       245         1        2.00000       44.52269        6.83433        3.84175
       246         1        2.00000       44.52269        6.83433        0.87530
       247         1        2.00000       44.88005        9.40136        5.32497
       248         1        2.00000       44.88005        9.40136        2.35852
       249         1        2.00000       45.24527       11.97149        0.87530
       250         1        2.00000       45.24527       11.97149        3.84175
       251         1        2.00000       45.60628       14.53954        2.35852
       252         1        2.00000       45.60628       14.53954        5.32497
       253         1        2.00000       45.96213       17.10653        0.87530
       254         1        2.00000       45.96213       17.10653        3.84175
       255         1        2.00000       46.32988        2.21985        5.32497
       256         1        2.00000       46.32988        2.21985        2.35852
       257         1        2.00000       46.69756        4.78697        0.87530
       258         1        2.00000       46.69756        4.78697        3.84175
       259         1        2.00000       47.04999        7.35043        5.32497
       260         1        2.00000       47.04999        7.35043        2.35852
       261         1        2.00000       47.40172        9.91724        3.84175
       262         1        2.00000       47.40172        9.91724        0.87530
       263         1        2.00000       47.77543       12.49137        2.35852
       264         1        2.00000       47.77543       12.49137        5.32497
       265         1        2.00000       48.13588       15.05884        0.87530
       266         1        2.00000       48.13588       15.05884        3.84175
       267         1        2.00000       48.48292        0.16946        5.32497
       268         1        2.00000       48.48292        0.16946        2.35852
       269         1        2.00000       48.86147        2.73945        0.87530
       270         1        2.00000       48.86147        2.73945        3.84175
       271         1        2.00000       49.23637        5.30556        5.32497
       272         1        2.00000       49.23637        5.30556        2.35852
       273         1        2.00000       49.57547        7.86479        0.87530
       274         1        2.00000       49.57547        7.86479        3.84175
       275         1        2.00000       49.91434       10.43056        2.35852
       276         1        2.00000       49.91434       10.43056        5.32497
       277         1        2.00000       50.31193       13.01481        0.87530
       278         1        2.00000       50.31193       13.01481        3.84175
       279         1        2.00000       50.66778       15.58083        5.32497
       280         1        2.00000       50.66778       15.58083        2.35852
       281         1        2.00000       50.99387        0.68806        0.87530
       282         1        2.00000       50.99387        0.68806        3.84175
       283         1        2.00000       51.40091        3.25936        2.35852
       284         1        2.00000       51.40091        3.25936        5.32497
       285         1        2.00000       51.78676        5.82797        0.87530
       286         1        2.00000       51.78676        5.82797        3.84175
       287         1        2.00000       52.09793        8.37561        2.35852
       288         1        2.00000       52.09793        8.37561        5.32497
       289         1        2.00000       52.40553       10.93626        0.87530
       290         1        2.00000       52.40553       10.93626        3.84175
       291         1        2.00000       52.86415       13.55427        5.32497
       292         1        2.00000       52.86415       13.55427        2.35852
       293         1        2.00000       53.20659       16.10804        0.87530
       294         1        2.00000       53.20659       16.10804        3.84175
       295         1        2.00000       53.48348        1.20322        2.35852
       296         1        2.00000       53.48348        1.20322        5.32497
       297         1        2.00000       53.95631        3.79672        3.84175
       298         1        2.00000       53.95631        3.79672        0.87530
       299         1        2.00000       54.36541        6.36341        2.35852
       300         1        2.00000       54.36541        6.36341        5.32497
       301         1        2.00000       54.62008        8.87622        0.87530
       302         1        2.00000       54.62008        8.87622        3.84175
       303         1        2.00000       54.84038       11.43957        2.35852
       304         1        2.00000       54.84038       11.43957        5.32497
       305         1        2.00000       55.46788       14.14088        0.87530
       306         1        2.00000       55.46788       14.14088        3.84175
       307         1        2.00000       55.76453       16.63895        5.32497
       308         1        2.00000       55.76453       16.63895        2.35852
       309         1        2.00000       55.90595        1.75733        3.84175
       310         1        2.00000       55.90595        1.75733        0.87530
       311         1        2.00000       56.60075        4.42147        5.32497
       312         1        2.00000       56.60075        4.42147        2.35852
       313         1        2.00000       57.01588        6.90965        0.87530
       314         1        2.00000       57.01588        6.90965        3.84175
       315         1        2.00000       57.09818        9.44509        5.32497
       316         1        2.00000       57.09818        9.44509        2.35852
       317         1        2.00000       57.23071       11.95280        0.87530
       318         1        2.00000       57.23071       11.95280        3.84175
       319         1        2.00000       58.21938       14.62443        5.32497
       320         1        2.00000       58.21938       14.62443        2.35852
       321         1        2.00000       58.26096       17.21528        3.84175
       322         1        2.00000       58.26096       17.21528        0.87530
       323         1        2.00000       58.26413        2.32037        5.32497
       324         1        2.00000       58.26413        2.32037        2.35852
       325         1        2.00000       59.62730       11.04811        0.87530
       326         1        2.00000       59.62730       11.04811        3.84175
       327         1        2.00000       59.63048        8.48754        5.32497
       328         1        2.00000       59.63048        8.48754        2.35852
       329         1        2.00000       59.67206        5.89669        0.87530
       330         1        2.00000       59.67206        5.89669        3.84175
       331         1        2.00000       60.66073        3.22506        5.32497
       332         1        2.00000       60.66073        3.22506        2.35852
       333         1        2.00000       60.79334        0.71735        3.84175
       334         1        2.00000       60.79334        0.71735        0.87530
       335         1        2.00000       60.87556       15.63739        5.32497
       336         1        2.00000       60.87556       15.63739        2.35852
       337         1        2.00000       61.29069       13.14921        3.84175
       338         1        2.00000       61.29069       13.14921        0.87530
       339         1        2.00000       61.98549       10.48507        2.35852
       340         1        2.00000       61.98549       10.48507        5.32497
       341         1        2.00000       62.12699        7.91121        3.84175
       342         1        2.00000       62.12699        7.91121        0.87530
       343         1        2.00000       62.42356        5.41314        2.35852
       344         1        2.00000       62.42356        5.41314        5.32497
       345         1        2.00000       63.05114        2.71183        0.87530
       346         1        2.00000       63.05114        2.71183        3.84175
       347         1        2.00000       63.27136        0.14848        5.32497
       348         1        2.00000       63.27136        0.14848        2.35852
       349         1        2.00000       63.52603       15.09115        0.87530
       350         1        2.00000       63.52603       15.09115        3.84175
       351         1        2.00000       63.93513       12.52446        5.32497
       352         1        2.00000       63.93513       12.52446        2.35852
       353         1        2.00000       64.40796        9.93096        0.87530
       354         1        2.00000       64.40796        9.93096        3.84175
       355         1        2.00000       64.68484        7.38030        2.35852
       356         1        2.00000       64.68484        7.38030        5.32497
       357         1        2.00000       65.02736        4.82653        3.84175
       358         1        2.00000       65.02736        4.82653        0.87530
       359         1        2.00000       65.48591        2.20852        2.35852
       360         1        2.00000       65.48591        2.20852        5.32497
       361         1        2.00000       65.79350       17.10335        0.87530
       362         1        2.00000       65.79350       17.10335        3.84175
       363         1        2.00000       66.10468       14.55571        5.32497
       364         1        2.00000       66.10468       14.55571        2.35852
       365         1        2.00000       66.49052       11.98710        0.87530
       366         1        2.00000       66.49052       11.98710        3.84175
       367         1        2.00000       66.89764        9.41580        2.35852
       368         1        2.00000       66.89764        9.41580        5.32497
       369         1        2.00000       67.22373        6.85309        0.87530
       370         1        2.00000       67.22373        6.85309        3.84175
       371         1        2.00000       67.57958        4.28707        5.32497
       372         1        2.00000       67.57958        4.28707        2.35852
       373         1        2.00000       67.97710        1.70282        0.87530
       374         1        2.00000       67.97710        1.70282        3.84175
       375         1        2.00000       68.31605       16.59253        2.35852
       376         1        2.00000       68.31605       16.59253        5.32497
       377         1        2.00000       68.65507       14.03330        3.84175
       378         1        2.00000       68.65507       14.03330        0.87530
       379         1        2.00000       69.02997       11.46719        5.32497
       380         1        2.00000       69.02997       11.46719        2.35852
       381         1        2.00000       69.40852        8.89720        0.87530
       382         1        2.00000       69.40852        8.89720        3.84175
       383         1        2.00000       69.75556        6.33110        2.35852
       384         1        2.00000       69.75556        6.33110        5.32497
       385         1        2.00000       70.11601        3.76363        3.84175
       386         1        2.00000       70.11601        3.76363        0.87530
       387         1        2.00000       70.48972        1.18950        5.32497
       388         1        2.00000       70.48972        1.18950        2.35852
       389         1        2.00000       70.84144       16.07817        3.84175
       390         1        2.00000       70.84144       16.07817        0.87530
       391         1        2.00000       71.19396       13.51471        5.32497
       392         1        2.00000       71.19396       13.51471        2.35852
       393         1        2.00000       71.56156       10.94759        3.84175
       394         1        2.00000       71.56156       10.94759        0.87530
       395         1        2.00000       71.92931        8.37879        2.35852
       396         1        2.00000       71.92931        8.37879        5.32497
       397         1        2.00000       72.28516        5.81180        3.84175
       398         1        2.00000       72.28516        5.81180        0.87530
       399         1        2.00000       72.64617        3.24375        2.35852
       400         1        2.00000       72.64617        3.24375        5.32497
       401         1        2.00000       73.01147        0.67362        3.84175
       402         1        2.00000       73.01147        0.67362        0.87530
       403         1        2.00000       73.36875       15.56207        5.32497
       404         1        2.00000       73.36875       15.56207        2.35852
       405         1        2.00000       73.72658       12.99622        3.84175
       406         1        2.00000       73.72658       12.99622        0.87530
       407         1        2.00000       74.09068       10.42881        2.35852
       408         1        2.00000       74.09068       10.42881        5.32497
       409         1        2.00000       74.45439        7.86073        3.84175
       410         1        2.00000       74.45439        7.86073        0.87530
       411         1        2.00000       74.81350        5.29320        2.35852
       412         1        2.00000       74.81350        5.29320        5.32497
       413         1        2.00000       75.17451        2.72520        0.87530
       414         1        2.00000       75.17451        2.72520        3.84175
       415         1        2.00000       75.53686        0.15668        5.32497
       416         1        2.00000       75.53686        0.15668        2.35852
       417         1        2.00000       75.89652       15.04479        3.84175
       418         1        2.00000       75.89652       15.04479        0.87530
       419         1        2.00000       76.25666       12.47793        2.35852
       420         1        2.00000       76.25666       12.47793        5.32497
       421         1        2.00000       76.61902        9.91051        3.84175
       422         1        2.00000       76.61902        9.91051        0.87530
       423         1        2.00000       76.98090        7.34273        2.35852
       424         1        2.00000       76.98090        7.34273        5.32497
       425         1        2.00000       77.34135        4.77498        3.84175
       426         1        2.00000       77.34135        4.77498        0.87530
       427         1        2.00000       77.70236        2.20709        2.35852
       428         1        2.00000       77.70236        2.20709        5.32497
       429         1        2.00000       78.06361       17.09459        3.84175
       430         1        2.00000       78.06361       17.09459        0.87530
       431         1        2.00000       78.42446       14.52701        2.35852
       432         1        2.00000       78.42446       14.52701        5.32497
       433         1        2.00000       78.78579       11.95974        3.84175
       434         1        2.00000       78.78579       11.95974        0.87530
       435         1        2.00000       79.14704        9.39246        2.35852
       436         1        2.00000       79.14704        9.39246        5.32497
       437         2       -2.00000        0.14745       15.55247        3.84175
       438         2       -2.00000        0.14745       15.55247        0.87530
       439         2       -2.00000        0.50902       12.98454        2.35852
       440         2       -2.00000        0.50902       12.98454        5.32497
       441         2       -2.00000        0.87042       10.41677        3.84175
       442         2       -2.00000        0.87042       10.41677        0.87530
       443         2       -2.00000        1.23095        7.84917        2.35852
       444         2       -2.00000        1.23095        7.84915        5.32497
       445         2       -2.00000        1.59244        5.28145        3.84175
       446         2       -2.00000        1.59244        5.28145        0.87530
       447         2       -2.00000        1.95424        2.71394        2.35852
       448         2       -2.00000        1.95424        2.71394        5.32497
       449         2       -2.00000        2.31422        0.14689        3.84175
       450         2       -2.00000        2.31422        0.14689        0.87530
       451         2       -2.00000        2.67428       15.03482        2.35852
       452         2       -2.00000        2.67428       15.03482        5.32497
       453         2       -2.00000        3.03735       12.46627        3.84175
       454         2       -2.00000        3.03735       12.46627        0.87530
       455         2       -2.00000        3.39884        9.89848        5.32497
       456         2       -2.00000        3.39884        9.89848        2.35852
       457         2       -2.00000        3.75762        7.33123        3.84175
       458         2       -2.00000        3.75762        7.33123        0.87530
       459         2       -2.00000        4.12038        4.76334        2.35852
       460         2       -2.00000        4.12038        4.76334        5.32497
       461         2       -2.00000        4.48361        2.19581        0.87530
       462         2       -2.00000        4.48361        2.19581        3.84175
       463         2       -2.00000        4.84152       17.08504        2.35852
       464         2       -2.00000        4.84152       17.08504        5.32497
       465         2       -2.00000        5.19991       14.51765        3.84175
       466         2       -2.00000        5.19991       14.51765        0.87530
       467         2       -2.00000        5.56648       11.94753        2.35852
       468         2       -2.00000        5.56648       11.94753        5.32497
       469         2       -2.00000        5.92788        9.37986        0.87530
       470         2       -2.00000        5.92788        9.37986        3.84175
       471         2       -2.00000        6.28278        6.81338        2.35852
       472         2       -2.00000        6.28278        6.81338        5.32497
       473         2       -2.00000        6.64887        4.24486        3.84175
       474         2       -2.00000        6.64887        4.24486        0.87530
       475         2       -2.00000        7.01528        1.67742        2.35852
       476         2       -2.00000        7.01528        1.67742        5.32497
       477         2       -2.00000        7.36827       16.56872        3.84175
       478         2       -2.00000        7.36827       16.56872        0.87530
       479         2       -2.00000        7.72214       14.00142        2.35852
       480         2       -2.00000        7.72214       14.00142        5.32497
       481         2       -2.00000        8.09791       11.42744        0.87530
       482         2       -2.00000        8.09791       11.42744        3.84175
       483         2       -2.00000        8.45852        8.86077        2.35852
       484         2       -2.00000        8.45852        8.86077        5.32497
       485         2       -2.00000        8.80366        6.29539        0.87530
       486         2       -2.00000        8.80366        6.29539        3.84175
       487         2       -2.00000        9.17927        3.72558        5.32497
       488         2       -2.00000        9.17927        3.72558        2.35852
       489         2       -2.00000        9.55234        1.15873        0.87530
       490         2       -2.00000        9.55234        1.15873        3.84175
       491         2       -2.00000        9.89295       16.05391        2.35852
       492         2       -2.00000        9.89295       16.05391        5.32497
       493         2       -2.00000       10.23571       13.48780        0.87530
       494         2       -2.00000       10.23571       13.48780        3.84175
       495         2       -2.00000       10.63664       10.90414        2.35852
       496         2       -2.00000       10.63664       10.90414        5.32497
       497         2       -2.00000       10.99177        8.33932        3.84175
       498         2       -2.00000       10.99177        8.33932        0.87530
       499         2       -2.00000       11.31405        5.77710        5.32497
       500         2       -2.00000       11.31405        5.77710        2.35852
       501         2       -2.00000       11.71641        3.20540        3.84175
       502         2       -2.00000       11.71641        3.20540        0.87530
       503         2       -2.00000       12.10004        0.63580        2.35852
       504         2       -2.00000       12.10004        0.63580        5.32497
       505         2       -2.00000       12.41510       15.54278        0.87530
       506         2       -2.00000       12.41510       15.54278        3.84175
       507         2       -2.00000       12.72897       12.98300        5.32497
       508         2       -2.00000       12.72897       12.98300        2.35852
       509         2       -2.00000       13.19259       10.36533        0.87530
       510         2       -2.00000       13.19259       10.36533        3.84175
       511         2       -2.00000       13.53193        7.81253        5.32497
       512         2       -2.00000       13.53193        7.81253        2.35852
       513         2       -2.00000       13.80168        5.26049        0.87530
       514         2       -2.00000       13.80168        5.26049        3.84175
       515         2       -2.00000       14.26816        2.66622        2.35852
       516         2       -2.00000       14.26816        2.66622        5.32497
       517         2       -2.00000       14.67551        0.09998        0.87530
       518         2       -2.00000       14.67551        0.09998        3.84175
       519         2       -2.00000       14.93938       15.04561        5.32497
       520         2       -2.00000       14.93938       15.04561        2.35852
       521         2       -2.00000       15.16619       12.48343        0.87530
       522         2       -2.00000       15.16619       12.48343        3.84175
       523         2       -2.00000       15.80187        9.77912        2.35852
       524         2       -2.00000       15.80187        9.77912        5.32497
       525         2       -2.00000       16.08820        7.27686        0.87530
       526         2       -2.00000       16.08820        7.27686        3.84175
       527         2       -2.00000       16.22002        4.70088        5.32497
       528         2       -2.00000       16.22002        4.70088        2.35852
       529         2       -2.00000       16.90736        2.03871        3.84175
       530         2       -2.00000       16.90736        2.03871        0.87530
       531         2       -2.00000       17.32820       17.01984        2.35852
       532         2       -2.00000       17.32820       17.01984        5.32497
       533         2       -2.00000       17.42089       14.48705        0.87530
       534         2       -2.00000       17.42089       14.48705        3.84175
       535         2       -2.00000       17.56001       11.97856        5.32497
       536         2       -2.00000       17.56001       11.97856        2.35852
       537         2       -2.00000       18.55241        9.27850        0.87530
       538         2       -2.00000       18.55241        9.27850        3.84175
       539         2       -2.00000       18.57074        4.12510        0.87530
       540         2       -2.00000       18.57074        4.12510        3.84175
       541         2       -2.00000       18.58043        6.68395        2.35852
       542         2       -2.00000       18.58043        6.68395        5.32497
       543         2       -2.00000       19.95090       15.41169        3.84175
       544         2       -2.00000       19.95090       15.41169        0.87530
       545         2       -2.00000       19.96066       12.85284        5.32497
       546         2       -2.00000       19.96066       12.85284        2.35852
       547         2       -2.00000       19.97891        0.55076        2.35852
       548         2       -2.00000       19.97891        0.55076        5.32497
       549         2       -2.00000       20.97131        3.25082        0.87530
       550         2       -2.00000       20.97131        3.25082        3.84175
       551         2       -2.00000       21.11043        5.75931        2.35852
       552         2       -2.00000       21.11043        5.75931        5.32497
       553         2       -2.00000       21.20312        8.29210        0.87530
       554         2       -2.00000       21.20312        8.29210        3.84175
       555         2       -2.00000       21.62404       10.76645        2.35852
       556         2       -2.00000       21.62404       10.76645        5.32497
       557         2       -2.00000       22.31130       13.42862        3.84175
       558         2       -2.00000       22.31130       13.42862        0.87530
       559         2       -2.00000       22.44312       16.00460        5.32497
       560         2       -2.00000       22.44312       16.00460        2.35852
       561         2       -2.00000       22.72945        1.05138        0.87530
       562         2       -2.00000       22.72945        1.05138        3.84175
       563         2       -2.00000       23.36513        3.75569        2.35852
       564         2       -2.00000       23.36513        3.75569        5.32497
       565         2       -2.00000       23.59194        6.31787        0.87530
       566         2       -2.00000       23.59194        6.31787        3.84175
       567         2       -2.00000       23.85581        8.82772        2.35852
       568         2       -2.00000       23.85581        8.82772        5.32497
       569         2       -2.00000       24.26317       11.39396        0.87530
       570         2       -2.00000       24.26317       11.39396        3.84175
       571         2       -2.00000       24.72972       13.98823        2.35852
       572         2       -2.00000       24.72972       13.98823        5.32497
       573         2       -2.00000       24.99939       16.54027        3.84175
       574         2       -2.00000       24.99939       16.54027        0.87530
       575         2       -2.00000       25.33873        1.63759        2.35852
       576         2       -2.00000       25.33873        1.63759        5.32497
       577         2       -2.00000       25.80235        4.25526        0.87530
       578         2       -2.00000       25.80235        4.25526        3.84175
       579         2       -2.00000       26.11630        6.81504        2.35852
       580         2       -2.00000       26.11630        6.81504        5.32497
       581         2       -2.00000       26.43128        9.36354        0.87530
       582         2       -2.00000       26.43128        9.36354        3.84175
       583         2       -2.00000       26.81499       11.93314        2.35852
       584         2       -2.00000       26.81499       11.93314        5.32497
       585         2       -2.00000       27.21727       14.50484        0.87530
       586         2       -2.00000       27.21727       14.50484        3.84175
       587         2       -2.00000       27.53955       17.06706        5.32497
       588         2       -2.00000       27.53955       17.06706        2.35852
       589         2       -2.00000       27.89468        2.17640        3.84175
       590         2       -2.00000       27.89468        2.17640        0.87530
       591         2       -2.00000       28.29561        4.76006        2.35852
       592         2       -2.00000       28.29561        4.76006        5.32497
       593         2       -2.00000       28.63845        7.32617        0.87530
       594         2       -2.00000       28.63845        7.32617        3.84175
       595         2       -2.00000       28.97898        9.88647        2.35852
       596         2       -2.00000       28.97898        9.88647        5.32497
       597         2       -2.00000       29.35205       12.45332        0.87530
       598         2       -2.00000       29.35205       12.45332        3.84175
       599         2       -2.00000       29.72766       15.02313        5.32497
       600         2       -2.00000       29.72766       15.02313        2.35852
       601         2       -2.00000       30.07280        0.13303        0.87530
       602         2       -2.00000       30.07280        0.13303        3.84175
       603         2       -2.00000       30.43349        2.69970        2.35852
       604         2       -2.00000       30.43349        2.69970        5.32497
       605         2       -2.00000       30.80926        5.27368        3.84175
       606         2       -2.00000       30.80926        5.27368        0.87530
       607         2       -2.00000       31.16313        7.84098        5.32497
       608         2       -2.00000       31.16313        7.84098        2.35852
       609         2       -2.00000       31.51612       10.40516        0.87530
       610         2       -2.00000       31.51612       10.40516        3.84175
       611         2       -2.00000       31.88245       12.97260        5.32497
       612         2       -2.00000       31.88245       12.97260        2.35852
       613         2       -2.00000       32.24854       15.54112        0.87530
       614         2       -2.00000       32.24854       15.54112        3.84175
       615         2       -2.00000       32.60352        0.65212        5.32497
       616         2       -2.00000       32.60352        0.65212        2.35852
       617         2       -2.00000       32.96492        3.21979        0.87530
       618         2       -2.00000       32.96492        3.21979        3.84175
       619         2       -2.00000       33.33141        5.78991        2.35852
       620         2       -2.00000       33.33141        5.78991        5.32497
       621         2       -2.00000       33.68980        8.35730        3.84175
       622         2       -2.00000       33.68980        8.35730        0.87530
       623         2       -2.00000       34.04771       10.92355        2.35852
       624         2       -2.00000       34.04771       10.92355        5.32497
       625         2       -2.00000       34.41094       13.49108        3.84175
       626         2       -2.00000       34.41094       13.49108        0.87530
       627         2       -2.00000       34.77370       16.05897        5.32497
       628         2       -2.00000       34.77370       16.05897        2.35852
       629         2       -2.00000       35.13257        1.17074        0.87530
       630         2       -2.00000       35.13257        1.17074        3.84175
       631         2       -2.00000       35.49397        3.73853        5.32497
       632         2       -2.00000       35.49397        3.73853        2.35852
       633         2       -2.00000       35.85704        6.30708        0.87530
       634         2       -2.00000       35.85704        6.30708        3.84175
       635         2       -2.00000       36.21710        8.87463        2.35852
       636         2       -2.00000       36.21710        8.87463        5.32497
       637         2       -2.00000       36.57708       11.44168        3.84175
       638         2       -2.00000       36.57708       11.44168        0.87530
       639         2       -2.00000       36.93888       14.00919        5.32497
       640         2       -2.00000       36.93888       14.00919        2.35852
       641         2       -2.00000       37.30045       16.57689        3.84175
       642         2       -2.00000       37.30045       16.57689        0.87530
       643         2       -2.00000       37.66090        1.68903        5.32497
       644         2       -2.00000       37.66090        1.68903        2.35852
       645         2       -2.00000       38.02231        4.25680        3.84175
       646         2       -2.00000       38.02231        4.25680        0.87530
       647         2       -2.00000       38.38387        6.82473        5.32497
       648         2       -2.00000       38.38387        6.82473        2.35852
       649         2       -2.00000       38.74472        9.39236        3.84175
       650         2       -2.00000       38.74472        9.39236        0.87530
       651         2       -2.00000       39.10573       11.95974        5.32497
       652         2       -2.00000       39.10573       11.95974        2.35852
       653         2       -2.00000       39.46666       14.52713        3.84175
       654         2       -2.00000       39.46666       14.52713        0.87530
       655         2       -2.00000       39.82751       17.09476        5.32497
       656         2       -2.00000       39.82751       17.09476        2.35852
       657         2       -2.00000       40.18907        2.20721        3.84175
       658         2       -2.00000       40.18907        2.20721        0.87530
       659         2       -2.00000       40.55048        4.77498        5.32497
       660         2       -2.00000       40.55048        4.77498        2.35852
       661         2       -2.00000       40.91101        7.34258        3.84175
       662         2       -2.00000       40.91101        7.34258        0.87530
       663         2       -2.00000       41.27250        9.91030        5.32497
       664         2       -2.00000       41.27250        9.91030        2.35852
       665         2       -2.00000       41.63430       12.47779        3.84175
       666         2       -2.00000       41.63430       12.47779        0.87530
       667         2       -2.00000       41.99428       15.04486        5.32497
       668         2       -2.00000       41.99428       15.04486        2.35852
       669         2       -2.00000       42.35434        0.15692        3.84175
       670         2       -2.00000       42.35434        0.15692        0.87530
       671         2       -2.00000       42.71741        2.72548        5.32497
       672         2       -2.00000       42.71741        2.72548        2.35852
       673         2       -2.00000       43.07889        5.29327        0.87530
       674         2       -2.00000       43.07889        5.29327        3.84175
       675         2       -2.00000       43.43768        7.86052        2.35852
       676         2       -2.00000       43.43768        7.86052        5.32497
       677         2       -2.00000       43.80044       10.42841        0.87530
       678         2       -2.00000       43.80044       10.42841        3.84175
       679         2       -2.00000       44.16367       12.99594        2.35852
       680         2       -2.00000       44.16367       12.99594        5.32497
       681         2       -2.00000       44.52158       15.56219        3.84175
       682         2       -2.00000       44.52158       15.56219        0.87530
       683         2       -2.00000       44.87997        0.67410        5.32497
       684         2       -2.00000       44.87997        0.67410        2.35852
       685         2       -2.00000       45.24654        3.24422        3.84175
       686         2       -2.00000       45.24654        3.24422        0.87530
       687         2       -2.00000       45.60794        5.81189        5.32497
       688         2       -2.00000       45.60794        5.81189        2.35852
       689         2       -2.00000       45.96284        8.37837        3.84175
       690         2       -2.00000       45.96284        8.37837        0.87530
       691         2       -2.00000       46.32893       10.94689        2.35852
       692         2       -2.00000       46.32893       10.94689        5.32497
       693         2       -2.00000       46.69533       13.51433        0.87530
       694         2       -2.00000       46.69533       13.51433        3.84175
       695         2       -2.00000       47.04833       16.07850        2.35852
       696         2       -2.00000       47.04833       16.07850        5.32497
       697         2       -2.00000       47.40219        1.19032        3.84175
       698         2       -2.00000       47.40219        1.19032        0.87530
       699         2       -2.00000       47.77796        3.76431        5.32497
       700         2       -2.00000       47.77796        3.76431        2.35852
       701         2       -2.00000       48.13858        6.33098        0.87530
       702         2       -2.00000       48.13858        6.33098        3.84175
       703         2       -2.00000       48.48371        8.89636        2.35852
       704         2       -2.00000       48.48371        8.89636        5.32497
       705         2       -2.00000       48.85933       11.46617        0.87530
       706         2       -2.00000       48.85933       11.46617        3.84175
       707         2       -2.00000       49.23240       14.03302        5.32497
       708         2       -2.00000       49.23240       14.03302        2.35852
       709         2       -2.00000       49.57301       16.59332        0.87530
       710         2       -2.00000       49.57301       16.59332        3.84175
       711         2       -2.00000       49.91577        1.70395        2.35852
       712         2       -2.00000       49.91577        1.70395        5.32497
       713         2       -2.00000       50.31669        4.28761        0.87530
       714         2       -2.00000       50.31669        4.28761        3.84175
       715         2       -2.00000       50.67183        6.85243        5.32497
       716         2       -2.00000       50.67183        6.85243        2.35852
       717         2       -2.00000       50.99411        9.41463        0.87530
       718         2       -2.00000       50.99411        9.41463        3.84175
       719         2       -2.00000       51.39647       11.98635        5.32497
       720         2       -2.00000       51.39647       11.98635        2.35852
       721         2       -2.00000       51.78010       14.55595        0.87530
       722         2       -2.00000       51.78010       14.55595        3.84175
       723         2       -2.00000       52.09516       17.10445        2.35852
       724         2       -2.00000       52.09516       17.10445        5.32497
       725         2       -2.00000       52.40902        2.20875        0.87530
       726         2       -2.00000       52.40902        2.20875        3.84175
       727         2       -2.00000       52.87265        4.82641        2.35852
       728         2       -2.00000       52.87265        4.82641        5.32497
       729         2       -2.00000       53.21199        7.37922        3.84175
       730         2       -2.00000       53.21199        7.37922        0.87530
       731         2       -2.00000       53.48174        9.93126        2.35852
       732         2       -2.00000       53.48174        9.93126        5.32497
       733         2       -2.00000       53.94821       12.52551        0.87530
       734         2       -2.00000       53.94821       12.52551        3.84175
       735         2       -2.00000       54.35557       15.09176        2.35852
       736         2       -2.00000       54.35557       15.09176        5.32497
       737         2       -2.00000       54.61944        0.14614        0.87530
       738         2       -2.00000       54.61944        0.14614        3.84175
       739         2       -2.00000       54.84625        2.70832        2.35852
       740         2       -2.00000       54.84625        2.70832        5.32497
       741         2       -2.00000       55.48193        5.41263        0.87530
       742         2       -2.00000       55.48193        5.41263        3.84175
       743         2       -2.00000       55.76826        7.91489        2.35852
       744         2       -2.00000       55.76826        7.91489        5.32497
       745         2       -2.00000       55.90008       10.49087        3.84175
       746         2       -2.00000       55.90008       10.49087        0.87530
       747         2       -2.00000       56.58741       13.15304        5.32497
       748         2       -2.00000       56.58741       13.15304        2.35852
       749         2       -2.00000       57.00826       15.62739        0.87530
       750         2       -2.00000       57.00826       15.62739        3.84175
       751         2       -2.00000       57.10095        0.70470        2.35852
       752         2       -2.00000       57.10095        0.70470        5.32497
       753         2       -2.00000       57.24007        3.21319        3.84175
       754         2       -2.00000       57.24007        3.21319        0.87530
       755         2       -2.00000       58.23247        5.91325        2.35852
       756         2       -2.00000       58.23247        5.91325        5.32497
       757         2       -2.00000       58.25080       11.06665        2.35852
       758         2       -2.00000       58.25080       11.06665        5.32497
       759         2       -2.00000       58.26048        8.50780        0.87530
       760         2       -2.00000       58.26048        8.50780        3.84175
       761         2       -2.00000       59.63095       17.23554        5.32497
       762         2       -2.00000       59.63095       17.23554        2.35852
       763         2       -2.00000       59.64072        2.33891        3.84175
       764         2       -2.00000       59.64072        2.33891        0.87530
       765         2       -2.00000       59.65897       14.64099        0.87530
       766         2       -2.00000       59.65897       14.64099        3.84175
       767         2       -2.00000       60.65137       11.94093        2.35852
       768         2       -2.00000       60.65137       11.94093        5.32497
       769         2       -2.00000       60.79048        9.43244        0.87530
       770         2       -2.00000       60.79048        9.43244        3.84175
       771         2       -2.00000       60.88318        6.89965        2.35852
       772         2       -2.00000       60.88318        6.89965        5.32497
       773         2       -2.00000       61.30410        4.42530        0.87530
       774         2       -2.00000       61.30410        4.42530        3.84175
       775         2       -2.00000       61.99136        1.76313        5.32497
       776         2       -2.00000       61.99136        1.76313        2.35852
       777         2       -2.00000       62.12318       16.64263        3.84175
       778         2       -2.00000       62.12318       16.64263        0.87530
       779         2       -2.00000       62.40951       14.14037        2.35852
       780         2       -2.00000       62.40951       14.14037        5.32497
       781         2       -2.00000       63.04518       11.43606        0.87530
       782         2       -2.00000       63.04518       11.43606        3.84175
       783         2       -2.00000       63.27200        8.87388        2.35852
       784         2       -2.00000       63.27200        8.87388        5.32497
       785         2       -2.00000       63.53587        6.36402        0.87530
       786         2       -2.00000       63.53587        6.36402        3.84175
       787         2       -2.00000       63.94322        3.79777        2.35852
       788         2       -2.00000       63.94322        3.79777        5.32497
       789         2       -2.00000       64.40978        1.20352        0.87530
       790         2       -2.00000       64.40978        1.20352        3.84175
       791         2       -2.00000       64.67945       16.10696        2.35852
       792         2       -2.00000       64.67945       16.10696        5.32497
       793         2       -2.00000       65.01879       13.55415        0.87530
       794         2       -2.00000       65.01879       13.55415        3.84175
       795         2       -2.00000       65.48241       10.93649        2.35852
       796         2       -2.00000       65.48241       10.93649        5.32497
       797         2       -2.00000       65.79636        8.37671        0.87530
       798         2       -2.00000       65.79636        8.37671        3.84175
       799         2       -2.00000       66.11134        5.82821        2.35852
       800         2       -2.00000       66.11134        5.82821        5.32497
       801         2       -2.00000       66.49505        3.25861        0.87530
       802         2       -2.00000       66.49505        3.25861        3.84175
       803         2       -2.00000       66.89732        0.68689        2.35852
       804         2       -2.00000       66.89732        0.68689        5.32497
       805         2       -2.00000       67.21961       15.58017        3.84175
       806         2       -2.00000       67.21961       15.58017        0.87530
       807         2       -2.00000       67.57474       13.01535        5.32497
       808         2       -2.00000       67.57474       13.01535        2.35852
       809         2       -2.00000       67.97567       10.43169        0.87530
       810         2       -2.00000       67.97567       10.43169        3.84175
       811         2       -2.00000       68.31851        7.86558        5.32497
       812         2       -2.00000       68.31851        7.86558        2.35852
       813         2       -2.00000       68.65904        5.30528        0.87530
       814         2       -2.00000       68.65904        5.30528        3.84175
       815         2       -2.00000       69.03211        2.73843        2.35852
       816         2       -2.00000       69.03211        2.73843        5.32497
       817         2       -2.00000       69.40772        0.16862        3.84175
       818         2       -2.00000       69.40772        0.16862        0.87530
       819         2       -2.00000       69.75286       15.05872        5.32497
       820         2       -2.00000       69.75286       15.05872        2.35852
       821         2       -2.00000       70.11355       12.49205        0.87530
       822         2       -2.00000       70.11355       12.49205        3.84175
       823         2       -2.00000       70.48932        9.91806        5.32497
       824         2       -2.00000       70.48932        9.91806        2.35852
       825         2       -2.00000       70.84319        7.35076        0.87530
       826         2       -2.00000       70.84319        7.35076        3.84175
       827         2       -2.00000       71.19618        4.78659        2.35852
       828         2       -2.00000       71.19618        4.78659        5.32497
       829         2       -2.00000       71.56251        2.21915        0.87530
       830         2       -2.00000       71.56251        2.21915        3.84175
       831         2       -2.00000       71.92860       17.10611        5.32497
       832         2       -2.00000       71.92860       17.10611        2.35852
       833         2       -2.00000       72.28358       14.53963        3.84175
       834         2       -2.00000       72.28358       14.53963        0.87530
       835         2       -2.00000       72.64498       11.97196        2.35852
       836         2       -2.00000       72.64498       11.97196        5.32497
       837         2       -2.00000       73.01147        9.40184        3.84175
       838         2       -2.00000       73.01147        9.40184        0.87530
       839         2       -2.00000       73.36986        6.83445        5.32497
       840         2       -2.00000       73.36986        6.83445        2.35852
       841         2       -2.00000       73.72777        4.26820        3.84175
       842         2       -2.00000       73.72777        4.26820        0.87530
       843         2       -2.00000       74.09100        1.70067        5.32497
       844         2       -2.00000       74.09100        1.70067        2.35852
       845         2       -2.00000       74.45376       16.58826        3.84175
       846         2       -2.00000       74.45376       16.58826        0.87530
       847         2       -2.00000       74.81262       14.02101        2.35852
       848         2       -2.00000       74.81262       14.02101        5.32497
       849         2       -2.00000       75.17403       11.45322        3.84175
       850         2       -2.00000       75.17403       11.45322        0.87530
       851         2       -2.00000       75.53710        8.88466        5.32497
       852         2       -2.00000       75.53710        8.88466        2.35852
       853         2       -2.00000       75.89716        6.31712        3.84175
       854         2       -2.00000       75.89716        6.31712        0.87530
       855         2       -2.00000       76.25714        3.75005        2.35852
       856         2       -2.00000       76.25714        3.75005        5.32497
       857         2       -2.00000       76.61894        1.18256        3.84175
       858         2       -2.00000       76.61894        1.18256        0.87530
       859         2       -2.00000       76.98050       16.07032        2.35852
       860         2       -2.00000       76.98050       16.07032        5.32497
       861         2       -2.00000       77.34096       13.50272        3.84175
       862         2       -2.00000       77.34096       13.50272        0.87530
       863         2       -2.00000       77.70236       10.93495        2.35852
       864         2       -2.00000       77.70236       10.93495        5.32497
       865         2       -2.00000       78.06393        8.36702        3.84175
       866         2       -2.00000       78.06393        8.36702        0.87530
       867         2       -2.00000       78.42478        5.79939        2.35852
       868         2       -2.00000       78.42478        5.79939        5.32497
       869         2       -2.00000       78.78579        3.23200        3.84175
       870         2       -2.00000       78.78579        3.23200        0.87530
       871         2       -2.00000       79.14672        0.66462        2.35852
       872         2       -2.00000       79.14672        0.66462        5.32497
