# Supplementary material for: Quantitative prediction of grain boundary thermal conductivities from local atomic environments
Source: Nat Commun. 2020 Apr 15;11:1854. doi: 10.1038/s41467-020-15619-9 (PMC7160158; doi:10.1038/s41467-020-15619-9)
Supplement: Supplementary file 4 — Supplementary Data 1 [file 41467_2020_15619_MOESM4_ESM.zip › MgO_GBs/sym_tilt/standard_pressure/110/s19_116.lmp]

LAMMPS data file

       904          atoms
         0          bonds
         0         angles
         0      dihedrals
         0      impropers
         2     atom types
         0     bond types
         0    angle types
         0 dihedral types
         0 improper types

      0.0000000     80.0533490 xlo xhi
      0.0000000     18.3357700 ylo yhi
      0.0000000      5.9392960 zlo zhi
      0.0000000      0.0000000      0.0000000 xy xz yz

Masses

1                24.30500 # Mg
2                15.99940 # O

Atoms

         1         1        2.00000        0.17956       14.66095        5.88958
         2         1        2.00000        0.17956       14.66095        2.91994
         3         1        2.00000        0.52187        6.94046        4.40476
         4         1        2.00000        0.52187        6.94046        1.43511
         5         1        2.00000        0.86394       17.55560        5.88958
         6         1        2.00000        0.86394       17.55560        2.91994
         7         1        2.00000        1.20648        9.83525        4.40476
         8         1        2.00000        1.20648        9.83525        1.43511
         9         1        2.00000        1.54855        2.11463        5.88958
        10         1        2.00000        1.54855        2.11463        2.91994
        11         1        2.00000        1.89086       12.72990        4.40476
        12         1        2.00000        1.89086       12.72990        1.43511
        13         1        2.00000        2.23293        5.00939        5.88959
        14         1        2.00000        2.23293        5.00939        2.91993
        15         1        2.00000        2.57508       15.62446        4.40476
        16         1        2.00000        2.57508       15.62446        1.43511
        17         1        2.00000        2.91746        7.90413        5.88959
        18         1        2.00000        2.91746        7.90413        2.91993
        19         1        2.00000        3.25953        0.18343        1.43511
        20         1        2.00000        3.25953        0.18343        4.40476
        21         1        2.00000        3.60216       10.79889        2.91992
        22         1        2.00000        3.60216       10.79889        5.88960
        23         1        2.00000        3.94415        3.07834        1.43511
        24         1        2.00000        3.94415        3.07832        4.40476
        25         1        2.00000        4.28646       13.69343        2.91992
        26         1        2.00000        4.28646       13.69343        5.88960
        27         1        2.00000        4.62844        5.97306        1.43511
        28         1        2.00000        4.62844        5.97306        4.40476
        29         1        2.00000        4.97051       16.58786        5.88960
        30         1        2.00000        4.97051       16.58786        2.91992
        31         1        2.00000        5.31306        8.86782        4.40476
        32         1        2.00000        5.31306        8.86784        1.43511
        33         1        2.00000        5.65497        1.14705        5.88959
        34         1        2.00000        5.65497        1.14705        2.91993
        35         1        2.00000        5.99792       11.76258        4.40476
        36         1        2.00000        5.99800       11.76260        1.43511
        37         1        2.00000        6.33974        4.04214        2.91995
        38         1        2.00000        6.33974        4.04214        5.88957
        39         1        2.00000        6.68221       14.65677        1.43511
        40         1        2.00000        6.68205       14.65675        4.40476
        41         1        2.00000        7.02388        6.93675        2.92000
        42         1        2.00000        7.02388        6.93675        5.88952
        43         1        2.00000        7.36555       17.55115        4.40476
        44         1        2.00000        7.36571       17.55113        1.43511
        45         1        2.00000        7.70874        9.83175        2.92003
        46         1        2.00000        7.70874        9.83175        5.88950
        47         1        2.00000        8.05016        2.11074        4.40476
        48         1        2.00000        8.05032        2.11074        1.43511
        49         1        2.00000        8.39439       12.72609        2.92013
        50         1        2.00000        8.39439       12.72609        5.88939
        51         1        2.00000        8.73566        5.00614        4.40476
        52         1        2.00000        8.73574        5.00607        1.43511
        53         1        2.00000        9.07773       15.61986        5.88930
        54         1        2.00000        9.07773       15.61986        2.92023
        55         1        2.00000        9.41868        7.90079        1.43511
        56         1        2.00000        9.41900        7.90099        4.40476
        57         1        2.00000        9.75994        0.17844        2.92019
        58         1        2.00000        9.75994        0.17844        5.88934
        59         1        2.00000       10.10465       10.79533        1.43511
        60         1        2.00000       10.10521       10.79551        4.40476
        61         1        2.00000       10.44560        3.07399        2.92012
        62         1        2.00000       10.44560        3.07399        5.88940
        63         1        2.00000       10.79095       13.68934        1.43511
        64         1        2.00000       10.79263       13.68961        4.40476
        65         1        2.00000       11.13174        5.97192        5.88950
        66         1        2.00000       11.13174        5.97192        2.92003
        67         1        2.00000       11.47100       16.58278        1.43511
        68         1        2.00000       11.47325       16.58331        4.40476
        69         1        2.00000       11.81363        8.86430        5.89015
        70         1        2.00000       11.81363        8.86430        2.91937
        71         1        2.00000       12.15266        1.13904        1.43511
        72         1        2.00000       12.15562        1.13900        4.40476
        73         1        2.00000       12.50241       11.75842        5.89061
        74         1        2.00000       12.50241       11.75842        2.91892
        75         1        2.00000       12.83752        4.04047        1.43511
        76         1        2.00000       12.84040        4.03974        4.40476
        77         1        2.00000       13.18983       14.65549        2.91712
        78         1        2.00000       13.18983       14.65549        5.89241
        79         1        2.00000       13.52822        6.93981        1.43511
        80         1        2.00000       13.53182        6.93994        4.40476
        81         1        2.00000       13.86748       17.53910        2.91536
        82         1        2.00000       13.86748       17.53910        5.89416
        83         1        2.00000       14.20827        9.82278        4.40476
        84         1        2.00000       14.21043        9.82190        1.43511
        85         1        2.00000       14.54385        2.10276        2.91488
        86         1        2.00000       14.54385        2.10276        5.89464
        87         1        2.00000       14.89529       12.73566        1.43511
        88         1        2.00000       14.89585       12.72818        4.40476
        89         1        2.00000       15.22991        5.00891        2.91922
        90         1        2.00000       15.22991        5.00891        5.89030
        91         1        2.00000       15.58447       15.60616        4.40476
        92         1        2.00000       15.61889       15.61371        1.43511
        93         1        2.00000       15.94599        7.89881        2.91530
        94         1        2.00000       15.94599        7.89881        5.89422
        95         1        2.00000       16.23450        0.16079        4.40476
        96         1        2.00000       16.26748        0.15199        1.43511
        97         1        2.00000       16.58609       10.80389        5.89827
        98         1        2.00000       16.58609       10.80389        2.91125
        99         1        2.00000       16.91223        3.08571        4.40476
       100         1        2.00000       16.93208        3.08261        1.43511
       101         1        2.00000       17.30954       13.67683        2.92441
       102         1        2.00000       17.30954       13.67683        5.88511
       103         1        2.00000       17.63207        5.93980        4.40476
       104         1        2.00000       17.64512        5.95658        1.43511
       105         1        2.00000       18.04731       16.52997        5.80791
       106         1        2.00000       18.04731       16.52997        3.00161
       107         1        2.00000       18.23679        8.94234        4.40476
       108         1        2.00000       18.45686        8.90768        1.43511
       109         1        2.00000       18.57734        1.17092        5.85316
       110         1        2.00000       18.57734        1.17092        2.95636
       111         1        2.00000       18.98065       11.68251        1.43511
       112         1        2.00000       18.98233       11.74208        4.40476
       113         1        2.00000       19.37619        3.92329        5.89327
       114         1        2.00000       19.37619        3.92329        2.91625
       115         1        2.00000       19.72595       14.43362        1.43511
       116         1        2.00000       19.81256       14.58093        4.40476
       117         1        2.00000       20.03871        6.70007        0.02364
       118         1        2.00000       20.03871        6.70007        2.84659
       119         1        2.00000       20.15951       17.24734        1.43511
       120         1        2.00000       21.93758        8.07946        1.43511
       121         1        2.00000       22.05838       15.86796        0.02364
       122         1        2.00000       22.05838       15.86796        2.84659
       123         1        2.00000       22.28453        5.41305        4.40476
       124         1        2.00000       22.37115        5.26574        1.43511
       125         1        2.00000       22.72090       13.09117        5.89327
       126         1        2.00000       22.72090       13.09117        2.91625
       127         1        2.00000       23.11476        2.57420        4.40476
       128         1        2.00000       23.11645        2.51462        1.43511
       129         1        2.00000       23.51975       10.33881        5.85316
       130         1        2.00000       23.51975       10.33881        2.95636
       131         1        2.00000       23.64023       18.07557        1.43511
       132         1        2.00000       23.86038       18.11022        4.40476
       133         1        2.00000       24.04979        7.36209        5.80791
       134         1        2.00000       24.04979        7.36209        3.00161
       135         1        2.00000       24.45198       15.12446        1.43511
       136         1        2.00000       24.46502       15.10768        4.40476
       137         1        2.00000       24.78756        4.50895        2.92441
       138         1        2.00000       24.78756        4.50895        5.88511
       139         1        2.00000       25.16501       12.25049        1.43511
       140         1        2.00000       25.18486       12.25359        4.40476
       141         1        2.00000       25.51108        1.63601        5.89827
       142         1        2.00000       25.51108        1.63601        2.91125
       143         1        2.00000       25.82961        9.31987        1.43511
       144         1        2.00000       25.86260        9.32867        4.40476
       145         1        2.00000       26.15111       17.06670        5.89422
       146         1        2.00000       26.15111       17.06670        2.91530
       147         1        2.00000       26.47829        6.44583        1.43511
       148         1        2.00000       26.51271        6.43828        4.40476
       149         1        2.00000       26.86718       14.17680        2.91922
       150         1        2.00000       26.86718       14.17680        5.89030
       151         1        2.00000       27.20125        3.56029        4.40476
       152         1        2.00000       27.20181        3.56777        1.43511
       153         1        2.00000       27.55332       11.27065        2.91488
       154         1        2.00000       27.55332       11.27065        5.89464
       155         1        2.00000       27.88666        0.65402        1.43511
       156         1        2.00000       27.88883        0.65490        4.40476
       157         1        2.00000       28.22961        8.37121        2.91536
       158         1        2.00000       28.22961        8.37121        5.89416
       159         1        2.00000       28.56536       16.10783        4.40476
       160         1        2.00000       28.56888       16.10770        1.43511
       161         1        2.00000       28.90726        5.48760        2.91712
       162         1        2.00000       28.90726        5.48760        5.89241
       163         1        2.00000       29.25670       13.20762        4.40476
       164         1        2.00000       29.25958       13.20836        1.43511
       165         1        2.00000       29.59468        2.59053        2.91892
       166         1        2.00000       29.59468        2.59053        5.89061
       167         1        2.00000       29.94147       10.30688        4.40476
       168         1        2.00000       29.94444       10.30692        1.43511
       169         1        2.00000       30.28346       18.03218        2.91937
       170         1        2.00000       30.28346       18.03218        5.89015
       171         1        2.00000       30.62393        7.41543        4.40476
       172         1        2.00000       30.62609        7.41489        1.43511
       173         1        2.00000       30.96536       15.13981        2.92003
       174         1        2.00000       30.96536       15.13981        5.88950
       175         1        2.00000       31.30446        4.52173        4.40476
       176         1        2.00000       31.30614        4.52145        1.43511
       177         1        2.00000       31.65149       12.24188        5.88940
       178         1        2.00000       31.65149       12.24188        2.92012
       179         1        2.00000       31.99188        1.62763        4.40476
       180         1        2.00000       31.99252        1.62745        1.43511
       181         1        2.00000       32.33715        9.34633        2.92019
       182         1        2.00000       32.33715        9.34633        5.88934
       183         1        2.00000       32.67810       17.06888        4.40476
       184         1        2.00000       32.67842       17.06868        1.43511
       185         1        2.00000       33.01944        6.45197        2.92023
       186         1        2.00000       33.01944        6.45197        5.88930
       187         1        2.00000       33.36135       14.17395        1.43511
       188         1        2.00000       33.36143       14.17403        4.40476
       189         1        2.00000       33.70270        3.55820        2.92013
       190         1        2.00000       33.70270        3.55820        5.88939
       191         1        2.00000       34.04677       11.27863        1.43511
       192         1        2.00000       34.04693       11.27863        4.40476
       193         1        2.00000       34.38844        0.66386        5.88950
       194         1        2.00000       34.38844        0.66386        2.92003
       195         1        2.00000       34.73139        8.38324        1.43511
       196         1        2.00000       34.73163        8.38326        4.40476
       197         1        2.00000       35.07321       16.10464        5.88952
       198         1        2.00000       35.07321       16.10464        2.92000
       199         1        2.00000       35.41488        5.48889        1.43511
       200         1        2.00000       35.41504        5.48887        4.40476
       201         1        2.00000       35.75735       13.21002        2.91995
       202         1        2.00000       35.75735       13.21002        5.88957
       203         1        2.00000       36.09910        2.59471        1.43511
       204         1        2.00000       36.09918        2.59469        4.40476
       205         1        2.00000       36.44213       10.31493        5.88959
       206         1        2.00000       36.44213       10.31493        2.91993
       207         1        2.00000       36.78411       18.03571        4.40476
       208         1        2.00000       36.78403       18.03572        1.43511
       209         1        2.00000       37.12658        7.41997        5.88960
       210         1        2.00000       37.12658        7.41997        2.91992
       211         1        2.00000       37.46865       15.14095        4.40476
       212         1        2.00000       37.46865       15.14095        1.43511
       213         1        2.00000       37.81064        4.52554        5.88960
       214         1        2.00000       37.81064        4.52554        2.91992
       215         1        2.00000       38.15295       12.24620        4.40476
       216         1        2.00000       38.15295       12.24622        1.43511
       217         1        2.00000       38.49493        1.63100        5.88960
       218         1        2.00000       38.49493        1.63100        2.91992
       219         1        2.00000       38.83756        9.35132        4.40476
       220         1        2.00000       38.83756        9.35132        1.43511
       221         1        2.00000       39.17963       17.07201        5.88959
       222         1        2.00000       39.17963       17.07201        2.91993
       223         1        2.00000       39.52202        6.45657        4.40476
       224         1        2.00000       39.52202        6.45657        1.43511
       225         1        2.00000       39.86417       14.17727        5.88959
       226         1        2.00000       39.86417       14.17727        2.91993
       227         1        2.00000       40.20623        3.56202        4.40476
       228         1        2.00000       40.20623        3.56202        1.43511
       229         1        2.00000       40.54854       11.28251        5.88958
       230         1        2.00000       40.54854       11.28251        2.91994
       231         1        2.00000       40.89061        0.66737        4.40476
       232         1        2.00000       40.89061        0.66737        1.43511
       233         1        2.00000       41.23316        8.38772        5.88958
       234         1        2.00000       41.23316        8.38772        2.91994
       235         1        2.00000       41.57523       16.10834        4.40476
       236         1        2.00000       41.57523       16.10834        1.43511
       237         1        2.00000       41.91753        5.49307        5.88958
       238         1        2.00000       41.91753        5.49307        2.91994
       239         1        2.00000       42.25960       13.21358        4.40477
       240         1        2.00000       42.25960       13.21358        1.43511
       241         1        2.00000       42.60175        2.59851        5.88958
       242         1        2.00000       42.60175        2.59851        2.91994
       243         1        2.00000       42.94414       10.31884        4.40477
       244         1        2.00000       42.94414       10.31884        1.43511
       245         1        2.00000       43.28621       18.03954        2.91994
       246         1        2.00000       43.28621       18.03954        5.88958
       247         1        2.00000       43.62884        7.42408        1.43510
       248         1        2.00000       43.62884        7.42408        4.40477
       249         1        2.00000       43.97082       15.14463        2.91994
       250         1        2.00000       43.97082       15.14463        5.88958
       251         1        2.00000       44.31313        4.52954        4.40478
       252         1        2.00000       44.31313        4.52954        1.43509
       253         1        2.00000       44.65512       12.24991        2.91994
       254         1        2.00000       44.65512       12.24989        5.88958
       255         1        2.00000       44.99719        1.63509        1.43510
       256         1        2.00000       44.99719        1.63509        4.40477
       257         1        2.00000       45.33974        9.35515        2.91994
       258         1        2.00000       45.33974        9.35513        5.88958
       259         1        2.00000       45.68164       17.07592        1.43511
       260         1        2.00000       45.68164       17.07592        4.40477
       261         1        2.00000       46.02459        6.46039        2.91994
       262         1        2.00000       46.02467        6.46037        5.88958
       263         1        2.00000       46.36642       14.18083        4.40474
       264         1        2.00000       46.36642       14.18083        1.43513
       265         1        2.00000       46.70873        3.56622        2.91994
       266         1        2.00000       46.70889        3.56620        5.88958
       267         1        2.00000       47.05056       11.28622        1.43517
       268         1        2.00000       47.05056       11.28622        4.40470
       269         1        2.00000       47.39222        0.67182        2.91994
       270         1        2.00000       47.39238        0.67184        5.88958
       271         1        2.00000       47.73541        8.39122        4.40467
       272         1        2.00000       47.73541        8.39122        1.43520
       273         1        2.00000       48.07684       16.11221        2.91994
       274         1        2.00000       48.07700       16.11223        5.88958
       275         1        2.00000       48.42107        5.49688        4.40456
       276         1        2.00000       48.42107        5.49688        1.43531
       277         1        2.00000       48.76234       13.21683        2.91994
       278         1        2.00000       48.76242       13.21690        5.88958
       279         1        2.00000       49.10440        2.60311        4.40448
       280         1        2.00000       49.10440        2.60311        1.43540
       281         1        2.00000       49.44535       10.32218        5.88958
       282         1        2.00000       49.44567       10.32198        2.91994
       283         1        2.00000       49.78662       18.04452        4.40452
       284         1        2.00000       49.78662       18.04452        1.43536
       285         1        2.00000       50.13133        7.42764        5.88958
       286         1        2.00000       50.13189        7.42745        2.91994
       287         1        2.00000       50.47228       15.14898        1.43530
       288         1        2.00000       50.47228       15.14898        4.40458
       289         1        2.00000       50.81763        4.53361        5.88958
       290         1        2.00000       50.81931        4.53335        2.91994
       291         1        2.00000       51.15841       12.25104        4.40467
       292         1        2.00000       51.15841       12.25104        1.43520
       293         1        2.00000       51.49768        1.64019        5.88958
       294         1        2.00000       51.49992        1.63966        2.91994
       295         1        2.00000       51.84031        9.35867        4.40532
       296         1        2.00000       51.84031        9.35867        1.43455
       297         1        2.00000       52.17933       17.08393        5.88958
       298         1        2.00000       52.18230       17.08397        2.91994
       299         1        2.00000       52.52909        6.46455        4.40578
       300         1        2.00000       52.52909        6.46455        1.43410
       301         1        2.00000       52.86419       14.18250        5.88958
       302         1        2.00000       52.86707       14.18323        2.91994
       303         1        2.00000       53.21650        3.56748        4.40758
       304         1        2.00000       53.21650        3.56748        1.43230
       305         1        2.00000       53.55489       11.28315        5.88958
       306         1        2.00000       53.55849       11.28303        2.91994
       307         1        2.00000       53.89416        0.68387        4.40934
       308         1        2.00000       53.89416        0.68387        1.43053
       309         1        2.00000       54.23494        8.40018        2.91994
       310         1        2.00000       54.23710        8.40106        5.88958
       311         1        2.00000       54.57053       16.12020        4.40981
       312         1        2.00000       54.57053       16.12020        1.43006
       313         1        2.00000       54.92196        5.48731        5.88958
       314         1        2.00000       54.92252        5.49479        2.91994
       315         1        2.00000       55.25658       13.21406        4.40547
       316         1        2.00000       55.25658       13.21406        1.43440
       317         1        2.00000       55.61114        2.61681        2.91994
       318         1        2.00000       55.64556        2.60925        5.88958
       319         1        2.00000       55.97266       10.32416        4.40940
       320         1        2.00000       55.97266       10.32416        1.43047
       321         1        2.00000       56.26117       18.06218        2.91994
       322         1        2.00000       56.29416       18.07098        5.88958
       323         1        2.00000       56.61277        7.41907        1.42643
       324         1        2.00000       56.61277        7.41907        4.41344
       325         1        2.00000       56.93891       15.13726        2.91994
       326         1        2.00000       56.95876       15.14036        5.88958
       327         1        2.00000       57.33621        4.54613        4.40028
       328         1        2.00000       57.33621        4.54613        1.43959
       329         1        2.00000       57.65874       12.28317        2.91994
       330         1        2.00000       57.67179       12.26639        5.88958
       331         1        2.00000       58.07398        1.69300        1.51679
       332         1        2.00000       58.07398        1.69300        4.32308
       333         1        2.00000       58.26347        9.28063        2.91994
       334         1        2.00000       58.48353        9.31529        5.88958
       335         1        2.00000       58.60401       17.05205        1.47154
       336         1        2.00000       58.60401       17.05205        4.36833
       337         1        2.00000       59.00732        6.54046        5.88958
       338         1        2.00000       59.00900        6.48089        2.91994
       339         1        2.00000       59.40287       14.29968        1.43143
       340         1        2.00000       59.40287       14.29968        4.40844
       341         1        2.00000       59.75262        3.78934        5.88958
       342         1        2.00000       59.83924        3.64203        2.91994
       343         1        2.00000       60.06539       11.52289        1.36177
       344         1        2.00000       60.06539       11.52289        4.47810
       345         1        2.00000       60.18619        0.97563        5.88958
       346         1        2.00000       61.96425       10.14351        5.88958
       347         1        2.00000       62.08505        2.35501        1.36177
       348         1        2.00000       62.08505        2.35501        4.47810
       349         1        2.00000       62.31121       12.80992        2.91994
       350         1        2.00000       62.39782       12.95723        5.88958
       351         1        2.00000       62.74758        5.13180        1.43143
       352         1        2.00000       62.74758        5.13180        4.40844
       353         1        2.00000       63.14144       15.64877        2.91994
       354         1        2.00000       63.14312       15.70835        5.88958
       355         1        2.00000       63.54643        7.88416        1.47154
       356         1        2.00000       63.54643        7.88416        4.36833
       357         1        2.00000       63.66691        0.14740        5.88958
       358         1        2.00000       63.88706        0.11275        2.91994
       359         1        2.00000       64.07646       10.86088        1.51679
       360         1        2.00000       64.07646       10.86088        4.32308
       361         1        2.00000       64.47865        3.09851        5.88958
       362         1        2.00000       64.49170        3.11528        2.91994
       363         1        2.00000       64.81423       13.71402        4.40028
       364         1        2.00000       64.81423       13.71402        1.43959
       365         1        2.00000       65.19168        5.97247        5.88958
       366         1        2.00000       65.21154        5.96937        2.91994
       367         1        2.00000       65.53776       16.58696        1.42643
       368         1        2.00000       65.53776       16.58696        4.41344
       369         1        2.00000       65.85629        8.90310        5.88958
       370         1        2.00000       65.88927        8.89430        2.91994
       371         1        2.00000       66.17778        1.15627        1.43047
       372         1        2.00000       66.17778        1.15627        4.40940
       373         1        2.00000       66.50496       11.77714        5.88958
       374         1        2.00000       66.53938       11.78469        2.91994
       375         1        2.00000       66.89386        4.04617        4.40547
       376         1        2.00000       66.89386        4.04617        1.43440
       377         1        2.00000       67.22792       14.66268        2.91994
       378         1        2.00000       67.22848       14.65519        5.88958
       379         1        2.00000       67.58000        6.95232        4.40981
       380         1        2.00000       67.58000        6.95232        1.43006
       381         1        2.00000       67.91334       17.56895        5.88958
       382         1        2.00000       67.91550       17.56807        2.91994
       383         1        2.00000       68.25629        9.85175        4.40934
       384         1        2.00000       68.25629        9.85175        1.43053
       385         1        2.00000       68.59203        2.11514        2.91994
       386         1        2.00000       68.59555        2.11527        5.88958
       387         1        2.00000       68.93394       12.73537        4.40758
       388         1        2.00000       68.93394       12.73537        1.43230
       389         1        2.00000       69.28337        5.01535        2.91994
       390         1        2.00000       69.28625        5.01461        5.88958
       391         1        2.00000       69.62136       15.63244        1.43410
       392         1        2.00000       69.62136       15.63244        4.40578
       393         1        2.00000       69.96815        7.91608        2.91994
       394         1        2.00000       69.97111        7.91605        5.88958
       395         1        2.00000       70.31014        0.19078        1.43455
       396         1        2.00000       70.31014        0.19078        4.40532
       397         1        2.00000       70.65060       10.80754        2.91994
       398         1        2.00000       70.65276       10.80807        5.88958
       399         1        2.00000       70.99203        3.08316        4.40467
       400         1        2.00000       70.99203        3.08316        1.43520
       401         1        2.00000       71.33114       13.70124        2.91994
       402         1        2.00000       71.33282       13.70150        5.88958
       403         1        2.00000       71.67817        5.98109        1.43530
       404         1        2.00000       71.67817        5.98109        4.40458
       405         1        2.00000       72.01855       16.59534        2.91994
       406         1        2.00000       72.01919       16.59552        5.88958
       407         1        2.00000       72.36382        8.87664        1.43536
       408         1        2.00000       72.36382        8.87664        4.40452
       409         1        2.00000       72.70477        1.15409        2.91994
       410         1        2.00000       72.70509        1.15429        5.88958
       411         1        2.00000       73.04612       11.77100        1.43540
       412         1        2.00000       73.04612       11.77100        4.40448
       413         1        2.00000       73.38811        4.04894        2.91994
       414         1        2.00000       73.38803        4.04901        5.88958
       415         1        2.00000       73.72937       14.66477        1.43531
       416         1        2.00000       73.72937       14.66477        4.40456
       417         1        2.00000       74.07344        6.94434        5.88958
       418         1        2.00000       74.07360        6.94432        2.91994
       419         1        2.00000       74.41511       17.55910        4.40467
       420         1        2.00000       74.41511       17.55910        1.43520
       421         1        2.00000       74.75806        9.83973        5.88958
       422         1        2.00000       74.75830        9.83971        2.91994
       423         1        2.00000       75.09989        2.11833        4.40470
       424         1        2.00000       75.09989        2.11833        1.43517
       425         1        2.00000       75.44156       12.73408        5.88958
       426         1        2.00000       75.44172       12.73410        2.91994
       427         1        2.00000       75.78402        5.01294        1.43513
       428         1        2.00000       75.78402        5.01294        4.40474
       429         1        2.00000       76.12585       15.62827        2.91994
       430         1        2.00000       76.12577       15.62826        5.88958
       431         1        2.00000       76.46880        7.90803        4.40477
       432         1        2.00000       76.46880        7.90803        1.43511
       433         1        2.00000       76.81071        0.18724        5.88958
       434         1        2.00000       76.81079        0.18726        2.91994
       435         1        2.00000       77.15326       10.80298        4.40477
       436         1        2.00000       77.15326       10.80298        1.43510
       437         1        2.00000       77.49532        3.08200        5.88958
       438         1        2.00000       77.49532        3.08202        2.91994
       439         1        2.00000       77.83731       13.69743        4.40478
       440         1        2.00000       77.83731       13.69743        1.43509
       441         1        2.00000       78.17962        5.97675        5.88958
       442         1        2.00000       78.17962        5.97675        2.91994
       443         1        2.00000       78.52161       16.59196        4.40477
       444         1        2.00000       78.52161       16.59196        1.43510
       445         1        2.00000       78.86424        8.87165        5.88958
       446         1        2.00000       78.86424        8.87165        2.91994
       447         1        2.00000       79.20630        1.15095        4.40477
       448         1        2.00000       79.20630        1.15095        1.43511
       449         1        2.00000       79.54869       11.76639        5.88958
       450         1        2.00000       79.54869       11.76639        2.91994
       451         1        2.00000       79.89084        4.04570        4.40477
       452         1        2.00000       79.89084        4.04570        1.43511
       453         2       -2.00000        0.17956        5.49305        5.88958
       454         2       -2.00000        0.17956        5.49305        2.91994
       455         2       -2.00000        0.52187       16.10836        4.40476
       456         2       -2.00000        0.52187       16.10834        1.43511
       457         2       -2.00000        0.86402        8.38772        5.88958
       458         2       -2.00000        0.86402        8.38772        2.91994
       459         2       -2.00000        1.20640        0.66737        4.40476
       460         2       -2.00000        1.20640        0.66737        1.43511
       461         2       -2.00000        1.54863       11.28249        5.88958
       462         2       -2.00000        1.54863       11.28249        2.91994
       463         2       -2.00000        1.89086        3.56204        4.40476
       464         2       -2.00000        1.89086        3.56204        1.43511
       465         2       -2.00000        2.23293       14.17725        5.88959
       466         2       -2.00000        2.23293       14.17725        2.91993
       467         2       -2.00000        2.57516        6.45659        4.40476
       468         2       -2.00000        2.57516        6.45659        1.43511
       469         2       -2.00000        2.91738       17.07200        5.88959
       470         2       -2.00000        2.91738       17.07200        2.91993
       471         2       -2.00000        3.25961        9.35133        1.43511
       472         2       -2.00000        3.25961        9.35132        4.40476
       473         2       -2.00000        3.60208        1.63100        2.91992
       474         2       -2.00000        3.60208        1.63100        5.88960
       475         2       -2.00000        3.94415       12.24620        1.43511
       476         2       -2.00000        3.94415       12.24619        4.40476
       477         2       -2.00000        4.28654        4.52558        2.91992
       478         2       -2.00000        4.28654        4.52558        5.88960
       479         2       -2.00000        4.62836       15.14091        1.43511
       480         2       -2.00000        4.62836       15.14089        4.40476
       481         2       -2.00000        4.97059        7.42003        5.88960
       482         2       -2.00000        4.97059        7.42003        2.91992
       483         2       -2.00000        5.31298       18.03569        1.43511
       484         2       -2.00000        5.31290       18.03567        4.40476
       485         2       -2.00000        5.65505       10.31495        2.91993
       486         2       -2.00000        5.65505       10.31495        5.88959
       487         2       -2.00000        5.99784        2.59469        4.40476
       488         2       -2.00000        5.99800        2.59473        1.43511
       489         2       -2.00000        6.33974       13.20999        2.91995
       490         2       -2.00000        6.33974       13.20999        5.88957
       491         2       -2.00000        6.68221        5.48896        4.40476
       492         2       -2.00000        6.68237        5.48898        1.43511
       493         2       -2.00000        7.02372       16.10455        5.88952
       494         2       -2.00000        7.02372       16.10455        2.92000
       495         2       -2.00000        7.36571        8.38335        4.40476
       496         2       -2.00000        7.36587        8.38332        1.43511
       497         2       -2.00000        7.70850        0.66381        5.88949
       498         2       -2.00000        7.70850        0.66381        2.92003
       499         2       -2.00000        8.05032       11.27864        4.40476
       500         2       -2.00000        8.05048       11.27864        1.43511
       501         2       -2.00000        8.39431        3.55824        2.92014
       502         2       -2.00000        8.39431        3.55824        5.88938
       503         2       -2.00000        8.73574       14.17386        1.43511
       504         2       -2.00000        8.73558       14.17392        4.40476
       505         2       -2.00000        9.07789        6.45216        5.88930
       506         2       -2.00000        9.07789        6.45216        2.92022
       507         2       -2.00000        9.41844       17.06851        1.43511
       508         2       -2.00000        9.41868       17.06871        4.40476
       509         2       -2.00000        9.76026        9.34646        5.88935
       510         2       -2.00000        9.76026        9.34646        2.92017
       511         2       -2.00000       10.10425        1.62735        1.43511
       512         2       -2.00000       10.10489        1.62752        4.40476
       513         2       -2.00000       10.44592       12.24190        2.92010
       514         2       -2.00000       10.44592       12.24190        5.88942
       515         2       -2.00000       10.79071        4.52155        1.43511
       516         2       -2.00000       10.79255        4.52178        4.40476
       517         2       -2.00000       11.13158       15.13966        2.92004
       518         2       -2.00000       11.13158       15.13966        5.88948
       519         2       -2.00000       11.47148        7.41519        1.43511
       520         2       -2.00000       11.47357        7.41565        4.40476
       521         2       -2.00000       11.81323       18.03191        2.91931
       522         2       -2.00000       11.81323       18.03191        5.89021
       523         2       -2.00000       12.15322       10.30699        1.43511
       524         2       -2.00000       12.15602       10.30699        4.40476
       525         2       -2.00000       12.50185        2.59050        2.91886
       526         2       -2.00000       12.50185        2.59050        5.89066
       527         2       -2.00000       12.83808       13.20843        1.43511
       528         2       -2.00000       12.84080       13.20777        4.40476
       529         2       -2.00000       13.18967        5.48766        2.91702
       530         2       -2.00000       13.18967        5.48766        5.89250
       531         2       -2.00000       13.52782       16.10739        1.43511
       532         2       -2.00000       13.53166       16.10774        4.40476
       533         2       -2.00000       13.86828        8.37151        2.91550
       534         2       -2.00000       13.86828        8.37151        5.89403
       535         2       -2.00000       14.20707        0.65468        4.40476
       536         2       -2.00000       14.20963        0.65376        1.43511
       537         2       -2.00000       14.54433       11.27080        2.91496
       538         2       -2.00000       14.54433       11.27080        5.89456
       539         2       -2.00000       14.89441        3.56781        1.43511
       540         2       -2.00000       14.89497        3.56016        4.40476
       541         2       -2.00000       15.23079       14.17694        2.91948
       542         2       -2.00000       15.23079       14.17694        5.89004
       543         2       -2.00000       15.58375        6.43780        4.40476
       544         2       -2.00000       15.61905        6.44566        1.43511
       545         2       -2.00000       15.94551       17.06649        5.89485
       546         2       -2.00000       15.94551       17.06649        2.91467
       547         2       -2.00000       16.23650        9.32858        4.40476
       548         2       -2.00000       16.26852        9.31908        1.43511
       549         2       -2.00000       16.58497        1.63524        5.89878
       550         2       -2.00000       16.58497        1.63524        2.91074
       551         2       -2.00000       16.91327       12.25385        4.40476
       552         2       -2.00000       16.93280       12.25055        1.43511
       553         2       -2.00000       17.30857        4.50926        2.92462
       554         2       -2.00000       17.30857        4.50926        5.88490
       555         2       -2.00000       17.63479       15.10952        4.40476
       556         2       -2.00000       17.64528       15.12712        1.43511
       557         2       -2.00000       18.04795        7.36187        5.80483
       558         2       -2.00000       18.04795        7.36187        3.00469
       559         2       -2.00000       18.22959       18.11250        4.40476
       560         2       -2.00000       18.46102       18.07931        1.43511
       561         2       -2.00000       18.57606       10.34071        5.85350
       562         2       -2.00000       18.57606       10.34071        2.95602
       563         2       -2.00000       18.97505        2.51424        1.43511
       564         2       -2.00000       18.97537        2.57440        4.40476
       565         2       -2.00000       19.37235       13.09383        5.89316
       566         2       -2.00000       19.37235       13.09383        2.91636
       567         2       -2.00000       19.72130        5.26259        1.43511
       568         2       -2.00000       19.81264        5.41032        4.40476
       569         2       -2.00000       20.04152       15.86985        0.02840
       570         2       -2.00000       20.04152       15.86985        2.84183
       571         2       -2.00000       20.14799        8.06427        1.43511
       572         2       -2.00000       21.94911       17.23216        1.43511
       573         2       -2.00000       22.05558        6.70196        0.02840
       574         2       -2.00000       22.05558        6.70196        2.84183
       575         2       -2.00000       22.28445       14.57820        4.40476
       576         2       -2.00000       22.37579       14.43047        1.43511
       577         2       -2.00000       22.72474        3.92595        5.89316
       578         2       -2.00000       22.72474        3.92595        2.91636
       579         2       -2.00000       23.12173       11.74228        4.40476
       580         2       -2.00000       23.12205       11.68212        1.43511
       581         2       -2.00000       23.52103        1.17283        5.85350
       582         2       -2.00000       23.52103        1.17283        2.95602
       583         2       -2.00000       23.63607        8.91142        1.43511
       584         2       -2.00000       23.86751        8.94461        4.40476
       585         2       -2.00000       24.04915       16.52975        5.80483
       586         2       -2.00000       24.04915       16.52975        3.00469
       587         2       -2.00000       24.45182        5.95924        1.43511
       588         2       -2.00000       24.46230        5.94163        4.40476
       589         2       -2.00000       24.78852       13.67715        2.92462
       590         2       -2.00000       24.78852       13.67715        5.88490
       591         2       -2.00000       25.16429        3.08266        1.43511
       592         2       -2.00000       25.18382        3.08597        4.40476
       593         2       -2.00000       25.51212       10.80312        5.89878
       594         2       -2.00000       25.51212       10.80312        2.91074
       595         2       -2.00000       25.82857        0.15120        1.43511
       596         2       -2.00000       25.86059        0.16069        4.40476
       597         2       -2.00000       26.15159        7.89861        2.91467
       598         2       -2.00000       26.15159        7.89861        5.89485
       599         2       -2.00000       26.47805       15.61355        1.43511
       600         2       -2.00000       26.51343       15.60568        4.40476
       601         2       -2.00000       26.86630        5.00906        2.91948
       602         2       -2.00000       26.86630        5.00906        5.89004
       603         2       -2.00000       27.20213       12.72805        4.40476
       604         2       -2.00000       27.20269       12.73570        1.43511
       605         2       -2.00000       27.55276        2.10291        2.91496
       606         2       -2.00000       27.55276        2.10291        5.89456
       607         2       -2.00000       27.88746        9.82165        1.43511
       608         2       -2.00000       27.89003        9.82256        4.40476
       609         2       -2.00000       28.22881       17.53939        2.91550
       610         2       -2.00000       28.22881       17.53939        5.89403
       611         2       -2.00000       28.56544        6.93985        4.40476
       612         2       -2.00000       28.56936        6.93950        1.43511
       613         2       -2.00000       28.90742       14.65554        2.91702
       614         2       -2.00000       28.90742       14.65554        5.89250
       615         2       -2.00000       29.25630        4.03988        4.40476
       616         2       -2.00000       29.25902        4.04054        1.43511
       617         2       -2.00000       29.59524       11.75838        2.91886
       618         2       -2.00000       29.59524       11.75838        5.89066
       619         2       -2.00000       29.94107        1.13911        4.40476
       620         2       -2.00000       29.94388        1.13911        1.43511
       621         2       -2.00000       30.28394        8.86402        5.89021
       622         2       -2.00000       30.28394        8.86402        2.91931
       623         2       -2.00000       30.62353       16.58353        4.40476
       624         2       -2.00000       30.62561       16.58307        1.43511
       625         2       -2.00000       30.96552        5.97178        2.92004
       626         2       -2.00000       30.96552        5.97178        5.88948
       627         2       -2.00000       31.30462       13.68967        4.40476
       628         2       -2.00000       31.30638       13.68943        1.43511
       629         2       -2.00000       31.65117        3.07401        5.88942
       630         2       -2.00000       31.65117        3.07401        2.92010
       631         2       -2.00000       31.99228       10.79540        4.40476
       632         2       -2.00000       31.99284       10.79524        1.43511
       633         2       -2.00000       32.33683        0.17857        5.88935
       634         2       -2.00000       32.33683        0.17857        2.92017
       635         2       -2.00000       32.67842        7.90083        4.40476
       636         2       -2.00000       32.67874        7.90063        1.43511
       637         2       -2.00000       33.01920       15.62004        5.88930
       638         2       -2.00000       33.01920       15.62004        2.92022
       639         2       -2.00000       33.36143        5.00598        1.43511
       640         2       -2.00000       33.36151        5.00603        4.40476
       641         2       -2.00000       33.70278       12.72612        2.92014
       642         2       -2.00000       33.70278       12.72612        5.88938
       643         2       -2.00000       34.04661        2.11076        1.43511
       644         2       -2.00000       34.04677        2.11076        4.40476
       645         2       -2.00000       34.38860        9.83169        2.92003
       646         2       -2.00000       34.38860        9.83169        5.88949
       647         2       -2.00000       34.73123       17.55120        1.43511
       648         2       -2.00000       34.73139       17.55124        4.40476
       649         2       -2.00000       35.07337        6.93666        2.92000
       650         2       -2.00000       35.07337        6.93666        5.88952
       651         2       -2.00000       35.41480       14.65686        1.43511
       652         2       -2.00000       35.41496       14.65684        4.40476
       653         2       -2.00000       35.75735        4.04210        5.88957
       654         2       -2.00000       35.75735        4.04210        2.91995
       655         2       -2.00000       36.09918       11.76262        1.43511
       656         2       -2.00000       36.09926       11.76258        4.40476
       657         2       -2.00000       36.44205        1.14707        5.88959
       658         2       -2.00000       36.44205        1.14707        2.91993
       659         2       -2.00000       36.78419        8.86778        4.40476
       660         2       -2.00000       36.78411        8.86780        1.43511
       661         2       -2.00000       37.12650       16.58791        5.88960
       662         2       -2.00000       37.12650       16.58791        2.91992
       663         2       -2.00000       37.46873        5.97301        4.40476
       664         2       -2.00000       37.46873        5.97302        1.43511
       665         2       -2.00000       37.81056       13.69346        5.88960
       666         2       -2.00000       37.81056       13.69346        2.91992
       667         2       -2.00000       38.15295        3.07830        4.40476
       668         2       -2.00000       38.15295        3.07832        1.43511
       669         2       -2.00000       38.49501       10.79889        5.88960
       670         2       -2.00000       38.49501       10.79889        2.91992
       671         2       -2.00000       38.83748        0.18343        4.40476
       672         2       -2.00000       38.83748        0.18345        1.43511
       673         2       -2.00000       39.17971        7.90411        5.88959
       674         2       -2.00000       39.17971        7.90411        2.91993
       675         2       -2.00000       39.52194       15.62448        4.40476
       676         2       -2.00000       39.52194       15.62448        1.43511
       677         2       -2.00000       39.86417        5.00937        5.88959
       678         2       -2.00000       39.86417        5.00937        2.91993
       679         2       -2.00000       40.20623       12.72992        4.40476
       680         2       -2.00000       40.20623       12.72992        1.43511
       681         2       -2.00000       40.54854        2.11461        5.88958
       682         2       -2.00000       40.54854        2.11461        2.91994
       683         2       -2.00000       40.89069        9.83525        4.40476
       684         2       -2.00000       40.89069        9.83525        1.43511
       685         2       -2.00000       41.23308       17.55560        5.88958
       686         2       -2.00000       41.23308       17.55560        2.91994
       687         2       -2.00000       41.57531        6.94047        4.40476
       688         2       -2.00000       41.57531        6.94046        1.43511
       689         2       -2.00000       41.91753       14.66093        5.88958
       690         2       -2.00000       41.91753       14.66093        2.91994
       691         2       -2.00000       42.25960        4.04571        4.40477
       692         2       -2.00000       42.25960        4.04571        1.43511
       693         2       -2.00000       42.60183       11.76638        5.88958
       694         2       -2.00000       42.60183       11.76638        2.91994
       695         2       -2.00000       42.94406        1.15097        4.40477
       696         2       -2.00000       42.94406        1.15097        1.43511
       697         2       -2.00000       43.28629        8.87165        2.91994
       698         2       -2.00000       43.28629        8.87163        5.88958
       699         2       -2.00000       43.62875       16.59196        1.43510
       700         2       -2.00000       43.62875       16.59196        4.40477
       701         2       -2.00000       43.97082        5.97678        2.91994
       702         2       -2.00000       43.97082        5.97676        5.88958
       703         2       -2.00000       44.31321       13.69739        1.43510
       704         2       -2.00000       44.31321       13.69739        4.40478
       705         2       -2.00000       44.65504        3.08208        2.91994
       706         2       -2.00000       44.65504        3.08206        5.88958
       707         2       -2.00000       44.99727       10.80294        1.43510
       708         2       -2.00000       44.99727       10.80294        4.40477
       709         2       -2.00000       45.33958        0.18730        2.91994
       710         2       -2.00000       45.33966        0.18728        5.88958
       711         2       -2.00000       45.68172        7.90802        4.40477
       712         2       -2.00000       45.68172        7.90802        1.43511
       713         2       -2.00000       46.02451       15.62827        2.91994
       714         2       -2.00000       46.02467       15.62824        5.88958
       715         2       -2.00000       46.36642        5.01298        4.40474
       716         2       -2.00000       46.36642        5.01298        1.43513
       717         2       -2.00000       46.70889       12.73401        2.91994
       718         2       -2.00000       46.70905       12.73399        5.88958
       719         2       -2.00000       47.05040        2.11842        4.40469
       720         2       -2.00000       47.05040        2.11842        1.43518
       721         2       -2.00000       47.39238        9.83962        2.91994
       722         2       -2.00000       47.39254        9.83965        5.88958
       723         2       -2.00000       47.73517       17.55916        1.43521
       724         2       -2.00000       47.73517       17.55916        4.40467
       725         2       -2.00000       48.07700        6.94432        2.91994
       726         2       -2.00000       48.07716        6.94432        5.88958
       727         2       -2.00000       48.42099       14.66473        1.43531
       728         2       -2.00000       48.42099       14.66473        4.40456
       729         2       -2.00000       48.76226        4.04905        2.91994
       730         2       -2.00000       48.76242        4.04911        5.88958
       731         2       -2.00000       49.10456       11.77081        1.43539
       732         2       -2.00000       49.10456       11.77081        4.40448
       733         2       -2.00000       49.44511        1.15446        5.88958
       734         2       -2.00000       49.44535        1.15424        2.91994
       735         2       -2.00000       49.78694        8.87651        4.40452
       736         2       -2.00000       49.78694        8.87651        1.43535
       737         2       -2.00000       50.13093       16.59561        5.88958
       738         2       -2.00000       50.13157       16.59543        2.91994
       739         2       -2.00000       50.47260        5.98107        1.43528
       740         2       -2.00000       50.47260        5.98107        4.40459
       741         2       -2.00000       50.81739       13.70142        5.88958
       742         2       -2.00000       50.81923       13.70117        2.91994
       743         2       -2.00000       51.15825        3.08331        4.40466
       744         2       -2.00000       51.15825        3.08331        1.43521
       745         2       -2.00000       51.49816       10.80778        5.88958
       746         2       -2.00000       51.50024       10.80732        2.91994
       747         2       -2.00000       51.83991        0.19106        4.40539
       748         2       -2.00000       51.83991        0.19106        1.43448
       749         2       -2.00000       52.17989        7.91597        5.88958
       750         2       -2.00000       52.18270        7.91597        2.91994
       751         2       -2.00000       52.52853       15.63247        1.43404
       752         2       -2.00000       52.52853       15.63247        4.40584
       753         2       -2.00000       52.86475        5.01454        5.88958
       754         2       -2.00000       52.86747        5.01520        2.91994
       755         2       -2.00000       53.21634       12.73529        4.40768
       756         2       -2.00000       53.21634       12.73529        1.43220
       757         2       -2.00000       53.55449        2.11558        5.88958
       758         2       -2.00000       53.55833        2.11521        2.91994
       759         2       -2.00000       53.89496        9.85146        4.40920
       760         2       -2.00000       53.89496        9.85146        1.43067
       761         2       -2.00000       54.23374       17.56829        2.91994
       762         2       -2.00000       54.23630       17.56921        5.88958
       763         2       -2.00000       54.57101        6.95217        4.40974
       764         2       -2.00000       54.57101        6.95217        1.43013
       765         2       -2.00000       54.92108       14.65516        5.88958
       766         2       -2.00000       54.92164       14.66280        2.91994
       767         2       -2.00000       55.25746        4.04603        4.40522
       768         2       -2.00000       55.25746        4.04603        1.43465
       769         2       -2.00000       55.61042       11.78517        2.91994
       770         2       -2.00000       55.64572       11.77730        5.88958
       771         2       -2.00000       55.97218        1.15647        1.42984
       772         2       -2.00000       55.97218        1.15647        4.41003
       773         2       -2.00000       56.26317        8.89439        2.91994
       774         2       -2.00000       56.29520        8.90389        5.88958
       775         2       -2.00000       56.61165       16.58773        1.42591
       776         2       -2.00000       56.61165       16.58773        4.41396
       777         2       -2.00000       56.93995        5.96910        2.91994
       778         2       -2.00000       56.95948        5.97242        5.88958
       779         2       -2.00000       57.33525       13.71371        4.40007
       780         2       -2.00000       57.33525       13.71371        1.43980
       781         2       -2.00000       57.66147        3.11345        2.91994
       782         2       -2.00000       57.67195        3.09585        5.88958
       783         2       -2.00000       58.07462       10.86110        1.51987
       784         2       -2.00000       58.07462       10.86110        4.32001
       785         2       -2.00000       58.25626        0.11047        2.91994
       786         2       -2.00000       58.48770        0.14364        5.88958
       787         2       -2.00000       58.60273        7.88225        1.47119
       788         2       -2.00000       58.60273        7.88225        4.36868
       789         2       -2.00000       59.00172       15.70873        5.88958
       790         2       -2.00000       59.00204       15.64857        2.91994
       791         2       -2.00000       59.39902        5.12914        1.43154
       792         2       -2.00000       59.39902        5.12914        4.40834
       793         2       -2.00000       59.74798       12.96038        5.88958
       794         2       -2.00000       59.83932       12.81265        2.91994
       795         2       -2.00000       60.06819        2.35312        1.35700
       796         2       -2.00000       60.06819        2.35312        4.48287
       797         2       -2.00000       60.17466       10.15870        5.88958
       798         2       -2.00000       61.97578        0.99081        5.88958
       799         2       -2.00000       62.08225       11.52101        1.35700
       800         2       -2.00000       62.08225       11.52101        4.48287
       801         2       -2.00000       62.31113        3.64477        2.91994
       802         2       -2.00000       62.40247        3.79250        5.88958
       803         2       -2.00000       62.75142       14.29702        1.43154
       804         2       -2.00000       62.75142       14.29702        4.40834
       805         2       -2.00000       63.14840        6.48069        2.91994
       806         2       -2.00000       63.14872        6.54085        5.88958
       807         2       -2.00000       63.54771       17.05014        1.47119
       808         2       -2.00000       63.54771       17.05014        4.36868
       809         2       -2.00000       63.66275        9.31153        5.88958
       810         2       -2.00000       63.89418        9.27836        2.91994
       811         2       -2.00000       64.07582        1.69322        1.51987
       812         2       -2.00000       64.07582        1.69322        4.32001
       813         2       -2.00000       64.47849       12.26373        5.88958
       814         2       -2.00000       64.48898       12.28134        2.91994
       815         2       -2.00000       64.81519        4.54582        4.40007
       816         2       -2.00000       64.81519        4.54582        1.43980
       817         2       -2.00000       65.19096       15.14030        5.88958
       818         2       -2.00000       65.21050       15.13698        2.91994
       819         2       -2.00000       65.53880        7.41984        1.42591
       820         2       -2.00000       65.53880        7.41984        4.41396
       821         2       -2.00000       65.85525       18.07177        5.88958
       822         2       -2.00000       65.88727       18.06227        2.91994
       823         2       -2.00000       66.17826       10.32436        4.41003
       824         2       -2.00000       66.17826       10.32436        1.42984
       825         2       -2.00000       66.50472        2.60942        5.88958
       826         2       -2.00000       66.54010        2.61728        2.91994
       827         2       -2.00000       66.89298       13.21391        4.40522
       828         2       -2.00000       66.89298       13.21391        1.43465
       829         2       -2.00000       67.22880        5.49492        2.91994
       830         2       -2.00000       67.22936        5.48727        5.88958
       831         2       -2.00000       67.57944       16.12006        1.43013
       832         2       -2.00000       67.57944       16.12006        4.40974
       833         2       -2.00000       67.91414        8.40132        5.88958
       834         2       -2.00000       67.91670        8.40040        2.91994
       835         2       -2.00000       68.25549        0.68358        4.40920
       836         2       -2.00000       68.25549        0.68358        1.43067
       837         2       -2.00000       68.59211       11.28310        2.91994
       838         2       -2.00000       68.59603       11.28347        5.88958
       839         2       -2.00000       68.93410        3.56741        4.40768
       840         2       -2.00000       68.93410        3.56741        1.43220
       841         2       -2.00000       69.28297       14.18308        2.91994
       842         2       -2.00000       69.28569       14.18242        5.88958
       843         2       -2.00000       69.62192        6.46459        1.43404
       844         2       -2.00000       69.62192        6.46459        4.40584
       845         2       -2.00000       69.96775       17.08386        2.91994
       846         2       -2.00000       69.97055       17.08386        5.88958
       847         2       -2.00000       70.31062        9.35894        4.40539
       848         2       -2.00000       70.31062        9.35894        1.43448
       849         2       -2.00000       70.65020        1.63944        2.91994
       850         2       -2.00000       70.65228        1.63990        5.88958
       851         2       -2.00000       70.99219       12.25119        4.40466
       852         2       -2.00000       70.99219       12.25119        1.43521
       853         2       -2.00000       71.33130        4.53328        2.91994
       854         2       -2.00000       71.33306        4.53354        5.88958
       855         2       -2.00000       71.67785       15.14896        1.43528
       856         2       -2.00000       71.67785       15.14896        4.40459
       857         2       -2.00000       72.01895        7.42755        2.91994
       858         2       -2.00000       72.01952        7.42773        5.88958
       859         2       -2.00000       72.36350       18.04440        4.40452
       860         2       -2.00000       72.36350       18.04440        1.43535
       861         2       -2.00000       72.70509       10.32212        2.91994
       862         2       -2.00000       72.70541       10.32234        5.88958
       863         2       -2.00000       73.04588        2.60293        4.40448
       864         2       -2.00000       73.04588        2.60293        1.43539
       865         2       -2.00000       73.38811       13.21699        5.88958
       866         2       -2.00000       73.38819       13.21694        2.91994
       867         2       -2.00000       73.72945        5.49684        1.43531
       868         2       -2.00000       73.72945        5.49684        4.40456
       869         2       -2.00000       74.07328       16.11221        5.88958
       870         2       -2.00000       74.07344       16.11221        2.91994
       871         2       -2.00000       74.41527        8.39127        1.43521
       872         2       -2.00000       74.41527        8.39127        4.40467
       873         2       -2.00000       74.75790        0.67177        5.88958
       874         2       -2.00000       74.75806        0.67173        2.91994
       875         2       -2.00000       75.10005       11.28631        4.40469
       876         2       -2.00000       75.10005       11.28631        1.43518
       877         2       -2.00000       75.44164        3.56612        2.91994
       878         2       -2.00000       75.44148        3.56611        5.88958
       879         2       -2.00000       75.78402       14.18087        1.43513
       880         2       -2.00000       75.78402       14.18087        4.40474
       881         2       -2.00000       76.12593        6.46039        2.91994
       882         2       -2.00000       76.12585        6.46035        5.88958
       883         2       -2.00000       76.46872       17.07590        1.43511
       884         2       -2.00000       76.46872       17.07590        4.40477
       885         2       -2.00000       76.81079        9.35517        5.88958
       886         2       -2.00000       76.81087        9.35518        2.91994
       887         2       -2.00000       77.15318        1.63506        4.40477
       888         2       -2.00000       77.15318        1.63506        1.43510
       889         2       -2.00000       77.49540       12.24994        5.88958
       890         2       -2.00000       77.49540       12.24996        2.91994
       891         2       -2.00000       77.83723        4.52950        4.40478
       892         2       -2.00000       77.83723        4.52950        1.43510
       893         2       -2.00000       78.17962       15.14465        5.88958
       894         2       -2.00000       78.17962       15.14467        2.91994
       895         2       -2.00000       78.52169        7.42408        4.40477
       896         2       -2.00000       78.52169        7.42408        1.43510
       897         2       -2.00000       78.86416       18.03952        5.88958
       898         2       -2.00000       78.86416       18.03954        2.91994
       899         2       -2.00000       79.20638       10.31886        4.40477
       900         2       -2.00000       79.20638       10.31886        1.43511
       901         2       -2.00000       79.54861        2.59849        5.88958
       902         2       -2.00000       79.54861        2.59849        2.91994
       903         2       -2.00000       79.89084       13.21360        4.40477
       904         2       -2.00000       79.89084       13.21360        1.43511
