# Supplementary material for: Quantitative prediction of grain boundary thermal conductivities from local atomic environments
Source: Nat Commun. 2020 Apr 15;11:1854. doi: 10.1038/s41467-020-15619-9 (PMC7160158; doi:10.1038/s41467-020-15619-9)
Supplement: Supplementary file 4 — Supplementary Data 1 [file 41467_2020_15619_MOESM4_ESM.zip › MgO_GBs/sym_tilt/standard_pressure/110/s19_331.lmp]

LAMMPS data file

       656          atoms
         0          bonds
         0         angles
         0      dihedrals
         0      impropers
         2     atom types
         0     bond types
         0    angle types
         0 dihedral types
         0 improper types

      0.0000000     79.9269020 xlo xhi
      0.0000000     12.9804170 ylo yhi
      0.0000000      5.9680090 zlo zhi
      0.0000000      0.0000000      0.0000000 xy xz yz

Masses

1                24.30500 # Mg
2                15.99940 # O

Atoms

         1         1        2.00000        0.01431        0.63477        4.57354
         2         1        2.00000        0.01431        7.12498        0.09754
         3         1        2.00000        0.01431        0.63477        1.58953
         4         1        2.00000        0.01431        7.12498        3.08153
         5         1        2.00000        0.98014        9.51623        4.57354
         6         1        2.00000        0.98014        3.02602        0.09753
         7         1        2.00000        0.98014        9.51623        1.58953
         8         1        2.00000        0.98014        3.02602        3.08154
         9         1        2.00000        1.94598        5.41730        4.57354
        10         1        2.00000        1.94598       11.90751        0.09753
        11         1        2.00000        1.94590        5.41730        1.58954
        12         1        2.00000        1.94590       11.90751        3.08153
        13         1        2.00000        2.91190        1.31842        4.57354
        14         1        2.00000        2.91190        7.80863        0.09753
        15         1        2.00000        2.91190        1.31841        1.58953
        16         1        2.00000        2.91190        7.80862        3.08154
        17         1        2.00000        3.87773        3.70965        0.09752
        18         1        2.00000        3.87773        3.70965        3.08154
        19         1        2.00000        3.87773       10.19986        4.57355
        20         1        2.00000        3.87773       10.19986        1.58953
        21         1        2.00000        4.84325       12.59111        3.08153
        22         1        2.00000        4.84333       12.59107        0.09754
        23         1        2.00000        4.84325        6.10090        1.58954
        24         1        2.00000        4.84333        6.10086        4.57354
        25         1        2.00000        5.80949        2.00214        4.57354
        26         1        2.00000        5.80949        2.00211        1.58953
        27         1        2.00000        5.80949        8.49232        3.08155
        28         1        2.00000        5.80949        8.49235        0.09753
        29         1        2.00000        6.77548       10.88344        1.58952
        30         1        2.00000        6.77540        4.39325        0.09752
        31         1        2.00000        6.77540       10.88346        4.57355
        32         1        2.00000        6.77548        4.39324        3.08155
        33         1        2.00000        7.74020        0.29424        3.08152
        34         1        2.00000        7.74036        0.29407        0.09754
        35         1        2.00000        7.74020        6.78445        1.58955
        36         1        2.00000        7.74036        6.78428        4.57353
        37         1        2.00000        8.70732        2.68613        4.57357
        38         1        2.00000        8.70756        2.68587        1.58950
        39         1        2.00000        8.70732        9.17634        0.09751
        40         1        2.00000        8.70756        9.17608        3.08158
        41         1        2.00000        9.67339       11.56707        4.57363
        42         1        2.00000        9.67363       11.56697        1.58942
        43         1        2.00000        9.67339        5.07686        0.09744
        44         1        2.00000        9.67363        5.07676        3.08165
        45         1        2.00000       10.63571        0.97772        3.08167
        46         1        2.00000       10.63571        7.46793        1.58940
        47         1        2.00000       10.63611        0.97672        0.09734
        48         1        2.00000       10.63611        7.46693        4.57373
        49         1        2.00000       11.60603        9.86117        0.09729
        50         1        2.00000       11.60603        3.37096        4.57377
        51         1        2.00000       11.60682        9.86076        3.08177
        52         1        2.00000       11.60682        3.37055        1.58930
        53         1        2.00000       12.57266        5.76049        3.08189
        54         1        2.00000       12.57266       12.25070        1.58919
        55         1        2.00000       12.57314       12.24900        4.57369
        56         1        2.00000       12.57314        5.75879        0.09738
        57         1        2.00000       13.52691        1.65761        0.09815
        58         1        2.00000       13.52691        8.14782        4.57292
        59         1        2.00000       13.52715        1.66274        3.08081
        60         1        2.00000       13.52715        8.15295        1.59027
        61         1        2.00000       14.50633       10.54816        0.10041
        62         1        2.00000       14.50633        4.05795        4.57066
        63         1        2.00000       14.51401       10.54488        3.07814
        64         1        2.00000       14.51401        4.05467        1.59293
        65         1        2.00000       15.47201       12.93776        4.57365
        66         1        2.00000       15.47201        6.44755        0.09742
        67         1        2.00000       15.47824        6.43892        3.08247
        68         1        2.00000       15.47824       12.92913        1.58860
        69         1        2.00000       16.39421        8.83217        4.57173
        70         1        2.00000       16.39421        2.34197        0.09934
        71         1        2.00000       16.41243        8.82092        1.59152
        72         1        2.00000       16.41243        2.33071        3.07955
        73         1        2.00000       17.41831       11.23872        0.07489
        74         1        2.00000       17.41831        4.74851        4.59618
        75         1        2.00000       17.44988       11.26689        3.10458
        76         1        2.00000       17.44988        4.77668        1.56649
        77         1        2.00000       18.36960        7.09325        3.17065
        78         1        2.00000       18.36960        0.60304        1.50042
        79         1        2.00000       18.38327        0.61284        4.65774
        80         1        2.00000       18.38327        7.10305        0.01333
        81         1        2.00000       19.19021        9.67490        1.60748
        82         1        2.00000       19.19021        3.18469        3.06359
        83         1        2.00000       19.25759        9.40662        4.56525
        84         1        2.00000       19.25759        2.91641        0.10582
        85         1        2.00000       20.38128       11.88895        0.08439
        86         1        2.00000       20.38128        5.39874        4.58668
        87         1        2.00000       20.57662        5.39874        1.60267
        88         1        2.00000       20.57662       11.88895        3.06839
        89         1        2.00000       21.70031        9.40662        1.58125
        90         1        2.00000       21.70031        2.91641        3.08982
        91         1        2.00000       21.76769        9.67490        4.59149
        92         1        2.00000       21.76769        3.18469        0.07958
        93         1        2.00000       22.57463        0.61284        1.67374
        94         1        2.00000       22.57463        7.10305        2.99733
        95         1        2.00000       22.58830        7.09325        0.18664
        96         1        2.00000       22.58830        0.60304        4.48442
        97         1        2.00000       23.50802        4.77668        4.55049
        98         1        2.00000       23.50802       11.26689        0.12058
        99         1        2.00000       23.53959       11.23872        3.05889
       100         1        2.00000       23.53959        4.74851        1.61218
       101         1        2.00000       24.54547        8.82092        4.57552
       102         1        2.00000       24.54547        2.33071        0.09555
       103         1        2.00000       24.56370        8.83217        1.58772
       104         1        2.00000       24.56370        2.34197        3.08334
       105         1        2.00000       25.47966       12.92913        4.57260
       106         1        2.00000       25.47966        6.43892        0.09847
       107         1        2.00000       25.48589       12.93776        1.58964
       108         1        2.00000       25.48589        6.44755        3.08143
       109         1        2.00000       26.44390        4.05467        4.57694
       110         1        2.00000       26.44390       10.54488        0.09413
       111         1        2.00000       26.45157       10.54816        3.08442
       112         1        2.00000       26.45157        4.05795        1.58665
       113         1        2.00000       27.43083        8.15295        4.57427
       114         1        2.00000       27.43083        1.66274        0.09680
       115         1        2.00000       27.43099        8.14782        1.58892
       116         1        2.00000       27.43099        1.65761        3.08215
       117         1        2.00000       28.38476       12.24900        1.58968
       118         1        2.00000       28.38476        5.75879        3.08138
       119         1        2.00000       28.38524       12.25070        4.57319
       120         1        2.00000       28.38524        5.76049        0.09788
       121         1        2.00000       29.35108        9.86076        0.09777
       122         1        2.00000       29.35108        3.37055        4.57330
       123         1        2.00000       29.35188        9.86117        3.08129
       124         1        2.00000       29.35188        3.37096        1.58977
       125         1        2.00000       30.32179        7.46693        1.58973
       126         1        2.00000       30.32179        0.97672        3.08134
       127         1        2.00000       30.32219        7.46793        4.57340
       128         1        2.00000       30.32219        0.97772        0.09767
       129         1        2.00000       31.28427       11.56697        4.57343
       130         1        2.00000       31.28427        5.07676        0.09764
       131         1        2.00000       31.28451       11.56707        1.58963
       132         1        2.00000       31.28451        5.07686        3.08144
       133         1        2.00000       32.25035        9.17608        0.09757
       134         1        2.00000       32.25035        2.68587        4.57350
       135         1        2.00000       32.25058        9.17634        3.08151
       136         1        2.00000       32.25058        2.68613        1.58956
       137         1        2.00000       33.21754        6.78428        1.58953
       138         1        2.00000       33.21754        0.29407        3.08154
       139         1        2.00000       33.21770        6.78445        4.57355
       140         1        2.00000       33.21770        0.29424        0.09752
       141         1        2.00000       34.18242       10.88344        4.57352
       142         1        2.00000       34.18242        4.39324        0.09754
       143         1        2.00000       34.18250       10.88346        1.58955
       144         1        2.00000       34.18250        4.39325        3.08152
       145         1        2.00000       35.14841        8.49235        3.08153
       146         1        2.00000       35.14841        8.49232        0.09754
       147         1        2.00000       35.14841        2.00214        1.58954
       148         1        2.00000       35.14841        2.00211        4.57353
       149         1        2.00000       36.11457        6.10086        1.58953
       150         1        2.00000       36.11457       12.59107        3.08154
       151         1        2.00000       36.11465        6.10090        4.57354
       152         1        2.00000       36.11465       12.59111        0.09753
       153         1        2.00000       37.08017       10.19986        1.58954
       154         1        2.00000       37.08017        3.70965        3.08153
       155         1        2.00000       37.08017       10.19986        4.57353
       156         1        2.00000       37.08017        3.70965        0.09754
       157         1        2.00000       38.04608        1.31842        1.58954
       158         1        2.00000       38.04608        7.80863        3.08153
       159         1        2.00000       38.04608        1.31841        4.57354
       160         1        2.00000       38.04608        7.80862        0.09754
       161         1        2.00000       39.01192        5.41730        1.58953
       162         1        2.00000       39.01192       11.90751        3.08153
       163         1        2.00000       39.01200        5.41730        4.57354
       164         1        2.00000       39.01200       11.90751        0.09753
       165         1        2.00000       39.97776        9.51623        1.58954
       166         1        2.00000       39.97776        3.02602        3.08153
       167         1        2.00000       39.97776        9.51623        4.57354
       168         1        2.00000       39.97776        3.02602        0.09754
       169         1        2.00000       40.94359        0.63477        1.58954
       170         1        2.00000       40.94359        7.12498        3.08154
       171         1        2.00000       40.94359        0.63477        4.57354
       172         1        2.00000       40.94359        7.12498        0.09753
       173         1        2.00000       41.90935        4.73370        1.58953
       174         1        2.00000       41.90943       11.22392        3.08153
       175         1        2.00000       41.90943        4.73371        4.57354
       176         1        2.00000       41.90935       11.22391        0.09753
       177         1        2.00000       42.87535        2.34238        3.08154
       178         1        2.00000       42.87535        8.83259        1.58954
       179         1        2.00000       42.87535        2.34238        0.09753
       180         1        2.00000       42.87535        8.83259        4.57354
       181         1        2.00000       43.84118       12.93156        4.57353
       182         1        2.00000       43.84118       12.93156        1.58954
       183         1        2.00000       43.84118        6.44135        3.08155
       184         1        2.00000       43.84118        6.44135        0.09752
       185         1        2.00000       44.80670       10.54032        0.09754
       186         1        2.00000       44.80670        4.05011        1.58953
       187         1        2.00000       44.80678       10.54036        3.08153
       188         1        2.00000       44.80678        4.05015        4.57354
       189         1        2.00000       45.77294        1.65869        0.09752
       190         1        2.00000       45.77294        1.65866        3.08154
       191         1        2.00000       45.77294        8.14890        1.58954
       192         1        2.00000       45.77294        8.14887        4.57354
       193         1        2.00000       46.73885       12.24796        4.57352
       194         1        2.00000       46.73885        5.75775        3.08155
       195         1        2.00000       46.73893       12.24797        1.58954
       196         1        2.00000       46.73893        5.75776        0.09752
       197         1        2.00000       47.70365        9.85677        0.09755
       198         1        2.00000       47.70365        3.36656        1.58952
       199         1        2.00000       47.70381        9.85693        3.08153
       200         1        2.00000       47.70381        3.36672        4.57354
       201         1        2.00000       48.67077        0.97466        3.08156
       202         1        2.00000       48.67077        7.46487        4.57351
       203         1        2.00000       48.67101        0.97492        0.09749
       204         1        2.00000       48.67101        7.46513        1.58957
       205         1        2.00000       49.63684       11.56434        4.57345
       206         1        2.00000       49.63684        5.07414        3.08162
       207         1        2.00000       49.63708        5.07424        0.09742
       208         1        2.00000       49.63708       11.56445        1.58964
       209         1        2.00000       50.59916        2.68307        1.58967
       210         1        2.00000       50.59916        9.17327        0.09740
       211         1        2.00000       50.59956        2.68406        4.57334
       212         1        2.00000       50.59956        9.17427        3.08173
       213         1        2.00000       51.56948        0.28984        3.08177
       214         1        2.00000       51.56948        6.78005        4.57330
       215         1        2.00000       51.57028        0.29024        0.09730
       216         1        2.00000       51.57028        6.78045        1.58977
       217         1        2.00000       52.53611        4.39051        0.09718
       218         1        2.00000       52.53611       10.88072        1.58988
       219         1        2.00000       52.53659       10.88242        4.57339
       220         1        2.00000       52.53659        4.39221        3.08168
       221         1        2.00000       53.49036        2.00319        4.57416
       222         1        2.00000       53.49036        8.49340        3.08092
       223         1        2.00000       53.49060        1.99805        1.58880
       224         1        2.00000       53.49060        8.48826        0.09826
       225         1        2.00000       54.46978       12.58327        3.07866
       226         1        2.00000       54.46978        6.09306        4.57642
       227         1        2.00000       54.47746       12.58655        0.10093
       228         1        2.00000       54.47746        6.09634        1.58614
       229         1        2.00000       55.43546       10.19365        4.57343
       230         1        2.00000       55.43546        3.70344        3.08165
       231         1        2.00000       55.44170        3.71207        0.09660
       232         1        2.00000       55.44170       10.20228        1.59047
       233         1        2.00000       56.35766        1.31882        4.57534
       234         1        2.00000       56.35766        7.80903        3.07973
       235         1        2.00000       56.37588        1.33008        1.58755
       236         1        2.00000       56.37588        7.82029        0.09952
       237         1        2.00000       57.38176       11.89270        3.10418
       238         1        2.00000       57.38176        5.40249        4.55089
       239         1        2.00000       57.41333       11.86454        0.07449
       240         1        2.00000       57.41333        5.37433        1.61258
       241         1        2.00000       58.33305        3.05774        0.00841
       242         1        2.00000       58.33305        9.54795        1.67865
       243         1        2.00000       58.34672        9.53815        4.48933
       244         1        2.00000       58.34672        3.04794        3.16574
       245         1        2.00000       59.15366        0.47610        1.57159
       246         1        2.00000       59.15366        6.96630        0.11548
       247         1        2.00000       59.22104        0.74437        4.58183
       248         1        2.00000       59.22104        7.23458        3.07325
       249         1        2.00000       60.34473        4.75227        4.56039
       250         1        2.00000       60.34473       11.24248        3.09468
       251         1        2.00000       60.54007        4.75227        1.57639
       252         1        2.00000       60.54007       11.24248        0.11067
       253         1        2.00000       61.66376        0.74437        1.59782
       254         1        2.00000       61.66376        7.23458        0.08925
       255         1        2.00000       61.73114        0.47610        4.55559
       256         1        2.00000       61.73114        6.96630        3.09949
       257         1        2.00000       62.53809        9.53815        1.50533
       258         1        2.00000       62.53809        3.04794        0.18174
       259         1        2.00000       62.55175        3.05774        2.99242
       260         1        2.00000       62.55175        9.54795        4.66265
       261         1        2.00000       63.47147       11.86454        3.05849
       262         1        2.00000       63.47147        5.37433        4.59658
       263         1        2.00000       63.50304       11.89270        0.12018
       264         1        2.00000       63.50304        5.40249        1.56689
       265         1        2.00000       64.50892        1.33008        4.57155
       266         1        2.00000       64.50892        7.82029        3.08352
       267         1        2.00000       64.52715        1.31882        1.59134
       268         1        2.00000       64.52715        7.80903        0.09572
       269         1        2.00000       65.44311       10.20228        4.57447
       270         1        2.00000       65.44311        3.71207        3.08060
       271         1        2.00000       65.44934       10.19365        1.58942
       272         1        2.00000       65.44934        3.70344        0.09764
       273         1        2.00000       66.40735       12.58655        3.08494
       274         1        2.00000       66.40735        6.09634        4.57014
       275         1        2.00000       66.41502       12.58327        0.09465
       276         1        2.00000       66.41502        6.09306        1.59241
       277         1        2.00000       67.39428        8.48826        3.08227
       278         1        2.00000       67.39428        1.99805        4.57281
       279         1        2.00000       67.39444        8.49340        0.09691
       280         1        2.00000       67.39444        2.00319        1.59015
       281         1        2.00000       68.34821       10.88242        1.58938
       282         1        2.00000       68.34821        4.39221        0.09768
       283         1        2.00000       68.34869       10.88072        4.57389
       284         1        2.00000       68.34869        4.39051        3.08119
       285         1        2.00000       69.31453        6.78045        4.57377
       286         1        2.00000       69.31453        0.29024        3.08130
       287         1        2.00000       69.31533        0.28984        0.09777
       288         1        2.00000       69.31533        6.78005        1.58929
       289         1        2.00000       70.28524        9.17427        0.09773
       290         1        2.00000       70.28524        2.68406        1.58934
       291         1        2.00000       70.28564        9.17327        3.08140
       292         1        2.00000       70.28564        2.68307        4.57367
       293         1        2.00000       71.24772       11.56445        4.57365
       294         1        2.00000       71.24796       11.56434        1.58944
       295         1        2.00000       71.24772        5.07424        3.08143
       296         1        2.00000       71.24796        5.07414        0.09762
       297         1        2.00000       72.21380        7.46513        4.57358
       298         1        2.00000       72.21404        7.46487        1.58951
       299         1        2.00000       72.21380        0.97492        3.08150
       300         1        2.00000       72.21404        0.97466        0.09755
       301         1        2.00000       73.18099        9.85693        0.09752
       302         1        2.00000       73.18115        9.85677        3.08155
       303         1        2.00000       73.18099        3.36672        1.58954
       304         1        2.00000       73.18115        3.36656        4.57352
       305         1        2.00000       74.14595       12.24796        1.58952
       306         1        2.00000       74.14587        5.75776        3.08152
       307         1        2.00000       74.14587       12.24797        4.57355
       308         1        2.00000       74.14595        5.75775        0.09755
       309         1        2.00000       75.11187        8.14890        4.57355
       310         1        2.00000       75.11187        8.14887        1.58953
       311         1        2.00000       75.11187        1.65866        0.09754
       312         1        2.00000       75.11187        1.65869        3.08153
       313         1        2.00000       76.07802       10.54036        0.09753
       314         1        2.00000       76.07810       10.54032        3.08154
       315         1        2.00000       76.07802        4.05015        1.58954
       316         1        2.00000       76.07810        4.05011        4.57354
       317         1        2.00000       77.04362       12.93156        4.57354
       318         1        2.00000       77.04362        6.44135        0.09754
       319         1        2.00000       77.04362       12.93156        1.58953
       320         1        2.00000       77.04362        6.44135        3.08153
       321         1        2.00000       78.00954        8.83259        4.57354
       322         1        2.00000       78.00954        2.34238        0.09754
       323         1        2.00000       78.00954        8.83259        1.58953
       324         1        2.00000       78.00954        2.34238        3.08153
       325         1        2.00000       78.97545        4.73370        4.57354
       326         1        2.00000       78.97537       11.22392        0.09753
       327         1        2.00000       78.97537        4.73371        1.58954
       328         1        2.00000       78.97545       11.22391        3.08153
       329         2       -2.00000        0.49723       11.56571        4.57354
       330         2       -2.00000        0.49723        5.07550        0.09753
       331         2       -2.00000        0.49723       11.56571        1.58954
       332         2       -2.00000        0.49723        5.07550        3.08153
       333         2       -2.00000        1.46306        7.46679        4.57354
       334         2       -2.00000        1.46306        0.97659        0.09754
       335         2       -2.00000        1.46306        7.46680        1.58954
       336         2       -2.00000        1.46306        0.97659        3.08153
       337         2       -2.00000        2.42890        3.36783        4.57354
       338         2       -2.00000        2.42898        3.36785        1.58953
       339         2       -2.00000        2.42890        9.85804        0.09753
       340         2       -2.00000        2.42898        9.85806        3.08154
       341         2       -2.00000        3.39466       12.24931        4.57353
       342         2       -2.00000        3.39466        5.75910        0.09754
       343         2       -2.00000        3.39466       12.24930        1.58954
       344         2       -2.00000        3.39466        5.75909        3.08153
       345         2       -2.00000        4.36065        1.66026        3.08152
       346         2       -2.00000        4.36065        1.66025        0.09754
       347         2       -2.00000        4.36065        8.15046        4.57352
       348         2       -2.00000        4.36065        8.15047        1.58955
       349         2       -2.00000        5.32641        4.05142        4.57355
       350         2       -2.00000        5.32673        4.05150        1.58952
       351         2       -2.00000        5.32641       10.54163        0.09752
       352         2       -2.00000        5.32673       10.54171        3.08155
       353         2       -2.00000        6.29185       12.93286        4.57348
       354         2       -2.00000        6.29185       12.93282        1.58959
       355         2       -2.00000        6.29185        6.44261        3.08149
       356         2       -2.00000        6.29185        6.44265        0.09759
       357         2       -2.00000        7.25832        2.34408        3.08147
       358         2       -2.00000        7.25840        2.34402        0.09759
       359         2       -2.00000        7.25832        8.83429        1.58960
       360         2       -2.00000        7.25840        8.83423        4.57348
       361         2       -2.00000        8.22384       11.22508        0.09745
       362         2       -2.00000        8.22384        4.73487        4.57363
       363         2       -2.00000        8.22512       11.22537        3.08162
       364         2       -2.00000        8.22512        4.73517        1.58945
       365         2       -2.00000        9.18832        0.63591        4.57333
       366         2       -2.00000        9.18832        0.63565        1.58972
       367         2       -2.00000        9.18832        7.12612        0.09774
       368         2       -2.00000        9.18832        7.12586        3.08135
       369         2       -2.00000       10.15655        3.02838        3.08137
       370         2       -2.00000       10.15655        9.51859        1.58970
       371         2       -2.00000       10.15695        3.02789        0.09768
       372         2       -2.00000       10.15695        9.51810        4.57339
       373         2       -2.00000       11.12015       11.90808        0.09721
       374         2       -2.00000       11.12015        5.41787        4.57386
       375         2       -2.00000       11.12598       11.90974        3.08179
       376         2       -2.00000       11.12598        5.41953        1.58928
       377         2       -2.00000       12.08231        1.31764        1.59077
       378         2       -2.00000       12.08231        7.80785        3.08030
       379         2       -2.00000       12.08271        1.31819        4.57221
       380         2       -2.00000       12.08271        7.80840        0.09887
       381         2       -2.00000       13.05558       10.20616        1.59097
       382         2       -2.00000       13.05558        3.71596        3.08010
       383         2       -2.00000       13.05670       10.20330        4.57201
       384         2       -2.00000       13.05670        3.71309        0.09906
       385         2       -2.00000       14.01215       12.58710        0.09682
       386         2       -2.00000       14.01215        6.09689        4.57425
       387         2       -2.00000       14.04116       12.59473        3.08184
       388         2       -2.00000       14.04116        6.10452        1.58923
       389         2       -2.00000       14.96383        2.00251        4.57059
       390         2       -2.00000       14.96383        8.49272        0.10048
       391         2       -2.00000       14.96607        1.99770        1.59241
       392         2       -2.00000       14.96607        8.48791        3.07866
       393         2       -2.00000       15.96396       10.88531        4.57039
       394         2       -2.00000       15.96396        4.39510        0.10068
       395         2       -2.00000       15.96796        4.40279        3.07967
       396         2       -2.00000       15.96796       10.89300        1.59140
       397         2       -2.00000       16.87001        6.78533        4.57911
       398         2       -2.00000       16.87001        0.29512        0.09196
       399         2       -2.00000       17.00445        0.32648        3.08545
       400         2       -2.00000       17.00445        6.81669        1.58562
       401         2       -2.00000       17.83481        2.64288        4.54868
       402         2       -2.00000       17.83481        9.13309        0.12239
       403         2       -2.00000       17.84264        9.11304        3.05785
       404         2       -2.00000       17.84264        2.62284        1.61322
       405         2       -2.00000       18.82798        5.16567        3.05214
       406         2       -2.00000       18.82798       11.65588        1.61894
       407         2       -2.00000       18.83390       11.65514        4.54756
       408         2       -2.00000       18.83390        5.16493        0.12351
       409         2       -2.00000       19.72172        0.84156        0.10130
       410         2       -2.00000       19.72172        7.33177        4.56978
       411         2       -2.00000       20.45857        9.88696        0.10196
       412         2       -2.00000       20.45857        3.39675        4.56911
       413         2       -2.00000       20.49933        3.39675        1.58511
       414         2       -2.00000       20.49933        9.88696        3.08596
       415         2       -2.00000       21.23618        7.33177        1.58577
       416         2       -2.00000       21.23618        0.84156        3.08530
       417         2       -2.00000       22.12401       11.65514        1.56356
       418         2       -2.00000       22.12401        5.16493        3.10751
       419         2       -2.00000       22.12992        5.16567        0.06813
       420         2       -2.00000       22.12992       11.65588        4.60294
       421         2       -2.00000       23.11526        9.11304        0.07385
       422         2       -2.00000       23.11526        2.62284        4.59722
       423         2       -2.00000       23.12309        2.64288        1.56467
       424         2       -2.00000       23.12309        9.13309        3.10640
       425         2       -2.00000       23.95345        0.32648        0.10144
       426         2       -2.00000       23.95345        6.81669        4.56963
       427         2       -2.00000       24.08789        6.78533        1.59511
       428         2       -2.00000       24.08789        0.29512        3.07597
       429         2       -2.00000       24.98995       10.89300        4.57540
       430         2       -2.00000       24.98995        4.40279        0.09567
       431         2       -2.00000       24.99394       10.88531        1.58639
       432         2       -2.00000       24.99394        4.39510        3.08468
       433         2       -2.00000       25.99191        8.48791        0.09465
       434         2       -2.00000       25.99191        1.99770        4.57642
       435         2       -2.00000       25.99407        8.49272        3.08449
       436         2       -2.00000       25.99407        2.00251        1.58658
       437         2       -2.00000       26.91674       12.59473        0.09783
       438         2       -2.00000       26.91674        6.10452        4.57324
       439         2       -2.00000       26.94576       12.58710        3.08082
       440         2       -2.00000       26.94576        6.09689        1.59025
       441         2       -2.00000       27.90120       10.20330        1.58800
       442         2       -2.00000       27.90120        3.71309        3.08307
       443         2       -2.00000       27.90232       10.20616        4.57497
       444         2       -2.00000       27.90232        3.71596        0.09609
       445         2       -2.00000       28.87519        7.80840        3.08287
       446         2       -2.00000       28.87519        1.31819        1.58820
       447         2       -2.00000       28.87559        7.80785        0.09630
       448         2       -2.00000       28.87559        1.31764        4.57477
       449         2       -2.00000       29.83192       11.90974        0.09779
       450         2       -2.00000       29.83192        5.41953        4.57329
       451         2       -2.00000       29.83775       11.90808        3.08121
       452         2       -2.00000       29.83775        5.41787        1.58986
       453         2       -2.00000       30.80095        9.51810        1.58938
       454         2       -2.00000       30.80095        3.02789        3.08169
       455         2       -2.00000       30.80135        9.51859        4.57370
       456         2       -2.00000       30.80135        3.02838        0.09737
       457         2       -2.00000       31.76958        7.12586        0.09735
       458         2       -2.00000       31.76958        0.63565        4.57372
       459         2       -2.00000       31.76966        7.12612        3.08174
       460         2       -2.00000       31.76966        0.63591        1.58933
       461         2       -2.00000       32.73286       11.22537        0.09761
       462         2       -2.00000       32.73286        4.73517        4.57346
       463         2       -2.00000       32.73414       11.22508        3.08145
       464         2       -2.00000       32.73414        4.73487        1.58962
       465         2       -2.00000       33.69950        8.83423        1.58948
       466         2       -2.00000       33.69950        2.34402        3.08159
       467         2       -2.00000       33.69958        8.83429        4.57360
       468         2       -2.00000       33.69958        2.34408        0.09747
       469         2       -2.00000       34.66606       12.93286        1.58948
       470         2       -2.00000       34.66606       12.93282        4.57359
       471         2       -2.00000       34.66606        6.44265        3.08159
       472         2       -2.00000       34.66606        6.44261        0.09748
       473         2       -2.00000       35.63125        4.05150        4.57352
       474         2       -2.00000       35.63125       10.54171        0.09755
       475         2       -2.00000       35.63149       10.54163        3.08152
       476         2       -2.00000       35.63149        4.05142        1.58955
       477         2       -2.00000       36.59725        8.15046        1.58952
       478         2       -2.00000       36.59725        1.66025        3.08155
       479         2       -2.00000       36.59725        8.15047        4.57355
       480         2       -2.00000       36.59725        1.66026        0.09752
       481         2       -2.00000       37.56325        5.75910        3.08155
       482         2       -2.00000       37.56325        5.75909        0.09752
       483         2       -2.00000       37.56325       12.24931        1.58953
       484         2       -2.00000       37.56325       12.24930        4.57355
       485         2       -2.00000       38.52900        3.36783        1.58954
       486         2       -2.00000       38.52900        9.85804        3.08153
       487         2       -2.00000       38.52892        3.36785        4.57354
       488         2       -2.00000       38.52892        9.85806        0.09754
       489         2       -2.00000       39.49484        7.46679        1.58953
       490         2       -2.00000       39.49484        0.97659        3.08154
       491         2       -2.00000       39.49484        7.46680        4.57354
       492         2       -2.00000       39.49484        0.97659        0.09753
       493         2       -2.00000       40.46068       11.56571        1.58953
       494         2       -2.00000       40.46068        5.07550        3.08153
       495         2       -2.00000       40.46068       11.56571        4.57354
       496         2       -2.00000       40.46068        5.07550        0.09753
       497         2       -2.00000       41.42651        2.68421        1.58953
       498         2       -2.00000       41.42651        9.17442        3.08153
       499         2       -2.00000       41.42651        2.68421        4.57354
       500         2       -2.00000       41.42651        9.17442        0.09754
       501         2       -2.00000       42.39243        6.78315        1.58954
       502         2       -2.00000       42.39235        0.29297        3.08154
       503         2       -2.00000       42.39235        6.78318        4.57354
       504         2       -2.00000       42.39243        0.29294        0.09753
       505         2       -2.00000       43.35811       10.88212        1.58953
       506         2       -2.00000       43.35811       10.88212        4.57355
       507         2       -2.00000       43.35811        4.39191        0.09754
       508         2       -2.00000       43.35811        4.39191        3.08153
       509         2       -2.00000       44.32410        2.00054        4.57355
       510         2       -2.00000       44.32410        2.00053        1.58952
       511         2       -2.00000       44.32410        8.49075        3.08152
       512         2       -2.00000       44.32410        8.49074        0.09755
       513         2       -2.00000       45.28986        6.09959        4.57352
       514         2       -2.00000       45.28986       12.58980        3.08155
       515         2       -2.00000       45.29018       12.58972        0.09752
       516         2       -2.00000       45.29018        6.09951        1.58955
       517         2       -2.00000       46.25530       10.19861        1.58948
       518         2       -2.00000       46.25530       10.19856        4.57360
       519         2       -2.00000       46.25530        3.70840        0.09758
       520         2       -2.00000       46.25530        3.70835        3.08148
       521         2       -2.00000       47.22177        1.31672        1.58947
       522         2       -2.00000       47.22177        7.80693        0.09759
       523         2       -2.00000       47.22185        1.31679        4.57360
       524         2       -2.00000       47.22185        7.80699        3.08148
       525         2       -2.00000       48.18729       11.90634        3.08162
       526         2       -2.00000       48.18729        5.41613        4.57345
       527         2       -2.00000       48.18857       11.90604        0.09745
       528         2       -2.00000       48.18857        5.41583        1.58962
       529         2       -2.00000       49.15177        3.02488        3.08133
       530         2       -2.00000       49.15177        9.51536        1.58935
       531         2       -2.00000       49.15177        9.51509        4.57374
       532         2       -2.00000       49.15177        3.02515        0.09771
       533         2       -2.00000       50.12000        0.63242        1.58937
       534         2       -2.00000       50.12000        7.12263        0.09770
       535         2       -2.00000       50.12040        0.63290        4.57369
       536         2       -2.00000       50.12040        7.12311        3.08138
       537         2       -2.00000       51.08360       11.22335        3.08186
       538         2       -2.00000       51.08360        4.73314        4.57321
       539         2       -2.00000       51.08944       11.22169        0.09728
       540         2       -2.00000       51.08944        4.73148        1.58979
       541         2       -2.00000       52.04576        2.34316        0.09876
       542         2       -2.00000       52.04576        8.83337        1.58830
       543         2       -2.00000       52.04616        2.34261        3.08020
       544         2       -2.00000       52.04616        8.83282        4.57487
       545         2       -2.00000       53.01903       12.92525        1.58809
       546         2       -2.00000       53.01903        6.43504        0.09897
       547         2       -2.00000       53.02015       12.92813        4.57507
       548         2       -2.00000       53.02015        6.43792        3.08001
       549         2       -2.00000       53.97560       10.54432        3.08225
       550         2       -2.00000       53.97560        4.05411        4.57283
       551         2       -2.00000       54.00461       10.53668        0.09723
       552         2       -2.00000       54.00461        4.04648        1.58984
       553         2       -2.00000       54.92729        1.65827        3.07859
       554         2       -2.00000       54.92729        8.14848        4.57649
       555         2       -2.00000       54.92952        1.66310        0.10041
       556         2       -2.00000       54.92952        8.15331        1.58665
       557         2       -2.00000       55.92741       12.24610        4.57669
       558         2       -2.00000       55.92741        5.75589        3.07839
       559         2       -2.00000       55.93141        5.74821        0.09940
       560         2       -2.00000       55.93141       12.23842        1.58767
       561         2       -2.00000       56.83346        9.85589        3.08711
       562         2       -2.00000       56.83346        3.36568        4.56797
       563         2       -2.00000       56.96790        9.82451        0.09362
       564         2       -2.00000       56.96790        3.33431        1.59345
       565         2       -2.00000       57.79826        7.50812        4.59840
       566         2       -2.00000       57.79826        1.01791        3.05668
       567         2       -2.00000       57.80609        1.03795        0.12122
       568         2       -2.00000       57.80609        7.52816        1.56585
       569         2       -2.00000       58.79143        4.98534        0.12693
       570         2       -2.00000       58.79143       11.47555        1.56013
       571         2       -2.00000       58.79735       11.47627        4.59951
       572         2       -2.00000       58.79735        4.98606        3.05556
       573         2       -2.00000       59.68517        9.30945        3.07777
       574         2       -2.00000       59.68517        2.81924        4.57730
       575         2       -2.00000       60.42202        0.26403        3.07711
       576         2       -2.00000       60.42202        6.75424        4.57796
       577         2       -2.00000       60.46278        6.75424        1.59396
       578         2       -2.00000       60.46278        0.26403        0.09311
       579         2       -2.00000       61.19963        9.30945        0.09377
       580         2       -2.00000       61.19963        2.81924        1.59330
       581         2       -2.00000       62.08746       11.47627        1.61551
       582         2       -2.00000       62.08746        4.98606        0.07156
       583         2       -2.00000       62.09337        4.98534        3.11094
       584         2       -2.00000       62.09337       11.47555        4.54414
       585         2       -2.00000       63.07871        1.03795        3.10522
       586         2       -2.00000       63.07871        7.52816        4.54985
       587         2       -2.00000       63.08654        7.50812        1.61439
       588         2       -2.00000       63.08654        1.01791        0.07267
       589         2       -2.00000       63.91690        9.82451        3.07762
       590         2       -2.00000       63.91690        3.33431        4.57745
       591         2       -2.00000       64.05134        9.85589        0.10310
       592         2       -2.00000       64.05134        3.36568        1.58396
       593         2       -2.00000       64.95340        5.74821        3.08340
       594         2       -2.00000       64.95340       12.23842        4.57167
       595         2       -2.00000       64.95739       12.24610        1.59268
       596         2       -2.00000       64.95739        5.75589        0.09438
       597         2       -2.00000       65.95536        1.66310        3.08442
       598         2       -2.00000       65.95536        8.15331        4.57066
       599         2       -2.00000       65.95752        1.65827        0.09458
       600         2       -2.00000       65.95752        8.14848        1.59249
       601         2       -2.00000       66.88019       10.53668        3.08124
       602         2       -2.00000       66.88019        4.04648        4.57384
       603         2       -2.00000       66.90921       10.54432        0.09825
       604         2       -2.00000       66.90921        4.05411        1.58882
       605         2       -2.00000       67.86465       12.92813        1.59107
       606         2       -2.00000       67.86465        6.43792        0.09600
       607         2       -2.00000       67.86577        6.43504        3.08297
       608         2       -2.00000       67.86577       12.92525        4.57210
       609         2       -2.00000       68.83864        8.83282        1.59087
       610         2       -2.00000       68.83864        2.34261        0.09620
       611         2       -2.00000       68.83904        8.83337        4.57231
       612         2       -2.00000       68.83904        2.34316        3.08277
       613         2       -2.00000       69.79537       11.22169        3.08128
       614         2       -2.00000       69.79537        4.73148        4.57379
       615         2       -2.00000       69.80120       11.22335        0.09786
       616         2       -2.00000       69.80120        4.73314        1.58921
       617         2       -2.00000       70.76440        7.12311        0.09738
       618         2       -2.00000       70.76440        0.63290        1.58969
       619         2       -2.00000       70.76480        7.12263        3.08170
       620         2       -2.00000       70.76480        0.63242        4.57337
       621         2       -2.00000       71.73304        9.51536        4.57336
       622         2       -2.00000       71.73312        9.51509        1.58974
       623         2       -2.00000       71.73304        3.02515        3.08172
       624         2       -2.00000       71.73312        3.02488        0.09733
       625         2       -2.00000       72.69631       11.90604        3.08146
       626         2       -2.00000       72.69631        5.41583        4.57362
       627         2       -2.00000       72.69759       11.90634        0.09762
       628         2       -2.00000       72.69759        5.41613        1.58945
       629         2       -2.00000       73.66295        7.80699        0.09748
       630         2       -2.00000       73.66303        7.80693        3.08160
       631         2       -2.00000       73.66295        1.31679        1.58959
       632         2       -2.00000       73.66303        1.31672        4.57348
       633         2       -2.00000       74.62951       10.19861        4.57348
       634         2       -2.00000       74.62951       10.19856        1.58959
       635         2       -2.00000       74.62951        3.70835        0.09748
       636         2       -2.00000       74.62951        3.70840        3.08159
       637         2       -2.00000       75.59470        6.09951        4.57355
       638         2       -2.00000       75.59494        6.09959        1.58952
       639         2       -2.00000       75.59470       12.58972        3.08152
       640         2       -2.00000       75.59494       12.58980        0.09755
       641         2       -2.00000       76.56070        8.49075        0.09752
       642         2       -2.00000       76.56070        8.49074        3.08155
       643         2       -2.00000       76.56070        2.00053        4.57352
       644         2       -2.00000       76.56070        2.00054        1.58954
       645         2       -2.00000       77.52670       10.88212        4.57353
       646         2       -2.00000       77.52670        4.39191        0.09752
       647         2       -2.00000       77.52670       10.88212        1.58954
       648         2       -2.00000       77.52670        4.39191        3.08155
       649         2       -2.00000       78.49237        6.78315        4.57354
       650         2       -2.00000       78.49245        0.29297        0.09754
       651         2       -2.00000       78.49245        6.78318        1.58953
       652         2       -2.00000       78.49237        0.29294        3.08153
       653         2       -2.00000       79.45829        2.68421        4.57354
       654         2       -2.00000       79.45829        9.17442        0.09753
       655         2       -2.00000       79.45829        2.68421        1.58954
       656         2       -2.00000       79.45829        9.17442        3.08154
