# Supplementary material for: Quantitative prediction of grain boundary thermal conductivities from local atomic environments
Source: Nat Commun. 2020 Apr 15;11:1854. doi: 10.1038/s41467-020-15619-9 (PMC7160158; doi:10.1038/s41467-020-15619-9)
Supplement: Supplementary file 4 — Supplementary Data 1 [file 41467_2020_15619_MOESM4_ESM.zip › MgO_GBs/sym_tilt/standard_pressure/110/s27_115.lmp]

LAMMPS data file

       768          atoms
         0          bonds
         0         angles
         0      dihedrals
         0      impropers
         2     atom types
         0     bond types
         0    angle types
         0 dihedral types
         0 improper types

      0.0000000     80.7553990 xlo xhi
      0.0000000     15.4650930 ylo yhi
      0.0000000      5.9396280 zlo zhi
      0.0000000      0.0000000      0.0000000 xy xz yz

Masses

1                24.30500 # Mg
2                15.99940 # O

Atoms

         1         1        2.00000        0.41363       14.34686        3.31036
         2         1        2.00000        0.41323        6.61482        4.79528
         3         1        2.00000        0.41363       14.34686        0.34056
         4         1        2.00000        0.41323        6.61482        1.82546
         5         1        2.00000        1.22514        1.74547        3.31037
         6         1        2.00000        1.22530        9.47794        4.79528
         7         1        2.00000        1.22514        1.74547        0.34055
         8         1        2.00000        1.22530        9.47794        1.82546
         9         1        2.00000        2.03705       12.34102        4.79528
        10         1        2.00000        2.03681        4.60917        3.31037
        11         1        2.00000        2.03705       12.34102        1.82546
        12         1        2.00000        2.03681        4.60917        0.34055
        13         1        2.00000        2.84824       15.20424        4.79527
        14         1        2.00000        2.84921        7.47279        3.31037
        15         1        2.00000        2.84824       15.20424        1.82547
        16         1        2.00000        2.84921        7.47279        0.34055
        17         1        2.00000        3.65951        2.60276        4.79526
        18         1        2.00000        3.65951        2.60276        1.82548
        19         1        2.00000        3.66161       10.33605        3.31037
        20         1        2.00000        3.66161       10.33605        0.34055
        21         1        2.00000        4.47175        5.46685        4.79526
        22         1        2.00000        4.47175        5.46685        1.82547
        23         1        2.00000        4.47256       13.19861        0.34055
        24         1        2.00000        4.47256       13.19861        3.31037
        25         1        2.00000        5.28536        8.33105        4.79528
        26         1        2.00000        5.28270        0.59626        0.34055
        27         1        2.00000        5.28270        0.59627        3.31037
        28         1        2.00000        5.28536        8.33105        1.82546
        29         1        2.00000        6.09340        3.45993        0.34055
        30         1        2.00000        6.09356        3.45996        3.31037
        31         1        2.00000        6.09849       11.19430        4.79528
        32         1        2.00000        6.09849       11.19430        1.82546
        33         1        2.00000        6.90636        6.32476        0.34055
        34         1        2.00000        6.90644        6.32476        3.31037
        35         1        2.00000        6.90806       14.05587        1.82546
        36         1        2.00000        6.90806       14.05587        4.79528
        37         1        2.00000        7.71658        1.45298        1.82541
        38         1        2.00000        7.71658        1.45298        4.79532
        39         1        2.00000        7.72224        9.18974        0.34055
        40         1        2.00000        7.72232        9.18974        3.31037
        41         1        2.00000        8.52656        4.31697        1.82527
        42         1        2.00000        8.52656        4.31697        4.79547
        43         1        2.00000        8.53657       12.05286        0.34055
        44         1        2.00000        8.53673       12.05292        3.31037
        45         1        2.00000        9.34065        7.18272        4.79545
        46         1        2.00000        9.34065        7.18272        1.82529
        47         1        2.00000        9.34308       14.91254        0.34055
        48         1        2.00000        9.34340       14.91260        3.31037
        49         1        2.00000       10.14918        2.30962        0.34055
        50         1        2.00000       10.14926        2.30917        3.31037
        51         1        2.00000       10.16081       10.04925        4.79530
        52         1        2.00000       10.16081       10.04925        1.82544
        53         1        2.00000       10.95722        5.17255        3.31037
        54         1        2.00000       10.95923        5.17357        0.34055
        55         1        2.00000       10.97740       12.91219        4.79560
        56         1        2.00000       10.97740       12.91219        1.82514
        57         1        2.00000       11.77236        8.04012        3.31037
        58         1        2.00000       11.77462        8.04069        0.34055
        59         1        2.00000       11.77721        0.30415        1.82476
        60         1        2.00000       11.77721        0.30415        4.79598
        61         1        2.00000       12.58056        3.16411        1.82521
        62         1        2.00000       12.58056        3.16411        4.79552
        63         1        2.00000       12.60204       10.90973        3.31037
        64         1        2.00000       12.60382       10.91016        0.34055
        65         1        2.00000       13.38787        6.02661        4.79203
        66         1        2.00000       13.38787        6.02661        1.82871
        67         1        2.00000       13.41751       13.77708        3.31037
        68         1        2.00000       13.42567       13.77643        0.34055
        69         1        2.00000       14.20334        8.89433        4.79055
        70         1        2.00000       14.20334        8.89433        1.83019
        71         1        2.00000       14.20625        1.15937        3.31037
        72         1        2.00000       14.21287        1.15643        0.34055
        73         1        2.00000       15.00847        4.02103        3.31037
        74         1        2.00000       15.01114        4.01015        0.34055
        75         1        2.00000       15.05038       11.78015        4.79192
        76         1        2.00000       15.05038       11.78015        1.82882
        77         1        2.00000       15.79406        6.86653        0.34055
        78         1        2.00000       15.83726        6.87802        3.31037
        79         1        2.00000       15.87797       14.64495        4.77938
        80         1        2.00000       15.87797       14.64495        1.84137
        81         1        2.00000       16.59475        9.75365        0.34055
        82         1        2.00000       16.63989        9.74183        3.31037
        83         1        2.00000       16.64231        2.00278        1.84255
        84         1        2.00000       16.64231        2.00278        4.77819
        85         1        2.00000       17.43840        4.85203        4.79992
        86         1        2.00000       17.43840        4.85203        1.82082
        87         1        2.00000       17.49663       12.67315        0.34055
        88         1        2.00000       17.51916       12.67259        3.31037
        89         1        2.00000       18.24063        0.08218        0.34055
        90         1        2.00000       18.25637        7.67370        1.73775
        91         1        2.00000       18.25637        7.67370        4.88299
        92         1        2.00000       18.57229       15.45634        3.31037
        93         1        2.00000       18.98172       10.60052        1.78219
        94         1        2.00000       18.98172       10.60052        4.83855
        95         1        2.00000       19.04850        2.79773        3.31037
        96         1        2.00000       19.05949        2.85441        0.34055
        97         1        2.00000       19.85872        5.51527        3.31037
        98         1        2.00000       19.93722        5.66131        0.34055
        99         1        2.00000       20.13943       13.16438        1.90939
       100         1        2.00000       20.13943       13.16438        4.71135
       101         1        2.00000       20.33251        8.29166        3.31037
       102         1        2.00000       22.11584       14.54784        3.31037
       103         1        2.00000       22.20555        6.93401        1.89165
       104         1        2.00000       22.20555        6.93401        4.72909
       105         1        2.00000       22.81808       12.01921        0.34055
       106         1        2.00000       22.87946       11.82555        3.31037
       107         1        2.00000       22.92928        4.19570        1.82723
       108         1        2.00000       22.92928        4.19570        4.79350
       109         1        2.00000       23.71285        9.18528        3.31037
       110         1        2.00000       23.77423        1.46406        1.79953
       111         1        2.00000       23.77423        1.46406        4.82121
       112         1        2.00000       23.84271        9.25393        0.34055
       113         1        2.00000       24.43020       14.03324        1.77202
       114         1        2.00000       24.43020       14.03324        4.84872
       115         1        2.00000       24.58792        6.28970        3.31037
       116         1        2.00000       24.60972        6.27106        0.34055
       117         1        2.00000       25.35340       11.21512        1.82449
       118         1        2.00000       25.35340       11.21512        4.79624
       119         1        2.00000       25.38635        3.45054        3.31037
       120         1        2.00000       25.40234        3.44457        0.34055
       121         1        2.00000       26.18074        8.31948        1.82170
       122         1        2.00000       26.18074        8.31948        4.79904
       123         1        2.00000       26.18268        0.57519        0.34055
       124         1        2.00000       26.19939        0.58225        3.31037
       125         1        2.00000       26.93677       13.21351        3.31037
       126         1        2.00000       26.95413       13.21304        0.34055
       127         1        2.00000       27.01898        5.45386        4.79464
       128         1        2.00000       27.01898        5.45386        1.82610
       129         1        2.00000       27.78478       10.33187        3.31037
       130         1        2.00000       27.79423       10.33416        0.34055
       131         1        2.00000       27.81886        2.58876        4.79306
       132         1        2.00000       27.81886        2.58876        1.82767
       133         1        2.00000       28.61471       15.19540        4.79358
       134         1        2.00000       28.61471       15.19540        1.82715
       135         1        2.00000       28.62052        7.47049        3.31037
       136         1        2.00000       28.62238        7.46953        0.34055
       137         1        2.00000       29.40191       12.34094        4.79233
       138         1        2.00000       29.40191       12.34094        1.82841
       139         1        2.00000       29.44108        4.59988        0.34055
       140         1        2.00000       29.44350        4.59963        3.31037
       141         1        2.00000       30.23167        9.47651        4.79395
       142         1        2.00000       30.23167        9.47651        1.82678
       143         1        2.00000       30.24637        1.73486        0.34055
       144         1        2.00000       30.24887        1.73498        3.31037
       145         1        2.00000       31.04609       14.33880        0.34055
       146         1        2.00000       31.04714       14.33923        3.31037
       147         1        2.00000       31.05489        6.61063        4.79473
       148         1        2.00000       31.05489        6.61063        1.82601
       149         1        2.00000       31.84928       11.48127        0.34055
       150         1        2.00000       31.85049       11.48133        3.31037
       151         1        2.00000       31.87060        3.74348        1.82514
       152         1        2.00000       31.87060        3.74348        4.79560
       153         1        2.00000       32.67016        8.61774        0.34055
       154         1        2.00000       32.67089        8.61757        3.31037
       155         1        2.00000       32.67775        0.87874        1.82509
       156         1        2.00000       32.67775        0.87874        4.79565
       157         1        2.00000       33.48248       13.48281        1.82527
       158         1        2.00000       33.48248       13.48281        4.79547
       159         1        2.00000       33.48838        5.75226        0.34055
       160         1        2.00000       33.48862        5.75196        3.31037
       161         1        2.00000       34.29133       10.62243        1.82532
       162         1        2.00000       34.29133       10.62243        4.79541
       163         1        2.00000       34.30150        2.88633        3.31037
       164         1        2.00000       34.30174        2.88640        0.34055
       165         1        2.00000       35.10744        7.75876        1.82538
       166         1        2.00000       35.10744        7.75876        4.79535
       167         1        2.00000       35.11059        0.02255        3.31037
       168         1        2.00000       35.11075        0.02253        0.34055
       169         1        2.00000       35.91879       12.62589        3.31037
       170         1        2.00000       35.91887       12.62587        0.34055
       171         1        2.00000       35.92234        4.89390        1.82543
       172         1        2.00000       35.92234        4.89390        4.79531
       173         1        2.00000       36.72974        9.76387        0.34055
       174         1        2.00000       36.73458        2.02927        1.82549
       175         1        2.00000       36.72966        9.76389        3.31037
       176         1        2.00000       36.73458        2.02927        4.79525
       177         1        2.00000       37.54488       14.63092        1.82549
       178         1        2.00000       37.54359        6.90028        0.34055
       179         1        2.00000       37.54488       14.63092        4.79525
       180         1        2.00000       37.54351        6.90029        3.31037
       181         1        2.00000       38.35502       11.76836        1.82547
       182         1        2.00000       38.35671        4.03610        0.34055
       183         1        2.00000       38.35502       11.76836        4.79526
       184         1        2.00000       38.35671        4.03611        3.31037
       185         1        2.00000       39.16855        1.17211        0.34055
       186         1        2.00000       39.16661        8.90559        1.82547
       187         1        2.00000       39.16855        1.17211        3.31037
       188         1        2.00000       39.16661        8.90559        4.79527
       189         1        2.00000       39.97958       13.77372        0.34055
       190         1        2.00000       39.97925        6.04220        1.82547
       191         1        2.00000       39.97958       13.77372        3.31037
       192         1        2.00000       39.97925        6.04220        4.79527
       193         1        2.00000       40.79092       10.91058        0.34055
       194         1        2.00000       40.79133        3.17854        1.82546
       195         1        2.00000       40.79092       10.91058        3.31037
       196         1        2.00000       40.79133        3.17854        4.79527
       197         1        2.00000       41.60284        0.31484        1.82546
       198         1        2.00000       41.60300        8.04746        0.34055
       199         1        2.00000       41.60284        0.31484        4.79528
       200         1        2.00000       41.60300        8.04746        3.31037
       201         1        2.00000       42.41451       12.91623        1.82546
       202         1        2.00000       42.41475        5.18438        0.34055
       203         1        2.00000       42.41451       12.91623        4.79528
       204         1        2.00000       42.41475        5.18438        3.31037
       205         1        2.00000       43.22691       10.05260        1.82546
       206         1        2.00000       43.22691       10.05262        4.79528
       207         1        2.00000       43.22594        2.32117        0.34056
       208         1        2.00000       43.22594        2.32116        3.31036
       209         1        2.00000       44.03721       14.92265        0.34057
       210         1        2.00000       44.03721       14.92265        3.31035
       211         1        2.00000       44.03931        7.18935        1.82546
       212         1        2.00000       44.03931        7.18935        4.79528
       213         1        2.00000       44.84945       12.05855        0.34057
       214         1        2.00000       44.84945       12.05855        3.31036
       215         1        2.00000       44.85026        4.32679        1.82546
       216         1        2.00000       44.85026        4.32679        4.79528
       217         1        2.00000       45.66039        1.46405        4.79528
       218         1        2.00000       45.66039        1.46403        1.82546
       219         1        2.00000       45.66306        9.19435        3.31037
       220         1        2.00000       45.66306        9.19435        0.34055
       221         1        2.00000       46.47110       14.06547        4.79528
       222         1        2.00000       46.47126       14.06544        1.82546
       223         1        2.00000       46.47619        6.33110        3.31037
       224         1        2.00000       46.47619        6.33110        0.34055
       225         1        2.00000       47.28406       11.20064        4.79528
       226         1        2.00000       47.28414       11.20064        1.82546
       227         1        2.00000       47.28576        3.46953        0.34055
       228         1        2.00000       47.28576        3.46953        3.31037
       229         1        2.00000       48.09428        0.60733        3.31042
       230         1        2.00000       48.09428        0.60733        0.34051
       231         1        2.00000       48.09993        8.33565        4.79528
       232         1        2.00000       48.10002        8.33565        1.82546
       233         1        2.00000       48.90426       13.20843        3.31056
       234         1        2.00000       48.90426       13.20843        0.34036
       235         1        2.00000       48.91427        5.47256        4.79528
       236         1        2.00000       48.91443        5.47248        1.82546
       237         1        2.00000       49.71835       10.34268        3.31054
       238         1        2.00000       49.71835       10.34268        0.34038
       239         1        2.00000       49.72078        2.61286        4.79528
       240         1        2.00000       49.72110        2.61280        1.82546
       241         1        2.00000       50.52688       15.21578        4.79528
       242         1        2.00000       50.52696       15.21623        1.82546
       243         1        2.00000       50.53851        7.47615        0.34053
       244         1        2.00000       50.53851        7.47615        3.31039
       245         1        2.00000       51.33492       12.35285        1.82546
       246         1        2.00000       51.33693       12.35183        4.79528
       247         1        2.00000       51.35510        4.61321        0.34023
       248         1        2.00000       51.35510        4.61321        3.31069
       249         1        2.00000       52.15006        9.48528        1.82546
       250         1        2.00000       52.15232        9.48473        4.79528
       251         1        2.00000       52.15491        1.75615        3.31107
       252         1        2.00000       52.15491        1.75615        0.33985
       253         1        2.00000       52.95826       14.36129        0.34031
       254         1        2.00000       52.95826       14.36129        3.31062
       255         1        2.00000       52.97974        6.61567        1.82546
       256         1        2.00000       52.98152        6.61524        4.79528
       257         1        2.00000       53.76557       11.49881        0.34380
       258         1        2.00000       53.76557       11.49881        3.30712
       259         1        2.00000       53.79521        3.74832        1.82546
       260         1        2.00000       53.80337        3.74899        4.79528
       261         1        2.00000       54.58104        8.63107        0.34528
       262         1        2.00000       54.58104        8.63107        3.30564
       263         1        2.00000       54.58395        0.90093        1.82546
       264         1        2.00000       54.59057        0.90387        4.79528
       265         1        2.00000       55.38617       13.50438        1.82546
       266         1        2.00000       55.38884       13.51527        4.79528
       267         1        2.00000       55.42808        5.74525        0.34391
       268         1        2.00000       55.42808        5.74525        3.30701
       269         1        2.00000       56.17176       10.65887        4.79528
       270         1        2.00000       56.21496       10.64738        1.82546
       271         1        2.00000       56.25566        2.88045        0.35645
       272         1        2.00000       56.25566        2.88045        3.29446
       273         1        2.00000       56.97245        7.77175        4.79528
       274         1        2.00000       57.01759        7.78357        1.82546
       275         1        2.00000       57.02001        0.05753        3.29328
       276         1        2.00000       57.02001        0.05753        0.35764
       277         1        2.00000       57.81610       12.67337        0.33591
       278         1        2.00000       57.81610       12.67337        3.31501
       279         1        2.00000       57.87433        4.85225        4.79528
       280         1        2.00000       57.89686        4.85281        1.82546
       281         1        2.00000       58.61833        1.97812        4.79528
       282         1        2.00000       58.63407        9.85170        3.39808
       283         1        2.00000       58.63407        9.85170        0.25284
       284         1        2.00000       58.94999        2.06906        1.82546
       285         1        2.00000       59.35942        6.92488        3.35364
       286         1        2.00000       59.35942        6.92488        0.29728
       287         1        2.00000       59.42620       14.72767        1.82546
       288         1        2.00000       59.43718       14.67099        4.79528
       289         1        2.00000       60.23642       12.01013        1.82546
       290         1        2.00000       60.31492       11.86409        4.79528
       291         1        2.00000       60.51713        4.36102        3.22644
       292         1        2.00000       60.51713        4.36102        0.42448
       293         1        2.00000       60.71021        9.23374        1.82546
       294         1        2.00000       62.49353        2.97756        1.82546
       295         1        2.00000       62.58325       10.59139        3.24418
       296         1        2.00000       62.58325       10.59139        0.40674
       297         1        2.00000       63.19578        5.50619        4.79528
       298         1        2.00000       63.25716        5.69986        1.82546
       299         1        2.00000       63.30698       13.32970        3.30860
       300         1        2.00000       63.30698       13.32970        0.34233
       301         1        2.00000       64.09055        8.34012        1.82546
       302         1        2.00000       64.15193        0.59624        3.33630
       303         1        2.00000       64.15193        0.59624        0.31462
       304         1        2.00000       64.22041        8.27147        4.79528
       305         1        2.00000       64.80790        3.49216        3.36381
       306         1        2.00000       64.80790        3.49216        0.28711
       307         1        2.00000       64.96562       11.23570        1.82546
       308         1        2.00000       64.98742       11.25435        4.79528
       309         1        2.00000       65.73110        6.31028        3.31134
       310         1        2.00000       65.73110        6.31028        0.33959
       311         1        2.00000       65.76405       14.07486        1.82546
       312         1        2.00000       65.78004       14.08083        4.79528
       313         1        2.00000       66.55844        9.20592        3.31413
       314         1        2.00000       66.55844        9.20592        0.33679
       315         1        2.00000       66.56038        1.48511        4.79528
       316         1        2.00000       66.57709        1.47808        1.82546
       317         1        2.00000       67.31447        4.31188        1.82546
       318         1        2.00000       67.33183        4.31238        4.79528
       319         1        2.00000       67.39668       12.07154        0.34119
       320         1        2.00000       67.39668       12.07154        3.30973
       321         1        2.00000       68.16248        7.19353        1.82546
       322         1        2.00000       68.17193        7.19125        4.79528
       323         1        2.00000       68.19656       14.93664        0.34276
       324         1        2.00000       68.19656       14.93664        3.30816
       325         1        2.00000       68.99241        2.33000        0.34225
       326         1        2.00000       68.99241        2.33000        3.30868
       327         1        2.00000       68.99822       10.05491        1.82546
       328         1        2.00000       69.00008       10.05587        4.79528
       329         1        2.00000       69.77961        5.18446        0.34350
       330         1        2.00000       69.77961        5.18446        3.30742
       331         1        2.00000       69.81878       12.92554        4.79528
       332         1        2.00000       69.82120       12.92577        1.82546
       333         1        2.00000       70.60937        8.04888        0.34188
       334         1        2.00000       70.60937        8.04888        3.30904
       335         1        2.00000       70.62407        0.32545        4.79528
       336         1        2.00000       70.62657        0.32534        1.82546
       337         1        2.00000       71.42379        3.18660        4.79528
       338         1        2.00000       71.42484        3.18616        1.82546
       339         1        2.00000       71.43259       10.91477        0.34110
       340         1        2.00000       71.43259       10.91477        3.30982
       341         1        2.00000       72.22698        6.04414        4.79528
       342         1        2.00000       72.22819        6.04407        1.82546
       343         1        2.00000       72.24830       13.78192        3.31069
       344         1        2.00000       72.24830       13.78192        0.34023
       345         1        2.00000       73.04786        8.90768        4.79528
       346         1        2.00000       73.04859        8.90783        1.82546
       347         1        2.00000       73.05545        1.18156        3.31074
       348         1        2.00000       73.05545        1.18156        0.34018
       349         1        2.00000       73.86018        4.04259        3.31056
       350         1        2.00000       73.86018        4.04259        0.34036
       351         1        2.00000       73.86608       11.77314        4.79528
       352         1        2.00000       73.86632       11.77344        1.82546
       353         1        2.00000       74.66903        6.90297        3.31051
       354         1        2.00000       74.66903        6.90297        0.34042
       355         1        2.00000       74.67920       14.63907        1.82546
       356         1        2.00000       74.67944       14.63899        4.79528
       357         1        2.00000       75.48514        9.76664        0.34048
       358         1        2.00000       75.48514        9.76664        3.31045
       359         1        2.00000       75.48829        2.03776        1.82546
       360         1        2.00000       75.48845        2.03777        4.79528
       361         1        2.00000       76.29649        4.89953        1.82546
       362         1        2.00000       76.29657        4.89953        4.79528
       363         1        2.00000       76.30004       12.63150        0.34052
       364         1        2.00000       76.30004       12.63150        3.31040
       365         1        2.00000       77.10744        7.76153        4.79528
       366         1        2.00000       77.10735        7.76153        1.82546
       367         1        2.00000       77.11228        0.03104        0.34058
       368         1        2.00000       77.11228        0.03104        3.31034
       369         1        2.00000       77.92129       10.62512        4.79528
       370         1        2.00000       77.92258        2.89448        3.31034
       371         1        2.00000       77.92121       10.62511        1.82546
       372         1        2.00000       77.92258        2.89448        0.34058
       373         1        2.00000       78.73441       13.48930        4.79528
       374         1        2.00000       78.73272        5.75704        3.31036
       375         1        2.00000       78.73441       13.48929        1.82546
       376         1        2.00000       78.73272        5.75704        0.34057
       377         1        2.00000       79.54625        0.88819        4.79528
       378         1        2.00000       79.54431        8.61981        3.31036
       379         1        2.00000       79.54625        0.88819        1.82546
       380         1        2.00000       79.54431        8.61981        0.34056
       381         1        2.00000       80.35695       11.48320        3.31036
       382         1        2.00000       80.35727        3.75168        4.79528
       383         1        2.00000       80.35695       11.48320        0.34056
       384         1        2.00000       80.35727        3.75168        1.82546
       385         2       -2.00000        0.00242       12.91515        4.79528
       386         2       -2.00000        0.00218        5.18330        3.31037
       387         2       -2.00000        0.00242       12.91515        1.82546
       388         2       -2.00000        0.00218        5.18330        0.34055
       389         2       -2.00000        0.81410        0.31374        4.79528
       390         2       -2.00000        0.81393        8.04640        3.31037
       391         2       -2.00000        0.81410        0.31374        1.82546
       392         2       -2.00000        0.81393        8.04640        0.34055
       393         2       -2.00000        1.62601       10.90953        3.31037
       394         2       -2.00000        1.62561        3.17744        4.79528
       395         2       -2.00000        1.62601       10.90953        0.34055
       396         2       -2.00000        1.62561        3.17744        1.82547
       397         2       -2.00000        2.43736       13.77264        3.31037
       398         2       -2.00000        2.43768        6.04110        4.79527
       399         2       -2.00000        2.43736       13.77264        0.34055
       400         2       -2.00000        2.43768        6.04110        1.82547
       401         2       -2.00000        3.24839        1.17102        3.31037
       402         2       -2.00000        3.25032        8.90452        4.79527
       403         2       -2.00000        3.24847        1.17102        0.34055
       404         2       -2.00000        3.25032        8.90452        1.82547
       405         2       -2.00000        4.06014        4.03497        0.34055
       406         2       -2.00000        4.06014        4.03498        3.31037
       407         2       -2.00000        4.06200       11.76733        4.79527
       408         2       -2.00000        4.06200       11.76733        1.82547
       409         2       -2.00000        4.87327        6.89916        0.34055
       410         2       -2.00000        4.87327        6.89918        3.31037
       411         2       -2.00000        4.87213       14.62987        4.79525
       412         2       -2.00000        4.87213       14.62987        1.82549
       413         2       -2.00000        5.68235        2.02817        4.79525
       414         2       -2.00000        5.68235        2.02817        1.82549
       415         2       -2.00000        5.68720        9.76282        0.34055
       416         2       -2.00000        5.68720        9.76282        3.31037
       417         2       -2.00000        6.49443        4.89274        1.82543
       418         2       -2.00000        6.49443        4.89274        4.79531
       419         2       -2.00000        6.49823       12.62488        3.31037
       420         2       -2.00000        6.49814       12.62488        0.34055
       421         2       -2.00000        7.30634        0.02150        0.34055
       422         2       -2.00000        7.30651        0.02151        3.31037
       423         2       -2.00000        7.30925        7.75762        4.79536
       424         2       -2.00000        7.30925        7.75762        1.82538
       425         2       -2.00000        8.11519        2.88529        0.34055
       426         2       -2.00000        8.11551        2.88521        3.31037
       427         2       -2.00000        8.12553       10.62141        4.79542
       428         2       -2.00000        8.12553       10.62141        1.82532
       429         2       -2.00000        8.92807        5.75074        3.31037
       430         2       -2.00000        8.92832        5.75104        0.34055
       431         2       -2.00000        8.93478       13.48190        4.79547
       432         2       -2.00000        8.93478       13.48190        1.82527
       433         2       -2.00000        9.73942        0.87774        4.79566
       434         2       -2.00000        9.73942        0.87774        1.82508
       435         2       -2.00000        9.74564        8.61633        3.31037
       436         2       -2.00000        9.74645        8.61653        0.34055
       437         2       -2.00000       10.54641        3.74232        1.82515
       438         2       -2.00000       10.54641        3.74232        4.79560
       439         2       -2.00000       10.56636       11.48039        3.31037
       440         2       -2.00000       10.56765       11.48030        0.34055
       441         2       -2.00000       11.36156        6.60930        1.82598
       442         2       -2.00000       11.36156        6.60930        4.79476
       443         2       -2.00000       11.37036       14.33846        3.31037
       444         2       -2.00000       11.37133       14.33798        0.34055
       445         2       -2.00000       12.16855        1.73393        3.31037
       446         2       -2.00000       12.17105        1.73382        0.34055
       447         2       -2.00000       12.18446        9.47522        4.79386
       448         2       -2.00000       12.18446        9.47522        1.82688
       449         2       -2.00000       12.97368        4.59842        3.31037
       450         2       -2.00000       12.97602        4.59876        0.34055
       451         2       -2.00000       13.01502       12.34019        4.79220
       452         2       -2.00000       13.01502       12.34019        1.82854
       453         2       -2.00000       13.79391        7.46829        0.34055
       454         2       -2.00000       13.79528        7.46901        3.31037
       455         2       -2.00000       13.80328       15.19461        4.79370
       456         2       -2.00000       13.80328       15.19461        1.82705
       457         2       -2.00000       14.59864        2.58771        1.82758
       458         2       -2.00000       14.59864        2.58771        4.79316
       459         2       -2.00000       14.62076       10.33277        0.34055
       460         2       -2.00000       14.63070       10.33064        3.31037
       461         2       -2.00000       15.39844        5.45296        4.79486
       462         2       -2.00000       15.39844        5.45296        1.82588
       463         2       -2.00000       15.46304       13.21205        0.34055
       464         2       -2.00000       15.48113       13.21269        3.31037
       465         2       -2.00000       16.21811        0.58068        3.31037
       466         2       -2.00000       16.23466        8.31801        4.79823
       467         2       -2.00000       16.23466        8.31801        1.82251
       468         2       -2.00000       16.23660        0.57354        0.34055
       469         2       -2.00000       17.01532        3.44414        0.34055
       470         2       -2.00000       17.03139        3.44988        3.31037
       471         2       -2.00000       17.06119       11.21323        4.79612
       472         2       -2.00000       17.06119       11.21323        1.82462
       473         2       -2.00000       17.80955        6.27156        0.34055
       474         2       -2.00000       17.82885        6.29125        3.31037
       475         2       -2.00000       17.98948       14.03248        1.76994
       476         2       -2.00000       17.98948       14.03248        4.85079
       477         2       -2.00000       18.56502        9.25405        0.34055
       478         2       -2.00000       18.64117        1.46634        1.79957
       479         2       -2.00000       18.64117        1.46634        4.82117
       480         2       -2.00000       18.70683        9.18789        3.31037
       481         2       -2.00000       19.48377        4.19899        1.82702
       482         2       -2.00000       19.48377        4.19899        4.79372
       483         2       -2.00000       19.52706       11.82326        3.31037
       484         2       -2.00000       19.58989       12.01628        0.34055
       485         2       -2.00000       20.21380        6.93681        1.89650
       486         2       -2.00000       20.21380        6.93681        4.72424
       487         2       -2.00000       20.29165       14.53645        3.31037
       488         2       -2.00000       22.09758        8.27427        3.31037
       489         2       -2.00000       22.27105       13.16502        1.91364
       490         2       -2.00000       22.27105       13.16502        4.70710
       491         2       -2.00000       22.47996        5.65817        0.34055
       492         2       -2.00000       22.56282        5.51147        3.31037
       493         2       -2.00000       23.36431        2.85428        0.34055
       494         2       -2.00000       23.37457        2.79737        3.31037
       495         2       -2.00000       23.43449       10.60429        1.78279
       496         2       -2.00000       23.43449       10.60429        4.83795
       497         2       -2.00000       23.84125       15.45872        3.31037
       498         2       -2.00000       24.15951        7.67483        1.73454
       499         2       -2.00000       24.15951        7.67483        4.88619
       500         2       -2.00000       24.18463        0.08480        0.34055
       501         2       -2.00000       24.89778       12.67612        3.31037
       502         2       -2.00000       24.91821       12.67539        0.34055
       503         2       -2.00000       24.97918        4.85318        4.80018
       504         2       -2.00000       24.97918        4.85318        1.82056
       505         2       -2.00000       25.77599        2.00276        1.84314
       506         2       -2.00000       25.77599        2.00276        4.77759
       507         2       -2.00000       25.77559        9.74275        3.31037
       508         2       -2.00000       25.81887        9.75549        0.34055
       509         2       -2.00000       26.53970       14.64529        4.77879
       510         2       -2.00000       26.53970       14.64529        1.84194
       511         2       -2.00000       26.57886        6.87918        3.31037
       512         2       -2.00000       26.62304        6.86737        0.34055
       513         2       -2.00000       27.36591       11.78135        4.79219
       514         2       -2.00000       27.36591       11.78135        1.82855
       515         2       -2.00000       27.40653        4.01115        0.34055
       516         2       -2.00000       27.40935        4.02221        3.31037
       517         2       -2.00000       28.20520        1.15727        0.34055
       518         2       -2.00000       28.21149        1.16005        3.31037
       519         2       -2.00000       28.21214        8.89583        4.79081
       520         2       -2.00000       28.21214        8.89583        1.82993
       521         2       -2.00000       28.99175       13.77736        0.34055
       522         2       -2.00000       28.99999       13.77780        3.31037
       523         2       -2.00000       29.02890        6.02791        4.79193
       524         2       -2.00000       29.02890        6.02791        1.82881
       525         2       -2.00000       29.81279       10.91127        0.34055
       526         2       -2.00000       29.81441       10.91073        3.31037
       527         2       -2.00000       29.83678        3.16521        1.82527
       528         2       -2.00000       29.83678        3.16521        4.79547
       529         2       -2.00000       30.64021        0.30502        1.82481
       530         2       -2.00000       30.64021        0.30502        4.79592
       531         2       -2.00000       30.64175        8.04200        0.34055
       532         2       -2.00000       30.64377        8.04154        3.31037
       533         2       -2.00000       31.43977       12.91307        4.79560
       534         2       -2.00000       31.43977       12.91307        1.82514
       535         2       -2.00000       31.45762        5.17477        0.34055
       536         2       -2.00000       31.45964        5.17380        3.31037
       537         2       -2.00000       32.25589       10.05035        1.82546
       538         2       -2.00000       32.25589       10.05035        4.79528
       539         2       -2.00000       32.26792        2.31027        3.31037
       540         2       -2.00000       32.26792        2.31069        0.34055
       541         2       -2.00000       33.07386       14.91355        3.31037
       542         2       -2.00000       33.07402       14.91348        0.34055
       543         2       -2.00000       33.07596        7.18395        1.82531
       544         2       -2.00000       33.07596        7.18395        4.79542
       545         2       -2.00000       33.88028       12.05391        3.31037
       546         2       -2.00000       33.88044       12.05383        0.34055
       547         2       -2.00000       33.89030        4.31813        1.82525
       548         2       -2.00000       33.89030        4.31813        4.79548
       549         2       -2.00000       34.69454        9.19084        0.34055
       550         2       -2.00000       34.69454        9.19084        3.31037
       551         2       -2.00000       34.70043        1.45404        1.82541
       552         2       -2.00000       34.70043        1.45404        4.79533
       553         2       -2.00000       35.50904       14.05689        4.79528
       554         2       -2.00000       35.50904       14.05689        1.82546
       555         2       -2.00000       35.51025        6.32590        3.31037
       556         2       -2.00000       35.51041        6.32593        0.34055
       557         2       -2.00000       36.31845       11.19534        1.82546
       558         2       -2.00000       36.31845       11.19534        4.79528
       559         2       -2.00000       36.32329        3.46109        3.31037
       560         2       -2.00000       36.32346        3.46106        0.34055
       561         2       -2.00000       37.13432        0.59734        0.34055
       562         2       -2.00000       37.13149        8.33213        1.82546
       563         2       -2.00000       37.13424        0.59735        3.31037
       564         2       -2.00000       37.13149        8.33213        4.79528
       565         2       -2.00000       37.94438       13.19967        0.34055
       566         2       -2.00000       37.94510        5.46796        1.82547
       567         2       -2.00000       37.94438       13.19966        3.31037
       568         2       -2.00000       37.94510        5.46796        4.79526
       569         2       -2.00000       38.75532       10.33710        0.34055
       570         2       -2.00000       38.75742        2.60386        1.82548
       571         2       -2.00000       38.75532       10.33710        3.31037
       572         2       -2.00000       38.75742        2.60386        4.79526
       573         2       -2.00000       39.56869       15.20533        1.82547
       574         2       -2.00000       39.56772        7.47386        0.34055
       575         2       -2.00000       39.56869       15.20533        4.79527
       576         2       -2.00000       39.56772        7.47386        3.31037
       577         2       -2.00000       40.37988       12.34210        1.82546
       578         2       -2.00000       40.38012        4.61025        0.34055
       579         2       -2.00000       40.37988       12.34210        4.79528
       580         2       -2.00000       40.38012        4.61027        3.31037
       581         2       -2.00000       41.19179        1.74657        0.34055
       582         2       -2.00000       41.19163        9.47900        1.82546
       583         2       -2.00000       41.19179        1.74657        3.31037
       584         2       -2.00000       41.19163        9.47900        4.79528
       585         2       -2.00000       42.00331       14.34796        0.34055
       586         2       -2.00000       42.00371        6.61587        1.82546
       587         2       -2.00000       42.00331       14.34796        3.31036
       588         2       -2.00000       42.00371        6.61587        4.79528
       589         2       -2.00000       42.81538       11.48430        0.34056
       590         2       -2.00000       42.81506        3.75276        1.82546
       591         2       -2.00000       42.81538       11.48430        3.31036
       592         2       -2.00000       42.81506        3.75276        4.79528
       593         2       -2.00000       43.62802        8.62088        3.31036
       594         2       -2.00000       43.62802        8.62088        0.34056
       595         2       -2.00000       43.62609        0.88929        1.82546
       596         2       -2.00000       43.62617        0.88929        4.79528
       597         2       -2.00000       44.43784       13.49043        4.79528
       598         2       -2.00000       44.43784       13.49042        1.82546
       599         2       -2.00000       44.43970        5.75807        3.31036
       600         2       -2.00000       44.43970        5.75807        0.34056
       601         2       -2.00000       45.25096       10.62624        4.79528
       602         2       -2.00000       45.25096       10.62622        1.82546
       603         2       -2.00000       45.24983        2.89554        3.31034
       604         2       -2.00000       45.24983        2.89554        0.34058
       605         2       -2.00000       46.06005        0.03214        0.34058
       606         2       -2.00000       46.06005        0.03214        3.31034
       607         2       -2.00000       46.06490        7.76258        4.79528
       608         2       -2.00000       46.06490        7.76258        1.82546
       609         2       -2.00000       46.87213       12.63266        0.34052
       610         2       -2.00000       46.87213       12.63266        3.31040
       611         2       -2.00000       46.87584        4.90053        4.79528
       612         2       -2.00000       46.87592        4.90052        1.82546
       613         2       -2.00000       47.68404        2.03881        4.79528
       614         2       -2.00000       47.68421        2.03879        1.82546
       615         2       -2.00000       47.68695        9.76778        0.34047
       616         2       -2.00000       47.68695        9.76778        3.31045
       617         2       -2.00000       48.49289       14.64012        4.79528
       618         2       -2.00000       48.49321       14.64020        1.82546
       619         2       -2.00000       48.50323        6.90400        3.31051
       620         2       -2.00000       48.50323        6.90400        0.34041
       621         2       -2.00000       49.30577       11.77467        1.82546
       622         2       -2.00000       49.30602       11.77438        4.79528
       623         2       -2.00000       49.31248        4.04352        0.34036
       624         2       -2.00000       49.31248        4.04352        3.31056
       625         2       -2.00000       50.11712        1.18257        0.34017
       626         2       -2.00000       50.11712        1.18257        3.31075
       627         2       -2.00000       50.12334        8.90907        1.82546
       628         2       -2.00000       50.12415        8.90888        4.79528
       629         2       -2.00000       50.92411       13.78308        3.31068
       630         2       -2.00000       50.92411       13.78308        0.34023
       631         2       -2.00000       50.94406        6.04501        1.82546
       632         2       -2.00000       50.94535        6.04510        4.79528
       633         2       -2.00000       51.73926       10.91610        0.34107
       634         2       -2.00000       51.73926       10.91610        3.30985
       635         2       -2.00000       51.74806        3.18694        1.82546
       636         2       -2.00000       51.74903        3.18742        4.79528
       637         2       -2.00000       52.54625        0.32638        1.82546
       638         2       -2.00000       52.54875        0.32648        4.79528
       639         2       -2.00000       52.56215        8.05020        0.34197
       640         2       -2.00000       52.56215        8.05020        3.30895
       641         2       -2.00000       53.35138       12.92698        1.82546
       642         2       -2.00000       53.35372       12.92664        4.79528
       643         2       -2.00000       53.39272        5.18521        0.34363
       644         2       -2.00000       53.39272        5.18521        3.30729
       645         2       -2.00000       54.17161       10.05712        4.79528
       646         2       -2.00000       54.17298       10.05639        1.82546
       647         2       -2.00000       54.18098        2.33079        0.34213
       648         2       -2.00000       54.18098        2.33079        3.30878
       649         2       -2.00000       54.97634       14.93769        0.34267
       650         2       -2.00000       54.97634       14.93769        3.30825
       651         2       -2.00000       54.99846        7.19263        4.79528
       652         2       -2.00000       55.00840        7.19476        1.82546
       653         2       -2.00000       55.77614       12.07244        0.34097
       654         2       -2.00000       55.77614       12.07244        3.30995
       655         2       -2.00000       55.84074        4.31335        4.79528
       656         2       -2.00000       55.85883        4.31270        1.82546
       657         2       -2.00000       56.59581        1.47962        1.82546
       658         2       -2.00000       56.61236        9.20739        0.33760
       659         2       -2.00000       56.61236        9.20739        3.31332
       660         2       -2.00000       56.61430        1.48677        4.79528
       661         2       -2.00000       57.39302       14.08126        4.79528
       662         2       -2.00000       57.40909       14.07552        1.82546
       663         2       -2.00000       57.43889        6.31217        0.33971
       664         2       -2.00000       57.43889        6.31217        3.31121
       665         2       -2.00000       58.18725       11.25384        4.79528
       666         2       -2.00000       58.20655       11.23415        1.82546
       667         2       -2.00000       58.36718        3.49293        3.36589
       668         2       -2.00000       58.36718        3.49293        0.28504
       669         2       -2.00000       58.94272        8.27135        4.79528
       670         2       -2.00000       59.01887        0.59397        3.33626
       671         2       -2.00000       59.01887        0.59397        0.31466
       672         2       -2.00000       59.08453        8.33751        1.82546
       673         2       -2.00000       59.86147       13.32643        3.30881
       674         2       -2.00000       59.86147       13.32643        0.34211
       675         2       -2.00000       59.90476        5.70213        1.82546
       676         2       -2.00000       59.96759        5.50911        4.79528
       677         2       -2.00000       60.59150       10.58859        3.23933
       678         2       -2.00000       60.59150       10.58859        0.41159
       679         2       -2.00000       60.66935        2.98895        1.82546
       680         2       -2.00000       62.47528        9.25113        1.82546
       681         2       -2.00000       62.64875        4.36038        3.22219
       682         2       -2.00000       62.64875        4.36038        0.42873
       683         2       -2.00000       62.85766       11.86723        4.79528
       684         2       -2.00000       62.94052       12.01393        1.82546
       685         2       -2.00000       63.74201       14.67113        4.79528
       686         2       -2.00000       63.75227       14.72803        1.82546
       687         2       -2.00000       63.81219        6.92111        3.35304
       688         2       -2.00000       63.81219        6.92111        0.29788
       689         2       -2.00000       64.21895        2.06668        1.82546
       690         2       -2.00000       64.53721        9.85057        3.40129
       691         2       -2.00000       64.53721        9.85057        0.24964
       692         2       -2.00000       64.56233        1.97551        4.79528
       693         2       -2.00000       65.27548        4.84928        1.82546
       694         2       -2.00000       65.29591        4.85001        4.79528
       695         2       -2.00000       65.35688       12.67222        0.33565
       696         2       -2.00000       65.35688       12.67222        3.31527
       697         2       -2.00000       66.15369        0.05755        3.29269
       698         2       -2.00000       66.15369        0.05755        0.35824
       699         2       -2.00000       66.15329        7.78265        1.82546
       700         2       -2.00000       66.19657        7.76991        4.79528
       701         2       -2.00000       66.91740        2.88013        0.35704
       702         2       -2.00000       66.91740        2.88013        3.29389
       703         2       -2.00000       66.95656       10.64622        1.82546
       704         2       -2.00000       67.00074       10.65805        4.79528
       705         2       -2.00000       67.74360        5.74404        0.34364
       706         2       -2.00000       67.74360        5.74404        3.30728
       707         2       -2.00000       67.78422       13.51425        4.79528
       708         2       -2.00000       67.78705       13.50319        1.82546
       709         2       -2.00000       68.58290        0.90304        4.79528
       710         2       -2.00000       68.58919        0.90025        1.82546
       711         2       -2.00000       68.58984        8.62957        0.34502
       712         2       -2.00000       68.58984        8.62957        3.30590
       713         2       -2.00000       69.36945        3.74804        4.79528
       714         2       -2.00000       69.37769        3.74759        1.82546
       715         2       -2.00000       69.40660       11.49751        0.34390
       716         2       -2.00000       69.40660       11.49751        3.30702
       717         2       -2.00000       70.19049        6.61413        4.79528
       718         2       -2.00000       70.19211        6.61468        1.82546
       719         2       -2.00000       70.21448       14.36019        3.31056
       720         2       -2.00000       70.21448       14.36019        0.34036
       721         2       -2.00000       71.01791        1.75529        3.31102
       722         2       -2.00000       71.01791        1.75529        0.33991
       723         2       -2.00000       71.01945        9.48340        4.79528
       724         2       -2.00000       71.02147        9.48386        1.82546
       725         2       -2.00000       71.81747        4.61234        3.31069
       726         2       -2.00000       71.81747        4.61234        0.34023
       727         2       -2.00000       71.83532       12.35062        4.79528
       728         2       -2.00000       71.83734       12.35160        1.82546
       729         2       -2.00000       72.63359        7.47505        3.31037
       730         2       -2.00000       72.63359        7.47505        0.34055
       731         2       -2.00000       72.64562       15.21515        1.82546
       732         2       -2.00000       72.64562       15.21471        4.79528
       733         2       -2.00000       73.45156        2.61185        1.82546
       734         2       -2.00000       73.45172        2.61192        4.79528
       735         2       -2.00000       73.45366       10.34145        0.34041
       736         2       -2.00000       73.45366       10.34145        3.31052
       737         2       -2.00000       74.25798        5.47149        1.82546
       738         2       -2.00000       74.25814        5.47157        4.79528
       739         2       -2.00000       74.26799       13.20727        0.34035
       740         2       -2.00000       74.26799       13.20727        3.31058
       741         2       -2.00000       75.07224        8.33456        1.82546
       742         2       -2.00000       75.07224        8.33456        4.79528
       743         2       -2.00000       75.07813        0.60626        0.34050
       744         2       -2.00000       75.07813        0.60626        3.31042
       745         2       -2.00000       75.88674        3.46853        0.34055
       746         2       -2.00000       75.88674        3.46853        3.31037
       747         2       -2.00000       75.88795       11.19950        1.82546
       748         2       -2.00000       75.88811       11.19946        4.79528
       749         2       -2.00000       76.69615        6.33006        0.34055
       750         2       -2.00000       76.69615        6.33006        3.31037
       751         2       -2.00000       76.70099       14.06433        1.82546
       752         2       -2.00000       76.70115       14.06436        4.79528
       753         2       -2.00000       77.50919        9.19327        0.34055
       754         2       -2.00000       77.50919        9.19327        3.31037
       755         2       -2.00000       77.51194        1.46295        1.82546
       756         2       -2.00000       77.51202        1.46298        4.79528
       757         2       -2.00000       78.32280       12.05744        3.31036
       758         2       -2.00000       78.32208        4.32574        4.79528
       759         2       -2.00000       78.32280       12.05744        0.34057
       760         2       -2.00000       78.32208        4.32574        1.82546
       761         2       -2.00000       79.13512       14.92154        3.31035
       762         2       -2.00000       79.13302        7.18830        4.79528
       763         2       -2.00000       79.13512       14.92154        0.34057
       764         2       -2.00000       79.13302        7.18830        1.82546
       765         2       -2.00000       79.94639        2.32007        3.31036
       766         2       -2.00000       79.94542       10.05154        4.79528
       767         2       -2.00000       79.94639        2.32007        0.34056
       768         2       -2.00000       79.94542       10.05154        1.82546
