# Supplementary material for: Quantitative prediction of grain boundary thermal conductivities from local atomic environments
Source: Nat Commun. 2020 Apr 15;11:1854. doi: 10.1038/s41467-020-15619-9 (PMC7160158; doi:10.1038/s41467-020-15619-9)
Supplement: Supplementary file 4 — Supplementary Data 1 [file 41467_2020_15619_MOESM4_ESM.zip › MgO_GBs/sym_tilt/standard_pressure/110/s33_118.lmp]

LAMMPS data file

      1192          atoms
         0          bonds
         0         angles
         0      dihedrals
         0      impropers
         2     atom types
         0     bond types
         0    angle types
         0 dihedral types
         0 improper types

      0.0000000     79.8244910 xlo xhi
      0.0000000     24.1456640 ylo yhi
      0.0000000      5.9403380 zlo zhi
      0.0000000      0.0000000      0.0000000 xy xz yz

Masses

1                24.30500 # Mg
2                15.99940 # O

Atoms

         1         1        2.00000        0.18184       17.83594        1.31030
         2         1        2.00000        0.18184       17.83594        4.28046
         3         1        2.00000        0.44191        7.22644        5.76559
         4         1        2.00000        0.44191        7.22644        2.79542
         5         1        2.00000        0.70142       20.76242        1.31033
         6         1        2.00000        0.70142       20.76242        4.28049
         7         1        2.00000        0.96125       10.15270        5.76558
         8         1        2.00000        0.96125       10.15270        2.79541
         9         1        2.00000        1.22100       23.68890        1.31034
        10         1        2.00000        1.22100       23.68890        4.28049
        11         1        2.00000        1.48050       13.07913        5.76557
        12         1        2.00000        1.48050       13.07913        2.79540
        13         1        2.00000        1.74057        2.46986        1.31034
        14         1        2.00000        1.74057        2.46986        4.28049
        15         1        2.00000        2.00000       16.00582        5.76556
        16         1        2.00000        2.00000       16.00582        2.79539
        17         1        2.00000        2.26031        5.39636        1.31034
        18         1        2.00000        2.26031        5.39636        4.28049
        19         1        2.00000        2.51966       18.93230        5.76557
        20         1        2.00000        2.51966       18.93230        2.79540
        21         1        2.00000        2.77973        8.32248        1.31034
        22         1        2.00000        2.77973        8.32248        4.28049
        23         1        2.00000        3.03924       21.85871        2.79542
        24         1        2.00000        3.03924       21.85871        5.76558
        25         1        2.00000        3.29883       11.24879        1.31034
        26         1        2.00000        3.29883       11.24879        4.28048
        27         1        2.00000        3.55858        0.63967        5.76559
        28         1        2.00000        3.55866        0.63969        2.79542
        29         1        2.00000        3.81793       14.17551        1.31033
        30         1        2.00000        3.81793       14.17553        4.28048
        31         1        2.00000        4.07839        3.56639        5.76559
        32         1        2.00000        4.07839        3.56639        2.79542
        33         1        2.00000        4.33790       17.10228        4.28049
        34         1        2.00000        4.33790       17.10228        1.31031
        35         1        2.00000        4.59845        6.49248        5.76559
        36         1        2.00000        4.59853        6.49250        2.79542
        37         1        2.00000        4.85756       20.02849        1.31033
        38         1        2.00000        4.85756       20.02849        4.28049
        39         1        2.00000        5.11747        9.41838        5.76559
        40         1        2.00000        5.11763        9.41840        2.79542
        41         1        2.00000        5.37682       22.95523        1.31031
        42         1        2.00000        5.37682       22.95523        4.28053
        43         1        2.00000        5.63593       12.34522        5.76558
        44         1        2.00000        5.63617       12.34522        2.79541
        45         1        2.00000        5.89600        1.73641        1.31027
        46         1        2.00000        5.89600        1.73641        4.28057
        47         1        2.00000        6.15527       15.27187        5.76558
        48         1        2.00000        6.15527       15.27184        2.79541
        49         1        2.00000        6.41677        4.66241        1.31024
        50         1        2.00000        6.41677        4.66241        4.28060
        51         1        2.00000        6.67628       18.19832        5.76559
        52         1        2.00000        6.67636       18.19835        2.79542
        53         1        2.00000        6.93699        7.58826        1.31023
        54         1        2.00000        6.93699        7.58826        4.28061
        55         1        2.00000        7.19498       21.12497        5.76559
        56         1        2.00000        7.19514       21.12499        2.79542
        57         1        2.00000        7.45465       10.51495        1.31012
        58         1        2.00000        7.45465       10.51495        4.28072
        59         1        2.00000        7.71400       24.05278        2.79542
        60         1        2.00000        7.71400       24.05299        5.76559
        61         1        2.00000        7.97295       13.44172        1.31011
        62         1        2.00000        7.97295       13.44172        4.28073
        63         1        2.00000        8.23374        2.83192        2.79542
        64         1        2.00000        8.23430        2.83214        5.76559
        65         1        2.00000        8.49333       16.36673        4.28065
        66         1        2.00000        8.49333       16.36673        1.31019
        67         1        2.00000        8.75587        5.75739        2.79543
        68         1        2.00000        8.75659        5.75732        5.76560
        69         1        2.00000        9.01490       19.29509        1.31016
        70         1        2.00000        9.01490       19.29509        4.28068
        71         1        2.00000        9.27409        8.68582        2.79542
        72         1        2.00000        9.27465        8.68563        5.76559
        73         1        2.00000        9.53049       22.22393        1.31006
        74         1        2.00000        9.53049       22.22393        4.28079
        75         1        2.00000        9.79039       11.61206        2.79542
        76         1        2.00000        9.79167       11.61288        5.76559
        77         1        2.00000       10.05326        1.00361        4.28031
        78         1        2.00000       10.05326        1.00361        1.31055
        79         1        2.00000       10.31037       14.53424        2.79542
        80         1        2.00000       10.31285       14.53506        5.76559
        81         1        2.00000       10.57339        3.92403        1.31138
        82         1        2.00000       10.57339        3.92403        4.27947
        83         1        2.00000       10.82915       17.46099        2.79542
        84         1        2.00000       10.83170       17.46070        5.76559
        85         1        2.00000       11.09393        6.85517        1.31146
        86         1        2.00000       11.09393        6.85517        4.27940
        87         1        2.00000       11.34945       20.40021        2.79543
        88         1        2.00000       11.35224       20.39869        5.76560
        89         1        2.00000       11.60912        9.78798        1.31049
        90         1        2.00000       11.60912        9.78798        4.28037
        91         1        2.00000       11.86647       23.32008        2.79543
        92         1        2.00000       11.86783       23.32020        5.76560
        93         1        2.00000       12.13388       12.70185        1.31328
        94         1        2.00000       12.13388       12.70185        4.27757
        95         1        2.00000       12.39874        2.09321        2.79543
        96         1        2.00000       12.40018        2.09444        5.76560
        97         1        2.00000       12.64939       15.62278        1.31567
        98         1        2.00000       12.64939       15.62278        4.27519
        99         1        2.00000       12.90395        5.01742        5.76560
       100         1        2.00000       12.90914        5.01556        2.79543
       101         1        2.00000       13.15691       18.56917        1.31557
       102         1        2.00000       13.15691       18.56917        4.27529
       103         1        2.00000       13.42369        7.97128        2.79543
       104         1        2.00000       13.42648        7.96722        5.76560
       105         1        2.00000       13.69405       21.50674        1.31287
       106         1        2.00000       13.69405       21.50674        4.27799
       107         1        2.00000       13.95651       10.87091        5.76560
       108         1        2.00000       13.95739       10.87740        2.79543
       109         1        2.00000       14.21339        0.24856        1.30807
       110         1        2.00000       14.21339        0.24856        4.28281
       111         1        2.00000       14.46492       13.77573        5.76560
       112         1        2.00000       14.50323       13.78510        2.79543
       113         1        2.00000       14.74885        3.18358        4.27801
       114         1        2.00000       14.74885        3.18358        1.31286
       115         1        2.00000       14.93971       16.73649        5.76560
       116         1        2.00000       14.98362       16.72503        2.79543
       117         1        2.00000       15.20760        6.15104        4.27322
       118         1        2.00000       15.20760        6.15104        1.31765
       119         1        2.00000       15.47078       19.69760        5.76560
       120         1        2.00000       15.48643       19.68533        2.79543
       121         1        2.00000       15.79663        9.04868        1.31091
       122         1        2.00000       15.79663        9.04868        4.27996
       123         1        2.00000       16.08934       22.57830        5.76561
       124         1        2.00000       16.09485       22.57996        2.79544
       125         1        2.00000       16.31309       11.93692        1.30827
       126         1        2.00000       16.31309       11.93692        4.28260
       127         1        2.00000       16.54171        1.29327        5.76561
       128         1        2.00000       16.54323        1.29109        2.79544
       129         1        2.00000       16.82596       14.87742        4.36976
       130         1        2.00000       16.82596       14.87742        1.22111
       131         1        2.00000       16.93700        4.39415        5.76560
       132         1        2.00000       17.12954        4.39342        2.79543
       133         1        2.00000       17.21926       17.89430        4.32221
       134         1        2.00000       17.21926       17.89430        1.26865
       135         1        2.00000       17.55931        7.22086        5.76560
       136         1        2.00000       17.56793        7.18828        2.79543
       137         1        2.00000       17.88715       20.70401        1.31331
       138         1        2.00000       17.88715       20.70401        4.27756
       139         1        2.00000       18.22960       10.06152        5.76561
       140         1        2.00000       18.23311       10.01806        2.79544
       141         1        2.00000       18.59392       23.52836        4.27928
       142         1        2.00000       18.59392       23.52836        1.31161
       143         1        2.00000       18.63966       12.89663        2.79545
       144         1        2.00000       18.67989       13.05648        5.76561
       145         1        2.00000       18.75939        2.28862        4.20922
       146         1        2.00000       18.75947        2.28862        1.38168
       147         1        2.00000       18.86301       15.74150        2.79545
       148         1        2.00000       20.63391        3.66864        2.79545
       149         1        2.00000       20.73752       14.36145        4.20922
       150         1        2.00000       20.73752       14.36145        1.38168
       151         1        2.00000       20.81703        0.98365        5.76562
       152         1        2.00000       20.85734        0.82380        2.79545
       153         1        2.00000       20.90300       11.45552        4.27929
       154         1        2.00000       20.90300       11.45552        1.31161
       155         1        2.00000       21.26381       22.09089        2.79546
       156         1        2.00000       21.26740       22.13435        5.76563
       157         1        2.00000       21.60985        8.63118        4.27758
       158         1        2.00000       21.60985        8.63118        1.31334
       159         1        2.00000       21.92906       19.26112        2.79546
       160         1        2.00000       21.93761       19.29367        5.76563
       161         1        2.00000       22.27774        5.82145        4.32224
       162         1        2.00000       22.27774        5.82147        1.26868
       163         1        2.00000       22.36738       16.46623        2.79546
       164         1        2.00000       22.56000       16.46698        5.76563
       165         1        2.00000       22.67103        2.80459        4.36978
       166         1        2.00000       22.67103        2.80459        1.22113
       167         1        2.00000       22.95377       13.36390        2.79546
       168         1        2.00000       22.95521       13.36610        5.76563
       169         1        2.00000       23.18383       24.00975        1.30829
       170         1        2.00000       23.18383       24.00975        4.28263
       171         1        2.00000       23.40207       10.50713        2.79546
       172         1        2.00000       23.40765       10.50546        5.76563
       173         1        2.00000       23.70029       21.12152        1.31094
       174         1        2.00000       23.70029       21.12152        4.27998
       175         1        2.00000       24.01057        7.61248        2.79546
       176         1        2.00000       24.02621        7.62477        5.76563
       177         1        2.00000       24.28932       18.22387        4.27325
       178         1        2.00000       24.28932       18.22387        1.31768
       179         1        2.00000       24.51330        4.65219        2.79546
       180         1        2.00000       24.55729        4.66364        5.76563
       181         1        2.00000       24.74815       15.25641        1.31289
       182         1        2.00000       24.74815       15.25641        4.27804
       183         1        2.00000       24.99377        1.71227        2.79546
       184         1        2.00000       25.03208        1.70287        5.76563
       185         1        2.00000       25.28353       12.32139        1.30809
       186         1        2.00000       25.28353       12.32139        4.28283
       187         1        2.00000       25.53953       22.95024        2.79546
       188         1        2.00000       25.54040       22.94374        5.76563
       189         1        2.00000       25.80287        9.43390        1.31291
       190         1        2.00000       25.80287        9.43390        4.27802
       191         1        2.00000       26.07052       20.04006        5.76563
       192         1        2.00000       26.07331       20.04409        2.79546
       193         1        2.00000       26.34009        6.49634        1.31561
       194         1        2.00000       26.34009        6.49634        4.27532
       195         1        2.00000       26.58778       17.08839        2.79546
       196         1        2.00000       26.59305       17.09023        5.76563
       197         1        2.00000       26.84761        3.54994        1.31571
       198         1        2.00000       26.84761        3.54994        4.27523
       199         1        2.00000       27.09674       14.16728        5.76563
       200         1        2.00000       27.09818       14.16604        2.79546
       201         1        2.00000       27.36304        0.62899        1.31333
       202         1        2.00000       27.36304        0.62899        4.27761
       203         1        2.00000       27.62917       11.24736        5.76563
       204         1        2.00000       27.63045       11.24722        2.79546
       205         1        2.00000       27.88780       21.86081        1.31053
       206         1        2.00000       27.88780       21.86081        4.28041
       207         1        2.00000       28.14468        8.32586        5.76563
       208         1        2.00000       28.14747        8.32736        2.79546
       209         1        2.00000       28.40299       18.92800        1.31150
       210         1        2.00000       28.40299       18.92800        4.27943
       211         1        2.00000       28.66529        5.38786        5.76564
       212         1        2.00000       28.66785        5.38815        2.79547
       213         1        2.00000       28.92361       15.99686        1.31142
       214         1        2.00000       28.92361       15.99686        4.27951
       215         1        2.00000       29.18415        2.46223        5.76564
       216         1        2.00000       29.18663        2.46141        2.79547
       217         1        2.00000       29.44366       13.07645        1.31059
       218         1        2.00000       29.44366       13.07645        4.28035
       219         1        2.00000       29.70533       23.68569        5.76564
       220         1        2.00000       29.70660       23.68487        2.79547
       221         1        2.00000       29.96643       10.15108        1.31010
       222         1        2.00000       29.96643       10.15108        4.28083
       223         1        2.00000       30.22227       20.75844        5.76564
       224         1        2.00000       30.22283       20.75866        2.79547
       225         1        2.00000       30.48210        7.22226        1.31021
       226         1        2.00000       30.48210        7.22226        4.28073
       227         1        2.00000       30.74041       17.83015        5.76564
       228         1        2.00000       30.74105       17.83022        2.79547
       229         1        2.00000       31.00367        4.29387        1.31024
       230         1        2.00000       31.00367        4.29387        4.28070
       231         1        2.00000       31.26262       14.90497        5.76564
       232         1        2.00000       31.26318       14.90476        2.79547
       233         1        2.00000       31.52405        1.36889        1.31016
       234         1        2.00000       31.52405        1.36889        4.28078
       235         1        2.00000       31.78292       11.97994        2.79547
       236         1        2.00000       31.78300       11.98014        5.76564
       237         1        2.00000       32.04235       22.58779        1.31017
       238         1        2.00000       32.04235       22.58779        4.28077
       239         1        2.00000       32.30186        9.05216        2.79547
       240         1        2.00000       32.30202        9.05211        5.76564
       241         1        2.00000       32.55993       19.66109        1.31028
       242         1        2.00000       32.55993       19.66109        4.28066
       243         1        2.00000       32.82064        6.12549        2.79547
       244         1        2.00000       32.82072        6.12549        5.76564
       245         1        2.00000       33.08015       16.73524        1.31029
       246         1        2.00000       33.08015       16.73524        4.28065
       247         1        2.00000       33.34165        3.19899        2.79547
       248         1        2.00000       33.34173        3.19901        5.76564
       249         1        2.00000       33.60100       13.80924        1.31032
       250         1        2.00000       33.60100       13.80924        4.28062
       251         1        2.00000       33.86083        0.27236        2.79547
       252         1        2.00000       33.86099        0.27236        5.76564
       253         1        2.00000       34.12010       10.88240        1.31036
       254         1        2.00000       34.12010       10.88240        4.28058
       255         1        2.00000       34.37937       21.49121        2.79547
       256         1        2.00000       34.37945       21.49119        5.76564
       257         1        2.00000       34.63944        7.95563        1.31039
       258         1        2.00000       34.63944        7.95563        4.28055
       259         1        2.00000       34.89847       18.56531        2.79547
       260         1        2.00000       34.89855       18.56531        5.76564
       261         1        2.00000       35.15910        5.02942        1.31039
       262         1        2.00000       35.15910        5.02942        4.28056
       263         1        2.00000       35.41853       15.63919        2.79547
       264         1        2.00000       35.41861       15.63919        5.76564
       265         1        2.00000       35.67899        2.10268        1.31039
       266         1        2.00000       35.67899        2.10268        4.28055
       267         1        2.00000       35.93834       12.71250        2.79547
       268         1        2.00000       35.93834       12.71250        5.76564
       269         1        2.00000       36.19809       23.32160        1.31040
       270         1        2.00000       36.19809       23.32160        4.28054
       271         1        2.00000       36.45768        9.78585        2.79548
       272         1        2.00000       36.45776        9.78585        5.76564
       273         1        2.00000       36.71719       20.39531        1.31040
       274         1        2.00000       36.71719       20.39531        4.28054
       275         1        2.00000       36.97734        6.85947        2.79548
       276         1        2.00000       36.97734        6.85947        5.76564
       277         1        2.00000       37.23669       17.46919        4.28055
       278         1        2.00000       37.23669       17.46919        1.31039
       279         1        2.00000       37.49692        3.93297        2.79547
       280         1        2.00000       37.49692        3.93297        5.76564
       281         1        2.00000       37.75635       14.54267        4.28055
       282         1        2.00000       37.75635       14.54267        1.31040
       283         1        2.00000       38.01649        1.00629        2.79548
       284         1        2.00000       38.01649        1.00627        5.76564
       285         1        2.00000       38.27592       11.61604        4.28055
       286         1        2.00000       38.27592       11.61604        1.31040
       287         1        2.00000       38.53575       22.22553        2.79548
       288         1        2.00000       38.53575       22.22553        5.76564
       289         1        2.00000       38.79550        8.68959        4.28055
       290         1        2.00000       38.79550        8.68959        1.31039
       291         1        2.00000       39.05509       19.29924        2.79547
       292         1        2.00000       39.05509       19.29924        5.76564
       293         1        2.00000       39.31516        5.76311        4.28055
       294         1        2.00000       39.31516        5.76311        1.31039
       295         1        2.00000       39.57451       16.37281        2.79547
       296         1        2.00000       39.57451       16.37281        5.76564
       297         1        2.00000       39.83466        2.83651        4.28055
       298         1        2.00000       39.83466        2.83651        1.31039
       299         1        2.00000       40.09409       13.44621        2.79547
       300         1        2.00000       40.09409       13.44621        5.76564
       301         1        2.00000       40.35415       24.05572        4.28055
       302         1        2.00000       40.35415       24.05572        1.31039
       303         1        2.00000       40.61366       10.51973        2.79547
       304         1        2.00000       40.61366       10.51973        5.76564
       305         1        2.00000       40.87349       21.12946        4.28056
       306         1        2.00000       40.87349       21.12946        1.31039
       307         1        2.00000       41.13324        7.59326        2.79546
       308         1        2.00000       41.13324        7.59328        5.76565
       309         1        2.00000       41.39275       18.20303        4.28056
       310         1        2.00000       41.39275       18.20303        1.31039
       311         1        2.00000       41.65282        4.66663        2.79546
       312         1        2.00000       41.65282        4.66663        5.76565
       313         1        2.00000       41.91225       15.27633        4.28056
       314         1        2.00000       41.91225       15.27633        1.31039
       315         1        2.00000       42.17256        1.74013        2.79546
       316         1        2.00000       42.17256        1.74013        5.76565
       317         1        2.00000       42.43191       12.34986        4.28056
       318         1        2.00000       42.43191       12.34986        1.31039
       319         1        2.00000       42.69197       22.95968        2.79546
       320         1        2.00000       42.69197       22.95968        5.76566
       321         1        2.00000       42.95148        9.42345        4.28056
       322         1        2.00000       42.95148        9.42345        1.31039
       323         1        2.00000       43.21115       20.03337        2.79546
       324         1        2.00000       43.21115       20.03337        5.76566
       325         1        2.00000       43.47082        6.49683        4.28056
       326         1        2.00000       43.47090        6.49680        1.31039
       327         1        2.00000       43.73017       17.10665        2.79547
       328         1        2.00000       43.73017       17.10665        5.76564
       329         1        2.00000       43.99064        3.57011        4.28055
       330         1        2.00000       43.99064        3.57011        1.31039
       331         1        2.00000       44.25015       14.17988        2.79548
       332         1        2.00000       44.25015       14.17988        5.76564
       333         1        2.00000       44.51069        0.64401        4.28055
       334         1        2.00000       44.51077        0.64399        1.31039
       335         1        2.00000       44.76981       11.25367        2.79547
       336         1        2.00000       44.76981       11.25367        5.76564
       337         1        2.00000       45.02971       21.86378        4.28055
       338         1        2.00000       45.02987       21.86375        1.31039
       339         1        2.00000       45.28906        8.32692        2.79550
       340         1        2.00000       45.28906        8.32692        5.76561
       341         1        2.00000       45.54817       18.93694        4.28055
       342         1        2.00000       45.54841       18.93694        1.31039
       343         1        2.00000       45.80824        5.40008        2.79553
       344         1        2.00000       45.80824        5.40008        5.76557
       345         1        2.00000       46.06751       16.01029        4.28055
       346         1        2.00000       46.06751       16.01031        1.31039
       347         1        2.00000       46.32902        2.47409        2.79556
       348         1        2.00000       46.32902        2.47409        5.76554
       349         1        2.00000       46.58853       13.08384        4.28055
       350         1        2.00000       46.58861       13.08381        1.31039
       351         1        2.00000       46.84923       23.69390        2.79558
       352         1        2.00000       46.84923       23.69390        5.76554
       353         1        2.00000       47.10723       10.15719        4.28055
       354         1        2.00000       47.10739       10.15716        1.31039
       355         1        2.00000       47.36690       20.76720        5.76542
       356         1        2.00000       47.36690       20.76720        2.79569
       357         1        2.00000       47.62624        7.22916        4.28055
       358         1        2.00000       47.62624        7.22938        1.31039
       359         1        2.00000       47.88520       17.84043        2.79570
       360         1        2.00000       47.88520       17.84043        5.76541
       361         1        2.00000       48.14598        4.30457        1.31039
       362         1        2.00000       48.14654        4.30435        4.28055
       363         1        2.00000       48.40557       14.91543        2.79561
       364         1        2.00000       48.40557       14.91543        5.76550
       365         1        2.00000       48.66811        1.37910        1.31039
       366         1        2.00000       48.66883        1.37918        4.28055
       367         1        2.00000       48.92714       11.98707        2.79565
       368         1        2.00000       48.92714       11.98707        5.76546
       369         1        2.00000       49.18633       22.59633        1.31039
       370         1        2.00000       49.18689       22.59653        4.28055
       371         1        2.00000       49.44273        9.05822        2.79575
       372         1        2.00000       49.44273        9.05822        5.76535
       373         1        2.00000       49.70264       19.67010        1.31039
       374         1        2.00000       49.70392       19.66928        4.28055
       375         1        2.00000       49.96550        6.13288        2.79527
       376         1        2.00000       49.96550        6.13288        5.76584
       377         1        2.00000       50.22262       16.74792        1.31039
       378         1        2.00000       50.22509       16.74709        4.28055
       379         1        2.00000       50.48564        3.21246        2.79443
       380         1        2.00000       50.48564        3.21246        5.76668
       381         1        2.00000       50.74140       13.82115        1.31039
       382         1        2.00000       50.74395       13.82146        4.28055
       383         1        2.00000       51.00617        0.28132        2.79435
       384         1        2.00000       51.00617        0.28132        5.76676
       385         1        2.00000       51.26169       10.88194        1.31039
       386         1        2.00000       51.26449       10.88344        4.28055
       387         1        2.00000       51.52136       21.49418        2.79532
       388         1        2.00000       51.52136       21.49418        5.76578
       389         1        2.00000       51.77871        7.96208        1.31039
       390         1        2.00000       51.78007        7.96196        4.28055
       391         1        2.00000       52.04613       18.58031        2.79252
       392         1        2.00000       52.04613       18.58031        5.76858
       393         1        2.00000       52.31098        5.04326        1.31038
       394         1        2.00000       52.31242        5.04205        4.28055
       395         1        2.00000       52.56163       15.65938        2.79014
       396         1        2.00000       52.56163       15.65938        5.77096
       397         1        2.00000       52.81619        2.11907        4.28055
       398         1        2.00000       52.82138        2.12093        1.31039
       399         1        2.00000       53.06916       12.71298        2.79024
       400         1        2.00000       53.06916       12.71298        5.77087
       401         1        2.00000       53.33593       23.31088        1.31038
       402         1        2.00000       53.33872       23.31493        4.28055
       403         1        2.00000       53.60630        9.77540        2.79294
       404         1        2.00000       53.60630        9.77540        5.76816
       405         1        2.00000       53.86876       20.41125        4.28055
       406         1        2.00000       53.86964       20.40475        1.31038
       407         1        2.00000       54.12563        6.88794        2.79774
       408         1        2.00000       54.12563        6.88794        5.76335
       409         1        2.00000       54.37716       17.50643        4.28055
       410         1        2.00000       54.41548       17.49706        1.31038
       411         1        2.00000       54.66110        3.95289        2.79295
       412         1        2.00000       54.66110        3.95289        5.76815
       413         1        2.00000       54.85196       14.54566        4.28055
       414         1        2.00000       54.89586       14.55711        1.31038
       415         1        2.00000       55.11985        0.98546        5.77293
       416         1        2.00000       55.11985        0.98546        2.78816
       417         1        2.00000       55.38303       11.58453        4.28055
       418         1        2.00000       55.39868       11.59682        1.31038
       419         1        2.00000       55.70887       22.23347        2.79491
       420         1        2.00000       55.70887       22.23347        5.76619
       421         1        2.00000       56.00159        8.70384        4.28055
       422         1        2.00000       56.00710        8.70219        1.31038
       423         1        2.00000       56.22534       19.34522        2.79754
       424         1        2.00000       56.22534       19.34522        5.76355
       425         1        2.00000       56.45396        5.84323        4.28054
       426         1        2.00000       56.45547        5.84540        1.31037
       427         1        2.00000       56.73821       16.40473        5.67639
       428         1        2.00000       56.73821       16.40473        2.88470
       429         1        2.00000       56.84925        2.74234        4.28055
       430         1        2.00000       57.04178        2.74307        1.31038
       431         1        2.00000       57.13151       13.38785        5.72394
       432         1        2.00000       57.13151       13.38785        2.83716
       433         1        2.00000       57.47156       24.06130        4.28055
       434         1        2.00000       57.48018       24.09387        1.31038
       435         1        2.00000       57.79940       10.57814        5.76859
       436         1        2.00000       57.79940       10.57814        2.79250
       437         1        2.00000       58.14184       21.22063        4.28054
       438         1        2.00000       58.14536       21.26410        1.31037
       439         1        2.00000       58.50616        7.75380        5.76687
       440         1        2.00000       58.50616        7.75380        2.79421
       441         1        2.00000       58.55190       18.38552        1.31037
       442         1        2.00000       58.59213       18.22568        4.28054
       443         1        2.00000       58.67164        4.84787        5.83694
       444         1        2.00000       58.67172        4.84787        2.72414
       445         1        2.00000       58.77525       15.54066        1.31037
       446         1        2.00000       60.54616        3.46782        1.31036
       447         1        2.00000       60.64977       16.92070        5.83693
       448         1        2.00000       60.64977       16.92070        2.72413
       449         1        2.00000       60.72928        6.15285        4.28053
       450         1        2.00000       60.76959        6.31269        1.31036
       451         1        2.00000       60.81525       19.82663        5.76686
       452         1        2.00000       60.81525       19.82663        2.79420
       453         1        2.00000       61.17605        9.19126        1.31036
       454         1        2.00000       61.17965        9.14780        4.28053
       455         1        2.00000       61.52209       22.65097        5.76857
       456         1        2.00000       61.52209       22.65097        2.79248
       457         1        2.00000       61.84131       12.02104        1.31036
       458         1        2.00000       61.84985       11.98847        4.28052
       459         1        2.00000       62.18998        1.31502        5.72391
       460         1        2.00000       62.18998        1.31502        2.83714
       461         1        2.00000       62.27963       14.81590        1.31036
       462         1        2.00000       62.47224       14.81518        4.28052
       463         1        2.00000       62.58328        4.33190        5.67637
       464         1        2.00000       62.58328        4.33190        2.88468
       465         1        2.00000       62.86602       17.91823        1.31036
       466         1        2.00000       62.86745       17.91606        4.28052
       467         1        2.00000       63.09607        7.27241        2.79752
       468         1        2.00000       63.09607        7.27241        5.76353
       469         1        2.00000       63.31431       20.77503        1.31036
       470         1        2.00000       63.31990       20.77669        4.28052
       471         1        2.00000       63.61254       10.16064        2.79488
       472         1        2.00000       63.61254       10.16064        5.76617
       473         1        2.00000       63.92281       23.66968        1.31035
       474         1        2.00000       63.93846       23.65739        4.28052
       475         1        2.00000       64.20156       13.05829        5.77290
       476         1        2.00000       64.20156       13.05829        2.78813
       477         1        2.00000       64.42555        2.48430        1.31035
       478         1        2.00000       64.46953        2.47283        4.28052
       479         1        2.00000       64.66039       16.02574        2.79292
       480         1        2.00000       64.66039       16.02574        5.76812
       481         1        2.00000       64.90601        5.42423        1.31035
       482         1        2.00000       64.94433        5.43362        4.28052
       483         1        2.00000       65.19577       18.96077        2.79772
       484         1        2.00000       65.19577       18.96077        5.76332
       485         1        2.00000       65.45177        8.33192        1.31035
       486         1        2.00000       65.45265        8.33842        4.28052
       487         1        2.00000       65.71511       21.84825        2.79290
       488         1        2.00000       65.71511       21.84825        5.76813
       489         1        2.00000       65.98276       11.24210        4.28052
       490         1        2.00000       65.98556       11.23807        1.31035
       491         1        2.00000       66.25225        0.64015        2.79021
       492         1        2.00000       66.25225        0.64015        5.77083
       493         1        2.00000       66.50003       14.19376        1.31034
       494         1        2.00000       66.50530       14.19190        4.28052
       495         1        2.00000       66.75986        3.58655        2.79011
       496         1        2.00000       66.75986        3.58655        5.77093
       497         1        2.00000       67.00899       17.11488        4.28051
       498         1        2.00000       67.01043       17.11611        1.31034
       499         1        2.00000       67.27528        6.50747        2.79249
       500         1        2.00000       67.27528        6.50747        5.76854
       501         1        2.00000       67.54142       20.03479        4.28051
       502         1        2.00000       67.54269       20.03494        1.31034
       503         1        2.00000       67.80005        9.42135        2.79529
       504         1        2.00000       67.80005        9.42135        5.76575
       505         1        2.00000       68.05692       22.95630        4.28051
       506         1        2.00000       68.05972       22.95478        1.31034
       507         1        2.00000       68.31524       12.35415        2.79431
       508         1        2.00000       68.31524       12.35415        5.76671
       509         1        2.00000       68.57754        1.74863        4.28051
       510         1        2.00000       68.58009        1.74834        1.31034
       511         1        2.00000       68.83585       15.28529        2.79439
       512         1        2.00000       68.83585       15.28529        5.76664
       513         1        2.00000       69.09640        4.67426        4.28051
       514         1        2.00000       69.09887        4.67508        1.31034
       515         1        2.00000       69.35591       18.20571        2.79522
       516         1        2.00000       69.35591       18.20571        5.76580
       517         1        2.00000       69.61757        7.59647        4.28051
       518         1        2.00000       69.61885        7.59729        1.31034
       519         1        2.00000       69.87868       21.13108        2.79571
       520         1        2.00000       69.87868       21.13108        5.76531
       521         1        2.00000       70.13452       10.52369        4.28051
       522         1        2.00000       70.13507       10.52350        1.31034
       523         1        2.00000       70.39427       24.05990        2.79561
       524         1        2.00000       70.39427       24.05990        5.76541
       525         1        2.00000       70.65266       13.45201        4.28051
       526         1        2.00000       70.65330       13.45194        1.31034
       527         1        2.00000       70.91592        2.84262        2.79557
       528         1        2.00000       70.91592        2.84262        5.76545
       529         1        2.00000       71.17487       16.37718        4.28051
       530         1        2.00000       71.17543       16.37740        1.31034
       531         1        2.00000       71.43629        5.76760        2.79565
       532         1        2.00000       71.43629        5.76760        5.76537
       533         1        2.00000       71.69524       19.30200        4.28050
       534         1        2.00000       71.69516       19.30221        1.31034
       535         1        2.00000       71.95459        8.69437        2.79564
       536         1        2.00000       71.95459        8.69437        5.76538
       537         1        2.00000       72.21426       22.23004        4.28051
       538         1        2.00000       72.21410       22.23000        1.31034
       539         1        2.00000       72.47218       11.62107        2.79552
       540         1        2.00000       72.47218       11.62107        5.76548
       541         1        2.00000       72.73288        1.01098        1.31034
       542         1        2.00000       72.73296        1.01100        4.28051
       543         1        2.00000       72.99239       14.54692        2.79551
       544         1        2.00000       72.99239       14.54692        5.76549
       545         1        2.00000       73.25390        3.93751        1.31034
       546         1        2.00000       73.25398        3.93748        4.28051
       547         1        2.00000       73.51325       17.47291        2.79548
       548         1        2.00000       73.51325       17.47291        5.76551
       549         1        2.00000       73.77308        6.86413        1.31034
       550         1        2.00000       73.77324        6.86413        4.28051
       551         1        2.00000       74.03235       20.39975        2.79544
       552         1        2.00000       74.03235       20.39975        5.76556
       553         1        2.00000       74.29162        9.79095        1.31033
       554         1        2.00000       74.29170        9.79097        4.28050
       555         1        2.00000       74.55168       23.32652        5.76559
       556         1        2.00000       74.55168       23.32652        2.79542
       557         1        2.00000       74.81071       12.71685        1.31033
       558         1        2.00000       74.81079       12.71685        4.28049
       559         1        2.00000       75.07134        2.10707        5.76559
       560         1        2.00000       75.07134        2.10707        2.79542
       561         1        2.00000       75.33077       15.64296        1.31032
       562         1        2.00000       75.33085       15.64296        4.28049
       563         1        2.00000       75.59124        5.03382        2.79542
       564         1        2.00000       75.59124        5.03382        5.76560
       565         1        2.00000       75.85059       18.56966        1.31032
       566         1        2.00000       75.85059       18.56966        4.28049
       567         1        2.00000       76.11034        7.96056        2.79540
       568         1        2.00000       76.11034        7.96056        5.76560
       569         1        2.00000       76.36993       21.49631        1.31033
       570         1        2.00000       76.37001       21.49631        4.28049
       571         1        2.00000       76.62944       10.88685        2.79540
       572         1        2.00000       76.62944       10.88685        5.76560
       573         1        2.00000       76.88958        0.27702        1.31033
       574         1        2.00000       76.88958        0.27702        4.28050
       575         1        2.00000       77.14893       13.81296        5.76557
       576         1        2.00000       77.14893       13.81296        2.79539
       577         1        2.00000       77.40916        3.20353        1.31034
       578         1        2.00000       77.40916        3.20353        4.28051
       579         1        2.00000       77.66859       16.73949        5.76557
       580         1        2.00000       77.66859       16.73949        2.79538
       581         1        2.00000       77.92874        6.13020        1.31033
       582         1        2.00000       77.92874        6.13022        4.28051
       583         1        2.00000       78.18817       19.66611        5.76558
       584         1        2.00000       78.18817       19.66611        2.79539
       585         1        2.00000       78.44800        9.05663        1.31033
       586         1        2.00000       78.44800        9.05663        4.28050
       587         1        2.00000       78.70775       22.59257        5.76559
       588         1        2.00000       78.70775       22.59257        2.79541
       589         1        2.00000       78.96734       11.98291        1.31032
       590         1        2.00000       78.96734       11.98291        4.28049
       591         1        2.00000       79.22740        1.37338        5.76559
       592         1        2.00000       79.22740        1.37338        2.79542
       593         1        2.00000       79.48675       14.90937        1.31030
       594         1        2.00000       79.48675       14.90937        4.28046
       595         1        2.00000       79.74690        4.29998        5.76559
       596         1        2.00000       79.74690        4.29998        2.79542
       597         2       -2.00000        0.18192        5.76321        1.31034
       598         2       -2.00000        0.18192        5.76321        4.28050
       599         2       -2.00000        0.44183       19.29919        5.76557
       600         2       -2.00000        0.44183       19.29919        2.79540
       601         2       -2.00000        0.70150        8.68961        1.31033
       602         2       -2.00000        0.70150        8.68961        4.28049
       603         2       -2.00000        0.96125       22.22555        5.76558
       604         2       -2.00000        0.96125       22.22555        2.79541
       605         2       -2.00000        1.22100       11.61600        1.31033
       606         2       -2.00000        1.22100       11.61600        4.28048
       607         2       -2.00000        1.48058        1.00637        5.76559
       608         2       -2.00000        1.48058        1.00637        2.79542
       609         2       -2.00000        1.74049       14.54257        1.31031
       610         2       -2.00000        1.74049       14.54260        4.28046
       611         2       -2.00000        2.00008        3.93309        5.76559
       612         2       -2.00000        2.00008        3.93309        2.79542
       613         2       -2.00000        2.26015       17.46910        1.31031
       614         2       -2.00000        2.26015       17.46910        4.28047
       615         2       -2.00000        2.51974        6.85957        5.76559
       616         2       -2.00000        2.51974        6.85957        2.79542
       617         2       -2.00000        2.77965       20.39526        1.31034
       618         2       -2.00000        2.77965       20.39526        4.28048
       619         2       -2.00000        3.03932        9.78588        2.79542
       620         2       -2.00000        3.03932        9.78588        5.76558
       621         2       -2.00000        3.29883       23.32167        4.28049
       622         2       -2.00000        3.29883       23.32167        1.31034
       623         2       -2.00000        3.55858       12.71243        5.76557
       624         2       -2.00000        3.55866       12.71243        2.79541
       625         2       -2.00000        3.81801        2.10280        1.31034
       626         2       -2.00000        3.81801        2.10280        4.28050
       627         2       -2.00000        4.07823       15.63907        5.76557
       628         2       -2.00000        4.07831       15.63907        2.79540
       629         2       -2.00000        4.33798        5.02957        1.31033
       630         2       -2.00000        4.33798        5.02957        4.28051
       631         2       -2.00000        4.59829       18.56521        5.76558
       632         2       -2.00000        4.59829       18.56521        2.79541
       633         2       -2.00000        4.85772        7.95573        1.31033
       634         2       -2.00000        4.85772        7.95573        4.28051
       635         2       -2.00000        5.11731       21.49119        5.76559
       636         2       -2.00000        5.11747       21.49121        2.79542
       637         2       -2.00000        5.37698       10.88238        1.31030
       638         2       -2.00000        5.37698       10.88238        4.28052
       639         2       -2.00000        5.63609        0.27248        2.79542
       640         2       -2.00000        5.63593        0.27251        5.76559
       641         2       -2.00000        5.89600       13.80910        1.31025
       642         2       -2.00000        5.89600       13.80910        4.28057
       643         2       -2.00000        6.15543        3.19918        2.79542
       644         2       -2.00000        6.15535        3.19920        5.76559
       645         2       -2.00000        6.41661       16.73505        4.28060
       646         2       -2.00000        6.41661       16.73505        1.31023
       647         2       -2.00000        6.67652        6.12566        5.76559
       648         2       -2.00000        6.67652        6.12566        2.79542
       649         2       -2.00000        6.93675       19.66099        1.31022
       650         2       -2.00000        6.93675       19.66099        4.28061
       651         2       -2.00000        7.19530        9.05221        5.76559
       652         2       -2.00000        7.19546        9.05226        2.79542
       653         2       -2.00000        7.45433       22.58781        1.31011
       654         2       -2.00000        7.45433       22.58781        4.28073
       655         2       -2.00000        7.71416       11.98006        5.76559
       656         2       -2.00000        7.71424       11.97987        2.79542
       657         2       -2.00000        7.97295        1.36908        4.28072
       658         2       -2.00000        7.97295        1.36908        1.31013
       659         2       -2.00000        8.23366       14.90449        2.79542
       660         2       -2.00000        8.23430       14.90473        5.76559
       661         2       -2.00000        8.49349        4.29409        1.31021
       662         2       -2.00000        8.49349        4.29409        4.28064
       663         2       -2.00000        8.75555       17.82998        2.79542
       664         2       -2.00000        8.75619       17.82991        5.76559
       665         2       -2.00000        9.01530        7.22243        1.31017
       666         2       -2.00000        9.01522        7.22243        4.28068
       667         2       -2.00000        9.27361       20.75861        2.79542
       668         2       -2.00000        9.27417       20.75839        5.76559
       669         2       -2.00000        9.53104       10.15122        4.28077
       670         2       -2.00000        9.53104       10.15122        1.31008
       671         2       -2.00000        9.78992       23.68489        2.79543
       672         2       -2.00000        9.79127       23.68571        5.76560
       673         2       -2.00000       10.05350       13.07625        1.31052
       674         2       -2.00000       10.05350       13.07625        4.28032
       675         2       -2.00000       10.31053        2.46170        2.79543
       676         2       -2.00000       10.31285        2.46245        5.76560
       677         2       -2.00000       10.57307       15.99650        1.31145
       678         2       -2.00000       10.57307       15.99650        4.27940
       679         2       -2.00000       10.82963        5.38832        2.79543
       680         2       -2.00000       10.83194        5.38806        5.76560
       681         2       -2.00000       11.09329       18.92781        1.31153
       682         2       -2.00000       11.09329       18.92781        4.27932
       683         2       -2.00000       11.35000        8.32765        2.79543
       684         2       -2.00000       11.35272        8.32620        5.76560
       685         2       -2.00000       11.60848       21.86074        1.31050
       686         2       -2.00000       11.60848       21.86074        4.28036
       687         2       -2.00000       11.86751       11.24736        2.79543
       688         2       -2.00000       11.86870       11.24756        5.76560
       689         2       -2.00000       12.13332        0.62892        1.31337
       690         2       -2.00000       12.13332        0.62892        4.27749
       691         2       -2.00000       12.39874       14.16583        2.79543
       692         2       -2.00000       12.40058       14.16728        5.76560
       693         2       -2.00000       12.64979        3.55021        1.31551
       694         2       -2.00000       12.64979        3.55021        4.27536
       695         2       -2.00000       12.90283       17.08994        5.76560
       696         2       -2.00000       12.90866       17.08810        2.79543
       697         2       -2.00000       13.15731        6.49666        1.31547
       698         2       -2.00000       13.15731        6.49666        4.27539
       699         2       -2.00000       13.42273       20.04375        2.79543
       700         2       -2.00000       13.42552       20.03962        5.76560
       701         2       -2.00000       13.69485        9.43410        1.31282
       702         2       -2.00000       13.69485        9.43410        4.27804
       703         2       -2.00000       13.95548       22.94350        5.76560
       704         2       -2.00000       13.95627       22.95016        2.79543
       705         2       -2.00000       14.21483       12.32192        1.30782
       706         2       -2.00000       14.21483       12.32192        4.28304
       707         2       -2.00000       14.46372        1.70220        5.76560
       708         2       -2.00000       14.50299        1.71198        2.79543
       709         2       -2.00000       14.74901       15.25627        4.27737
       710         2       -2.00000       14.74901       15.25627        1.31350
       711         2       -2.00000       14.94131        4.66376        5.76560
       712         2       -2.00000       14.98401        4.65159        2.79543
       713         2       -2.00000       15.20696       18.22285        4.27278
       714         2       -2.00000       15.20696       18.22285        1.31808
       715         2       -2.00000       15.47214        7.62472        5.76560
       716         2       -2.00000       15.48731        7.61250        2.79543
       717         2       -2.00000       15.79551       21.12132        1.31099
       718         2       -2.00000       15.79551       21.12132        4.27988
       719         2       -2.00000       16.09022       10.50713        5.76560
       720         2       -2.00000       16.09581       10.50851        2.79543
       721         2       -2.00000       16.31182       24.01023        1.30812
       722         2       -2.00000       16.31182       24.01023        4.28276
       723         2       -2.00000       16.54402       13.36547        2.79544
       724         2       -2.00000       16.54522       13.36745        5.76561
       725         2       -2.00000       16.82525        2.80437        4.37317
       726         2       -2.00000       16.82525        2.80437        1.21770
       727         2       -2.00000       16.93085       16.46920        5.76560
       728         2       -2.00000       17.13385       16.47051        2.79543
       729         2       -2.00000       17.21742        5.82280        4.32180
       730         2       -2.00000       17.21742        5.82280        1.26907
       731         2       -2.00000       17.55261       19.29482        5.76560
       732         2       -2.00000       17.56259       19.26112        2.79543
       733         2       -2.00000       17.88396        8.63282        4.27743
       734         2       -2.00000       17.88396        8.63282        1.31344
       735         2       -2.00000       18.22497       22.13293        5.76561
       736         2       -2.00000       18.22840       22.08988        2.79544
       737         2       -2.00000       18.59504       11.45618        4.27959
       738         2       -2.00000       18.59504       11.45618        1.31129
       739         2       -2.00000       18.63798        0.82074        2.79545
       740         2       -2.00000       18.68117        0.98283        5.76561
       741         2       -2.00000       18.76123       14.36310        4.20429
       742         2       -2.00000       18.76123       14.36310        1.38659
       743         2       -2.00000       18.85159        3.65276        2.79545
       744         2       -2.00000       20.64533       15.72556        2.79545
       745         2       -2.00000       20.73577        2.29026        4.20430
       746         2       -2.00000       20.73577        2.29026        1.38661
       747         2       -2.00000       20.81583       13.05566        5.76562
       748         2       -2.00000       20.85894       12.89357        2.79545
       749         2       -2.00000       20.90196       23.52901        4.27960
       750         2       -2.00000       20.90196       23.52901        1.31130
       751         2       -2.00000       21.26860       10.01705        2.79546
       752         2       -2.00000       21.27203       10.06010        5.76563
       753         2       -2.00000       21.61296       20.70563        4.27745
       754         2       -2.00000       21.61296       20.70563        1.31347
       755         2       -2.00000       21.93441        7.18828        2.79546
       756         2       -2.00000       21.94439        7.22199        5.76563
       757         2       -2.00000       22.27949       17.89563        4.32183
       758         2       -2.00000       22.27949       17.89563        1.26909
       759         2       -2.00000       22.36307        4.39767        2.79546
       760         2       -2.00000       22.56606        4.39637        5.76563
       761         2       -2.00000       22.67175       14.87721        4.37319
       762         2       -2.00000       22.67175       14.87721        1.21773
       763         2       -2.00000       22.95170        1.29462        5.76563
       764         2       -2.00000       22.95297        1.29264        2.79546
       765         2       -2.00000       23.18510       11.93740        1.30813
       766         2       -2.00000       23.18510       11.93740        4.28278
       767         2       -2.00000       23.40119       22.58134        2.79546
       768         2       -2.00000       23.40678       22.57996        5.76563
       769         2       -2.00000       23.70149        9.04849        1.31101
       770         2       -2.00000       23.70149        9.04849        4.27991
       771         2       -2.00000       24.00961       19.68531        2.79546
       772         2       -2.00000       24.02486       19.69753        5.76563
       773         2       -2.00000       24.29003        6.15002        4.27281
       774         2       -2.00000       24.29003        6.15002        1.31812
       775         2       -2.00000       24.51290       16.72442        2.79546
       776         2       -2.00000       24.55561       16.73659        5.76563
       777         2       -2.00000       24.74799        3.18344        4.27740
       778         2       -2.00000       24.74799        3.18344        1.31353
       779         2       -2.00000       24.99401       13.78481        2.79546
       780         2       -2.00000       25.03328       13.77500        5.76563
       781         2       -2.00000       25.28209        0.24909        1.30785
       782         2       -2.00000       25.28209        0.24909        4.28307
       783         2       -2.00000       25.54072       10.87731        2.79546
       784         2       -2.00000       25.54144       10.87067        5.76563
       785         2       -2.00000       25.80215       21.50691        1.31286
       786         2       -2.00000       25.80215       21.50691        4.27807
       787         2       -2.00000       26.07148        7.96679        5.76563
       788         2       -2.00000       26.07419        7.97092        2.79546
       789         2       -2.00000       26.33961       18.56949        1.31551
       790         2       -2.00000       26.33961       18.56949        4.27542
       791         2       -2.00000       26.58834        5.01527        2.79546
       792         2       -2.00000       26.59409        5.01711        5.76563
       793         2       -2.00000       26.84721       15.62304        1.31554
       794         2       -2.00000       26.84721       15.62304        4.27539
       795         2       -2.00000       27.09642        2.09444        5.76563
       796         2       -2.00000       27.09826        2.09299        2.79546
       797         2       -2.00000       27.36368       12.70175        1.31340
       798         2       -2.00000       27.36368       12.70175        4.27752
       799         2       -2.00000       27.62821       23.32039        5.76563
       800         2       -2.00000       27.62941       23.32017        2.79546
       801         2       -2.00000       27.88844        9.78788        1.31054
       802         2       -2.00000       27.88844        9.78788        4.28039
       803         2       -2.00000       28.14420       20.39901        5.76563
       804         2       -2.00000       28.14691       20.40045        2.79546
       805         2       -2.00000       28.40371        6.85495        1.31157
       806         2       -2.00000       28.40371        6.85495        4.27937
       807         2       -2.00000       28.66497       17.46089        5.76564
       808         2       -2.00000       28.66737       17.46115        2.79547
       809         2       -2.00000       28.92385        3.92367        1.31150
       810         2       -2.00000       28.92385        3.92367        4.27944
       811         2       -2.00000       29.18407       14.53526        5.76564
       812         2       -2.00000       29.18639       14.53451        2.79547
       813         2       -2.00000       29.44342        1.00342        1.31057
       814         2       -2.00000       29.44342        1.00342        4.28037
       815         2       -2.00000       29.70573       11.61286        5.76564
       816         2       -2.00000       29.70700       11.61204        2.79547
       817         2       -2.00000       29.96587       22.22406        1.31012
       818         2       -2.00000       29.96587       22.22406        4.28082
       819         2       -2.00000       30.22275        8.68553        5.76564
       820         2       -2.00000       30.22339        8.68577        2.79547
       821         2       -2.00000       30.48170       19.29526        1.31022
       822         2       -2.00000       30.48170       19.29526        4.28072
       823         2       -2.00000       30.74073        5.75707        5.76564
       824         2       -2.00000       30.74145        5.75715        2.79547
       825         2       -2.00000       31.00343       16.36692        1.31025
       826         2       -2.00000       31.00343       16.36692        4.28068
       827         2       -2.00000       31.26270        2.83188        5.76564
       828         2       -2.00000       31.26334        2.83166        2.79547
       829         2       -2.00000       31.52405       13.44189        1.31018
       830         2       -2.00000       31.52405       13.44189        4.28076
       831         2       -2.00000       31.78276       24.05270        2.79547
       832         2       -2.00000       31.78284       24.05290        5.76564
       833         2       -2.00000       32.04259       10.51495        4.28078
       834         2       -2.00000       32.04259       10.51495        1.31016
       835         2       -2.00000       32.30154       21.12507        2.79547
       836         2       -2.00000       32.30170       21.12504        5.76564
       837         2       -2.00000       32.56025        7.58814        1.31027
       838         2       -2.00000       32.56025        7.58814        4.28067
       839         2       -2.00000       32.82040       18.19849        2.79547
       840         2       -2.00000       32.82048       18.19847        5.76564
       841         2       -2.00000       33.08031        4.66219        1.31028
       842         2       -2.00000       33.08031        4.66219        4.28066
       843         2       -2.00000       33.34157       15.27199        2.79547
       844         2       -2.00000       33.34157       15.27201        5.76564
       845         2       -2.00000       33.60100        1.73624        1.31031
       846         2       -2.00000       33.60100        1.73624        4.28063
       847         2       -2.00000       33.86083       12.34532        2.79547
       848         2       -2.00000       33.86099       12.34532        5.76564
       849         2       -2.00000       34.12002       22.95519        1.31036
       850         2       -2.00000       34.12002       22.95519        4.28058
       851         2       -2.00000       34.37953        9.41835        2.79547
       852         2       -2.00000       34.37961        9.41833        5.76564
       853         2       -2.00000       34.63920       20.02856        1.31039
       854         2       -2.00000       34.63920       20.02856        4.28056
       855         2       -2.00000       34.89863        6.49236        2.79547
       856         2       -2.00000       34.89871        6.49236        5.76564
       857         2       -2.00000       35.15894       17.10240        1.31039
       858         2       -2.00000       35.15894       17.10240        4.28056
       859         2       -2.00000       35.41869        3.56624        2.79547
       860         2       -2.00000       35.41869        3.56622        5.76564
       861         2       -2.00000       35.67899       14.17563        1.31039
       862         2       -2.00000       35.67899       14.17563        4.28055
       863         2       -2.00000       35.93834        0.63957        2.79547
       864         2       -2.00000       35.93842        0.63957        5.76564
       865         2       -2.00000       36.19809       11.24884        1.31040
       866         2       -2.00000       36.19809       11.24884        4.28054
       867         2       -2.00000       36.45760       21.85868        2.79548
       868         2       -2.00000       36.45768       21.85868        5.76564
       869         2       -2.00000       36.71735        8.32243        1.31040
       870         2       -2.00000       36.71735        8.32243        4.28054
       871         2       -2.00000       36.97718       18.93237        2.79548
       872         2       -2.00000       36.97718       18.93237        5.76564
       873         2       -2.00000       37.23677        5.39627        4.28055
       874         2       -2.00000       37.23677        5.39627        1.31040
       875         2       -2.00000       37.49684       16.00592        2.79548
       876         2       -2.00000       37.49684       16.00592        5.76564
       877         2       -2.00000       37.75643        2.46974        4.28055
       878         2       -2.00000       37.75643        2.46974        1.31040
       879         2       -2.00000       38.01641       13.07920        2.79548
       880         2       -2.00000       38.01641       13.07920        5.76564
       881         2       -2.00000       38.27600       23.68883        4.28055
       882         2       -2.00000       38.27600       23.68883        1.31040
       883         2       -2.00000       38.53575       10.15270        2.79548
       884         2       -2.00000       38.53575       10.15270        5.76564
       885         2       -2.00000       38.79550       20.76245        4.28055
       886         2       -2.00000       38.79550       20.76245        1.31039
       887         2       -2.00000       39.05517        7.22636        2.79547
       888         2       -2.00000       39.05517        7.22636        5.76564
       889         2       -2.00000       39.31500       17.83602        4.28055
       890         2       -2.00000       39.31500       17.83602        1.31039
       891         2       -2.00000       39.57467        4.29988        2.79547
       892         2       -2.00000       39.57459        4.29988        5.76564
       893         2       -2.00000       39.83458       14.90944        4.28055
       894         2       -2.00000       39.83458       14.90944        1.31039
       895         2       -2.00000       40.09417        1.37328        2.79547
       896         2       -2.00000       40.09417        1.37328        5.76564
       897         2       -2.00000       40.35407       11.98296        4.28055
       898         2       -2.00000       40.35407       11.98296        1.31039
       899         2       -2.00000       40.61374       22.59254        2.79547
       900         2       -2.00000       40.61374       22.59254        5.76564
       901         2       -2.00000       40.87349        9.05660        4.28056
       902         2       -2.00000       40.87349        9.05660        1.31039
       903         2       -2.00000       41.13324       19.66616        2.79546
       904         2       -2.00000       41.13324       19.66616        5.76565
       905         2       -2.00000       41.39283        6.13013        4.28056
       906         2       -2.00000       41.39283        6.13013        1.31039
       907         2       -2.00000       41.65274       16.73959        2.79546
       908         2       -2.00000       41.65274       16.73959        5.76565
       909         2       -2.00000       41.91233        3.20341        4.28056
       910         2       -2.00000       41.91233        3.20341        1.31039
       911         2       -2.00000       42.17240       13.81306        2.79546
       912         2       -2.00000       42.17240       13.81306        5.76565
       913         2       -2.00000       42.43199        0.27693        4.28056
       914         2       -2.00000       42.43199        0.27693        1.31039
       915         2       -2.00000       42.69189       10.88689        2.79546
       916         2       -2.00000       42.69189       10.88689        5.76566
       917         2       -2.00000       42.95156       21.49628        4.28056
       918         2       -2.00000       42.95156       21.49628        1.31039
       919         2       -2.00000       43.21107        7.96049        2.79546
       920         2       -2.00000       43.21107        7.96049        5.76566
       921         2       -2.00000       43.47082       18.56975        4.28056
       922         2       -2.00000       43.47090       18.56973        1.31039
       923         2       -2.00000       43.73025        5.03369        2.79547
       924         2       -2.00000       43.73025        5.03369        5.76564
       925         2       -2.00000       43.99048       15.64308        4.28055
       926         2       -2.00000       43.99056       15.64308        1.31039
       927         2       -2.00000       44.25023        2.10693        2.79548
       928         2       -2.00000       44.25023        2.10693        5.76564
       929         2       -2.00000       44.51054       12.71694        4.28055
       930         2       -2.00000       44.51054       12.71694        1.31039
       931         2       -2.00000       44.76996       23.32643        2.79548
       932         2       -2.00000       44.76996       23.32643        5.76564
       933         2       -2.00000       45.02955        9.79097        4.28055
       934         2       -2.00000       45.02971        9.79095        1.31039
       935         2       -2.00000       45.28922       20.39978        2.79550
       936         2       -2.00000       45.28922       20.39978        5.76561
       937         2       -2.00000       45.54817        6.86398        4.28055
       938         2       -2.00000       45.54833        6.86401        1.31039
       939         2       -2.00000       45.80824       17.47306        2.79555
       940         2       -2.00000       45.80824       17.47306        5.76557
       941         2       -2.00000       46.06759        3.93729        4.28055
       942         2       -2.00000       46.06767        3.93731        1.31039
       943         2       -2.00000       46.32886       14.54711        2.79557
       944         2       -2.00000       46.32886       14.54711        5.76554
       945         2       -2.00000       46.58877        1.01083        4.28055
       946         2       -2.00000       46.58885        1.01083        1.31039
       947         2       -2.00000       46.84899       11.62116        2.79558
       948         2       -2.00000       46.84899       11.62116        5.76553
       949         2       -2.00000       47.10755       22.22995        4.28055
       950         2       -2.00000       47.10770       22.22990        1.31039
       951         2       -2.00000       47.36658        8.69435        2.79570
       952         2       -2.00000       47.36658        8.69435        5.76541
       953         2       -2.00000       47.62640       19.30209        4.28055
       954         2       -2.00000       47.62648       19.30229        1.31039
       955         2       -2.00000       47.88520        5.76741        2.79568
       956         2       -2.00000       47.88520        5.76741        5.76543
       957         2       -2.00000       48.14590       16.37767        1.31039
       958         2       -2.00000       48.14654       16.37742        4.28055
       959         2       -2.00000       48.40573        2.84240        2.79560
       960         2       -2.00000       48.40573        2.84240        5.76551
       961         2       -2.00000       48.66779       13.45218        1.31039
       962         2       -2.00000       48.66843       13.45225        4.28055
       963         2       -2.00000       48.92754       24.05973        2.79564
       964         2       -2.00000       48.92754       24.05973        5.76547
       965         2       -2.00000       49.18586       10.52355        1.31039
       966         2       -2.00000       49.18641       10.52377        4.28055
       967         2       -2.00000       49.44329       21.13091        2.79574
       968         2       -2.00000       49.44329       21.13091        5.76537
       969         2       -2.00000       49.70216        7.59726        1.31039
       970         2       -2.00000       49.70352        7.59644        4.28055
       971         2       -2.00000       49.96574       18.20588        2.79529
       972         2       -2.00000       49.96574       18.20588        5.76582
       973         2       -2.00000       50.22278        4.67479        1.31039
       974         2       -2.00000       50.22509        4.67405        4.28055
       975         2       -2.00000       50.48532       15.28563        2.79435
       976         2       -2.00000       50.48532       15.28563        5.76675
       977         2       -2.00000       50.74187        1.74817        1.31039
       978         2       -2.00000       50.74419        1.74841        4.28055
       979         2       -2.00000       51.00553       12.35435        2.79428
       980         2       -2.00000       51.00553       12.35435        5.76682
       981         2       -2.00000       51.26225       22.95451        1.31039
       982         2       -2.00000       51.26496       22.95596        4.28055
       983         2       -2.00000       51.52072        9.42142        2.79532
       984         2       -2.00000       51.52072        9.42142        5.76579
       985         2       -2.00000       51.77975       20.03479        1.31039
       986         2       -2.00000       51.78095       20.03460        4.28055
       987         2       -2.00000       52.04557        6.50757        2.79245
       988         2       -2.00000       52.04557        6.50757        5.76866
       989         2       -2.00000       52.31098       17.11631        1.31038
       990         2       -2.00000       52.31282       17.11488        4.28055
       991         2       -2.00000       52.56203        3.58628        2.79030
       992         2       -2.00000       52.56203        3.58628        5.77079
       993         2       -2.00000       52.81508       14.19222        4.28055
       994         2       -2.00000       52.82090       14.19405        1.31038
       995         2       -2.00000       53.06956        0.63981        2.79034
       996         2       -2.00000       53.06956        0.63981        5.77076
       997         2       -2.00000       53.33497       11.23841        1.31038
       998         2       -2.00000       53.33777       11.24254        4.28055
       999         2       -2.00000       53.60709       21.84806        2.79299
      1000         2       -2.00000       53.60709       21.84806        5.76811
      1001         2       -2.00000       53.86772        8.33866        4.28055
      1002         2       -2.00000       53.86852        8.33199        1.31038
      1003         2       -2.00000       54.12707       18.96024        2.79798
      1004         2       -2.00000       54.12707       18.96024        5.76311
      1005         2       -2.00000       54.37596        5.43430        4.28055
      1006         2       -2.00000       54.41524        5.42452        1.31038
      1007         2       -2.00000       54.66126       16.02586        5.76878
      1008         2       -2.00000       54.66126       16.02586        2.79232
      1009         2       -2.00000       54.85355        2.47273        4.28055
      1010         2       -2.00000       54.89626        2.48490        1.31038
      1011         2       -2.00000       55.11921       13.05930        5.77337
      1012         2       -2.00000       55.11921       13.05930        2.78773
      1013         2       -2.00000       55.38439       23.65744        4.28055
      1014         2       -2.00000       55.39955       23.66966        1.31038
      1015         2       -2.00000       55.70776       10.16081        2.79483
      1016         2       -2.00000       55.70776       10.16081        5.76627
      1017         2       -2.00000       56.00247       20.77503        4.28055
      1018         2       -2.00000       56.00806       20.77365        1.31038
      1019         2       -2.00000       56.22406        7.27193        2.79770
      1020         2       -2.00000       56.22406        7.27193        5.76339
      1021         2       -2.00000       56.45627       17.91669        1.31037
      1022         2       -2.00000       56.45747       17.91471        4.28054
      1023         2       -2.00000       56.73749        4.33212        5.67298
      1024         2       -2.00000       56.73749        4.33212        2.88811
      1025         2       -2.00000       56.84310       14.81295        4.28055
      1026         2       -2.00000       57.04609       14.81165        1.31038
      1027         2       -2.00000       57.12967        1.31369        5.72435
      1028         2       -2.00000       57.12967        1.31369        2.83675
      1029         2       -2.00000       57.46485       11.98733        4.28055
      1030         2       -2.00000       57.47483       12.02104        1.31038
      1031         2       -2.00000       57.79620       22.64933        5.76872
      1032         2       -2.00000       57.79620       22.64933        2.79237
      1033         2       -2.00000       58.13721        9.14923        4.28054
      1034         2       -2.00000       58.14065        9.19228        1.31037
      1035         2       -2.00000       58.50728       19.82598        5.76656
      1036         2       -2.00000       58.50728       19.82598        2.79452
      1037         2       -2.00000       58.55023        6.31576        1.31037
      1038         2       -2.00000       58.59341        6.15367        4.28054
      1039         2       -2.00000       58.67348       16.91904        5.84186
      1040         2       -2.00000       58.67348       16.91904        2.71922
      1041         2       -2.00000       58.76384        3.48374        1.31037
      1042         2       -2.00000       60.55757       15.55657        1.31036
      1043         2       -2.00000       60.64801        4.84620        5.84185
      1044         2       -2.00000       60.64801        4.84623        2.71921
      1045         2       -2.00000       60.72808       18.22650        4.28053
      1046         2       -2.00000       60.77126       18.38859        1.31036
      1047         2       -2.00000       60.81421        7.75315        5.76655
      1048         2       -2.00000       60.81421        7.75315        2.79451
      1049         2       -2.00000       61.18084       21.26511        1.31036
      1050         2       -2.00000       61.18427       21.22206        4.28052
      1051         2       -2.00000       61.52521       10.57650        5.76870
      1052         2       -2.00000       61.52521       10.57650        2.79235
      1053         2       -2.00000       61.84666       24.09387        1.31036
      1054         2       -2.00000       61.85664       24.06016        4.28052
      1055         2       -2.00000       62.19174       13.38653        5.72432
      1056         2       -2.00000       62.19174       13.38653        2.83672
      1057         2       -2.00000       62.27532        2.73882        1.31036
      1058         2       -2.00000       62.47831        2.74012        4.28052
      1059         2       -2.00000       62.58400       16.40495        5.67296
      1060         2       -2.00000       62.58400       16.40495        2.88809
      1061         2       -2.00000       62.86394        5.84187        4.28052
      1062         2       -2.00000       62.86522        5.84385        1.31036
      1063         2       -2.00000       63.09735       19.34476        2.79768
      1064         2       -2.00000       63.09735       19.34476        5.76337
      1065         2       -2.00000       63.31343        8.70082        1.31036
      1066         2       -2.00000       63.31902        8.70219        4.28052
      1067         2       -2.00000       63.61373       22.23367        2.79480
      1068         2       -2.00000       63.61373       22.23367        5.76624
      1069         2       -2.00000       63.92186       11.59682        1.31035
      1070         2       -2.00000       63.93710       11.58461        4.28052
      1071         2       -2.00000       64.20228        0.98647        5.77334
      1072         2       -2.00000       64.20228        0.98647        2.78770
      1073         2       -2.00000       64.42515       14.55773        1.31035
      1074         2       -2.00000       64.46786       14.54557        4.28052
      1075         2       -2.00000       64.66023        3.95306        5.76875
      1076         2       -2.00000       64.66023        3.95306        2.79229
      1077         2       -2.00000       64.90625       17.49735        1.31035
      1078         2       -2.00000       64.94553       17.50713        4.28052
      1079         2       -2.00000       65.19434        6.88741        2.79796
      1080         2       -2.00000       65.19434        6.88741        5.76308
      1081         2       -2.00000       65.45297       20.40485        1.31035
      1082         2       -2.00000       65.45369       20.41149        4.28052
      1083         2       -2.00000       65.71439        9.77523        2.79296
      1084         2       -2.00000       65.71439        9.77523        5.76808
      1085         2       -2.00000       65.98372       23.31537        4.28052
      1086         2       -2.00000       65.98644       23.31124        1.31035
      1087         2       -2.00000       66.25185       12.71267        2.79031
      1088         2       -2.00000       66.25185       12.71267        5.77073
      1089         2       -2.00000       66.50059        2.12122        1.31035
      1090         2       -2.00000       66.50633        2.11939        4.28052
      1091         2       -2.00000       66.75946       15.65912        2.79027
      1092         2       -2.00000       66.75946       15.65912        5.77076
      1093         2       -2.00000       67.00867        5.04205        4.28052
      1094         2       -2.00000       67.01050        5.04350        1.31035
      1095         2       -2.00000       67.27592       18.58040        2.79240
      1096         2       -2.00000       67.27592       18.58040        5.76862
      1097         2       -2.00000       67.54046        7.96177        4.28052
      1098         2       -2.00000       67.54166        7.96196        1.31035
      1099         2       -2.00000       67.80069       21.49428        2.79527
      1100         2       -2.00000       67.80069       21.49428        5.76575
      1101         2       -2.00000       68.05645       10.88315        4.28051
      1102         2       -2.00000       68.05916       10.88168        1.31034
      1103         2       -2.00000       68.31595        0.28154        2.79424
      1104         2       -2.00000       68.31595        0.28154        5.76679
      1105         2       -2.00000       68.57722       13.82127        4.28051
      1106         2       -2.00000       68.57961       13.82100        1.31034
      1107         2       -2.00000       68.83609        3.21282        2.79432
      1108         2       -2.00000       68.83609        3.21282        5.76671
      1109         2       -2.00000       69.09632       16.74690        4.28051
      1110         2       -2.00000       69.09863       16.74765        1.31034
      1111         2       -2.00000       69.35567        6.13307        2.79524
      1112         2       -2.00000       69.35567        6.13307        5.76578
      1113         2       -2.00000       69.61797       19.66930        4.28051
      1114         2       -2.00000       69.61925       19.67012        1.31034
      1115         2       -2.00000       69.87812        9.05810        2.79569
      1116         2       -2.00000       69.87812        9.05810        5.76533
      1117         2       -2.00000       70.13500       22.59662        4.28051
      1118         2       -2.00000       70.13563       22.59638        1.31034
      1119         2       -2.00000       70.39395       11.98690        2.79559
      1120         2       -2.00000       70.39395       11.98690        5.76542
      1121         2       -2.00000       70.65298        1.37942        4.28051
      1122         2       -2.00000       70.65369        1.37935        1.31034
      1123         2       -2.00000       70.91568       14.91524        2.79555
      1124         2       -2.00000       70.91568       14.91524        5.76545
      1125         2       -2.00000       71.17495        4.30462        4.28051
      1126         2       -2.00000       71.17559        4.30483        1.31034
      1127         2       -2.00000       71.43629       17.84027        2.79563
      1128         2       -2.00000       71.43629       17.84027        5.76538
      1129         2       -2.00000       71.69501        7.22945        1.31034
      1130         2       -2.00000       71.69509        7.22926        4.28051
      1131         2       -2.00000       71.95483       20.76720        2.79565
      1132         2       -2.00000       71.95483       20.76720        5.76537
      1133         2       -2.00000       72.21378       10.15709        1.31034
      1134         2       -2.00000       72.21394       10.15712        4.28051
      1135         2       -2.00000       72.47250       23.69402        5.76548
      1136         2       -2.00000       72.47250       23.69402        2.79553
      1137         2       -2.00000       72.73264       13.08367        1.31033
      1138         2       -2.00000       72.73272       13.08369        4.28050
      1139         2       -2.00000       72.99255        2.47428        5.76549
      1140         2       -2.00000       72.99255        2.47428        2.79552
      1141         2       -2.00000       73.25382       16.01017        1.31033
      1142         2       -2.00000       73.25382       16.01014        4.28049
      1143         2       -2.00000       73.51325        5.40025        2.79549
      1144         2       -2.00000       73.51325        5.40025        5.76552
      1145         2       -2.00000       73.77308       18.93684        1.31033
      1146         2       -2.00000       73.77324       18.93684        4.28049
      1147         2       -2.00000       74.03227        8.32697        2.79545
      1148         2       -2.00000       74.03227        8.32697        5.76556
      1149         2       -2.00000       74.29186       21.86383        4.28050
      1150         2       -2.00000       74.29178       21.86380        1.31033
      1151         2       -2.00000       74.55144       11.25359        2.79542
      1152         2       -2.00000       74.55144       11.25359        5.76559
      1153         2       -2.00000       74.81087        0.64413        1.31034
      1154         2       -2.00000       74.81095        0.64413        4.28051
      1155         2       -2.00000       75.07118       14.17976        2.79541
      1156         2       -2.00000       75.07118       14.17976        5.76557
      1157         2       -2.00000       75.33093        3.57025        1.31034
      1158         2       -2.00000       75.33093        3.57027        4.28051
      1159         2       -2.00000       75.59124       17.10653        2.79540
      1160         2       -2.00000       75.59124       17.10653        5.76558
      1161         2       -2.00000       75.85059        6.49692        1.31034
      1162         2       -2.00000       75.85067        6.49692        4.28051
      1163         2       -2.00000       76.11034       20.03332        2.79539
      1164         2       -2.00000       76.11034       20.03332        5.76559
      1165         2       -2.00000       76.36993        9.42347        4.28050
      1166         2       -2.00000       76.36985        9.42347        1.31033
      1167         2       -2.00000       76.62960       22.95973        2.79540
      1168         2       -2.00000       76.62960       22.95973        5.76560
      1169         2       -2.00000       76.88942       12.34978        1.31032
      1170         2       -2.00000       76.88942       12.34978        4.28049
      1171         2       -2.00000       77.14901        1.74023        5.76560
      1172         2       -2.00000       77.14901        1.74023        2.79541
      1173         2       -2.00000       77.40908       15.27624        1.31031
      1174         2       -2.00000       77.40908       15.27624        4.28048
      1175         2       -2.00000       77.66867        4.66675        5.76560
      1176         2       -2.00000       77.66867        4.66675        2.79541
      1177         2       -2.00000       77.92866       18.20296        1.31031
      1178         2       -2.00000       77.92866       18.20296        4.28048
      1179         2       -2.00000       78.18825        7.59333        5.76559
      1180         2       -2.00000       78.18825        7.59333        2.79541
      1181         2       -2.00000       78.44800       21.12946        1.31033
      1182         2       -2.00000       78.44800       21.12946        4.28049
      1183         2       -2.00000       78.70775       10.51971        5.76559
      1184         2       -2.00000       78.70775       10.51971        2.79541
      1185         2       -2.00000       78.96742       24.05579        1.31033
      1186         2       -2.00000       78.96742       24.05579        4.28050
      1187         2       -2.00000       79.22724       13.44614        5.76557
      1188         2       -2.00000       79.22724       13.44614        2.79540
      1189         2       -2.00000       79.48691        2.83661        1.31034
      1190         2       -2.00000       79.48683        2.83661        4.28050
      1191         2       -2.00000       79.74682       16.37272        5.76553
      1192         2       -2.00000       79.74682       16.37274        2.79533
