# Supplementary material for: Quantitative prediction of grain boundary thermal conductivities from local atomic environments
Source: Nat Commun. 2020 Apr 15;11:1854. doi: 10.1038/s41467-020-15619-9 (PMC7160158; doi:10.1038/s41467-020-15619-9)
Supplement: Supplementary file 4 — Supplementary Data 1 [file 41467_2020_15619_MOESM4_ESM.zip › MgO_GBs/sym_tilt/standard_pressure/110/s33_554.lmp]

LAMMPS data file

      1224          atoms
         0          bonds
         0         angles
         0      dihedrals
         0      impropers
         2     atom types
         0     bond types
         0    angle types
         0 dihedral types
         0 improper types

      0.0000000     79.8553020 xlo xhi
      0.0000000     24.2070150 ylo yhi
      0.0000000      5.9555700 zlo zhi
      0.0000000      0.0000000      0.0000000 xy xz yz

Masses

1                24.30500 # Mg
2                15.99940 # O

Atoms

         1         1        2.00000        0.13871       14.36369        2.21182
         2         1        2.00000        0.13871       14.36372        5.18961
         3         1        2.00000        0.39816       11.79676        0.72293
         4         1        2.00000        0.39816       11.79676        3.70071
         5         1        2.00000        0.65737        9.22980        2.21182
         6         1        2.00000        0.65737        9.22980        5.18961
         7         1        2.00000        0.91626        6.66269        0.72293
         8         1        2.00000        0.91626        6.66269        3.70071
         9         1        2.00000        1.17499        4.09505        2.21182
        10         1        2.00000        1.17499        4.09503        5.18961
        11         1        2.00000        1.43420        1.52693        0.72293
        12         1        2.00000        1.43420        1.52695        3.70071
        13         1        2.00000        1.69397       23.16597        2.21182
        14         1        2.00000        1.69397       23.16597        5.18961
        15         1        2.00000        1.95374       20.59852        0.72293
        16         1        2.00000        1.95382       20.59852        3.70071
        17         1        2.00000        2.21287       18.03135        2.21183
        18         1        2.00000        2.21287       18.03135        5.18960
        19         1        2.00000        2.47160       15.46426        0.72293
        20         1        2.00000        2.47160       15.46426        3.70071
        21         1        2.00000        2.73089       12.89745        2.21182
        22         1        2.00000        2.73089       12.89745        5.18961
        23         1        2.00000        2.99066       10.33083        0.72293
        24         1        2.00000        2.99066       10.33085        3.70071
        25         1        2.00000        3.24963        7.76379        5.18961
        26         1        2.00000        3.24963        7.76379        2.21182
        27         1        2.00000        3.50740        5.19575        3.70071
        28         1        2.00000        3.50748        5.19577        0.72293
        29         1        2.00000        3.76558        2.62733        2.21182
        30         1        2.00000        3.76558        2.62733        5.18961
        31         1        2.00000        4.02567        0.05943        3.70071
        32         1        2.00000        4.02575        0.05938        0.72293
        33         1        2.00000        4.28671       21.69914        5.18963
        34         1        2.00000        4.28671       21.69914        2.21180
        35         1        2.00000        4.54632       19.13177        0.72293
        36         1        2.00000        4.54640       19.13177        3.70071
        37         1        2.00000        4.80465       16.56421        2.21184
        38         1        2.00000        4.80465       16.56421        5.18959
        39         1        2.00000        5.06378       13.99790        3.70071
        40         1        2.00000        5.06386       13.99792        0.72293
        41         1        2.00000        5.32419       11.43244        5.18963
        42         1        2.00000        5.32411       11.43244        2.21180
        43         1        2.00000        5.58340        8.86587        3.70071
        44         1        2.00000        5.58348        8.86582        0.72293
        45         1        2.00000        5.83998        6.29683        5.18962
        46         1        2.00000        5.83998        6.29683        2.21182
        47         1        2.00000        6.09671        3.72708        3.70071
        48         1        2.00000        6.09671        3.72711        0.72293
        49         1        2.00000        6.35688        1.15954        2.21182
        50         1        2.00000        6.35688        1.15954        5.18961
        51         1        2.00000        6.61921       22.80035        3.70071
        52         1        2.00000        6.61961       22.80030        0.72293
        53         1        2.00000        6.87977       20.23254        2.21179
        54         1        2.00000        6.87977       20.23254        5.18964
        55         1        2.00000        7.13699       17.66296        0.72293
        56         1        2.00000        7.13731       17.66296        3.70071
        57         1        2.00000        7.39732       15.09651        5.18949
        58         1        2.00000        7.39732       15.09651        2.21193
        59         1        2.00000        7.65876       12.53434        3.70071
        60         1        2.00000        7.65908       12.53454        0.72293
        61         1        2.00000        7.91805        9.97058        5.18956
        62         1        2.00000        7.91805        9.97058        2.21187
        63         1        2.00000        8.17191        7.39965        3.70071
        64         1        2.00000        8.17207        7.39926        0.72293
        65         1        2.00000        8.42585        4.82577        5.18965
        66         1        2.00000        8.42585        4.82577        2.21178
        67         1        2.00000        8.68826        2.25704        3.70071
        68         1        2.00000        8.68826        2.25718        0.72293
        69         1        2.00000        8.95330       23.90225        5.18935
        70         1        2.00000        8.95330       23.90225        2.21208
        71         1        2.00000        9.21259       21.33672        3.70071
        72         1        2.00000        9.21370       21.33614        0.72293
        73         1        2.00000        9.46677       18.76109        2.21167
        74         1        2.00000        9.46677       18.76109        5.18976
        75         1        2.00000        9.72837       16.19074        0.72293
        76         1        2.00000        9.72981       16.19103        3.70071
        77         1        2.00000        9.99836       13.63291        2.21224
        78         1        2.00000        9.99836       13.63291        5.18918
        79         1        2.00000       10.25789       11.07960        3.70071
        80         1        2.00000       10.25797       11.07977        0.72293
        81         1        2.00000       10.50265        8.50898        2.21176
        82         1        2.00000       10.50265        8.50898        5.18967
        83         1        2.00000       10.74860        5.92600        3.70071
        84         1        2.00000       10.74940        5.92389        0.72293
        85         1        2.00000       11.01516        3.34945        5.18975
        86         1        2.00000       11.01516        3.34945        2.21168
        87         1        2.00000       11.29346        0.79087        0.72293
        88         1        2.00000       11.29561        0.79259        3.70071
        89         1        2.00000       11.55275       22.44729        5.18974
        90         1        2.00000       11.55275       22.44729        2.21169
        91         1        2.00000       11.78521       19.86665        3.70071
        92         1        2.00000       11.79048       19.86338        0.72293
        93         1        2.00000       12.05144       17.28001        2.21068
        94         1        2.00000       12.05144       17.28001        5.19075
        95         1        2.00000       12.33693       14.72014        0.72293
        96         1        2.00000       12.34252       14.72290        3.70071
        97         1        2.00000       12.61842       12.18608        5.18912
        98         1        2.00000       12.61842       12.18608        2.21231
        99         1        2.00000       12.84033        9.63161        3.70071
       100         1        2.00000       12.84209        9.63250        0.72293
       101         1        2.00000       13.05570        7.03761        2.21156
       102         1        2.00000       13.05570        7.03761        5.18987
       103         1        2.00000       13.32202        4.44262        3.70071
       104         1        2.00000       13.32825        4.43252        0.72293
       105         1        2.00000       13.63585        1.87515        5.19575
       106         1        2.00000       13.63585        1.87515        2.20568
       107         1        2.00000       13.92676       23.55304        3.70071
       108         1        2.00000       13.93004       23.55241        0.72293
       109         1        2.00000       14.10564       20.98475        5.19112
       110         1        2.00000       14.10564       20.98475        2.21030
       111         1        2.00000       14.32796       18.38554        3.70071
       112         1        2.00000       14.35447       18.36920        0.72293
       113         1        2.00000       14.66718       15.79566        2.20889
       114         1        2.00000       14.66718       15.79566        5.19255
       115         1        2.00000       15.00146       13.27450        0.72293
       116         1        2.00000       15.00936       13.28573        3.70071
       117         1        2.00000       15.23072       10.75000        2.21450
       118         1        2.00000       15.23072       10.75000        5.18693
       119         1        2.00000       15.35250        8.17546        3.70071
       120         1        2.00000       15.36145        8.18078        0.72293
       121         1        2.00000       15.58001        5.55614        2.21217
       122         1        2.00000       15.58001        5.55614        5.18925
       123         1        2.00000       15.91764        2.94970        3.70071
       124         1        2.00000       15.98048        2.93827        0.72293
       125         1        2.00000       16.35277        0.43427        2.21690
       126         1        2.00000       16.35277        0.43427        5.18454
       127         1        2.00000       16.48070       22.07612        3.70071
       128         1        2.00000       16.48940       22.08534        0.72293
       129         1        2.00000       16.59321       19.50785        2.20895
       130         1        2.00000       16.59321       19.50785        5.19248
       131         1        2.00000       16.84276       16.90954        3.70071
       132         1        2.00000       16.98634       16.84443        0.72293
       133         1        2.00000       17.42523       14.37282        2.16409
       134         1        2.00000       17.42523       14.37282        5.23733
       135         1        2.00000       17.68100       11.84793        3.70071
       136         1        2.00000       17.68276       11.81680        0.72293
       137         1        2.00000       17.74345        9.27819        5.18537
       138         1        2.00000       17.74345        9.27819        2.21607
       139         1        2.00000       17.79935        6.73124        3.70071
       140         1        2.00000       17.81165        6.71253        0.72293
       141         1        2.00000       18.10192        4.10403        2.30783
       142         1        2.00000       18.10192        4.10403        5.09360
       143         1        2.00000       18.81878        1.36927        0.72293
       144         1        2.00000       18.86230        1.59115        3.70071
       145         1        2.00000       18.92874       23.09993        2.23663
       146         1        2.00000       18.92874       23.09993        5.16481
       147         1        2.00000       18.96659       20.53195        3.70071
       148         1        2.00000       18.97586       20.57187        0.72293
       149         1        2.00000       19.01738       18.03212        5.21541
       150         1        2.00000       19.01738       18.03212        2.18602
       151         1        2.00000       19.46641       15.67496        3.70071
       152         1        2.00000       20.20722        5.29998        3.70071
       153         1        2.00000       20.22455       10.30527        0.72293
       154         1        2.00000       20.23230        7.75656        5.18961
       155         1        2.00000       20.23230        7.75656        2.21182
       156         1        2.00000       20.23230       12.95615        5.18961
       157         1        2.00000       20.23230       12.95615        2.21182
       158         1        2.00000       20.23997       10.30527        3.70071
       159         1        2.00000       20.25729        5.29998        0.72293
       160         1        2.00000       20.99811       15.67496        0.72293
       161         1        2.00000       21.44714       18.03212        2.23762
       162         1        2.00000       21.44714       18.03212        5.16381
       163         1        2.00000       21.48866       20.57187        3.70071
       164         1        2.00000       21.49793       20.53195        0.72293
       165         1        2.00000       21.53578       23.09993        5.21441
       166         1        2.00000       21.53578       23.09993        2.18702
       167         1        2.00000       21.60222        1.59118        0.72293
       168         1        2.00000       21.64574        1.36927        3.70071
       169         1        2.00000       22.36260        4.10403        5.28562
       170         1        2.00000       22.36260        4.10403        2.11582
       171         1        2.00000       22.65287        6.71253        3.70071
       172         1        2.00000       22.66525        6.73127        0.72293
       173         1        2.00000       22.72107        9.27819        2.20758
       174         1        2.00000       22.72107        9.27819        5.19385
       175         1        2.00000       22.78176       11.81680        3.70071
       176         1        2.00000       22.78352       11.84793        0.72293
       177         1        2.00000       23.03929       14.37284        5.14188
       178         1        2.00000       23.03929       14.37284        2.25955
       179         1        2.00000       23.47818       16.84443        3.70071
       180         1        2.00000       23.62176       16.90954        0.72293
       181         1        2.00000       23.87131       19.50785        5.18674
       182         1        2.00000       23.87131       19.50785        2.21470
       183         1        2.00000       23.97512       22.08534        3.70071
       184         1        2.00000       23.98382       22.07614        0.72293
       185         1        2.00000       24.11175        0.43427        5.19468
       186         1        2.00000       24.11175        0.43427        2.20675
       187         1        2.00000       24.48403        2.93827        3.70071
       188         1        2.00000       24.54688        2.94970        0.72293
       189         1        2.00000       24.88451        5.55614        5.18996
       190         1        2.00000       24.88451        5.55614        2.21147
       191         1        2.00000       25.10307        8.18078        3.70071
       192         1        2.00000       25.11202        8.17546        0.72293
       193         1        2.00000       25.23380       10.75000        2.20914
       194         1        2.00000       25.23380       10.75000        5.19229
       195         1        2.00000       25.45516       13.28573        0.72293
       196         1        2.00000       25.46306       13.27450        3.70071
       197         1        2.00000       25.79734       15.79566        5.18667
       198         1        2.00000       25.79734       15.79566        2.21476
       199         1        2.00000       26.11005       18.36923        3.70071
       200         1        2.00000       26.13656       18.38554        0.72293
       201         1        2.00000       26.35888       20.98475        2.21334
       202         1        2.00000       26.35888       20.98475        5.18809
       203         1        2.00000       26.53448       23.55241        3.70071
       204         1        2.00000       26.53775       23.55304        0.72293
       205         1        2.00000       26.82867        1.87517        2.21797
       206         1        2.00000       26.82867        1.87517        5.18346
       207         1        2.00000       27.13627        4.43252        3.70071
       208         1        2.00000       27.14250        4.44262        0.72293
       209         1        2.00000       27.40882        7.03761        5.18935
       210         1        2.00000       27.40882        7.03761        2.21208
       211         1        2.00000       27.62243        9.63250        3.70071
       212         1        2.00000       27.62418        9.63161        0.72293
       213         1        2.00000       27.84610       12.18610        2.21134
       214         1        2.00000       27.84610       12.18610        5.19009
       215         1        2.00000       28.12200       14.72290        0.72293
       216         1        2.00000       28.12759       14.72014        3.70071
       217         1        2.00000       28.41308       17.28001        5.18847
       218         1        2.00000       28.41308       17.28001        2.21296
       219         1        2.00000       28.67404       19.86341        3.70071
       220         1        2.00000       28.67931       19.86665        0.72293
       221         1        2.00000       28.91177       22.44729        2.21196
       222         1        2.00000       28.91177       22.44729        5.18948
       223         1        2.00000       29.16891        0.79259        0.72293
       224         1        2.00000       29.17106        0.79087        3.70071
       225         1        2.00000       29.44936        3.34945        2.21196
       226         1        2.00000       29.44936        3.34945        5.18946
       227         1        2.00000       29.71512        5.92389        3.70071
       228         1        2.00000       29.71599        5.92600        0.72293
       229         1        2.00000       29.96187        8.50898        5.18955
       230         1        2.00000       29.96187        8.50898        2.21188
       231         1        2.00000       30.20655       11.07977        3.70071
       232         1        2.00000       30.20663       11.07960        0.72293
       233         1        2.00000       30.46616       13.63291        5.19003
       234         1        2.00000       30.46616       13.63291        2.21140
       235         1        2.00000       30.73471       16.19103        0.72293
       236         1        2.00000       30.73615       16.19074        3.70071
       237         1        2.00000       30.99775       18.76109        2.21198
       238         1        2.00000       30.99775       18.76109        5.18946
       239         1        2.00000       31.25081       21.33616        3.70071
       240         1        2.00000       31.25193       21.33672        0.72293
       241         1        2.00000       31.51122       23.90225        2.21157
       242         1        2.00000       31.51122       23.90225        5.18987
       243         1        2.00000       31.77626        2.25718        3.70071
       244         1        2.00000       31.77626        2.25704        0.72293
       245         1        2.00000       32.03867        4.82579        2.21186
       246         1        2.00000       32.03867        4.82579        5.18956
       247         1        2.00000       32.29245        7.39926        3.70071
       248         1        2.00000       32.29261        7.39965        0.72293
       249         1        2.00000       32.54647        9.97058        5.18965
       250         1        2.00000       32.54647        9.97058        2.21178
       251         1        2.00000       32.80544       12.53454        3.70071
       252         1        2.00000       32.80584       12.53434        0.72293
       253         1        2.00000       33.06720       15.09654        5.18972
       254         1        2.00000       33.06720       15.09654        2.21171
       255         1        2.00000       33.32721       17.66296        0.72293
       256         1        2.00000       33.32753       17.66296        3.70071
       257         1        2.00000       33.58474       20.23254        2.21186
       258         1        2.00000       33.58474       20.23254        5.18957
       259         1        2.00000       33.84491       22.80030        3.70071
       260         1        2.00000       33.84531       22.80035        0.72293
       261         1        2.00000       34.10764        1.15954        5.18961
       262         1        2.00000       34.10764        1.15954        2.21182
       263         1        2.00000       34.36781        3.72711        3.70071
       264         1        2.00000       34.36781        3.72708        0.72293
       265         1        2.00000       34.62454        6.29683        2.21183
       266         1        2.00000       34.62454        6.29683        5.18960
       267         1        2.00000       34.88104        8.86582        3.70071
       268         1        2.00000       34.88112        8.86589        0.72293
       269         1        2.00000       35.14041       11.43244        2.21185
       270         1        2.00000       35.14041       11.43244        5.18958
       271         1        2.00000       35.40065       13.99792        3.70071
       272         1        2.00000       35.40073       13.99790        0.72293
       273         1        2.00000       35.65986       16.56421        5.18962
       274         1        2.00000       35.65986       16.56421        2.21180
       275         1        2.00000       35.91812       19.13177        0.72293
       276         1        2.00000       35.91820       19.13177        3.70071
       277         1        2.00000       36.17781       21.69914        5.18958
       278         1        2.00000       36.17781       21.69914        2.21185
       279         1        2.00000       36.43885        0.05938        3.70071
       280         1        2.00000       36.43885        0.05943        0.72293
       281         1        2.00000       36.69894        2.62733        5.18961
       282         1        2.00000       36.69894        2.62733        2.21182
       283         1        2.00000       36.95703        5.19577        3.70071
       284         1        2.00000       36.95711        5.19577        0.72293
       285         1        2.00000       37.21489        7.76382        5.18960
       286         1        2.00000       37.21489        7.76382        2.21183
       287         1        2.00000       37.47386       10.33083        3.70071
       288         1        2.00000       37.47386       10.33085        0.72293
       289         1        2.00000       37.73363       12.89745        5.18960
       290         1        2.00000       37.73363       12.89745        2.21183
       291         1        2.00000       37.99292       15.46426        3.70071
       292         1        2.00000       37.99292       15.46426        0.72293
       293         1        2.00000       38.25165       18.03135        5.18961
       294         1        2.00000       38.25165       18.03135        2.21182
       295         1        2.00000       38.51078       20.59852        3.70071
       296         1        2.00000       38.51070       20.59852        0.72293
       297         1        2.00000       38.77055       23.16597        5.18961
       298         1        2.00000       38.77055       23.16599        2.21183
       299         1        2.00000       39.03032        1.52693        3.70071
       300         1        2.00000       39.03032        1.52695        0.72293
       301         1        2.00000       39.28953        4.09505        5.18961
       302         1        2.00000       39.28953        4.09505        2.21182
       303         1        2.00000       39.54826        6.66269        3.70072
       304         1        2.00000       39.54826        6.66269        0.72293
       305         1        2.00000       39.80715        9.22980        5.18961
       306         1        2.00000       39.80715        9.22980        2.21182
       307         1        2.00000       40.06636       11.79676        3.70071
       308         1        2.00000       40.06636       11.79676        0.72293
       309         1        2.00000       40.32581       14.36372        5.18961
       310         1        2.00000       40.32581       14.36372        2.21182
       311         1        2.00000       40.58502       16.93065        3.70071
       312         1        2.00000       40.58502       16.93065        0.72293
       313         1        2.00000       40.84391       19.49778        5.18961
       314         1        2.00000       40.84391       19.49778        2.21182
       315         1        2.00000       41.10264       22.06542        3.70071
       316         1        2.00000       41.10264       22.06542        0.72293
       317         1        2.00000       41.36185        0.42650        5.18961
       318         1        2.00000       41.36185        0.42650        2.21182
       319         1        2.00000       41.62162        2.99448        3.70071
       320         1        2.00000       41.62162        2.99448        0.72293
       321         1        2.00000       41.88147        5.56195        5.18961
       322         1        2.00000       41.88139        5.56195        2.21182
       323         1        2.00000       42.14052        8.12913        3.70072
       324         1        2.00000       42.14052        8.12913        0.72293
       325         1        2.00000       42.39925       10.69621        5.18961
       326         1        2.00000       42.39925       10.69621        2.21182
       327         1        2.00000       42.65854       13.26300        3.70071
       328         1        2.00000       42.65854       13.26300        0.72293
       329         1        2.00000       42.91831       15.82962        5.18961
       330         1        2.00000       42.91831       15.82964        2.21182
       331         1        2.00000       43.17728       18.39665        3.70071
       332         1        2.00000       43.17728       18.39665        0.72293
       333         1        2.00000       43.43514       20.96470        2.21182
       334         1        2.00000       43.43506       20.96470        5.18961
       335         1        2.00000       43.69323       23.53314        0.72293
       336         1        2.00000       43.69323       23.53314        3.70071
       337         1        2.00000       43.95332        1.89403        5.18961
       338         1        2.00000       43.95340        1.89405        2.21182
       339         1        2.00000       44.21436        4.46133        3.70069
       340         1        2.00000       44.21436        4.46133        0.72295
       341         1        2.00000       44.47397        7.02870        2.21182
       342         1        2.00000       44.47405        7.02870        5.18961
       343         1        2.00000       44.73230        9.59627        0.72291
       344         1        2.00000       44.73230        9.59627        3.70073
       345         1        2.00000       44.99144       12.16255        5.18961
       346         1        2.00000       44.99152       12.16252        2.21182
       347         1        2.00000       45.25176       14.72801        0.72295
       348         1        2.00000       45.25184       14.72801        3.70069
       349         1        2.00000       45.51105       17.29458        5.18961
       350         1        2.00000       45.51113       17.29465        2.21182
       351         1        2.00000       45.76763       19.86365        3.70071
       352         1        2.00000       45.76763       19.86365        0.72294
       353         1        2.00000       46.02436       22.43339        5.18961
       354         1        2.00000       46.02436       22.43337        2.21182
       355         1        2.00000       46.28453        0.79389        3.70071
       356         1        2.00000       46.28453        0.79389        0.72293
       357         1        2.00000       46.54686        3.36013        5.18961
       358         1        2.00000       46.54726        3.36018        2.21182
       359         1        2.00000       46.80742        5.92793        0.72296
       360         1        2.00000       46.80742        5.92793        3.70068
       361         1        2.00000       47.06464        8.49749        2.21182
       362         1        2.00000       47.06496        8.49749        5.18961
       363         1        2.00000       47.32497       11.06394        0.72282
       364         1        2.00000       47.32497       11.06394        3.70083
       365         1        2.00000       47.58641       13.62613        5.18961
       366         1        2.00000       47.58673       13.62594        2.21182
       367         1        2.00000       47.84570       16.18989        0.72289
       368         1        2.00000       47.84570       16.18989        3.70076
       369         1        2.00000       48.09956       18.76082        5.18961
       370         1        2.00000       48.09972       18.76119        2.21182
       371         1        2.00000       48.35350       21.33468        3.70067
       372         1        2.00000       48.35350       21.33468        0.72297
       373         1        2.00000       48.61591       23.90343        5.18961
       374         1        2.00000       48.61591       23.90329        2.21182
       375         1        2.00000       48.88095        2.25822        0.72267
       376         1        2.00000       48.88095        2.25822        3.70098
       377         1        2.00000       49.14024        4.82376        5.18961
       378         1        2.00000       49.14136        4.82431        2.21182
       379         1        2.00000       49.39442        7.39936        3.70056
       380         1        2.00000       49.39442        7.39936        0.72308
       381         1        2.00000       49.65602        9.96973        2.21182
       382         1        2.00000       49.65746        9.96942        5.18961
       383         1        2.00000       49.92601       12.52754        0.72251
       384         1        2.00000       49.92601       12.52754        3.70114
       385         1        2.00000       50.18554       15.08087        5.18961
       386         1        2.00000       50.18562       15.08068        2.21182
       387         1        2.00000       50.43030       17.65149        0.72299
       388         1        2.00000       50.43030       17.65149        3.70065
       389         1        2.00000       50.67625       20.23445        5.18961
       390         1        2.00000       50.67705       20.23658        2.21182
       391         1        2.00000       50.94281       22.81100        3.70057
       392         1        2.00000       50.94281       22.81100        0.72307
       393         1        2.00000       51.22111        1.16257        2.21182
       394         1        2.00000       51.22326        1.16085        5.18961
       395         1        2.00000       51.48040        3.71316        0.72307
       396         1        2.00000       51.48040        3.71316        3.70058
       397         1        2.00000       51.71286        6.29382        5.18961
       398         1        2.00000       51.71813        6.29707        2.21182
       399         1        2.00000       51.97909        8.88046        3.69958
       400         1        2.00000       51.97909        8.88046        0.72407
       401         1        2.00000       52.26458       11.44031        2.21182
       402         1        2.00000       52.27017       11.43755        5.18961
       403         1        2.00000       52.54607       13.97437        3.70120
       404         1        2.00000       52.54607       13.97437        0.72245
       405         1        2.00000       52.76798       16.52884        5.18961
       406         1        2.00000       52.76974       16.52797        2.21182
       407         1        2.00000       52.98335       19.12284        0.72319
       408         1        2.00000       52.98335       19.12284        3.70045
       409         1        2.00000       53.24967       21.71783        5.18961
       410         1        2.00000       53.25590       21.72795        2.21182
       411         1        2.00000       53.56350        0.07829        3.69457
       412         1        2.00000       53.56350        0.07829        0.72907
       413         1        2.00000       53.85442        2.60741        5.18961
       414         1        2.00000       53.85769        2.60806        2.21182
       415         1        2.00000       54.03329        5.17573        0.72445
       416         1        2.00000       54.03329        5.17573        3.69920
       417         1        2.00000       54.25561        7.77491        5.18961
       418         1        2.00000       54.28212        7.79125        2.21182
       419         1        2.00000       54.59483       10.36481        0.72587
       420         1        2.00000       54.59483       10.36481        3.69778
       421         1        2.00000       54.92911       12.88595        2.21182
       422         1        2.00000       54.93701       12.87472        5.18961
       423         1        2.00000       55.15837       15.41045        3.70339
       424         1        2.00000       55.15837       15.41045        0.72025
       425         1        2.00000       55.28015       17.98501        5.18961
       426         1        2.00000       55.28910       17.97969        2.21182
       427         1        2.00000       55.50766       20.60433        0.72258
       428         1        2.00000       55.50766       20.60433        3.70107
       429         1        2.00000       55.84529       23.21075        5.18961
       430         1        2.00000       55.90813       23.22218        2.21182
       431         1        2.00000       56.28042        1.51916        0.71786
       432         1        2.00000       56.28042        1.51916        3.70578
       433         1        2.00000       56.40835        4.08433        5.18961
       434         1        2.00000       56.41705        4.07513        2.21182
       435         1        2.00000       56.52086        6.65262        0.72580
       436         1        2.00000       56.52086        6.65262        3.69784
       437         1        2.00000       56.77041        9.25093        5.18961
       438         1        2.00000       56.91399        9.31602        2.21182
       439         1        2.00000       57.35288       11.78763        0.77066
       440         1        2.00000       57.35288       11.78763        3.65299
       441         1        2.00000       57.60865       14.31254        5.18961
       442         1        2.00000       57.61041       14.34365        2.21182
       443         1        2.00000       57.67110       16.88226        3.70495
       444         1        2.00000       57.67110       16.88226        0.71869
       445         1        2.00000       57.72700       19.42920        5.18961
       446         1        2.00000       57.73930       19.44794        2.21182
       447         1        2.00000       58.02957       22.05642        0.62692
       448         1        2.00000       58.02957       22.05642        3.79672
       449         1        2.00000       58.74643        0.58419        2.21182
       450         1        2.00000       58.78995        0.36228        5.18961
       451         1        2.00000       58.85639        3.06052        0.69813
       452         1        2.00000       58.85639        3.06052        3.72552
       453         1        2.00000       58.89424        5.62852        5.18961
       454         1        2.00000       58.90351        5.58860        2.21182
       455         1        2.00000       58.94503        8.12835        3.67491
       456         1        2.00000       58.94503        8.12835        0.74873
       457         1        2.00000       59.39406       10.48549        5.18961
       458         1        2.00000       60.13488       20.86049        5.18961
       459         1        2.00000       60.15220       15.85521        2.21182
       460         1        2.00000       60.15995       18.40389        0.72293
       461         1        2.00000       60.15995       18.40389        3.70071
       462         1        2.00000       60.15995       13.20432        3.70071
       463         1        2.00000       60.15995       13.20432        0.72293
       464         1        2.00000       60.16762       15.85521        5.18961
       465         1        2.00000       60.18494       20.86049        2.21182
       466         1        2.00000       60.92576       10.48549        2.21182
       467         1        2.00000       61.37479        8.12835        0.69713
       468         1        2.00000       61.37479        8.12835        3.72651
       469         1        2.00000       61.41631        5.58860        5.18961
       470         1        2.00000       61.42558        5.62852        2.21182
       471         1        2.00000       61.46343        3.06052        3.67591
       472         1        2.00000       61.46343        3.06052        0.74773
       473         1        2.00000       61.52987        0.36228        2.21182
       474         1        2.00000       61.57339        0.58416        5.18961
       475         1        2.00000       62.29025       22.05642        3.60471
       476         1        2.00000       62.29025       22.05642        0.81893
       477         1        2.00000       62.58052       19.44794        5.18961
       478         1        2.00000       62.59290       19.42920        2.21182
       479         1        2.00000       62.64872       16.88226        0.72717
       480         1        2.00000       62.64872       16.88226        3.69647
       481         1        2.00000       62.70941       14.34365        5.18961
       482         1        2.00000       62.71117       14.31254        2.21182
       483         1        2.00000       62.96694       11.78763        3.74844
       484         1        2.00000       62.96694       11.78763        0.67520
       485         1        2.00000       63.40583        9.31602        5.18961
       486         1        2.00000       63.54941        9.25093        2.21182
       487         1        2.00000       63.79896        6.65262        0.72006
       488         1        2.00000       63.79896        6.65262        3.70358
       489         1        2.00000       63.90277        4.07513        5.18961
       490         1        2.00000       63.91147        4.08433        2.21182
       491         1        2.00000       64.03940        1.51916        3.69565
       492         1        2.00000       64.03940        1.51916        0.72800
       493         1        2.00000       64.41169       23.22218        5.18961
       494         1        2.00000       64.47453       23.21075        2.21182
       495         1        2.00000       64.81216       20.60433        3.70036
       496         1        2.00000       64.81216       20.60433        0.72328
       497         1        2.00000       65.03072       17.97969        5.18961
       498         1        2.00000       65.03967       17.98501        2.21182
       499         1        2.00000       65.16145       15.41045        3.69803
       500         1        2.00000       65.16145       15.41045        0.72561
       501         1        2.00000       65.38281       12.87472        2.21182
       502         1        2.00000       65.39071       12.88595        5.18961
       503         1        2.00000       65.72499       10.36479        3.70366
       504         1        2.00000       65.72499       10.36479        0.71999
       505         1        2.00000       66.03770        7.79125        5.18961
       506         1        2.00000       66.06421        7.77491        2.21182
       507         1        2.00000       66.28653        5.17573        0.72141
       508         1        2.00000       66.28653        5.17573        3.70223
       509         1        2.00000       66.46213        2.60806        5.18961
       510         1        2.00000       66.46540        2.60741        2.21182
       511         1        2.00000       66.75632        0.07829        0.71678
       512         1        2.00000       66.75632        0.07829        3.70686
       513         1        2.00000       67.06392       21.72795        5.18961
       514         1        2.00000       67.07015       21.71783        2.21182
       515         1        2.00000       67.33647       19.12284        3.70098
       516         1        2.00000       67.33647       19.12284        0.72267
       517         1        2.00000       67.55008       16.52794        5.18961
       518         1        2.00000       67.55184       16.52884        2.21182
       519         1        2.00000       67.77375       13.97437        0.72342
       520         1        2.00000       67.77375       13.97437        3.70023
       521         1        2.00000       68.04965       11.43755        2.21182
       522         1        2.00000       68.05524       11.44031        5.18961
       523         1        2.00000       68.34073        8.88046        3.70186
       524         1        2.00000       68.34073        8.88046        0.72179
       525         1        2.00000       68.60169        6.29707        5.18961
       526         1        2.00000       68.60696        6.29382        2.21182
       527         1        2.00000       68.83942        3.71316        3.70085
       528         1        2.00000       68.83942        3.71316        0.72280
       529         1        2.00000       69.09656        1.16085        2.21182
       530         1        2.00000       69.09871        1.16257        5.18961
       531         1        2.00000       69.37701       22.81100        0.72279
       532         1        2.00000       69.37701       22.81100        3.70086
       533         1        2.00000       69.64277       20.23656        5.18961
       534         1        2.00000       69.64365       20.23445        2.21182
       535         1        2.00000       69.88952       17.65146        3.70077
       536         1        2.00000       69.88952       17.65146        0.72287
       537         1        2.00000       70.13420       15.08068        5.18961
       538         1        2.00000       70.13428       15.08085        2.21182
       539         1        2.00000       70.39381       12.52754        0.72335
       540         1        2.00000       70.39381       12.52754        3.70029
       541         1        2.00000       70.66236        9.96942        2.21182
       542         1        2.00000       70.66380        9.96973        5.18961
       543         1        2.00000       70.92540        7.39936        3.70086
       544         1        2.00000       70.92540        7.39936        0.72278
       545         1        2.00000       71.17846        4.82431        5.18961
       546         1        2.00000       71.17958        4.82376        2.21182
       547         1        2.00000       71.43887        2.25822        3.70046
       548         1        2.00000       71.43887        2.25822        0.72319
       549         1        2.00000       71.70391       23.90329        5.18961
       550         1        2.00000       71.70391       23.90343        2.21182
       551         1        2.00000       71.96632       21.33468        3.70076
       552         1        2.00000       71.96632       21.33468        0.72289
       553         1        2.00000       72.22010       18.76119        5.18961
       554         1        2.00000       72.22026       18.76082        2.21182
       555         1        2.00000       72.47412       16.18989        3.70067
       556         1        2.00000       72.47412       16.18989        0.72298
       557         1        2.00000       72.73309       13.62594        5.18961
       558         1        2.00000       72.73349       13.62610        2.21182
       559         1        2.00000       72.99485       11.06394        3.70060
       560         1        2.00000       72.99485       11.06394        0.72304
       561         1        2.00000       73.25486        8.49749        2.21182
       562         1        2.00000       73.25518        8.49749        5.18961
       563         1        2.00000       73.51240        5.92793        0.72289
       564         1        2.00000       73.51240        5.92793        3.70075
       565         1        2.00000       73.77256        3.36018        5.18961
       566         1        2.00000       73.77296        3.36013        2.21182
       567         1        2.00000       74.03529        0.79389        3.70071
       568         1        2.00000       74.03529        0.79389        0.72293
       569         1        2.00000       74.29546       22.43337        5.18961
       570         1        2.00000       74.29546       22.43339        2.21182
       571         1        2.00000       74.55219       19.86365        3.70073
       572         1        2.00000       74.55219       19.86365        0.72292
       573         1        2.00000       74.80869       17.29465        5.18961
       574         1        2.00000       74.80877       17.29458        2.21182
       575         1        2.00000       75.06806       14.72801        0.72290
       576         1        2.00000       75.06806       14.72801        3.70074
       577         1        2.00000       75.32830       12.16252        5.18961
       578         1        2.00000       75.32838       12.16255        2.21182
       579         1        2.00000       75.58752        9.59627        3.70070
       580         1        2.00000       75.58752        9.59627        0.72295
       581         1        2.00000       75.84577        7.02870        2.21182
       582         1        2.00000       75.84585        7.02870        5.18961
       583         1        2.00000       76.10546        4.46133        0.72290
       584         1        2.00000       76.10546        4.46133        3.70074
       585         1        2.00000       76.36650        1.89405        5.18961
       586         1        2.00000       76.36650        1.89401        2.21182
       587         1        2.00000       76.62659       23.53314        0.72293
       588         1        2.00000       76.62659       23.53314        3.70071
       589         1        2.00000       76.88476       20.96470        2.21182
       590         1        2.00000       76.88468       20.96470        5.18961
       591         1        2.00000       77.14254       18.39665        0.72292
       592         1        2.00000       77.14254       18.39665        3.70072
       593         1        2.00000       77.40151       15.82962        2.21182
       594         1        2.00000       77.40151       15.82964        5.18961
       595         1        2.00000       77.66128       13.26300        0.72292
       596         1        2.00000       77.66128       13.26300        3.70072
       597         1        2.00000       77.92057       10.69621        2.21182
       598         1        2.00000       77.92057       10.69621        5.18961
       599         1        2.00000       78.17930        8.12913        0.72293
       600         1        2.00000       78.17930        8.12910        3.70071
       601         1        2.00000       78.43835        5.56195        2.21182
       602         1        2.00000       78.43843        5.56195        5.18961
       603         1        2.00000       78.69820        2.99448        0.72293
       604         1        2.00000       78.69820        2.99448        3.70072
       605         1        2.00000       78.95797        0.42650        2.21182
       606         1        2.00000       78.95797        0.42650        5.18961
       607         1        2.00000       79.21718       22.06542        0.72293
       608         1        2.00000       79.21718       22.06542        3.70071
       609         1        2.00000       79.47591       19.49778        2.21183
       610         1        2.00000       79.47591       19.49778        5.18961
       611         1        2.00000       79.73480       16.93065        0.72293
       612         1        2.00000       79.73480       16.93065        3.70071
       613         2       -2.00000        0.13895        2.26035        2.21182
       614         2       -2.00000        0.13895        2.26035        5.18961
       615         2       -2.00000        0.39792       23.90012        0.72293
       616         2       -2.00000        0.39800       23.90012        3.70071
       617         2       -2.00000        0.65689       21.33292        2.21182
       618         2       -2.00000        0.65689       21.33292        5.18961
       619         2       -2.00000        0.91578       18.76574        0.72293
       620         2       -2.00000        0.91578       18.76574        3.70071
       621         2       -2.00000        1.17475       16.19822        2.21182
       622         2       -2.00000        1.17475       16.19822        5.18961
       623         2       -2.00000        1.43428       13.63039        0.72293
       624         2       -2.00000        1.43428       13.63039        3.70071
       625         2       -2.00000        1.69445       11.06273        2.21182
       626         2       -2.00000        1.69445       11.06273        5.18961
       627         2       -2.00000        1.95438        8.49545        0.72293
       628         2       -2.00000        1.95438        8.49545        3.70071
       629         2       -2.00000        2.21335        5.92827        2.21183
       630         2       -2.00000        2.21335        5.92827        5.18960
       631         2       -2.00000        2.47168        3.36102        0.72293
       632         2       -2.00000        2.47160        3.36102        3.70071
       633         2       -2.00000        2.73049        0.79392        2.21182
       634         2       -2.00000        2.73049        0.79392        5.18961
       635         2       -2.00000        2.99002       22.43400        0.72293
       636         2       -2.00000        2.99002       22.43402        3.70071
       637         2       -2.00000        3.24899       19.86682        5.18961
       638         2       -2.00000        3.24899       19.86682        2.21182
       639         2       -2.00000        3.50724       17.29884        0.72293
       640         2       -2.00000        3.50724       17.29882        3.70071
       641         2       -2.00000        3.76590       14.73065        2.21182
       642         2       -2.00000        3.76590       14.73065        5.18961
       643         2       -2.00000        4.02638       12.16311        3.70071
       644         2       -2.00000        4.02638       12.16306        0.72293
       645         2       -2.00000        4.28751        9.59607        5.18963
       646         2       -2.00000        4.28751        9.59607        2.21180
       647         2       -2.00000        4.54688        7.02877        0.72293
       648         2       -2.00000        4.54696        7.02877        3.70071
       649         2       -2.00000        4.80465        4.46109        5.18959
       650         2       -2.00000        4.80465        4.46109        2.21184
       651         2       -2.00000        5.06315        1.89451        3.70071
       652         2       -2.00000        5.06323        1.89454        0.72293
       653         2       -2.00000        5.32307       23.53568        5.18963
       654         2       -2.00000        5.32307       23.53568        2.21180
       655         2       -2.00000        5.58244       20.96884        3.70071
       656         2       -2.00000        5.58252       20.96877        0.72293
       657         2       -2.00000        5.83958       18.39975        2.21182
       658         2       -2.00000        5.83958       18.39975        5.18962
       659         2       -2.00000        6.09711       15.83025        0.72293
       660         2       -2.00000        6.09711       15.83023        3.70071
       661         2       -2.00000        6.35800       13.26310        5.18961
       662         2       -2.00000        6.35800       13.26310        2.21182
       663         2       -2.00000        6.62048       10.69727        3.70071
       664         2       -2.00000        6.62080       10.69723        0.72293
       665         2       -2.00000        6.88073        8.12959        5.18964
       666         2       -2.00000        6.88073        8.12959        2.21179
       667         2       -2.00000        7.13723        5.56001        0.72293
       668         2       -2.00000        7.13755        5.56001        3.70071
       669         2       -2.00000        7.39660        2.99334        2.21193
       670         2       -2.00000        7.39660        2.99334        5.18949
       671         2       -2.00000        7.65717        0.43072        3.70071
       672         2       -2.00000        7.65748        0.43091        0.72293
       673         2       -2.00000        7.91646       22.07348        2.21187
       674         2       -2.00000        7.91646       22.07348        5.18956
       675         2       -2.00000        8.17111       19.50243        3.70071
       676         2       -2.00000        8.17127       19.50207        0.72293
       677         2       -2.00000        8.42617       16.92872        2.21178
       678         2       -2.00000        8.42617       16.92872        5.18965
       679         2       -2.00000        8.68969       14.36040        3.70071
       680         2       -2.00000        8.68969       14.36055        0.72293
       681         2       -2.00000        8.95529       11.79908        5.18934
       682         2       -2.00000        8.95529       11.79908        2.21209
       683         2       -2.00000        9.21410        9.23381        3.70071
       684         2       -2.00000        9.21514        9.23326        0.72293
       685         2       -2.00000        9.46741        6.65824        5.18976
       686         2       -2.00000        9.46741        6.65824        2.21168
       687         2       -2.00000        9.72781        4.08774        0.72293
       688         2       -2.00000        9.72925        4.08803        3.70071
       689         2       -2.00000        9.99637        1.52952        5.18918
       690         2       -2.00000        9.99637        1.52952        2.21225
       691         2       -2.00000       10.25518       23.18267        3.70071
       692         2       -2.00000       10.25526       23.18286        0.72293
       693         2       -2.00000       10.50121       20.61167        2.21178
       694         2       -2.00000       10.50121       20.61167        5.18965
       695         2       -2.00000       10.74844       18.02876        3.70071
       696         2       -2.00000       10.74932       18.02665        0.72293
       697         2       -2.00000       11.01676       15.45262        5.18975
       698         2       -2.00000       11.01676       15.45262        2.21168
       699         2       -2.00000       11.29625       12.89462        0.72293
       700         2       -2.00000       11.29849       12.89638        3.70071
       701         2       -2.00000       11.55530       10.34412        5.18976
       702         2       -2.00000       11.55530       10.34412        2.21167
       703         2       -2.00000       11.78656        7.76387        3.70071
       704         2       -2.00000       11.79175        7.76067        0.72293
       705         2       -2.00000       12.05136        5.17706        2.21067
       706         2       -2.00000       12.05136        5.17706        5.19076
       707         2       -2.00000       12.33469        2.61695        0.72293
       708         2       -2.00000       12.34044        2.61966        3.70071
       709         2       -2.00000       12.61434        0.08226        5.18906
       710         2       -2.00000       12.61434        0.08226        2.21237
       711         2       -2.00000       12.83746       21.73478        3.70071
       712         2       -2.00000       12.83914       21.73567        0.72293
       713         2       -2.00000       13.05474       19.14017        2.21158
       714         2       -2.00000       13.05474       19.14017        5.18985
       715         2       -2.00000       13.32338       16.54569        3.70071
       716         2       -2.00000       13.32961       16.53545        0.72293
       717         2       -2.00000       13.63961       13.97912        5.19588
       718         2       -2.00000       13.63961       13.97912        2.20556
       719         2       -2.00000       13.93012       11.44934        3.70071
       720         2       -2.00000       13.93355       11.44878        0.72293
       721         2       -2.00000       14.10875        8.88117        5.19113
       722         2       -2.00000       14.10875        8.88117        2.21030
       723         2       -2.00000       14.32836        6.28293        3.70071
       724         2       -2.00000       14.35503        6.26652        0.72293
       725         2       -2.00000       14.66567        3.69227        2.20878
       726         2       -2.00000       14.66567        3.69227        5.19264
       727         2       -2.00000       14.99531        1.17019        0.72293
       728         2       -2.00000       15.00401        1.18176        3.70071
       729         2       -2.00000       15.22705       22.85372        2.21451
       730         2       -2.00000       15.22705       22.85372        5.18692
       731         2       -2.00000       15.34883       20.27921        3.70071
       732         2       -2.00000       15.35785       20.28470        0.72293
       733         2       -2.00000       15.58065       17.65880        2.21181
       734         2       -2.00000       15.58065       17.65880        5.18962
       735         2       -2.00000       15.92187       15.05429        3.70071
       736         2       -2.00000       15.98631       15.04311        0.72293
       737         2       -2.00000       16.35644       12.53752        2.21721
       738         2       -2.00000       16.35644       12.53752        5.18423
       739         2       -2.00000       16.48461        9.97162        3.70071
       740         2       -2.00000       16.49331        9.98072        0.72293
       741         2       -2.00000       16.59721        7.40284        5.19248
       742         2       -2.00000       16.59721        7.40284        2.20895
       743         2       -2.00000       16.83917        4.80684        3.70071
       744         2       -2.00000       16.98714        4.74070        0.72293
       745         2       -2.00000       17.41788        2.26701        2.16075
       746         2       -2.00000       17.41788        2.26701        5.24068
       747         2       -2.00000       17.67725       23.95158        3.70071
       748         2       -2.00000       17.67940       23.91982        0.72293
       749         2       -2.00000       17.73898       21.38286        5.18534
       750         2       -2.00000       17.73898       21.38286        2.21609
       751         2       -2.00000       17.79472       18.83804        3.70071
       752         2       -2.00000       17.80677       18.81817        0.72293
       753         2       -2.00000       18.10839       16.21057        2.31149
       754         2       -2.00000       18.10839       16.21057        5.08994
       755         2       -2.00000       18.82221       13.47028        0.72293
       756         2       -2.00000       18.86558       13.69611        3.70071
       757         2       -2.00000       18.93194       10.99567        2.23679
       758         2       -2.00000       18.93194       10.99567        5.16464
       759         2       -2.00000       18.97035        8.42578        3.70071
       760         2       -2.00000       18.97977        8.46580        0.72293
       761         2       -2.00000       19.02209        5.92229        5.21666
       762         2       -2.00000       19.02209        5.92229        2.18477
       763         2       -2.00000       19.44309        3.56906        3.70071
       764         2       -2.00000       20.20754       17.41654        3.70071
       765         2       -2.00000       20.22431       22.41182        0.72293
       766         2       -2.00000       20.23230       19.86600        2.21182
       767         2       -2.00000       20.23230       19.86600        5.18961
       768         2       -2.00000       20.23230        0.85560        5.18961
       769         2       -2.00000       20.23230        0.85560        2.21182
       770         2       -2.00000       20.24020       22.41182        3.70071
       771         2       -2.00000       20.25697       17.41654        0.72293
       772         2       -2.00000       21.02143        3.56908        0.72293
       773         2       -2.00000       21.44243        5.92232        2.23887
       774         2       -2.00000       21.44243        5.92232        5.16256
       775         2       -2.00000       21.48475        8.46580        3.70071
       776         2       -2.00000       21.49417        8.42578        0.72293
       777         2       -2.00000       21.53258       10.99567        5.21457
       778         2       -2.00000       21.53258       10.99567        2.18686
       779         2       -2.00000       21.59894       13.69611        0.72293
       780         2       -2.00000       21.64230       13.47028        3.70071
       781         2       -2.00000       22.35621       16.21057        5.28928
       782         2       -2.00000       22.35621       16.21057        2.11215
       783         2       -2.00000       22.65774       18.81817        3.70071
       784         2       -2.00000       22.66980       18.83804        0.72293
       785         2       -2.00000       22.72554       21.38286        2.20756
       786         2       -2.00000       22.72554       21.38286        5.19387
       787         2       -2.00000       22.78511       23.91982        3.70071
       788         2       -2.00000       22.78735       23.95158        0.72293
       789         2       -2.00000       23.04664        2.26701        5.13854
       790         2       -2.00000       23.04664        2.26701        2.26289
       791         2       -2.00000       23.47738        4.74070        3.70071
       792         2       -2.00000       23.62535        4.80684        0.72293
       793         2       -2.00000       23.86731        7.40284        5.18674
       794         2       -2.00000       23.86731        7.40284        2.21470
       795         2       -2.00000       23.97120        9.98072        3.70071
       796         2       -2.00000       23.97991        9.97164        0.72293
       797         2       -2.00000       24.10808       12.53752        5.19499
       798         2       -2.00000       24.10808       12.53752        2.20644
       799         2       -2.00000       24.47821       15.04311        3.70071
       800         2       -2.00000       24.54265       15.05429        0.72293
       801         2       -2.00000       24.88387       17.65880        5.18959
       802         2       -2.00000       24.88387       17.65880        2.21184
       803         2       -2.00000       25.10667       20.28473        3.70071
       804         2       -2.00000       25.11569       20.27921        0.72293
       805         2       -2.00000       25.23747       22.85372        2.20914
       806         2       -2.00000       25.23747       22.85372        5.19229
       807         2       -2.00000       25.46051        1.18176        0.72293
       808         2       -2.00000       25.46921        1.17019        3.70071
       809         2       -2.00000       25.79885        3.69227        5.18657
       810         2       -2.00000       25.79885        3.69227        2.21486
       811         2       -2.00000       26.10949        6.26652        3.70071
       812         2       -2.00000       26.13624        6.28293        0.72293
       813         2       -2.00000       26.35576        8.88117        5.18809
       814         2       -2.00000       26.35576        8.88117        2.21335
       815         2       -2.00000       26.53097       11.44878        3.70071
       816         2       -2.00000       26.53440       11.44934        0.72293
       817         2       -2.00000       26.82491       13.97912        5.18334
       818         2       -2.00000       26.82491       13.97912        2.21809
       819         2       -2.00000       27.13491       16.53545        3.70071
       820         2       -2.00000       27.14114       16.54569        0.72293
       821         2       -2.00000       27.40977       19.14017        5.18936
       822         2       -2.00000       27.40977       19.14017        2.21207
       823         2       -2.00000       27.62538       21.73567        3.70071
       824         2       -2.00000       27.62706       21.73478        0.72293
       825         2       -2.00000       27.85018        0.08228        2.21128
       826         2       -2.00000       27.85018        0.08228        5.19015
       827         2       -2.00000       28.12408        2.61966        0.72293
       828         2       -2.00000       28.12983        2.61697        3.70071
       829         2       -2.00000       28.41316        5.17706        2.21298
       830         2       -2.00000       28.41316        5.17706        5.18845
       831         2       -2.00000       28.67276        7.76067        3.70071
       832         2       -2.00000       28.67796        7.76387        0.72293
       833         2       -2.00000       28.90922       10.34412        5.18946
       834         2       -2.00000       28.90922       10.34412        2.21197
       835         2       -2.00000       29.16611       12.89638        0.72293
       836         2       -2.00000       29.16827       12.89462        3.70071
       837         2       -2.00000       29.44776       15.45262        2.21196
       838         2       -2.00000       29.44776       15.45262        5.18947
       839         2       -2.00000       29.71520       18.02665        3.70071
       840         2       -2.00000       29.71607       18.02876        0.72293
       841         2       -2.00000       29.96331       20.61169        5.18956
       842         2       -2.00000       29.96331       20.61169        2.21187
       843         2       -2.00000       30.20926       23.18286        3.70071
       844         2       -2.00000       30.20934       23.18267        0.72293
       845         2       -2.00000       30.46815        1.52952        5.19004
       846         2       -2.00000       30.46815        1.52952        2.21140
       847         2       -2.00000       30.73527        4.08803        0.72293
       848         2       -2.00000       30.73678        4.08774        3.70071
       849         2       -2.00000       30.99711        6.65824        2.21197
       850         2       -2.00000       30.99711        6.65824        5.18946
       851         2       -2.00000       31.24938        9.23326        3.70071
       852         2       -2.00000       31.25041        9.23381        0.72293
       853         2       -2.00000       31.50923       11.79908        5.18987
       854         2       -2.00000       31.50923       11.79908        2.21156
       855         2       -2.00000       31.77482       14.36055        3.70071
       856         2       -2.00000       31.77482       14.36040        0.72293
       857         2       -2.00000       32.03835       16.92874        2.21186
       858         2       -2.00000       32.03835       16.92874        5.18956
       859         2       -2.00000       32.29324       19.50207        3.70071
       860         2       -2.00000       32.29340       19.50243        0.72293
       861         2       -2.00000       32.54806       22.07348        5.18965
       862         2       -2.00000       32.54806       22.07348        2.21177
       863         2       -2.00000       32.80703        0.43091        3.70071
       864         2       -2.00000       32.80735        0.43074        0.72293
       865         2       -2.00000       33.06792        2.99334        2.21171
       866         2       -2.00000       33.06792        2.99334        5.18972
       867         2       -2.00000       33.32705        5.56001        0.72293
       868         2       -2.00000       33.32729        5.56001        3.70071
       869         2       -2.00000       33.58379        8.12959        2.21186
       870         2       -2.00000       33.58379        8.12959        5.18958
       871         2       -2.00000       33.84372       10.69723        3.70071
       872         2       -2.00000       33.84403       10.69727        0.72293
       873         2       -2.00000       34.10652       13.26310        5.18961
       874         2       -2.00000       34.10652       13.26310        2.21182
       875         2       -2.00000       34.36741       15.83025        3.70071
       876         2       -2.00000       34.36741       15.83023        0.72293
       877         2       -2.00000       34.62494       18.39975        5.18960
       878         2       -2.00000       34.62494       18.39975        2.21183
       879         2       -2.00000       34.88199       20.96877        3.70071
       880         2       -2.00000       34.88207       20.96884        0.72293
       881         2       -2.00000       35.14144       23.53568        5.18958
       882         2       -2.00000       35.14144       23.53568        2.21185
       883         2       -2.00000       35.40129        1.89454        3.70071
       884         2       -2.00000       35.40137        1.89451        0.72293
       885         2       -2.00000       35.65986        4.46109        2.21180
       886         2       -2.00000       35.65986        4.46109        5.18962
       887         2       -2.00000       35.91756        7.02877        0.72293
       888         2       -2.00000       35.91764        7.02877        3.70071
       889         2       -2.00000       36.17701        9.59607        5.18958
       890         2       -2.00000       36.17701        9.59607        2.21185
       891         2       -2.00000       36.43813       12.16306        3.70071
       892         2       -2.00000       36.43813       12.16311        0.72293
       893         2       -2.00000       36.69870       14.73065        5.18961
       894         2       -2.00000       36.69870       14.73065        2.21182
       895         2       -2.00000       36.95727       17.29884        3.70071
       896         2       -2.00000       36.95727       17.29884        0.72293
       897         2       -2.00000       37.21553       19.86682        5.18960
       898         2       -2.00000       37.21553       19.86682        2.21183
       899         2       -2.00000       37.47450       22.43400        3.70071
       900         2       -2.00000       37.47450       22.43402        0.72293
       901         2       -2.00000       37.73403        0.79392        5.18960
       902         2       -2.00000       37.73403        0.79392        2.21183
       903         2       -2.00000       37.99284        3.36102        3.70071
       904         2       -2.00000       37.99292        3.36102        0.72293
       905         2       -2.00000       38.25117        5.92827        5.18961
       906         2       -2.00000       38.25117        5.92827        2.21182
       907         2       -2.00000       38.51014        8.49545        3.70071
       908         2       -2.00000       38.51014        8.49545        0.72293
       909         2       -2.00000       38.77007       11.06273        5.18961
       910         2       -2.00000       38.77007       11.06273        2.21183
       911         2       -2.00000       39.03024       13.63039        3.70071
       912         2       -2.00000       39.03024       13.63041        0.72293
       913         2       -2.00000       39.28977       16.19822        5.18961
       914         2       -2.00000       39.28977       16.19822        2.21182
       915         2       -2.00000       39.54874       18.76574        3.70072
       916         2       -2.00000       39.54874       18.76574        0.72293
       917         2       -2.00000       39.80763       21.33294        5.18961
       918         2       -2.00000       39.80763       21.33294        2.21182
       919         2       -2.00000       40.06660       23.90012        3.70071
       920         2       -2.00000       40.06660       23.90012        0.72293
       921         2       -2.00000       40.32565        2.26035        5.18961
       922         2       -2.00000       40.32557        2.26035        2.21182
       923         2       -2.00000       40.58454        4.82753        3.70071
       924         2       -2.00000       40.58454        4.82753        0.72293
       925         2       -2.00000       40.84343        7.39473        5.18961
       926         2       -2.00000       40.84343        7.39473        2.21182
       927         2       -2.00000       41.10240        9.96225        3.70071
       928         2       -2.00000       41.10240        9.96225        0.72293
       929         2       -2.00000       41.36193       12.53006        5.18961
       930         2       -2.00000       41.36193       12.53006        2.21182
       931         2       -2.00000       41.62210       15.09775        3.70071
       932         2       -2.00000       41.62210       15.09775        0.72293
       933         2       -2.00000       41.88203       17.66502        5.18961
       934         2       -2.00000       41.88203       17.66502        2.21182
       935         2       -2.00000       42.14100       20.23217        3.70072
       936         2       -2.00000       42.14100       20.23217        0.72293
       937         2       -2.00000       42.39925       22.79945        5.18961
       938         2       -2.00000       42.39933       22.79945        2.21182
       939         2       -2.00000       42.65814        1.15954        3.70071
       940         2       -2.00000       42.65814        1.15954        0.72293
       941         2       -2.00000       42.91767        3.72645        5.18961
       942         2       -2.00000       42.91767        3.72648        2.21182
       943         2       -2.00000       43.17664        6.29365        0.72293
       944         2       -2.00000       43.17664        6.29365        3.70071
       945         2       -2.00000       43.43490        8.86163        5.18961
       946         2       -2.00000       43.43490        8.86163        2.21182
       947         2       -2.00000       43.69355       11.42980        0.72293
       948         2       -2.00000       43.69355       11.42980        3.70071
       949         2       -2.00000       43.95404       13.99737        5.18961
       950         2       -2.00000       43.95404       13.99739        2.21182
       951         2       -2.00000       44.21516       16.56440        3.70069
       952         2       -2.00000       44.21516       16.56440        0.72295
       953         2       -2.00000       44.47453       19.13170        2.21182
       954         2       -2.00000       44.47461       19.13170        5.18961
       955         2       -2.00000       44.73230       21.69936        3.70073
       956         2       -2.00000       44.73230       21.69936        0.72291
       957         2       -2.00000       44.99080        0.05892        5.18961
       958         2       -2.00000       44.99088        0.05892        2.21182
       959         2       -2.00000       45.25073        2.62479        3.70069
       960         2       -2.00000       45.25073        2.62479        0.72295
       961         2       -2.00000       45.51018        5.19168        2.21182
       962         2       -2.00000       45.51010        5.19163        5.18961
       963         2       -2.00000       45.76723        7.76070        0.72294
       964         2       -2.00000       45.76723        7.76070        3.70071
       965         2       -2.00000       46.02476       10.33022        5.18961
       966         2       -2.00000       46.02476       10.33020        2.21182
       967         2       -2.00000       46.28565       12.89735        0.72293
       968         2       -2.00000       46.28565       12.89735        3.70071
       969         2       -2.00000       46.54813       15.46320        5.18961
       970         2       -2.00000       46.54845       15.46325        2.21182
       971         2       -2.00000       46.80838       18.03086        3.70068
       972         2       -2.00000       46.80838       18.03086        0.72296
       973         2       -2.00000       47.06488       20.60046        2.21182
       974         2       -2.00000       47.06520       20.60046        5.18961
       975         2       -2.00000       47.32425       23.16713        0.72282
       976         2       -2.00000       47.32425       23.16713        3.70083
       977         2       -2.00000       47.58482        1.52272        5.18961
       978         2       -2.00000       47.58514        1.52252        2.21182
       979         2       -2.00000       47.84411        4.08697        0.72288
       980         2       -2.00000       47.84411        4.08697        3.70076
       981         2       -2.00000       48.09876        6.65802        5.18961
       982         2       -2.00000       48.09892        6.65838        2.21182
       983         2       -2.00000       48.35382        9.23173        0.72297
       984         2       -2.00000       48.35382        9.23173        3.70067
       985         2       -2.00000       48.61735       11.80007        5.18961
       986         2       -2.00000       48.61735       11.79993        2.21182
       987         2       -2.00000       48.88294       14.36137        0.72267
       988         2       -2.00000       48.88294       14.36137        3.70098
       989         2       -2.00000       49.14176       16.92666        5.18961
       990         2       -2.00000       49.14279       16.92719        2.21182
       991         2       -2.00000       49.39506       19.50224        3.70057
       992         2       -2.00000       49.39506       19.50224        0.72308
       993         2       -2.00000       49.65546       22.07271        2.21182
       994         2       -2.00000       49.65690       22.07244        5.18961
       995         2       -2.00000       49.92402        0.42391        3.70114
       996         2       -2.00000       49.92402        0.42391        0.72251
       997         2       -2.00000       50.18283        2.97780        5.18961
       998         2       -2.00000       50.18291        2.97761        2.21182
       999         2       -2.00000       50.42886        5.54878        0.72298
      1000         2       -2.00000       50.42886        5.54878        3.70067
      1001         2       -2.00000       50.67609        8.13169        5.18961
      1002         2       -2.00000       50.67697        8.13382        2.21182
      1003         2       -2.00000       50.94441       10.70783        3.70058
      1004         2       -2.00000       50.94441       10.70783        0.72307
      1005         2       -2.00000       51.22390       13.26583        2.21182
      1006         2       -2.00000       51.22614       13.26409        5.18961
      1007         2       -2.00000       51.48295       15.81636        0.72308
      1008         2       -2.00000       51.48295       15.81636        3.70056
      1009         2       -2.00000       51.71421       18.39661        5.18961
      1010         2       -2.00000       51.71940       18.39980        2.21182
      1011         2       -2.00000       51.97901       20.98339        3.69956
      1012         2       -2.00000       51.97901       20.98339        0.72408
      1013         2       -2.00000       52.26234       23.54350        2.21182
      1014         2       -2.00000       52.26809       23.54081        5.18961
      1015         2       -2.00000       52.54199        1.87118        3.70126
      1016         2       -2.00000       52.54199        1.87118        0.72239
      1017         2       -2.00000       52.76511        4.42570        5.18961
      1018         2       -2.00000       52.76679        4.42480        2.21182
      1019         2       -2.00000       52.98240        7.02030        0.72317
      1020         2       -2.00000       52.98240        7.02030        3.70047
      1021         2       -2.00000       53.25103        9.61478        5.18961
      1022         2       -2.00000       53.25726        9.62500        2.21182
      1023         2       -2.00000       53.56726       12.18133        3.69445
      1024         2       -2.00000       53.56726       12.18133        0.72920
      1025         2       -2.00000       53.85777       14.71114        5.18961
      1026         2       -2.00000       53.86120       14.71167        2.21182
      1027         2       -2.00000       54.03641       17.27931        3.69919
      1028         2       -2.00000       54.03641       17.27931        0.72445
      1029         2       -2.00000       54.25601       19.87754        5.18961
      1030         2       -2.00000       54.28268       19.89395        2.21182
      1031         2       -2.00000       54.59332       22.46820        0.72597
      1032         2       -2.00000       54.59332       22.46820        3.69768
      1033         2       -2.00000       54.92296        0.78327        2.21182
      1034         2       -2.00000       54.93166        0.77170        5.18961
      1035         2       -2.00000       55.15470        3.30673        0.72024
      1036         2       -2.00000       55.15470        3.30673        3.70340
      1037         2       -2.00000       55.27648        5.88124        5.18961
      1038         2       -2.00000       55.28550        5.87574        2.21182
      1039         2       -2.00000       55.50830        8.50167        0.72295
      1040         2       -2.00000       55.50830        8.50167        3.70070
      1041         2       -2.00000       55.84952       11.10615        5.18961
      1042         2       -2.00000       55.91396       11.11736        2.21182
      1043         2       -2.00000       56.28409       13.62296        3.70610
      1044         2       -2.00000       56.28409       13.62296        0.71755
      1045         2       -2.00000       56.41226       16.18883        5.18961
      1046         2       -2.00000       56.42097       16.17975        2.21182
      1047         2       -2.00000       56.52486       18.75763        0.72581
      1048         2       -2.00000       56.52486       18.75763        3.69784
      1049         2       -2.00000       56.76682       21.35364        5.18961
      1050         2       -2.00000       56.91479       21.41975        2.21182
      1051         2       -2.00000       57.34553       23.89346        0.77400
      1052         2       -2.00000       57.34553       23.89346        3.64964
      1053         2       -2.00000       57.60490        2.20889        5.18961
      1054         2       -2.00000       57.60706        2.24065        2.21182
      1055         2       -2.00000       57.66663        4.77762        0.71866
      1056         2       -2.00000       57.66663        4.77762        3.70498
      1057         2       -2.00000       57.72237        7.32240        5.18961
      1058         2       -2.00000       57.73443        7.34228        2.21182
      1059         2       -2.00000       58.03604        9.94991        0.62326
      1060         2       -2.00000       58.03604        9.94991        3.80039
      1061         2       -2.00000       58.74987       12.69019        2.21182
      1062         2       -2.00000       58.79323       12.46436        5.18961
      1063         2       -2.00000       58.85959       15.16480        0.69796
      1064         2       -2.00000       58.85959       15.16480        3.72568
      1065         2       -2.00000       58.89800       17.73469        5.18961
      1066         2       -2.00000       58.90742       17.69467        2.21182
      1067         2       -2.00000       58.94974       20.23815        3.67366
      1068         2       -2.00000       58.94974       20.23815        0.74998
      1069         2       -2.00000       59.37074       22.59139        5.18961
      1070         2       -2.00000       60.13519        8.74394        5.18961
      1071         2       -2.00000       60.15196        3.74863        2.21182
      1072         2       -2.00000       60.15995        6.29445        0.72293
      1073         2       -2.00000       60.15995        6.29445        3.70071
      1074         2       -2.00000       60.15995        1.09784        3.70071
      1075         2       -2.00000       60.15995        1.09784        0.72293
      1076         2       -2.00000       60.16786        3.74863        5.18961
      1077         2       -2.00000       60.18463        8.74394        2.21182
      1078         2       -2.00000       60.94908       22.59139        2.21182
      1079         2       -2.00000       61.37008       20.23815        0.69588
      1080         2       -2.00000       61.37008       20.23815        3.72776
      1081         2       -2.00000       61.41240       17.69465        5.18961
      1082         2       -2.00000       61.42182       17.73469        2.21182
      1083         2       -2.00000       61.46023       15.16480        3.67575
      1084         2       -2.00000       61.46023       15.16480        0.74789
      1085         2       -2.00000       61.52659       12.46434        2.21182
      1086         2       -2.00000       61.56996       12.69019        5.18961
      1087         2       -2.00000       62.28386        9.94988        3.60105
      1088         2       -2.00000       62.28386        9.94988        0.82260
      1089         2       -2.00000       62.58540        7.34228        5.18961
      1090         2       -2.00000       62.59745        7.32240        2.21182
      1091         2       -2.00000       62.65319        4.77762        0.72719
      1092         2       -2.00000       62.65319        4.77762        3.69645
      1093         2       -2.00000       62.71276        2.24065        5.18961
      1094         2       -2.00000       62.71500        2.20889        2.21182
      1095         2       -2.00000       62.97429       23.89346        3.75178
      1096         2       -2.00000       62.97429       23.89346        0.67186
      1097         2       -2.00000       63.40503       21.41975        5.18961
      1098         2       -2.00000       63.55300       21.35364        2.21182
      1099         2       -2.00000       63.79496       18.75763        3.70359
      1100         2       -2.00000       63.79496       18.75763        0.72006
      1101         2       -2.00000       63.89886       16.17975        5.18961
      1102         2       -2.00000       63.90756       16.18883        2.21182
      1103         2       -2.00000       64.03573       13.62293        3.69534
      1104         2       -2.00000       64.03573       13.62293        0.72831
      1105         2       -2.00000       64.40586       11.11736        5.18961
      1106         2       -2.00000       64.47030       11.10615        2.21182
      1107         2       -2.00000       64.81152        8.50167        3.70073
      1108         2       -2.00000       64.81152        8.50167        0.72292
      1109         2       -2.00000       65.03432        5.87574        5.18961
      1110         2       -2.00000       65.04334        5.88124        2.21182
      1111         2       -2.00000       65.16512        3.30673        3.69803
      1112         2       -2.00000       65.16512        3.30673        0.72561
      1113         2       -2.00000       65.38816        0.77170        2.21182
      1114         2       -2.00000       65.39686        0.78327        5.18961
      1115         2       -2.00000       65.72650       22.46818        3.70375
      1116         2       -2.00000       65.72650       22.46818        0.71989
      1117         2       -2.00000       66.03714       19.89393        5.18961
      1118         2       -2.00000       66.06389       19.87754        2.21182
      1119         2       -2.00000       66.28341       17.27931        0.72140
      1120         2       -2.00000       66.28341       17.27931        3.70224
      1121         2       -2.00000       66.45862       14.71167        5.18961
      1122         2       -2.00000       66.46205       14.71114        2.21182
      1123         2       -2.00000       66.75256       12.18133        3.70698
      1124         2       -2.00000       66.75256       12.18133        0.71666
      1125         2       -2.00000       67.06256        9.62500        5.18961
      1126         2       -2.00000       67.06879        9.61478        2.21182
      1127         2       -2.00000       67.33742        7.02030        3.70096
      1128         2       -2.00000       67.33742        7.02030        0.72268
      1129         2       -2.00000       67.55303        4.42480        5.18961
      1130         2       -2.00000       67.55471        4.42570        2.21182
      1131         2       -2.00000       67.77783        1.87118        0.72347
      1132         2       -2.00000       67.77783        1.87118        3.70017
      1133         2       -2.00000       68.05173       23.54079        2.21182
      1134         2       -2.00000       68.05748       23.54350        5.18961
      1135         2       -2.00000       68.34081       20.98339        0.72177
      1136         2       -2.00000       68.34081       20.98339        3.70187
      1137         2       -2.00000       68.60042       18.39980        5.18961
      1138         2       -2.00000       68.60561       18.39661        2.21182
      1139         2       -2.00000       68.83687       15.81636        0.72278
      1140         2       -2.00000       68.83687       15.81636        3.70086
      1141         2       -2.00000       69.09376       13.26409        2.21182
      1142         2       -2.00000       69.09592       13.26583        5.18961
      1143         2       -2.00000       69.37541       10.70783        3.70086
      1144         2       -2.00000       69.37541       10.70783        0.72279
      1145         2       -2.00000       69.64285        8.13380        5.18961
      1146         2       -2.00000       69.64373        8.13169        2.21182
      1147         2       -2.00000       69.89096        5.54878        3.70076
      1148         2       -2.00000       69.89096        5.54878        0.72289
      1149         2       -2.00000       70.13691        2.97761        5.18961
      1150         2       -2.00000       70.13699        2.97780        2.21182
      1151         2       -2.00000       70.39580        0.42391        3.70029
      1152         2       -2.00000       70.39580        0.42391        0.72336
      1153         2       -2.00000       70.66292       22.07242        2.21182
      1154         2       -2.00000       70.66444       22.07271        5.18961
      1155         2       -2.00000       70.92476       19.50224        3.70086
      1156         2       -2.00000       70.92476       19.50224        0.72279
      1157         2       -2.00000       71.17703       16.92719        5.18961
      1158         2       -2.00000       71.17807       16.92663        2.21182
      1159         2       -2.00000       71.43688       14.36137        0.72320
      1160         2       -2.00000       71.43688       14.36137        3.70045
      1161         2       -2.00000       71.70247       11.79990        5.18961
      1162         2       -2.00000       71.70247       11.80007        2.21182
      1163         2       -2.00000       71.96600        9.23173        3.70076
      1164         2       -2.00000       71.96600        9.23173        0.72289
      1165         2       -2.00000       72.22090        6.65838        5.18961
      1166         2       -2.00000       72.22106        6.65802        2.21182
      1167         2       -2.00000       72.47571        4.08697        0.72298
      1168         2       -2.00000       72.47571        4.08697        3.70067
      1169         2       -2.00000       72.73468        1.52252        5.18961
      1170         2       -2.00000       72.73500        1.52272        2.21182
      1171         2       -2.00000       72.99557       23.16713        3.70060
      1172         2       -2.00000       72.99557       23.16713        0.72304
      1173         2       -2.00000       73.25470       20.60046        2.21182
      1174         2       -2.00000       73.25494       20.60046        5.18961
      1175         2       -2.00000       73.51144       18.03086        3.70075
      1176         2       -2.00000       73.51144       18.03086        0.72290
      1177         2       -2.00000       73.77137       15.46325        5.18961
      1178         2       -2.00000       73.77169       15.46320        2.21182
      1179         2       -2.00000       74.03417       12.89735        3.70071
      1180         2       -2.00000       74.03417       12.89735        0.72293
      1181         2       -2.00000       74.29506       10.33020        5.18961
      1182         2       -2.00000       74.29506       10.33022        2.21182
      1183         2       -2.00000       74.55259        7.76070        3.70073
      1184         2       -2.00000       74.55259        7.76070        0.72292
      1185         2       -2.00000       74.80964        5.19168        5.18961
      1186         2       -2.00000       74.80972        5.19163        2.21182
      1187         2       -2.00000       75.06909        2.62479        3.70074
      1188         2       -2.00000       75.06909        2.62479        0.72290
      1189         2       -2.00000       75.32902        0.05892        2.21182
      1190         2       -2.00000       75.32894        0.05890        5.18961
      1191         2       -2.00000       75.58752       21.69936        3.70070
      1192         2       -2.00000       75.58752       21.69936        0.72295
      1193         2       -2.00000       75.84521       19.13170        2.21182
      1194         2       -2.00000       75.84529       19.13168        5.18961
      1195         2       -2.00000       76.10466       16.56440        0.72290
      1196         2       -2.00000       76.10466       16.56440        3.70074
      1197         2       -2.00000       76.36579       13.99739        5.18961
      1198         2       -2.00000       76.36579       13.99737        2.21182
      1199         2       -2.00000       76.62635       11.42980        0.72293
      1200         2       -2.00000       76.62635       11.42980        3.70071
      1201         2       -2.00000       76.88492        8.86163        2.21182
      1202         2       -2.00000       76.88492        8.86163        5.18961
      1203         2       -2.00000       77.14318        6.29365        0.72292
      1204         2       -2.00000       77.14318        6.29365        3.70072
      1205         2       -2.00000       77.40215        3.72645        2.21182
      1206         2       -2.00000       77.40215        3.72648        5.18961
      1207         2       -2.00000       77.66168        1.15954        0.72292
      1208         2       -2.00000       77.66168        1.15954        3.70072
      1209         2       -2.00000       77.92057       22.79945        2.21182
      1210         2       -2.00000       77.92049       22.79945        5.18961
      1211         2       -2.00000       78.17882       20.23217        0.72293
      1212         2       -2.00000       78.17882       20.23217        3.70071
      1213         2       -2.00000       78.43779       17.66502        2.21182
      1214         2       -2.00000       78.43779       17.66502        5.18961
      1215         2       -2.00000       78.69772       15.09775        0.72293
      1216         2       -2.00000       78.69772       15.09775        3.70072
      1217         2       -2.00000       78.95789       12.53006        2.21182
      1218         2       -2.00000       78.95789       12.53006        5.18961
      1219         2       -2.00000       79.21742        9.96223        0.72293
      1220         2       -2.00000       79.21742        9.96223        3.70071
      1221         2       -2.00000       79.47639        7.39473        2.21183
      1222         2       -2.00000       79.47639        7.39473        5.18961
      1223         2       -2.00000       79.73528        4.82753        0.72293
      1224         2       -2.00000       79.73528        4.82753        3.70071
