# Supplementary material for: Quantitative prediction of grain boundary thermal conductivities from local atomic environments
Source: Nat Commun. 2020 Apr 15;11:1854. doi: 10.1038/s41467-020-15619-9 (PMC7160158; doi:10.1038/s41467-020-15619-9)
Supplement: Supplementary file 4 — Supplementary Data 1 [file 41467_2020_15619_MOESM4_ESM.zip › MgO_GBs/sym_tilt/standard_pressure/110/s3_111.lmp]

LAMMPS data file

       512          atoms
         0          bonds
         0         angles
         0      dihedrals
         0      impropers
         2     atom types
         0     bond types
         0    angle types
         0 dihedral types
         0 improper types

      0.0000000     78.0910760 xlo xhi
      0.0000000     10.2996590 ylo yhi
      0.0000000      5.9465110 zlo zhi
      0.0000000      0.0000000      0.0000000 xy xz yz

Masses

1                24.30500 # Mg
2                15.99940 # O

Atoms

         1         1        2.00000        0.00047        2.58537        5.68375
         2         1        2.00000        0.00047        0.01045        1.22387
         3         1        2.00000        0.00047        2.58537        2.71050
         4         1        2.00000        0.00047        0.01045        4.19712
         5         1        2.00000        0.00047        7.73520        5.68375
         6         1        2.00000        0.00047        5.16028        1.22387
         7         1        2.00000        0.00047        7.73520        2.71050
         8         1        2.00000        0.00047        5.16028        4.19712
         9         1        2.00000        2.43441        6.87690        4.19712
        10         1        2.00000        2.43441        1.72707        1.22387
        11         1        2.00000        2.43441        1.72707        4.19712
        12         1        2.00000        2.43441        4.30198        2.71050
        13         1        2.00000        2.43441        4.30198        5.68375
        14         1        2.00000        2.43441        9.45181        2.71050
        15         1        2.00000        2.43441        9.45181        5.68375
        16         1        2.00000        2.43441        6.87690        1.22387
        17         1        2.00000        4.86835        8.59351        4.19712
        18         1        2.00000        4.86835        6.01860        5.68375
        19         1        2.00000        4.86835        0.86877        2.71050
        20         1        2.00000        4.86835        0.86877        5.68375
        21         1        2.00000        4.86835        8.59351        1.22387
        22         1        2.00000        4.86835        3.44368        1.22387
        23         1        2.00000        4.86835        3.44368        4.19712
        24         1        2.00000        4.86835        6.01860        2.71050
        25         1        2.00000        7.30269        0.01045        1.22387
        26         1        2.00000        7.30269        0.01045        4.19712
        27         1        2.00000        7.30269        7.73520        5.68375
        28         1        2.00000        7.30269        2.58537        2.71050
        29         1        2.00000        7.30269        5.16028        1.22387
        30         1        2.00000        7.30269        2.58537        5.68375
        31         1        2.00000        7.30269        5.16028        4.19712
        32         1        2.00000        7.30269        7.73520        2.71050
        33         1        2.00000        9.78747        1.72707        1.22387
        34         1        2.00000        9.78747        1.72707        4.19712
        35         1        2.00000        9.78747        6.87690        1.22387
        36         1        2.00000        9.78747        6.87690        4.19712
        37         1        2.00000        9.78747        9.45181        2.71050
        38         1        2.00000        9.78747        9.45181        5.68375
        39         1        2.00000        9.78747        4.30198        2.71050
        40         1        2.00000        9.78747        4.30198        5.68375
        41         1        2.00000       12.27232        0.01045        1.22387
        42         1        2.00000       12.27232        0.01045        4.19712
        43         1        2.00000       12.27232        2.58537        2.71050
        44         1        2.00000       12.27232        5.16028        1.22387
        45         1        2.00000       12.27232        2.58537        5.68375
        46         1        2.00000       12.27232        5.16028        4.19712
        47         1        2.00000       12.27232        7.73520        5.68375
        48         1        2.00000       12.27232        7.73520        2.71050
        49         1        2.00000       14.70666        0.86877        2.71050
        50         1        2.00000       14.70666        3.44368        1.22387
        51         1        2.00000       14.70666        0.86877        5.68375
        52         1        2.00000       14.70666        3.44368        4.19712
        53         1        2.00000       14.70666        6.01860        2.71050
        54         1        2.00000       14.70666        8.59351        1.22387
        55         1        2.00000       14.70666        6.01860        5.68375
        56         1        2.00000       14.70666        8.59351        4.19712
        57         1        2.00000       17.14060        1.72707        1.22387
        58         1        2.00000       17.14060        1.72707        4.19712
        59         1        2.00000       17.14060        4.30198        2.71050
        60         1        2.00000       17.14060        4.30198        5.68375
        61         1        2.00000       17.14060        6.87690        1.22387
        62         1        2.00000       17.14060        6.87690        4.19712
        63         1        2.00000       17.14060        9.45181        2.71050
        64         1        2.00000       17.14060        9.45181        5.68375
        65         1        2.00000       19.57454        0.01045        1.22387
        66         1        2.00000       19.57454        0.01045        4.19712
        67         1        2.00000       19.57454        2.58537        2.71050
        68         1        2.00000       19.57454        5.16028        1.22387
        69         1        2.00000       19.57454        2.58537        5.68375
        70         1        2.00000       19.57454        5.16028        4.19712
        71         1        2.00000       19.57454        7.73520        2.71050
        72         1        2.00000       19.57454        7.73520        5.68375
        73         1        2.00000       22.00849        0.86877        2.71050
        74         1        2.00000       22.00849        3.44368        1.22387
        75         1        2.00000       22.00849        0.86877        5.68375
        76         1        2.00000       22.00849        3.44368        4.19712
        77         1        2.00000       22.00849        6.01860        2.71050
        78         1        2.00000       22.00849        8.59351        1.22387
        79         1        2.00000       22.00849        6.01860        5.68375
        80         1        2.00000       22.00849        8.59351        4.19712
        81         1        2.00000       24.44243        1.72707        1.22387
        82         1        2.00000       24.44243        1.72707        4.19712
        83         1        2.00000       24.44243        4.30198        2.71050
        84         1        2.00000       24.44243        6.87690        1.22387
        85         1        2.00000       24.44243        4.30198        5.68375
        86         1        2.00000       24.44243        6.87690        4.19712
        87         1        2.00000       24.44243        9.45181        2.71050
        88         1        2.00000       24.44243        9.45181        5.68375
        89         1        2.00000       26.87629        0.01045        1.22387
        90         1        2.00000       26.87629        0.01045        4.19712
        91         1        2.00000       26.87629        5.16028        1.22387
        92         1        2.00000       26.87629        5.16028        4.19712
        93         1        2.00000       26.87629        7.73520        2.71050
        94         1        2.00000       26.87629        7.73520        5.68375
        95         1        2.00000       26.87629        2.58537        2.71050
        96         1        2.00000       26.87629        2.58537        5.68375
        97         1        2.00000       29.31024        0.86877        2.71050
        98         1        2.00000       29.31024        3.44368        1.22387
        99         1        2.00000       29.31024        0.86877        5.68375
       100         1        2.00000       29.31024        3.44368        4.19712
       101         1        2.00000       29.31024        6.01860        2.71050
       102         1        2.00000       29.31024        8.59351        1.22387
       103         1        2.00000       29.31024        6.01860        5.68375
       104         1        2.00000       29.31024        8.59351        4.19712
       105         1        2.00000       31.74418        1.72707        1.22387
       106         1        2.00000       31.74418        1.72707        4.19712
       107         1        2.00000       31.74418        4.30198        2.71050
       108         1        2.00000       31.74418        6.87690        1.22387
       109         1        2.00000       31.74418        4.30198        5.68375
       110         1        2.00000       31.74418        6.87690        4.19712
       111         1        2.00000       31.74418        9.45181        2.71050
       112         1        2.00000       31.74418        9.45181        5.68375
       113         1        2.00000       34.17812        0.01045        1.22387
       114         1        2.00000       34.17812        0.01045        4.19712
       115         1        2.00000       34.17812        2.58537        2.71050
       116         1        2.00000       34.17812        5.16028        1.22387
       117         1        2.00000       34.17812        2.58537        5.68375
       118         1        2.00000       34.17812        5.16028        4.19712
       119         1        2.00000       34.17812        7.73520        2.71050
       120         1        2.00000       34.17812        7.73520        5.68375
       121         1        2.00000       36.61206        6.01860        2.71050
       122         1        2.00000       36.61206        8.59351        4.19712
       123         1        2.00000       36.61206        6.01860        5.68375
       124         1        2.00000       36.61206        8.59351        1.22387
       125         1        2.00000       36.61206        0.86877        2.71050
       126         1        2.00000       36.61206        3.44368        4.19712
       127         1        2.00000       36.61206        0.86877        5.68375
       128         1        2.00000       36.61206        3.44368        1.22387
       129         1        2.00000       39.04601        9.45181        2.71050
       130         1        2.00000       39.04601        6.87690        4.19712
       131         1        2.00000       39.04601        9.45181        5.68375
       132         1        2.00000       39.04601        6.87690        1.22387
       133         1        2.00000       39.04601        4.30198        2.71050
       134         1        2.00000       39.04601        1.72707        4.19712
       135         1        2.00000       39.04601        4.30198        5.68375
       136         1        2.00000       39.04601        1.72707        1.22387
       137         1        2.00000       41.47995        2.58537        2.71050
       138         1        2.00000       41.47995        5.16028        1.22387
       139         1        2.00000       41.47995        2.58537        5.68375
       140         1        2.00000       41.47995        5.16028        4.19712
       141         1        2.00000       41.47995        0.01045        1.22387
       142         1        2.00000       41.47995        0.01045        4.19712
       143         1        2.00000       41.47995        7.73520        2.71050
       144         1        2.00000       41.47995        7.73520        5.68375
       145         1        2.00000       43.91389        3.44368        1.22387
       146         1        2.00000       43.91389        3.44368        4.19712
       147         1        2.00000       43.91389        6.01860        2.71050
       148         1        2.00000       43.91389        8.59351        1.22387
       149         1        2.00000       43.91389        6.01860        5.68375
       150         1        2.00000       43.91389        8.59351        4.19712
       151         1        2.00000       43.91389        0.86877        2.71050
       152         1        2.00000       43.91389        0.86877        5.68375
       153         1        2.00000       46.34822        1.72707        1.22387
       154         1        2.00000       46.34822        1.72707        4.19712
       155         1        2.00000       46.34822        4.30198        2.71050
       156         1        2.00000       46.34822        6.87690        1.22387
       157         1        2.00000       46.34822        4.30198        5.68375
       158         1        2.00000       46.34822        6.87690        4.19712
       159         1        2.00000       46.34822        9.45181        2.71050
       160         1        2.00000       46.34822        9.45181        5.68375
       161         1        2.00000       48.83300        2.58537        2.71050
       162         1        2.00000       48.83300        5.16028        1.22387
       163         1        2.00000       48.83300        2.58537        5.68375
       164         1        2.00000       48.83300        5.16028        4.19712
       165         1        2.00000       48.83300        7.73520        2.71050
       166         1        2.00000       48.83300        0.01045        1.22387
       167         1        2.00000       48.83300        7.73520        5.68375
       168         1        2.00000       48.83300        0.01045        4.19712
       169         1        2.00000       51.31786        4.30198        5.68375
       170         1        2.00000       51.31786        6.87690        4.19712
       171         1        2.00000       51.31786        9.45181        2.71050
       172         1        2.00000       51.31786        1.72707        1.22387
       173         1        2.00000       51.31786        9.45181        5.68375
       174         1        2.00000       51.31786        4.30198        2.71050
       175         1        2.00000       51.31786        1.72707        4.19712
       176         1        2.00000       51.31786        6.87690        1.22387
       177         1        2.00000       53.75220        3.44368        4.19712
       178         1        2.00000       53.75220        8.59351        1.22387
       179         1        2.00000       53.75220        8.59351        4.19712
       180         1        2.00000       53.75220        3.44368        1.22387
       181         1        2.00000       53.75220        0.86877        2.71050
       182         1        2.00000       53.75220        0.86877        5.68375
       183         1        2.00000       53.75220        6.01860        2.71050
       184         1        2.00000       53.75220        6.01860        5.68375
       185         1        2.00000       56.18614        2.58537        2.71050
       186         1        2.00000       56.18614        5.16028        1.22387
       187         1        2.00000       56.18614        2.58537        5.68375
       188         1        2.00000       56.18614        5.16028        4.19712
       189         1        2.00000       56.18614        7.73520        2.71050
       190         1        2.00000       56.18614        0.01045        1.22387
       191         1        2.00000       56.18614        7.73520        5.68375
       192         1        2.00000       56.18614        0.01045        4.19712
       193         1        2.00000       58.62008        4.30198        2.71050
       194         1        2.00000       58.62008        6.87690        1.22387
       195         1        2.00000       58.62008        4.30198        5.68375
       196         1        2.00000       58.62008        6.87690        4.19712
       197         1        2.00000       58.62008        9.45181        2.71050
       198         1        2.00000       58.62008        1.72707        1.22387
       199         1        2.00000       58.62008        9.45181        5.68375
       200         1        2.00000       58.62008        1.72707        4.19712
       201         1        2.00000       61.05402        3.44368        1.22387
       202         1        2.00000       61.05402        3.44368        4.19712
       203         1        2.00000       61.05402        6.01860        2.71050
       204         1        2.00000       61.05402        6.01860        5.68375
       205         1        2.00000       61.05402        8.59351        1.22387
       206         1        2.00000       61.05402        8.59351        4.19712
       207         1        2.00000       61.05402        0.86877        2.71050
       208         1        2.00000       61.05402        0.86877        5.68375
       209         1        2.00000       63.48797        2.58537        2.71050
       210         1        2.00000       63.48797        5.16028        1.22387
       211         1        2.00000       63.48797        2.58537        5.68375
       212         1        2.00000       63.48797        5.16028        4.19712
       213         1        2.00000       63.48797        7.73520        2.71050
       214         1        2.00000       63.48797        0.01045        1.22387
       215         1        2.00000       63.48797        7.73520        5.68375
       216         1        2.00000       63.48797        0.01045        4.19712
       217         1        2.00000       65.92183        1.72707        1.22387
       218         1        2.00000       65.92183        4.30198        2.71050
       219         1        2.00000       65.92183        6.87690        1.22387
       220         1        2.00000       65.92183        4.30198        5.68375
       221         1        2.00000       65.92183        6.87690        4.19712
       222         1        2.00000       65.92183        1.72707        4.19712
       223         1        2.00000       65.92183        9.45181        5.68375
       224         1        2.00000       65.92183        9.45181        2.71050
       225         1        2.00000       68.35577        3.44368        1.22387
       226         1        2.00000       68.35577        3.44368        4.19712
       227         1        2.00000       68.35577        6.01860        2.71050
       228         1        2.00000       68.35577        6.01860        5.68375
       229         1        2.00000       68.35577        8.59351        1.22387
       230         1        2.00000       68.35577        8.59351        4.19712
       231         1        2.00000       68.35577        0.86877        2.71050
       232         1        2.00000       68.35577        0.86877        5.68375
       233         1        2.00000       70.78972        5.16028        1.22387
       234         1        2.00000       70.78972        5.16028        4.19712
       235         1        2.00000       70.78972        7.73520        5.68375
       236         1        2.00000       70.78972        2.58537        2.71050
       237         1        2.00000       70.78972        2.58537        5.68375
       238         1        2.00000       70.78972        7.73520        2.71050
       239         1        2.00000       70.78972        0.01045        1.22387
       240         1        2.00000       70.78972        0.01045        4.19712
       241         1        2.00000       73.22366        6.87690        4.19712
       242         1        2.00000       73.22366        4.30198        2.71050
       243         1        2.00000       73.22366        6.87690        1.22387
       244         1        2.00000       73.22366        1.72707        1.22387
       245         1        2.00000       73.22366        9.45181        2.71050
       246         1        2.00000       73.22366        1.72707        4.19712
       247         1        2.00000       73.22366        4.30198        5.68375
       248         1        2.00000       73.22366        9.45181        5.68375
       249         1        2.00000       75.65760        0.86877        5.68375
       250         1        2.00000       75.65760        3.44368        1.22387
       251         1        2.00000       75.65760        0.86877        2.71050
       252         1        2.00000       75.65760        3.44368        4.19712
       253         1        2.00000       75.65760        6.01860        5.68375
       254         1        2.00000       75.65760        8.59351        1.22387
       255         1        2.00000       75.65760        6.01860        2.71050
       256         1        2.00000       75.65760        8.59351        4.19712
       257         2       -2.00000        1.21744        0.86877        5.68375
       258         2       -2.00000        1.21744        3.44368        1.22387
       259         2       -2.00000        1.21744        0.86877        2.71050
       260         2       -2.00000        1.21744        3.44368        4.19712
       261         2       -2.00000        1.21744        6.01860        5.68375
       262         2       -2.00000        1.21744        8.59351        1.22387
       263         2       -2.00000        1.21744        6.01860        2.71050
       264         2       -2.00000        1.21744        8.59351        4.19712
       265         2       -2.00000        3.65138        0.01045        1.22387
       266         2       -2.00000        3.65138        0.01045        4.19712
       267         2       -2.00000        3.65138        2.58537        2.71050
       268         2       -2.00000        3.65138        5.16028        1.22387
       269         2       -2.00000        3.65138        2.58537        5.68375
       270         2       -2.00000        3.65138        5.16028        4.19712
       271         2       -2.00000        3.65138        7.73520        2.71050
       272         2       -2.00000        3.65138        7.73520        5.68375
       273         2       -2.00000        6.08533        1.72707        1.22387
       274         2       -2.00000        6.08533        9.45181        2.71050
       275         2       -2.00000        6.08533        1.72707        4.19712
       276         2       -2.00000        6.08533        4.30198        5.68375
       277         2       -2.00000        6.08533        6.87690        4.19712
       278         2       -2.00000        6.08533        9.45181        5.68375
       279         2       -2.00000        6.08533        4.30198        2.71050
       280         2       -2.00000        6.08533        6.87690        1.22387
       281         2       -2.00000        8.52380        0.86877        2.71050
       282         2       -2.00000        8.52380        3.44368        1.22387
       283         2       -2.00000        8.52380        0.86877        5.68375
       284         2       -2.00000        8.52380        3.44368        4.19712
       285         2       -2.00000        8.52380        6.01860        2.71050
       286         2       -2.00000        8.52380        8.59351        1.22387
       287         2       -2.00000        8.52380        6.01860        5.68375
       288         2       -2.00000        8.52380        8.59351        4.19712
       289         2       -2.00000       11.05121        0.86877        2.71050
       290         2       -2.00000       11.05121        3.44368        1.22387
       291         2       -2.00000       11.05121        0.86877        5.68375
       292         2       -2.00000       11.05121        3.44368        4.19712
       293         2       -2.00000       11.05121        6.01860        2.71050
       294         2       -2.00000       11.05121        8.59351        1.22387
       295         2       -2.00000       11.05121        6.01860        5.68375
       296         2       -2.00000       11.05121        8.59351        4.19712
       297         2       -2.00000       13.48961        1.72707        1.22387
       298         2       -2.00000       13.48961        9.45181        2.71050
       299         2       -2.00000       13.48961        1.72707        4.19712
       300         2       -2.00000       13.48961        4.30198        2.71050
       301         2       -2.00000       13.48961        6.87690        1.22387
       302         2       -2.00000       13.48961        4.30198        5.68375
       303         2       -2.00000       13.48961        6.87690        4.19712
       304         2       -2.00000       13.48961        9.45181        5.68375
       305         2       -2.00000       15.92363        0.01045        4.19712
       306         2       -2.00000       15.92363        5.16028        1.22387
       307         2       -2.00000       15.92363        5.16028        4.19712
       308         2       -2.00000       15.92363        0.01045        1.22387
       309         2       -2.00000       15.92363        7.73520        2.71050
       310         2       -2.00000       15.92363        7.73520        5.68375
       311         2       -2.00000       15.92363        2.58537        2.71050
       312         2       -2.00000       15.92363        2.58537        5.68375
       313         2       -2.00000       18.35757        3.44368        1.22387
       314         2       -2.00000       18.35757        3.44368        4.19712
       315         2       -2.00000       18.35757        6.01860        2.71050
       316         2       -2.00000       18.35757        6.01860        5.68375
       317         2       -2.00000       18.35757        0.86877        2.71050
       318         2       -2.00000       18.35757        0.86877        5.68375
       319         2       -2.00000       18.35757        8.59351        1.22387
       320         2       -2.00000       18.35757        8.59351        4.19712
       321         2       -2.00000       20.79151        1.72707        1.22387
       322         2       -2.00000       20.79151        1.72707        4.19712
       323         2       -2.00000       20.79151        4.30198        2.71050
       324         2       -2.00000       20.79151        6.87690        1.22387
       325         2       -2.00000       20.79151        4.30198        5.68375
       326         2       -2.00000       20.79151        6.87690        4.19712
       327         2       -2.00000       20.79151        9.45181        2.71050
       328         2       -2.00000       20.79151        9.45181        5.68375
       329         2       -2.00000       23.22546        0.01045        1.22387
       330         2       -2.00000       23.22546        0.01045        4.19712
       331         2       -2.00000       23.22546        2.58537        2.71050
       332         2       -2.00000       23.22546        5.16028        1.22387
       333         2       -2.00000       23.22546        2.58537        5.68375
       334         2       -2.00000       23.22546        5.16028        4.19712
       335         2       -2.00000       23.22546        7.73520        2.71050
       336         2       -2.00000       23.22546        7.73520        5.68375
       337         2       -2.00000       25.65940        0.86877        2.71050
       338         2       -2.00000       25.65940        3.44368        1.22387
       339         2       -2.00000       25.65940        0.86877        5.68375
       340         2       -2.00000       25.65940        3.44368        4.19712
       341         2       -2.00000       25.65940        6.01860        2.71050
       342         2       -2.00000       25.65940        8.59351        1.22387
       343         2       -2.00000       25.65940        6.01860        5.68375
       344         2       -2.00000       25.65940        8.59351        4.19712
       345         2       -2.00000       28.09326        1.72707        1.22387
       346         2       -2.00000       28.09326        1.72707        4.19712
       347         2       -2.00000       28.09326        9.45181        2.71050
       348         2       -2.00000       28.09326        9.45181        5.68375
       349         2       -2.00000       28.09326        4.30198        2.71050
       350         2       -2.00000       28.09326        6.87690        1.22387
       351         2       -2.00000       28.09326        4.30198        5.68375
       352         2       -2.00000       28.09326        6.87690        4.19712
       353         2       -2.00000       30.52721        0.01045        1.22387
       354         2       -2.00000       30.52721        0.01045        4.19712
       355         2       -2.00000       30.52721        2.58537        2.71050
       356         2       -2.00000       30.52721        5.16028        1.22387
       357         2       -2.00000       30.52721        2.58537        5.68375
       358         2       -2.00000       30.52721        5.16028        4.19712
       359         2       -2.00000       30.52721        7.73520        2.71050
       360         2       -2.00000       30.52721        7.73520        5.68375
       361         2       -2.00000       32.96115        0.86877        2.71050
       362         2       -2.00000       32.96115        3.44368        1.22387
       363         2       -2.00000       32.96115        0.86877        5.68375
       364         2       -2.00000       32.96115        3.44368        4.19712
       365         2       -2.00000       32.96115        6.01860        2.71050
       366         2       -2.00000       32.96115        8.59351        1.22387
       367         2       -2.00000       32.96115        6.01860        5.68375
       368         2       -2.00000       32.96115        8.59351        4.19712
       369         2       -2.00000       35.39509        1.72707        1.22387
       370         2       -2.00000       35.39509        1.72707        4.19712
       371         2       -2.00000       35.39509        4.30198        2.71050
       372         2       -2.00000       35.39509        6.87690        1.22387
       373         2       -2.00000       35.39509        4.30198        5.68375
       374         2       -2.00000       35.39509        6.87690        4.19712
       375         2       -2.00000       35.39509        9.45181        2.71050
       376         2       -2.00000       35.39509        9.45181        5.68375
       377         2       -2.00000       37.82904        7.73520        2.71050
       378         2       -2.00000       37.82904        0.01045        4.19712
       379         2       -2.00000       37.82904        7.73520        5.68375
       380         2       -2.00000       37.82904        0.01045        1.22387
       381         2       -2.00000       37.82904        2.58537        2.71050
       382         2       -2.00000       37.82904        5.16028        4.19712
       383         2       -2.00000       37.82904        2.58537        5.68375
       384         2       -2.00000       37.82904        5.16028        1.22387
       385         2       -2.00000       40.26298        6.01860        2.71050
       386         2       -2.00000       40.26298        8.59351        4.19712
       387         2       -2.00000       40.26298        6.01860        5.68375
       388         2       -2.00000       40.26298        8.59351        1.22387
       389         2       -2.00000       40.26298        0.86877        2.71050
       390         2       -2.00000       40.26298        3.44368        4.19712
       391         2       -2.00000       40.26298        0.86877        5.68375
       392         2       -2.00000       40.26298        3.44368        1.22387
       393         2       -2.00000       42.69692        1.72707        1.22387
       394         2       -2.00000       42.69692        1.72707        4.19712
       395         2       -2.00000       42.69692        6.87690        1.22387
       396         2       -2.00000       42.69692        9.45181        2.71050
       397         2       -2.00000       42.69692        9.45181        5.68375
       398         2       -2.00000       42.69692        4.30198        2.71050
       399         2       -2.00000       42.69692        4.30198        5.68375
       400         2       -2.00000       42.69692        6.87690        4.19712
       401         2       -2.00000       45.13086        5.16028        1.22387
       402         2       -2.00000       45.13086        2.58537        5.68375
       403         2       -2.00000       45.13086        5.16028        4.19712
       404         2       -2.00000       45.13086        7.73520        2.71050
       405         2       -2.00000       45.13086        0.01045        1.22387
       406         2       -2.00000       45.13086        7.73520        5.68375
       407         2       -2.00000       45.13086        2.58537        2.71050
       408         2       -2.00000       45.13086        0.01045        4.19712
       409         2       -2.00000       47.56934        6.01860        2.71050
       410         2       -2.00000       47.56934        6.01860        5.68375
       411         2       -2.00000       47.56934        3.44368        1.22387
       412         2       -2.00000       47.56934        0.86877        2.71050
       413         2       -2.00000       47.56934        3.44368        4.19712
       414         2       -2.00000       47.56934        0.86877        5.68375
       415         2       -2.00000       47.56934        8.59351        1.22387
       416         2       -2.00000       47.56934        8.59351        4.19712
       417         2       -2.00000       50.09675        3.44368        1.22387
       418         2       -2.00000       50.09675        3.44368        4.19712
       419         2       -2.00000       50.09675        6.01860        2.71050
       420         2       -2.00000       50.09675        8.59351        1.22387
       421         2       -2.00000       50.09675        6.01860        5.68375
       422         2       -2.00000       50.09675        8.59351        4.19712
       423         2       -2.00000       50.09675        0.86877        2.71050
       424         2       -2.00000       50.09675        0.86877        5.68375
       425         2       -2.00000       52.53515        2.58537        2.71050
       426         2       -2.00000       52.53515        5.16028        1.22387
       427         2       -2.00000       52.53515        2.58537        5.68375
       428         2       -2.00000       52.53515        5.16028        4.19712
       429         2       -2.00000       52.53515        7.73520        2.71050
       430         2       -2.00000       52.53515        0.01045        1.22387
       431         2       -2.00000       52.53515        7.73520        5.68375
       432         2       -2.00000       52.53515        0.01045        4.19712
       433         2       -2.00000       54.96917        4.30198        2.71050
       434         2       -2.00000       54.96917        6.87690        1.22387
       435         2       -2.00000       54.96917        4.30198        5.68375
       436         2       -2.00000       54.96917        6.87690        4.19712
       437         2       -2.00000       54.96917        9.45181        2.71050
       438         2       -2.00000       54.96917        1.72707        1.22387
       439         2       -2.00000       54.96917        9.45181        5.68375
       440         2       -2.00000       54.96917        1.72707        4.19712
       441         2       -2.00000       57.40311        8.59351        4.19712
       442         2       -2.00000       57.40311        3.44368        1.22387
       443         2       -2.00000       57.40311        3.44368        4.19712
       444         2       -2.00000       57.40311        6.01860        2.71050
       445         2       -2.00000       57.40311        8.59351        1.22387
       446         2       -2.00000       57.40311        6.01860        5.68375
       447         2       -2.00000       57.40311        0.86877        2.71050
       448         2       -2.00000       57.40311        0.86877        5.68375
       449         2       -2.00000       59.83705        2.58537        2.71050
       450         2       -2.00000       59.83705        5.16028        1.22387
       451         2       -2.00000       59.83705        2.58537        5.68375
       452         2       -2.00000       59.83705        5.16028        4.19712
       453         2       -2.00000       59.83705        7.73520        2.71050
       454         2       -2.00000       59.83705        0.01045        1.22387
       455         2       -2.00000       59.83705        7.73520        5.68375
       456         2       -2.00000       59.83705        0.01045        4.19712
       457         2       -2.00000       62.27100        4.30198        2.71050
       458         2       -2.00000       62.27100        4.30198        5.68375
       459         2       -2.00000       62.27100        6.87690        4.19712
       460         2       -2.00000       62.27100        9.45181        2.71050
       461         2       -2.00000       62.27100        1.72707        1.22387
       462         2       -2.00000       62.27100        9.45181        5.68375
       463         2       -2.00000       62.27100        1.72707        4.19712
       464         2       -2.00000       62.27100        6.87690        1.22387
       465         2       -2.00000       64.70494        3.44368        1.22387
       466         2       -2.00000       64.70494        3.44368        4.19712
       467         2       -2.00000       64.70494        6.01860        2.71050
       468         2       -2.00000       64.70494        8.59351        1.22387
       469         2       -2.00000       64.70494        6.01860        5.68375
       470         2       -2.00000       64.70494        8.59351        4.19712
       471         2       -2.00000       64.70494        0.86877        2.71050
       472         2       -2.00000       64.70494        0.86877        5.68375
       473         2       -2.00000       67.13880        2.58537        2.71050
       474         2       -2.00000       67.13880        2.58537        5.68375
       475         2       -2.00000       67.13880        5.16028        4.19712
       476         2       -2.00000       67.13880        7.73520        2.71050
       477         2       -2.00000       67.13880        7.73520        5.68375
       478         2       -2.00000       67.13880        0.01045        4.19712
       479         2       -2.00000       67.13880        5.16028        1.22387
       480         2       -2.00000       67.13880        0.01045        1.22387
       481         2       -2.00000       69.57275        4.30198        2.71050
       482         2       -2.00000       69.57275        6.87690        1.22387
       483         2       -2.00000       69.57275        4.30198        5.68375
       484         2       -2.00000       69.57275        1.72707        1.22387
       485         2       -2.00000       69.57275        1.72707        4.19712
       486         2       -2.00000       69.57275        6.87690        4.19712
       487         2       -2.00000       69.57275        9.45181        2.71050
       488         2       -2.00000       69.57275        9.45181        5.68375
       489         2       -2.00000       72.00669        3.44368        1.22387
       490         2       -2.00000       72.00669        3.44368        4.19712
       491         2       -2.00000       72.00669        6.01860        2.71050
       492         2       -2.00000       72.00669        6.01860        5.68375
       493         2       -2.00000       72.00669        0.86877        2.71050
       494         2       -2.00000       72.00669        8.59351        1.22387
       495         2       -2.00000       72.00669        8.59351        4.19712
       496         2       -2.00000       72.00669        0.86877        5.68375
       497         2       -2.00000       74.44063        2.58537        2.71050
       498         2       -2.00000       74.44063        5.16028        1.22387
       499         2       -2.00000       74.44063        2.58537        5.68375
       500         2       -2.00000       74.44063        5.16028        4.19712
       501         2       -2.00000       74.44063        0.01045        1.22387
       502         2       -2.00000       74.44063        7.73520        5.68375
       503         2       -2.00000       74.44063        0.01045        4.19712
       504         2       -2.00000       74.44063        7.73520        2.71050
       505         2       -2.00000       76.87457        9.45181        5.68375
       506         2       -2.00000       76.87457        1.72707        1.22387
       507         2       -2.00000       76.87457        9.45181        2.71050
       508         2       -2.00000       76.87457        1.72707        4.19712
       509         2       -2.00000       76.87457        4.30198        5.68375
       510         2       -2.00000       76.87457        6.87690        1.22387
       511         2       -2.00000       76.87457        4.30198        2.71050
       512         2       -2.00000       76.87457        6.87690        4.19712
