# Supplementary material for: Quantitative prediction of grain boundary thermal conductivities from local atomic environments
Source: Nat Commun. 2020 Apr 15;11:1854. doi: 10.1038/s41467-020-15619-9 (PMC7160158; doi:10.1038/s41467-020-15619-9)
Supplement: Supplementary file 4 — Supplementary Data 1 [file 41467_2020_15619_MOESM4_ESM.zip › MgO_GBs/sym_tilt/standard_pressure/110/s3_112.lmp]

LAMMPS data file

       368          atoms
         0          bonds
         0         angles
         0      dihedrals
         0      impropers
         2     atom types
         0     bond types
         0    angle types
         0 dihedral types
         0 improper types

      0.0000000     80.5540570 xlo xhi
      0.0000000      7.3161130 ylo yhi
      0.0000000      5.9665640 zlo zhi
      0.0000000      0.0000000      0.0000000 xy xz yz

Masses

1                24.30500 # Mg
2                15.99940 # O

Atoms

         1         1        2.00000        0.85879        4.88116        0.52945
         2         1        2.00000        0.85879        4.88116        3.51273
         3         1        2.00000        1.71733        2.44305        5.00438
         4         1        2.00000        1.71733        2.44305        2.02110
         5         1        2.00000        2.57580        0.00498        0.52947
         6         1        2.00000        2.57580        0.00499        3.51275
         7         1        2.00000        3.43418        4.88294        5.00440
         8         1        2.00000        3.43418        4.88294        2.02113
         9         1        2.00000        4.29297        2.44483        3.51277
        10         1        2.00000        4.29297        2.44482        0.52948
        11         1        2.00000        5.15135        0.00686        5.00442
        12         1        2.00000        5.15135        0.00686        2.02113
        13         1        2.00000        6.00949        4.88467        3.51279
        14         1        2.00000        6.00949        4.88466        0.52951
        15         1        2.00000        6.86884        2.44656        5.00444
        16         1        2.00000        6.86884        2.44656        2.02116
        17         1        2.00000        7.72675        0.00897        3.51281
        18         1        2.00000        7.72675        0.00897        0.52953
        19         1        2.00000        8.58424        4.88610        5.00446
        20         1        2.00000        8.58424        4.88610        2.02118
        21         1        2.00000        9.44585        2.44830        3.51283
        22         1        2.00000        9.44585        2.44830        0.52954
        23         1        2.00000       10.30158        0.01171        2.02119
        24         1        2.00000       10.30158        0.01171        5.00447
        25         1        2.00000       11.15746        4.88654        0.52954
        26         1        2.00000       11.15746        4.88654        3.51283
        27         1        2.00000       12.02704        2.44970        5.00447
        28         1        2.00000       12.02704        2.44970        2.02119
        29         1        2.00000       12.87318        0.01747        0.52954
        30         1        2.00000       12.87318        0.01747        3.51283
        31         1        2.00000       13.72625        4.88055        5.00447
        32         1        2.00000       13.72625        4.88055        2.02119
        33         1        2.00000       14.62419        2.45400        3.51282
        34         1        2.00000       14.62419        2.45400        0.52954
        35         1        2.00000       15.43150        0.02437        5.00446
        36         1        2.00000       15.43150        0.02437        2.02118
        37         1        2.00000       16.28126        4.86004        3.51282
        38         1        2.00000       16.28126        4.86004        0.52954
        39         1        2.00000       17.29721        2.40454        5.00446
        40         1        2.00000       17.29721        2.40454        2.02117
        41         1        2.00000       17.95703        0.06825        3.51282
        42         1        2.00000       17.95703        0.06825        0.52954
        43         1        2.00000       18.79383        4.67081        5.00446
        44         1        2.00000       18.79383        4.67081        2.02118
        45         1        2.00000       20.62530        1.01281        5.00453
        46         1        2.00000       20.62530        1.01281        2.02125
        47         1        2.00000       21.46218        3.72637        3.51289
        48         1        2.00000       21.46218        3.72637        0.52960
        49         1        2.00000       22.12184        6.06267        5.00453
        50         1        2.00000       22.12184        6.06267        2.02125
        51         1        2.00000       23.13778        1.20208        3.51290
        52         1        2.00000       23.13778        1.20208        0.52962
        53         1        2.00000       23.98763        3.68254        5.00455
        54         1        2.00000       23.98763        3.68254        2.02127
        55         1        2.00000       24.79494        6.11218        3.51292
        56         1        2.00000       24.79494        6.11218        0.52964
        57         1        2.00000       25.69288        1.22262        5.00457
        58         1        2.00000       25.69288        1.22262        2.02129
        59         1        2.00000       26.54595        3.67567        3.51294
        60         1        2.00000       26.54595        3.67567        0.52966
        61         1        2.00000       27.39208        6.10790        5.00459
        62         1        2.00000       27.39208        6.10790        2.02131
        63         1        2.00000       28.26167        1.22864        3.51296
        64         1        2.00000       28.26167        1.22864        0.52968
        65         1        2.00000       29.11755        3.66993        5.00462
        66         1        2.00000       29.11755        3.66993        2.02133
        67         1        2.00000       29.97328        6.10652        3.51298
        68         1        2.00000       29.97328        6.10652        0.52970
        69         1        2.00000       30.83488        1.22820        5.00463
        70         1        2.00000       30.83488        1.22820        2.02135
        71         1        2.00000       31.69238        3.66719        3.51300
        72         1        2.00000       31.69238        3.66719        0.52972
        73         1        2.00000       32.55028        6.10477        5.00465
        74         1        2.00000       32.55028        6.10477        2.02136
        75         1        2.00000       33.40963        1.22676        3.51301
        76         1        2.00000       33.40963        1.22676        0.52973
        77         1        2.00000       34.26786        3.66506        5.00466
        78         1        2.00000       34.26786        3.66506        2.02138
        79         1        2.00000       35.12624        6.10301        3.51302
        80         1        2.00000       35.12624        6.10301        0.52974
        81         1        2.00000       35.98495        1.22500        5.00466
        82         1        2.00000       35.98495        1.22500        2.02138
        83         1        2.00000       36.84333        3.66316        3.51303
        84         1        2.00000       36.84333        3.66316        0.52975
        85         1        2.00000       37.70180        6.10121        5.00467
        86         1        2.00000       37.70180        6.10121        2.02139
        87         1        2.00000       38.56034        1.22320        3.51303
        88         1        2.00000       38.56034        1.22320        0.52975
        89         1        2.00000       39.41889        3.66131        5.00468
        90         1        2.00000       39.41889        3.66131        2.02139
        91         1        2.00000       40.27735        6.09938        3.51304
        92         1        2.00000       40.27735        6.09938        0.52975
        93         1        2.00000       41.13582        1.22138        5.00468
        94         1        2.00000       41.13582        1.22138        2.02139
        95         1        2.00000       41.99444        3.65949        3.51304
        96         1        2.00000       41.99444        3.65949        0.52976
        97         1        2.00000       42.85291        6.09754        5.00468
        98         1        2.00000       42.85291        6.09754        2.02140
        99         1        2.00000       43.71129        1.21958        3.51305
       100         1        2.00000       43.71129        1.21958        0.52977
       101         1        2.00000       44.57000        3.65770        5.00469
       102         1        2.00000       44.57000        3.65770        2.02141
       103         1        2.00000       45.42838        6.09565        3.51305
       104         1        2.00000       45.42838        6.09565        0.52977
       105         1        2.00000       46.28660        1.21785        5.00469
       106         1        2.00000       46.28660        1.21785        2.02141
       107         1        2.00000       47.14595        3.65595        3.51306
       108         1        2.00000       47.14595        3.65595        0.52978
       109         1        2.00000       48.00385        6.09354        5.00471
       110         1        2.00000       48.00385        6.09354        2.02142
       111         1        2.00000       48.86135        1.21641        3.51307
       112         1        2.00000       48.86135        1.21641        0.52978
       113         1        2.00000       49.72296        3.65420        5.00471
       114         1        2.00000       49.72296        3.65420        2.02142
       115         1        2.00000       50.57868        6.09079        3.51307
       116         1        2.00000       50.57868        6.09079        0.52979
       117         1        2.00000       51.43457        1.21596        5.00471
       118         1        2.00000       51.43457        1.21596        2.02143
       119         1        2.00000       52.30415        3.65280        3.51307
       120         1        2.00000       52.30415        3.65280        0.52979
       121         1        2.00000       53.15029        6.08502        5.00471
       122         1        2.00000       53.15029        6.08502        2.02143
       123         1        2.00000       54.00336        1.22193        3.51307
       124         1        2.00000       54.00336        1.22193        0.52979
       125         1        2.00000       54.90130        3.64847        5.00471
       126         1        2.00000       54.90130        3.64847        2.02143
       127         1        2.00000       55.70869        6.07810        3.51307
       128         1        2.00000       55.70869        6.07810        0.52979
       129         1        2.00000       56.55845        1.24242        5.00471
       130         1        2.00000       56.55845        1.24242        2.02143
       131         1        2.00000       57.57432        3.69792        3.51307
       132         1        2.00000       57.57432        3.69792        0.52979
       133         1        2.00000       58.23414        6.03421        5.00470
       134         1        2.00000       58.23414        6.03421        2.02142
       135         1        2.00000       59.07093        1.43164        3.51306
       136         1        2.00000       59.07093        1.43164        0.52978
       137         1        2.00000       60.90241        5.08964        3.51298
       138         1        2.00000       60.90241        5.08964        0.52969
       139         1        2.00000       61.73929        2.37606        5.00462
       140         1        2.00000       61.73929        2.37606        2.02133
       141         1        2.00000       62.39903        0.03977        3.51297
       142         1        2.00000       62.39903        0.03977        0.52969
       143         1        2.00000       63.41489        4.90037        5.00459
       144         1        2.00000       63.41497        4.90037        2.02131
       145         1        2.00000       64.26474        2.41991        3.51295
       146         1        2.00000       64.26474        2.41991        0.52966
       147         1        2.00000       65.07205        7.30639        5.00457
       148         1        2.00000       65.07205        7.30639        2.02129
       149         1        2.00000       65.96999        4.87983        3.51292
       150         1        2.00000       65.96999        4.87984        0.52963
       151         1        2.00000       66.82305        2.42680        5.00455
       152         1        2.00000       66.82305        2.42680        2.02126
       153         1        2.00000       67.66919        7.31068        3.51289
       154         1        2.00000       67.66919        7.31068        0.52961
       155         1        2.00000       68.53877        4.87385        2.02124
       156         1        2.00000       68.53877        4.87385        5.00452
       157         1        2.00000       69.39466        2.43256        3.51286
       158         1        2.00000       69.39466        2.43256        0.52958
       159         1        2.00000       70.25039        7.31209        5.00449
       160         1        2.00000       70.25039        7.31209        2.02121
       161         1        2.00000       71.11191        4.87430        3.51283
       162         1        2.00000       71.11191        4.87431        0.52955
       163         1        2.00000       71.96949        2.43532        5.00446
       164         1        2.00000       71.96949        2.43532        2.02118
       165         1        2.00000       72.82739        7.31386        0.52953
       166         1        2.00000       72.82739        7.31385        3.51281
       167         1        2.00000       73.68666        4.87576        5.00443
       168         1        2.00000       73.68666        4.87576        2.02115
       169         1        2.00000       74.54489        2.43747        0.52950
       170         1        2.00000       74.54489        2.43747        3.51278
       171         1        2.00000       75.40327        7.31563        5.00441
       172         1        2.00000       75.40327        7.31563        2.02113
       173         1        2.00000       76.26198        4.87753        0.52947
       174         1        2.00000       76.26198        4.87753        3.51275
       175         1        2.00000       77.12036        2.43938        5.00438
       176         1        2.00000       77.12036        2.43938        2.02110
       177         1        2.00000       77.97882        0.00134        0.52945
       178         1        2.00000       77.97882        0.00133        3.51274
       179         1        2.00000       78.83737        4.87934        5.00437
       180         1        2.00000       78.83737        4.87935        2.02108
       181         1        2.00000       79.69591        2.44123        0.52943
       182         1        2.00000       79.69583        2.44123        3.51272
       183         1        2.00000        0.00032        0.00315        5.00437
       184         1        2.00000        0.00032        0.00315        2.02109
       185         2       -2.00000        0.85879        1.22310        0.52945
       186         2       -2.00000        0.85879        1.22311        3.51273
       187         2       -2.00000        1.71733        6.10110        5.00439
       188         2       -2.00000        1.71733        6.10110        2.02111
       189         2       -2.00000        2.57580        3.66304        0.52947
       190         2       -2.00000        2.57580        3.66304        3.51275
       191         2       -2.00000        3.43426        1.22489        5.00440
       192         2       -2.00000        3.43426        1.22489        2.02113
       193         2       -2.00000        4.29289        6.10287        0.52948
       194         2       -2.00000        4.29289        6.10288        3.51277
       195         2       -2.00000        5.15135        3.66492        5.00442
       196         2       -2.00000        5.15135        3.66492        2.02114
       197         2       -2.00000        6.00949        1.22660        3.51279
       198         2       -2.00000        6.00949        1.22660        0.52951
       199         2       -2.00000        6.86876        6.10462        5.00444
       200         2       -2.00000        6.86876        6.10462        2.02116
       201         2       -2.00000        7.72683        3.66704        3.51281
       202         2       -2.00000        7.72683        3.66703        0.52953
       203         2       -2.00000        8.58432        1.22802        5.00446
       204         2       -2.00000        8.58432        1.22802        2.02118
       205         2       -2.00000        9.44569        6.10636        0.52954
       206         2       -2.00000        9.44569        6.10636        3.51283
       207         2       -2.00000       10.30174        3.66979        5.00447
       208         2       -2.00000       10.30174        3.66979        2.02119
       209         2       -2.00000       11.15746        1.22845        0.52954
       210         2       -2.00000       11.15746        1.22845        3.51283
       211         2       -2.00000       12.02672        6.10773        2.02119
       212         2       -2.00000       12.02672        6.10773        5.00447
       213         2       -2.00000       12.87367        3.67575        3.51283
       214         2       -2.00000       12.87367        3.67575        0.52954
       215         2       -2.00000       13.72593        1.22219        5.00447
       216         2       -2.00000       13.72593        1.22219        2.02119
       217         2       -2.00000       14.62386        6.11228        3.51282
       218         2       -2.00000       14.62386        6.11228        0.52954
       219         2       -2.00000       15.43239        3.68202        5.00446
       220         2       -2.00000       15.43239        3.68202        2.02118
       221         2       -2.00000       16.27989        1.20153        3.51282
       222         2       -2.00000       16.27989        1.20153        0.52954
       223         2       -2.00000       17.29858        6.06102        5.00446
       224         2       -2.00000       17.29858        6.06102        2.02117
       225         2       -2.00000       17.95856        3.73365        3.51282
       226         2       -2.00000       17.95856        3.73365        0.52954
       227         2       -2.00000       18.78335        1.00696        5.00446
       228         2       -2.00000       18.78335        1.00696        2.02118
       229         2       -2.00000       20.63577        4.66507        5.00453
       230         2       -2.00000       20.63577        4.66507        2.02125
       231         2       -2.00000       21.46057        0.07567        3.51289
       232         2       -2.00000       21.46057        0.07567        0.52960
       233         2       -2.00000       22.12055        2.40304        5.00453
       234         2       -2.00000       22.12055        2.40304        2.02125
       235         2       -2.00000       23.13923        4.85968        3.51290
       236         2       -2.00000       23.13923        4.85968        0.52962
       237         2       -2.00000       23.98674        0.02407        5.00455
       238         2       -2.00000       23.98674        0.02407        2.02127
       239         2       -2.00000       24.79526        2.45434        3.51292
       240         2       -2.00000       24.79526        2.45434        0.52964
       241         2       -2.00000       25.69312        4.88038        5.00457
       242         2       -2.00000       25.69312        4.88038        2.02129
       243         2       -2.00000       26.54546        0.01783        3.51294
       244         2       -2.00000       26.54546        0.01783        0.52966
       245         2       -2.00000       27.39241        2.44982        5.00459
       246         2       -2.00000       27.39241        2.44982        2.02131
       247         2       -2.00000       28.26167        4.88666        3.51296
       248         2       -2.00000       28.26167        4.88666        0.52968
       249         2       -2.00000       29.11739        0.01190        5.00462
       250         2       -2.00000       29.11739        0.01190        2.02133
       251         2       -2.00000       29.97344        2.44846        3.51298
       252         2       -2.00000       29.97344        2.44847        0.52970
       253         2       -2.00000       30.83480        4.88624        5.00463
       254         2       -2.00000       30.83480        4.88624        2.02135
       255         2       -2.00000       31.69230        0.00914        3.51300
       256         2       -2.00000       31.69230        0.00914        0.52972
       257         2       -2.00000       32.55036        2.44671        5.00465
       258         2       -2.00000       32.55036        2.44671        2.02136
       259         2       -2.00000       33.40963        4.88481        3.51301
       260         2       -2.00000       33.40963        4.88481        0.52973
       261         2       -2.00000       34.26778        0.00700        5.00466
       262         2       -2.00000       34.26778        0.00700        2.02138
       263         2       -2.00000       35.12624        2.44495        3.51302
       264         2       -2.00000       35.12624        2.44495        0.52974
       265         2       -2.00000       35.98495        4.88306        5.00466
       266         2       -2.00000       35.98495        4.88306        2.02138
       267         2       -2.00000       36.84333        0.00510        3.51303
       268         2       -2.00000       36.84333        0.00510        0.52975
       269         2       -2.00000       37.70180        2.44315        5.00467
       270         2       -2.00000       37.70180        2.44315        2.02139
       271         2       -2.00000       38.56034        4.88125        3.51303
       272         2       -2.00000       38.56034        4.88125        0.52975
       273         2       -2.00000       39.41889        0.00326        5.00468
       274         2       -2.00000       39.41889        0.00326        2.02139
       275         2       -2.00000       40.27735        2.44133        3.51304
       276         2       -2.00000       40.27735        2.44133        0.52975
       277         2       -2.00000       41.13582        4.87944        5.00468
       278         2       -2.00000       41.13582        4.87944        2.02139
       279         2       -2.00000       41.99436        0.00143        3.51304
       280         2       -2.00000       41.99436        0.00143        0.52976
       281         2       -2.00000       42.85291        2.43948        5.00468
       282         2       -2.00000       42.85291        2.43948        2.02140
       283         2       -2.00000       43.71129        4.87764        3.51305
       284         2       -2.00000       43.71129        4.87764        0.52977
       285         2       -2.00000       44.57000        7.31575        5.00469
       286         2       -2.00000       44.57000        7.31575        2.02141
       287         2       -2.00000       45.42846        2.43760        3.51305
       288         2       -2.00000       45.42846        2.43760        0.52977
       289         2       -2.00000       46.28660        4.87591        5.00469
       290         2       -2.00000       46.28660        4.87591        2.02141
       291         2       -2.00000       47.14587        7.31401        3.51306
       292         2       -2.00000       47.14587        7.31401        0.52978
       293         2       -2.00000       48.00393        2.43548        5.00471
       294         2       -2.00000       48.00393        2.43548        2.02142
       295         2       -2.00000       48.86143        4.87448        3.51307
       296         2       -2.00000       48.86143        4.87448        0.52978
       297         2       -2.00000       49.72280        7.31226        2.02143
       298         2       -2.00000       49.72280        7.31226        5.00471
       299         2       -2.00000       50.57885        2.43271        3.51307
       300         2       -2.00000       50.57885        2.43271        0.52979
       301         2       -2.00000       51.43457        4.87405        5.00471
       302         2       -2.00000       51.43457        4.87405        2.02143
       303         2       -2.00000       52.30383        7.31087        3.51307
       304         2       -2.00000       52.30383        7.31087        0.52979
       305         2       -2.00000       53.15078        2.42674        5.00471
       306         2       -2.00000       53.15078        2.42674        2.02143
       307         2       -2.00000       54.00312        4.88029        3.51307
       308         2       -2.00000       54.00312        4.88029        0.52979
       309         2       -2.00000       54.90097        7.30632        5.00471
       310         2       -2.00000       54.90097        7.30632        2.02143
       311         2       -2.00000       55.70949        2.42046        3.51307
       312         2       -2.00000       55.70949        2.42046        0.52979
       313         2       -2.00000       56.55700        4.90093        5.00471
       314         2       -2.00000       56.55700        4.90093        2.02143
       315         2       -2.00000       57.57569        0.04144        3.51307
       316         2       -2.00000       57.57569        0.04144        0.52979
       317         2       -2.00000       58.23575        2.36880        5.00470
       318         2       -2.00000       58.23575        2.36880        2.02142
       319         2       -2.00000       59.06046        5.09550        3.51306
       320         2       -2.00000       59.06046        5.09550        0.52978
       321         2       -2.00000       60.91288        1.43737        3.51297
       322         2       -2.00000       60.91288        1.43737        0.52969
       323         2       -2.00000       61.73768        6.02677        5.00462
       324         2       -2.00000       61.73768        6.02677        2.02133
       325         2       -2.00000       62.39766        3.69940        3.51297
       326         2       -2.00000       62.39766        3.69940        0.52969
       327         2       -2.00000       63.41634        1.24277        5.00459
       328         2       -2.00000       63.41634        1.24277        2.02131
       329         2       -2.00000       64.26385        6.07838        3.51295
       330         2       -2.00000       64.26385        6.07838        0.52966
       331         2       -2.00000       65.07237        3.64811        5.00457
       332         2       -2.00000       65.07237        3.64811        2.02129
       333         2       -2.00000       65.97023        1.22208        3.51292
       334         2       -2.00000       65.97023        1.22208        0.52963
       335         2       -2.00000       66.82257        6.08464        5.00455
       336         2       -2.00000       66.82257        6.08464        2.02126
       337         2       -2.00000       67.66952        3.65266        3.51289
       338         2       -2.00000       67.66952        3.65266        0.52961
       339         2       -2.00000       68.53877        1.21582        5.00452
       340         2       -2.00000       68.53877        1.21583        2.02124
       341         2       -2.00000       69.39450        6.09060        3.51286
       342         2       -2.00000       69.39450        6.09060        0.52958
       343         2       -2.00000       70.25055        3.65403        5.00449
       344         2       -2.00000       70.25055        3.65403        2.02121
       345         2       -2.00000       71.11191        1.21626        3.51283
       346         2       -2.00000       71.11191        1.21626        0.52955
       347         2       -2.00000       71.96941        6.09337        5.00446
       348         2       -2.00000       71.96941        6.09337        2.02118
       349         2       -2.00000       72.82747        3.65580        0.52952
       350         2       -2.00000       72.82747        3.65580        3.51280
       351         2       -2.00000       73.68666        1.21771        5.00443
       352         2       -2.00000       73.68666        1.21771        2.02115
       353         2       -2.00000       74.54489        6.09552        0.52950
       354         2       -2.00000       74.54489        6.09552        3.51278
       355         2       -2.00000       75.40327        3.65757        5.00440
       356         2       -2.00000       75.40327        3.65758        2.02113
       357         2       -2.00000       76.26198        1.21947        3.51275
       358         2       -2.00000       76.26198        1.21947        0.52947
       359         2       -2.00000       77.12036        6.09744        5.00438
       360         2       -2.00000       77.12036        6.09744        2.02110
       361         2       -2.00000       77.97882        3.65939        0.52945
       362         2       -2.00000       77.97882        3.65939        3.51273
       363         2       -2.00000       78.83737        1.22129        5.00437
       364         2       -2.00000       78.83737        1.22129        2.02109
       365         2       -2.00000       79.69583        6.09930        0.52944
       366         2       -2.00000       79.69583        6.09929        3.51273
       367         2       -2.00000        0.00032        3.66121        5.00434
       368         2       -2.00000        0.00032        3.66125        2.02102
