# Supplementary material for: Quantitative prediction of grain boundary thermal conductivities from local atomic environments
Source: Nat Commun. 2020 Apr 15;11:1854. doi: 10.1038/s41467-020-15619-9 (PMC7160158; doi:10.1038/s41467-020-15619-9)
Supplement: Supplementary file 4 — Supplementary Data 1 [file 41467_2020_15619_MOESM4_ESM.zip › MgO_GBs/sym_tilt/standard_pressure/110/s41_443.lmp]

LAMMPS data file

       960          atoms
         0          bonds
         0         angles
         0      dihedrals
         0      impropers
         2     atom types
         0     bond types
         0    angle types
         0 dihedral types
         0 improper types

      0.0000000     79.5388700 xlo xhi
      0.0000000     19.1320990 ylo yhi
      0.0000000      5.9532730 zlo zhi
      0.0000000      0.0000000      0.0000000 xy xz yz

Masses

1                24.30500 # Mg
2                15.99940 # O

Atoms

         1         1        2.00000        0.32770       14.48116        4.72109
         2         1        2.00000        0.32770       14.48116        1.74445
         3         1        2.00000        0.65628       17.04754        0.25616
         4         1        2.00000        0.65628       17.04754        3.23280
         5         1        2.00000        0.98461        0.48182        4.72117
         6         1        2.00000        0.98461        0.48182        1.74455
         7         1        2.00000        1.31319        3.04780        0.25625
         8         1        2.00000        1.31319        3.04780        3.23289
         9         1        2.00000        1.64184        5.61374        4.72112
        10         1        2.00000        1.64184        5.61374        1.74449
        11         1        2.00000        1.97034        8.17999        0.25613
        12         1        2.00000        1.97034        8.17999        3.23277
        13         1        2.00000        2.29899       10.74629        4.72107
        14         1        2.00000        2.29899       10.74629        1.74443
        15         1        2.00000        2.62781       13.31250        0.25612
        16         1        2.00000        2.62781       13.31250        3.23275
        17         1        2.00000        2.95646       15.87878        1.74445
        18         1        2.00000        2.95646       15.87878        4.72108
        19         1        2.00000        3.28503       18.44499        3.23279
        20         1        2.00000        3.28503       18.44499        0.25615
        21         1        2.00000        3.61369        1.87879        4.72111
        22         1        2.00000        3.61369        1.87879        1.74448
        23         1        2.00000        3.94219        4.44481        3.23277
        24         1        2.00000        3.94219        4.44481        0.25613
        25         1        2.00000        4.27052        7.01123        4.72106
        26         1        2.00000        4.27052        7.01123        1.74443
        27         1        2.00000        4.59918        9.57762        3.23273
        28         1        2.00000        4.59918        9.57762        0.25610
        29         1        2.00000        4.92799       12.14376        1.74441
        30         1        2.00000        4.92799       12.14376        4.72105
        31         1        2.00000        5.25664       14.71006        0.25609
        32         1        2.00000        5.25664       14.71006        3.23273
        33         1        2.00000        5.58530       17.27632        1.74442
        34         1        2.00000        5.58530       17.27632        4.72106
        35         1        2.00000        5.91435        0.70988        0.25610
        36         1        2.00000        5.91435        0.70988        3.23274
        37         1        2.00000        6.24269        3.27553        4.72105
        38         1        2.00000        6.24269        3.27553        1.74441
        39         1        2.00000        6.57039        5.84220        3.23272
        40         1        2.00000        6.57039        5.84220        0.25608
        41         1        2.00000        6.89904        8.40907        4.72102
        42         1        2.00000        6.89904        8.40907        1.74439
        43         1        2.00000        7.22849       10.97524        3.23270
        44         1        2.00000        7.22849       10.97524        0.25606
        45         1        2.00000        7.55691       13.54132        1.74437
        46         1        2.00000        7.55691       13.54132        4.72101
        47         1        2.00000        7.88517       16.10775        0.25606
        48         1        2.00000        7.88517       16.10775        3.23269
        49         1        2.00000        8.21517       18.67320        1.74437
        50         1        2.00000        8.21517       18.67320        4.72101
        51         1        2.00000        8.54422        2.10616        3.23269
        52         1        2.00000        8.54422        2.10616        0.25605
        53         1        2.00000        8.87025        4.67273        4.72099
        54         1        2.00000        8.87025        4.67273        1.74436
        55         1        2.00000        9.19780        7.24018        3.23267
        56         1        2.00000        9.19780        7.24018        0.25603
        57         1        2.00000        9.52876        9.80696        4.72098
        58         1        2.00000        9.52876        9.80696        1.74434
        59         1        2.00000        9.85813       12.37342        3.23266
        60         1        2.00000        9.85813       12.37342        0.25602
        61         1        2.00000       10.18471       14.93949        4.72098
        62         1        2.00000       10.18471       14.93949        1.74434
        63         1        2.00000       10.51536       17.50382        0.25601
        64         1        2.00000       10.51536       17.50382        3.23265
        65         1        2.00000       10.84664        0.93625        1.74433
        66         1        2.00000       10.84664        0.93625        4.72096
        67         1        2.00000       11.17139        3.50385        3.23264
        68         1        2.00000       11.17139        3.50385        0.25600
        69         1        2.00000       11.49551        6.07079        4.72095
        70         1        2.00000       11.49551        6.07079        1.74431
        71         1        2.00000       11.82727        8.63715        3.23263
        72         1        2.00000       11.82727        8.63715        0.25599
        73         1        2.00000       12.15919       11.20638        4.72094
        74         1        2.00000       12.15919       11.20638        1.74430
        75         1        2.00000       12.48569       13.77526        3.23262
        76         1        2.00000       12.48569       13.77526        0.25598
        77         1        2.00000       12.81634       16.33367        4.72093
        78         1        2.00000       12.81634       16.33367        1.74430
        79         1        2.00000       13.14897       18.89354        0.25597
        80         1        2.00000       13.14897       18.89354        3.23261
        81         1        2.00000       13.47174        2.33540        4.72092
        82         1        2.00000       13.47174        2.33540        1.74429
        83         1        2.00000       13.79522        4.90549        3.23260
        84         1        2.00000       13.79522        4.90549        0.25596
        85         1        2.00000       14.12586        7.46422        4.72092
        86         1        2.00000       14.12586        7.46422        1.74428
        87         1        2.00000       14.45611       10.03417        0.25596
        88         1        2.00000       14.45611       10.03417        3.23259
        89         1        2.00000       14.78063       12.61835        4.72090
        90         1        2.00000       14.78063       12.61835        1.74427
        91         1        2.00000       15.12750       15.17411        3.23259
        92         1        2.00000       15.12750       15.17411        0.25595
        93         1        2.00000       15.45981       17.70664        4.72090
        94         1        2.00000       15.45981       17.70664        1.74426
        95         1        2.00000       15.76182        1.15523        3.23257
        96         1        2.00000       15.76182        1.15523        0.25594
        97         1        2.00000       16.08626        3.74725        4.72089
        98         1        2.00000       16.08626        3.74725        1.74426
        99         1        2.00000       16.44005        6.30152        3.23257
       100         1        2.00000       16.44005        6.30152        0.25593
       101         1        2.00000       16.75924        8.84613        4.72088
       102         1        2.00000       16.75924        8.84613        1.74424
       103         1        2.00000       17.04518       11.45835        3.23256
       104         1        2.00000       17.04518       11.45835        0.25592
       105         1        2.00000       17.42999       14.03728        4.72087
       106         1        2.00000       17.42999       14.03728        1.74423
       107         1        2.00000       17.83039       16.52811        3.23255
       108         1        2.00000       17.83039       16.52811        0.25591
       109         1        2.00000       18.05381       19.07681        4.72086
       110         1        2.00000       18.05381       19.07681        1.74423
       111         1        2.00000       18.32663        2.56041        3.23254
       112         1        2.00000       18.32663        2.56041        0.25591
       113         1        2.00000       18.74095        5.16100        4.72086
       114         1        2.00000       18.74095        5.16100        1.74423
       115         1        2.00000       19.15105        7.67941        3.23253
       116         1        2.00000       19.15105        7.67941        0.25590
       117         1        2.00000       19.27267       10.26651        4.72084
       118         1        2.00000       19.27267       10.26651        1.74421
       119         1        2.00000       19.64356       12.91715        3.23252
       120         1        2.00000       19.64356       12.91715        0.25588
       121         1        2.00000       20.29021       15.31861        4.72084
       122         1        2.00000       20.29021       15.31861        1.74421
       123         1        2.00000       20.45589       17.88918        3.23251
       124         1        2.00000       20.45589       17.88918        0.25588
       125         1        2.00000       20.54489        1.31107        4.72083
       126         1        2.00000       20.54489        1.31107        1.74420
       127         1        2.00000       20.86742        3.89864        3.23252
       128         1        2.00000       20.86742        3.89864        0.25588
       129         1        2.00000       21.66138        6.64840        4.72080
       130         1        2.00000       21.66138        6.64840        1.74417
       131         1        2.00000       21.67705        9.22865        3.23248
       132         1        2.00000       21.67705        9.22865        0.25585
       133         1        2.00000       21.68158       11.78539        4.72080
       134         1        2.00000       21.68158       11.78539        1.74417
       135         1        2.00000       23.01465        2.21942        4.72078
       136         1        2.00000       23.01465        2.21942        1.74415
       137         1        2.00000       23.01926       18.79480        3.23247
       138         1        2.00000       23.01926       18.79480        0.25583
       139         1        2.00000       23.03485       16.21455        4.72078
       140         1        2.00000       23.03485       16.21455        1.74415
       141         1        2.00000       23.82881       13.46481        3.23244
       142         1        2.00000       23.82881       13.46481        0.25580
       143         1        2.00000       24.15142       10.87723        4.72076
       144         1        2.00000       24.15142       10.87723        1.74412
       145         1        2.00000       24.24043        8.32325        3.23244
       146         1        2.00000       24.24043        8.32325        0.25580
       147         1        2.00000       24.40610        5.75270        4.72075
       148         1        2.00000       24.40610        5.75270        1.74411
       149         1        2.00000       25.05276        3.35125        3.23244
       150         1        2.00000       25.05276        3.35125        0.25580
       151         1        2.00000       25.42365        0.70062        4.72075
       152         1        2.00000       25.42365        0.70062        1.74411
       153         1        2.00000       25.54526       17.24562        3.23242
       154         1        2.00000       25.54526       17.24562        0.25579
       155         1        2.00000       25.95528       14.72720        4.72074
       156         1        2.00000       25.95528       14.72720        1.74410
       157         1        2.00000       26.36960       12.12663        3.23242
       158         1        2.00000       26.36960       12.12663        0.25578
       159         1        2.00000       26.64250        9.51093        4.72074
       160         1        2.00000       26.64250        9.51093        1.74410
       161         1        2.00000       26.86584        6.96223        3.23242
       162         1        2.00000       26.86584        6.96223        0.25578
       163         1        2.00000       27.26624        4.47142        4.72073
       164         1        2.00000       27.26624        4.47142        1.74409
       165         1        2.00000       27.65105        1.89247        3.23241
       166         1        2.00000       27.65105        1.89247        0.25578
       167         1        2.00000       27.93707       18.41237        4.72073
       168         1        2.00000       27.93707       18.41237        1.74409
       169         1        2.00000       28.25626       15.86776        3.23241
       170         1        2.00000       28.25626       15.86776        0.25577
       171         1        2.00000       28.61005       13.31349        4.72073
       172         1        2.00000       28.61005       13.31349        1.74409
       173         1        2.00000       28.93441       10.72149        3.23241
       174         1        2.00000       28.93441       10.72149        0.25577
       175         1        2.00000       29.23642        8.14080        4.72072
       176         1        2.00000       29.23642        8.14080        1.74408
       177         1        2.00000       29.56881        5.60827        3.23240
       178         1        2.00000       29.56881        5.60827        0.25576
       179         1        2.00000       29.91560        3.05253        4.72072
       180         1        2.00000       29.91560        3.05253        1.74408
       181         1        2.00000       30.24020        0.46835        3.23240
       182         1        2.00000       30.24020        0.46835        0.25576
       183         1        2.00000       30.57037       17.03050        4.72071
       184         1        2.00000       30.57037       17.03050        1.74408
       185         1        2.00000       30.90101       14.47177        3.23240
       186         1        2.00000       30.90101       14.47177        0.25575
       187         1        2.00000       31.22449       11.90170        4.72071
       188         1        2.00000       31.22449       11.90170        1.74407
       189         1        2.00000       31.54734        9.32774        3.23239
       190         1        2.00000       31.54734        9.32774        0.25575
       191         1        2.00000       31.87997        6.76787        4.72071
       192         1        2.00000       31.87997        6.76787        1.74407
       193         1        2.00000       32.21062        4.20948        3.23239
       194         1        2.00000       32.21062        4.20948        0.25575
       195         1        2.00000       32.53705        1.64060        4.72070
       196         1        2.00000       32.53705        1.64060        1.74406
       197         1        2.00000       32.86904       18.20347        3.23238
       198         1        2.00000       32.86904       18.20347        0.25575
       199         1        2.00000       33.20072       15.63712        4.72070
       200         1        2.00000       33.20072       15.63712        1.74406
       201         1        2.00000       33.52484       13.07019        3.23238
       202         1        2.00000       33.52484       13.07019        0.25574
       203         1        2.00000       33.84968       10.50258        4.72070
       204         1        2.00000       33.84968       10.50258        1.74406
       205         1        2.00000       34.18087        7.93806        3.23238
       206         1        2.00000       34.18087        7.93806        0.25574
       207         1        2.00000       34.51160        5.37375        4.72070
       208         1        2.00000       34.51160        5.37375        1.74406
       209         1        2.00000       34.83810        2.80767        3.23238
       210         1        2.00000       34.83810        2.80767        0.25574
       211         1        2.00000       35.16748        0.24122        4.72070
       212         1        2.00000       35.16748        0.24122        1.74406
       213         1        2.00000       35.49844       16.80655        3.23237
       214         1        2.00000       35.49844       16.80655        0.25573
       215         1        2.00000       35.82606       14.23908        4.72069
       216         1        2.00000       35.82606       14.23908        1.74405
       217         1        2.00000       36.15209       11.67253        0.25573
       218         1        2.00000       36.15209       11.67253        3.23237
       219         1        2.00000       36.48114        9.10749        4.72069
       220         1        2.00000       36.48114        9.10749        1.74405
       221         1        2.00000       36.81107        6.54203        0.25573
       222         1        2.00000       36.81107        6.54203        3.23237
       223         1        2.00000       37.13932        3.97561        1.74405
       224         1        2.00000       37.13932        3.97561        4.72069
       225         1        2.00000       37.46774        1.40954        0.25573
       226         1        2.00000       37.46774        1.40954        3.23237
       227         1        2.00000       37.79727       17.97549        1.74405
       228         1        2.00000       37.79727       17.97549        4.72069
       229         1        2.00000       38.12584       15.40861        0.25573
       230         1        2.00000       38.12584       15.40861        3.23237
       231         1        2.00000       38.45354       12.84194        1.74405
       232         1        2.00000       38.45354       12.84194        4.72069
       233         1        2.00000       38.78196       10.27629        0.25573
       234         1        2.00000       38.78196       10.27629        3.23237
       235         1        2.00000       39.11093        7.71066        1.74405
       236         1        2.00000       39.11093        7.71066        4.72069
       237         1        2.00000       39.43959        5.14437        0.25573
       238         1        2.00000       39.43959        5.14437        3.23237
       239         1        2.00000       39.76824        2.57809        1.74405
       240         1        2.00000       39.76824        2.57809        4.72069
       241         1        2.00000       40.09714        0.01196        0.25573
       242         1        2.00000       40.09714        0.01196        3.23237
       243         1        2.00000       40.42571       16.57768        1.74405
       244         1        2.00000       40.42571       16.57768        4.72069
       245         1        2.00000       40.75405       14.01126        0.25573
       246         1        2.00000       40.75405       14.01126        3.23237
       247         1        2.00000       41.08262       11.44526        1.74405
       248         1        2.00000       41.08262       11.44526        4.72069
       249         1        2.00000       41.41128        8.87936        0.25573
       250         1        2.00000       41.41128        8.87936        3.23237
       251         1        2.00000       41.73977        6.31313        1.74405
       252         1        2.00000       41.73977        6.31313        4.72069
       253         1        2.00000       42.06843        3.74685        0.25573
       254         1        2.00000       42.06843        3.74685        3.23237
       255         1        2.00000       42.39724        1.18064        1.74405
       256         1        2.00000       42.39724        1.18064        4.72069
       257         1        2.00000       42.72589       17.74646        3.23238
       258         1        2.00000       42.72589       17.74646        0.25574
       259         1        2.00000       43.05447       15.18023        4.72070
       260         1        2.00000       43.05447       15.18023        1.74406
       261         1        2.00000       43.38312       12.61433        3.23238
       262         1        2.00000       43.38312       12.61433        0.25574
       263         1        2.00000       43.71162       10.04833        4.72070
       264         1        2.00000       43.71162       10.04833        1.74406
       265         1        2.00000       44.03996        7.48191        3.23238
       266         1        2.00000       44.03996        7.48191        0.25574
       267         1        2.00000       44.36861        4.91553        4.72070
       268         1        2.00000       44.36861        4.91553        1.74406
       269         1        2.00000       44.69750        2.34940        3.23238
       270         1        2.00000       44.69750        2.34940        0.25574
       271         1        2.00000       45.02608       18.91520        4.72070
       272         1        2.00000       45.02608       18.91520        1.74406
       273         1        2.00000       45.35473       16.34893        3.23238
       274         1        2.00000       45.35473       16.34893        0.25575
       275         1        2.00000       45.68379       13.78328        4.72070
       276         1        2.00000       45.68379       13.78328        1.74406
       277         1        2.00000       46.01220       11.21765        3.23238
       278         1        2.00000       46.01220       11.21765        0.25575
       279         1        2.00000       46.33982        8.65098        4.72070
       280         1        2.00000       46.33982        8.65098        1.74406
       281         1        2.00000       46.66848        6.08408        3.23238
       282         1        2.00000       46.66848        6.08408        0.25575
       283         1        2.00000       46.99793        3.51793        4.72071
       284         1        2.00000       46.99793        3.51793        1.74407
       285         1        2.00000       47.32634        0.95186        3.23239
       286         1        2.00000       47.32634        0.95186        0.25575
       287         1        2.00000       47.65460       17.51754        4.72071
       288         1        2.00000       47.65460       17.51754        1.74407
       289         1        2.00000       47.98461       14.95208        3.23239
       290         1        2.00000       47.98461       14.95208        0.25575
       291         1        2.00000       48.31366       12.38704        4.72071
       292         1        2.00000       48.31366       12.38704        1.74408
       293         1        2.00000       48.63969        9.82049        3.23240
       294         1        2.00000       48.63969        9.82049        0.25576
       295         1        2.00000       48.96723        7.25302        4.72072
       296         1        2.00000       48.96723        7.25302        1.74408
       297         1        2.00000       49.29819        4.68625        3.23240
       298         1        2.00000       49.29819        4.68625        0.25576
       299         1        2.00000       49.62756        2.11978        4.72072
       300         1        2.00000       49.62756        2.11978        1.74408
       301         1        2.00000       49.95415       18.68582        3.23240
       302         1        2.00000       49.95415       18.68582        0.25577
       303         1        2.00000       50.28479       16.12149        4.72073
       304         1        2.00000       50.28479       16.12149        1.74409
       305         1        2.00000       50.61607       13.55697        3.23241
       306         1        2.00000       50.61607       13.55697        0.25577
       307         1        2.00000       50.94083       10.98936        4.72073
       308         1        2.00000       50.94083       10.98936        1.74409
       309         1        2.00000       51.26495        8.42243        3.23241
       310         1        2.00000       51.26495        8.42243        0.25578
       311         1        2.00000       51.59671        5.85609        4.72073
       312         1        2.00000       51.59671        5.85609        1.74409
       313         1        2.00000       51.92862        3.28684        3.23242
       314         1        2.00000       51.92862        3.28684        0.25578
       315         1        2.00000       52.25513        0.71797        4.72074
       316         1        2.00000       52.25513        0.71797        1.74410
       317         1        2.00000       52.58577       17.29167        3.23242
       318         1        2.00000       52.58577       17.29167        0.25579
       319         1        2.00000       52.91840       14.73179        4.72074
       320         1        2.00000       52.91840       14.73179        1.74411
       321         1        2.00000       53.24125       12.15784        3.23242
       322         1        2.00000       53.24125       12.15784        0.25579
       323         1        2.00000       53.56466        9.58775        4.72075
       324         1        2.00000       53.56466        9.58775        1.74411
       325         1        2.00000       53.89530        7.02904        3.23243
       326         1        2.00000       53.89530        7.02904        0.25579
       327         1        2.00000       54.22555        4.45906        4.72075
       328         1        2.00000       54.22555        4.45906        1.74412
       329         1        2.00000       54.55006        1.87489        3.23244
       330         1        2.00000       54.55006        1.87489        0.25580
       331         1        2.00000       54.89693       18.45124        4.72076
       332         1        2.00000       54.89693       18.45124        1.74412
       333         1        2.00000       55.22925       15.91871        3.23244
       334         1        2.00000       55.22925       15.91871        0.25581
       335         1        2.00000       55.53126       13.33802        4.72077
       336         1        2.00000       55.53126       13.33802        1.74413
       337         1        2.00000       55.85569       10.74600        3.23245
       338         1        2.00000       55.85569       10.74600        0.25581
       339         1        2.00000       56.20948        8.19171        4.72077
       340         1        2.00000       56.20948        8.19171        1.74413
       341         1        2.00000       56.52867        5.64711        3.23245
       342         1        2.00000       56.52867        5.64711        0.25582
       343         1        2.00000       56.81469        3.03491        4.72078
       344         1        2.00000       56.81469        3.03491        1.74414
       345         1        2.00000       57.19942        0.45598        3.23246
       346         1        2.00000       57.19942        0.45598        0.25582
       347         1        2.00000       57.59982       17.09725        4.72078
       348         1        2.00000       57.59982       17.09725        1.74415
       349         1        2.00000       57.82325       14.54855        3.23247
       350         1        2.00000       57.82325       14.54855        0.25584
       351         1        2.00000       58.09607       11.93284        4.72079
       352         1        2.00000       58.09607       11.93284        1.74415
       353         1        2.00000       58.51038        9.33226        3.23247
       354         1        2.00000       58.51038        9.33226        0.25583
       355         1        2.00000       58.92049        6.81384        4.72080
       356         1        2.00000       58.92049        6.81384        1.74416
       357         1        2.00000       59.04210        4.22674        3.23248
       358         1        2.00000       59.04210        4.22674        0.25585
       359         1        2.00000       59.41299        1.57610        4.72081
       360         1        2.00000       59.41299        1.57610        1.74417
       361         1        2.00000       60.05964       18.30674        3.23248
       362         1        2.00000       60.05964       18.30674        0.25585
       363         1        2.00000       60.22532       15.73617        4.72081
       364         1        2.00000       60.22532       15.73617        1.74418
       365         1        2.00000       60.31433       13.18219        3.23250
       366         1        2.00000       60.31433       13.18219        0.25586
       367         1        2.00000       60.63686       10.59461        4.72081
       368         1        2.00000       60.63686       10.59461        1.74417
       369         1        2.00000       61.43081        7.84485        3.23253
       370         1        2.00000       61.43081        7.84485        0.25590
       371         1        2.00000       61.44648        5.26460        4.72085
       372         1        2.00000       61.44648        5.26460        1.74421
       373         1        2.00000       61.45102        2.70786        3.23253
       374         1        2.00000       61.45102        2.70786        0.25590
       375         1        2.00000       62.78417       12.27382        3.23256
       376         1        2.00000       62.78417       12.27382        0.25592
       377         1        2.00000       62.78870       14.83051        4.72087
       378         1        2.00000       62.78870       14.83051        1.74424
       379         1        2.00000       62.80429       17.41078        3.23256
       380         1        2.00000       62.80429       17.41078        0.25592
       381         1        2.00000       63.59825        1.02841        4.72091
       382         1        2.00000       63.59825        1.02841        1.74427
       383         1        2.00000       63.92086        3.61599        3.23259
       384         1        2.00000       63.92086        3.61599        0.25595
       385         1        2.00000       64.00986        6.16997        4.72091
       386         1        2.00000       64.00986        6.16997        1.74427
       387         1        2.00000       64.17554        8.74052        0.25597
       388         1        2.00000       64.17554        8.74052        3.23260
       389         1        2.00000       64.82211       11.14198        4.72092
       390         1        2.00000       64.82211       11.14198        1.74428
       391         1        2.00000       65.19308       13.79262        3.23260
       392         1        2.00000       65.19308       13.79262        0.25597
       393         1        2.00000       65.31470       16.37972        4.72092
       394         1        2.00000       65.31470       16.37972        1.74429
       395         1        2.00000       65.72472       18.89813        3.23262
       396         1        2.00000       65.72472       18.89813        0.25598
       397         1        2.00000       66.13904        2.36658        4.72094
       398         1        2.00000       66.13904        2.36658        1.74430
       399         1        2.00000       66.41193        4.98229        3.23262
       400         1        2.00000       66.41193        4.98229        0.25598
       401         1        2.00000       66.63528        7.53099        4.72095
       402         1        2.00000       66.63528        7.53099        1.74431
       403         1        2.00000       67.03568       10.02180        3.23263
       404         1        2.00000       67.03568       10.02180        0.25599
       405         1        2.00000       67.42049       12.60073        4.72095
       406         1        2.00000       67.42049       12.60073        1.74431
       407         1        2.00000       67.70651       15.21295        3.23264
       408         1        2.00000       67.70651       15.21295        0.25600
       409         1        2.00000       68.02570       17.75753        4.72096
       410         1        2.00000       68.02570       17.75753        1.74433
       411         1        2.00000       68.37949        1.17970        3.23265
       412         1        2.00000       68.37949        1.17970        0.25601
       413         1        2.00000       68.70385        3.77172        1.74434
       414         1        2.00000       68.70385        3.77172        4.72098
       415         1        2.00000       69.00586        6.35239        3.23266
       416         1        2.00000       69.00586        6.35239        0.25603
       417         1        2.00000       69.33825        8.88493        4.72098
       418         1        2.00000       69.33825        8.88493        1.74434
       419         1        2.00000       69.68504       11.44067        0.25603
       420         1        2.00000       69.68504       11.44067        3.23266
       421         1        2.00000       70.00964       14.02484        4.72099
       422         1        2.00000       70.00964       14.02484        1.74435
       423         1        2.00000       70.33980       16.59480        3.23267
       424         1        2.00000       70.33980       16.59480        0.25604
       425         1        2.00000       70.67045        0.02143        4.72101
       426         1        2.00000       70.67045        0.02143        1.74437
       427         1        2.00000       70.99393        2.59150        3.23269
       428         1        2.00000       70.99393        2.59150        0.25606
       429         1        2.00000       71.31678        5.16544        1.74438
       430         1        2.00000       71.31678        5.16544        4.72102
       431         1        2.00000       71.64941        7.72531        3.23270
       432         1        2.00000       71.64941        7.72531        0.25606
       433         1        2.00000       71.98005       10.28369        1.74438
       434         1        2.00000       71.98005       10.28369        4.72102
       435         1        2.00000       72.30648       12.85258        3.23270
       436         1        2.00000       72.30648       12.85258        0.25607
       437         1        2.00000       72.63848       15.42181        4.72103
       438         1        2.00000       72.63848       15.42181        1.74439
       439         1        2.00000       72.97015       17.98815        3.23272
       440         1        2.00000       72.97015       17.98815        0.25609
       441         1        2.00000       73.29427        1.42297        4.72105
       442         1        2.00000       73.29427        1.42297        1.74442
       443         1        2.00000       73.61911        3.99057        3.23275
       444         1        2.00000       73.61911        3.99057        0.25611
       445         1        2.00000       73.95031        6.55508        1.74442
       446         1        2.00000       73.95031        6.55508        4.72106
       447         1        2.00000       74.28103        9.11941        3.23273
       448         1        2.00000       74.28103        9.11941        0.25610
       449         1        2.00000       74.60754       11.68547        1.74442
       450         1        2.00000       74.60754       11.68547        4.72105
       451         1        2.00000       74.93691       14.25194        0.25610
       452         1        2.00000       74.93691       14.25194        3.23274
       453         1        2.00000       75.26787       16.81868        4.72107
       454         1        2.00000       75.26787       16.81868        1.74443
       455         1        2.00000       75.59541        0.25404        3.23278
       456         1        2.00000       75.59541        0.25404        0.25614
       457         1        2.00000       75.92152        2.82059        4.72112
       458         1        2.00000       75.92152        2.82057        1.74449
       459         1        2.00000       76.25057        5.38565        3.23279
       460         1        2.00000       76.25057        5.38565        0.25616
       461         1        2.00000       76.58050        7.95109        4.72109
       462         1        2.00000       76.58050        7.95109        1.74445
       463         1        2.00000       76.90876       10.51753        0.25612
       464         1        2.00000       76.90876       10.51753        3.23276
       465         1        2.00000       77.23717       13.08360        4.72108
       466         1        2.00000       77.23717       13.08358        1.74444
       467         1        2.00000       77.56662       15.64973        0.25613
       468         1        2.00000       77.56662       15.64973        3.23277
       469         1        2.00000       77.89528       18.21659        4.72112
       470         1        2.00000       77.89528       18.21659        1.74449
       471         1        2.00000       78.22298        1.65112        0.25625
       472         1        2.00000       78.22298        1.65112        3.23288
       473         1        2.00000       78.55132        4.21679        4.72117
       474         1        2.00000       78.55132        4.21677        1.74456
       475         1        2.00000       78.88037        6.78244        0.25617
       476         1        2.00000       78.88037        6.78246        3.23279
       477         1        2.00000       79.20902        9.34875        4.72109
       478         1        2.00000       79.20902        9.34875        1.74445
       479         1        2.00000       79.53768       11.91505        0.25612
       480         1        2.00000       79.53768       11.91505        3.23276
       481         2       -2.00000        0.32778        4.91475        0.25623
       482         2       -2.00000        0.32778        4.91481        3.23282
       483         2       -2.00000        0.65667        7.48111        4.72111
       484         2       -2.00000        0.65667        7.48113        1.74446
       485         2       -2.00000        0.98501       10.04770        0.25612
       486         2       -2.00000        0.98501       10.04770        3.23276
       487         2       -2.00000        1.31319       12.61398        4.72108
       488         2       -2.00000        1.31319       12.61398        1.74444
       489         2       -2.00000        1.64160       15.18012        0.25613
       490         2       -2.00000        1.64160       15.18012        3.23277
       491         2       -2.00000        1.97002       17.74634        4.72112
       492         2       -2.00000        1.97002       17.74634        1.74448
       493         2       -2.00000        2.29883        1.18035        0.25619
       494         2       -2.00000        2.29891        1.18034        3.23285
       495         2       -2.00000        2.62796        3.74629        4.72113
       496         2       -2.00000        2.62796        3.74628        1.74449
       497         2       -2.00000        2.95678        6.31241        3.23277
       498         2       -2.00000        2.95678        6.31241        0.25614
       499         2       -2.00000        3.28527        8.87865        4.72107
       500         2       -2.00000        3.28527        8.87865        1.74443
       501         2       -2.00000        3.61361       11.44480        3.23274
       502         2       -2.00000        3.61361       11.44480        0.25610
       503         2       -2.00000        3.94187       14.01109        1.74442
       504         2       -2.00000        3.94187       14.01109        4.72106
       505         2       -2.00000        4.27020       16.57764        3.23275
       506         2       -2.00000        4.27020       16.57764        0.25612
       507         2       -2.00000        4.59910        0.01184        4.72109
       508         2       -2.00000        4.59910        0.01184        1.74445
       509         2       -2.00000        4.92831        2.57769        3.23276
       510         2       -2.00000        4.92831        2.57769        0.25612
       511         2       -2.00000        5.25712        5.14368        4.72106
       512         2       -2.00000        5.25712        5.14368        1.74442
       513         2       -2.00000        5.58562        7.70985        3.23272
       514         2       -2.00000        5.58562        7.70985        0.25609
       515         2       -2.00000        5.91419       10.27570        1.74440
       516         2       -2.00000        5.91419       10.27568        4.72103
       517         2       -2.00000        6.24213       12.84171        0.25607
       518         2       -2.00000        6.24213       12.84171        3.23271
       519         2       -2.00000        6.56983       15.40869        1.74440
       520         2       -2.00000        6.56983       15.40869        4.72103
       521         2       -2.00000        6.89888       17.97562        3.23272
       522         2       -2.00000        6.89888       17.97562        0.25608
       523         2       -2.00000        7.22897        1.40939        4.72103
       524         2       -2.00000        7.22897        1.40939        1.74439
       525         2       -2.00000        7.55778        3.97500        3.23270
       526         2       -2.00000        7.55778        3.97500        0.25606
       527         2       -2.00000        7.88588        6.54107        4.72101
       528         2       -2.00000        7.88588        6.54107        1.74437
       529         2       -2.00000        8.21501        9.10661        3.23268
       530         2       -2.00000        8.21501        9.10661        0.25604
       531         2       -2.00000        8.54327       11.67213        1.74436
       532         2       -2.00000        8.54327       11.67213        4.72100
       533         2       -2.00000        8.86906       14.23924        3.23267
       534         2       -2.00000        8.86906       14.23924        0.25604
       535         2       -2.00000        9.19724       16.80703        1.74436
       536         2       -2.00000        9.19724       16.80703        4.72099
       537         2       -2.00000        9.52931        0.24149        3.23267
       538         2       -2.00000        9.52931        0.24149        0.25603
       539         2       -2.00000        9.85964        2.80733        4.72098
       540         2       -2.00000        9.85964        2.80733        1.74434
       541         2       -2.00000       10.18622        5.37270        3.23265
       542         2       -2.00000       10.18622        5.37270        0.25601
       543         2       -2.00000       10.51567        7.93674        4.72096
       544         2       -2.00000       10.51567        7.93674        1.74433
       545         2       -2.00000       10.84536       10.50180        3.23265
       546         2       -2.00000       10.84536       10.50180        0.25600
       547         2       -2.00000       11.16940       13.07017        4.72096
       548         2       -2.00000       11.16940       13.07017        1.74432
       549         2       -2.00000       11.49384       15.63781        3.23264
       550         2       -2.00000       11.49384       15.63781        0.25600
       551         2       -2.00000       11.82743       18.20436        4.72095
       552         2       -2.00000       11.82743       18.20436        1.74431
       553         2       -2.00000       12.16133        1.64083        3.23263
       554         2       -2.00000       12.16133        1.64083        0.25599
       555         2       -2.00000       12.48864        4.20864        4.72093
       556         2       -2.00000       12.48864        4.20864        1.74430
       557         2       -2.00000       12.81793        6.76622        3.23262
       558         2       -2.00000       12.81793        6.76622        0.25598
       559         2       -2.00000       13.14762        9.32623        4.72093
       560         2       -2.00000       13.14762        9.32623        1.74429
       561         2       -2.00000       13.46871       11.90120        3.23260
       562         2       -2.00000       13.46871       11.90120        0.25597
       563         2       -2.00000       13.79188       14.47228        4.72092
       564         2       -2.00000       13.79188       14.47228        1.74429
       565         2       -2.00000       14.12443       17.03168        3.23260
       566         2       -2.00000       14.12443       17.03168        0.25596
       567         2       -2.00000       14.45873        0.46960        4.72091
       568         2       -2.00000       14.45873        0.46960        1.74427
       569         2       -2.00000       14.78540        3.05239        3.23259
       570         2       -2.00000       14.78540        3.05239        0.25595
       571         2       -2.00000       15.13163        5.60685        4.72090
       572         2       -2.00000       15.13163        5.60685        1.74426
       573         2       -2.00000       15.45981        8.13922        3.23258
       574         2       -2.00000       15.45981        8.13922        0.25594
       575         2       -2.00000       15.75753       10.71977        4.72089
       576         2       -2.00000       15.75753       10.71977        1.74426
       577         2       -2.00000       16.08053       13.31338        3.23257
       578         2       -2.00000       16.08053       13.31338        0.25594
       579         2       -2.00000       16.43559       15.86834        4.72089
       580         2       -2.00000       16.43559       15.86834        1.74425
       581         2       -2.00000       16.75995       18.41344        3.23256
       582         2       -2.00000       16.75995       18.41344        0.25593
       583         2       -2.00000       17.05202        1.89408        4.72087
       584         2       -2.00000       17.05202        1.89408        1.74424
       585         2       -2.00000       17.43826        4.47081        3.23256
       586         2       -2.00000       17.43826        4.47081        0.25591
       587         2       -2.00000       17.83269        6.96261        4.72087
       588         2       -2.00000       17.83269        6.96261        1.74423
       589         2       -2.00000       18.05198        9.51036        3.23254
       590         2       -2.00000       18.05198        9.51036        0.25591
       591         2       -2.00000       18.31740       12.12436        4.72086
       592         2       -2.00000       18.31740       12.12436        1.74423
       593         2       -2.00000       18.73244       14.72598        3.23254
       594         2       -2.00000       18.73244       14.72598        0.25591
       595         2       -2.00000       19.14914       17.24363        4.72085
       596         2       -2.00000       19.14914       17.24363        1.74421
       597         2       -2.00000       19.27569        0.70023        3.23253
       598         2       -2.00000       19.27569        0.70023        0.25589
       599         2       -2.00000       19.65930        3.35388        4.72084
       600         2       -2.00000       19.65930        3.35388        1.74420
       601         2       -2.00000       20.29458        5.75698        3.23253
       602         2       -2.00000       20.29458        5.75698        0.25590
       603         2       -2.00000       20.45628        8.32981        4.72084
       604         2       -2.00000       20.45628        8.32981        1.74420
       605         2       -2.00000       20.54083       10.88146        3.23251
       606         2       -2.00000       20.54083       10.88146        0.25588
       607         2       -2.00000       20.84905       13.46024        4.72084
       608         2       -2.00000       20.84905       13.46024        1.74420
       609         2       -2.00000       21.65772       16.20923        3.23248
       610         2       -2.00000       21.65772       16.20923        0.25585
       611         2       -2.00000       21.67768       18.78696        4.72080
       612         2       -2.00000       21.67768       18.78696        1.74417
       613         2       -2.00000       21.68906        2.21374        3.23248
       614         2       -2.00000       21.68906        2.21374        0.25585
       615         2       -2.00000       23.00725       11.77988        3.23247
       616         2       -2.00000       23.00725       11.77988        0.25583
       617         2       -2.00000       23.01863        9.22100        4.72078
       618         2       -2.00000       23.01863        9.22100        1.74415
       619         2       -2.00000       23.03851        6.64328        3.23247
       620         2       -2.00000       23.03851        6.64328        0.25583
       621         2       -2.00000       23.84718        3.89430        4.72075
       622         2       -2.00000       23.84718        3.89430        1.74412
       623         2       -2.00000       24.15548        1.31554        3.23244
       624         2       -2.00000       24.15548        1.31554        0.25581
       625         2       -2.00000       24.23995       17.89599        4.72075
       626         2       -2.00000       24.23995       17.89599        1.74412
       627         2       -2.00000       24.40165       15.32317        3.23243
       628         2       -2.00000       24.40165       15.32317        0.25579
       629         2       -2.00000       25.03693       12.92008        4.72075
       630         2       -2.00000       25.03693       12.92008        1.74412
       631         2       -2.00000       25.42062       10.26644        3.23243
       632         2       -2.00000       25.42062       10.26644        0.25579
       633         2       -2.00000       25.54709        7.67771        4.72074
       634         2       -2.00000       25.54709        7.67771        1.74411
       635         2       -2.00000       25.96379        5.16008        3.23242
       636         2       -2.00000       25.96379        5.16008        0.25578
       637         2       -2.00000       26.37891        2.55848        4.72074
       638         2       -2.00000       26.37891        2.55848        1.74410
       639         2       -2.00000       26.64433       19.07658        3.23242
       640         2       -2.00000       26.64433       19.07658        0.25578
       641         2       -2.00000       26.86354       16.52883        4.72074
       642         2       -2.00000       26.86354       16.52883        1.74410
       643         2       -2.00000       27.25797       14.03703        3.23242
       644         2       -2.00000       27.25797       14.03703        0.25578
       645         2       -2.00000       27.64421       11.46032        4.72073
       646         2       -2.00000       27.64421       11.46032        1.74409
       647         2       -2.00000       27.93628        8.84756        3.23241
       648         2       -2.00000       27.93628        8.84756        0.25578
       649         2       -2.00000       28.26064        6.30248        4.72073
       650         2       -2.00000       28.26064        6.30248        1.74409
       651         2       -2.00000       28.61570        3.74752        3.23241
       652         2       -2.00000       28.61570        3.74752        0.25577
       653         2       -2.00000       28.93871        1.15393        4.72073
       654         2       -2.00000       28.93871        1.15393        1.74409
       655         2       -2.00000       29.23642       17.70548        3.23240
       656         2       -2.00000       29.23642       17.70548        0.25576
       657         2       -2.00000       29.56460       15.17313        4.72072
       658         2       -2.00000       29.56460       15.17313        1.74408
       659         2       -2.00000       29.91083       12.61865        3.23240
       660         2       -2.00000       29.91083       12.61865        0.25576
       661         2       -2.00000       30.23758       10.03588        4.72071
       662         2       -2.00000       30.23758       10.03588        1.74408
       663         2       -2.00000       30.57188        7.46586        3.23240
       664         2       -2.00000       30.57188        7.46586        0.25576
       665         2       -2.00000       30.90443        4.90648        4.72071
       666         2       -2.00000       30.90443        4.90648        1.74408
       667         2       -2.00000       31.22760        2.33540        3.23239
       668         2       -2.00000       31.22760        2.33540        0.25575
       669         2       -2.00000       31.54870       18.89253        4.72071
       670         2       -2.00000       31.54870       18.89253        1.74407
       671         2       -2.00000       31.87838       16.33252        3.23239
       672         2       -2.00000       31.87838       16.33252        0.25575
       673         2       -2.00000       32.20767       13.77494        4.72070
       674         2       -2.00000       32.20767       13.77494        1.74406
       675         2       -2.00000       32.53490       11.20714        3.23238
       676         2       -2.00000       32.53490       11.20714        0.25575
       677         2       -2.00000       32.86888        8.63858        4.72070
       678         2       -2.00000       32.86888        8.63858        1.74406
       679         2       -2.00000       33.20239        6.07203        3.23238
       680         2       -2.00000       33.20239        6.07203        0.25575
       681         2       -2.00000       33.52691        3.50441        4.72070
       682         2       -2.00000       33.52691        3.50441        1.74406
       683         2       -2.00000       33.85087        0.93604        3.23238
       684         2       -2.00000       33.85087        0.93604        0.25574
       685         2       -2.00000       34.18064       17.50310        4.72070
       686         2       -2.00000       34.18064       17.50310        1.74406
       687         2       -2.00000       34.51009       14.93903        3.23238
       688         2       -2.00000       34.51009       14.93903        0.25574
       689         2       -2.00000       34.83667       12.37369        4.72070
       690         2       -2.00000       34.83667       12.37369        1.74406
       691         2       -2.00000       35.16700        9.80784        3.23238
       692         2       -2.00000       35.16700        9.80784        0.25574
       693         2       -2.00000       35.49907        7.24129        4.72069
       694         2       -2.00000       35.49907        7.24129        1.74405
       695         2       -2.00000       35.82717        4.67351        3.23237
       696         2       -2.00000       35.82717        4.67351        0.25573
       697         2       -2.00000       36.15296        2.10641        4.72069
       698         2       -2.00000       36.15296        2.10641        1.74405
       699         2       -2.00000       36.48122       18.67299        3.23237
       700         2       -2.00000       36.48122       18.67299        0.25573
       701         2       -2.00000       36.81043       16.10747        1.74405
       702         2       -2.00000       36.81043       16.10747        4.72069
       703         2       -2.00000       37.13845       13.54139        0.25573
       704         2       -2.00000       37.13845       13.54139        3.23237
       705         2       -2.00000       37.46726       10.97578        1.74405
       706         2       -2.00000       37.46726       10.97578        4.72069
       707         2       -2.00000       37.79743        8.40992        0.25573
       708         2       -2.00000       37.79743        8.40992        3.23237
       709         2       -2.00000       38.12648        5.84300        1.74405
       710         2       -2.00000       38.12648        5.84300        4.72069
       711         2       -2.00000       38.45410        3.27603        0.25573
       712         2       -2.00000       38.45410        3.27603        3.23237
       713         2       -2.00000       38.78204        0.71001        1.74405
       714         2       -2.00000       38.78204        0.71001        4.72069
       715         2       -2.00000       39.11061       17.27629        0.25573
       716         2       -2.00000       39.11061       17.27629        3.23237
       717         2       -2.00000       39.43911       14.71012        1.74405
       718         2       -2.00000       39.43911       14.71012        4.72069
       719         2       -2.00000       39.76792       12.14412        0.25573
       720         2       -2.00000       39.76792       12.14412        3.23237
       721         2       -2.00000       40.09721        9.57827        1.74405
       722         2       -2.00000       40.09721        9.57827        4.72069
       723         2       -2.00000       40.42611        7.01197        0.25573
       724         2       -2.00000       40.42611        7.01197        3.23237
       725         2       -2.00000       40.75444        4.44542        1.74405
       726         2       -2.00000       40.75444        4.44542        4.72069
       727         2       -2.00000       41.08270        1.87914        0.25573
       728         2       -2.00000       41.08270        1.87914        3.23237
       729         2       -2.00000       41.41104       18.44510        1.74405
       730         2       -2.00000       41.41104       18.44510        4.72069
       731         2       -2.00000       41.73945       15.87888        0.25573
       732         2       -2.00000       41.73945       15.87888        3.23237
       733         2       -2.00000       42.06827       13.31276        1.74405
       734         2       -2.00000       42.06827       13.31276        4.72069
       735         2       -2.00000       42.39740       10.74683        0.25573
       736         2       -2.00000       42.39740       10.74683        3.23237
       737         2       -2.00000       42.72629        8.18071        4.72069
       738         2       -2.00000       42.72621        8.18071        1.74405
       739         2       -2.00000       43.05471        5.61447        3.23238
       740         2       -2.00000       43.05471        5.61447        0.25574
       741         2       -2.00000       43.38304        3.04836        4.72070
       742         2       -2.00000       43.38304        3.04836        1.74406
       743         2       -2.00000       43.71130        0.48207        3.23238
       744         2       -2.00000       43.71130        0.48207        0.25574
       745         2       -2.00000       44.03956       17.04760        4.72070
       746         2       -2.00000       44.03956       17.04760        1.74406
       747         2       -2.00000       44.36853       14.48132        3.23238
       748         2       -2.00000       44.36853       14.48132        0.25574
       749         2       -2.00000       44.69774       11.91547        4.72070
       750         2       -2.00000       44.69774       11.91547        1.74406
       751         2       -2.00000       45.02656        9.34947        3.23238
       752         2       -2.00000       45.02656        9.34947        0.25574
       753         2       -2.00000       45.35505        6.78330        4.72070
       754         2       -2.00000       45.35505        6.78330        1.74406
       755         2       -2.00000       45.68363        4.21748        3.23238
       756         2       -2.00000       45.68363        4.21748        0.25575
       757         2       -2.00000       46.01157        1.65146        4.72070
       758         2       -2.00000       46.01157        1.65146        1.74406
       759         2       -2.00000       46.33927       18.21659        3.23238
       760         2       -2.00000       46.33927       18.21659        0.25575
       761         2       -2.00000       46.66832       15.64966        4.72070
       762         2       -2.00000       46.66832       15.64966        1.74406
       763         2       -2.00000       46.99840       13.08379        3.23239
       764         2       -2.00000       46.99840       13.08379        0.25575
       765         2       -2.00000       47.32722       10.51818        4.72071
       766         2       -2.00000       47.32722       10.51818        1.74407
       767         2       -2.00000       47.65532        7.95210        3.23239
       768         2       -2.00000       47.65532        7.95210        0.25575
       769         2       -2.00000       47.98453        5.38659        4.72071
       770         2       -2.00000       47.98453        5.38659        1.74408
       771         2       -2.00000       48.31271        2.82107        3.23240
       772         2       -2.00000       48.31271        2.82107        0.25576
       773         2       -2.00000       48.63850        0.25396        4.72071
       774         2       -2.00000       48.63850        0.25396        1.74408
       775         2       -2.00000       48.96667       16.81828        3.23240
       776         2       -2.00000       48.96667       16.81828        0.25576
       777         2       -2.00000       49.29875       14.25171        4.72072
       778         2       -2.00000       49.29875       14.25171        1.74408
       779         2       -2.00000       49.62907       11.68589        3.23240
       780         2       -2.00000       49.62907       11.68589        0.25576
       781         2       -2.00000       49.95566        9.12052        4.72073
       782         2       -2.00000       49.95566        9.12052        1.74409
       783         2       -2.00000       50.28511        6.55647        3.23241
       784         2       -2.00000       50.28511        6.55647        0.25577
       785         2       -2.00000       50.61480        3.99142        4.72073
       786         2       -2.00000       50.61480        3.99142        1.74409
       787         2       -2.00000       50.93884        1.42305        3.23241
       788         2       -2.00000       50.93884        1.42305        0.25578
       789         2       -2.00000       51.26328       17.98752        4.72073
       790         2       -2.00000       51.26328       17.98752        1.74409
       791         2       -2.00000       51.59686       15.42095        3.23241
       792         2       -2.00000       51.59686       15.42095        0.25578
       793         2       -2.00000       51.93077       12.85241        4.72074
       794         2       -2.00000       51.93077       12.85241        1.74410
       795         2       -2.00000       52.25807       10.28459        3.23242
       796         2       -2.00000       52.25807       10.28459        0.25578
       797         2       -2.00000       52.58736        7.72701        4.72074
       798         2       -2.00000       52.58736        7.72701        1.74411
       799         2       -2.00000       52.91705        5.16701        3.23242
       800         2       -2.00000       52.91705        5.16701        0.25579
       801         2       -2.00000       53.23815        2.59204        4.72075
       802         2       -2.00000       53.23815        2.59204        1.74411
       803         2       -2.00000       53.56132        0.02095        3.23243
       804         2       -2.00000       53.56132        0.02095        0.25579
       805         2       -2.00000       53.89387       16.59365        4.72075
       806         2       -2.00000       53.89387       16.59365        1.74411
       807         2       -2.00000       54.22817       14.02364        3.23244
       808         2       -2.00000       54.22817       14.02364        0.25580
       809         2       -2.00000       54.55484       11.44086        4.72075
       810         2       -2.00000       54.55484       11.44086        1.74412
       811         2       -2.00000       54.90107        8.88638        3.23244
       812         2       -2.00000       54.90107        8.88638        0.25581
       813         2       -2.00000       55.22925        6.35402        4.72076
       814         2       -2.00000       55.22925        6.35402        1.74412
       815         2       -2.00000       55.52696        3.77346        3.23245
       816         2       -2.00000       55.52696        3.77346        0.25581
       817         2       -2.00000       55.84997        1.17988        4.72077
       818         2       -2.00000       55.84997        1.17988        1.74413
       819         2       -2.00000       56.20503       17.75702        3.23245
       820         2       -2.00000       56.20503       17.75702        0.25581
       821         2       -2.00000       56.52939       15.21191        4.72077
       822         2       -2.00000       56.52939       15.21191        1.74414
       823         2       -2.00000       56.82153       12.59918        3.23246
       824         2       -2.00000       56.82153       12.59918        0.25582
       825         2       -2.00000       57.20770       10.02245        4.72078
       826         2       -2.00000       57.20770       10.02245        1.74414
       827         2       -2.00000       57.60213        7.53064        3.23247
       828         2       -2.00000       57.60213        7.53064        0.25583
       829         2       -2.00000       57.82142        4.98290        4.72078
       830         2       -2.00000       57.82142        4.98290        1.74415
       831         2       -2.00000       58.08684        2.36890        3.23247
       832         2       -2.00000       58.08684        2.36890        0.25584
       833         2       -2.00000       58.50187       18.89938        4.72079
       834         2       -2.00000       58.50187       18.89938        1.74415
       835         2       -2.00000       58.91858       16.38173        3.23248
       836         2       -2.00000       58.91858       16.38173        0.25584
       837         2       -2.00000       59.04512       13.79302        4.72080
       838         2       -2.00000       59.04512       13.79302        1.74417
       839         2       -2.00000       59.42874       11.13938        3.23249
       840         2       -2.00000       59.42874       11.13938        0.25585
       841         2       -2.00000       60.06402        8.73627        4.72080
       842         2       -2.00000       60.06402        8.73627        1.74417
       843         2       -2.00000       60.22572        6.16344        3.23250
       844         2       -2.00000       60.22572        6.16344        0.25586
       845         2       -2.00000       60.31027        3.61180        4.72081
       846         2       -2.00000       60.31027        3.61180        1.74418
       847         2       -2.00000       60.61848        1.03302        3.23249
       848         2       -2.00000       60.61848        1.03302        0.25585
       849         2       -2.00000       61.42715       17.41612        4.72086
       850         2       -2.00000       61.42715       17.41612        1.74422
       851         2       -2.00000       61.44712       14.83842        3.23253
       852         2       -2.00000       61.44712       14.83842        0.25590
       853         2       -2.00000       61.45849       12.27952        4.72085
       854         2       -2.00000       61.45849       12.27952        1.74421
       855         2       -2.00000       62.77669        2.71335        4.72087
       856         2       -2.00000       62.77669        2.71335        1.74423
       857         2       -2.00000       62.78806        5.27223        3.23255
       858         2       -2.00000       62.78806        5.27223        0.25592
       859         2       -2.00000       62.80795        7.84994        4.72087
       860         2       -2.00000       62.80795        7.84994        1.74424
       861         2       -2.00000       63.61662       10.59893        3.23259
       862         2       -2.00000       63.61662       10.59893        0.25596
       863         2       -2.00000       63.92491       13.17769        4.72090
       864         2       -2.00000       63.92491       13.17769        1.74427
       865         2       -2.00000       64.00938       15.72932        3.23259
       866         2       -2.00000       64.00938       15.72932        0.25596
       867         2       -2.00000       64.17109       18.30217        4.72092
       868         2       -2.00000       64.17109       18.30217        1.74429
       869         2       -2.00000       64.80636        1.57316        3.23259
       870         2       -2.00000       64.80636        1.57316        0.25596
       871         2       -2.00000       65.19006        4.22680        4.72092
       872         2       -2.00000       65.19006        4.22680        1.74429
       873         2       -2.00000       65.31652        6.81550        3.23261
       874         2       -2.00000       65.31652        6.81550        0.25597
       875         2       -2.00000       65.73323        9.33314        4.72094
       876         2       -2.00000       65.73323        9.33314        1.74430
       877         2       -2.00000       66.14834       11.93474        3.23262
       878         2       -2.00000       66.14834       11.93474        0.25598
       879         2       -2.00000       66.41376       14.54874        4.72094
       880         2       -2.00000       66.41376       14.54874        1.74430
       881         2       -2.00000       66.63297       17.09648        3.23263
       882         2       -2.00000       66.63297       17.09648        0.25599
       883         2       -2.00000       67.02741        0.45619        4.72095
       884         2       -2.00000       67.02741        0.45619        1.74431
       885         2       -2.00000       67.41365        3.03290        3.23263
       886         2       -2.00000       67.41365        3.03290        0.25600
       887         2       -2.00000       67.70579        5.64563        4.72096
       888         2       -2.00000       67.70579        5.64563        1.74432
       889         2       -2.00000       68.03007        8.19074        3.23265
       890         2       -2.00000       68.03007        8.19074        0.25601
       891         2       -2.00000       68.38513       10.74568        4.72097
       892         2       -2.00000       68.38513       10.74568        1.74433
       893         2       -2.00000       68.70814       13.33926        3.23265
       894         2       -2.00000       68.70814       13.33926        0.25601
       895         2       -2.00000       69.00586       15.91982        4.72098
       896         2       -2.00000       69.00586       15.91982        1.74434
       897         2       -2.00000       69.33403       18.45216        3.23266
       898         2       -2.00000       69.33403       18.45216        0.25603
       899         2       -2.00000       69.68027        1.87454        4.72099
       900         2       -2.00000       69.68027        1.87454        1.74435
       901         2       -2.00000       70.00701        4.45732        3.23267
       902         2       -2.00000       70.00701        4.45732        0.25604
       903         2       -2.00000       70.34131        7.02733        4.72100
       904         2       -2.00000       70.34131        7.02733        1.74436
       905         2       -2.00000       70.67387        9.58671        0.25604
       906         2       -2.00000       70.67387        9.58671        3.23268
       907         2       -2.00000       70.99703       12.15780        4.72101
       908         2       -2.00000       70.99703       12.15780        1.74437
       909         2       -2.00000       71.31813       14.73275        3.23269
       910         2       -2.00000       71.31813       14.73275        0.25605
       911         2       -2.00000       71.64782       17.29276        4.72102
       912         2       -2.00000       71.64782       17.29276        1.74438
       913         2       -2.00000       71.97711        0.71824        3.23270
       914         2       -2.00000       71.97711        0.71824        0.25607
       915         2       -2.00000       72.30433        3.28603        4.72103
       916         2       -2.00000       72.30433        3.28603        1.74440
       917         2       -2.00000       72.63832        5.85458        0.25609
       918         2       -2.00000       72.63832        5.85458        3.23272
       919         2       -2.00000       72.97182        8.42113        1.74440
       920         2       -2.00000       72.97182        8.42113        4.72104
       921         2       -2.00000       73.29634       10.98875        3.23272
       922         2       -2.00000       73.29634       10.98875        0.25608
       923         2       -2.00000       73.62030       13.55712        1.74440
       924         2       -2.00000       73.62030       13.55712        4.72104
       925         2       -2.00000       73.95007       16.12216        3.23273
       926         2       -2.00000       73.95007       16.12216        0.25609
       927         2       -2.00000       74.27952       18.68621        4.72106
       928         2       -2.00000       74.27952       18.68621        1.74443
       929         2       -2.00000       74.60603        2.11947        3.23276
       930         2       -2.00000       74.60611        2.11947        0.25612
       931         2       -2.00000       74.93643        4.68530        4.72109
       932         2       -2.00000       74.93643        4.68530        1.74445
       933         2       -2.00000       75.26851        7.25185        0.25612
       934         2       -2.00000       75.26851        7.25185        3.23276
       935         2       -2.00000       75.59661        9.81965        1.74443
       936         2       -2.00000       75.59661        9.81963        4.72106
       937         2       -2.00000       75.92240       12.38673        3.23275
       938         2       -2.00000       75.92240       12.38673        0.25611
       939         2       -2.00000       76.25065       14.95223        4.72107
       940         2       -2.00000       76.25065       14.95223        1.74443
       941         2       -2.00000       76.57986       17.51775        0.25614
       942         2       -2.00000       76.57986       17.51775        3.23278
       943         2       -2.00000       76.90788        0.95173        4.72113
       944         2       -2.00000       76.90788        0.95171        1.74449
       945         2       -2.00000       77.23678        3.51730        0.25622
       946         2       -2.00000       77.23670        3.51732        3.23284
       947         2       -2.00000       77.56686        6.08318        4.72112
       948         2       -2.00000       77.56686        6.08320        1.74448
       949         2       -2.00000       77.89592        8.65012        0.25614
       950         2       -2.00000       77.89592        8.65012        3.23277
       951         2       -2.00000       78.22354       11.21711        4.72108
       952         2       -2.00000       78.22354       11.21711        1.74444
       953         2       -2.00000       78.55147       13.78311        0.25613
       954         2       -2.00000       78.55147       13.78311        3.23276
       955         2       -2.00000       78.88005       16.34891        4.72111
       956         2       -2.00000       78.88005       16.34893        1.74446
       957         2       -2.00000       79.20855       18.91506        0.25619
       958         2       -2.00000       79.20855       18.91503        3.23287
       959         2       -2.00000       79.53736        2.34898        4.72130
       960         2       -2.00000       79.53736        2.34871        1.74483
