# Supplementary material for: Quantitative prediction of grain boundary thermal conductivities from local atomic environments
Source: Nat Commun. 2020 Apr 15;11:1854. doi: 10.1038/s41467-020-15619-9 (PMC7160158; doi:10.1038/s41467-020-15619-9)
Supplement: Supplementary file 4 — Supplementary Data 1 [file 41467_2020_15619_MOESM4_ESM.zip › MgO_GBs/sym_tilt/standard_pressure/110/s51_117.lmp]

LAMMPS data file

      1040          atoms
         0          bonds
         0         angles
         0      dihedrals
         0      impropers
         2     atom types
         0     bond types
         0    angle types
         0 dihedral types
         0 improper types

      0.0000000     79.4405670 xlo xhi
      0.0000000     21.2315620 ylo yhi
      0.0000000      5.9392590 zlo zhi
      0.0000000      0.0000000      0.0000000 xy xz yz

Masses

1                24.30500 # Mg
2                15.99940 # O

Atoms

         1         1        2.00000        0.00040        5.20487        5.63396
         2         1        2.00000        0.00056       15.82227        1.17952
         3         1        2.00000        0.00040        5.20487        2.66434
         4         1        2.00000        0.00056       15.82227        4.14915
         5         1        2.00000        0.59199        8.11946        5.63396
         6         1        2.00000        0.59096       18.73539        1.17952
         7         1        2.00000        0.59199        8.11946        2.66434
         8         1        2.00000        0.59096       18.73539        4.14915
         9         1        2.00000        1.18160        0.41684        1.17952
        10         1        2.00000        1.18303       11.03387        5.63396
        11         1        2.00000        1.18160        0.41684        4.14915
        12         1        2.00000        1.18303       11.03387        2.66433
        13         1        2.00000        1.77264        3.33026        1.17952
        14         1        2.00000        1.77391       13.94807        5.63396
        15         1        2.00000        1.77264        3.33026        4.14915
        16         1        2.00000        1.77391       13.94807        2.66433
        17         1        2.00000        2.36367        6.24410        1.17952
        18         1        2.00000        2.36487       16.86189        5.63396
        19         1        2.00000        2.36367        6.24410        4.14915
        20         1        2.00000        2.36487       16.86189        2.66433
        21         1        2.00000        2.95455        9.15830        4.14915
        22         1        2.00000        2.95575       19.77518        5.63396
        23         1        2.00000        2.95575       19.77518        2.66434
        24         1        2.00000        2.95455        9.15830        1.17952
        25         1        2.00000        3.54575       12.07280        1.17952
        26         1        2.00000        3.54575       12.07280        4.14915
        27         1        2.00000        3.54631        1.45663        5.63396
        28         1        2.00000        3.54631        1.45663        2.66434
        29         1        2.00000        4.13750       14.98751        1.17952
        30         1        2.00000        4.13750       14.98751        4.14915
        31         1        2.00000        4.13671        4.36975        2.66434
        32         1        2.00000        4.13671        4.36975        5.63396
        33         1        2.00000        4.72949       17.90184        1.17952
        34         1        2.00000        4.72949       17.90184        4.14915
        35         1        2.00000        4.72671        7.28302        5.63395
        36         1        2.00000        4.72671        7.28302        2.66435
        37         1        2.00000        5.31704       10.19686        5.63395
        38         1        2.00000        5.31704       10.19686        2.66435
        39         1        2.00000        5.32069       20.81519        1.17952
        40         1        2.00000        5.32069       20.81519        4.14915
        41         1        2.00000        5.90831       13.11172        5.63396
        42         1        2.00000        5.90831       13.11172        2.66433
        43         1        2.00000        5.91101        2.49651        1.17952
        44         1        2.00000        5.91101        2.49651        4.14915
        45         1        2.00000        6.50126       16.02735        5.63398
        46         1        2.00000        6.50126       16.02735        2.66432
        47         1        2.00000        6.50062        5.40897        1.17952
        48         1        2.00000        6.50070        5.40900        4.14915
        49         1        2.00000        7.08951        8.32107        1.17952
        50         1        2.00000        7.08967        8.32112        4.14915
        51         1        2.00000        7.09468       18.94233        2.66432
        52         1        2.00000        7.09468       18.94233        5.63398
        53         1        2.00000        7.67888       11.23491        1.17952
        54         1        2.00000        7.67904       11.23489        4.14915
        55         1        2.00000        7.68580        0.62423        5.63400
        56         1        2.00000        7.68580        0.62423        2.66429
        57         1        2.00000        8.27040       14.15071        4.14915
        58         1        2.00000        8.27032       14.15073        1.17952
        59         1        2.00000        8.27604        3.53656        5.63402
        60         1        2.00000        8.27604        3.53656        2.66428
        61         1        2.00000        8.86541       17.06776        4.14915
        62         1        2.00000        8.86541       17.06773        1.17952
        63         1        2.00000        8.86517        6.44711        2.66427
        64         1        2.00000        8.86517        6.44711        5.63402
        65         1        2.00000        9.45176        9.35798        2.66413
        66         1        2.00000        9.45176        9.35798        5.63417
        67         1        2.00000        9.46042       19.98436        1.17952
        68         1        2.00000        9.46058       19.98442        4.14915
        69         1        2.00000       10.03938       12.27254        5.63415
        70         1        2.00000       10.03938       12.27254        2.66414
        71         1        2.00000       10.05114        1.66587        4.14915
        72         1        2.00000       10.05122        1.66600        1.17952
        73         1        2.00000       10.63161       15.18929        2.66421
        74         1        2.00000       10.63161       15.18929        5.63409
        75         1        2.00000       10.64273        4.57521        4.14915
        76         1        2.00000       10.64297        4.57530        1.17952
        77         1        2.00000       11.22948       18.11001        5.63401
        78         1        2.00000       11.22948       18.11001        2.66429
        79         1        2.00000       11.22996        7.48362        4.14915
        80         1        2.00000       11.23020        7.48368        1.17952
        81         1        2.00000       11.81083       10.39368        4.14915
        82         1        2.00000       11.81242       10.39480        1.17952
        83         1        2.00000       11.82735       21.03061        5.63425
        84         1        2.00000       11.82735       21.03061        2.66405
        85         1        2.00000       12.39678       13.30754        4.14915
        86         1        2.00000       12.39932       13.30824        1.17952
        87         1        2.00000       12.41942        2.70556        2.66444
        88         1        2.00000       12.41942        2.70556        5.63386
        89         1        2.00000       12.98941       16.22824        4.14915
        90         1        2.00000       12.99187       16.22828        1.17952
        91         1        2.00000       13.01292        5.61118        5.63359
        92         1        2.00000       13.01292        5.61118        2.66470
        93         1        2.00000       13.58998       19.16091        4.14915
        94         1        2.00000       13.59260       19.15993        1.17952
        95         1        2.00000       13.59220        8.52184        5.63416
        96         1        2.00000       13.59220        8.52184        2.66414
        97         1        2.00000       14.17124       11.42464        2.66776
        98         1        2.00000       14.17124       11.42464        5.63053
        99         1        2.00000       14.19937        0.84536        4.14915
       100         1        2.00000       14.20485        0.84580        1.17952
       101         1        2.00000       14.75267       14.33924        2.66953
       102         1        2.00000       14.75267       14.33924        5.62877
       103         1        2.00000       14.79247        3.73686        4.14915
       104         1        2.00000       14.79350        3.73748        1.17952
       105         1        2.00000       15.33966       17.28128        5.62834
       106         1        2.00000       15.33966       17.28128        2.66995
       107         1        2.00000       15.37715        6.65824        4.14915
       108         1        2.00000       15.38192        6.65223        1.17952
       109         1        2.00000       15.95667        9.54783        1.17952
       110         1        2.00000       15.95770        9.55425        4.14915
       111         1        2.00000       15.95985       20.20926        5.63317
       112         1        2.00000       15.95985       20.20926        2.66512
       113         1        2.00000       16.51109       12.43936        1.17952
       114         1        2.00000       16.55271       12.45095        4.14915
       115         1        2.00000       16.60387        1.88037        2.67244
       116         1        2.00000       16.60387        1.88037        5.62586
       117         1        2.00000       17.05827       15.39507        1.17952
       118         1        2.00000       17.10467       15.38297        4.14915
       119         1        2.00000       17.14852        4.78931        5.62051
       120         1        2.00000       17.14852        4.78931        2.67778
       121         1        2.00000       17.67672       18.34575        1.17952
       122         1        2.00000       17.69991       18.33640        4.14915
       123         1        2.00000       17.76402        7.68256        5.63429
       124         1        2.00000       17.76402        7.68256        2.66401
       125         1        2.00000       18.32670       10.56139        5.63534
       126         1        2.00000       18.32670       10.56139        2.66296
       127         1        2.00000       18.35911       21.21277        1.17952
       128         1        2.00000       18.36563       21.22628        4.14915
       129         1        2.00000       18.87071        2.99414        1.17952
       130         1        2.00000       18.88207       13.47610        5.72713
       131         1        2.00000       18.88207       13.47610        2.57116
       132         1        2.00000       19.13930        2.96894        4.14915
       133         1        2.00000       19.36364       16.47478        5.67690
       134         1        2.00000       19.36364       16.47478        2.62139
       135         1        2.00000       19.50822        5.82063        1.17952
       136         1        2.00000       19.51092        5.79354        4.14915
       137         1        2.00000       20.13652       19.23414        5.62998
       138         1        2.00000       20.13652       19.23414        2.66831
       139         1        2.00000       20.20317        8.65396        1.17952
       140         1        2.00000       20.20420        8.61171        4.14915
       141         1        2.00000       20.67592       11.46396        4.14915
       142         1        2.00000       20.71222       11.62067        1.17952
       143         1        2.00000       20.76815        0.79268        2.74139
       144         1        2.00000       20.76815        0.79268        5.55691
       145         1        2.00000       20.90455       14.29402        4.14915
       146         1        2.00000       22.68171        2.18445        4.14915
       147         1        2.00000       22.76790       12.92639        5.56668
       148         1        2.00000       22.76790       12.92639        2.73162
       149         1        2.00000       22.97469       10.03359        5.63311
       150         1        2.00000       22.97469       10.03359        2.66519
       151         1        2.00000       23.02378       20.73602        1.17952
       152         1        2.00000       23.11307       20.58735        4.14915
       153         1        2.00000       23.72413        7.22814        5.63110
       154         1        2.00000       23.72413        7.22814        2.66720
       155         1        2.00000       23.80397       17.81492        4.14915
       156         1        2.00000       23.80826       17.87861        1.17952
       157         1        2.00000       24.35918       15.06133        4.14915
       158         1        2.00000       24.39683        4.41680        2.63053
       159         1        2.00000       24.39683        4.41680        5.66776
       160         1        2.00000       24.52020       15.07159        1.17952
       161         1        2.00000       24.82057        1.41965        2.58787
       162         1        2.00000       24.82057        1.41965        5.71043
       163         1        2.00000       24.98922       11.98377        4.14915
       164         1        2.00000       24.99605       11.98086        1.17952
       165         1        2.00000       25.48167        9.13705        4.14915
       166         1        2.00000       25.48851        9.13386        1.17952
       167         1        2.00000       25.51329       19.77136        2.65977
       168         1        2.00000       25.51329       19.77136        5.63852
       169         1        2.00000       26.12745        6.25083        4.14915
       170         1        2.00000       26.13857        6.25618        1.17952
       171         1        2.00000       26.19179       16.88565        5.63042
       172         1        2.00000       26.19179       16.88565        2.66788
       173         1        2.00000       26.69251        3.30879        4.14915
       174         1        2.00000       26.71221        3.31505        1.17952
       175         1        2.00000       26.73517       13.91969        5.63446
       176         1        2.00000       26.73517       13.91969        2.66384
       177         1        2.00000       27.24907        0.42272        4.14915
       178         1        2.00000       27.27862        0.41739        1.17952
       179         1        2.00000       27.32938       10.99398        2.66268
       180         1        2.00000       27.32938       10.99398        5.63562
       181         1        2.00000       27.89309        8.11430        5.63206
       182         1        2.00000       27.89309        8.11430        2.66623
       183         1        2.00000       27.91017       18.75845        4.14915
       184         1        2.00000       27.91168       18.75344        1.17952
       185         1        2.00000       28.48349        5.19360        2.66830
       186         1        2.00000       28.48349        5.19360        5.63000
       187         1        2.00000       28.51098       15.80594        4.14915
       188         1        2.00000       28.51869       15.80807        1.17952
       189         1        2.00000       29.06651        2.28326        5.63007
       190         1        2.00000       29.06651        2.28326        2.66823
       191         1        2.00000       29.09582       12.88743        4.14915
       192         1        2.00000       29.09614       12.88779        1.17952
       193         1        2.00000       29.66112       20.61914        2.66698
       194         1        2.00000       29.66112       20.61914        5.63131
       195         1        2.00000       29.68630        9.97599        1.17952
       196         1        2.00000       29.68781        9.97531        4.14915
       197         1        2.00000       30.25923        7.06801        1.17952
       198         1        2.00000       30.26137        7.06907        4.14915
       199         1        2.00000       30.26773       17.69481        2.66597
       200         1        2.00000       30.26773       17.69481        5.63232
       201         1        2.00000       30.84749        4.15544        1.17952
       202         1        2.00000       30.85003        4.15572        4.14915
       203         1        2.00000       30.86703       14.76880        2.66563
       204         1        2.00000       30.86703       14.76880        5.63266
       205         1        2.00000       31.43876        1.25103        1.17952
       206         1        2.00000       31.44059        1.25073        4.14915
       207         1        2.00000       31.45727       11.85415        2.66480
       208         1        2.00000       31.45727       11.85415        5.63350
       209         1        2.00000       32.03028       19.56983        1.17952
       210         1        2.00000       32.03187       19.56996        4.14915
       211         1        2.00000       32.04410        8.93989        2.66404
       212         1        2.00000       32.04410        8.93989        5.63426
       213         1        2.00000       32.62632        6.02936        5.63421
       214         1        2.00000       32.62632        6.02936        2.66408
       215         1        2.00000       32.62942       16.65022        1.17952
       216         1        2.00000       32.63029       16.65015        4.14915
       217         1        2.00000       33.21672        3.11979        5.63422
       218         1        2.00000       33.21672        3.11979        2.66407
       219         1        2.00000       33.22641       13.73230        1.17952
       220         1        2.00000       33.22713       13.73211        4.14915
       221         1        2.00000       33.80601        0.20869        2.66404
       222         1        2.00000       33.80601        0.20869        5.63426
       223         1        2.00000       33.81721       10.81682        1.17952
       224         1        2.00000       33.81729       10.81655        4.14915
       225         1        2.00000       34.39777       18.52602        2.66414
       226         1        2.00000       34.39777       18.52602        5.63415
       227         1        2.00000       34.40484        7.90279        4.14915
       228         1        2.00000       34.40507        7.90281        1.17952
       229         1        2.00000       34.99222        4.99190        4.14915
       230         1        2.00000       34.99238        4.99192        1.17952
       231         1        2.00000       34.99373       15.60998        2.66421
       232         1        2.00000       34.99373       15.60998        5.63408
       233         1        2.00000       35.58175        2.07995        4.14915
       234         1        2.00000       35.58191        2.07999        1.17952
       235         1        2.00000       35.58779       12.69371        5.63404
       236         1        2.00000       35.58779       12.69371        2.66426
       237         1        2.00000       36.17144       20.39884        4.14915
       238         1        2.00000       36.17159       20.39882        1.17952
       239         1        2.00000       36.17843        9.77862        5.63399
       240         1        2.00000       36.17843        9.77862        2.66430
       241         1        2.00000       36.76780        6.86531        5.63395
       242         1        2.00000       36.76366       17.48515        1.17952
       243         1        2.00000       36.76780        6.86531        2.66435
       244         1        2.00000       36.76359       17.48515        4.14915
       245         1        2.00000       37.35724       14.57014        1.17952
       246         1        2.00000       37.35677        3.95279        5.63395
       247         1        2.00000       37.35724       14.57016        4.14915
       248         1        2.00000       37.35677        3.95279        2.66435
       249         1        2.00000       37.94971       11.65487        1.17952
       250         1        2.00000       37.94646        1.03988        5.63395
       251         1        2.00000       37.94971       11.65487        4.14915
       252         1        2.00000       37.94646        1.03988        2.66435
       253         1        2.00000       38.54067        8.74040        1.17952
       254         1        2.00000       38.53686       19.35858        5.63395
       255         1        2.00000       38.54067        8.74040        4.14915
       256         1        2.00000       38.53686       19.35858        2.66435
       257         1        2.00000       39.12853       16.44501        5.63395
       258         1        2.00000       39.13083        5.82662        1.17952
       259         1        2.00000       39.12853       16.44501        2.66434
       260         1        2.00000       39.13083        5.82662        4.14915
       261         1        2.00000       39.72068       13.53062        5.63396
       262         1        2.00000       39.72084        2.91325        1.17952
       263         1        2.00000       39.72068       13.53062        2.66434
       264         1        2.00000       39.72084        2.91325        4.14915
       265         1        2.00000       40.31227       10.61606        5.63396
       266         1        2.00000       40.31124        0.00011        1.17952
       267         1        2.00000       40.31227       10.61606        2.66434
       268         1        2.00000       40.31124        0.00011        4.14915
       269         1        2.00000       40.90331        7.70164        5.63396
       270         1        2.00000       40.90188       18.31866        1.17952
       271         1        2.00000       40.90331        7.70164        2.66433
       272         1        2.00000       40.90188       18.31866        4.14915
       273         1        2.00000       41.49292       15.40526        1.17952
       274         1        2.00000       41.49419        4.78744        5.63396
       275         1        2.00000       41.49292       15.40526        4.14915
       276         1        2.00000       41.49419        4.78744        2.66433
       277         1        2.00000       42.08396       12.49140        1.17952
       278         1        2.00000       42.08515        1.87360        5.63396
       279         1        2.00000       42.08396       12.49140        4.14915
       280         1        2.00000       42.08515        1.87360        2.66433
       281         1        2.00000       42.67603       20.19187        2.66434
       282         1        2.00000       42.67603       20.19187        5.63396
       283         1        2.00000       42.67484        9.57720        4.14915
       284         1        2.00000       42.67484        9.57720        1.17952
       285         1        2.00000       43.26603        6.66272        1.17952
       286         1        2.00000       43.26603        6.66270        4.14915
       287         1        2.00000       43.26659       17.27886        2.66434
       288         1        2.00000       43.26659       17.27886        5.63396
       289         1        2.00000       43.85779        3.74801        1.17952
       290         1        2.00000       43.85779        3.74801        4.14915
       291         1        2.00000       43.85699       14.36576        2.66434
       292         1        2.00000       43.85699       14.36576        5.63396
       293         1        2.00000       44.44978        0.83368        4.14915
       294         1        2.00000       44.44978        0.83368        1.17952
       295         1        2.00000       44.44700       11.45250        5.63395
       296         1        2.00000       44.44700       11.45250        2.66435
       297         1        2.00000       45.03732        8.53865        2.66435
       298         1        2.00000       45.03732        8.53865        5.63395
       299         1        2.00000       45.04097       19.15187        1.17952
       300         1        2.00000       45.04097       19.15187        4.14915
       301         1        2.00000       45.62860        5.62377        2.66433
       302         1        2.00000       45.62860        5.62377        5.63396
       303         1        2.00000       45.63130       16.23898        4.14915
       304         1        2.00000       45.63130       16.23898        1.17952
       305         1        2.00000       46.22154        2.70817        2.66432
       306         1        2.00000       46.22154        2.70817        5.63398
       307         1        2.00000       46.22091       13.32652        1.17952
       308         1        2.00000       46.22098       13.32652        4.14915
       309         1        2.00000       46.80980       10.41444        1.17952
       310         1        2.00000       46.80996       10.41440        4.14915
       311         1        2.00000       46.81496       21.02475        2.66432
       312         1        2.00000       46.81496       21.02475        5.63398
       313         1        2.00000       47.39917        7.50060        1.17952
       314         1        2.00000       47.39933        7.50060        4.14915
       315         1        2.00000       47.40608       18.11129        2.66429
       316         1        2.00000       47.40608       18.11129        5.63400
       317         1        2.00000       47.99060        4.58479        1.17952
       318         1        2.00000       47.99068        4.58479        4.14915
       319         1        2.00000       47.99632       15.19893        5.63402
       320         1        2.00000       47.99632       15.19893        2.66428
       321         1        2.00000       48.58569        1.66778        1.17952
       322         1        2.00000       48.58569        1.66776        4.14915
       323         1        2.00000       48.58545       12.28840        5.63402
       324         1        2.00000       48.58545       12.28840        2.66427
       325         1        2.00000       49.17204        9.37754        5.63417
       326         1        2.00000       49.17204        9.37754        2.66413
       327         1        2.00000       49.18070       19.98270        1.17952
       328         1        2.00000       49.18086       19.98266        4.14915
       329         1        2.00000       49.75966        6.46297        2.66414
       330         1        2.00000       49.75966        6.46297        5.63415
       331         1        2.00000       49.77150       17.06950        1.17952
       332         1        2.00000       49.77142       17.06962        4.14915
       333         1        2.00000       50.35189        3.54620        2.66421
       334         1        2.00000       50.35189        3.54620        5.63409
       335         1        2.00000       50.36302       14.16031        4.14915
       336         1        2.00000       50.36325       14.16022        1.17952
       337         1        2.00000       50.94976        0.62550        2.66429
       338         1        2.00000       50.94976        0.62550        5.63401
       339         1        2.00000       50.95024       11.25190        4.14915
       340         1        2.00000       50.95048       11.25181        1.17952
       341         1        2.00000       51.53111        8.34184        4.14915
       342         1        2.00000       51.53270        8.34069        1.17952
       343         1        2.00000       51.54763       18.93645        2.66405
       344         1        2.00000       51.54763       18.93645        5.63425
       345         1        2.00000       52.11706        5.42798        4.14915
       346         1        2.00000       52.11961        5.42725        1.17952
       347         1        2.00000       52.13970       16.02994        5.63386
       348         1        2.00000       52.13970       16.02994        2.66444
       349         1        2.00000       52.70969        2.50726        4.14915
       350         1        2.00000       52.71215        2.50724        1.17952
       351         1        2.00000       52.73320       13.12431        5.63359
       352         1        2.00000       52.73320       13.12431        2.66470
       353         1        2.00000       53.31026       20.80617        4.14915
       354         1        2.00000       53.31288       20.80712        1.17952
       355         1        2.00000       53.31249       10.21368        2.66414
       356         1        2.00000       53.31249       10.21368        5.63416
       357         1        2.00000       53.89153        7.31088        2.66776
       358         1        2.00000       53.89153        7.31088        5.63053
       359         1        2.00000       53.91965       17.89016        4.14915
       360         1        2.00000       53.92513       17.88969        1.17952
       361         1        2.00000       54.47295        4.39627        5.62877
       362         1        2.00000       54.47295        4.39627        2.66953
       363         1        2.00000       54.51275       14.99863        4.14915
       364         1        2.00000       54.51379       14.99802        1.17952
       365         1        2.00000       55.05994        1.45423        5.62834
       366         1        2.00000       55.05994        1.45423        2.66995
       367         1        2.00000       55.09744       12.07728        4.14915
       368         1        2.00000       55.10220       12.08329        1.17952
       369         1        2.00000       55.67695        9.18766        1.17952
       370         1        2.00000       55.67799        9.18127        4.14915
       371         1        2.00000       55.68013       19.75782        2.66512
       372         1        2.00000       55.68013       19.75782        5.63317
       373         1        2.00000       56.23137        6.29616        1.17952
       374         1        2.00000       56.27300        6.28456        4.14915
       375         1        2.00000       56.32416       16.85514        5.62586
       376         1        2.00000       56.32416       16.85514        2.67244
       377         1        2.00000       56.77856        3.34045        1.17952
       378         1        2.00000       56.82495        3.35255        4.14915
       379         1        2.00000       56.86880       13.94621        2.67778
       380         1        2.00000       56.86880       13.94621        5.62051
       381         1        2.00000       57.39700        0.38977        1.17952
       382         1        2.00000       57.42020        0.39909        4.14915
       383         1        2.00000       57.48431       11.05296        5.63429
       384         1        2.00000       57.48431       11.05296        2.66401
       385         1        2.00000       58.04698        8.17413        2.66296
       386         1        2.00000       58.04698        8.17413        5.63534
       387         1        2.00000       58.07940       18.75431        1.17952
       388         1        2.00000       58.08591       18.74078        4.14915
       389         1        2.00000       58.59099       15.74136        1.17952
       390         1        2.00000       58.60235        5.25942        2.57116
       391         1        2.00000       58.60235        5.25942        5.72713
       392         1        2.00000       58.85958       15.76656        4.14915
       393         1        2.00000       59.08392        2.26074        2.62139
       394         1        2.00000       59.08392        2.26074        5.67690
       395         1        2.00000       59.22850       12.91488        1.17952
       396         1        2.00000       59.23120       12.94195        4.14915
       397         1        2.00000       59.85680       20.73294        2.66831
       398         1        2.00000       59.85680       20.73294        5.62998
       399         1        2.00000       59.92345       10.08153        1.17952
       400         1        2.00000       59.92448       10.12378        4.14915
       401         1        2.00000       60.39620        7.27156        4.14915
       402         1        2.00000       60.43250        7.11485        1.17952
       403         1        2.00000       60.48843       17.94284        2.74139
       404         1        2.00000       60.48843       17.94284        5.55691
       405         1        2.00000       60.62483        4.44149        4.14915
       406         1        2.00000       62.40200       16.55106        4.14915
       407         1        2.00000       62.48819        5.80913        2.73162
       408         1        2.00000       62.48819        5.80913        5.56668
       409         1        2.00000       62.69497        8.70193        2.66519
       410         1        2.00000       62.69497        8.70193        5.63311
       411         1        2.00000       62.74407       19.23104        1.17952
       412         1        2.00000       62.83336       19.37970        4.14915
       413         1        2.00000       63.44441       11.50736        5.63110
       414         1        2.00000       63.44441       11.50736        2.66720
       415         1        2.00000       63.52425        0.92060        4.14915
       416         1        2.00000       63.52854        0.85688        1.17952
       417         1        2.00000       64.07946        3.67419        4.14915
       418         1        2.00000       64.11712       14.31869        5.66776
       419         1        2.00000       64.11712       14.31869        2.63053
       420         1        2.00000       64.24049        3.66393        1.17952
       421         1        2.00000       64.54085       17.31587        5.71043
       422         1        2.00000       64.54085       17.31587        2.58787
       423         1        2.00000       64.70951        6.75174        4.14915
       424         1        2.00000       64.71634        6.75465        1.17952
       425         1        2.00000       65.20196        9.59847        4.14915
       426         1        2.00000       65.20879        9.60163        1.17952
       427         1        2.00000       65.23357       20.19570        5.63852
       428         1        2.00000       65.23357       20.19570        2.65977
       429         1        2.00000       65.84773       12.48469        4.14915
       430         1        2.00000       65.85885       12.47932        1.17952
       431         1        2.00000       65.91208        1.84986        2.66788
       432         1        2.00000       65.91208        1.84986        5.63042
       433         1        2.00000       66.41279       15.42670        4.14915
       434         1        2.00000       66.43249       15.42046        1.17952
       435         1        2.00000       66.45545        4.81581        2.66384
       436         1        2.00000       66.45545        4.81581        5.63446
       437         1        2.00000       66.96935       18.31277        4.14915
       438         1        2.00000       66.99890       18.31810        1.17952
       439         1        2.00000       67.04967        7.74154        2.66268
       440         1        2.00000       67.04967        7.74154        5.63562
       441         1        2.00000       67.61338       10.62122        2.66623
       442         1        2.00000       67.61338       10.62122        5.63206
       443         1        2.00000       67.63046       21.20863        4.14915
       444         1        2.00000       67.63197       21.21362        1.17952
       445         1        2.00000       68.20378       13.54191        2.66830
       446         1        2.00000       68.20378       13.54191        5.63000
       447         1        2.00000       68.23126        2.92957        4.14915
       448         1        2.00000       68.23897        2.92743        1.17952
       449         1        2.00000       68.78679       16.45225        2.66823
       450         1        2.00000       68.78679       16.45225        5.63007
       451         1        2.00000       68.81611        5.84809        4.14915
       452         1        2.00000       68.81642        5.84772        1.17952
       453         1        2.00000       69.38141       19.34794        2.66698
       454         1        2.00000       69.38141       19.34794        5.63131
       455         1        2.00000       69.40659        8.75953        1.17952
       456         1        2.00000       69.40810        8.76021        4.14915
       457         1        2.00000       69.97951       11.66751        1.17952
       458         1        2.00000       69.98166       11.66645        4.14915
       459         1        2.00000       69.98801        1.04071        2.66597
       460         1        2.00000       69.98801        1.04071        5.63232
       461         1        2.00000       70.56777       14.58007        1.17952
       462         1        2.00000       70.57031       14.57980        4.14915
       463         1        2.00000       70.58731        3.96671        2.66563
       464         1        2.00000       70.58731        3.96671        5.63266
       465         1        2.00000       71.15905       17.48449        1.17952
       466         1        2.00000       71.16087       17.48479        4.14915
       467         1        2.00000       71.17756        6.88136        2.66480
       468         1        2.00000       71.17756        6.88136        5.63350
       469         1        2.00000       71.75056       20.39723        1.17952
       470         1        2.00000       71.75215       20.39712        4.14915
       471         1        2.00000       71.76438        9.79561        2.66404
       472         1        2.00000       71.76438        9.79561        5.63426
       473         1        2.00000       72.34660       12.70613        5.63421
       474         1        2.00000       72.34660       12.70613        2.66408
       475         1        2.00000       72.34970        2.08530        1.17952
       476         1        2.00000       72.35058        2.08534        4.14915
       477         1        2.00000       72.93701       15.61571        5.63422
       478         1        2.00000       72.93701       15.61571        2.66407
       479         1        2.00000       72.94670        5.00322        1.17952
       480         1        2.00000       72.94741        5.00341        4.14915
       481         1        2.00000       73.52630       18.52681        2.66404
       482         1        2.00000       73.52630       18.52681        5.63426
       483         1        2.00000       73.53750        7.91867        1.17952
       484         1        2.00000       73.53758        7.91897        4.14915
       485         1        2.00000       74.11805        0.20949        5.63415
       486         1        2.00000       74.11805        0.20949        2.66414
       487         1        2.00000       74.12536       10.83270        1.17952
       488         1        2.00000       74.12512       10.83270        4.14915
       489         1        2.00000       74.71266       13.74357        1.17952
       490         1        2.00000       74.71250       13.74359        4.14915
       491         1        2.00000       74.71401        3.12554        5.63408
       492         1        2.00000       74.71401        3.12554        2.66421
       493         1        2.00000       75.30203       16.65557        4.14915
       494         1        2.00000       75.30219       16.65552        1.17952
       495         1        2.00000       75.30807        6.04180        5.63404
       496         1        2.00000       75.30807        6.04180        2.66426
       497         1        2.00000       75.89172       19.56824        4.14915
       498         1        2.00000       75.89188       19.56826        1.17952
       499         1        2.00000       75.89871        8.95690        5.63399
       500         1        2.00000       75.89871        8.95690        2.66430
       501         1        2.00000       76.48395        1.25037        1.17952
       502         1        2.00000       76.48808       11.87018        5.63395
       503         1        2.00000       76.48387        1.25035        4.14915
       504         1        2.00000       76.48808       11.87018        2.66435
       505         1        2.00000       77.07753        4.16538        1.17952
       506         1        2.00000       77.07705       14.78273        5.63395
       507         1        2.00000       77.07753        4.16536        4.14915
       508         1        2.00000       77.07705       14.78273        2.66435
       509         1        2.00000       77.67000        7.08064        1.17952
       510         1        2.00000       77.66674       17.69562        5.63395
       511         1        2.00000       77.67000        7.08062        4.14915
       512         1        2.00000       77.66674       17.69562        2.66435
       513         1        2.00000       78.25714       20.60850        5.63395
       514         1        2.00000       78.26095        9.99512        1.17952
       515         1        2.00000       78.25714       20.60850        2.66435
       516         1        2.00000       78.26095        9.99510        4.14915
       517         1        2.00000       78.84881        2.29050        5.63395
       518         1        2.00000       78.85112       12.90890        1.17952
       519         1        2.00000       78.84881        2.29050        2.66434
       520         1        2.00000       78.85112       12.90887        4.14915
       521         2       -2.00000        0.29830        6.66236        1.17952
       522         2       -2.00000        0.29782       17.27863        5.63396
       523         2       -2.00000        0.29830        6.66236        4.14915
       524         2       -2.00000        0.29782       17.27863        2.66434
       525         2       -2.00000        0.88838       20.19164        5.63396
       526         2       -2.00000        0.88942        9.57686        1.17952
       527         2       -2.00000        0.88838       20.19164        2.66434
       528         2       -2.00000        0.88942        9.57686        4.14915
       529         2       -2.00000        1.47918        1.87335        5.63396
       530         2       -2.00000        1.48037       12.49108        1.17952
       531         2       -2.00000        1.47918        1.87335        2.66433
       532         2       -2.00000        1.48037       12.49108        4.14915
       533         2       -2.00000        2.07014        4.78714        5.63396
       534         2       -2.00000        2.07149       15.40496        1.17952
       535         2       -2.00000        2.07014        4.78714        2.66433
       536         2       -2.00000        2.07149       15.40496        4.14915
       537         2       -2.00000        2.66102        7.70130        5.63396
       538         2       -2.00000        2.66253       18.31842        1.17952
       539         2       -2.00000        2.66102        7.70130        2.66433
       540         2       -2.00000        2.66253       18.31842        4.14915
       541         2       -2.00000        3.25206       10.61570        2.66434
       542         2       -2.00000        3.25206       10.61570        5.63396
       543         2       -2.00000        3.25317       21.23146        4.14915
       544         2       -2.00000        3.25317       21.23146        1.17952
       545         2       -2.00000        3.84365       13.53028        5.63396
       546         2       -2.00000        3.84365       13.53028        2.66434
       547         2       -2.00000        3.84357        2.91299        4.14915
       548         2       -2.00000        3.84357        2.91299        1.17952
       549         2       -2.00000        4.43580       16.44472        5.63395
       550         2       -2.00000        4.43580       16.44472        2.66434
       551         2       -2.00000        4.43358        5.82634        1.17952
       552         2       -2.00000        4.43350        5.82634        4.14915
       553         2       -2.00000        5.02366        8.74004        1.17952
       554         2       -2.00000        5.02366        8.74006        4.14915
       555         2       -2.00000        5.02748       19.35834        5.63395
       556         2       -2.00000        5.02748       19.35834        2.66435
       557         2       -2.00000        5.61454       11.65449        4.14915
       558         2       -2.00000        5.61454       11.65447        1.17952
       559         2       -2.00000        5.61796        1.03969        5.63395
       560         2       -2.00000        5.61796        1.03969        2.66435
       561         2       -2.00000        6.20693       14.56976        1.17952
       562         2       -2.00000        6.20701       14.56978        4.14915
       563         2       -2.00000        6.20772        3.95257        5.63395
       564         2       -2.00000        6.20772        3.95257        2.66435
       565         2       -2.00000        6.79670        6.86506        2.66435
       566         2       -2.00000        6.79670        6.86506        5.63395
       567         2       -2.00000        6.80059       17.48485        1.17952
       568         2       -2.00000        6.80067       17.48485        4.14915
       569         2       -2.00000        7.38599        9.77826        5.63399
       570         2       -2.00000        7.38599        9.77826        2.66430
       571         2       -2.00000        7.39274       20.39863        1.17952
       572         2       -2.00000        7.39290       20.39865        4.14915
       573         2       -2.00000        7.97647       12.69327        5.63405
       574         2       -2.00000        7.97647       12.69327        2.66424
       575         2       -2.00000        7.98259        2.07984        1.17952
       576         2       -2.00000        7.98274        2.07980        4.14915
       577         2       -2.00000        8.57037       15.60955        5.63409
       578         2       -2.00000        8.57037       15.60955        2.66420
       579         2       -2.00000        8.57219        4.99173        1.17952
       580         2       -2.00000        8.57227        4.99171        4.14915
       581         2       -2.00000        9.15950        7.90254        1.17952
       582         2       -2.00000        9.15974        7.90254        4.14915
       583         2       -2.00000        9.16641       18.52573        2.66414
       584         2       -2.00000        9.16641       18.52573        5.63416
       585         2       -2.00000        9.74712       10.81614        4.14915
       586         2       -2.00000        9.74720       10.81640        1.17952
       587         2       -2.00000        9.75840        0.20860        5.63425
       588         2       -2.00000        9.75840        0.20860        2.66404
       589         2       -2.00000       10.33697       13.73156        4.14915
       590         2       -2.00000       10.33768       13.73177        1.17952
       591         2       -2.00000       10.34793        3.11966        2.66407
       592         2       -2.00000       10.34793        3.11966        5.63422
       593         2       -2.00000       10.93356       16.64973        4.14915
       594         2       -2.00000       10.93452       16.64977        1.17952
       595         2       -2.00000       10.93833        6.02917        2.66409
       596         2       -2.00000       10.93833        6.02917        5.63421
       597         2       -2.00000       11.52063        8.93968        2.66405
       598         2       -2.00000       11.52063        8.93968        5.63424
       599         2       -2.00000       11.53207       19.56975        4.14915
       600         2       -2.00000       11.53374       19.56960        1.17952
       601         2       -2.00000       12.10714       11.85367        2.66477
       602         2       -2.00000       12.10714       11.85367        5.63352
       603         2       -2.00000       12.12414        1.25071        4.14915
       604         2       -2.00000       12.12581        1.25094        1.17952
       605         2       -2.00000       12.69683       14.76819        2.66571
       606         2       -2.00000       12.69683       14.76819        5.63258
       607         2       -2.00000       12.71470        4.15553        4.14915
       608         2       -2.00000       12.71716        4.15527        1.17952
       609         2       -2.00000       13.29589       17.69445        5.63225
       610         2       -2.00000       13.29589       17.69445        2.66604
       611         2       -2.00000       13.30336        7.06892        4.14915
       612         2       -2.00000       13.30550        7.06788        1.17952
       613         2       -2.00000       13.87739        9.97514        4.14915
       614         2       -2.00000       13.87874        9.97586        1.17952
       615         2       -2.00000       13.90281       20.61884        5.63121
       616         2       -2.00000       13.90281       20.61884        2.66708
       617         2       -2.00000       14.46819       12.88688        4.14915
       618         2       -2.00000       14.46827       12.88749        1.17952
       619         2       -2.00000       14.49838        2.28320        5.63015
       620         2       -2.00000       14.49838        2.28320        2.66815
       621         2       -2.00000       15.04430       15.80751        1.17952
       622         2       -2.00000       15.05248       15.80541        4.14915
       623         2       -2.00000       15.08124        5.19343        5.63004
       624         2       -2.00000       15.08124        5.19343        2.66825
       625         2       -2.00000       15.65162       18.75284        1.17952
       626         2       -2.00000       15.65313       18.75802        4.14915
       627         2       -2.00000       15.67172        8.11417        5.63209
       628         2       -2.00000       15.67172        8.11417        2.66621
       629         2       -2.00000       16.23614       10.99421        2.66242
       630         2       -2.00000       16.23614       10.99421        5.63588
       631         2       -2.00000       16.28484        0.41652        1.17952
       632         2       -2.00000       16.31519        0.42221        4.14915
       633         2       -2.00000       16.82893       13.91926        5.63377
       634         2       -2.00000       16.82893       13.91926        2.66453
       635         2       -2.00000       16.85363        3.31437        1.17952
       636         2       -2.00000       16.87262        3.30762        4.14915
       637         2       -2.00000       17.37151       16.88440        5.63000
       638         2       -2.00000       17.37151       16.88440        2.66830
       639         2       -2.00000       17.42680        6.25599        1.17952
       640         2       -2.00000       17.43768        6.25059        4.14915
       641         2       -2.00000       18.04977       19.77126        5.63867
       642         2       -2.00000       18.04977       19.77126        2.65963
       643         2       -2.00000       18.07638        9.13516        1.17952
       644         2       -2.00000       18.08322        9.13798        4.14915
       645         2       -2.00000       18.57170       11.98193        1.17952
       646         2       -2.00000       18.57559       11.98507        4.14915
       647         2       -2.00000       18.74424        1.41901        5.71338
       648         2       -2.00000       18.74424        1.41901        2.58492
       649         2       -2.00000       19.03738       15.07333        1.17952
       650         2       -2.00000       19.16520        4.41816        5.66765
       651         2       -2.00000       19.16520        4.41816        2.63065
       652         2       -2.00000       19.20897       15.06534        4.14915
       653         2       -2.00000       19.74885       17.87882        1.17952
       654         2       -2.00000       19.75488       17.81411        4.14915
       655         2       -2.00000       19.83695        7.22981        2.66732
       656         2       -2.00000       19.83695        7.22981        5.63098
       657         2       -2.00000       20.44610       20.58440        4.14915
       658         2       -2.00000       20.53999       20.73336        1.17952
       659         2       -2.00000       20.58949       10.03452        2.66486
       660         2       -2.00000       20.58949       10.03452        5.63343
       661         2       -2.00000       20.79794       12.92864        5.56165
       662         2       -2.00000       20.79794       12.92864        2.73664
       663         2       -2.00000       20.87190        2.17040        4.14915
       664         2       -2.00000       22.67218       14.27682        4.14915
       665         2       -2.00000       22.79285        0.79398        5.55223
       666         2       -2.00000       22.79285        0.79398        2.74607
       667         2       -2.00000       22.85013       11.61940        1.17952
       668         2       -2.00000       22.88937       11.46039        4.14915
       669         2       -2.00000       23.36482        8.61088        4.14915
       670         2       -2.00000       23.36577        8.65269        1.17952
       671         2       -2.00000       23.43123       19.23662        5.63008
       672         2       -2.00000       23.43123       19.23662        2.66822
       673         2       -2.00000       24.05897        5.79399        4.14915
       674         2       -2.00000       24.06255        5.82176        1.17952
       675         2       -2.00000       24.20149       16.47661        5.67624
       676         2       -2.00000       24.20149       16.47661        2.62205
       677         2       -2.00000       24.42019        2.97293        4.14915
       678         2       -2.00000       24.68266       13.47616        5.73072
       679         2       -2.00000       24.68266       13.47616        2.56758
       680         2       -2.00000       24.70014        2.99690        1.17952
       681         2       -2.00000       25.19823       21.22938        4.14915
       682         2       -2.00000       25.20236       21.21511        1.17952
       683         2       -2.00000       25.23874       10.56228        2.66280
       684         2       -2.00000       25.23874       10.56228        5.63550
       685         2       -2.00000       25.80126        7.68264        5.63427
       686         2       -2.00000       25.80126        7.68264        2.66402
       687         2       -2.00000       25.86339       18.33679        4.14915
       688         2       -2.00000       25.88611       18.34617        1.17952
       689         2       -2.00000       26.41653        4.78872        2.67834
       690         2       -2.00000       26.41653        4.78872        5.61995
       691         2       -2.00000       26.45903       15.38278        4.14915
       692         2       -2.00000       26.50384       15.39575        1.17952
       693         2       -2.00000       26.96054        1.88048        2.67303
       694         2       -2.00000       26.96054        1.88048        5.62526
       695         2       -2.00000       27.01154       12.45108        4.14915
       696         2       -2.00000       27.05420       12.43904        1.17952
       697         2       -2.00000       27.60321       20.20969        2.66486
       698         2       -2.00000       27.60321       20.20969        5.63344
       699         2       -2.00000       27.60758        9.55450        4.14915
       700         2       -2.00000       27.60854        9.54800        1.17952
       701         2       -2.00000       28.18329        6.65221        1.17952
       702         2       -2.00000       28.18813        6.65830        4.14915
       703         2       -2.00000       28.22404       17.28192        5.62848
       704         2       -2.00000       28.22404       17.28192        2.66982
       705         2       -2.00000       28.77178        3.73752        1.17952
       706         2       -2.00000       28.77242        3.73684        4.14915
       707         2       -2.00000       28.81095       14.33988        2.66930
       708         2       -2.00000       28.81095       14.33988        5.62899
       709         2       -2.00000       29.35933        0.84599        1.17952
       710         2       -2.00000       29.36505        0.84533        4.14915
       711         2       -2.00000       29.39349       11.42494        2.66786
       712         2       -2.00000       29.39349       11.42494        5.63044
       713         2       -2.00000       29.97118       19.16049        1.17952
       714         2       -2.00000       29.97269        8.52216        5.63415
       715         2       -2.00000       29.97269        8.52216        2.66414
       716         2       -2.00000       29.97364       19.16136        4.14915
       717         2       -2.00000       30.55197        5.61129        5.63355
       718         2       -2.00000       30.55197        5.61129        2.66475
       719         2       -2.00000       30.57199       16.22877        1.17952
       720         2       -2.00000       30.57437       16.22868        4.14915
       721         2       -2.00000       31.14515        2.70552        5.63380
       722         2       -2.00000       31.14515        2.70552        2.66449
       723         2       -2.00000       31.16477       13.30877        1.17952
       724         2       -2.00000       31.16716       13.30816        4.14915
       725         2       -2.00000       31.73690       21.03080        2.66404
       726         2       -2.00000       31.73690       21.03080        5.63425
       727         2       -2.00000       31.75216       10.39516        1.17952
       728         2       -2.00000       31.75382       10.39404        4.14915
       729         2       -2.00000       32.33454        7.48393        1.17952
       730         2       -2.00000       32.33469        7.48389        4.14915
       731         2       -2.00000       32.33446       18.11037        2.66431
       732         2       -2.00000       32.33446       18.11037        5.63399
       733         2       -2.00000       32.92168        4.57538        1.17952
       734         2       -2.00000       32.92184        4.57530        4.14915
       735         2       -2.00000       32.93240       15.18978        2.66422
       736         2       -2.00000       32.93240       15.18978        5.63407
       737         2       -2.00000       33.51327        1.66610        1.17952
       738         2       -2.00000       33.51335        1.66598        4.14915
       739         2       -2.00000       33.52487       12.27305        2.66417
       740         2       -2.00000       33.52487       12.27305        5.63413
       741         2       -2.00000       34.10376       19.98463        4.14915
       742         2       -2.00000       34.10384       19.98457        1.17952
       743         2       -2.00000       34.11273        9.35832        5.63418
       744         2       -2.00000       34.11273        9.35832        2.66411
       745         2       -2.00000       34.69940        6.44735        5.63402
       746         2       -2.00000       34.69940        6.44735        2.66427
       747         2       -2.00000       34.69877       17.06807        1.17952
       748         2       -2.00000       34.69877       17.06810        4.14915
       749         2       -2.00000       35.28853        3.53673        5.63402
       750         2       -2.00000       35.28853        3.53673        2.66427
       751         2       -2.00000       35.29378       14.15115        1.17952
       752         2       -2.00000       35.29378       14.15115        4.14915
       753         2       -2.00000       35.87870        0.62440        2.66428
       754         2       -2.00000       35.87870        0.62440        5.63401
       755         2       -2.00000       35.88521       11.23532        4.14915
       756         2       -2.00000       35.88537       11.23534        1.17952
       757         2       -2.00000       36.46965       18.94259        2.66432
       758         2       -2.00000       36.46965       18.94259        5.63398
       759         2       -2.00000       36.47474        8.32143        4.14915
       760         2       -2.00000       36.47490        8.32139        1.17952
       761         2       -2.00000       37.06300       16.02768        5.63398
       762         2       -2.00000       37.06379        5.40923        1.17952
       763         2       -2.00000       37.06300       16.02768        2.66432
       764         2       -2.00000       37.06379        5.40925        4.14915
       765         2       -2.00000       37.65586       13.11210        5.63396
       766         2       -2.00000       37.65348        2.49673        1.17952
       767         2       -2.00000       37.65586       13.11210        2.66433
       768         2       -2.00000       37.65340        2.49673        4.14915
       769         2       -2.00000       38.24722       10.19722        5.63395
       770         2       -2.00000       38.24380       20.81540        1.17952
       771         2       -2.00000       38.24722       10.19722        2.66434
       772         2       -2.00000       38.24372       20.81540        4.14915
       773         2       -2.00000       38.83762        7.28332        5.63395
       774         2       -2.00000       38.83484       17.90209        1.17952
       775         2       -2.00000       38.83762        7.28332        2.66435
       776         2       -2.00000       38.83484       17.90209        4.14915
       777         2       -2.00000       39.42683       14.98783        1.17952
       778         2       -2.00000       39.42770        4.37003        5.63396
       779         2       -2.00000       39.42683       14.98783        4.14915
       780         2       -2.00000       39.42770        4.37003        2.66434
       781         2       -2.00000       40.01858       12.07314        1.17952
       782         2       -2.00000       40.01811        1.45687        5.63396
       783         2       -2.00000       40.01858       12.07316        4.14915
       784         2       -2.00000       40.01811        1.45687        2.66434
       785         2       -2.00000       40.60970        9.15866        1.17952
       786         2       -2.00000       40.60867       19.77542        5.63396
       787         2       -2.00000       40.60970        9.15866        4.14915
       788         2       -2.00000       40.60867       19.77542        2.66434
       789         2       -2.00000       41.19947       16.86215        5.63396
       790         2       -2.00000       41.20066        6.24444        1.17952
       791         2       -2.00000       41.19947       16.86215        2.66433
       792         2       -2.00000       41.20066        6.24444        4.14915
       793         2       -2.00000       41.79043       13.94837        5.63396
       794         2       -2.00000       41.79178        3.33053        1.17952
       795         2       -2.00000       41.79043       13.94837        2.66433
       796         2       -2.00000       41.79178        3.33053        4.14915
       797         2       -2.00000       42.38130       11.03421        5.63396
       798         2       -2.00000       42.38281        0.41709        1.17952
       799         2       -2.00000       42.38130       11.03421        2.66433
       800         2       -2.00000       42.38281        0.41709        4.14915
       801         2       -2.00000       42.97234        8.11982        5.63396
       802         2       -2.00000       42.97234        8.11982        2.66434
       803         2       -2.00000       42.97345       18.73562        4.14915
       804         2       -2.00000       42.97345       18.73562        1.17952
       805         2       -2.00000       43.56394        5.20524        2.66434
       806         2       -2.00000       43.56394        5.20524        5.63396
       807         2       -2.00000       43.56386       15.82250        4.14915
       808         2       -2.00000       43.56386       15.82250        1.17952
       809         2       -2.00000       44.15609        2.29080        5.63395
       810         2       -2.00000       44.15609        2.29080        2.66434
       811         2       -2.00000       44.15378       12.90915        4.14915
       812         2       -2.00000       44.15386       12.90917        1.17952
       813         2       -2.00000       44.74395        9.99544        4.14915
       814         2       -2.00000       44.74395        9.99546        1.17952
       815         2       -2.00000       44.74776       20.60873        2.66435
       816         2       -2.00000       44.74776       20.60873        5.63395
       817         2       -2.00000       45.33483        7.08102        4.14915
       818         2       -2.00000       45.33483        7.08102        1.17952
       819         2       -2.00000       45.33824       17.69581        5.63395
       820         2       -2.00000       45.33824       17.69581        2.66435
       821         2       -2.00000       45.92721        4.16576        1.17952
       822         2       -2.00000       45.92729        4.16574        4.14915
       823         2       -2.00000       45.92801       14.78294        5.63395
       824         2       -2.00000       45.92801       14.78294        2.66435
       825         2       -2.00000       46.51698       11.87046        2.66435
       826         2       -2.00000       46.51698       11.87046        5.63395
       827         2       -2.00000       46.52087        1.25067        1.17952
       828         2       -2.00000       46.52095        1.25067        4.14915
       829         2       -2.00000       47.10627        8.95726        2.66430
       830         2       -2.00000       47.10627        8.95726        5.63399
       831         2       -2.00000       47.11302       19.56843        1.17952
       832         2       -2.00000       47.11318       19.56843        4.14915
       833         2       -2.00000       47.69675        6.04225        2.66424
       834         2       -2.00000       47.69675        6.04225        5.63405
       835         2       -2.00000       47.70287       16.65567        1.17952
       836         2       -2.00000       47.70303       16.65571        4.14915
       837         2       -2.00000       48.29065        3.12597        2.66420
       838         2       -2.00000       48.29065        3.12597        5.63409
       839         2       -2.00000       48.29248       13.74378        1.17952
       840         2       -2.00000       48.29256       13.74381        4.14915
       841         2       -2.00000       48.87978       10.83298        1.17952
       842         2       -2.00000       48.88002       10.83298        4.14915
       843         2       -2.00000       48.88669        0.20977        5.63416
       844         2       -2.00000       48.88669        0.20977        2.66414
       845         2       -2.00000       49.46740        7.91937        4.14915
       846         2       -2.00000       49.46748        7.91910        1.17952
       847         2       -2.00000       49.47868       18.52692        2.66404
       848         2       -2.00000       49.47868       18.52692        5.63425
       849         2       -2.00000       50.05725        5.00396        4.14915
       850         2       -2.00000       50.05796        5.00373        1.17952
       851         2       -2.00000       50.06821       15.61586        5.63422
       852         2       -2.00000       50.06821       15.61586        2.66407
       853         2       -2.00000       50.65385        2.08579        4.14915
       854         2       -2.00000       50.65480        2.08575        1.17952
       855         2       -2.00000       50.65861       12.70633        5.63421
       856         2       -2.00000       50.65861       12.70633        2.66409
       857         2       -2.00000       51.24091        9.79584        5.63424
       858         2       -2.00000       51.24091        9.79584        2.66405
       859         2       -2.00000       51.25235       20.39733        4.14915
       860         2       -2.00000       51.25402       20.39748        1.17952
       861         2       -2.00000       51.82742        6.88185        5.63352
       862         2       -2.00000       51.82742        6.88185        2.66477
       863         2       -2.00000       51.84442       17.48481        4.14915
       864         2       -2.00000       51.84609       17.48457        1.17952
       865         2       -2.00000       52.41711        3.96733        5.63258
       866         2       -2.00000       52.41711        3.96733        2.66571
       867         2       -2.00000       52.43498       14.57997        4.14915
       868         2       -2.00000       52.43745       14.58022        1.17952
       869         2       -2.00000       53.01617        1.04107        2.66604
       870         2       -2.00000       53.01617        1.04107        5.63225
       871         2       -2.00000       53.02364       11.66659        4.14915
       872         2       -2.00000       53.02578       11.66764        1.17952
       873         2       -2.00000       53.59768        8.76038        4.14915
       874         2       -2.00000       53.59903        8.75963        1.17952
       875         2       -2.00000       53.62310       19.34824        2.66708
       876         2       -2.00000       53.62310       19.34824        5.63121
       877         2       -2.00000       54.18848        5.84864        4.14915
       878         2       -2.00000       54.18856        5.84800        1.17952
       879         2       -2.00000       54.21866       16.45232        2.66815
       880         2       -2.00000       54.21866       16.45232        5.63015
       881         2       -2.00000       54.76458        2.92800        1.17952
       882         2       -2.00000       54.77276        2.93010        4.14915
       883         2       -2.00000       54.80152       13.54208        5.63004
       884         2       -2.00000       54.80152       13.54208        2.66825
       885         2       -2.00000       55.37190       21.21424        1.17952
       886         2       -2.00000       55.37341       21.20906        4.14915
       887         2       -2.00000       55.39200       10.62134        5.63209
       888         2       -2.00000       55.39200       10.62134        2.66621
       889         2       -2.00000       55.95643        7.74130        5.63588
       890         2       -2.00000       55.95643        7.74130        2.66242
       891         2       -2.00000       56.00512       18.31900        1.17952
       892         2       -2.00000       56.03547       18.31331        4.14915
       893         2       -2.00000       56.54921        4.81625        2.66453
       894         2       -2.00000       56.54921        4.81625        5.63377
       895         2       -2.00000       56.57392       15.42112        1.17952
       896         2       -2.00000       56.59290       15.42789        4.14915
       897         2       -2.00000       57.09179        1.85109        2.66830
       898         2       -2.00000       57.09179        1.85109        5.63000
       899         2       -2.00000       57.14708       12.47951        1.17952
       900         2       -2.00000       57.15796       12.48492        4.14915
       901         2       -2.00000       57.77005       20.19582        2.65963
       902         2       -2.00000       57.77005       20.19582        5.63867
       903         2       -2.00000       57.79667        9.60034        1.17952
       904         2       -2.00000       57.80350        9.59754        4.14915
       905         2       -2.00000       58.29198        6.75359        1.17952
       906         2       -2.00000       58.29587        6.75045        4.14915
       907         2       -2.00000       58.46452       17.31650        2.58492
       908         2       -2.00000       58.46452       17.31650        5.71338
       909         2       -2.00000       58.75766        3.66217        1.17952
       910         2       -2.00000       58.88548       14.31736        2.63065
       911         2       -2.00000       58.88548       14.31736        5.66765
       912         2       -2.00000       58.92925        3.67017        4.14915
       913         2       -2.00000       59.46913        0.85667        1.17952
       914         2       -2.00000       59.47517        0.92141        4.14915
       915         2       -2.00000       59.55723       11.50568        5.63098
       916         2       -2.00000       59.55723       11.50568        2.66732
       917         2       -2.00000       60.16638       19.38268        4.14915
       918         2       -2.00000       60.26028       19.23371        1.17952
       919         2       -2.00000       60.30977        8.70097        5.63343
       920         2       -2.00000       60.30977        8.70097        2.66486
       921         2       -2.00000       60.51822        5.80687        2.73664
       922         2       -2.00000       60.51822        5.80687        5.56165
       923         2       -2.00000       60.59218       16.56512        4.14915
       924         2       -2.00000       62.39246        4.45869        4.14915
       925         2       -2.00000       62.51313       17.94152        2.74607
       926         2       -2.00000       62.51313       17.94152        5.55223
       927         2       -2.00000       62.57041        7.11612        1.17952
       928         2       -2.00000       62.60965        7.27510        4.14915
       929         2       -2.00000       63.08510       10.12463        4.14915
       930         2       -2.00000       63.08606       10.08283        1.17952
       931         2       -2.00000       63.15152       20.73043        2.66822
       932         2       -2.00000       63.15152       20.73043        5.63008
       933         2       -2.00000       63.77926       12.94151        4.14915
       934         2       -2.00000       63.78283       12.91376        1.17952
       935         2       -2.00000       63.92177        2.25889        2.62205
       936         2       -2.00000       63.92177        2.25889        5.67624
       937         2       -2.00000       64.14047       15.76257        4.14915
       938         2       -2.00000       64.40294        5.25936        2.56758
       939         2       -2.00000       64.40294        5.25936        5.73072
       940         2       -2.00000       64.42042       15.73862        1.17952
       941         2       -2.00000       64.91851       18.73770        4.14915
       942         2       -2.00000       64.92264       18.75197        1.17952
       943         2       -2.00000       64.95903        8.17322        2.66280
       944         2       -2.00000       64.95903        8.17322        5.63550
       945         2       -2.00000       65.52155       11.05288        2.66402
       946         2       -2.00000       65.52155       11.05288        5.63427
       947         2       -2.00000       65.58367        0.39873        4.14915
       948         2       -2.00000       65.60639        0.38932        1.17952
       949         2       -2.00000       66.13681       13.94680        5.61995
       950         2       -2.00000       66.13681       13.94680        2.67834
       951         2       -2.00000       66.17931        3.35274        4.14915
       952         2       -2.00000       66.22412        3.33977        1.17952
       953         2       -2.00000       66.68082       16.85504        5.62526
       954         2       -2.00000       66.68082       16.85504        2.67303
       955         2       -2.00000       66.73182        6.28444        4.14915
       956         2       -2.00000       66.77448        6.29645        1.17952
       957         2       -2.00000       67.32350       19.75739        5.63344
       958         2       -2.00000       67.32350       19.75739        2.66486
       959         2       -2.00000       67.32787        9.18099        4.14915
       960         2       -2.00000       67.32882        9.18751        1.17952
       961         2       -2.00000       67.90357       12.08329        1.17952
       962         2       -2.00000       67.90842       12.07719        4.14915
       963         2       -2.00000       67.94433        1.45360        5.62848
       964         2       -2.00000       67.94433        1.45360        2.66982
       965         2       -2.00000       68.49207       14.99800        1.17952
       966         2       -2.00000       68.49270       14.99868        4.14915
       967         2       -2.00000       68.53123        4.39563        5.62899
       968         2       -2.00000       68.53123        4.39563        2.66930
       969         2       -2.00000       69.07961       17.88952        1.17952
       970         2       -2.00000       69.08533       17.89018        4.14915
       971         2       -2.00000       69.11377        7.31058        5.63044
       972         2       -2.00000       69.11377        7.31058        2.66786
       973         2       -2.00000       69.69146       20.80659        1.17952
       974         2       -2.00000       69.69297       10.21336        2.66414
       975         2       -2.00000       69.69297       10.21336        5.63415
       976         2       -2.00000       69.69392       20.80570        4.14915
       977         2       -2.00000       70.27225       13.12423        5.63355
       978         2       -2.00000       70.27225       13.12423        2.66475
       979         2       -2.00000       70.29227        2.50675        1.17952
       980         2       -2.00000       70.29465        2.50683        4.14915
       981         2       -2.00000       70.86543       16.03000        2.66449
       982         2       -2.00000       70.86543       16.03000        5.63380
       983         2       -2.00000       70.88506        5.42672        1.17952
       984         2       -2.00000       70.88744        5.42734        4.14915
       985         2       -2.00000       71.45719       18.93628        5.63425
       986         2       -2.00000       71.45719       18.93628        2.66404
       987         2       -2.00000       71.47244        8.34033        1.17952
       988         2       -2.00000       71.47411        8.34146        4.14915
       989         2       -2.00000       72.05482       11.25156        1.17952
       990         2       -2.00000       72.05498       11.25162        4.14915
       991         2       -2.00000       72.05474        0.62514        5.63399
       992         2       -2.00000       72.05474        0.62514        2.66431
       993         2       -2.00000       72.64196       14.16014        1.17952
       994         2       -2.00000       72.64212       14.16020        4.14915
       995         2       -2.00000       72.65269        3.54573        5.63407
       996         2       -2.00000       72.65269        3.54573        2.66422
       997         2       -2.00000       73.23356       17.06939        1.17952
       998         2       -2.00000       73.23364       17.06954        4.14915
       999         2       -2.00000       73.24516        6.46246        5.63413
      1000         2       -2.00000       73.24516        6.46246        2.66417
      1001         2       -2.00000       73.82404       19.98245        4.14915
      1002         2       -2.00000       73.82412       19.98251        1.17952
      1003         2       -2.00000       73.83302        9.37720        2.66411
      1004         2       -2.00000       73.83302        9.37720        5.63418
      1005         2       -2.00000       74.41968       12.28817        5.63402
      1006         2       -2.00000       74.41968       12.28817        2.66427
      1007         2       -2.00000       74.41905        1.66740        4.14915
      1008         2       -2.00000       74.41905        1.66742        1.17952
      1009         2       -2.00000       75.00882       15.19878        5.63402
      1010         2       -2.00000       75.00882       15.19878        2.66427
      1011         2       -2.00000       75.01406        4.58436        1.17952
      1012         2       -2.00000       75.01406        4.58436        4.14915
      1013         2       -2.00000       75.59898       18.11112        5.63401
      1014         2       -2.00000       75.59898       18.11112        2.66428
      1015         2       -2.00000       75.60549        7.50020        4.14915
      1016         2       -2.00000       75.60565        7.50018        1.17952
      1017         2       -2.00000       76.18994       21.02449        5.63398
      1018         2       -2.00000       76.18994       21.02449        2.66432
      1019         2       -2.00000       76.19502       10.41408        4.14915
      1020         2       -2.00000       76.19518       10.41412        1.17952
      1021         2       -2.00000       76.78328        2.70783        5.63398
      1022         2       -2.00000       76.78407       13.32627        1.17952
      1023         2       -2.00000       76.78328        2.70783        2.66432
      1024         2       -2.00000       76.78407       13.32627        4.14915
      1025         2       -2.00000       77.37614        5.62339        5.63396
      1026         2       -2.00000       77.37376       16.23879        1.17952
      1027         2       -2.00000       77.37614        5.62339        2.66433
      1028         2       -2.00000       77.37368       16.23879        4.14915
      1029         2       -2.00000       77.96750        8.53829        5.63395
      1030         2       -2.00000       77.96408       19.15168        1.17952
      1031         2       -2.00000       77.96750        8.53829        2.66434
      1032         2       -2.00000       77.96401       19.15165        4.14915
      1033         2       -2.00000       78.55512        0.83342        1.17952
      1034         2       -2.00000       78.55790       11.45218        5.63395
      1035         2       -2.00000       78.55512        0.83342        4.14915
      1036         2       -2.00000       78.55790       11.45218        2.66435
      1037         2       -2.00000       79.14711        3.74769        1.17952
      1038         2       -2.00000       79.14799       14.36549        5.63396
      1039         2       -2.00000       79.14711        3.74769        4.14915
      1040         2       -2.00000       79.14799       14.36549        2.66434
