# Supplementary material for: Quantitative prediction of grain boundary thermal conductivities from local atomic environments
Source: Nat Commun. 2020 Apr 15;11:1854. doi: 10.1038/s41467-020-15619-9 (PMC7160158; doi:10.1038/s41467-020-15619-9)
Supplement: Supplementary file 4 — Supplementary Data 1 [file 41467_2020_15619_MOESM4_ESM.zip › MgO_GBs/sym_tilt/standard_pressure/110/s51_1_1_10.lmp]

LAMMPS data file

      1480          atoms
         0          bonds
         0         angles
         0      dihedrals
         0      impropers
         2     atom types
         0     bond types
         0    angle types
         0 dihedral types
         0 improper types

      0.0000000     79.5269640 xlo xhi
      0.0000000     30.0065890 ylo yhi
      0.0000000      5.9410760 zlo zhi
      0.0000000      0.0000000      0.0000000 xy xz yz

Masses

1                24.30500 # Mg
2                15.99940 # O

Atoms

         1         1        2.00000        0.10426        4.99250        3.73302
         2         1        2.00000        0.10426        4.99250        0.76247
         3         1        2.00000        0.31302       18.52478        2.24774
         4         1        2.00000        0.31302       18.52478        5.21828
         5         1        2.00000        0.52162        2.05116        3.73301
         6         1        2.00000        0.52162        2.05116        0.76247
         7         1        2.00000        0.73085       15.58308        2.24774
         8         1        2.00000        0.73085       15.58308        5.21828
         9         1        2.00000        0.94009       29.11623        3.73301
        10         1        2.00000        0.94009       29.11623        0.76247
        11         1        2.00000        1.14964       12.64139        2.24774
        12         1        2.00000        1.14964       12.64139        5.21828
        13         1        2.00000        1.35888       26.17451        3.73301
        14         1        2.00000        1.35888       26.17451        0.76247
        15         1        2.00000        1.56811        9.69987        2.24775
        16         1        2.00000        1.56811        9.69987        5.21828
        17         1        2.00000        1.77671       23.23284        3.73301
        18         1        2.00000        1.77671       23.23284        0.76247
        19         1        2.00000        1.98547        6.75853        2.24775
        20         1        2.00000        1.98547        6.75853        5.21828
        21         1        2.00000        2.19383       20.29103        3.73301
        22         1        2.00000        2.19383       20.29103        0.76247
        23         1        2.00000        2.40259        3.81705        2.24774
        24         1        2.00000        2.40259        3.81705        5.21828
        25         1        2.00000        2.61127       17.34903        3.73302
        26         1        2.00000        2.61127       17.34903        0.76247
        27         1        2.00000        2.82034        0.87541        2.24774
        28         1        2.00000        2.82034        0.87541        5.21828
        29         1        2.00000        3.02974       14.40712        0.76247
        30         1        2.00000        3.02974       14.40712        3.73302
        31         1        2.00000        3.23921       27.94034        5.21828
        32         1        2.00000        3.23921       27.94034        2.24774
        33         1        2.00000        3.44893       11.46552        0.76247
        34         1        2.00000        3.44893       11.46552        3.73302
        35         1        2.00000        3.65784       24.99882        2.24774
        36         1        2.00000        3.65784       24.99882        5.21828
        37         1        2.00000        3.86708        8.52433        0.76247
        38         1        2.00000        3.86708        8.52433        3.73302
        39         1        2.00000        4.07496       22.05724        5.21828
        40         1        2.00000        4.07496       22.05724        2.24774
        41         1        2.00000        4.28372        5.58300        3.73301
        42         1        2.00000        4.28372        5.58300        0.76248
        43         1        2.00000        4.49160       19.11513        5.21828
        44         1        2.00000        4.49160       19.11516        2.24774
        45         1        2.00000        4.70068        2.64130        3.73300
        46         1        2.00000        4.70068        2.64130        0.76248
        47         1        2.00000        4.90936       16.17310        2.24774
        48         1        2.00000        4.90936       16.17307        5.21828
        49         1        2.00000        5.11907       29.70649        3.73302
        50         1        2.00000        5.11907       29.70649        0.76247
        51         1        2.00000        5.32902       13.23153        2.24774
        52         1        2.00000        5.32902       13.23153        5.21828
        53         1        2.00000        5.53873       26.76495        3.73302
        54         1        2.00000        5.53873       26.76495        0.76247
        55         1        2.00000        5.74885       10.28992        5.21828
        56         1        2.00000        5.74877       10.28992        2.24774
        57         1        2.00000        5.95697       23.82304        3.73302
        58         1        2.00000        5.95697       23.82304        0.76246
        59         1        2.00000        6.16581        7.34834        2.24774
        60         1        2.00000        6.16588        7.34834        5.21828
        61         1        2.00000        6.37250       20.88093        0.76247
        62         1        2.00000        6.37250       20.88093        3.73302
        63         1        2.00000        6.58133        4.40692        5.21828
        64         1        2.00000        6.58133        4.40683        2.24774
        65         1        2.00000        6.78898       17.93890        0.76251
        66         1        2.00000        6.78898       17.93890        3.73297
        67         1        2.00000        6.99877        1.46612        5.21828
        68         1        2.00000        6.99893        1.46609        2.24774
        69         1        2.00000        7.20816       14.99816        0.76257
        70         1        2.00000        7.20816       14.99816        3.73291
        71         1        2.00000        7.41828       28.53231        5.21828
        72         1        2.00000        7.41835       28.53237        2.24774
        73         1        2.00000        7.62894       12.05671        3.73291
        74         1        2.00000        7.62894       12.05671        0.76257
        75         1        2.00000        7.83834       25.58947        5.21828
        76         1        2.00000        7.83834       25.58947        2.24774
        77         1        2.00000        8.04845        9.11318        3.73292
        78         1        2.00000        8.04845        9.11318        0.76256
        79         1        2.00000        8.25506       22.64534        2.24774
        80         1        2.00000        8.25506       22.64537        5.21828
        81         1        2.00000        8.46358        6.17043        0.76254
        82         1        2.00000        8.46358        6.17043        3.73294
        83         1        2.00000        8.66900       19.70347        5.21828
        84         1        2.00000        8.66908       19.70359        2.24774
        85         1        2.00000        8.87934        3.23153        0.76234
        86         1        2.00000        8.87934        3.23153        3.73315
        87         1        2.00000        9.08786       16.76465        5.21828
        88         1        2.00000        9.08802       16.76462        2.24774
        89         1        2.00000        9.29861        0.29403        3.73327
        90         1        2.00000        9.29861        0.29403        0.76222
        91         1        2.00000        9.50745       13.82590        5.21828
        92         1        2.00000        9.50808       13.82566        2.24774
        93         1        2.00000        9.71692       27.35932        0.76237
        94         1        2.00000        9.71692       27.35932        3.73311
        95         1        2.00000        9.92743       10.88066        5.21828
        96         1        2.00000        9.92815       10.88078        2.24774
        97         1        2.00000       10.13611       24.41030        3.73309
        98         1        2.00000       10.13611       24.41030        0.76239
        99         1        2.00000       10.34630        7.93107        5.21828
       100         1        2.00000       10.34686        7.93164        2.24774
       101         1        2.00000       10.55227       21.46350        3.73322
       102         1        2.00000       10.55227       21.46350        0.76226
       103         1        2.00000       10.76238        4.99232        2.24774
       104         1        2.00000       10.76270        4.99199        5.21828
       105         1        2.00000       10.96828       18.53000        0.76235
       106         1        2.00000       10.96828       18.53000        3.73313
       107         1        2.00000       11.18054        2.06313        2.24774
       108         1        2.00000       11.18221        2.06241        5.21828
       109         1        2.00000       11.39001       15.59574        0.76216
       110         1        2.00000       11.39001       15.59574        3.73332
       111         1        2.00000       11.59630       29.13289        2.24774
       112         1        2.00000       11.59901       29.13199        5.21828
       113         1        2.00000       11.80411       12.65393        0.76126
       114         1        2.00000       11.80411       12.65393        3.73422
       115         1        2.00000       12.00849       26.18189        2.24774
       116         1        2.00000       12.01064       26.18222        5.21828
       117         1        2.00000       12.22083        9.69540        3.73426
       118         1        2.00000       12.22083        9.69540        0.76122
       119         1        2.00000       12.42935       23.21883        2.24774
       120         1        2.00000       12.43181       23.22099        5.21828
       121         1        2.00000       12.64741        6.74395        0.76251
       122         1        2.00000       12.64741        6.74395        3.73297
       123         1        2.00000       12.85784       20.28628        5.21828
       124         1        2.00000       12.85792       20.28469        2.24774
       125         1        2.00000       13.07209        3.82548        3.73249
       126         1        2.00000       13.07209        3.82548        0.76299
       127         1        2.00000       13.27265       17.37003        5.21828
       128         1        2.00000       13.27353       17.36913        2.24774
       129         1        2.00000       13.48531        0.90434        3.72990
       130         1        2.00000       13.48531        0.90434        0.76558
       131         1        2.00000       13.68945       14.42960        5.21828
       132         1        2.00000       13.69065       14.42807        2.24774
       133         1        2.00000       13.88620       27.96104        0.76801
       134         1        2.00000       13.88620       27.96104        3.72747
       135         1        2.00000       14.08104       11.46801        2.24774
       136         1        2.00000       14.08796       11.47026        5.21828
       137         1        2.00000       14.28654       24.98283        3.72744
       138         1        2.00000       14.28654       24.98283        0.76804
       139         1        2.00000       14.50898        8.49255        5.21828
       140         1        2.00000       14.51176        8.49511        2.24774
       141         1        2.00000       14.74104       22.03012        0.76462
       142         1        2.00000       14.74104       22.03012        3.73086
       143         1        2.00000       14.97707        5.57468        5.21828
       144         1        2.00000       14.97787        5.57597        2.24774
       145         1        2.00000       15.18878       19.13019        0.76154
       146         1        2.00000       15.18878       19.13019        3.73394
       147         1        2.00000       15.38847        2.67965        5.21828
       148         1        2.00000       15.39133        2.67434        2.24774
       149         1        2.00000       15.56987       16.22675        3.73013
       150         1        2.00000       15.56987       16.22675        0.76535
       151         1        2.00000       15.75906       29.75939        5.21828
       152         1        2.00000       15.79557       29.74688        2.24774
       153         1        2.00000       15.97251       13.23603        3.73551
       154         1        2.00000       15.97251       13.23603        0.75998
       155         1        2.00000       16.11137       26.74805        5.21828
       156         1        2.00000       16.15916       26.75814        2.24774
       157         1        2.00000       16.33778       10.24344        3.73982
       158         1        2.00000       16.33778       10.24344        0.75566
       159         1        2.00000       16.56332       23.77107        5.21828
       160         1        2.00000       16.58002       23.78493        2.24774
       161         1        2.00000       16.85113        7.33517        0.76100
       162         1        2.00000       16.85113        7.33517        3.73448
       163         1        2.00000       17.11484       20.88093        2.24774
       164         1        2.00000       17.11937       20.88051        5.21828
       165         1        2.00000       17.34698        4.43407        0.76292
       166         1        2.00000       17.34698        4.43407        3.73256
       167         1        2.00000       17.53275       18.00464        2.24774
       168         1        2.00000       17.54047       18.00170        5.21828
       169         1        2.00000       17.69451        1.54225        3.73725
       170         1        2.00000       17.69451        1.54225        0.75822
       171         1        2.00000       17.80760       15.06220        2.24774
       172         1        2.00000       17.80927       15.06877        5.21828
       173         1        2.00000       18.02471       28.53219        0.67388
       174         1        2.00000       18.02471       28.53219        3.82160
       175         1        2.00000       18.10320       11.93551        2.24774
       176         1        2.00000       18.28667       11.91883        5.21828
       177         1        2.00000       18.35451       25.50824        3.77804
       178         1        2.00000       18.35451       25.50824        0.71743
       179         1        2.00000       18.66148        9.10010        2.24774
       180         1        2.00000       18.67786        9.12131        5.21828
       181         1        2.00000       18.95334       22.67763        3.73109
       182         1        2.00000       18.95334       22.67763        0.76439
       183         1        2.00000       19.24465        6.24578        5.21828
       184         1        2.00000       19.24505        6.24956        2.24774
       185         1        2.00000       19.57214       19.81821        3.73309
       186         1        2.00000       19.57214       19.81821        0.76239
       187         1        2.00000       19.77168        3.32398        5.21828
       188         1        2.00000       19.79044        3.35990        2.24774
       189         1        2.00000       19.84770        0.41871        2.24774
       190         1        2.00000       19.85939       16.85779        3.73066
       191         1        2.00000       19.85939       16.85779        0.76482
       192         1        2.00000       19.88309        0.26217        5.21828
       193         1        2.00000       19.95061       13.95468        0.69147
       194         1        2.00000       19.95061       13.95468        3.80401
       195         1        2.00000       20.04079       27.57966        2.24774
       196         1        2.00000       21.81242       12.57636        5.21828
       197         1        2.00000       21.90260       28.95798        0.83347
       198         1        2.00000       21.90260       28.95798        3.66201
       199         1        2.00000       21.97012       15.26546        2.24774
       200         1        2.00000       21.99382        1.85450        0.76013
       201         1        2.00000       21.99382        1.85450        3.73536
       202         1        2.00000       22.00551       15.42201        5.21828
       203         1        2.00000       22.06277       18.36319        5.21828
       204         1        2.00000       22.08154       18.32727        2.24774
       205         1        2.00000       22.28107        4.81492        0.76255
       206         1        2.00000       22.28107        4.81492        3.73293
       207         1        2.00000       22.60816       21.25286        5.21828
       208         1        2.00000       22.60856       21.24908        2.24774
       209         1        2.00000       22.89987        7.67434        3.73493
       210         1        2.00000       22.89987        7.67434        0.76055
       211         1        2.00000       23.17535       24.12461        2.24774
       212         1        2.00000       23.19173       24.10339        5.21828
       213         1        2.00000       23.49871       10.50495        3.68797
       214         1        2.00000       23.49871       10.50495        0.80751
       215         1        2.00000       23.56654       26.92215        2.24774
       216         1        2.00000       23.75001       26.93881        5.21828
       217         1        2.00000       23.82851       13.52889        0.85106
       218         1        2.00000       23.82851       13.52889        3.64442
       219         1        2.00000       24.04394        0.06550        2.24774
       220         1        2.00000       24.04561        0.05893        5.21828
       221         1        2.00000       24.15870       16.54554        0.76671
       222         1        2.00000       24.15870       16.54554        3.72876
       223         1        2.00000       24.31274        2.99841        2.24774
       224         1        2.00000       24.32054        3.00135        5.21828
       225         1        2.00000       24.50623       19.43737        0.76202
       226         1        2.00000       24.50623       19.43737        3.73346
       227         1        2.00000       24.73392        5.87721        2.24774
       228         1        2.00000       24.73837        5.87763        5.21828
       229         1        2.00000       25.00208       22.33847        0.76394
       230         1        2.00000       25.00208       22.33847        3.73154
       231         1        2.00000       25.27319        8.78167        5.21828
       232         1        2.00000       25.28989        8.76778        2.24774
       233         1        2.00000       25.51543       25.24673        0.76927
       234         1        2.00000       25.51543       25.24673        3.72620
       235         1        2.00000       25.69405       11.75484        5.21828
       236         1        2.00000       25.74184       11.74476        2.24774
       237         1        2.00000       25.88070       28.23935        0.76497
       238         1        2.00000       25.88070       28.23935        3.73051
       239         1        2.00000       26.05773       14.74359        5.21828
       240         1        2.00000       26.09415       14.75610        2.24774
       241         1        2.00000       26.28334        1.22346        0.75959
       242         1        2.00000       26.28334        1.22346        3.73589
       243         1        2.00000       26.46188       17.67763        5.21828
       244         1        2.00000       26.46474       17.68297        2.24774
       245         1        2.00000       26.66444        4.12690        0.76340
       246         1        2.00000       26.66444        4.12690        3.73207
       247         1        2.00000       26.87534       20.57927        5.21828
       248         1        2.00000       26.87614       20.57798        2.24774
       249         1        2.00000       27.11217        7.02682        0.76032
       250         1        2.00000       27.11217        7.02682        3.73516
       251         1        2.00000       27.34145       23.49840        5.21827
       252         1        2.00000       27.34423       23.49585        2.24773
       253         1        2.00000       27.56667        9.97956        0.75690
       254         1        2.00000       27.56667        9.97956        3.73857
       255         1        2.00000       27.76525       26.47358        2.24773
       256         1        2.00000       27.77217       26.47130        5.21827
       257         1        2.00000       27.96701       12.95775        0.75692
       258         1        2.00000       27.96701       12.95775        3.73855
       259         1        2.00000       28.16257       29.43136        5.21827
       260         1        2.00000       28.16376       29.43289        2.24773
       261         1        2.00000       28.36790       15.90763        3.73612
       262         1        2.00000       28.36790       15.90763        0.75936
       263         1        2.00000       28.57968        2.36587        5.21827
       264         1        2.00000       28.58056        2.36677        2.24773
       265         1        2.00000       28.78113       18.82877        3.73352
       266         1        2.00000       28.78113       18.82877        0.76195
       267         1        2.00000       28.99529        5.28140        5.21827
       268         1        2.00000       28.99537        5.28299        2.24773
       269         1        2.00000       29.20580       21.74725        0.76243
       270         1        2.00000       29.20580       21.74725        3.73305
       271         1        2.00000       29.42148        8.21769        2.24773
       272         1        2.00000       29.42386        8.21553        5.21827
       273         1        2.00000       29.63238       24.69869        3.73176
       274         1        2.00000       29.63238       24.69869        0.76372
       275         1        2.00000       29.84257       11.17892        2.24773
       276         1        2.00000       29.84472       11.17859        5.21827
       277         1        2.00000       30.04910       27.65722        0.76368
       278         1        2.00000       30.04910       27.65722        3.73179
       279         1        2.00000       30.25420       14.12869        2.24773
       280         1        2.00000       30.25691       14.12959        5.21827
       281         1        2.00000       30.46320        0.59245        0.76278
       282         1        2.00000       30.46320        0.59245        3.73269
       283         1        2.00000       30.67101       17.06571        2.24773
       284         1        2.00000       30.67268       17.06643        5.21827
       285         1        2.00000       30.88493        3.52670        3.73289
       286         1        2.00000       30.88493        3.52670        0.76258
       287         1        2.00000       31.09051       19.99528        2.24773
       288         1        2.00000       31.09083       19.99561        5.21827
       289         1        2.00000       31.30094        6.46024        3.73279
       290         1        2.00000       31.30094        6.46024        0.76269
       291         1        2.00000       31.50636       22.93497        5.21827
       292         1        2.00000       31.50691       22.93437        2.24773
       293         1        2.00000       31.71710        9.40701        0.76255
       294         1        2.00000       31.71710        9.40701        3.73292
       295         1        2.00000       31.92507       25.88410        5.21827
       296         1        2.00000       31.92578       25.88398        2.24773
       297         1        2.00000       32.13629       12.35605        3.73290
       298         1        2.00000       32.13629       12.35605        0.76257
       299         1        2.00000       32.34513       28.82895        5.21827
       300         1        2.00000       32.34576       28.82919        2.24773
       301         1        2.00000       32.55460       15.29736        0.76273
       302         1        2.00000       32.55460       15.29736        3.73275
       303         1        2.00000       32.76519        1.76133        5.21827
       304         1        2.00000       32.76535        1.76139        2.24773
       305         1        2.00000       32.97387       18.23482        0.76260
       306         1        2.00000       32.97387       18.23482        3.73287
       307         1        2.00000       33.18414        4.70029        5.21827
       308         1        2.00000       33.18422        4.70017        2.24773
       309         1        2.00000       33.38963       21.17376        0.76241
       310         1        2.00000       33.38963       21.17376        3.73307
       311         1        2.00000       33.59815        7.64208        5.21827
       312         1        2.00000       33.59815        7.64208        2.24773
       313         1        2.00000       33.80477       24.11648        3.73309
       314         1        2.00000       33.80477       24.11648        0.76238
       315         1        2.00000       34.01488       10.58617        2.24773
       316         1        2.00000       34.01488       10.58620        5.21827
       317         1        2.00000       34.22427       27.06000        0.76237
       318         1        2.00000       34.22427       27.06000        3.73310
       319         1        2.00000       34.43486       13.52907        5.21827
       320         1        2.00000       34.43494       13.52901        2.24773
       321         1        2.00000       34.64505       30.00149        3.73310
       322         1        2.00000       34.64505       30.00149        0.76237
       323         1        2.00000       34.85428       16.46939        5.21827
       324         1        2.00000       34.85444       16.46945        2.24773
       325         1        2.00000       35.06423        2.93560        3.73305
       326         1        2.00000       35.06423        2.93560        0.76242
       327         1        2.00000       35.27188       19.41012        5.21827
       328         1        2.00000       35.27188       19.41021        2.24773
       329         1        2.00000       35.48072        5.87763        3.73300
       330         1        2.00000       35.48072        5.87763        0.76247
       331         1        2.00000       35.68741       22.35164        5.21827
       332         1        2.00000       35.68733       22.35167        2.24773
       333         1        2.00000       35.89624        8.81975        0.76248
       334         1        2.00000       35.89624        8.81975        3.73299
       335         1        2.00000       36.10445       25.29321        5.21827
       336         1        2.00000       36.10437       25.29321        2.24773
       337         1        2.00000       36.31448       11.76165        0.76248
       338         1        2.00000       36.31448       11.76165        3.73300
       339         1        2.00000       36.52419       28.23482        2.24773
       340         1        2.00000       36.52419       28.23482        5.21827
       341         1        2.00000       36.73414       14.70320        0.76247
       342         1        2.00000       36.73414       14.70320        3.73300
       343         1        2.00000       36.94385        1.16981        5.21827
       344         1        2.00000       36.94385        1.16981        2.24773
       345         1        2.00000       37.15253       17.64462        0.76247
       346         1        2.00000       37.15253       17.64462        3.73301
       347         1        2.00000       37.36161        4.11186        5.21827
       348         1        2.00000       37.36161        4.11186        2.24773
       349         1        2.00000       37.56949       20.58632        0.76247
       350         1        2.00000       37.56949       20.58632        3.73301
       351         1        2.00000       37.77825        7.05395        5.21827
       352         1        2.00000       37.77825        7.05395        2.24773
       353         1        2.00000       37.98613       23.52763        0.76247
       354         1        2.00000       37.98613       23.52763        3.73300
       355         1        2.00000       38.19537        9.99552        5.21827
       356         1        2.00000       38.19537        9.99552        2.24773
       357         1        2.00000       38.40429       26.46884        0.76247
       358         1        2.00000       38.40429       26.46884        3.73300
       359         1        2.00000       38.61400       12.93707        5.21827
       360         1        2.00000       38.61400       12.93707        2.24773
       361         1        2.00000       38.82347       29.41045        0.76247
       362         1        2.00000       38.82347       29.41045        3.73300
       363         1        2.00000       39.03287       15.87871        5.21827
       364         1        2.00000       39.03287       15.87874        2.24773
       365         1        2.00000       39.24194        2.34574        0.76247
       366         1        2.00000       39.24194        2.34574        3.73300
       367         1        2.00000       39.45062       18.82034        5.21827
       368         1        2.00000       39.45062       18.82034        2.24773
       369         1        2.00000       39.65938        5.28773        0.76247
       370         1        2.00000       39.65938        5.28773        3.73300
       371         1        2.00000       39.86774       21.76183        5.21827
       372         1        2.00000       39.86774       21.76183        2.24773
       373         1        2.00000       40.07650        8.22955        0.76247
       374         1        2.00000       40.07650        8.22955        3.73301
       375         1        2.00000       40.28510       24.70316        5.21827
       376         1        2.00000       40.28510       24.70316        2.24774
       377         1        2.00000       40.49433       11.17124        0.76247
       378         1        2.00000       40.49433       11.17124        3.73301
       379         1        2.00000       40.70357       27.64468        5.21827
       380         1        2.00000       40.70357       27.64468        2.24774
       381         1        2.00000       40.91312       14.11294        0.76247
       382         1        2.00000       40.91312       14.11294        3.73301
       383         1        2.00000       41.12236        0.57982        5.21827
       384         1        2.00000       41.12236        0.57982        2.24774
       385         1        2.00000       41.33159       17.05445        0.76247
       386         1        2.00000       41.33159       17.05445        3.73300
       387         1        2.00000       41.54019        3.52148        5.21827
       388         1        2.00000       41.54019        3.52148        2.24774
       389         1        2.00000       41.74895       19.99579        0.76247
       390         1        2.00000       41.74895       19.99579        3.73300
       391         1        2.00000       41.95731        6.46330        5.21827
       392         1        2.00000       41.95731        6.46330        2.24773
       393         1        2.00000       42.16607       22.93728        0.76247
       394         1        2.00000       42.16607       22.93728        3.73300
       395         1        2.00000       42.37475        9.40530        5.21828
       396         1        2.00000       42.37475        9.40530        2.24773
       397         1        2.00000       42.58383       25.87891        0.76247
       398         1        2.00000       42.58383       25.87891        3.73300
       399         1        2.00000       42.79322       12.34720        5.21828
       400         1        2.00000       42.79322       12.34720        2.24773
       401         1        2.00000       43.00269       28.82058        0.76247
       402         1        2.00000       43.00269       28.82058        3.73300
       403         1        2.00000       43.21241       15.28881        5.21828
       404         1        2.00000       43.21241       15.28881        2.24773
       405         1        2.00000       43.42132        1.75551        0.76247
       406         1        2.00000       43.42132        1.75551        3.73300
       407         1        2.00000       43.63056       18.22999        5.21828
       408         1        2.00000       43.63056       18.22999        2.24773
       409         1        2.00000       43.83844        4.69708        0.76247
       410         1        2.00000       43.83844        4.69708        3.73300
       411         1        2.00000       44.04720       21.17133        5.21827
       412         1        2.00000       44.04720       21.17133        2.24774
       413         1        2.00000       44.25509        7.63917        3.73300
       414         1        2.00000       44.25509        7.63920        0.76247
       415         1        2.00000       44.46416       24.11302        2.24774
       416         1        2.00000       44.46416       24.11302        5.21827
       417         1        2.00000       44.67284       10.58122        3.73300
       418         1        2.00000       44.67284       10.58125        0.76247
       419         1        2.00000       44.88255       27.05442        2.24773
       420         1        2.00000       44.88255       27.05442        5.21828
       421         1        2.00000       45.09250       13.52280        3.73300
       422         1        2.00000       45.09250       13.52280        0.76247
       423         1        2.00000       45.30222       29.99597        2.24773
       424         1        2.00000       45.30222       29.99597        5.21828
       425         1        2.00000       45.51225       16.46444        3.73300
       426         1        2.00000       45.51233       16.46441        0.76247
       427         1        2.00000       45.72045        2.93128        2.24772
       428         1        2.00000       45.72045        2.93128        5.21828
       429         1        2.00000       45.92929       19.40601        3.73300
       430         1        2.00000       45.92937       19.40598        0.76247
       431         1        2.00000       46.13598        5.87340        2.24773
       432         1        2.00000       46.13598        5.87340        5.21828
       433         1        2.00000       46.34482       22.34741        0.76247
       434         1        2.00000       46.34482       22.34750        3.73300
       435         1        2.00000       46.55246        8.81543        2.24778
       436         1        2.00000       46.55246        8.81543        5.21823
       437         1        2.00000       46.76225       25.28820        0.76247
       438         1        2.00000       46.76241       25.28823        3.73300
       439         1        2.00000       46.97165       11.75616        2.24784
       440         1        2.00000       46.97165       11.75616        5.21818
       441         1        2.00000       47.18176       28.22861        0.76247
       442         1        2.00000       47.18184       28.22855        3.73300
       443         1        2.00000       47.39242       14.69762        2.24784
       444         1        2.00000       47.39242       14.69762        5.21818
       445         1        2.00000       47.60182        1.16486        0.76247
       446         1        2.00000       47.60182        1.16486        3.73300
       447         1        2.00000       47.81193       17.64114        5.21818
       448         1        2.00000       47.81193       17.64114        2.24782
       449         1        2.00000       48.01854        4.10898        3.73300
       450         1        2.00000       48.01854        4.10895        0.76247
       451         1        2.00000       48.22706       20.58389        5.21821
       452         1        2.00000       48.22706       20.58389        2.24780
       453         1        2.00000       48.43248        7.05086        0.76247
       454         1        2.00000       48.43256        7.05074        3.73300
       455         1        2.00000       48.64283       23.52283        5.21841
       456         1        2.00000       48.64283       23.52283        2.24760
       457         1        2.00000       48.85135        9.98967        0.76247
       458         1        2.00000       48.85151        9.98970        3.73300
       459         1        2.00000       49.06209       26.46029        2.24748
       460         1        2.00000       49.06209       26.46029        5.21853
       461         1        2.00000       49.27093       12.92846        0.76247
       462         1        2.00000       49.27157       12.92867        3.73300
       463         1        2.00000       49.48040       29.40160        5.21837
       464         1        2.00000       49.48040       29.40160        2.24763
       465         1        2.00000       49.69091       15.87367        0.76247
       466         1        2.00000       49.69163       15.87355        3.73300
       467         1        2.00000       49.89959        2.34402        2.24765
       468         1        2.00000       49.89959        2.34402        5.21836
       469         1        2.00000       50.10978       18.82325        0.76247
       470         1        2.00000       50.11034       18.82268        3.73300
       471         1        2.00000       50.31576        5.29082        2.24752
       472         1        2.00000       50.31576        5.29082        5.21849
       473         1        2.00000       50.52587       21.76201        3.73300
       474         1        2.00000       50.52618       21.76234        0.76247
       475         1        2.00000       50.73176        8.22433        5.21839
       476         1        2.00000       50.73176        8.22433        2.24762
       477         1        2.00000       50.94402       24.69119        3.73300
       478         1        2.00000       50.94569       24.69191        0.76247
       479         1        2.00000       51.15349       11.15858        5.21859
       480         1        2.00000       51.15349       11.15858        2.24743
       481         1        2.00000       51.35979       27.62806        3.73300
       482         1        2.00000       51.36249       27.62893        0.76247
       483         1        2.00000       51.56759       14.10040        5.21949
       484         1        2.00000       51.56759       14.10040        2.24652
       485         1        2.00000       51.77197        0.57244        3.73300
       486         1        2.00000       51.77412        0.57211        0.76247
       487         1        2.00000       51.98431       17.05893        2.24649
       488         1        2.00000       51.98431       17.05893        5.21953
       489         1        2.00000       52.19283        3.53553        3.73300
       490         1        2.00000       52.19530        3.53334        0.76247
       491         1        2.00000       52.41089       20.01037        5.21824
       492         1        2.00000       52.41089       20.01037        2.24778
       493         1        2.00000       52.62132        6.46804        0.76247
       494         1        2.00000       52.62140        6.46963        3.73300
       495         1        2.00000       52.83557       22.92884        5.21776
       496         1        2.00000       52.83557       22.92884        2.24825
       497         1        2.00000       53.03613        9.38429        0.76247
       498         1        2.00000       53.03701        9.38519        3.73300
       499         1        2.00000       53.24879       25.84999        2.25085
       500         1        2.00000       53.24879       25.84999        5.21517
       501         1        2.00000       53.45294       12.32476        0.76247
       502         1        2.00000       53.45413       12.32626        3.73300
       503         1        2.00000       53.64969       28.79987        5.21273
       504         1        2.00000       53.64969       28.79987        2.25328
       505         1        2.00000       53.84453       15.28632        3.73300
       506         1        2.00000       53.85145       15.28407        0.76247
       507         1        2.00000       54.05002        1.77150        5.21271
       508         1        2.00000       54.05002        1.77150        2.25330
       509         1        2.00000       54.27246       18.26177        0.76247
       510         1        2.00000       54.27524       18.25925        3.73300
       511         1        2.00000       54.50452        4.72421        2.24989
       512         1        2.00000       54.50452        4.72421        5.21612
       513         1        2.00000       54.74056       21.17964        0.76247
       514         1        2.00000       54.74135       21.17835        3.73300
       515         1        2.00000       54.95226        7.62416        2.24680
       516         1        2.00000       54.95226        7.62416        5.21921
       517         1        2.00000       55.15195       24.07468        0.76247
       518         1        2.00000       55.15481       24.07999        3.73300
       519         1        2.00000       55.33335       10.52757        2.25062
       520         1        2.00000       55.33335       10.52757        5.21540
       521         1        2.00000       55.52255       27.00152        0.76247
       522         1        2.00000       55.55905       27.01403        3.73300
       523         1        2.00000       55.73600       13.51830        2.24524
       524         1        2.00000       55.73600       13.51830        5.22077
       525         1        2.00000       55.87485        0.00627        0.76247
       526         1        2.00000       55.92265       30.00278        3.73300
       527         1        2.00000       56.10126       16.51089        2.24093
       528         1        2.00000       56.10126       16.51089        5.22508
       529         1        2.00000       56.32680        2.98326        0.76247
       530         1        2.00000       56.34350        2.96939        3.73300
       531         1        2.00000       56.61461       19.41915        2.24627
       532         1        2.00000       56.61461       19.41915        5.21975
       533         1        2.00000       56.87832        5.87340        3.73300
       534         1        2.00000       56.88285        5.87385        0.76247
       535         1        2.00000       57.11046       22.32028        2.24819
       536         1        2.00000       57.11046       22.32028        5.21783
       537         1        2.00000       57.29624        8.74968        3.73301
       538         1        2.00000       57.30395        8.75262        0.76247
       539         1        2.00000       57.45799       25.21208        2.24349
       540         1        2.00000       57.45799       25.21208        5.22252
       541         1        2.00000       57.57108       11.69213        3.73301
       542         1        2.00000       57.57275       11.68556        0.76247
       543         1        2.00000       57.78819       28.22873        5.30687
       544         1        2.00000       57.78819       28.22873        2.15915
       545         1        2.00000       57.86668       14.81881        3.73300
       546         1        2.00000       58.05015       14.83550        0.76247
       547         1        2.00000       58.11799        1.24608        2.20270
       548         1        2.00000       58.11799        1.24608        5.26331
       549         1        2.00000       58.42496       17.65423        3.73300
       550         1        2.00000       58.44134       17.63301        0.76247
       551         1        2.00000       58.71683        4.07670        5.21635
       552         1        2.00000       58.71683        4.07670        2.24966
       553         1        2.00000       59.00813       20.50854        0.76247
       554         1        2.00000       59.00853       20.50479        3.73300
       555         1        2.00000       59.33562        6.93614        2.24766
       556         1        2.00000       59.33562        6.93614        5.21836
       557         1        2.00000       59.53516       23.43034        0.76247
       558         1        2.00000       59.55393       23.39443        3.73301
       559         1        2.00000       59.61119       26.33561        3.73301
       560         1        2.00000       59.62288        9.89653        5.21593
       561         1        2.00000       59.62288        9.89653        2.25009
       562         1        2.00000       59.64657       26.49216        0.76247
       563         1        2.00000       59.71409       12.79964        5.28928
       564         1        2.00000       59.71409       12.79964        2.17674
       565         1        2.00000       59.80428       29.18129        3.73301
       566         1        2.00000       61.57590       14.17799        0.76247
       567         1        2.00000       61.66608       27.80294        5.14728
       568         1        2.00000       61.66608       27.80294        2.31874
       569         1        2.00000       61.73360       11.48886        3.73301
       570         1        2.00000       61.75730       24.89983        5.22063
       571         1        2.00000       61.75730       24.89983        2.24539
       572         1        2.00000       61.76899       11.33232        0.76247
       573         1        2.00000       61.82625        8.39113        0.76247
       574         1        2.00000       61.84502        8.42705        3.73301
       575         1        2.00000       62.04455       21.93941        5.21820
       576         1        2.00000       62.04455       21.93941        2.24782
       577         1        2.00000       62.37165        5.50150        0.76247
       578         1        2.00000       62.37204        5.50525        3.73301
       579         1        2.00000       62.66335       19.07999        5.22020
       580         1        2.00000       62.66335       19.07999        2.24582
       581         1        2.00000       62.93883        2.62972        3.73301
       582         1        2.00000       62.95521        2.65093        0.76247
       583         1        2.00000       63.26219       16.24938        2.29277
       584         1        2.00000       63.26219       16.24938        5.17324
       585         1        2.00000       63.33003       29.83879        3.73301
       586         1        2.00000       63.51349       29.82211        0.76247
       587         1        2.00000       63.59199       13.22543        5.12969
       588         1        2.00000       63.59199       13.22543        2.33633
       589         1        2.00000       63.80743       26.68885        3.73301
       590         1        2.00000       63.80910       26.69542        0.76247
       591         1        2.00000       63.92218       10.20878        5.21403
       592         1        2.00000       63.92218       10.20878        2.25198
       593         1        2.00000       64.07623       23.75592        3.73301
       594         1        2.00000       64.08402       23.75298        0.76247
       595         1        2.00000       64.26972        7.31696        5.21872
       596         1        2.00000       64.26972        7.31696        2.24730
       597         1        2.00000       64.49740       20.87711        3.73301
       598         1        2.00000       64.50186       20.87669        0.76247
       599         1        2.00000       64.76557        4.41586        2.24921
       600         1        2.00000       64.76557        4.41586        5.21681
       601         1        2.00000       65.03667       17.97269        0.76247
       602         1        2.00000       65.05337       17.98655        3.73301
       603         1        2.00000       65.27891        1.50759        5.21147
       604         1        2.00000       65.27891        1.50759        2.25455
       605         1        2.00000       65.45753       14.99948        0.76247
       606         1        2.00000       65.50533       15.00957        3.73301
       607         1        2.00000       65.64418       28.52159        5.21578
       608         1        2.00000       65.64418       28.52159        2.25024
       609         1        2.00000       65.82121       12.01074        0.76247
       610         1        2.00000       65.85763       11.99822        3.73301
       611         1        2.00000       66.04683       25.53087        2.24486
       612         1        2.00000       66.04683       25.53087        5.22115
       613         1        2.00000       66.22536        9.07669        0.76247
       614         1        2.00000       66.22823        9.07138        3.73301
       615         1        2.00000       66.42792       22.62743        2.24867
       616         1        2.00000       66.42792       22.62743        5.21735
       617         1        2.00000       66.63882        6.17506        0.76247
       618         1        2.00000       66.63962        6.17635        3.73301
       619         1        2.00000       66.87566       19.72750        2.24559
       620         1        2.00000       66.87566       19.72750        5.22043
       621         1        2.00000       67.10493        3.25592        0.76247
       622         1        2.00000       67.10772        3.25848        3.73301
       623         1        2.00000       67.33015       16.77479        2.24217
       624         1        2.00000       67.33015       16.77479        5.22385
       625         1        2.00000       67.52873        0.28074        3.73301
       626         1        2.00000       67.53565        0.28302        0.76247
       627         1        2.00000       67.73049       13.79658        2.24220
       628         1        2.00000       67.73049       13.79658        5.22382
       629         1        2.00000       67.92605       27.32955        0.76247
       630         1        2.00000       67.92724       27.32802        3.73301
       631         1        2.00000       68.13139       10.84669        2.24463
       632         1        2.00000       68.13139       10.84669        5.22139
       633         1        2.00000       68.34317       24.38849        0.76247
       634         1        2.00000       68.34404       24.38756        3.73301
       635         1        2.00000       68.54461        7.92555        2.24722
       636         1        2.00000       68.54461        7.92555        5.21880
       637         1        2.00000       68.75877       21.47293        0.76247
       638         1        2.00000       68.75885       21.47133        3.73301
       639         1        2.00000       68.96928        5.00708        2.24771
       640         1        2.00000       68.96928        5.00708        5.21831
       641         1        2.00000       69.18496       18.53663        3.73301
       642         1        2.00000       69.18735       18.53879        0.76247
       643         1        2.00000       69.39587        2.05563        2.24899
       644         1        2.00000       69.39587        2.05563        5.21703
       645         1        2.00000       69.60605       15.57540        3.73301
       646         1        2.00000       69.60820       15.57573        0.76247
       647         1        2.00000       69.81259       29.10369        5.21707
       648         1        2.00000       69.81259       29.10369        2.24895
       649         1        2.00000       70.01769       12.62563        3.73301
       650         1        2.00000       70.02039       12.62473        0.76247
       651         1        2.00000       70.22668       26.16187        2.24806
       652         1        2.00000       70.22668       26.16187        5.21796
       653         1        2.00000       70.43449        9.68862        3.73301
       654         1        2.00000       70.43616        9.68790        0.76247
       655         1        2.00000       70.64841       23.22762        2.24786
       656         1        2.00000       70.64841       23.22762        5.21816
       657         1        2.00000       70.85399        6.75904        3.73301
       658         1        2.00000       70.85431        6.75871        0.76247
       659         1        2.00000       71.06442       20.29409        5.21806
       660         1        2.00000       71.06442       20.29409        2.24795
       661         1        2.00000       71.26984        3.81936        0.76247
       662         1        2.00000       71.27040        3.81996        3.73301
       663         1        2.00000       71.48058       17.34732        5.21820
       664         1        2.00000       71.48058       17.34732        2.24782
       665         1        2.00000       71.68855        0.87022        0.76247
       666         1        2.00000       71.68926        0.87034        3.73301
       667         1        2.00000       71.89977       14.39827        2.24784
       668         1        2.00000       71.89977       14.39827        5.21818
       669         1        2.00000       72.10861       27.93196        0.76247
       670         1        2.00000       72.10925       27.93172        3.73301
       671         1        2.00000       72.31808       11.45697        5.21802
       672         1        2.00000       72.31808       11.45697        2.24800
       673         1        2.00000       72.52867       24.99300        0.76247
       674         1        2.00000       72.52883       24.99294        3.73301
       675         1        2.00000       72.73735        8.51950        5.21814
       676         1        2.00000       72.73735        8.51950        2.24788
       677         1        2.00000       72.94762       22.05403        0.76247
       678         1        2.00000       72.94770       22.05415        3.73301
       679         1        2.00000       73.15312        5.58057        5.21834
       680         1        2.00000       73.15312        5.58057        2.24768
       681         1        2.00000       73.36164       19.11225        0.76247
       682         1        2.00000       73.36164       19.11225        3.73301
       683         1        2.00000       73.56825        2.63785        2.24765
       684         1        2.00000       73.56825        2.63785        5.21837
       685         1        2.00000       73.77836       16.16812        0.76247
       686         1        2.00000       73.77836       16.16815        3.73301
       687         1        2.00000       73.98775       29.70091        5.21837
       688         1        2.00000       73.98775       29.70091        2.24765
       689         1        2.00000       74.19842       13.22531        3.73301
       690         1        2.00000       74.19834       13.22525        0.76247
       691         1        2.00000       74.40853       26.75943        2.24765
       692         1        2.00000       74.40853       26.75943        5.21838
       693         1        2.00000       74.61792       10.28488        3.73301
       694         1        2.00000       74.61776       10.28494        0.76248
       695         1        2.00000       74.82772       23.81872        2.24770
       696         1        2.00000       74.82772       23.81872        5.21832
       697         1        2.00000       75.03536        7.34420        0.76248
       698         1        2.00000       75.03536        7.34411        3.73302
       699         1        2.00000       75.24420       20.87669        2.24775
       700         1        2.00000       75.24420       20.87669        5.21827
       701         1        2.00000       75.45081        4.40266        3.73301
       702         1        2.00000       75.45089        4.40269        0.76247
       703         1        2.00000       75.65973       17.93458        5.21827
       704         1        2.00000       75.65973       17.93458        2.24775
       705         1        2.00000       75.86785        1.46111        3.73301
       706         1        2.00000       75.86793        1.46111        0.76247
       707         1        2.00000       76.07796       14.99267        5.21827
       708         1        2.00000       76.07796       14.99267        2.24775
       709         1        2.00000       76.28767       28.52609        3.73301
       710         1        2.00000       76.28767       28.52609        0.76247
       711         1        2.00000       76.49762       12.05113        2.24775
       712         1        2.00000       76.49762       12.05113        5.21828
       713         1        2.00000       76.70734       25.58452        3.73301
       714         1        2.00000       76.70734       25.58452        0.76247
       715         1        2.00000       76.91601        9.10970        2.24774
       716         1        2.00000       76.91601        9.10970        5.21829
       717         1        2.00000       77.12509       22.64246        3.73301
       718         1        2.00000       77.12509       22.64246        0.76247
       719         1        2.00000       77.33297        6.16800        2.24774
       720         1        2.00000       77.33297        6.16800        5.21828
       721         1        2.00000       77.54173       19.70038        3.73301
       722         1        2.00000       77.54173       19.70038        0.76247
       723         1        2.00000       77.74962        3.22670        2.24775
       724         1        2.00000       77.74962        3.22670        5.21828
       725         1        2.00000       77.95885       16.75880        3.73301
       726         1        2.00000       77.95885       16.75880        0.76247
       727         1        2.00000       78.16777        0.28548        2.24775
       728         1        2.00000       78.16777        0.28548        5.21827
       729         1        2.00000       78.37748       13.81725        3.73301
       730         1        2.00000       78.37748       13.81725        0.76247
       731         1        2.00000       78.58696       27.35050        2.24775
       732         1        2.00000       78.58696       27.35050        5.21827
       733         1        2.00000       78.79635       10.87559        3.73302
       734         1        2.00000       78.79635       10.87559        0.76248
       735         1        2.00000       79.00543       24.40859        2.24775
       736         1        2.00000       79.00543       24.40859        5.21827
       737         1        2.00000       79.21410        7.93395        3.73302
       738         1        2.00000       79.21410        7.93395        0.76248
       739         1        2.00000       79.42286       21.46659        2.24774
       740         1        2.00000       79.42286       21.46659        5.21828
       741         2       -2.00000        0.10426       19.99573        3.73301
       742         2       -2.00000        0.10426       19.99573        0.76247
       743         2       -2.00000        0.31294        3.52157        2.24775
       744         2       -2.00000        0.31294        3.52157        5.21828
       745         2       -2.00000        0.52170       17.05433        3.73301
       746         2       -2.00000        0.52170       17.05433        0.76247
       747         2       -2.00000        0.73085        0.57994        2.24775
       748         2       -2.00000        0.73085        0.57994        5.21828
       749         2       -2.00000        0.94017       14.11276        3.73302
       750         2       -2.00000        0.94017       14.11276        0.76247
       751         2       -2.00000        1.14956       27.64483        2.24774
       752         2       -2.00000        1.14956       27.64483        5.21828
       753         2       -2.00000        1.35888       11.17106        3.73302
       754         2       -2.00000        1.35888       11.17106        0.76247
       755         2       -2.00000        1.56803       24.70328        2.24774
       756         2       -2.00000        1.56803       24.70328        5.21828
       757         2       -2.00000        1.77679        8.22946        3.73302
       758         2       -2.00000        1.77679        8.22946        0.76248
       759         2       -2.00000        1.98547       21.76186        2.24774
       760         2       -2.00000        1.98547       21.76186        5.21828
       761         2       -2.00000        2.19391        5.28773        3.73301
       762         2       -2.00000        2.19391        5.28773        0.76248
       763         2       -2.00000        2.40259       18.82028        2.24774
       764         2       -2.00000        2.40259       18.82028        5.21828
       765         2       -2.00000        2.61127        2.34583        3.73300
       766         2       -2.00000        2.61127        2.34583        0.76248
       767         2       -2.00000        2.82034       15.87859        2.24774
       768         2       -2.00000        2.82034       15.87859        5.21828
       769         2       -2.00000        3.02974       29.41060        0.76248
       770         2       -2.00000        3.02974       29.41060        3.73300
       771         2       -2.00000        3.23929       12.93689        5.21828
       772         2       -2.00000        3.23929       12.93689        2.24774
       773         2       -2.00000        3.44885       26.46899        3.73300
       774         2       -2.00000        3.44885       26.46899        0.76248
       775         2       -2.00000        3.65800        9.99534        2.24775
       776         2       -2.00000        3.65800        9.99534        5.21828
       777         2       -2.00000        3.86692       23.52775        3.73300
       778         2       -2.00000        3.86692       23.52775        0.76248
       779         2       -2.00000        4.07512        7.05386        5.21828
       780         2       -2.00000        4.07512        7.05386        2.24775
       781         2       -2.00000        4.28364       20.58635        0.76247
       782         2       -2.00000        4.28364       20.58635        3.73301
       783         2       -2.00000        4.49168        4.11183        2.24774
       784         2       -2.00000        4.49168        4.11186        5.21828
       785         2       -2.00000        4.70052       17.64453        0.76247
       786         2       -2.00000        4.70052       17.64453        3.73302
       787         2       -2.00000        4.90944        1.16993        5.21828
       788         2       -2.00000        4.90944        1.16990        2.24774
       789         2       -2.00000        5.11907       14.70305        0.76248
       790         2       -2.00000        5.11907       14.70305        3.73300
       791         2       -2.00000        5.32894       28.23500        5.21828
       792         2       -2.00000        5.32902       28.23503        2.24774
       793         2       -2.00000        5.53881       11.76147        3.73300
       794         2       -2.00000        5.53881       11.76147        0.76248
       795         2       -2.00000        5.74861       25.29339        5.21828
       796         2       -2.00000        5.74869       25.29339        2.24774
       797         2       -2.00000        5.95713        8.81957        3.73300
       798         2       -2.00000        5.95713        8.81957        0.76248
       799         2       -2.00000        6.16557       22.35173        5.21828
       800         2       -2.00000        6.16565       22.35176        2.24774
       801         2       -2.00000        6.37273        5.87751        0.76248
       802         2       -2.00000        6.37273        5.87751        3.73300
       803         2       -2.00000        6.58109       19.41015        5.21828
       804         2       -2.00000        6.58109       19.41021        2.24774
       805         2       -2.00000        6.78922        2.93563        0.76243
       806         2       -2.00000        6.78922        2.93563        3.73305
       807         2       -2.00000        6.99869       16.46933        2.24774
       808         2       -2.00000        6.99885       16.46930        5.21828
       809         2       -2.00000        7.20824       30.00167        0.76237
       810         2       -2.00000        7.20824       30.00167        3.73312
       811         2       -2.00000        7.41828       13.52886        2.24774
       812         2       -2.00000        7.41835       13.52889        5.21828
       813         2       -2.00000        7.62886       27.06024        0.76237
       814         2       -2.00000        7.62886       27.06024        3.73311
       815         2       -2.00000        7.83850       10.58599        5.21828
       816         2       -2.00000        7.83850       10.58599        2.24774
       817         2       -2.00000        8.04821       24.11666        3.73310
       818         2       -2.00000        8.04821       24.11666        0.76238
       819         2       -2.00000        8.25538        7.64187        2.24774
       820         2       -2.00000        8.25538        7.64184        5.21828
       821         2       -2.00000        8.46326       21.17382        0.76240
       822         2       -2.00000        8.46326       21.17382        3.73308
       823         2       -2.00000        8.66947        4.70005        2.24774
       824         2       -2.00000        8.66955        4.70017        5.21828
       825         2       -2.00000        8.87903       18.23485        0.76261
       826         2       -2.00000        8.87903       18.23485        3.73287
       827         2       -2.00000        9.08826        1.76145        2.24774
       828         2       -2.00000        9.08834        1.76142        5.21828
       829         2       -2.00000        9.29845       15.29721        0.76271
       830         2       -2.00000        9.29845       15.29721        3.73277
       831         2       -2.00000        9.50753       28.82943        2.24774
       832         2       -2.00000        9.50816       28.82916        5.21828
       833         2       -2.00000        9.71700       12.35587        3.73292
       834         2       -2.00000        9.71700       12.35587        0.76257
       835         2       -2.00000        9.92719       25.88419        2.24774
       836         2       -2.00000        9.92791       25.88431        5.21828
       837         2       -2.00000       10.13635        9.40680        3.73294
       838         2       -2.00000       10.13635        9.40680        0.76255
       839         2       -2.00000       10.34582       22.93449        2.24774
       840         2       -2.00000       10.34646       22.93509        5.21828
       841         2       -2.00000       10.55275        6.45997        0.76268
       842         2       -2.00000       10.55275        6.45997        3.73280
       843         2       -2.00000       10.76191       19.99570        5.21828
       844         2       -2.00000       10.76222       19.99537        2.24774
       845         2       -2.00000       10.96907        3.52658        3.73289
       846         2       -2.00000       10.96907        3.52658        0.76260
       847         2       -2.00000       11.17998       17.06652        5.21828
       848         2       -2.00000       11.18165       17.06580        2.24774
       849         2       -2.00000       11.39049        0.59254        0.76276
       850         2       -2.00000       11.39049        0.59254        3.73272
       851         2       -2.00000       11.59622       14.12944        5.21828
       852         2       -2.00000       11.59877       14.12863        2.24774
       853         2       -2.00000       11.80403       27.65746        0.76377
       854         2       -2.00000       11.80403       27.65746        3.73171
       855         2       -2.00000       12.00865       11.17850        5.21828
       856         2       -2.00000       12.01064       11.17880        2.24774
       857         2       -2.00000       12.22035       24.69881        3.73168
       858         2       -2.00000       12.22035       24.69881        0.76380
       859         2       -2.00000       12.42975        8.21535        5.21828
       860         2       -2.00000       12.43205        8.21745        2.24774
       861         2       -2.00000       12.64685       21.74737        3.73302
       862         2       -2.00000       12.64685       21.74737        0.76246
       863         2       -2.00000       12.85856        5.28281        2.24774
       864         2       -2.00000       12.85871        5.28128        5.21828
       865         2       -2.00000       13.07137       18.82883        0.76195
       866         2       -2.00000       13.07137       18.82883        3.73353
       867         2       -2.00000       13.27385        2.36647        2.24774
       868         2       -2.00000       13.27456        2.36554        5.21828
       869         2       -2.00000       13.48459       15.90793        0.75929
       870         2       -2.00000       13.48459       15.90793        3.73619
       871         2       -2.00000       13.68969       29.43292        2.24774
       872         2       -2.00000       13.69120       29.43115        5.21828
       873         2       -2.00000       13.88628       12.95766        3.73837
       874         2       -2.00000       13.88628       12.95766        0.75711
       875         2       -2.00000       14.08025       26.47142        5.21828
       876         2       -2.00000       14.08772       26.47361        2.24774
       877         2       -2.00000       14.28662        9.97944        3.73848
       878         2       -2.00000       14.28662        9.97944        0.75701
       879         2       -2.00000       14.50842       23.49606        2.24774
       880         2       -2.00000       14.51113       23.49867        5.21828
       881         2       -2.00000       14.74160        7.02700        0.76039
       882         2       -2.00000       14.74160        7.02700        3.73509
       883         2       -2.00000       14.97604       20.57792        2.24774
       884         2       -2.00000       14.97684       20.57936        5.21828
       885         2       -2.00000       15.18957        4.12651        0.76343
       886         2       -2.00000       15.18957        4.12651        3.73205
       887         2       -2.00000       15.38767       17.68303        2.24774
       888         2       -2.00000       15.39054       17.67763        5.21828
       889         2       -2.00000       15.57154        1.22277        3.73609
       890         2       -2.00000       15.57154        1.22277        0.75939
       891         2       -2.00000       15.75763       14.75733        2.24774
       892         2       -2.00000       15.79485       14.74434        5.21828
       893         2       -2.00000       15.97299       28.23905        3.72985
       894         2       -2.00000       15.97299       28.23905        0.76563
       895         2       -2.00000       16.11256       11.74497        2.24774
       896         2       -2.00000       16.15900       11.75583        5.21828
       897         2       -2.00000       16.33762       25.24748        3.72583
       898         2       -2.00000       16.33762       25.24748        0.76965
       899         2       -2.00000       16.56443        8.76847        2.24774
       900         2       -2.00000       16.58066        8.78212        5.21828
       901         2       -2.00000       16.85017       22.33829        0.76405
       902         2       -2.00000       16.85017       22.33829        3.73143
       903         2       -2.00000       17.11540        5.87712        5.21828
       904         2       -2.00000       17.11993        5.87676        2.24774
       905         2       -2.00000       17.34602       19.43659        0.76199
       906         2       -2.00000       17.34602       19.43659        3.73349
       907         2       -2.00000       17.53339        3.00015        5.21828
       908         2       -2.00000       17.54150        2.99739        2.24774
       909         2       -2.00000       17.69427       16.54581        3.72867
       910         2       -2.00000       17.69427       16.54581        0.76681
       911         2       -2.00000       17.81014        0.06367        2.24774
       912         2       -2.00000       17.81038        0.05683        5.21828
       913         2       -2.00000       18.02328       13.52949        3.64098
       914         2       -2.00000       18.02328       13.52949        0.85450
       915         2       -2.00000       18.09795       26.93616        5.21828
       916         2       -2.00000       18.29112       26.91756        2.24774
       917         2       -2.00000       18.35228       10.50426        3.68842
       918         2       -2.00000       18.35228       10.50426        0.80707
       919         2       -2.00000       18.65520       24.10123        5.21828
       920         2       -2.00000       18.67277       24.12422        2.24774
       921         2       -2.00000       18.95008        7.67362        3.73499
       922         2       -2.00000       18.95008        7.67362        0.76049
       923         2       -2.00000       19.24004       21.24929        2.24774
       924         2       -2.00000       19.24052       21.25259        5.21828
       925         2       -2.00000       19.56984        4.81495        3.73291
       926         2       -2.00000       19.56984        4.81495        0.76257
       927         2       -2.00000       19.77199       18.32883        2.24774
       928         2       -2.00000       19.79148       18.36457        5.21828
       929         2       -2.00000       19.84556       15.42498        5.21828
       930         2       -2.00000       19.86019        1.85348        0.75954
       931         2       -2.00000       19.86019        1.85348        3.73594
       932         2       -2.00000       19.88317       15.26546        2.24774
       933         2       -2.00000       19.95252       28.95669        0.83843
       934         2       -2.00000       19.95252       28.95669        3.65705
       935         2       -2.00000       20.02998       12.59209        5.21828
       936         2       -2.00000       21.82323       27.59538        2.24774
       937         2       -2.00000       21.90069       13.95339        3.80897
       938         2       -2.00000       21.90069       13.95339        0.68651
       939         2       -2.00000       21.97004        0.26217        5.21828
       940         2       -2.00000       21.99302       16.85677        0.76540
       941         2       -2.00000       21.99302       16.85677        3.73008
       942         2       -2.00000       22.00766        0.42168        2.24774
       943         2       -2.00000       22.06173        3.36128        2.24774
       944         2       -2.00000       22.08122        3.32554        5.21828
       945         2       -2.00000       22.28338       19.81824        0.76236
       946         2       -2.00000       22.28338       19.81824        3.73311
       947         2       -2.00000       22.61270        6.24929        2.24774
       948         2       -2.00000       22.61317        6.24599        5.21828
       949         2       -2.00000       22.90313       22.67691        3.73103
       950         2       -2.00000       22.90313       22.67691        0.76445
       951         2       -2.00000       23.18044        9.12092        5.21828
       952         2       -2.00000       23.19802        9.09794        2.24774
       953         2       -2.00000       23.50093       25.50755        0.71787
       954         2       -2.00000       23.50093       25.50755        3.77760
       955         2       -2.00000       23.56217       11.91427        5.21828
       956         2       -2.00000       23.75526       11.93287        2.24774
       957         2       -2.00000       23.82994       28.53279        0.67044
       958         2       -2.00000       23.82994       28.53279        3.82504
       959         2       -2.00000       24.04283       15.06013        2.24774
       960         2       -2.00000       24.04307       15.06697        5.21828
       961         2       -2.00000       24.15894        1.54255        0.75813
       962         2       -2.00000       24.15894        1.54255        3.73735
       963         2       -2.00000       24.31171       18.00068        5.21828
       964         2       -2.00000       24.31982       18.00344        2.24774
       965         2       -2.00000       24.50719        4.43329        0.76295
       966         2       -2.00000       24.50719        4.43329        3.73252
       967         2       -2.00000       24.73328       20.88005        5.21828
       968         2       -2.00000       24.73782       20.88042        2.24774
       969         2       -2.00000       25.00304        7.33499        0.76089
       970         2       -2.00000       25.00304        7.33499        3.73459
       971         2       -2.00000       25.27256       23.78541        2.24774
       972         2       -2.00000       25.28878       23.77179        5.21828
       973         2       -2.00000       25.51559       10.24419        0.75529
       974         2       -2.00000       25.51559       10.24419        3.74019
       975         2       -2.00000       25.69421       26.75913        2.24774
       976         2       -2.00000       25.74065       26.74826        5.21828
       977         2       -2.00000       25.88022       13.23576        3.73616
       978         2       -2.00000       25.88022       13.23576        0.75931
       979         2       -2.00000       26.05836       29.74763        2.24774
       980         2       -2.00000       26.09558       29.76062        5.21828
       981         2       -2.00000       26.28175       16.22606        0.76555
       982         2       -2.00000       26.28175       16.22606        3.72993
       983         2       -2.00000       26.46268        2.67437        2.24774
       984         2       -2.00000       26.46554        2.67974        5.21828
       985         2       -2.00000       26.66364       19.12983        0.76151
       986         2       -2.00000       26.66364       19.12983        3.73397
       987         2       -2.00000       26.87638        5.57606        2.24774
       988         2       -2.00000       26.87717        5.57462        5.21828
       989         2       -2.00000       27.11162       22.03030        3.73093
       990         2       -2.00000       27.11162       22.03030        0.76455
       991         2       -2.00000       27.34209        8.49538        2.24773
       992         2       -2.00000       27.34479        8.49276        5.21827
       993         2       -2.00000       27.56659       24.98274        3.72754
       994         2       -2.00000       27.56659       24.98274        0.76793
       995         2       -2.00000       27.76549       11.47032        5.21827
       996         2       -2.00000       27.77296       11.46813        2.24773
       997         2       -2.00000       27.96693       27.96098        0.76782
       998         2       -2.00000       27.96693       27.96098        3.72765
       999         2       -2.00000       28.16201       14.42789        2.24773
      1000         2       -2.00000       28.16352       14.42963        5.21827
      1001         2       -2.00000       28.36862        0.90464        3.72983
      1002         2       -2.00000       28.36862        0.90464        0.76565
      1003         2       -2.00000       28.57865       17.36886        2.24773
      1004         2       -2.00000       28.57937       17.36976        5.21827
      1005         2       -2.00000       28.78184        3.82554        0.76299
      1006         2       -2.00000       28.78184        3.82554        3.73249
      1007         2       -2.00000       28.99450       20.28457        2.24773
      1008         2       -2.00000       28.99466       20.28610        5.21827
      1009         2       -2.00000       29.20636        6.74410        3.73299
      1010         2       -2.00000       29.20636        6.74410        0.76248
      1011         2       -2.00000       29.42116       23.22075        5.21827
      1012         2       -2.00000       29.42347       23.21865        2.24773
      1013         2       -2.00000       29.63286        9.69555        0.76114
      1014         2       -2.00000       29.63286        9.69555        3.73433
      1015         2       -2.00000       29.84257       26.18210        5.21827
      1016         2       -2.00000       29.84456       26.18183        2.24773
      1017         2       -2.00000       30.04918       12.65417        3.73430
      1018         2       -2.00000       30.04918       12.65417        0.76117
      1019         2       -2.00000       30.25444       29.13193        5.21827
      1020         2       -2.00000       30.25699       29.13274        2.24773
      1021         2       -2.00000       30.46272       15.59583        3.73329
      1022         2       -2.00000       30.46272       15.59583        0.76218
      1023         2       -2.00000       30.67156        2.06253        5.21827
      1024         2       -2.00000       30.67323        2.06322        2.24773
      1025         2       -2.00000       30.88414       18.52988        0.76235
      1026         2       -2.00000       30.88414       18.52988        3.73313
      1027         2       -2.00000       31.09099        4.99208        5.21827
      1028         2       -2.00000       31.09131        4.99241        2.24773
      1029         2       -2.00000       31.30046       21.46329        3.73321
      1030         2       -2.00000       31.30046       21.46329        0.76226
      1031         2       -2.00000       31.50675        7.93179        2.24773
      1032         2       -2.00000       31.50739        7.93119        5.21827
      1033         2       -2.00000       31.71686       24.41012        3.73308
      1034         2       -2.00000       31.71686       24.41012        0.76239
      1035         2       -2.00000       31.92530       10.88102        2.24773
      1036         2       -2.00000       31.92602       10.88090        5.21827
      1037         2       -2.00000       32.13621       27.35917        3.73310
      1038         2       -2.00000       32.13621       27.35917        0.76238
      1039         2       -2.00000       32.34505       13.82590        2.24773
      1040         2       -2.00000       32.34576       13.82614        5.21827
      1041         2       -2.00000       32.55476        0.29394        0.76223
      1042         2       -2.00000       32.55476        0.29394        3.73324
      1043         2       -2.00000       32.76487       16.76471        2.24773
      1044         2       -2.00000       32.76495       16.76474        5.21827
      1045         2       -2.00000       32.97419        3.23156        3.73314
      1046         2       -2.00000       32.97419        3.23156        0.76234
      1047         2       -2.00000       33.18366       19.70347        2.24773
      1048         2       -2.00000       33.18374       19.70335        5.21827
      1049         2       -2.00000       33.38995        6.17055        3.73293
      1050         2       -2.00000       33.38995        6.17055        0.76254
      1051         2       -2.00000       33.59784       22.64516        2.24773
      1052         2       -2.00000       33.59784       22.64516        5.21827
      1053         2       -2.00000       33.80500        9.11336        0.76257
      1054         2       -2.00000       33.80500        9.11336        3.73291
      1055         2       -2.00000       34.01472       25.58929        5.21827
      1056         2       -2.00000       34.01472       25.58929        2.24773
      1057         2       -2.00000       34.22435       12.05695        0.76257
      1058         2       -2.00000       34.22435       12.05695        3.73290
      1059         2       -2.00000       34.43486       28.53222        2.24773
      1060         2       -2.00000       34.43494       28.53216        5.21827
      1061         2       -2.00000       34.64497       14.99837        3.73290
      1062         2       -2.00000       34.64497       14.99837        0.76257
      1063         2       -2.00000       34.85444        1.46600        2.24773
      1064         2       -2.00000       34.85452        1.46603        5.21827
      1065         2       -2.00000       35.06400       17.93893        0.76251
      1066         2       -2.00000       35.06400       17.93893        3.73297
      1067         2       -2.00000       35.27212        4.40686        2.24773
      1068         2       -2.00000       35.27212        4.40695        5.21827
      1069         2       -2.00000       35.48048       20.88081        0.76246
      1070         2       -2.00000       35.48048       20.88081        3.73301
      1071         2       -2.00000       35.68757        7.34849        5.21827
      1072         2       -2.00000       35.68765        7.34846        2.24773
      1073         2       -2.00000       35.89609       23.82286        0.76245
      1074         2       -2.00000       35.89609       23.82286        3.73302
      1075         2       -2.00000       36.10453       10.29013        5.21827
      1076         2       -2.00000       36.10461       10.29010        2.24773
      1077         2       -2.00000       36.31440       26.76480        0.76246
      1078         2       -2.00000       36.31440       26.76480        3.73302
      1079         2       -2.00000       36.52419       13.23174        5.21827
      1080         2       -2.00000       36.52427       13.23174        2.24773
      1081         2       -2.00000       36.73414       29.70634        0.76246
      1082         2       -2.00000       36.73414       29.70634        3.73301
      1083         2       -2.00000       36.94377       16.17322        5.21827
      1084         2       -2.00000       36.94385       16.17322        2.24773
      1085         2       -2.00000       37.15269        2.64124        0.76247
      1086         2       -2.00000       37.15269        2.64124        3.73300
      1087         2       -2.00000       37.36153       19.11516        5.21827
      1088         2       -2.00000       37.36153       19.11516        2.24773
      1089         2       -2.00000       37.56957        5.58306        0.76247
      1090         2       -2.00000       37.56957        5.58306        3.73300
      1091         2       -2.00000       37.77809       22.05715        5.21827
      1092         2       -2.00000       37.77809       22.05715        2.24773
      1093         2       -2.00000       37.98629        8.52445        0.76247
      1094         2       -2.00000       37.98629        8.52445        3.73301
      1095         2       -2.00000       38.19521       24.99867        5.21827
      1096         2       -2.00000       38.19521       24.99867        2.24773
      1097         2       -2.00000       38.40437       11.46573        0.76246
      1098         2       -2.00000       38.40437       11.46573        3.73301
      1099         2       -2.00000       38.61392       27.94019        5.21827
      1100         2       -2.00000       38.61392       27.94019        2.24773
      1101         2       -2.00000       38.82347       14.40730        0.76246
      1102         2       -2.00000       38.82347       14.40730        3.73302
      1103         2       -2.00000       39.03287        0.87529        5.21827
      1104         2       -2.00000       39.03287        0.87529        2.24773
      1105         2       -2.00000       39.24194       17.34915        0.76246
      1106         2       -2.00000       39.24194       17.34915        3.73301
      1107         2       -2.00000       39.45062        3.81702        5.21827
      1108         2       -2.00000       39.45062        3.81702        2.24773
      1109         2       -2.00000       39.65930       20.29103        0.76247
      1110         2       -2.00000       39.65930       20.29103        3.73300
      1111         2       -2.00000       39.86774        6.75859        5.21827
      1112         2       -2.00000       39.86774        6.75859        2.24773
      1113         2       -2.00000       40.07642       23.23275        0.76247
      1114         2       -2.00000       40.07642       23.23275        3.73300
      1115         2       -2.00000       40.28518        9.69999        5.21828
      1116         2       -2.00000       40.28518        9.69999        2.24773
      1117         2       -2.00000       40.49433       26.17439        0.76247
      1118         2       -2.00000       40.49433       26.17439        3.73300
      1119         2       -2.00000       40.70365       12.64157        5.21828
      1120         2       -2.00000       40.70365       12.64157        2.24773
      1121         2       -2.00000       40.91304       29.11608        0.76247
      1122         2       -2.00000       40.91304       29.11608        3.73300
      1123         2       -2.00000       41.12236       15.58326        5.21828
      1124         2       -2.00000       41.12236       15.58326        2.24773
      1125         2       -2.00000       41.33152        2.05104        0.76247
      1126         2       -2.00000       41.33152        2.05104        3.73300
      1127         2       -2.00000       41.54027       18.52487        5.21828
      1128         2       -2.00000       41.54027       18.52487        2.24773
      1129         2       -2.00000       41.74895        4.99247        0.76247
      1130         2       -2.00000       41.74895        4.99247        3.73300
      1131         2       -2.00000       41.95739       21.46659        5.21827
      1132         2       -2.00000       41.95739       21.46659        2.24773
      1133         2       -2.00000       42.16607        7.93404        0.76247
      1134         2       -2.00000       42.16607        7.93404        3.73300
      1135         2       -2.00000       42.37475       24.40850        5.21827
      1136         2       -2.00000       42.37475       24.40850        2.24774
      1137         2       -2.00000       42.58383       10.87574        0.76247
      1138         2       -2.00000       42.58383       10.87574        3.73300
      1139         2       -2.00000       42.79322       27.35035        2.24774
      1140         2       -2.00000       42.79322       27.35035        5.21827
      1141         2       -2.00000       43.00277       13.81743        3.73300
      1142         2       -2.00000       43.00277       13.81743        0.76247
      1143         2       -2.00000       43.21233        0.28533        5.21827
      1144         2       -2.00000       43.21233        0.28533        2.24774
      1145         2       -2.00000       43.42148       16.75898        3.73300
      1146         2       -2.00000       43.42148       16.75898        0.76247
      1147         2       -2.00000       43.63040        3.22658        5.21827
      1148         2       -2.00000       43.63040        3.22658        2.24774
      1149         2       -2.00000       43.83860       19.70047        0.76247
      1150         2       -2.00000       43.83860       19.70050        3.73300
      1151         2       -2.00000       44.04712        6.16797        5.21828
      1152         2       -2.00000       44.04712        6.16797        2.24773
      1153         2       -2.00000       44.25516       22.64246        0.76247
      1154         2       -2.00000       44.25516       22.64249        3.73300
      1155         2       -2.00000       44.46400        9.10979        5.21828
      1156         2       -2.00000       44.46400        9.10979        2.24773
      1157         2       -2.00000       44.67292       25.58440        0.76247
      1158         2       -2.00000       44.67292       25.58443        3.73300
      1159         2       -2.00000       44.88255       12.05128        5.21827
      1160         2       -2.00000       44.88255       12.05128        2.24774
      1161         2       -2.00000       45.09242       28.52591        0.76247
      1162         2       -2.00000       45.09250       28.52588        3.73300
      1163         2       -2.00000       45.30230       14.99285        5.21827
      1164         2       -2.00000       45.30230       14.99285        2.24775
      1165         2       -2.00000       45.51209        1.46093        0.76247
      1166         2       -2.00000       45.51217        1.46093        3.73300
      1167         2       -2.00000       45.72061       17.93476        2.24775
      1168         2       -2.00000       45.72061       17.93476        5.21826
      1169         2       -2.00000       45.92913        4.40257        3.73300
      1170         2       -2.00000       45.92905        4.40260        0.76247
      1171         2       -2.00000       46.13622       20.87681        5.21827
      1172         2       -2.00000       46.13622       20.87681        2.24774
      1173         2       -2.00000       46.34458        7.34411        3.73300
      1174         2       -2.00000       46.34458        7.34420        0.76247
      1175         2       -2.00000       46.55270       23.81869        5.21831
      1176         2       -2.00000       46.55270       23.81869        2.24769
      1177         2       -2.00000       46.76217       10.28500        3.73300
      1178         2       -2.00000       46.76233       10.28503        0.76247
      1179         2       -2.00000       46.97173       26.75928        5.21838
      1180         2       -2.00000       46.97173       26.75928        2.24763
      1181         2       -2.00000       47.18184       13.22543        0.76247
      1182         2       -2.00000       47.18176       13.22546        3.73300
      1183         2       -2.00000       47.39234       29.70067        5.21838
      1184         2       -2.00000       47.39234       29.70067        2.24763
      1185         2       -2.00000       47.60198       16.16833        3.73300
      1186         2       -2.00000       47.60198       16.16833        0.76247
      1187         2       -2.00000       47.81169        2.63767        2.24764
      1188         2       -2.00000       47.81169        2.63767        5.21837
      1189         2       -2.00000       48.01886       19.11246        3.73300
      1190         2       -2.00000       48.01886       19.11249        0.76247
      1191         2       -2.00000       48.22674        5.58051        5.21834
      1192         2       -2.00000       48.22674        5.58051        2.24766
      1193         2       -2.00000       48.43295       22.05427        3.73300
      1194         2       -2.00000       48.43303       22.05415        0.76247
      1195         2       -2.00000       48.64251        8.51947        2.24787
      1196         2       -2.00000       48.64251        8.51947        5.21814
      1197         2       -2.00000       48.85174       24.99288        3.73300
      1198         2       -2.00000       48.85182       24.99291        0.76247
      1199         2       -2.00000       49.06193       11.45712        5.21804
      1200         2       -2.00000       49.06193       11.45712        2.24797
      1201         2       -2.00000       49.27101       27.93148        3.73300
      1202         2       -2.00000       49.27165       27.93175        0.76247
      1203         2       -2.00000       49.48048       14.39845        2.24783
      1204         2       -2.00000       49.48048       14.39845        5.21818
      1205         2       -2.00000       49.69067        0.87013        3.73300
      1206         2       -2.00000       49.69139        0.87001        0.76247
      1207         2       -2.00000       49.89983       17.34753        2.24781
      1208         2       -2.00000       49.89983       17.34753        5.21820
      1209         2       -2.00000       50.10930        3.81984        3.73300
      1210         2       -2.00000       50.10994        3.81927        0.76247
      1211         2       -2.00000       50.31623       20.29436        5.21807
      1212         2       -2.00000       50.31623       20.29436        2.24794
      1213         2       -2.00000       50.52539        6.75862        0.76247
      1214         2       -2.00000       50.52571        6.75895        3.73300
      1215         2       -2.00000       50.73256       23.22774        2.24786
      1216         2       -2.00000       50.73256       23.22774        5.21815
      1217         2       -2.00000       50.94346        9.68781        0.76247
      1218         2       -2.00000       50.94513        9.68853        3.73300
      1219         2       -2.00000       51.15397       26.16178        5.21798
      1220         2       -2.00000       51.15397       26.16178        2.24803
      1221         2       -2.00000       51.35971       12.62491        0.76247
      1222         2       -2.00000       51.36225       12.62569        3.73300
      1223         2       -2.00000       51.56751       29.10345        5.21698
      1224         2       -2.00000       51.56751       29.10345        2.24904
      1225         2       -2.00000       51.77213       15.57582        0.76247
      1226         2       -2.00000       51.77412       15.57555        3.73300
      1227         2       -2.00000       51.98383        2.05551        2.24907
      1228         2       -2.00000       51.98383        2.05551        5.21695
      1229         2       -2.00000       52.19323       18.53900        0.76247
      1230         2       -2.00000       52.19553       18.53687        3.73300
      1231         2       -2.00000       52.41034        5.00696        2.24772
      1232         2       -2.00000       52.41034        5.00696        5.21829
      1233         2       -2.00000       52.62204       21.47151        3.73300
      1234         2       -2.00000       52.62220       21.47305        0.76247
      1235         2       -2.00000       52.83485        7.92552        5.21880
      1236         2       -2.00000       52.83485        7.92552        2.24722
      1237         2       -2.00000       53.03733       24.38789        3.73300
      1238         2       -2.00000       53.03804       24.38879        0.76247
      1239         2       -2.00000       53.24807       10.84639        5.22146
      1240         2       -2.00000       53.24807       10.84639        2.24456
      1241         2       -2.00000       53.45317       27.32799        3.73300
      1242         2       -2.00000       53.45469       27.32976        0.76247
      1243         2       -2.00000       53.64976       13.79667        2.24238
      1244         2       -2.00000       53.64976       13.79667        5.22363
      1245         2       -2.00000       53.84373        0.28290        0.76247
      1246         2       -2.00000       53.85121        0.28071        3.73300
      1247         2       -2.00000       54.05010       16.77488        5.22374
      1248         2       -2.00000       54.05010       16.77488        2.24227
      1249         2       -2.00000       54.27190        3.25827        3.73300
      1250         2       -2.00000       54.27461        3.25565        0.76247
      1251         2       -2.00000       54.50508       19.72735        2.24566
      1252         2       -2.00000       54.50508       19.72735        5.22035
      1253         2       -2.00000       54.73952        6.17641        3.73300
      1254         2       -2.00000       54.74032        6.17497        0.76247
      1255         2       -2.00000       54.95305       22.62782        2.24870
      1256         2       -2.00000       54.95305       22.62782        5.21732
      1257         2       -2.00000       55.15115        9.07132        3.73300
      1258         2       -2.00000       55.15402        9.07669        0.76247
      1259         2       -2.00000       55.33502       25.53156        2.24466
      1260         2       -2.00000       55.33502       25.53156        5.22136
      1261         2       -2.00000       55.52111       11.99699        3.73300
      1262         2       -2.00000       55.55833       12.00999        0.76247
      1263         2       -2.00000       55.73647       28.52186        2.25090
      1264         2       -2.00000       55.73647       28.52186        5.21512
      1265         2       -2.00000       55.87604       15.00936        3.73300
      1266         2       -2.00000       55.92249       14.99849        0.76247
      1267         2       -2.00000       56.10110        1.50684        5.21110
      1268         2       -2.00000       56.10110        1.50684        2.25492
      1269         2       -2.00000       56.32791       17.98586        3.73300
      1270         2       -2.00000       56.34414       17.97224        0.76247
      1271         2       -2.00000       56.61366        4.41607        5.21669
      1272         2       -2.00000       56.61366        4.41607        2.24932
      1273         2       -2.00000       56.87888       20.87720        0.76247
      1274         2       -2.00000       56.88341       20.87756        3.73300
      1275         2       -2.00000       57.10951        7.31774        2.24725
      1276         2       -2.00000       57.10951        7.31774        5.21876
      1277         2       -2.00000       57.29687       23.75418        0.76247
      1278         2       -2.00000       57.30498       23.75694        3.73300
      1279         2       -2.00000       57.45775       10.20851        2.25208
      1280         2       -2.00000       57.45775       10.20851        5.21394
      1281         2       -2.00000       57.57363       26.69068        3.73301
      1282         2       -2.00000       57.57386       26.69749        0.76247
      1283         2       -2.00000       57.78684       13.22483        2.33977
      1284         2       -2.00000       57.78684       13.22483        5.12625
      1285         2       -2.00000       57.86143       29.82475        0.76247
      1286         2       -2.00000       58.05460       29.84335        3.73300
      1287         2       -2.00000       58.11576       16.25007        2.29233
      1288         2       -2.00000       58.11576       16.25007        5.17368
      1289         2       -2.00000       58.41868        2.65309        0.76247
      1290         2       -2.00000       58.43625        2.63011        3.73300
      1291         2       -2.00000       58.71356       19.08074        5.22026
      1292         2       -2.00000       58.71356       19.08074        2.24576
      1293         2       -2.00000       59.00352        5.50504        3.73301
      1294         2       -2.00000       59.00400        5.50174        0.76247
      1295         2       -2.00000       59.33332       21.93941        2.24784
      1296         2       -2.00000       59.33332       21.93941        5.21817
      1297         2       -2.00000       59.53548        8.42549        3.73301
      1298         2       -2.00000       59.55496        8.38978        0.76247
      1299         2       -2.00000       59.60904       11.32935        0.76247
      1300         2       -2.00000       59.62367       24.90085        5.22121
      1301         2       -2.00000       59.62367       24.90085        2.24481
      1302         2       -2.00000       59.64665       11.48886        3.73301
      1303         2       -2.00000       59.71600       27.80426        5.14232
      1304         2       -2.00000       59.71600       27.80426        2.32370
      1305         2       -2.00000       59.79346       14.16227        0.76247
      1306         2       -2.00000       61.58671       29.16553        3.73301
      1307         2       -2.00000       61.66417       12.80096        5.29424
      1308         2       -2.00000       61.66417       12.80096        2.17178
      1309         2       -2.00000       61.73352       26.49216        0.76247
      1310         2       -2.00000       61.75650        9.89755        5.21535
      1311         2       -2.00000       61.75650        9.89755        2.25067
      1312         2       -2.00000       61.77114       26.33264        3.73301
      1313         2       -2.00000       61.82522       23.39305        3.73301
      1314         2       -2.00000       61.84470       23.42878        0.76247
      1315         2       -2.00000       62.04686        6.93608        5.21838
      1316         2       -2.00000       62.04686        6.93608        2.24764
      1317         2       -2.00000       62.37618       20.50503        3.73301
      1318         2       -2.00000       62.37666       20.50833        0.76247
      1319         2       -2.00000       62.66661        4.07742        5.21629
      1320         2       -2.00000       62.66661        4.07742        2.24973
      1321         2       -2.00000       62.94392       17.63340        0.76247
      1322         2       -2.00000       62.96150       17.65639        3.73301
      1323         2       -2.00000       63.26442        1.24677        5.26287
      1324         2       -2.00000       63.26442        1.24677        2.20315
      1325         2       -2.00000       63.32565       14.84006        0.76247
      1326         2       -2.00000       63.51874       14.82145        3.73301
      1327         2       -2.00000       63.59342       28.22813        5.31031
      1328         2       -2.00000       63.59342       28.22813        2.15571
      1329         2       -2.00000       63.80631       11.69420        3.73301
      1330         2       -2.00000       63.80655       11.68736        0.76247
      1331         2       -2.00000       63.92242       25.21178        5.22262
      1332         2       -2.00000       63.92242       25.21178        2.24340
      1333         2       -2.00000       64.07519        8.75364        0.76247
      1334         2       -2.00000       64.08330        8.75088        3.73301
      1335         2       -2.00000       64.27067       22.32103        2.24822
      1336         2       -2.00000       64.27067       22.32103        5.21779
      1337         2       -2.00000       64.49677        5.87427        0.76247
      1338         2       -2.00000       64.50130        5.87391        3.73301
      1339         2       -2.00000       64.76652       19.41933        5.21986
      1340         2       -2.00000       64.76652       19.41933        2.24616
      1341         2       -2.00000       65.03604        2.96891        3.73301
      1342         2       -2.00000       65.05226        2.98256        0.76247
      1343         2       -2.00000       65.27907       16.51014        2.24056
      1344         2       -2.00000       65.27907       16.51014        5.22546
      1345         2       -2.00000       65.45769       30.00179        3.73301
      1346         2       -2.00000       65.50413        0.00606        0.76247
      1347         2       -2.00000       65.64370       13.51857        5.22144
      1348         2       -2.00000       65.64370       13.51857        2.24458
      1349         2       -2.00000       65.82184       27.01328        3.73301
      1350         2       -2.00000       65.85906       27.00029        0.76247
      1351         2       -2.00000       66.04523       10.52826        5.21520
      1352         2       -2.00000       66.04523       10.52826        2.25082
      1353         2       -2.00000       66.22616       24.07999        3.73301
      1354         2       -2.00000       66.22902       24.07459        0.76247
      1355         2       -2.00000       66.42712        7.62452        2.24678
      1356         2       -2.00000       66.42712        7.62452        5.21924
      1357         2       -2.00000       66.63986       21.17826        3.73301
      1358         2       -2.00000       66.64065       21.17970        0.76247
      1359         2       -2.00000       66.87510        4.72403        2.24982
      1360         2       -2.00000       66.87510        4.72403        5.21620
      1361         2       -2.00000       67.10557       18.25895        3.73301
      1362         2       -2.00000       67.10827       18.26156        0.76247
      1363         2       -2.00000       67.33007        1.77159        2.25321
      1364         2       -2.00000       67.33007        1.77159        5.21281
      1365         2       -2.00000       67.52897       15.28401        0.76247
      1366         2       -2.00000       67.53645       15.28620        3.73301
      1367         2       -2.00000       67.73041       28.79996        2.25310
      1368         2       -2.00000       67.73041       28.79996        5.21292
      1369         2       -2.00000       67.92549       12.32644        3.73301
      1370         2       -2.00000       67.92700       12.32470        0.76247
      1371         2       -2.00000       68.13210       25.84969        2.25093
      1372         2       -2.00000       68.13210       25.84969        5.21509
      1373         2       -2.00000       68.34213        9.38549        3.73301
      1374         2       -2.00000       68.34285        9.38456        0.76247
      1375         2       -2.00000       68.54532       22.92878        5.21776
      1376         2       -2.00000       68.54532       22.92878        2.24826
      1377         2       -2.00000       68.75798        6.46975        3.73301
      1378         2       -2.00000       68.75814        6.46822        0.76247
      1379         2       -2.00000       68.96984       20.01025        5.21827
      1380         2       -2.00000       68.96984       20.01025        2.24775
      1381         2       -2.00000       69.18464        3.53358        0.76247
      1382         2       -2.00000       69.18695        3.53568        3.73301
      1383         2       -2.00000       69.39634       17.05878        5.21960
      1384         2       -2.00000       69.39634       17.05878        2.24642
      1385         2       -2.00000       69.60605        0.57223        0.76247
      1386         2       -2.00000       69.60804        0.57250        3.73301
      1387         2       -2.00000       69.81267       14.10016        2.24645
      1388         2       -2.00000       69.81267       14.10016        5.21958
      1389         2       -2.00000       70.01792       27.62899        0.76247
      1390         2       -2.00000       70.02047       27.62818        3.73301
      1391         2       -2.00000       70.22621       11.15849        2.24745
      1392         2       -2.00000       70.22621       11.15849        5.21857
      1393         2       -2.00000       70.43504       24.69182        0.76247
      1394         2       -2.00000       70.43671       24.69110        3.73301
      1395         2       -2.00000       70.64762        8.22445        5.21840
      1396         2       -2.00000       70.64762        8.22445        2.24762
      1397         2       -2.00000       70.85447       21.76225        0.76247
      1398         2       -2.00000       70.85479       21.76192        3.73301
      1399         2       -2.00000       71.06394        5.29103        2.24753
      1400         2       -2.00000       71.06394        5.29103        5.21849
      1401         2       -2.00000       71.27024       18.82253        3.73301
      1402         2       -2.00000       71.27087       18.82313        0.76247
      1403         2       -2.00000       71.48035        2.34420        2.24767
      1404         2       -2.00000       71.48035        2.34420        5.21836
      1405         2       -2.00000       71.68879       15.87331        3.73301
      1406         2       -2.00000       71.68950       15.87343        0.76247
      1407         2       -2.00000       71.89969       29.40175        2.24765
      1408         2       -2.00000       71.89969       29.40175        5.21837
      1409         2       -2.00000       72.10853       12.92843        3.73301
      1410         2       -2.00000       72.10925       12.92819        0.76247
      1411         2       -2.00000       72.31824       26.46038        5.21852
      1412         2       -2.00000       72.31824       26.46038        2.24750
      1413         2       -2.00000       72.52835        9.98961        3.73301
      1414         2       -2.00000       72.52843        9.98958        0.76247
      1415         2       -2.00000       72.73767       23.52277        2.24760
      1416         2       -2.00000       72.73767       23.52277        5.21842
      1417         2       -2.00000       72.94714        7.05086        3.73301
      1418         2       -2.00000       72.94722        7.05098        0.76247
      1419         2       -2.00000       73.15343       20.58380        2.24781
      1420         2       -2.00000       73.15343       20.58380        5.21821
      1421         2       -2.00000       73.36132        4.10916        0.76247
      1422         2       -2.00000       73.36132        4.10916        3.73301
      1423         2       -2.00000       73.56849       17.64096        2.24784
      1424         2       -2.00000       73.56849       17.64096        5.21818
      1425         2       -2.00000       73.77820        1.16504        3.73301
      1426         2       -2.00000       73.77820        1.16504        0.76247
      1427         2       -2.00000       73.98783       14.69738        2.24784
      1428         2       -2.00000       73.98783       14.69738        5.21818
      1429         2       -2.00000       74.19834       28.22870        3.73301
      1430         2       -2.00000       74.19842       28.22876        0.76247
      1431         2       -2.00000       74.40845       11.75595        5.21818
      1432         2       -2.00000       74.40845       11.75595        2.24785
      1433         2       -2.00000       74.61784       25.28832        3.73301
      1434         2       -2.00000       74.61800       25.28829        0.76247
      1435         2       -2.00000       74.82748        8.81540        5.21824
      1436         2       -2.00000       74.82748        8.81540        2.24778
      1437         2       -2.00000       75.03560       22.34738        0.76247
      1438         2       -2.00000       75.03560       22.34747        3.73301
      1439         2       -2.00000       75.24396        5.87352        5.21828
      1440         2       -2.00000       75.24396        5.87352        2.24774
      1441         2       -2.00000       75.45105       19.40583        0.76247
      1442         2       -2.00000       75.45113       19.40586        3.73301
      1443         2       -2.00000       75.65957        2.93146        5.21829
      1444         2       -2.00000       75.65957        2.93146        2.24773
      1445         2       -2.00000       75.86801       16.46423        0.76247
      1446         2       -2.00000       75.86809       16.46423        3.73301
      1447         2       -2.00000       76.07788       29.99615        5.21829
      1448         2       -2.00000       76.07788       29.99615        2.24773
      1449         2       -2.00000       76.28767       13.52259        0.76247
      1450         2       -2.00000       76.28775       13.52259        3.73301
      1451         2       -2.00000       76.49762       27.05457        2.24773
      1452         2       -2.00000       76.49762       27.05457        5.21828
      1453         2       -2.00000       76.70734       10.58110        3.73302
      1454         2       -2.00000       76.70726       10.58110        0.76248
      1455         2       -2.00000       76.91617       24.11308        2.24775
      1456         2       -2.00000       76.91617       24.11308        5.21828
      1457         2       -2.00000       77.12501        7.63917        3.73302
      1458         2       -2.00000       77.12501        7.63917        0.76248
      1459         2       -2.00000       77.33305       21.17127        2.24774
      1460         2       -2.00000       77.33305       21.17127        5.21828
      1461         2       -2.00000       77.54157        4.69717        3.73302
      1462         2       -2.00000       77.54157        4.69717        0.76248
      1463         2       -2.00000       77.74977       18.22987        2.24773
      1464         2       -2.00000       77.74977       18.22987        5.21828
      1465         2       -2.00000       77.95869        1.75566        3.73301
      1466         2       -2.00000       77.95869        1.75566        0.76247
      1467         2       -2.00000       78.16785       15.28860        2.24773
      1468         2       -2.00000       78.16785       15.28860        5.21828
      1469         2       -2.00000       78.37740       28.82073        3.73301
      1470         2       -2.00000       78.37740       28.82073        0.76247
      1471         2       -2.00000       78.58696       12.34702        2.24773
      1472         2       -2.00000       78.58696       12.34702        5.21829
      1473         2       -2.00000       78.79635       25.87903        3.73301
      1474         2       -2.00000       78.79635       25.87903        0.76247
      1475         2       -2.00000       79.00543        9.40518        2.24774
      1476         2       -2.00000       79.00543        9.40518        5.21829
      1477         2       -2.00000       79.21410       22.93731        3.73301
      1478         2       -2.00000       79.21410       22.93734        0.76247
      1479         2       -2.00000       79.42278        6.46330        2.24775
      1480         2       -2.00000       79.42278        6.46327        5.21829
