# Supplementary material for: Quantitative prediction of grain boundary thermal conductivities from local atomic environments
Source: Nat Commun. 2020 Apr 15;11:1854. doi: 10.1038/s41467-020-15619-9 (PMC7160158; doi:10.1038/s41467-020-15619-9)
Supplement: Supplementary file 4 — Supplementary Data 1 [file 41467_2020_15619_MOESM4_ESM.zip › MgO_GBs/sym_tilt/standard_pressure/110/s51_551.lmp]

LAMMPS data file

      1088          atoms
         0          bonds
         0         angles
         0      dihedrals
         0      impropers
         2     atom types
         0     bond types
         0    angle types
         0 dihedral types
         0 improper types

      0.0000000     80.6417450 xlo xhi
      0.0000000     21.2782840 ylo yhi
      0.0000000      5.9663450 zlo zhi
      0.0000000      0.0000000      0.0000000 xy xz yz

Masses

1                24.30500 # Mg
2                15.99940 # O

Atoms

         1         1        2.00000        0.58070       17.99534        5.30626
         2         1        2.00000        0.58054       17.99564        2.32321
         3         1        2.00000        0.58078        7.35637        3.81475
         4         1        2.00000        0.58054        7.35652        0.83146
         5         1        2.00000        1.16084        3.17808        3.81462
         6         1        2.00000        1.16084       13.81725        5.30640
         7         1        2.00000        1.16172        3.17702        0.83164
         8         1        2.00000        1.16172       13.81616        2.32303
         9         1        2.00000        1.76823       20.28867        3.81459
        10         1        2.00000        1.76823        9.64955        5.30644
        11         1        2.00000        1.76597       20.28944        0.83173
        12         1        2.00000        1.76597        9.65034        2.32293
        13         1        2.00000        2.33909       16.11683        3.81445
        14         1        2.00000        2.33909        5.47769        5.30657
        15         1        2.00000        2.33934       16.11692        0.83186
        16         1        2.00000        2.33934        5.47780        2.32281
        17         1        2.00000        2.94350       11.93712        3.81439
        18         1        2.00000        2.94350        1.29798        5.30665
        19         1        2.00000        2.94407       11.93652        0.83183
        20         1        2.00000        2.94407        1.29736        2.32285
        21         1        2.00000        3.53106       18.41884        2.32352
        22         1        2.00000        3.53106        7.77970        0.83118
        23         1        2.00000        3.53114        7.78157        3.81498
        24         1        2.00000        3.53114       18.42072        5.30606
        25         1        2.00000        4.09281       14.22741        5.30649
        26         1        2.00000        4.09281        3.58826        3.81457
        27         1        2.00000        4.09442       14.22315        2.32301
        28         1        2.00000        4.09442        3.58401        0.83171
        29         1        2.00000        4.72601       10.07314        2.32428
        30         1        2.00000        4.72593       20.71228        0.83049
        31         1        2.00000        4.73819       10.07148        5.30500
        32         1        2.00000        4.73811       20.71062        3.81610
        33         1        2.00000        5.27074       16.53970        3.81795
        34         1        2.00000        5.27074        5.90055        5.30319
        35         1        2.00000        5.27163       16.54167        0.82862
        36         1        2.00000        5.27163        5.90253        2.32619
        37         1        2.00000        5.90435       12.33377        0.83484
        38         1        2.00000        5.90459        1.69488        5.30964
        39         1        2.00000        5.90459       12.33402        3.81153
        40         1        2.00000        5.90427        1.69462        2.32001
        41         1        2.00000        6.48126       18.87397        2.32760
        42         1        2.00000        6.48126        8.23482        0.82731
        43         1        2.00000        6.49061        8.22438        3.81867
        44         1        2.00000        6.49061       18.86352        5.30256
        45         1        2.00000        6.99099       14.63161        2.32244
        46         1        2.00000        6.99099        3.99247        0.83249
        47         1        2.00000        6.99591       14.61241        5.30738
        48         1        2.00000        6.99591        3.97327        3.81389
        49         1        2.00000        7.71790       10.47081        2.32325
        50         1        2.00000        7.71782       21.10995        0.83173
        51         1        2.00000        7.78080       10.48779        5.30640
        52         1        2.00000        7.78080       21.12693        3.81494
        53         1        2.00000        8.16506       17.01761        3.79118
        54         1        2.00000        8.16514        6.37846        5.33017
        55         1        2.00000        8.16570       17.02833        0.85588
        56         1        2.00000        8.16570        6.38919        2.29913
        57         1        2.00000        8.87140        2.04784        5.38802
        58         1        2.00000        8.87309       12.68784        0.91398
        59         1        2.00000        8.87132       12.68699        3.73336
        60         1        2.00000        8.87301        2.04867        2.24108
        61         1        2.00000        9.49460       19.31275        5.29314
        62         1        2.00000        9.49460        8.67360        3.82829
        63         1        2.00000        9.50153        8.67720        0.81736
        64         1        2.00000        9.50161       19.31634        2.33775
        65         1        2.00000        9.72378       15.20533        5.30680
        66         1        2.00000        9.72378        4.56619        3.81463
        67         1        2.00000        9.80507       14.90220        2.32422
        68         1        2.00000        9.80515        4.26306        0.83087
        69         1        2.00000       10.86414       10.90797        2.32517
        70         1        2.00000       10.86414        0.26881        0.82998
        71         1        2.00000       11.00865       17.30533        0.83285
        72         1        2.00000       11.00865        6.66619        2.32232
        73         1        2.00000       11.01945       17.30533        3.81602
        74         1        2.00000       11.01945        6.66619        5.30549
        75         1        2.00000       11.16396       10.90797        5.30834
        76         1        2.00000       11.16388        0.26883        3.81314
        77         1        2.00000       12.22295       14.90222        5.30745
        78         1        2.00000       12.22295        4.26308        3.81411
        79         1        2.00000       12.30432       15.20538        2.32369
        80         1        2.00000       12.30432        4.56623        0.83152
        81         1        2.00000       12.52649       19.31636        5.32098
        82         1        2.00000       12.52649        8.67720        3.80059
        83         1        2.00000       12.53342       19.31275        2.31006
        84         1        2.00000       12.53342        8.67360        0.84519
        85         1        2.00000       13.15501       12.68786        3.89725
        86         1        2.00000       13.15670        2.04786        2.40497
        87         1        2.00000       13.15501        2.04872        5.22435
        88         1        2.00000       13.15670       12.68703        0.75029
        89         1        2.00000       13.86240       17.02835        3.83919
        90         1        2.00000       13.86240        6.38923        5.28242
        91         1        2.00000       13.86296       17.01765        0.80815
        92         1        2.00000       13.86296        6.37848        2.34712
        93         1        2.00000       14.24722       21.12695        0.83194
        94         1        2.00000       14.24730       10.48781        2.32338
        95         1        2.00000       14.31020       21.10999        3.81507
        96         1        2.00000       14.31020       10.47085        5.30657
        97         1        2.00000       15.03219       14.61246        2.32442
        98         1        2.00000       15.03219        3.97332        0.83092
        99         1        2.00000       15.03710       14.63165        5.30582
       100         1        2.00000       15.03710        3.99251        3.81587
       101         1        2.00000       15.53749       18.86356        2.31964
       102         1        2.00000       15.53749        8.22442        0.83572
       103         1        2.00000       15.54676       18.87401        5.31101
       104         1        2.00000       15.54684        8.23487        3.81069
       105         1        2.00000       16.12351        1.69492        2.32677
       106         1        2.00000       16.12383       12.33381        3.81829
       107         1        2.00000       16.12351       12.33406        0.82862
       108         1        2.00000       16.12375        1.69467        5.30344
       109         1        2.00000       16.75647       16.54172        3.81211
       110         1        2.00000       16.75647        5.90257        5.30964
       111         1        2.00000       16.75735       16.53974        0.83510
       112         1        2.00000       16.75735        5.90060        2.32031
       113         1        2.00000       17.28991       20.71066        0.83328
       114         1        2.00000       17.28999       10.07152        2.32216
       115         1        2.00000       17.30209       20.71232        3.81400
       116         1        2.00000       17.30217       10.07318        5.30778
       117         1        2.00000       17.93368       14.22319        5.30656
       118         1        2.00000       17.93368        3.58405        3.81525
       119         1        2.00000       17.93529       14.22745        2.32370
       120         1        2.00000       17.93529        3.58831        0.83177
       121         1        2.00000       18.49696       18.42078        2.32331
       122         1        2.00000       18.49696        7.78164        0.83219
       123         1        2.00000       18.49704       18.41891        5.30711
       124         1        2.00000       18.49712        7.77977        3.81472
       125         1        2.00000       19.08403       11.93656        3.81542
       126         1        2.00000       19.08403        1.29742        5.30644
       127         1        2.00000       19.08459        1.29804        2.32389
       128         1        2.00000       19.08459       11.93718        0.83163
       129         1        2.00000       19.68876       16.11698        3.81548
       130         1        2.00000       19.68876        5.47784        5.30640
       131         1        2.00000       19.68900       16.11690        0.83174
       132         1        2.00000       19.68900        5.47775        2.32382
       133         1        2.00000       20.25987       20.28876        0.83188
       134         1        2.00000       20.25987        9.64962        2.32371
       135         1        2.00000       20.26213       20.28952        3.81538
       136         1        2.00000       20.26213        9.65038        5.30653
       137         1        2.00000       20.86637       13.81622        5.30667
       138         1        2.00000       20.86637        3.17708        3.81527
       139         1        2.00000       20.86718       13.81729        2.32369
       140         1        2.00000       20.86718        3.17815        0.83191
       141         1        2.00000       21.44732       17.99558        2.32358
       142         1        2.00000       21.44732        7.35643        0.83204
       143         1        2.00000       21.44756       17.99573        5.30686
       144         1        2.00000       21.44756        7.35656        3.81510
       145         1        2.00000       22.03584       11.52357        3.81523
       146         1        2.00000       22.03584       11.52347        0.83196
       147         1        2.00000       22.03584        0.88433        2.32369
       148         1        2.00000       22.03584        0.88443        5.30675
       149         1        2.00000       22.63073       15.69852        0.83200
       150         1        2.00000       22.63073       15.69854        3.81528
       151         1        2.00000       22.63073        5.05936        2.32366
       152         1        2.00000       22.63073        5.05940        5.30672
       153         1        2.00000       23.21394       19.87051        0.83210
       154         1        2.00000       23.21394        9.23137        2.32359
       155         1        2.00000       23.21442       19.87068        3.81523
       156         1        2.00000       23.21442        9.23154        5.30680
       157         1        2.00000       23.80875       13.40170        5.30681
       158         1        2.00000       23.80875        2.76256        3.81522
       159         1        2.00000       23.80907       13.40191        2.32363
       160         1        2.00000       23.80907        2.76277        0.83207
       161         1        2.00000       24.39566       17.57635        2.32365
       162         1        2.00000       24.39566        6.93721        0.83206
       163         1        2.00000       24.39574       17.57637        5.30684
       164         1        2.00000       24.39574        6.93723        3.81520
       165         1        2.00000       24.98459       11.10763        3.81524
       166         1        2.00000       24.98459       11.10763        0.83203
       167         1        2.00000       24.98459        0.46848        2.32368
       168         1        2.00000       24.98459        0.46848        5.30681
       169         1        2.00000       25.57593       15.28074        0.83206
       170         1        2.00000       25.57593       15.28072        3.81526
       171         1        2.00000       25.57593        4.64160        2.32366
       172         1        2.00000       25.57593        4.64158        5.30680
       173         1        2.00000       26.16333       19.45293        0.83208
       174         1        2.00000       26.16341       19.45297        3.81524
       175         1        2.00000       26.16333        8.81378        2.32363
       176         1        2.00000       26.16341        8.81383        5.30681
       177         1        2.00000       26.75443       12.98535        5.30681
       178         1        2.00000       26.75451       12.98539        2.32365
       179         1        2.00000       26.75443        2.34621        3.81524
       180         1        2.00000       26.75451        2.34625        0.83207
       181         1        2.00000       27.34312       17.15834        2.32365
       182         1        2.00000       27.34320       17.15836        5.30682
       183         1        2.00000       27.34312        6.51920        0.83205
       184         1        2.00000       27.34320        6.51922        3.81522
       185         1        2.00000       27.93237       10.69083        0.83204
       186         1        2.00000       27.93228       10.69083        3.81522
       187         1        2.00000       27.93237        0.05168        2.32365
       188         1        2.00000       27.93228        0.05168        5.30681
       189         1        2.00000       28.52250       14.86333        0.83205
       190         1        2.00000       28.52250       14.86333        3.81522
       191         1        2.00000       28.52250        4.22419        2.32363
       192         1        2.00000       28.52250        4.22419        5.30679
       193         1        2.00000       29.11119       19.03551        3.81521
       194         1        2.00000       29.11119       19.03551        0.83205
       195         1        2.00000       29.11119        8.39637        5.30678
       196         1        2.00000       29.11119        8.39637        2.32360
       197         1        2.00000       29.70108       12.56844        2.32360
       198         1        2.00000       29.70116        1.92928        0.83202
       199         1        2.00000       29.70108       12.56842        5.30677
       200         1        2.00000       29.70108        1.92928        3.81519
       201         1        2.00000       30.29049       16.74082        2.32360
       202         1        2.00000       30.29049       16.74082        5.30677
       203         1        2.00000       30.29049        6.10168        0.83200
       204         1        2.00000       30.29049        6.10168        3.81517
       205         1        2.00000       30.87958       20.91285        2.32358
       206         1        2.00000       30.87958       20.91285        5.30675
       207         1        2.00000       30.87958       10.27371        3.81515
       208         1        2.00000       30.87958       10.27371        0.83198
       209         1        2.00000       31.46947       14.44608        0.83198
       210         1        2.00000       31.46947       14.44608        3.81514
       211         1        2.00000       31.46947        3.80694        2.32355
       212         1        2.00000       31.46947        3.80694        5.30672
       213         1        2.00000       32.05856       18.61812        3.81513
       214         1        2.00000       32.05856        7.97897        5.30669
       215         1        2.00000       32.05856       18.61812        0.83197
       216         1        2.00000       32.05856        7.97897        2.32353
       217         1        2.00000       32.64797       12.15137        2.32352
       218         1        2.00000       32.64797        1.51223        0.83194
       219         1        2.00000       32.64789       12.15137        5.30668
       220         1        2.00000       32.64789        1.51223        3.81510
       221         1        2.00000       33.23787       16.32342        2.32350
       222         1        2.00000       33.23787       16.32342        5.30666
       223         1        2.00000       33.23787        5.68428        0.83191
       224         1        2.00000       33.23787        5.68428        3.81507
       225         1        2.00000       33.82655       20.49560        2.32347
       226         1        2.00000       33.82655        9.85646        3.81505
       227         1        2.00000       33.82655        9.85646        0.83189
       228         1        2.00000       33.82655       20.49560        5.30665
       229         1        2.00000       34.41669       14.02896        0.83187
       230         1        2.00000       34.41669        3.38982        2.32344
       231         1        2.00000       34.41669       14.02896        3.81502
       232         1        2.00000       34.41669        3.38982        5.30662
       233         1        2.00000       35.00586       18.20059        3.81501
       234         1        2.00000       35.00586        7.56145        5.30658
       235         1        2.00000       35.00586       18.20059        0.83185
       236         1        2.00000       35.00586        7.56145        2.32341
       237         1        2.00000       35.59454       11.73444        2.32339
       238         1        2.00000       35.59454        1.09530        0.83182
       239         1        2.00000       35.59446       11.73442        5.30656
       240         1        2.00000       35.59446        1.09526        3.81498
       241         1        2.00000       36.18564       15.90601        5.30654
       242         1        2.00000       36.18564        5.26686        3.81496
       243         1        2.00000       36.18556       15.90596        2.32338
       244         1        2.00000       36.18556        5.26682        0.83179
       245         1        2.00000       36.77304        9.43907        3.81492
       246         1        2.00000       36.77304       20.07821        2.32334
       247         1        2.00000       36.77304       20.07821        5.30655
       248         1        2.00000       36.77304        9.43907        0.83179
       249         1        2.00000       37.36438        2.97304        2.32333
       250         1        2.00000       37.36438       13.61219        3.81492
       251         1        2.00000       37.36438        2.97304        5.30653
       252         1        2.00000       37.36438       13.61219        0.83179
       253         1        2.00000       37.95323        7.14344        2.32336
       254         1        2.00000       37.95339       17.78260        3.81495
       255         1        2.00000       37.95339        7.14346        5.30649
       256         1        2.00000       37.95331       17.78258        0.83174
       257         1        2.00000       38.54022       11.31811        2.32334
       258         1        2.00000       38.53998        0.67873        3.81494
       259         1        2.00000       38.53998       11.31788        5.30649
       260         1        2.00000       38.54022        0.67897        0.83176
       261         1        2.00000       39.13463       15.48827        2.32335
       262         1        2.00000       39.13504        4.84930        3.81496
       263         1        2.00000       39.13504       15.48844        5.30647
       264         1        2.00000       39.13463        4.84913        0.83174
       265         1        2.00000       39.71824       19.66041        2.32328
       266         1        2.00000       39.71824        9.02129        3.81488
       267         1        2.00000       39.71824       19.66043        5.30655
       268         1        2.00000       39.71824        9.02127        0.83182
       269         1        2.00000       40.31321        2.55708        2.32330
       270         1        2.00000       40.31321        2.55718        5.30656
       271         1        2.00000       40.31321       13.19632        3.81487
       272         1        2.00000       40.31321       13.19622        0.83180
       273         1        2.00000       40.90141        6.72409        2.32341
       274         1        2.00000       40.90165       17.36338        3.81496
       275         1        2.00000       40.90165        6.72424        5.30646
       276         1        2.00000       40.90141       17.36323        0.83168
       277         1        2.00000       41.48268       10.90359        2.32325
       278         1        2.00000       41.48179        0.26336        3.81483
       279         1        2.00000       41.48179       10.90250        5.30660
       280         1        2.00000       41.48268        0.26445        0.83185
       281         1        2.00000       42.08685       15.06941        2.32314
       282         1        2.00000       42.08910        4.43105        3.81479
       283         1        2.00000       42.08910       15.07020        5.30664
       284         1        2.00000       42.08685        4.43027        0.83195
       285         1        2.00000       42.66029       19.24195        2.32301
       286         1        2.00000       42.66005        8.60292        3.81466
       287         1        2.00000       42.66005       19.24206        5.30675
       288         1        2.00000       42.66029        8.60281        0.83207
       289         1        2.00000       43.26494        2.14409        2.32304
       290         1        2.00000       43.26446       12.78263        3.81459
       291         1        2.00000       43.26446        2.14349        5.30681
       292         1        2.00000       43.26494       12.78323        0.83202
       293         1        2.00000       43.85193       16.94005        0.83134
       294         1        2.00000       43.85201       16.93817        3.81514
       295         1        2.00000       43.85193        6.30090        2.32369
       296         1        2.00000       43.85201        6.29903        5.30623
       297         1        2.00000       44.41368       21.13149        3.81470
       298         1        2.00000       44.41368       10.49234        5.30663
       299         1        2.00000       44.41538       21.13574        0.83185
       300         1        2.00000       44.41530       10.49660        2.32315
       301         1        2.00000       45.04688       14.64661        2.32438
       302         1        2.00000       45.04688        4.00747        0.83057
       303         1        2.00000       45.05906       14.64827        5.30509
       304         1        2.00000       45.05906        4.00913        3.81619
       305         1        2.00000       45.59170       18.81920        5.30323
       306         1        2.00000       45.59170        8.18005        3.81800
       307         1        2.00000       45.59250       18.81724        2.32623
       308         1        2.00000       45.59250        8.17810        0.82867
       309         1        2.00000       46.22522        1.74684        2.32003
       310         1        2.00000       46.22546       12.38573        3.81156
       311         1        2.00000       46.22522       12.38598        0.83483
       312         1        2.00000       46.22546        1.74661        5.30965
       313         1        2.00000       46.80221       16.48495        0.82725
       314         1        2.00000       46.80221        5.84580        2.32754
       315         1        2.00000       46.81148        5.85623        5.30251
       316         1        2.00000       46.81148       16.49537        3.81862
       317         1        2.00000       47.31187       20.72728        0.83241
       318         1        2.00000       47.31187       10.08814        2.32236
       319         1        2.00000       47.31679       20.74650        3.81381
       320         1        2.00000       47.31679       10.10736        5.30730
       321         1        2.00000       48.03877       14.24894        2.32312
       322         1        2.00000       48.03877        3.60980        0.83160
       323         1        2.00000       48.10167       14.23198        5.30624
       324         1        2.00000       48.10167        3.59282        3.81479
       325         1        2.00000       48.48601        7.70214        3.79102
       326         1        2.00000       48.48601       18.34131        5.32999
       327         1        2.00000       48.48657       18.33056        2.29896
       328         1        2.00000       48.48657        7.69144        0.85571
       329         1        2.00000       49.19235       12.03276        3.73317
       330         1        2.00000       49.19404        1.39279        2.24088
       331         1        2.00000       49.19227        1.39364        5.38782
       332         1        2.00000       49.19396       12.03193        0.91378
       333         1        2.00000       49.81547       16.04619        3.82802
       334         1        2.00000       49.81547        5.40702        5.29289
       335         1        2.00000       49.82249       16.04257        0.81710
       336         1        2.00000       49.82249        5.40343        2.33748
       337         1        2.00000       50.04465       20.15358        3.81437
       338         1        2.00000       50.04465        9.51444        5.30654
       339         1        2.00000       50.12602       20.45669        0.83061
       340         1        2.00000       50.12602        9.81754        2.32396
       341         1        2.00000       51.18509        3.17268        0.82966
       342         1        2.00000       51.18509       13.81182        2.32491
       343         1        2.00000       51.32952       18.05360        2.32198
       344         1        2.00000       51.32952        7.41446        0.83251
       345         1        2.00000       51.34033       18.05360        5.30514
       346         1        2.00000       51.34033        7.41446        3.81568
       347         1        2.00000       51.48475        3.17266        3.81277
       348         1        2.00000       51.48467       13.81182        5.30801
       349         1        2.00000       52.54382       20.45667        3.81371
       350         1        2.00000       52.54382        9.81754        5.30706
       351         1        2.00000       52.62519       20.15356        0.83112
       352         1        2.00000       52.62519        9.51441        2.32330
       353         1        2.00000       52.84736       16.04257        3.80017
       354         1        2.00000       52.84736        5.40343        5.32057
       355         1        2.00000       52.85437       16.04617        0.84477
       356         1        2.00000       52.85437        5.40702        2.30964
       357         1        2.00000       53.47588        1.39279        5.22388
       358         1        2.00000       53.47757       12.03276        0.74984
       359         1        2.00000       53.47580       12.03191        3.89679
       360         1        2.00000       53.47749        1.39362        2.40451
       361         1        2.00000       54.18327       18.33056        5.28196
       362         1        2.00000       54.18327        7.69142        3.83873
       363         1        2.00000       54.18383        7.70214        0.80769
       364         1        2.00000       54.18383       18.34129        2.34666
       365         1        2.00000       54.56809       14.23196        2.32288
       366         1        2.00000       54.56817        3.59282        0.83144
       367         1        2.00000       54.63107       14.24892        5.30607
       368         1        2.00000       54.63107        3.60978        3.81456
       369         1        2.00000       55.35306       20.74648        0.83039
       370         1        2.00000       55.35306       10.10733        2.32389
       371         1        2.00000       55.35798       20.72726        3.81533
       372         1        2.00000       55.35798       10.08814        5.30529
       373         1        2.00000       55.85836       16.49535        0.83517
       374         1        2.00000       55.85836        5.85621        2.31909
       375         1        2.00000       55.86763       16.48492        3.81014
       376         1        2.00000       55.86763        5.84578        5.31046
       377         1        2.00000       56.44438       12.38573        0.82804
       378         1        2.00000       56.44462        1.74684        5.30286
       379         1        2.00000       56.44438        1.74659        2.32618
       380         1        2.00000       56.44462       12.38598        3.81770
       381         1        2.00000       57.07734       18.81720        5.30904
       382         1        2.00000       57.07734        8.17807        3.81150
       383         1        2.00000       57.07815       18.81917        2.31970
       384         1        2.00000       57.07823        8.18003        0.83450
       385         1        2.00000       57.61079       14.64825        2.32152
       386         1        2.00000       57.61087        4.00911        0.83266
       387         1        2.00000       57.62296       14.64659        5.30714
       388         1        2.00000       57.62296        4.00745        3.81337
       389         1        2.00000       58.25455       21.13572        3.81458
       390         1        2.00000       58.25455       10.49658        5.30589
       391         1        2.00000       58.25616       21.13146        0.83111
       392         1        2.00000       58.25616       10.49232        2.32304
       393         1        2.00000       58.81783        6.29901        2.32262
       394         1        2.00000       58.81783       16.93815        0.83150
       395         1        2.00000       58.81791       16.94002        3.81403
       396         1        2.00000       58.81791        6.30088        5.30642
       397         1        2.00000       59.40490        2.14406        5.30572
       398         1        2.00000       59.40490       12.78321        3.81470
       399         1        2.00000       59.40547       12.78261        0.83091
       400         1        2.00000       59.40547        2.14345        2.32318
       401         1        2.00000       60.00955       19.24193        5.30566
       402         1        2.00000       60.00955        8.60279        3.81474
       403         1        2.00000       60.00988       19.24204        2.32307
       404         1        2.00000       60.00988        8.60290        0.83099
       405         1        2.00000       60.58074       15.07015        2.32293
       406         1        2.00000       60.58074        4.43101        0.83111
       407         1        2.00000       60.58300       15.06939        5.30576
       408         1        2.00000       60.58300        4.43025        3.81461
       409         1        2.00000       61.18717        0.26440        3.81448
       410         1        2.00000       61.18717       10.90355        5.30587
       411         1        2.00000       61.18805        0.26334        0.83112
       412         1        2.00000       61.18805       10.90248        2.32289
       413         1        2.00000       61.76819       17.36334        0.83123
       414         1        2.00000       61.76819        6.72419        2.32276
       415         1        2.00000       61.76843       17.36321        3.81428
       416         1        2.00000       61.76843        6.72407        5.30604
       417         1        2.00000       62.35671        2.55705        5.30591
       418         1        2.00000       62.35663       13.19630        0.83112
       419         1        2.00000       62.35663        2.55716        2.32285
       420         1        2.00000       62.35671       13.19620        3.81439
       421         1        2.00000       62.95161       19.66041        2.32281
       422         1        2.00000       62.95161        9.02127        0.83114
       423         1        2.00000       62.95161       19.66037        5.30586
       424         1        2.00000       62.95161        9.02123        3.81442
       425         1        2.00000       63.53481       15.48840        2.32271
       426         1        2.00000       63.53481        4.84928        0.83122
       427         1        2.00000       63.53521       15.48823        5.30592
       428         1        2.00000       63.53521        4.84909        3.81435
       429         1        2.00000       64.12962        0.67893        3.81433
       430         1        2.00000       64.12962       11.31807        5.30592
       431         1        2.00000       64.12994        0.67871        0.83118
       432         1        2.00000       64.12986       11.31786        2.32274
       433         1        2.00000       64.71645       17.78258        0.83116
       434         1        2.00000       64.71645        7.14344        2.32275
       435         1        2.00000       64.71661       17.78254        3.81430
       436         1        2.00000       64.71661        7.14340        5.30595
       437         1        2.00000       65.30546        2.97302        5.30591
       438         1        2.00000       65.30546        2.97300        2.32278
       439         1        2.00000       65.30546       13.61214        0.83113
       440         1        2.00000       65.30546       13.61217        3.81433
       441         1        2.00000       65.89681       20.07817        2.32275
       442         1        2.00000       65.89681        9.43903        0.83115
       443         1        2.00000       65.89681       20.07819        5.30589
       444         1        2.00000       65.89681        9.43905        3.81435
       445         1        2.00000       66.48420        5.26684        0.83118
       446         1        2.00000       66.48420       15.90599        2.32273
       447         1        2.00000       66.48428        5.26680        3.81434
       448         1        2.00000       66.48428       15.90594        5.30590
       449         1        2.00000       67.07530        1.09528        3.81434
       450         1        2.00000       67.07538        1.09524        0.83117
       451         1        2.00000       67.07530       11.73442        5.30591
       452         1        2.00000       67.07538       11.73438        2.32275
       453         1        2.00000       67.66399        7.56143        2.32276
       454         1        2.00000       67.66399        7.56141        5.30594
       455         1        2.00000       67.66399       18.20057        0.83117
       456         1        2.00000       67.66399       18.20055        3.81433
       457         1        2.00000       68.25316        3.38980        2.32278
       458         1        2.00000       68.25316        3.38980        5.30593
       459         1        2.00000       68.25316       14.02894        0.83117
       460         1        2.00000       68.25316       14.02894        3.81434
       461         1        2.00000       68.84329       20.49558        2.32277
       462         1        2.00000       68.84329        9.85644        0.83119
       463         1        2.00000       68.84329       20.49558        5.30593
       464         1        2.00000       68.84329        9.85644        3.81436
       465         1        2.00000       69.43206        5.68426        3.81438
       466         1        2.00000       69.43206        5.68426        0.83121
       467         1        2.00000       69.43206       16.32340        5.30594
       468         1        2.00000       69.43206       16.32340        2.32278
       469         1        2.00000       70.02195        1.51218        0.83122
       470         1        2.00000       70.02195        1.51221        3.81439
       471         1        2.00000       70.02195       12.15133        2.32279
       472         1        2.00000       70.02195       12.15135        5.30597
       473         1        2.00000       70.61128        7.97895        2.32282
       474         1        2.00000       70.61128        7.97895        5.30599
       475         1        2.00000       70.61128       18.61809        0.83123
       476         1        2.00000       70.61128       18.61809        3.81439
       477         1        2.00000       71.20045        3.80692        2.32284
       478         1        2.00000       71.20045        3.80692        5.30601
       479         1        2.00000       71.20045       14.44606        0.83124
       480         1        2.00000       71.20045       14.44606        3.81442
       481         1        2.00000       71.79035       20.91283        2.32285
       482         1        2.00000       71.79027       10.27369        0.83128
       483         1        2.00000       71.79027       10.27369        3.81445
       484         1        2.00000       71.79035       20.91283        5.30603
       485         1        2.00000       72.37943        6.10165        3.81447
       486         1        2.00000       72.37943        6.10165        0.83130
       487         1        2.00000       72.37943       16.74080        5.30604
       488         1        2.00000       72.37943       16.74080        2.32287
       489         1        2.00000       72.96876        1.92924        0.83132
       490         1        2.00000       72.96876       12.56840        2.32289
       491         1        2.00000       72.96876        1.92926        3.81449
       492         1        2.00000       72.96876       12.56840        5.30607
       493         1        2.00000       73.55866        8.39633        2.32293
       494         1        2.00000       73.55866        8.39633        5.30610
       495         1        2.00000       73.55866       19.03547        0.83134
       496         1        2.00000       73.55866       19.03547        3.81451
       497         1        2.00000       74.14742        4.22416        5.30613
       498         1        2.00000       74.14742        4.22414        2.32295
       499         1        2.00000       74.14742       14.86329        0.83137
       500         1        2.00000       74.14742       14.86331        3.81453
       501         1        2.00000       74.73756        0.05164        2.32297
       502         1        2.00000       74.73756       10.69078        0.83140
       503         1        2.00000       74.73756       10.69078        3.81456
       504         1        2.00000       74.73756        0.05164        5.30615
       505         1        2.00000       75.32673        6.51916        3.81459
       506         1        2.00000       75.32673       17.15830        5.30617
       507         1        2.00000       75.32665        6.51916        0.83143
       508         1        2.00000       75.32673       17.15830        2.32300
       509         1        2.00000       75.91541        2.34616        0.83146
       510         1        2.00000       75.91541       12.98531        2.32303
       511         1        2.00000       75.91533        2.34621        3.81462
       512         1        2.00000       75.91533       12.98535        5.30620
       513         1        2.00000       76.50652        8.81374        5.30622
       514         1        2.00000       76.50644        8.81378        2.32306
       515         1        2.00000       76.50652       19.45288        3.81465
       516         1        2.00000       76.50644       19.45291        0.83148
       517         1        2.00000       77.09391        4.64154        5.30626
       518         1        2.00000       77.09383       15.28068        0.83152
       519         1        2.00000       77.09383       15.28068        3.81465
       520         1        2.00000       77.09391        4.64154        2.32306
       521         1        2.00000       77.68518       11.10756        3.81467
       522         1        2.00000       77.68518        0.46842        5.30631
       523         1        2.00000       77.68518       11.10756        0.83154
       524         1        2.00000       77.68526        0.46842        2.32309
       525         1        2.00000       78.27418        6.93715        3.81471
       526         1        2.00000       78.27418       17.57627        5.30629
       527         1        2.00000       78.27410        6.93717        0.83151
       528         1        2.00000       78.27410       17.57631        2.32314
       529         1        2.00000       78.86077        2.76271        3.81471
       530         1        2.00000       78.86077       13.40187        5.30629
       531         1        2.00000       78.86109        2.76250        0.83153
       532         1        2.00000       78.86109       13.40164        2.32313
       533         1        2.00000       79.45583       19.87043        3.81474
       534         1        2.00000       79.45583        9.23131        5.30627
       535         1        2.00000       79.45542       19.87062        0.83153
       536         1        2.00000       79.45542        9.23148        2.32313
       537         1        2.00000       80.03903       15.69844        3.81467
       538         1        2.00000       80.03911        5.05932        5.30635
       539         1        2.00000       80.03903       15.69848        0.83161
       540         1        2.00000       80.03911        5.05934        2.32306
       541         1        2.00000       80.63400       11.52342        3.81465
       542         1        2.00000       80.63400        0.88426        5.30637
       543         1        2.00000       80.63400       11.52353        0.83158
       544         1        2.00000       80.63400        0.88437        2.32309
       545         2       -2.00000        0.28958        9.44054        3.81489
       546         2       -2.00000        0.28958       20.07959        5.30612
       547         2       -2.00000        0.28958        9.44069        0.83133
       548         2       -2.00000        0.28958       20.07981        2.32334
       549         2       -2.00000        0.86875        5.26844        3.81459
       550         2       -2.00000        0.86875       15.90765        5.30643
       551         2       -2.00000        0.86900        5.26799        0.83164
       552         2       -2.00000        0.86900       15.90713        2.32303
       553         2       -2.00000        1.47139        1.09258        3.81468
       554         2       -2.00000        1.47139       11.73174        5.30634
       555         2       -2.00000        1.46462        1.09128        0.83161
       556         2       -2.00000        1.46462       11.73044        2.32306
       557         2       -2.00000        2.05475       18.20570        3.81453
       558         2       -2.00000        2.05475        7.56658        5.30649
       559         2       -2.00000        2.05532       18.20681        0.83180
       560         2       -2.00000        2.05532        7.56769        2.32287
       561         2       -2.00000        2.62957       14.02188        3.81610
       562         2       -2.00000        2.62957        3.38274        5.30493
       563         2       -2.00000        2.62957       14.02154        0.83017
       564         2       -2.00000        2.62957        3.38240        2.32450
       565         2       -2.00000        3.24583        9.86219        3.81582
       566         2       -2.00000        3.24583       20.50131        5.30521
       567         2       -2.00000        3.24639        9.86165        0.83035
       568         2       -2.00000        3.24639       20.50078        2.32434
       569         2       -2.00000        3.80702       16.32642        5.30659
       570         2       -2.00000        3.80702        5.68728        3.81445
       571         2       -2.00000        3.80734       16.32359        2.32297
       572         2       -2.00000        3.80734        5.68447        0.83174
       573         2       -2.00000        4.41014       12.13898        2.32350
       574         2       -2.00000        4.41014        1.49982        0.83125
       575         2       -2.00000        4.44296       12.14511        5.30594
       576         2       -2.00000        4.44296        1.50595        3.81514
       577         2       -2.00000        5.00366        7.99653        5.30622
       578         2       -2.00000        5.00366       18.63567        3.81489
       579         2       -2.00000        5.00438       18.63959        0.83176
       580         2       -2.00000        5.00438        8.00044        2.32302
       581         2       -2.00000        5.55235       14.41565        0.82799
       582         2       -2.00000        5.55251       14.41629        3.81848
       583         2       -2.00000        5.55235        3.77651        2.32684
       584         2       -2.00000        5.55251        3.77715        5.30268
       585         2       -2.00000        6.22030       10.29520        0.82958
       586         2       -2.00000        6.22030       20.93434        2.32529
       587         2       -2.00000        6.22167       20.93268        5.30447
       588         2       -2.00000        6.22167       10.29354        3.81672
       589         2       -2.00000        6.71722       16.75112        2.32287
       590         2       -2.00000        6.71722        6.11197        0.83204
       591         2       -2.00000        6.72584       16.75229        5.30708
       592         2       -2.00000        6.72584        6.11314        3.81417
       593         2       -2.00000        7.35324       12.50752        2.32320
       594         2       -2.00000        7.35324        1.86836        0.83177
       595         2       -2.00000        7.51388       12.52625        5.30646
       596         2       -2.00000        7.51388        1.88709        3.81487
       597         2       -2.00000        7.94321        8.47744        2.31986
       598         2       -2.00000        7.94321       19.11658        0.83513
       599         2       -2.00000        7.94805        8.46405        5.30915
       600         2       -2.00000        7.94805       19.10320        3.81217
       601         2       -2.00000        8.40690       14.76409        3.83481
       602         2       -2.00000        8.40690        4.12492        5.28655
       603         2       -2.00000        8.40787       14.76343        0.81233
       604         2       -2.00000        8.40787        4.12428        2.34269
       605         2       -2.00000        9.30364        0.07479        5.28061
       606         2       -2.00000        9.30356       10.71394        3.84077
       607         2       -2.00000        9.30832       10.71738        0.80276
       608         2       -2.00000        9.30832        0.07824        2.35234
       609         2       -2.00000        9.53605       17.23758        5.30464
       610         2       -2.00000        9.53605        6.59844        3.81678
       611         2       -2.00000        9.55250       17.25458        2.32658
       612         2       -2.00000        9.55250        6.61546        0.82850
       613         2       -2.00000       10.20949       12.83651        2.32507
       614         2       -2.00000       10.20949        2.19737        0.83004
       615         2       -2.00000       10.98905        8.75635        2.32325
       616         2       -2.00000       10.98905       19.39550        0.83191
       617         2       -2.00000       11.01332       15.33343        0.83242
       618         2       -2.00000       11.01332        4.69429        2.32272
       619         2       -2.00000       11.01469       15.33341        3.81560
       620         2       -2.00000       11.01469        4.69429        5.30590
       621         2       -2.00000       11.03905       19.39550        3.81508
       622         2       -2.00000       11.03905        8.75635        5.30641
       623         2       -2.00000       11.81853        2.19739        3.81325
       624         2       -2.00000       11.81853       12.83653        5.30830
       625         2       -2.00000       12.47560       17.25460        5.30983
       626         2       -2.00000       12.47560        6.61546        3.81174
       627         2       -2.00000       12.49205       17.23760        2.32155
       628         2       -2.00000       12.49205        6.59846        0.83368
       629         2       -2.00000       12.71978       10.71740        3.78600
       630         2       -2.00000       12.71978        0.07826        5.33559
       631         2       -2.00000       12.72446        0.07479        2.29757
       632         2       -2.00000       12.72446       10.71396        0.85772
       633         2       -2.00000       13.62023       14.76347        3.79564
       634         2       -2.00000       13.62023        4.12433        5.32598
       635         2       -2.00000       13.62120        4.12497        2.30351
       636         2       -2.00000       13.62112       14.76411        0.85178
       637         2       -2.00000       14.08005       19.10322        0.82918
       638         2       -2.00000       14.08005        8.46408        2.32613
       639         2       -2.00000       14.08489       19.11662        3.81847
       640         2       -2.00000       14.08489        8.47748        5.30317
       641         2       -2.00000       14.51422       12.52627        2.32344
       642         2       -2.00000       14.51414        1.88713        0.83187
       643         2       -2.00000       14.67486       12.50755        5.30654
       644         2       -2.00000       14.67486        1.86840        3.81512
       645         2       -2.00000       15.30217       16.75233        2.32415
       646         2       -2.00000       15.30225        6.11319        0.83121
       647         2       -2.00000       15.31080       16.75116        5.30628
       648         2       -2.00000       15.31088        6.11202        3.81542
       649         2       -2.00000       15.80643       20.93272        2.32158
       650         2       -2.00000       15.80643       10.29358        0.83380
       651         2       -2.00000       15.80780       10.29524        3.81299
       652         2       -2.00000       15.80780       20.93438        5.30872
       653         2       -2.00000       16.47551       14.41634        0.83561
       654         2       -2.00000       16.47559        3.77719        2.31980
       655         2       -2.00000       16.47575       14.41570        3.81145
       656         2       -2.00000       16.47575        3.77655        5.31029
       657         2       -2.00000       17.02371       18.63965        3.81527
       658         2       -2.00000       17.02371        8.00051        5.30650
       659         2       -2.00000       17.02444       18.63571        0.83207
       660         2       -2.00000       17.02444        7.99657        2.32336
       661         2       -2.00000       17.58522       12.14516        2.32312
       662         2       -2.00000       17.58514        1.50601        0.83233
       663         2       -2.00000       17.61796       12.13903        5.30702
       664         2       -2.00000       17.61796        1.49988        3.81478
       665         2       -2.00000       18.22076       16.32366        5.30654
       666         2       -2.00000       18.22076        5.68451        3.81527
       667         2       -2.00000       18.22108       16.32649        2.32383
       668         2       -2.00000       18.22108        5.68734        0.83165
       669         2       -2.00000       18.78170       20.50084        5.30793
       670         2       -2.00000       18.78170        9.86170        3.81391
       671         2       -2.00000       18.78227       20.50137        2.32247
       672         2       -2.00000       18.78227        9.86223        0.83304
       673         2       -2.00000       19.39853       14.02194        0.83337
       674         2       -2.00000       19.39853       14.02160        3.81378
       675         2       -2.00000       19.39853        3.38246        5.30810
       676         2       -2.00000       19.39853        3.38278        2.32218
       677         2       -2.00000       19.97278       18.20689        3.81544
       678         2       -2.00000       19.97278        7.56775        5.30647
       679         2       -2.00000       19.97327       18.20578        0.83183
       680         2       -2.00000       19.97327        7.56664        2.32374
       681         2       -2.00000       20.55671       11.73178        2.32362
       682         2       -2.00000       20.55671        1.09264        0.83198
       683         2       -2.00000       20.56348       11.73048        5.30668
       684         2       -2.00000       20.56348        1.09136        3.81525
       685         2       -2.00000       21.15910       15.90720        5.30668
       686         2       -2.00000       21.15910        5.26806        3.81527
       687         2       -2.00000       21.15926       15.90765        2.32373
       688         2       -2.00000       21.15926        5.26850        0.83189
       689         2       -2.00000       21.73843       20.07974        2.32344
       690         2       -2.00000       21.73851       20.07987        5.30700
       691         2       -2.00000       21.73843        9.44060        0.83219
       692         2       -2.00000       21.73851        9.44073        3.81496
       693         2       -2.00000       22.33712       13.60953        0.83229
       694         2       -2.00000       22.33712        2.97038        2.32337
       695         2       -2.00000       22.33720       13.60953        3.81495
       696         2       -2.00000       22.33720        2.97038        5.30704
       697         2       -2.00000       22.92169       17.78584        3.81531
       698         2       -2.00000       22.92169        7.14669        5.30670
       699         2       -2.00000       22.92185       17.78560        0.83200
       700         2       -2.00000       22.92185        7.14646        2.32368
       701         2       -2.00000       23.50965       11.31592        2.32360
       702         2       -2.00000       23.50965        0.67678        0.83209
       703         2       -2.00000       23.51110       11.31564        5.30681
       704         2       -2.00000       23.51102        0.67650        3.81522
       705         2       -2.00000       24.10309       15.48951        5.30681
       706         2       -2.00000       24.10317       15.48957        2.32366
       707         2       -2.00000       24.10309        4.85036        3.81523
       708         2       -2.00000       24.10317        4.85043        0.83204
       709         2       -2.00000       24.68903       19.66175        2.32362
       710         2       -2.00000       24.68903       19.66177        5.30688
       711         2       -2.00000       24.68903        9.02261        0.83209
       712         2       -2.00000       24.68903        9.02263        3.81517
       713         2       -2.00000       25.28143       13.19369        0.83212
       714         2       -2.00000       25.28151       13.19366        3.81517
       715         2       -2.00000       25.28143        2.55454        2.32359
       716         2       -2.00000       25.28151        2.55452        5.30688
       717         2       -2.00000       25.86947       17.36727        3.81526
       718         2       -2.00000       25.86947       17.36723        0.83207
       719         2       -2.00000       25.86947        6.72813        5.30679
       720         2       -2.00000       25.86947        6.72809        2.32365
       721         2       -2.00000       26.45840       10.89933        2.32363
       722         2       -2.00000       26.45840        0.26019        0.83208
       723         2       -2.00000       26.45872       10.89927        5.30681
       724         2       -2.00000       26.45872        0.26013        3.81524
       725         2       -2.00000       27.04910       15.07200        2.32365
       726         2       -2.00000       27.04910       15.07200        5.30681
       727         2       -2.00000       27.04910        4.43286        0.83205
       728         2       -2.00000       27.04910        4.43286        3.81523
       729         2       -2.00000       27.63738       19.24421        2.32364
       730         2       -2.00000       27.63738       19.24423        5.30683
       731         2       -2.00000       27.63738        8.60507        0.83205
       732         2       -2.00000       27.63738        8.60509        3.81520
       733         2       -2.00000       28.22776       12.77693        0.83206
       734         2       -2.00000       28.22776       12.77693        3.81520
       735         2       -2.00000       28.22776        2.13779        2.32362
       736         2       -2.00000       28.22776        2.13779        5.30681
       737         2       -2.00000       28.81676       16.94956        3.81522
       738         2       -2.00000       28.81684       16.94954        0.83204
       739         2       -2.00000       28.81676        6.31042        5.30678
       740         2       -2.00000       28.81684        6.31042        2.32362
       741         2       -2.00000       29.40593       21.12144        0.83204
       742         2       -2.00000       29.40593       10.48230        2.32360
       743         2       -2.00000       29.40601       21.12142        3.81520
       744         2       -2.00000       29.40601       10.48228        5.30677
       745         2       -2.00000       29.99591       14.65469        2.32360
       746         2       -2.00000       29.99591       14.65469        5.30677
       747         2       -2.00000       29.99591        4.01555        3.81518
       748         2       -2.00000       29.99591        4.01555        0.83201
       749         2       -2.00000       30.58491       18.82681        2.32359
       750         2       -2.00000       30.58491       18.82681        5.30676
       751         2       -2.00000       30.58491        8.18767        0.83199
       752         2       -2.00000       30.58491        8.18767        3.81516
       753         2       -2.00000       31.17457       12.35990        0.83198
       754         2       -2.00000       31.17457       12.35990        3.81514
       755         2       -2.00000       31.17449        1.72075        2.32356
       756         2       -2.00000       31.17449        1.72075        5.30673
       757         2       -2.00000       31.76414       16.53212        3.81514
       758         2       -2.00000       31.76414       16.53212        0.83197
       759         2       -2.00000       31.76414        5.89298        5.30670
       760         2       -2.00000       31.76414        5.89298        2.32354
       761         2       -2.00000       32.35315       20.70424        0.83195
       762         2       -2.00000       32.35315       10.06510        2.32352
       763         2       -2.00000       32.35315       20.70424        3.81512
       764         2       -2.00000       32.35315       10.06510        5.30669
       765         2       -2.00000       32.94304       14.23749        5.30667
       766         2       -2.00000       32.94304        3.59835        3.81509
       767         2       -2.00000       32.94304       14.23751        2.32351
       768         2       -2.00000       32.94304        3.59837        0.83192
       769         2       -2.00000       33.53221       18.40938        2.32349
       770         2       -2.00000       33.53221        7.77023        0.83189
       771         2       -2.00000       33.53221       18.40940        5.30666
       772         2       -2.00000       33.53221        7.77025        3.81505
       773         2       -2.00000       34.12130       11.94286        0.83186
       774         2       -2.00000       34.12130       11.94286        3.81505
       775         2       -2.00000       34.12130        1.30372        2.32347
       776         2       -2.00000       34.12130        1.30372        5.30662
       777         2       -2.00000       34.71167       16.11473        3.81503
       778         2       -2.00000       34.71159        5.47558        5.30659
       779         2       -2.00000       34.71167       16.11473        0.83185
       780         2       -2.00000       34.71167        5.47558        2.32344
       781         2       -2.00000       35.29988       20.28693        0.83184
       782         2       -2.00000       35.29988        9.64781        2.32340
       783         2       -2.00000       35.29988       20.28693        3.81499
       784         2       -2.00000       35.29988        9.64779        5.30657
       785         2       -2.00000       35.89058       13.82048        5.30655
       786         2       -2.00000       35.89058        3.18134        3.81498
       787         2       -2.00000       35.89033       13.82054        2.32339
       788         2       -2.00000       35.89033        3.18140        0.83180
       789         2       -2.00000       36.47950       17.99170        5.30656
       790         2       -2.00000       36.47958       17.99166        2.32335
       791         2       -2.00000       36.47958        7.35252        0.83179
       792         2       -2.00000       36.47950        7.35256        3.81493
       793         2       -2.00000       37.06754       11.52611        3.81498
       794         2       -2.00000       37.06754        0.88696        5.30647
       795         2       -2.00000       37.06754        0.88699        2.32341
       796         2       -2.00000       37.06754       11.52613        0.83170
       797         2       -2.00000       37.65994        5.05804        2.32340
       798         2       -2.00000       37.65994       15.69720        3.81498
       799         2       -2.00000       37.65994        5.05806        5.30646
       800         2       -2.00000       37.65994       15.69718        0.83171
       801         2       -2.00000       38.24588        9.23031        2.32332
       802         2       -2.00000       38.24588       19.86936        3.81492
       803         2       -2.00000       38.24588        9.23022        5.30651
       804         2       -2.00000       38.24596       19.86945        0.83177
       805         2       -2.00000       38.83795       13.40417        2.32335
       806         2       -2.00000       38.83932        2.76473        3.81495
       807         2       -2.00000       38.83932       13.40387        5.30647
       808         2       -2.00000       38.83795        2.76503        0.83174
       809         2       -2.00000       39.42728       17.57312        2.32325
       810         2       -2.00000       39.42712        6.93419        3.81487
       811         2       -2.00000       39.42712       17.57333        5.30656
       812         2       -2.00000       39.42728        6.93398        0.83184
       813         2       -2.00000       40.01185        0.47114        2.32359
       814         2       -2.00000       40.01193       11.11029        3.81518
       815         2       -2.00000       40.01193        0.47114        5.30625
       816         2       -2.00000       40.01185       11.11029        0.83150
       817         2       -2.00000       40.61054        4.63994        2.32355
       818         2       -2.00000       40.61054       15.27921        3.81511
       819         2       -2.00000       40.61054        4.64007        5.30632
       820         2       -2.00000       40.61054       15.27908        0.83154
       821         2       -2.00000       41.18995        8.81261        2.32325
       822         2       -2.00000       41.18971       19.45131        3.81480
       823         2       -2.00000       41.18971        8.81217        5.30662
       824         2       -2.00000       41.18995       19.45176        0.83185
       825         2       -2.00000       41.78549       12.98931        2.32327
       826         2       -2.00000       41.79226        2.34887        3.81489
       827         2       -2.00000       41.79226       12.98803        5.30654
       828         2       -2.00000       41.78549        2.35017        0.83182
       829         2       -2.00000       42.37627       17.15206        2.32307
       830         2       -2.00000       42.37570        6.51403        3.81474
       831         2       -2.00000       42.37570       17.15317        5.30668
       832         2       -2.00000       42.37627        6.51292        0.83201
       833         2       -2.00000       42.95052        0.05907        2.32469
       834         2       -2.00000       42.95052       10.69787        3.81631
       835         2       -2.00000       42.95044        0.05873        5.30510
       836         2       -2.00000       42.95052       10.69821        0.83038
       837         2       -2.00000       43.56735        4.21895        2.32452
       838         2       -2.00000       43.56678       14.85756        3.81601
       839         2       -2.00000       43.56670        4.21842        5.30538
       840         2       -2.00000       43.56735       14.85809        0.83053
       841         2       -2.00000       44.12797       19.03247        3.81459
       842         2       -2.00000       44.12797        8.39333        5.30675
       843         2       -2.00000       44.12829       19.03528        0.83189
       844         2       -2.00000       44.12829        8.39613        2.32313
       845         2       -2.00000       44.73109        1.94164        0.83136
       846         2       -2.00000       44.73101       12.58079        2.32362
       847         2       -2.00000       44.76383        1.93549        3.81525
       848         2       -2.00000       44.76383       12.57466        5.30604
       849         2       -2.00000       45.32453       16.72324        5.30629
       850         2       -2.00000       45.32453        6.08410        3.81496
       851         2       -2.00000       45.32534       16.71931        2.32309
       852         2       -2.00000       45.32534        6.08016        0.83183
       853         2       -2.00000       45.87322       20.94324        2.32686
       854         2       -2.00000       45.87322       10.30409        0.82802
       855         2       -2.00000       45.87346       20.94262        5.30271
       856         2       -2.00000       45.87346       10.30348        3.81851
       857         2       -2.00000       46.54117        3.78541        2.32528
       858         2       -2.00000       46.54117       14.42455        0.82955
       859         2       -2.00000       46.54263       14.42621        3.81671
       860         2       -2.00000       46.54254        3.78707        5.30446
       861         2       -2.00000       47.03817       18.60777        0.83198
       862         2       -2.00000       47.03817        7.96863        2.32281
       863         2       -2.00000       47.04680       18.60660        3.81410
       864         2       -2.00000       47.04680        7.96746        5.30702
       865         2       -2.00000       47.67411        1.57310        0.83165
       866         2       -2.00000       47.67411       12.21225        2.32308
       867         2       -2.00000       47.83475        1.55438        3.81471
       868         2       -2.00000       47.83475       12.19352        5.30631
       869         2       -2.00000       48.26417       16.24231        2.31973
       870         2       -2.00000       48.26417        5.60317        0.83500
       871         2       -2.00000       48.26892       16.25572        5.30900
       872         2       -2.00000       48.26892        5.61657        3.81204
       873         2       -2.00000       48.72786        9.95568        3.83464
       874         2       -2.00000       48.72777       20.59483        5.28637
       875         2       -2.00000       48.72882       20.59549        2.34250
       876         2       -2.00000       48.72882        9.95632        0.81216
       877         2       -2.00000       49.62451       14.00583        3.84060
       878         2       -2.00000       49.62443        3.36669        5.28039
       879         2       -2.00000       49.62927        3.36322        2.35215
       880         2       -2.00000       49.62927       14.00237        0.80247
       881         2       -2.00000       49.85692       18.12133        3.81654
       882         2       -2.00000       49.85692        7.48219        5.30439
       883         2       -2.00000       49.87337       18.10433        0.82825
       884         2       -2.00000       49.87337        7.46519        2.32634
       885         2       -2.00000       50.53044        1.24412        0.82976
       886         2       -2.00000       50.53044       11.88324        2.32483
       887         2       -2.00000       51.30992       15.96344        2.32292
       888         2       -2.00000       51.30992        5.32429        0.83158
       889         2       -2.00000       51.33420       20.02548        2.32239
       890         2       -2.00000       51.33428        9.38634        0.83210
       891         2       -2.00000       51.33557       20.02550        5.30557
       892         2       -2.00000       51.33557        9.38634        3.81527
       893         2       -2.00000       51.35984       15.96344        5.30608
       894         2       -2.00000       51.35992        5.32429        3.81474
       895         2       -2.00000       52.13940        1.24410        3.81284
       896         2       -2.00000       52.13940       11.88326        5.30790
       897         2       -2.00000       52.79647       18.10431        3.81133
       898         2       -2.00000       52.79647        7.46517        5.30943
       899         2       -2.00000       52.81292       18.12133        0.83327
       900         2       -2.00000       52.81292        7.48219        2.32113
       901         2       -2.00000       53.04058        3.36322        5.33517
       902         2       -2.00000       53.04058       14.00237        3.78549
       903         2       -2.00000       53.04533       14.00583        0.85726
       904         2       -2.00000       53.04533        3.36667        2.29708
       905         2       -2.00000       53.94102       20.59544        5.32551
       906         2       -2.00000       53.94102        9.95632        3.79517
       907         2       -2.00000       53.94199        9.95568        0.85131
       908         2       -2.00000       53.94199       20.59483        2.30303
       909         2       -2.00000       54.40092       16.25569        2.32563
       910         2       -2.00000       54.40092        5.61655        0.82870
       911         2       -2.00000       54.40568       16.24229        5.30267
       912         2       -2.00000       54.40568        5.60315        3.81797
       913         2       -2.00000       54.83510        1.55436        0.83137
       914         2       -2.00000       54.83502       12.19350        2.32295
       915         2       -2.00000       54.99573        1.57308        3.81461
       916         2       -2.00000       54.99573       12.21222        5.30603
       917         2       -2.00000       55.62305       18.60658        0.83066
       918         2       -2.00000       55.62305        7.96746        2.32360
       919         2       -2.00000       55.63168       18.60775        3.81488
       920         2       -2.00000       55.63168        7.96861        5.30573
       921         2       -2.00000       56.12730       14.42621        0.83323
       922         2       -2.00000       56.12730        3.78705        2.32102
       923         2       -2.00000       56.12867        3.78539        5.30816
       924         2       -2.00000       56.12867       14.42453        3.81242
       925         2       -2.00000       56.79638       20.94260        2.31920
       926         2       -2.00000       56.79638       10.30346        0.83501
       927         2       -2.00000       56.79663       20.94321        5.30970
       928         2       -2.00000       56.79663       10.30407        3.81086
       929         2       -2.00000       57.34459       16.71928        5.30587
       930         2       -2.00000       57.34459        6.08014        3.81465
       931         2       -2.00000       57.34531       16.72320        2.32274
       932         2       -2.00000       57.34531        6.08406        0.83145
       933         2       -2.00000       57.90601        1.93549        0.83169
       934         2       -2.00000       57.90601       12.57461        2.32247
       935         2       -2.00000       57.93884        1.94162        3.81413
       936         2       -2.00000       57.93884       12.58076        5.30637
       937         2       -2.00000       58.54163       19.03525        3.81459
       938         2       -2.00000       58.54163        8.39611        5.30586
       939         2       -2.00000       58.54196       19.03245        0.83097
       940         2       -2.00000       58.54196        8.39330        2.32316
       941         2       -2.00000       59.10258        4.21893        5.30722
       942         2       -2.00000       59.10258       14.85807        3.81321
       943         2       -2.00000       59.10314       14.85754        0.83234
       944         2       -2.00000       59.10314        4.21840        2.32177
       945         2       -2.00000       59.71941        0.05871        2.32145
       946         2       -2.00000       59.71932        0.05905        5.30736
       947         2       -2.00000       59.71941       10.69819        3.81305
       948         2       -2.00000       59.71941       10.69785        0.83263
       949         2       -2.00000       60.29366       17.15204        5.30571
       950         2       -2.00000       60.29366        6.51290        3.81467
       951         2       -2.00000       60.29414       17.15315        2.32298
       952         2       -2.00000       60.29414        6.51401        0.83106
       953         2       -2.00000       60.87758        2.34885        0.83120
       954         2       -2.00000       60.87758       12.98799        2.32283
       955         2       -2.00000       60.88436        2.35014        3.81446
       956         2       -2.00000       60.88436       12.98929        5.30589
       957         2       -2.00000       61.47990       19.45171        3.81446
       958         2       -2.00000       61.47990        8.81257        5.30588
       959         2       -2.00000       61.48014       19.45127        0.83108
       960         2       -2.00000       61.48014        8.81212        2.32292
       961         2       -2.00000       62.05931       15.27917        0.83136
       962         2       -2.00000       62.05939       15.27904        3.81414
       963         2       -2.00000       62.05931        4.64003        2.32261
       964         2       -2.00000       62.05939        4.63990        5.30617
       965         2       -2.00000       62.65791        0.47110        2.32252
       966         2       -2.00000       62.65791       11.11024        0.83143
       967         2       -2.00000       62.65807        0.47110        5.30619
       968         2       -2.00000       62.65807       11.11024        3.81410
       969         2       -2.00000       63.24256       17.57308        5.30583
       970         2       -2.00000       63.24256        6.93395        3.81445
       971         2       -2.00000       63.24272       17.57331        2.32281
       972         2       -2.00000       63.24272        6.93417        0.83113
       973         2       -2.00000       63.83052        2.76471        0.83121
       974         2       -2.00000       63.83052       13.40385        2.32272
       975         2       -2.00000       63.83189        2.76499        3.81434
       976         2       -2.00000       63.83189       13.40413        5.30592
       977         2       -2.00000       64.42396       19.86941        3.81433
       978         2       -2.00000       64.42396        9.23026        5.30591
       979         2       -2.00000       64.42396       19.86934        0.83115
       980         2       -2.00000       64.42396        9.23020        2.32277
       981         2       -2.00000       65.00991       15.69716        0.83119
       982         2       -2.00000       65.00991       15.69716        3.81427
       983         2       -2.00000       65.00991        5.05802        2.32272
       984         2       -2.00000       65.00991        5.05802        5.30598
       985         2       -2.00000       65.60230        0.88694        2.32269
       986         2       -2.00000       65.60230        0.88696        5.30597
       987         2       -2.00000       65.60230       11.52608        0.83121
       988         2       -2.00000       65.60230       11.52611        3.81427
       989         2       -2.00000       66.19026        7.35250        3.81436
       990         2       -2.00000       66.19034        7.35254        0.83117
       991         2       -2.00000       66.19026       17.99164        5.30588
       992         2       -2.00000       66.19034       17.99168        2.32274
       993         2       -2.00000       66.77927        3.18129        0.83118
       994         2       -2.00000       66.77927       13.82044        2.32273
       995         2       -2.00000       66.77951        3.18136        3.81434
       996         2       -2.00000       66.77951       13.82050        5.30591
       997         2       -2.00000       67.36997       20.28691        3.81434
       998         2       -2.00000       67.36997        9.64777        5.30592
       999         2       -2.00000       67.36997       20.28691        0.83116
      1000         2       -2.00000       67.36997        9.64777        2.32276
      1001         2       -2.00000       67.95825        5.47556        2.32276
      1002         2       -2.00000       67.95825        5.47554        5.30594
      1003         2       -2.00000       67.95825       16.11470        0.83117
      1004         2       -2.00000       67.95825       16.11468        3.81432
      1005         2       -2.00000       68.54855        1.30370        2.32276
      1006         2       -2.00000       68.54863        1.30370        5.30595
      1007         2       -2.00000       68.54855       11.94284        0.83120
      1008         2       -2.00000       68.54863       11.94284        3.81434
      1009         2       -2.00000       69.13764        7.77021        0.83120
      1010         2       -2.00000       69.13764        7.77021        3.81437
      1011         2       -2.00000       69.13764       18.40935        2.32277
      1012         2       -2.00000       69.13764       18.40935        5.30593
      1013         2       -2.00000       69.72680        3.59833        0.83122
      1014         2       -2.00000       69.72680       14.23747        2.32278
      1015         2       -2.00000       69.72688        3.59835        3.81439
      1016         2       -2.00000       69.72688       14.23749        5.30595
      1017         2       -2.00000       70.31678       10.06508        5.30598
      1018         2       -2.00000       70.31678       20.70422        0.83122
      1019         2       -2.00000       70.31678       20.70422        3.81439
      1020         2       -2.00000       70.31678       10.06508        2.32281
      1021         2       -2.00000       70.90579        5.89296        2.32283
      1022         2       -2.00000       70.90579        5.89296        5.30600
      1023         2       -2.00000       70.90579       16.53210        0.83124
      1024         2       -2.00000       70.90579       16.53210        3.81440
      1025         2       -2.00000       71.49536        1.72073        2.32285
      1026         2       -2.00000       71.49536        1.72073        5.30601
      1027         2       -2.00000       71.49536       12.35987        0.83126
      1028         2       -2.00000       71.49536       12.35987        3.81443
      1029         2       -2.00000       72.08493        8.18765        3.81446
      1030         2       -2.00000       72.08493        8.18765        0.83129
      1031         2       -2.00000       72.08501       18.82679        5.30602
      1032         2       -2.00000       72.08501       18.82679        2.32286
      1033         2       -2.00000       72.67394        4.01551        0.83131
      1034         2       -2.00000       72.67394       14.65465        2.32288
      1035         2       -2.00000       72.67394        4.01553        3.81448
      1036         2       -2.00000       72.67402       14.65467        5.30604
      1037         2       -2.00000       73.26391       10.48226        5.30608
      1038         2       -2.00000       73.26391       21.12140        3.81450
      1039         2       -2.00000       73.26383       21.12140        0.83133
      1040         2       -2.00000       73.26383       10.48226        2.32292
      1041         2       -2.00000       73.85308        6.31037        2.32294
      1042         2       -2.00000       73.85308        6.31037        5.30612
      1043         2       -2.00000       73.85308       16.94952        0.83136
      1044         2       -2.00000       73.85308       16.94952        3.81451
      1045         2       -2.00000       74.44217        2.13774        2.32298
      1046         2       -2.00000       74.44217        2.13774        5.30612
      1047         2       -2.00000       74.44209       12.77689        0.83137
      1048         2       -2.00000       74.44217       12.77689        3.81456
      1049         2       -2.00000       75.03247        8.60502        3.81459
      1050         2       -2.00000       75.03247       19.24419        5.30615
      1051         2       -2.00000       75.03247        8.60504        0.83141
      1052         2       -2.00000       75.03247       19.24419        2.32300
      1053         2       -2.00000       75.62075        4.43282        0.83145
      1054         2       -2.00000       75.62075       15.07196        2.32301
      1055         2       -2.00000       75.62075        4.43282        3.81461
      1056         2       -2.00000       75.62075       15.07196        5.30619
      1057         2       -2.00000       76.21145        0.26013        3.81464
      1058         2       -2.00000       76.21145       10.89929        5.30620
      1059         2       -2.00000       76.21113        0.26006        0.83147
      1060         2       -2.00000       76.21113       10.89923        2.32305
      1061         2       -2.00000       76.80038       17.36719        3.81464
      1062         2       -2.00000       76.80038        6.72809        2.32306
      1063         2       -2.00000       76.80038        6.72804        5.30625
      1064         2       -2.00000       76.80038       17.36721        0.83151
      1065         2       -2.00000       77.38833        2.55448        5.30620
      1066         2       -2.00000       77.38833       13.19364        3.81474
      1067         2       -2.00000       77.38833       13.19360        0.83145
      1068         2       -2.00000       77.38833        2.55446        2.32315
      1069         2       -2.00000       77.98073        9.02255        3.81474
      1070         2       -2.00000       77.98073       19.66169        5.30625
      1071         2       -2.00000       77.98073        9.02257        0.83147
      1072         2       -2.00000       77.98073       19.66169        2.32317
      1073         2       -2.00000       78.56667        4.85038        3.81469
      1074         2       -2.00000       78.56667       15.48951        5.30631
      1075         2       -2.00000       78.56675        4.85030        0.83154
      1076         2       -2.00000       78.56675       15.48944        2.32311
      1077         2       -2.00000       79.16019        0.67671        3.81474
      1078         2       -2.00000       79.16019       11.31588        5.30628
      1079         2       -2.00000       79.15874        0.67644        0.83153
      1080         2       -2.00000       79.15874       11.31558        2.32314
      1081         2       -2.00000       79.74799       17.78554        3.81465
      1082         2       -2.00000       79.74799        7.14642        5.30636
      1083         2       -2.00000       79.74815       17.78575        0.83162
      1084         2       -2.00000       79.74815        7.14663        2.32304
      1085         2       -2.00000       80.33273       13.60946        3.81497
      1086         2       -2.00000       80.33273        2.97032        5.30605
      1087         2       -2.00000       80.33265       13.60946        0.83129
      1088         2       -2.00000       80.33265        2.97032        2.32338
