# Supplementary material for: Quantitative prediction of grain boundary thermal conductivities from local atomic environments
Source: Nat Commun. 2020 Apr 15;11:1854. doi: 10.1038/s41467-020-15619-9 (PMC7160158; doi:10.1038/s41467-020-15619-9)
Supplement: Supplementary file 4 — Supplementary Data 1 [file 41467_2020_15619_MOESM4_ESM.zip › MgO_GBs/sym_tilt/standard_pressure/110/s51_772.lmp]

LAMMPS data file

      1520          atoms
         0          bonds
         0         angles
         0      dihedrals
         0      impropers
         2     atom types
         0     bond types
         0    angle types
         0 dihedral types
         0 improper types

      0.0000000     79.8259040 xlo xhi
      0.0000000     30.0882430 ylo yhi
      0.0000000      5.9674540 zlo zhi
      0.0000000      0.0000000      0.0000177 xy xz yz

Masses

1                24.30500 # Mg
2                15.99940 # O

Atoms

         1         1        2.00000        0.10258        7.56548        0.71124
         2         1        2.00000        0.10266        7.56546        3.69496
         3         1        2.00000        0.31108        1.07690        5.18688
         4         1        2.00000        0.31116        1.07689        2.20315
         5         1        2.00000        0.52031       24.67465        0.71125
         6         1        2.00000        0.52031       24.67466        3.69498
         7         1        2.00000        0.72873       18.18424        5.18679
         8         1        2.00000        0.72873       18.18426        2.20306
         9         1        2.00000        0.93684       11.69491        0.71121
        10         1        2.00000        0.93684       11.69492        3.69493
        11         1        2.00000        1.14470        5.20609        5.18686
        12         1        2.00000        1.14470        5.20608        2.20312
        13         1        2.00000        1.35329       28.80504        0.71127
        14         1        2.00000        1.35329       28.80505        3.69501
        15         1        2.00000        1.56203       22.31427        5.18681
        16         1        2.00000        1.56203       22.31426        2.20309
        17         1        2.00000        1.77054       15.82431        0.71120
        18         1        2.00000        1.77054       15.82432        3.69492
        19         1        2.00000        1.97872        9.33537        5.18683
        20         1        2.00000        1.97872        9.33537        2.20310
        21         1        2.00000        2.18683        2.84644        0.71127
        22         1        2.00000        2.18683        2.84645        3.69501
        23         1        2.00000        2.39542       26.44475        5.18685
        24         1        2.00000        2.39542       26.44474        2.20311
        25         1        2.00000        2.60408       19.95395        0.71120
        26         1        2.00000        2.60408       19.95396        3.69493
        27         1        2.00000        2.81267       13.46465        5.18680
        28         1        2.00000        2.81275       13.46465        2.20308
        29         1        2.00000        3.02053        6.97584        0.71127
        30         1        2.00000        3.02061        6.97585        3.69499
        31         1        2.00000        3.22872        0.48650        2.20314
        32         1        2.00000        3.22872        0.48654        5.18687
        33         1        2.00000        3.43714       24.08435        0.71123
        34         1        2.00000        3.43706       24.08436        3.69495
        35         1        2.00000        3.64629       17.59387        5.18678
        36         1        2.00000        3.64629       17.59387        2.20305
        37         1        2.00000        3.85479       11.10530        0.71124
        38         1        2.00000        3.85487       11.10528        3.69496
        39         1        2.00000        4.06266        4.61612        5.18688
        40         1        2.00000        4.06266        4.61611        2.20315
        41         1        2.00000        4.27069       28.21459        0.71125
        42         1        2.00000        4.27069       28.21463        3.69499
        43         1        2.00000        4.47911       21.72375        2.20305
        44         1        2.00000        4.47911       21.72379        5.18679
        45         1        2.00000        4.68849       15.23414        3.69493
        46         1        2.00000        4.68849       15.23413        0.71118
        47         1        2.00000        4.89636        8.74601        5.18685
        48         1        2.00000        4.89636        8.74600        2.20314
        49         1        2.00000        5.10447        2.25624        3.69502
        50         1        2.00000        5.10447        2.25623        0.71129
        51         1        2.00000        5.31257       25.85447        2.20308
        52         1        2.00000        5.31249       25.85448        5.18682
        53         1        2.00000        5.52164       19.36323        0.71116
        54         1        2.00000        5.52172       19.36324        3.69490
        55         1        2.00000        5.73102       12.87480        5.18680
        56         1        2.00000        5.73102       12.87483        2.20309
        57         1        2.00000        5.93817        6.38614        0.71130
        58         1        2.00000        5.93817        6.38612        3.69503
        59         1        2.00000        6.14596       29.98438        2.20314
        60         1        2.00000        6.14604       29.98445        5.18687
        61         1        2.00000        6.35366       23.49417        0.71118
        62         1        2.00000        6.35366       23.49414        3.69490
        63         1        2.00000        6.56416       17.00323        2.20303
        64         1        2.00000        6.56448       17.00315        5.18676
        65         1        2.00000        6.77307       10.51611        0.71128
        66         1        2.00000        6.77331       10.51606        3.69498
        67         1        2.00000        6.98030        4.02588        5.18693
        68         1        2.00000        6.98038        4.02590        2.20318
        69         1        2.00000        7.18808       27.62436        3.69498
        70         1        2.00000        7.18808       27.62432        0.71123
        71         1        2.00000        7.39595       21.13297        5.18673
        72         1        2.00000        7.39603       21.13291        2.20299
        73         1        2.00000        7.60677       14.64390        3.69496
        74         1        2.00000        7.60677       14.64386        0.71114
        75         1        2.00000        7.81352        8.15715        5.18686
        76         1        2.00000        7.81344        8.15714        2.20325
        77         1        2.00000        8.02194        1.66570        3.69507
        78         1        2.00000        8.02194        1.66569        0.71131
        79         1        2.00000        8.22973       25.26466        5.18679
        80         1        2.00000        8.22981       25.26468        2.20301
        81         1        2.00000        8.43959       18.77167        0.71108
        82         1        2.00000        8.43967       18.77167        3.69486
        83         1        2.00000        8.65025       12.28541        5.18678
        84         1        2.00000        8.65033       12.28549        2.20318
        85         1        2.00000        8.85509        5.79626        0.71139
        86         1        2.00000        8.85501        5.79618        3.69511
        87         1        2.00000        9.06295       29.39393        2.20315
        88         1        2.00000        9.06311       29.39418        5.18686
        89         1        2.00000        9.26891       22.90426        3.69478
        90         1        2.00000        9.26906       22.90444        0.71111
        91         1        2.00000        9.48260       16.41200        2.20299
        92         1        2.00000        9.48388       16.41162        5.18671
        93         1        2.00000        9.69150        9.92831        0.71142
        94         1        2.00000        9.69294        9.92805        3.69501
        95         1        2.00000        9.89769        3.43450        5.18707
        96         1        2.00000        9.89817        3.43458        2.20321
        97         1        2.00000       10.10620       27.03444        0.71115
        98         1        2.00000       10.10628       27.03466        3.69495
        99         1        2.00000       10.31175       20.54105        5.18664
       100         1        2.00000       10.31199       20.54089        2.20284
       101         1        2.00000       10.52600       14.05426        3.69514
       102         1        2.00000       10.52608       14.05398        0.71097
       103         1        2.00000       10.72820        7.56952        2.20355
       104         1        2.00000       10.72828        7.56965        5.18683
       105         1        2.00000       10.93974        1.07449        3.69510
       106         1        2.00000       10.93974        1.07436        0.71139
       107         1        2.00000       11.14737       24.67611        5.18675
       108         1        2.00000       11.14753       24.67625        2.20279
       109         1        2.00000       11.35843       18.17751        0.71078
       110         1        2.00000       11.35867       18.17761        3.69493
       111         1        2.00000       11.57164       11.69736        5.18677
       112         1        2.00000       11.57204       11.69786        2.20336
       113         1        2.00000       11.76961        5.20443        3.69514
       114         1        2.00000       11.76977        5.20488        0.71168
       115         1        2.00000       11.98003       28.80384        2.20306
       116         1        2.00000       11.98027       28.80493        5.18692
       117         1        2.00000       12.17976       22.31508        3.69470
       118         1        2.00000       12.18040       22.31594        0.71080
       119         1        2.00000       12.40207       15.82056        2.20267
       120         1        2.00000       12.40830       15.81900        5.18691
       121         1        2.00000       12.60938        9.34403        0.71176
       122         1        2.00000       12.61561        9.34268        3.69507
       123         1        2.00000       12.81501        2.83977        5.18736
       124         1        2.00000       12.81788        2.84034        2.20320
       125         1        2.00000       13.02631       26.44561        0.71087
       126         1        2.00000       13.02695       26.44637        3.69493
       127         1        2.00000       13.22452       19.94539        5.18666
       128         1        2.00000       13.22476       19.94385        2.20236
       129         1        2.00000       13.44667       13.46706        3.69617
       130         1        2.00000       13.44731       13.46669        0.71003
       131         1        2.00000       13.63458        6.98326        5.18605
       132         1        2.00000       13.63482        6.98364        2.20490
       133         1        2.00000       13.85993        0.48317        3.69536
       134         1        2.00000       13.86081        0.48352        0.71125
       135         1        2.00000       14.06620       24.09049        2.20217
       136         1        2.00000       14.06644       24.09209        5.18674
       137         1        2.00000       14.28229       17.57759        3.69544
       138         1        2.00000       14.28261       17.57951        0.70988
       139         1        2.00000       14.49750       11.11272        5.18591
       140         1        2.00000       14.49870       11.11560        2.20478
       141         1        2.00000       14.67903        4.60550        3.69545
       142         1        2.00000       14.67950        4.60835        0.71195
       143         1        2.00000       14.89599       28.21851        5.18655
       144         1        2.00000       14.89687       28.21396        2.20321
       145         1        2.00000       15.07552       21.72300        3.69317
       146         1        2.00000       15.07656       21.72759        0.71158
       147         1        2.00000       15.32202       15.23161        2.20361
       148         1        2.00000       15.35220       15.22373        5.18562
       149         1        2.00000       15.51959        8.76474        0.71205
       150         1        2.00000       15.54897        8.75822        3.69572
       151         1        2.00000       15.73744        2.24186        5.18771
       152         1        2.00000       15.75109        2.24266        2.20340
       153         1        2.00000       15.95321       25.86097        0.71392
       154         1        2.00000       15.95871       25.86444        3.69085
       155         1        2.00000       16.13178       19.34287        5.18300
       156         1        2.00000       16.13337       19.33859        2.20539
       157         1        2.00000       16.36822       12.89170        0.70843
       158         1        2.00000       16.36910       12.89523        3.69856
       159         1        2.00000       16.51374        6.39559        2.20694
       160         1        2.00000       16.51566        6.39575        5.18498
       161         1        2.00000       16.78419       29.98180        3.69789
       162         1        2.00000       16.78467       29.97845        0.70959
       163         1        2.00000       16.97729       23.50038        5.18736
       164         1        2.00000       16.98496       23.50876        2.20059
       165         1        2.00000       17.21933       16.95819        0.70801
       166         1        2.00000       17.22707       16.96722        3.69644
       167         1        2.00000       17.42695       10.53498        2.20725
       168         1        2.00000       17.43206       10.52888        5.18524
       169         1        2.00000       17.58581        4.00797        0.71591
       170         1        2.00000       17.59339        4.00557        3.69188
       171         1        2.00000       17.80708       27.63748        5.18384
       172         1        2.00000       17.82528       27.65107        2.20452
       173         1        2.00000       17.93073       21.13630        0.70999
       174         1        2.00000       17.94103       21.15120        3.69369
       175         1        2.00000       18.23559       14.66830        2.20111
       176         1        2.00000       18.38710       14.64165        5.18839
       177         1        2.00000       18.39181        8.17278        0.71647
       178         1        2.00000       18.52169        8.14415        3.69341
       179         1        2.00000       18.65859        1.63498        5.19123
       180         1        2.00000       18.72013        1.60837        2.20147
       181         1        2.00000       18.88130       25.26528        0.68800
       182         1        2.00000       18.90653       25.24233        3.71630
       183         1        2.00000       19.02523       18.68748        2.17663
       184         1        2.00000       19.02962       18.70341        5.21038
       185         1        2.00000       19.26542       12.34933        0.68771
       186         1        2.00000       19.27357       12.36896        3.71990
       187         1        2.00000       19.35690        5.85862        5.17086
       188         1        2.00000       19.35978        5.86270        2.22131
       189         1        2.00000       19.74055       29.44954        3.78332
       190         1        2.00000       19.74909       29.43792        0.62247
       191         1        2.00000       19.88695       22.94626        2.12136
       192         1        2.00000       19.89677       22.94838        5.26314
       193         1        2.00000       20.22453       16.36293        3.71370
       194         1        2.00000       20.24680       16.35164        0.67880
       195         1        2.00000       20.30404        9.84651        5.15808
       196         1        2.00000       20.31050        9.84966        2.23173
       197         1        2.00000       20.43184        3.32235        3.68422
       198         1        2.00000       20.44749        3.30324        0.72626
       199         1        2.00000       20.63244       26.87254        2.21914
       200         1        2.00000       20.65791       20.41163        3.69667
       201         1        2.00000       20.70173       27.15974        5.17798
       202         1        2.00000       20.73741       20.69199        0.70855
       203         1        2.00000       21.09974       14.20870        2.20848
       204         1        2.00000       21.26371        7.69751        0.70977
       205         1        2.00000       21.77970        1.07077        5.17832
       206         1        2.00000       21.85593       24.68539        0.69992
       207         1        2.00000       21.91181       18.26276        2.19929
       208         1        2.00000       21.91612       11.65661        0.70780
       209         1        2.00000       21.92993        5.18708        5.18707
       210         1        2.00000       21.94047        5.18707        2.20335
       211         1        2.00000       21.95420       11.65662        3.69153
       212         1        2.00000       21.95859       18.26277        5.18302
       213         1        2.00000       22.01439       24.68540        3.68364
       214         1        2.00000       22.09070        1.07076        2.19460
       215         1        2.00000       22.60670        7.69752        3.69350
       216         1        2.00000       22.77066       14.20871        5.19220
       217         1        2.00000       23.13299       20.69200        3.69228
       218         1        2.00000       23.16859       27.15973        2.19426
       219         1        2.00000       23.21249       20.41163        0.71294
       220         1        2.00000       23.23788       26.87255        5.20287
       221         1        2.00000       23.42292        3.30325        3.70998
       222         1        2.00000       23.43856        3.32235        0.70049
       223         1        2.00000       23.55982        9.84967        5.21546
       224         1        2.00000       23.56636        9.84650        2.17435
       225         1        2.00000       23.62360       16.35165        3.66253
       226         1        2.00000       23.64579       16.36292        0.72997
       227         1        2.00000       23.97363       22.94837        2.27941
       228         1        2.00000       23.98345       22.94627        5.10509
       229         1        2.00000       24.12131       29.43793        3.60619
       230         1        2.00000       24.12985       29.44953        0.79960
       231         1        2.00000       24.51062        5.86271        5.20503
       232         1        2.00000       24.51350        5.85861        2.18713
       233         1        2.00000       24.59676       12.36895        0.73617
       234         1        2.00000       24.60498       12.34934        3.67144
       235         1        2.00000       24.84078       18.70340        2.22665
       236         1        2.00000       24.84509       18.68749        5.16036
       237         1        2.00000       24.96388       25.24232        0.73257
       238         1        2.00000       24.98902       25.26529        3.67173
       239         1        2.00000       25.15027        1.60838        5.18519
       240         1        2.00000       25.21181        1.63497        2.20750
       241         1        2.00000       25.34872        8.14414        0.70968
       242         1        2.00000       25.47851        8.17279        3.70020
       243         1        2.00000       25.48322       14.64164        2.20466
       244         1        2.00000       25.63481       14.66830        5.18484
       245         1        2.00000       25.92929       21.15119        0.70996
       246         1        2.00000       25.93959       21.13631        3.69372
       247         1        2.00000       26.04512       27.65108        5.18825
       248         1        2.00000       26.06324       27.63747        2.20011
       249         1        2.00000       26.27693        4.00556        0.70816
       250         1        2.00000       26.28451        4.00798        3.69964
       251         1        2.00000       26.43826       10.52888        2.20151
       252         1        2.00000       26.44345       10.53499        5.19098
       253         1        2.00000       26.64333       16.96721        0.71272
       254         1        2.00000       26.65108       16.95820        3.69174
       255         1        2.00000       26.88536       23.50877        5.18432
       256         1        2.00000       26.89311       23.50037        2.20364
       257         1        2.00000       27.08573       29.97846        3.69332
       258         1        2.00000       27.08621       29.98179        0.71417
       259         1        2.00000       27.35474        6.39574        2.20125
       260         1        2.00000       27.35666        6.39560        5.19067
       261         1        2.00000       27.50122       12.89522        0.71483
       262         1        2.00000       27.50210       12.89171        3.69216
       263         1        2.00000       27.73703       19.33860        5.18911
       264         1        2.00000       27.73862       19.34287        2.19928
       265         1        2.00000       27.91161       25.86443        0.70712
       266         1        2.00000       27.91719       25.86098        3.69765
       267         1        2.00000       28.11923        2.24267        5.18713
       268         1        2.00000       28.13296        2.24185        2.20398
       269         1        2.00000       28.32143        8.75821        0.71199
       270         1        2.00000       28.35073        8.76475        3.69578
       271         1        2.00000       28.51812       15.22372        2.20190
       272         1        2.00000       28.54838       15.23162        5.18733
       273         1        2.00000       28.79384       21.72760        3.69530
       274         1        2.00000       28.79488       21.72299        0.70944
       275         1        2.00000       28.97353       28.21397        5.18694
       276         1        2.00000       28.97441       28.21851        2.20283
       277         1        2.00000       29.19090        4.60836        3.69567
       278         1        2.00000       29.19138        4.60549        0.71173
       279         1        2.00000       29.37170       11.11561        5.18850
       280         1        2.00000       29.37282       11.11271        2.20218
       281         1        2.00000       29.58779       17.57952        3.69360
       282         1        2.00000       29.58803       17.57758        0.71171
       283         1        2.00000       29.80420       24.09050        5.18590
       284         1        2.00000       29.80396       24.09208        2.20301
       285         1        2.00000       30.00959        0.48353        3.69498
       286         1        2.00000       30.01039        0.48316        0.71163
       287         1        2.00000       30.23558        6.98365        5.18862
       288         1        2.00000       30.23582        6.98325        2.20232
       289         1        2.00000       30.42309       13.46670        3.69375
       290         1        2.00000       30.42365       13.46705        0.71244
       291         1        2.00000       30.64564       19.94386        5.18609
       292         1        2.00000       30.64588       19.94538        2.20293
       293         1        2.00000       30.84345       26.44636        0.71121
       294         1        2.00000       30.84409       26.44562        3.69460
       295         1        2.00000       31.05252        2.84035        5.18692
       296         1        2.00000       31.05531        2.83977        2.20364
       297         1        2.00000       31.25479        9.34267        0.71134
       298         1        2.00000       31.26102        9.34404        3.69549
       299         1        2.00000       31.46202       15.81899        2.20318
       300         1        2.00000       31.46833       15.82056        5.18640
       301         1        2.00000       31.69001       22.31595        3.69453
       302         1        2.00000       31.69064       22.31507        0.71097
       303         1        2.00000       31.89013       28.80493        2.20319
       304         1        2.00000       31.89037       28.80385        5.18679
       305         1        2.00000       32.10055        5.20489        3.69541
       306         1        2.00000       32.10079        5.20443        0.71142
       307         1        2.00000       32.29836       11.69787        5.18709
       308         1        2.00000       32.29876       11.69735        2.20304
       309         1        2.00000       32.51165       18.17760        0.71120
       310         1        2.00000       32.51189       18.17752        3.69450
       311         1        2.00000       32.72287       24.67626        5.18652
       312         1        2.00000       32.72303       24.67610        2.20302
       313         1        2.00000       32.93066        1.07437        3.69511
       314         1        2.00000       32.93058        1.07448        0.71137
       315         1        2.00000       33.14212        7.56964        2.20310
       316         1        2.00000       33.14220        7.56953        5.18728
       317         1        2.00000       33.34432       14.05399        3.69470
       318         1        2.00000       33.34432       14.05425        0.71141
       319         1        2.00000       33.55833       20.54090        5.18657
       320         1        2.00000       33.55857       20.54104        2.20291
       321         1        2.00000       33.76404       27.03465        0.71122
       322         1        2.00000       33.76420       27.03445        3.69488
       323         1        2.00000       33.97223        3.43459        5.18693
       324         1        2.00000       33.97271        3.43449        2.20335
       325         1        2.00000       34.17746        9.92804        0.71128
       326         1        2.00000       34.17882        9.92832        3.69515
       327         1        2.00000       34.38652       16.41161        2.20298
       328         1        2.00000       34.38780       16.41201        5.18671
       329         1        2.00000       34.60126       22.90445        3.69484
       330         1        2.00000       34.60150       22.90426        0.71106
       331         1        2.00000       34.80729       29.39417        2.20314
       332         1        2.00000       34.80745       29.39394        5.18688
       333         1        2.00000       35.01531        5.79627        3.69512
       334         1        2.00000       35.01539        5.79617        0.71138
       335         1        2.00000       35.21999       12.28550        5.18691
       336         1        2.00000       35.22015       12.28540        2.20305
       337         1        2.00000       35.43073       18.77167        0.71113
       338         1        2.00000       35.43081       18.77167        3.69480
       339         1        2.00000       35.64051       25.26469        5.18674
       340         1        2.00000       35.64059       25.26465        2.20306
       341         1        2.00000       35.84838        1.66569        0.71134
       342         1        2.00000       35.84846        1.66570        3.69504
       343         1        2.00000       36.05688        8.15714        2.20314
       344         1        2.00000       36.05688        8.15715        5.18698
       345         1        2.00000       36.26355       14.64387        3.69487
       346         1        2.00000       36.26363       14.64389        0.71124
       347         1        2.00000       36.47437       21.13291        5.18671
       348         1        2.00000       36.47445       21.13297        2.20300
       349         1        2.00000       36.68224       27.62435        0.71125
       350         1        2.00000       36.68224       27.62433        3.69495
       351         1        2.00000       36.89002        4.02591        5.18691
       352         1        2.00000       36.89010        4.02587        2.20320
       353         1        2.00000       37.09733       10.51612        3.69501
       354         1        2.00000       37.09701       10.51605        0.71125
       355         1        2.00000       37.30616       17.00324        5.18676
       356         1        2.00000       37.30592       17.00314        2.20303
       357         1        2.00000       37.51666       23.49417        3.69491
       358         1        2.00000       37.51674       23.49414        0.71117
       359         1        2.00000       37.72437       29.98439        5.18687
       360         1        2.00000       37.72437       29.98445        2.20314
       361         1        2.00000       37.93215        6.38615        3.69503
       362         1        2.00000       37.93215        6.38611        0.71130
       363         1        2.00000       38.13930       12.87483        5.18682
       364         1        2.00000       38.13938       12.87480        2.20308
       365         1        2.00000       38.34868       19.36324        3.69489
       366         1        2.00000       38.34868       19.36323        0.71118
       367         1        2.00000       38.55783       25.85448        5.18680
       368         1        2.00000       38.55783       25.85447        2.20309
       369         1        2.00000       38.76585        2.25624        3.69502
       370         1        2.00000       38.76585        2.25623        0.71130
       371         1        2.00000       38.97404        8.74601        5.18687
       372         1        2.00000       38.97396        8.74600        2.20312
       373         1        2.00000       39.18191       15.23414        3.69491
       374         1        2.00000       39.18191       15.23413        0.71121
       375         1        2.00000       39.39129       21.72376        5.18678
       376         1        2.00000       39.39129       21.72378        2.20306
       377         1        2.00000       39.59964       28.21460        3.69498
       378         1        2.00000       39.59964       28.21462        0.71126
       379         1        2.00000       39.80774        4.61612        5.18688
       380         1        2.00000       39.80774        4.61611        2.20315
       381         1        2.00000       40.01561       11.10531        3.69496
       382         1        2.00000       40.01553       11.10527        0.71123
       383         1        2.00000       40.22411       17.59387        5.18678
       384         1        2.00000       40.22403       17.59387        2.20305
       385         1        2.00000       40.43326       24.08436        3.69495
       386         1        2.00000       40.43326       24.08435        0.71122
       387         1        2.00000       40.64168        0.48651        5.18687
       388         1        2.00000       40.64168        0.48653        2.20314
       389         1        2.00000       40.84979        6.97585        3.69499
       390         1        2.00000       40.84979        6.97584        0.71126
       391         1        2.00000       41.05766       13.46465        5.18680
       392         1        2.00000       41.05766       13.46465        2.20307
       393         1        2.00000       41.26624       19.95396        3.69492
       394         1        2.00000       41.26624       19.95395        0.71120
       395         1        2.00000       41.47499       26.44475        5.18684
       396         1        2.00000       41.47499       26.44474        2.20312
       397         1        2.00000       41.68349        2.84645        3.69500
       398         1        2.00000       41.68349        2.84644        0.71128
       399         1        2.00000       41.89168        9.33537        5.18683
       400         1        2.00000       41.89168        9.33537        2.20310
       401         1        2.00000       42.09978       15.82432        3.69492
       402         1        2.00000       42.09978       15.82431        0.71120
       403         1        2.00000       42.30837       22.31427        5.18682
       404         1        2.00000       42.30837       22.31426        2.20308
       405         1        2.00000       42.51703       28.80505        3.69500
       406         1        2.00000       42.51703       28.80504        0.71128
       407         1        2.00000       42.72570        5.20609        5.18685
       408         1        2.00000       42.72562        5.20608        2.20313
       409         1        2.00000       42.93356       11.69492        3.69493
       410         1        2.00000       42.93348       11.69491        0.71121
       411         1        2.00000       43.14167       18.18427        5.18679
       412         1        2.00000       43.14167       18.18423        2.20306
       413         1        2.00000       43.35010       24.67465        0.71125
       414         1        2.00000       43.35002       24.67466        3.69498
       415         1        2.00000       43.55924        1.07689        2.20315
       416         1        2.00000       43.55924        1.07690        5.18688
       417         1        2.00000       43.76774        7.56545        0.71124
       418         1        2.00000       43.76782        7.56549        3.69497
       419         1        2.00000       43.97561       14.05465        2.20305
       420         1        2.00000       43.97561       14.05465        5.18678
       421         1        2.00000       44.18364       20.54438        3.69494
       422         1        2.00000       44.18364       20.54437        0.71122
       423         1        2.00000       44.39206       27.03526        5.18688
       424         1        2.00000       44.39206       27.03523        2.20314
       425         1        2.00000       44.60145        3.43663        3.69499
       426         1        2.00000       44.60145        3.43662        0.71129
       427         1        2.00000       44.80931        9.92476        2.20308
       428         1        2.00000       44.80931        9.92477        5.18679
       429         1        2.00000       45.01742       16.41453        3.69490
       430         1        2.00000       45.01742       16.41452        0.71118
       431         1        2.00000       45.22553       22.90454        5.18685
       432         1        2.00000       45.22545       22.90453        2.20311
       433         1        2.00000       45.43459       29.39576        0.71131
       434         1        2.00000       45.43467       29.39577        3.69502
       435         1        2.00000       45.64397        5.79596        2.20312
       436         1        2.00000       45.64397        5.79594        5.18683
       437         1        2.00000       45.85112       12.28462        3.69490
       438         1        2.00000       45.85112       12.28461        0.71117
       439         1        2.00000       46.05891       18.77460        5.18679
       440         1        2.00000       46.05899       18.77456        2.20306
       441         1        2.00000       46.26662       25.26487        3.69503
       442         1        2.00000       46.26662       25.26483        0.71129
       443         1        2.00000       46.47712        1.66754        5.18690
       444         1        2.00000       46.47744        1.66759        2.20317
       445         1        2.00000       46.68602        8.15464        0.71119
       446         1        2.00000       46.68626        8.15471        3.69495
       447         1        2.00000       46.89325       14.64489        2.20300
       448         1        2.00000       46.89333       14.64487        5.18675
       449         1        2.00000       47.10104       21.13468        0.71125
       450         1        2.00000       47.10104       21.13465        3.69495
       451         1        2.00000       47.30890       27.62604        2.20320
       452         1        2.00000       47.30898       27.62611        5.18694
       453         1        2.00000       47.51972        4.02686        0.71133
       454         1        2.00000       47.51972        4.02687        3.69496
       455         1        2.00000       47.72639       10.51363        5.18667
       456         1        2.00000       47.72647       10.51359        2.20306
       457         1        2.00000       47.93490       17.00504        3.69486
       458         1        2.00000       47.93490       17.00506        0.71116
       459         1        2.00000       48.14268       23.49435        2.20314
       460         1        2.00000       48.14276       23.49430        5.18692
       461         1        2.00000       48.35255       29.98733        0.71140
       462         1        2.00000       48.35263       29.98734        3.69507
       463         1        2.00000       48.56321        6.38536        2.20315
       464         1        2.00000       48.56329        6.38528        5.18675
       465         1        2.00000       48.76796       12.87459        3.69482
       466         1        2.00000       48.76804       12.87449        0.71108
       467         1        2.00000       48.97591       19.36505        5.18677
       468         1        2.00000       48.97607       19.36483        2.20306
       469         1        2.00000       49.18186       25.85472        3.69514
       470         1        2.00000       49.18202       25.85456        0.71136
       471         1        2.00000       49.39555        2.25877        5.18694
       472         1        2.00000       49.39683        2.25912        2.20322
       473         1        2.00000       49.60446        8.74244        0.71105
       474         1        2.00000       49.60589        8.74272        3.69492
       475         1        2.00000       49.81065       15.23624        2.20286
       476         1        2.00000       49.81112       15.23619        5.18672
       477         1        2.00000       50.01915       21.72456        0.71131
       478         1        2.00000       50.01923       21.72432        3.69498
       479         1        2.00000       50.22470       28.21796        2.20329
       480         1        2.00000       50.22494       28.21809        5.18708
       481         1        2.00000       50.43896        4.61651        3.69479
       482         1        2.00000       50.43904        4.61674        0.71150
       483         1        2.00000       50.64115       11.10125        5.18637
       484         1        2.00000       50.64123       11.10112        2.20310
       485         1        2.00000       50.85269       17.59639        0.71108
       486         1        2.00000       50.85269       17.59628        3.69483
       487         1        2.00000       51.06032       24.08291        2.20318
       488         1        2.00000       51.06048       24.08277        5.18714
       489         1        2.00000       51.27138        0.49324        0.71170
       490         1        2.00000       51.27162        0.49316        3.69500
       491         1        2.00000       51.48459        6.97341        2.20316
       492         1        2.00000       51.48499        6.97291        5.18656
       493         1        2.00000       51.68256       13.46634        3.69478
       494         1        2.00000       51.68272       13.46587        0.71079
       495         1        2.00000       51.89298       19.95517        5.18686
       496         1        2.00000       51.89322       19.95408        2.20301
       497         1        2.00000       52.09271       26.44394        3.69523
       498         1        2.00000       52.09335       26.44305        0.71167
       499         1        2.00000       52.31502        2.85018        5.18726
       500         1        2.00000       52.32125        2.85177        2.20302
       501         1        2.00000       52.52233        9.32673        0.71071
       502         1        2.00000       52.52856        9.32809        3.69486
       503         1        2.00000       52.72796       15.83100        2.20256
       504         1        2.00000       52.73084       15.83040        5.18673
       505         1        2.00000       52.93926       22.31338        0.71160
       506         1        2.00000       52.93990       22.31264        3.69499
       507         1        2.00000       53.13747       28.81362        2.20327
       508         1        2.00000       53.13771       28.81516        5.18757
       509         1        2.00000       53.35963        5.20371        3.69376
       510         1        2.00000       53.36026        5.20406        0.71245
       511         1        2.00000       53.54754       11.68751        2.20388
       512         1        2.00000       53.54778       11.68713        5.18503
       513         1        2.00000       53.77288       18.18757        3.69457
       514         1        2.00000       53.77376       18.18723        0.71123
       515         1        2.00000       53.97915       24.66852        5.18775
       516         1        2.00000       53.97939       24.66692        2.20318
       517         1        2.00000       54.19524        1.09318        3.69449
       518         1        2.00000       54.19556        1.09124        0.71260
       519         1        2.00000       54.41045        7.55805        2.20402
       520         1        2.00000       54.41165        7.55517        5.18515
       521         1        2.00000       54.59198       14.06527        3.69447
       522         1        2.00000       54.59246       14.06237        0.71053
       523         1        2.00000       54.80894       20.54050        2.20337
       524         1        2.00000       54.80982       20.54502        5.18671
       525         1        2.00000       54.98847       27.03598        3.69676
       526         1        2.00000       54.98951       27.03140        0.71090
       527         1        2.00000       55.23498        3.43916        5.18632
       528         1        2.00000       55.26515        3.44704        2.20431
       529         1        2.00000       55.43254        9.90601        0.71042
       530         1        2.00000       55.46192        9.91255        3.69421
       531         1        2.00000       55.65039       16.42891        2.20222
       532         1        2.00000       55.66404       16.42811        5.18653
       533         1        2.00000       55.86616       22.89803        0.70855
       534         1        2.00000       55.87167       22.89458        3.69908
       535         1        2.00000       56.04473       29.41614        2.20693
       536         1        2.00000       56.04633       29.42042        5.18454
       537         1        2.00000       56.28117        5.77905        0.71404
       538         1        2.00000       56.28205        5.77554        3.69137
       539         1        2.00000       56.42670       12.27518        5.18298
       540         1        2.00000       56.42861       12.27499        2.20495
       541         1        2.00000       56.69715       18.77721        3.69203
       542         1        2.00000       56.69763       18.78054        0.71288
       543         1        2.00000       56.89025       25.25861        2.20256
       544         1        2.00000       56.89791       25.25025        5.18933
       545         1        2.00000       57.13228        1.71253        0.71447
       546         1        2.00000       57.14002        1.70355        3.69348
       547         1        2.00000       57.33990        8.13579        5.18267
       548         1        2.00000       57.34501        8.14189        2.20469
       549         1        2.00000       57.49876       14.66279        0.70656
       550         1        2.00000       57.50634       14.66520        3.69804
       551         1        2.00000       57.72004       21.12153        2.20609
       552         1        2.00000       57.73824       21.10794        5.18541
       553         1        2.00000       57.84369       27.62269        0.71248
       554         1        2.00000       57.85398       27.60781        3.69624
       555         1        2.00000       58.14854        4.00247        5.18881
       556         1        2.00000       58.30005        4.02912        2.20154
       557         1        2.00000       58.30476       10.49797        0.70600
       558         1        2.00000       58.43464       10.52662        3.69652
       559         1        2.00000       58.57154       17.03579        2.19870
       560         1        2.00000       58.63308       17.06240        5.18846
       561         1        2.00000       58.79425       23.49371        0.73447
       562         1        2.00000       58.81948       23.51668        3.67362
       563         1        2.00000       58.93818       30.07150        5.21329
       564         1        2.00000       58.94257       30.05560        2.17955
       565         1        2.00000       59.17838        6.32142        0.73475
       566         1        2.00000       59.18652        6.30181        3.67003
       567         1        2.00000       59.26986       12.81215        2.21907
       568         1        2.00000       59.27273       12.80804        5.16862
       569         1        2.00000       59.65350       19.30944        3.60660
       570         1        2.00000       59.66204       19.32108        0.80001
       571         1        2.00000       59.79990       25.81272        5.26856
       572         1        2.00000       59.80972       25.81063        2.12679
       573         1        2.00000       60.13748        2.30784        3.67623
       574         1        2.00000       60.15975        2.31911        0.74367
       575         1        2.00000       60.21699        8.82426        2.23185
       576         1        2.00000       60.22346        8.82111        5.15820
       577         1        2.00000       60.34479       15.34841        3.70571
       578         1        2.00000       60.36044       15.36751        0.69621
       579         1        2.00000       60.54539       21.88647        5.17079
       580         1        2.00000       60.57086       28.34738        3.69326
       581         1        2.00000       60.61468       21.59927        2.21194
       582         1        2.00000       60.65036       28.06698        0.71392
       583         1        2.00000       61.01269        4.46207        5.18145
       584         1        2.00000       61.17666       10.97324        0.71270
       585         1        2.00000       61.69265       17.60000        2.21160
       586         1        2.00000       61.76889       24.07361        0.72256
       587         1        2.00000       61.82476        0.40801        5.19063
       588         1        2.00000       61.82907        7.01414        0.71467
       589         1        2.00000       61.84288       13.48369        2.20286
       590         1        2.00000       61.85342       13.48370        5.18658
       591         1        2.00000       61.86715        7.01415        3.69840
       592         1        2.00000       61.87154        0.40800        2.20690
       593         1        2.00000       61.92734       24.07361        3.70628
       594         1        2.00000       62.00365       17.60001        5.19533
       595         1        2.00000       62.51965       10.97325        3.69643
       596         1        2.00000       62.68361        4.46206        2.19772
       597         1        2.00000       63.04594       28.06699        3.69765
       598         1        2.00000       63.08154       21.59928        5.19567
       599         1        2.00000       63.12545       28.34737        0.70953
       600         1        2.00000       63.15083       21.88647        2.18706
       601         1        2.00000       63.33587       15.36752        3.67994
       602         1        2.00000       63.35151       15.34841        0.72198
       603         1        2.00000       63.47277        8.82110        2.17447
       604         1        2.00000       63.47932        8.82427        5.21558
       605         1        2.00000       63.53655        2.31912        3.72740
       606         1        2.00000       63.55874        2.30783        0.69250
       607         1        2.00000       63.88659       25.81064        5.11052
       608         1        2.00000       63.89641       25.81271        2.28484
       609         1        2.00000       64.03426       19.32109        3.78374
       610         1        2.00000       64.04281       19.30943        0.62288
       611         1        2.00000       64.42358       12.80803        2.18489
       612         1        2.00000       64.42645       12.81216        5.20280
       613         1        2.00000       64.50971        6.30180        0.68630
       614         1        2.00000       64.51793        6.32143        3.71848
       615         1        2.00000       64.75374       30.05561        5.16327
       616         1        2.00000       64.75805       30.07149        2.22957
       617         1        2.00000       64.87683       23.51667        0.68990
       618         1        2.00000       64.90197       23.49372        3.71820
       619         1        2.00000       65.06322       17.06239        2.20474
       620         1        2.00000       65.12477       17.03580        5.18243
       621         1        2.00000       65.26167       10.52661        0.71279
       622         1        2.00000       65.39146       10.49798        3.68973
       623         1        2.00000       65.39617        4.02913        5.18526
       624         1        2.00000       65.54776        4.00246        2.20509
       625         1        2.00000       65.84224       27.60780        0.71251
       626         1        2.00000       65.85254       27.62270        3.69621
       627         1        2.00000       65.95807       21.10793        2.20168
       628         1        2.00000       65.97619       21.12154        5.18982
       629         1        2.00000       66.18988       14.66519        0.71432
       630         1        2.00000       66.19747       14.66279        3.69029
       631         1        2.00000       66.35121        8.14189        5.18841
       632         1        2.00000       66.35640        8.13578        2.19894
       633         1        2.00000       66.55628        1.70354        0.70976
       634         1        2.00000       66.56403        1.71254        3.69819
       635         1        2.00000       66.79832       25.25024        2.20561
       636         1        2.00000       66.80606       25.25861        5.18629
       637         1        2.00000       66.99868       18.78055        3.69661
       638         1        2.00000       66.99916       18.77720        0.70831
       639         1        2.00000       67.26769       12.27500        5.18868
       640         1        2.00000       67.26961       12.27517        2.19926
       641         1        2.00000       67.41417        5.77553        0.70764
       642         1        2.00000       67.41505        5.77906        3.69777
       643         1        2.00000       67.64998       29.42041        2.20081
       644         1        2.00000       67.65158       29.41615        5.19065
       645         1        2.00000       67.82456       22.89457        0.71535
       646         1        2.00000       67.83015       22.89804        3.69228
       647         1        2.00000       68.03219       16.42810        2.20280
       648         1        2.00000       68.04592       16.42892        5.18594
       649         1        2.00000       68.23438        9.91254        0.71048
       650         1        2.00000       68.26368        9.90602        3.69415
       651         1        2.00000       68.43108        3.44704        5.18803
       652         1        2.00000       68.46133        3.43915        2.20259
       653         1        2.00000       68.70679       27.03141        3.69462
       654         1        2.00000       68.70783       27.03597        0.71303
       655         1        2.00000       68.88648       20.54501        2.20299
       656         1        2.00000       68.88736       20.54051        5.18710
       657         1        2.00000       69.10385       14.06238        3.69425
       658         1        2.00000       69.10433       14.06526        0.71075
       659         1        2.00000       69.28465        7.55516        2.20142
       660         1        2.00000       69.28577        7.55806        5.18775
       661         1        2.00000       69.50074        1.09125        3.69632
       662         1        2.00000       69.50098        1.09317        0.71076
       663         1        2.00000       69.71715       24.66851        2.20403
       664         1        2.00000       69.71691       24.66693        5.18692
       665         1        2.00000       69.92254       18.18724        3.69495
       666         1        2.00000       69.92334       18.18756        0.71084
       667         1        2.00000       70.14853       11.68712        2.20130
       668         1        2.00000       70.14877       11.68752        5.18761
       669         1        2.00000       70.33604        5.20407        3.69618
       670         1        2.00000       70.33660        5.20370        0.71003
       671         1        2.00000       70.55860       28.81516        2.20384
       672         1        2.00000       70.55883       28.81363        5.18699
       673         1        2.00000       70.75640       22.31263        0.71127
       674         1        2.00000       70.75704       22.31339        3.69533
       675         1        2.00000       70.96547       15.83039        2.20300
       676         1        2.00000       70.96826       15.83100        5.18629
       677         1        2.00000       71.16775        9.32808        0.71113
       678         1        2.00000       71.17397        9.32673        3.69444
       679         1        2.00000       71.37498        2.85178        5.18675
       680         1        2.00000       71.38128        2.85018        2.20353
       681         1        2.00000       71.60296       26.44306        3.69540
       682         1        2.00000       71.60360       26.44393        0.71151
       683         1        2.00000       71.80308       19.95409        5.18674
       684         1        2.00000       71.80332       19.95516        2.20314
       685         1        2.00000       72.01374       13.46633        0.71106
       686         1        2.00000       72.01350       13.46588        3.69452
       687         1        2.00000       72.21131        6.97290        2.20284
       688         1        2.00000       72.21171        6.97342        5.18689
       689         1        2.00000       72.42461        0.49315        0.71127
       690         1        2.00000       72.42485        0.49325        3.69542
       691         1        2.00000       72.63583       24.08276        2.20341
       692         1        2.00000       72.63598       24.08292        5.18691
       693         1        2.00000       72.84353       17.59627        0.71111
       694         1        2.00000       72.84361       17.59640        3.69481
       695         1        2.00000       73.05507       11.10113        5.18683
       696         1        2.00000       73.05515       11.10124        2.20265
       697         1        2.00000       73.25727        4.61675        3.69523
       698         1        2.00000       73.25727        4.61650        0.71106
       699         1        2.00000       73.47128       28.21808        2.20336
       700         1        2.00000       73.47152       28.21797        5.18702
       701         1        2.00000       73.67699       21.72432        0.71125
       702         1        2.00000       73.67715       21.72456        3.69505
       703         1        2.00000       73.88566       15.23625        5.18658
       704         1        2.00000       73.88518       15.23618        2.20299
       705         1        2.00000       74.09041        8.74271        0.71120
       706         1        2.00000       74.09177        8.74245        3.69478
       707         1        2.00000       74.29948        2.25913        5.18695
       708         1        2.00000       74.30075        2.25876        2.20321
       709         1        2.00000       74.51421       25.85457        3.69508
       710         1        2.00000       74.51445       25.85471        0.71142
       711         1        2.00000       74.72024       19.36484        5.18679
       712         1        2.00000       74.72040       19.36504        2.20305
       713         1        2.00000       74.92835       12.87458        0.71109
       714         1        2.00000       74.92827       12.87450        3.69481
       715         1        2.00000       75.13294        6.38527        2.20302
       716         1        2.00000       75.13310        6.38537        5.18688
       717         1        2.00000       75.34368       29.98733        0.71134
       718         1        2.00000       75.34376       29.98734        3.69513
       719         1        2.00000       75.55346       23.49429        2.20319
       720         1        2.00000       75.55354       23.49436        5.18687
       721         1        2.00000       75.76133       17.00503        0.71114
       722         1        2.00000       75.76141       17.00507        3.69489
       723         1        2.00000       75.96983       10.51360        5.18679
       724         1        2.00000       75.96983       10.51362        2.20295
       725         1        2.00000       76.17650        4.02687        3.69506
       726         1        2.00000       76.17658        4.02686        0.71124
       727         1        2.00000       76.38732       27.62610        2.20321
       728         1        2.00000       76.38740       27.62605        5.18692
       729         1        2.00000       76.59519       21.13468        3.69498
       730         1        2.00000       76.59519       21.13465        0.71123
       731         1        2.00000       76.80306       14.64490        5.18673
       732         1        2.00000       76.80298       14.64486        2.20302
       733         1        2.00000       77.00997        8.15470        0.71122
       734         1        2.00000       77.01028        8.15465        3.69492
       735         1        2.00000       77.21887        1.66760        5.18690
       736         1        2.00000       77.21911        1.66753        2.20317
       737         1        2.00000       77.42969       25.26486        0.71130
       738         1        2.00000       77.42961       25.26484        3.69502
       739         1        2.00000       77.63732       18.77457        5.18679
       740         1        2.00000       77.63732       18.77459        2.20306
       741         1        2.00000       77.84510       12.28461        0.71117
       742         1        2.00000       77.84510       12.28462        3.69489
       743         1        2.00000       78.05233        5.79597        5.18685
       744         1        2.00000       78.05225        5.79593        2.20311
       745         1        2.00000       78.26164       29.39576        0.71130
       746         1        2.00000       78.26164       29.39577        3.69504
       747         1        2.00000       78.47078       22.90454        5.18683
       748         1        2.00000       78.47078       22.90453        2.20312
       749         1        2.00000       78.67881       16.41452        0.71118
       750         1        2.00000       78.67881       16.41453        3.69491
       751         1        2.00000       78.88691        9.92477        5.18680
       752         1        2.00000       78.88699        9.92476        2.20306
       753         1        2.00000       79.09486        3.43662        0.71127
       754         1        2.00000       79.09486        3.43663        3.69502
       755         1        2.00000       79.30424       27.03523        5.18687
       756         1        2.00000       79.30424       27.03526        2.20315
       757         1        2.00000       79.51259       20.54437        0.71121
       758         1        2.00000       79.51259       20.54438        3.69495
       759         1        2.00000       79.72069       14.05465        5.18677
       760         1        2.00000       79.72069       14.05465        2.20305
       761         2       -2.00000        0.10290       22.60936        0.71123
       762         2       -2.00000        0.10290       22.60937        3.69496
       763         2       -2.00000        0.31100       16.12018        5.18678
       764         2       -2.00000        0.31092       16.12020        2.20305
       765         2       -2.00000        0.52007        9.63041        0.71122
       766         2       -2.00000        0.51999        9.63042        3.69495
       767         2       -2.00000        0.72873        3.14090        5.18687
       768         2       -2.00000        0.72873        3.14089        2.20314
       769         2       -2.00000        0.93708       26.73948        0.71127
       770         2       -2.00000        0.93708       26.73946        3.69499
       771         2       -2.00000        1.14470       20.24961        5.18680
       772         2       -2.00000        1.14470       20.24960        2.20307
       773         2       -2.00000        1.35313       13.76026        0.71120
       774         2       -2.00000        1.35313       13.76027        3.69492
       775         2       -2.00000        1.56203        7.27045        5.18684
       776         2       -2.00000        1.56203        7.27044        2.20312
       777         2       -2.00000        1.77070        0.78100        0.71128
       778         2       -2.00000        1.77070        0.78101        3.69500
       779         2       -2.00000        1.97872       24.37950        5.18683
       780         2       -2.00000        1.97872       24.37949        2.20310
       781         2       -2.00000        2.18675       17.88975        0.71120
       782         2       -2.00000        2.18675       17.88976        3.69492
       783         2       -2.00000        2.39542       11.40033        5.18682
       784         2       -2.00000        2.39542       11.40029        2.20308
       785         2       -2.00000        2.60424        4.91049        0.71128
       786         2       -2.00000        2.60424        4.91050        3.69500
       787         2       -2.00000        2.81267       28.50938        5.18685
       788         2       -2.00000        2.81267       28.50937        2.20313
       789         2       -2.00000        3.02029       22.01951        0.71121
       790         2       -2.00000        3.02037       22.01952        3.69493
       791         2       -2.00000        3.22864       15.52987        2.20306
       792         2       -2.00000        3.22864       15.52985        5.18679
       793         2       -2.00000        3.43738        9.04035        0.71125
       794         2       -2.00000        3.43738        9.04035        3.69498
       795         2       -2.00000        3.64645        2.55060        5.18688
       796         2       -2.00000        3.64653        2.55056        2.20315
       797         2       -2.00000        3.85447       26.14963        0.71124
       798         2       -2.00000        3.85455       26.14964        3.69497
       799         2       -2.00000        4.06234       19.65948        2.20305
       800         2       -2.00000        4.06234       19.65949        5.18678
       801         2       -2.00000        4.27093       13.16996        0.71122
       802         2       -2.00000        4.27093       13.16997        3.69494
       803         2       -2.00000        4.47959        6.68020        2.20314
       804         2       -2.00000        4.47959        6.68018        5.18688
       805         2       -2.00000        4.68841        0.19077        3.69499
       806         2       -2.00000        4.68841        0.19076        0.71128
       807         2       -2.00000        4.89580       23.78988        2.20308
       808         2       -2.00000        4.89580       23.78986        5.18678
       809         2       -2.00000        5.10431       17.29949        3.69490
       810         2       -2.00000        5.10431       17.29948        0.71118
       811         2       -2.00000        5.31313       10.81027        5.18685
       812         2       -2.00000        5.31313       10.81023        2.20311
       813         2       -2.00000        5.52212        4.31996        3.69502
       814         2       -2.00000        5.52212        4.31992        0.71131
       815         2       -2.00000        5.73054       27.91940        2.20312
       816         2       -2.00000        5.73054       27.91941        5.18683
       817         2       -2.00000        5.93753       21.42960        0.71117
       818         2       -2.00000        5.93745       21.42958        3.69489
       819         2       -2.00000        6.14628       14.93960        2.20306
       820         2       -2.00000        6.14628       14.93955        5.18678
       821         2       -2.00000        6.35462        8.45041        0.71128
       822         2       -2.00000        6.35454        8.45038        3.69503
       823         2       -2.00000        6.56424        1.95999        5.18690
       824         2       -2.00000        6.56456        1.95992        2.20317
       825         2       -2.00000        6.77211       25.56024        0.71119
       826         2       -2.00000        6.77235       25.56018        3.69494
       827         2       -2.00000        6.97982       19.06906        2.20299
       828         2       -2.00000        6.97990       19.06910        5.18674
       829         2       -2.00000        7.18896       12.57985        3.69495
       830         2       -2.00000        7.18896       12.57981        0.71124
       831         2       -2.00000        7.39683        6.08960        2.20320
       832         2       -2.00000        7.39691        6.08954        5.18693
       833         2       -2.00000        7.60629       29.68870        0.71133
       834         2       -2.00000        7.60629       29.68874        3.69496
       835         2       -2.00000        7.81224       23.20076        5.18667
       836         2       -2.00000        7.81224       23.20078        2.20306
       837         2       -2.00000        8.02202       16.70891        0.71116
       838         2       -2.00000        8.02202       16.70891        3.69486
       839         2       -2.00000        8.23109       10.22065        2.20314
       840         2       -2.00000        8.23117       10.22069        5.18692
       841         2       -2.00000        8.44015        3.72852        3.69507
       842         2       -2.00000        8.44007        3.72851        0.71139
       843         2       -2.00000        8.64906       27.32982        2.20314
       844         2       -2.00000        8.64914       27.32992        5.18675
       845         2       -2.00000        8.85389       20.83943        3.69481
       846         2       -2.00000        8.85397       20.83948        0.71108
       847         2       -2.00000        9.06383       14.34919        5.18677
       848         2       -2.00000        9.06391       14.34942        2.20306
       849         2       -2.00000        9.27042        7.86074        3.69514
       850         2       -2.00000        9.27058        7.86092        0.71136
       851         2       -2.00000        9.48236        1.36879        5.18694
       852         2       -2.00000        9.48364        1.36842        2.20321
       853         2       -2.00000        9.68975       24.97222        0.71105
       854         2       -2.00000        9.69110       24.97196        3.69492
       855         2       -2.00000        9.89721       18.47759        2.20285
       856         2       -2.00000        9.89769       18.47769        5.18671
       857         2       -2.00000       10.10788       11.99011        0.71131
       858         2       -2.00000       10.10796       11.99036        3.69498
       859         2       -2.00000       10.31303        5.49782        2.20329
       860         2       -2.00000       10.31327        5.49771        5.18707
       861         2       -2.00000       10.52481       29.09898        3.69478
       862         2       -2.00000       10.52481       29.09870        0.71149
       863         2       -2.00000       10.72621       22.61298        5.18637
       864         2       -2.00000       10.72629       22.61310        2.20309
       865         2       -2.00000       10.94038       16.11777        3.69482
       866         2       -2.00000       10.94030       16.11764        0.71108
       867         2       -2.00000       11.14968        9.63228        2.20317
       868         2       -2.00000       11.14984        9.63244        5.18714
       869         2       -2.00000       11.35891        3.13435        0.71168
       870         2       -2.00000       11.35915        3.13445        3.69499
       871         2       -2.00000       11.56941       26.74156        2.20315
       872         2       -2.00000       11.56989       26.74205        5.18656
       873         2       -2.00000       11.76817       20.24765        3.69478
       874         2       -2.00000       11.76841       20.24810        0.71078
       875         2       -2.00000       11.98171       13.75928        5.18685
       876         2       -2.00000       11.98195       13.76038        2.20301
       877         2       -2.00000       12.18199        7.27159        3.69521
       878         2       -2.00000       12.18255        7.27248        0.71168
       879         2       -2.00000       12.40119        0.77719        5.18726
       880         2       -2.00000       12.40734        0.77562        2.20300
       881         2       -2.00000       12.60659       24.38779        0.71071
       882         2       -2.00000       12.61273       24.38644        3.69485
       883         2       -2.00000       12.81485       17.88304        2.20255
       884         2       -2.00000       12.81773       17.88365        5.18672
       885         2       -2.00000       13.02910       11.40155        0.71161
       886         2       -2.00000       13.02974       11.40231        3.69498
       887         2       -2.00000       13.22603        4.90198        2.20325
       888         2       -2.00000       13.22619        4.90046        5.18757
       889         2       -2.00000       13.44436       28.51142        3.69375
       890         2       -2.00000       13.44500       28.51102        0.71245
       891         2       -2.00000       13.63195       22.02686        2.20389
       892         2       -2.00000       13.63219       22.02729        5.18501
       893         2       -2.00000       13.86137       15.52687        3.69455
       894         2       -2.00000       13.86225       15.52722        0.71123
       895         2       -2.00000       14.06948        9.04653        5.18778
       896         2       -2.00000       14.06979        9.04823        2.20317
       897         2       -2.00000       14.28237        2.53395        3.69447
       898         2       -2.00000       14.28277        2.53599        0.71258
       899         2       -2.00000       14.49407       26.15662        2.20403
       900         2       -2.00000       14.49527       26.15946        5.18514
       901         2       -2.00000       14.67743       19.64926        3.69444
       902         2       -2.00000       14.67799       19.65208        0.71051
       903         2       -2.00000       14.89879       13.17466        2.20338
       904         2       -2.00000       14.89974       13.16997        5.18671
       905         2       -2.00000       15.07839        6.67903        3.69676
       906         2       -2.00000       15.07919        6.68377        0.71088
       907         2       -2.00000       15.32003        0.18756        5.18632
       908         2       -2.00000       15.35020        0.17957        2.20429
       909         2       -2.00000       15.51576       23.80886        0.71039
       910         2       -2.00000       15.54530       23.80225        3.69425
       911         2       -2.00000       15.73776       17.28582        2.20213
       912         2       -2.00000       15.75173       17.28673        5.18655
       913         2       -2.00000       15.95704       10.81679        0.70837
       914         2       -2.00000       15.96263       10.82034        3.69931
       915         2       -2.00000       16.13321        4.29868        2.20707
       916         2       -2.00000       16.13489        4.29442        5.18432
       917         2       -2.00000       16.36447       27.93507        0.71412
       918         2       -2.00000       16.36519       27.93869        3.69132
       919         2       -2.00000       16.51055       21.44033        5.18282
       920         2       -2.00000       16.51255       21.44047        2.20506
       921         2       -2.00000       16.78715       14.93879        3.69227
       922         2       -2.00000       16.78747       14.93535        0.71263
       923         2       -2.00000       16.98184        8.45549        2.20287
       924         2       -2.00000       16.98959        8.46402        5.18904
       925         2       -2.00000       17.21893        1.91301        0.71458
       926         2       -2.00000       17.22651        1.92208        3.69326
       927         2       -2.00000       17.42272       25.57932        5.18264
       928         2       -2.00000       17.42775       25.57273        2.20487
       929         2       -2.00000       17.58389       19.05341        0.70639
       930         2       -2.00000       17.59139       19.05065        3.69811
       931         2       -2.00000       17.81020       12.59302        2.20622
       932         2       -2.00000       17.82936       12.60828        5.18537
       933         2       -2.00000       17.93337        6.09022        0.71239
       934         2       -2.00000       17.94478        6.10660        3.69618
       935         2       -2.00000       18.23000       29.71020        5.18882
       936         2       -2.00000       18.38407       29.68299        2.20142
       937         2       -2.00000       18.38566       23.21835        0.70588
       938         2       -2.00000       18.51953       23.18905        3.69663
       939         2       -2.00000       18.66018       16.68282        2.19845
       940         2       -2.00000       18.72364       16.65512        5.18855
       941         2       -2.00000       18.88601       10.22134        0.73526
       942         2       -2.00000       18.91116       10.19692        3.67321
       943         2       -2.00000       19.02666        3.64063        5.21381
       944         2       -2.00000       19.03105        3.65693        2.17891
       945         2       -2.00000       19.26223       27.39204        0.73659
       946         2       -2.00000       19.26981       27.41193        3.66841
       947         2       -2.00000       19.35371       20.90481        2.22033
       948         2       -2.00000       19.35642       20.90900        5.16708
       949         2       -2.00000       19.74334       14.40798        3.60219
       950         2       -2.00000       19.75164       14.39632        0.80435
       951         2       -2.00000       19.89142        7.89902        5.27189
       952         2       -2.00000       19.90188        7.90109        2.12308
       953         2       -2.00000       20.22118        1.31442        3.67562
       954         2       -2.00000       20.24473        1.30279        0.74498
       955         2       -2.00000       20.30013       24.89270        2.23312
       956         2       -2.00000       20.30595       24.89765        5.15747
       957         2       -2.00000       20.43104       18.37343        3.70576
       958         2       -2.00000       20.44637       18.35518        0.69590
       959         2       -2.00000       20.63540       11.82584        5.17055
       960         2       -2.00000       20.66134        5.35864        3.69296
       961         2       -2.00000       20.70756       12.12205        2.21188
       962         2       -2.00000       20.74372        5.64829        0.71368
       963         2       -2.00000       21.08489       29.25211        5.18122
       964         2       -2.00000       21.24566       22.74668        0.71207
       965         2       -2.00000       21.77866       16.12330        2.21117
       966         2       -2.00000       21.85697        9.64325        0.72188
       967         2       -2.00000       21.91125        3.21185        5.19044
       968         2       -2.00000       21.91580       26.69679        0.71458
       969         2       -2.00000       21.92993       20.23546        2.20259
       970         2       -2.00000       21.94047       20.23547        5.18632
       971         2       -2.00000       21.95452       26.69680        3.69831
       972         2       -2.00000       21.95907        3.21184        2.20671
       973         2       -2.00000       22.01335        9.64326        3.70561
       974         2       -2.00000       22.09174       16.12331        5.19490
       975         2       -2.00000       22.62466       22.74669        3.69579
       976         2       -2.00000       22.78551       29.25210        2.19750
       977         2       -2.00000       23.12660        5.64830        3.69741
       978         2       -2.00000       23.16284       12.12206        5.19561
       979         2       -2.00000       23.20898        5.35863        0.70924
       980         2       -2.00000       23.23493       11.82583        2.18682
       981         2       -2.00000       23.42403       18.35519        3.67963
       982         2       -2.00000       23.43928       18.37342        0.72203
       983         2       -2.00000       23.56445       24.89764        2.17375
       984         2       -2.00000       23.57027       24.89271        5.21684
       985         2       -2.00000       23.62567        1.30280        3.72871
       986         2       -2.00000       23.64922        1.31441        0.69189
       987         2       -2.00000       23.96853        7.90110        5.10680
       988         2       -2.00000       23.97890        7.89901        2.28816
       989         2       -2.00000       24.11876       14.39633        3.78807
       990         2       -2.00000       24.12706       14.40797        0.61846
       991         2       -2.00000       24.51398       20.90899        2.18335
       992         2       -2.00000       24.51661       20.90482        5.20406
       993         2       -2.00000       24.60059       27.41193        0.68469
       994         2       -2.00000       24.60809       27.39205        3.72032
       995         2       -2.00000       24.83935        3.65694        5.16264
       996         2       -2.00000       24.84374        3.64062        2.23009
       997         2       -2.00000       24.95925       10.19691        0.68949
       998         2       -2.00000       24.98439       10.22135        3.71898
       999         2       -2.00000       25.14668       16.65511        2.20483
      1000         2       -2.00000       25.21022       16.68283        5.18218
      1001         2       -2.00000       25.35079       23.18904        0.71291
      1002         2       -2.00000       25.48474       23.21836        3.68961
      1003         2       -2.00000       25.48634       29.68300        5.18514
      1004         2       -2.00000       25.64032       29.71019        2.20509
      1005         2       -2.00000       25.92554        6.10659        0.71245
      1006         2       -2.00000       25.93703        6.09023        3.69612
      1007         2       -2.00000       26.04097       12.60827        2.20164
      1008         2       -2.00000       26.06020       12.59303        5.18995
      1009         2       -2.00000       26.27893       19.05064        0.71439
      1010         2       -2.00000       26.28643       19.05342        3.69012
      1011         2       -2.00000       26.44257       25.57274        5.18859
      1012         2       -2.00000       26.44768       25.57932        2.19891
      1013         2       -2.00000       26.64381        1.92207        0.70953
      1014         2       -2.00000       26.65139        1.91302        3.69831
      1015         2       -2.00000       26.88081        8.46401        2.20531
      1016         2       -2.00000       26.88848        8.45550        5.18660
      1017         2       -2.00000       27.08325       14.93878        0.70855
      1018         2       -2.00000       27.08293       14.93536        3.69636
      1019         2       -2.00000       27.35777       21.44048        5.18878
      1020         2       -2.00000       27.35977       21.44032        2.19910
      1021         2       -2.00000       27.50513       27.93868        0.70760
      1022         2       -2.00000       27.50585       27.93508        3.69785
      1023         2       -2.00000       27.73551        4.29441        2.20059
      1024         2       -2.00000       27.73711        4.29869        5.19080
      1025         2       -2.00000       27.90777       10.82034        0.71559
      1026         2       -2.00000       27.91328       10.81679        3.69209
      1027         2       -2.00000       28.11859       17.28673        2.20283
      1028         2       -2.00000       28.13256       17.28583        5.18585
      1029         2       -2.00000       28.32502       23.80224        0.71053
      1030         2       -2.00000       28.35464       23.80887        3.69412
      1031         2       -2.00000       28.52020        0.17958        5.18801
      1032         2       -2.00000       28.55037        0.18755        2.20259
      1033         2       -2.00000       28.79113        6.68378        3.69461
      1034         2       -2.00000       28.79201        6.67902        0.71303
      1035         2       -2.00000       28.97058       13.16996        2.20299
      1036         2       -2.00000       28.97161       13.17466        5.18711
      1037         2       -2.00000       29.19241       19.65209        3.69424
      1038         2       -2.00000       29.19289       19.64925        0.71072
      1039         2       -2.00000       29.37513       26.15945        2.20142
      1040         2       -2.00000       29.37625       26.15663        5.18776
      1041         2       -2.00000       29.58763        2.53600        3.69631
      1042         2       -2.00000       29.58803        2.53394        0.71075
      1043         2       -2.00000       29.80053        9.04824        5.18690
      1044         2       -2.00000       29.80085        9.04652        2.20405
      1045         2       -2.00000       30.00815       15.52723        3.69495
      1046         2       -2.00000       30.00895       15.52686        0.71083
      1047         2       -2.00000       30.23821       22.02728        2.20128
      1048         2       -2.00000       30.23845       22.02687        5.18762
      1049         2       -2.00000       30.42540       28.51103        3.69618
      1050         2       -2.00000       30.42604       28.51141        0.71003
      1051         2       -2.00000       30.64421        4.90045        2.20384
      1052         2       -2.00000       30.64437        4.90199        5.18698
      1053         2       -2.00000       30.84066       11.40230        0.71125
      1054         2       -2.00000       30.84130       11.40156        3.69533
      1055         2       -2.00000       31.05260       17.88365        2.20299
      1056         2       -2.00000       31.05547       17.88305        5.18628
      1057         2       -2.00000       31.25767       24.38643        0.71112
      1058         2       -2.00000       31.26382       24.38780        3.69444
      1059         2       -2.00000       31.46298        0.77563        5.18673
      1060         2       -2.00000       31.46913        0.77719        2.20353
      1061         2       -2.00000       31.68785        7.27249        3.69541
      1062         2       -2.00000       31.68841        7.27158        0.71148
      1063         2       -2.00000       31.88837       13.76039        5.18674
      1064         2       -2.00000       31.88861       13.75927        2.20312
      1065         2       -2.00000       32.10199       20.24810        3.69450
      1066         2       -2.00000       32.10215       20.24764        0.71105
      1067         2       -2.00000       32.30051       26.74205        2.20284
      1068         2       -2.00000       32.30099       26.74157        5.18688
      1069         2       -2.00000       32.51125        3.13444        0.71127
      1070         2       -2.00000       32.51149        3.13436        3.69541
      1071         2       -2.00000       32.72056        9.63243        2.20341
      1072         2       -2.00000       32.72072        9.63228        5.18690
      1073         2       -2.00000       32.93002       16.11776        0.71109
      1074         2       -2.00000       32.93002       16.11765        3.69481
      1075         2       -2.00000       33.14403       22.61311        5.18682
      1076         2       -2.00000       33.14419       22.61298        2.20264
      1077         2       -2.00000       33.34560       29.09897        0.71106
      1078         2       -2.00000       33.34552       29.09871        3.69521
      1079         2       -2.00000       33.55713        5.49770        2.20335
      1080         2       -2.00000       33.55737        5.49783        5.18702
      1081         2       -2.00000       33.76237       11.99035        0.71125
      1082         2       -2.00000       33.76253       11.99012        3.69504
      1083         2       -2.00000       33.97271       18.47768        2.20299
      1084         2       -2.00000       33.97319       18.47760        5.18658
      1085         2       -2.00000       34.17930       24.97195        0.71119
      1086         2       -2.00000       34.18057       24.97223        3.69478
      1087         2       -2.00000       34.38676        1.36843        5.18694
      1088         2       -2.00000       34.38796        1.36878        2.20321
      1089         2       -2.00000       34.59974        7.86093        3.69508
      1090         2       -2.00000       34.59998        7.86074        0.71141
      1091         2       -2.00000       34.80641       14.34943        5.18679
      1092         2       -2.00000       34.80657       14.34918        2.20304
      1093         2       -2.00000       35.01643       20.83949        3.69480
      1094         2       -2.00000       35.01651       20.83942        0.71109
      1095         2       -2.00000       35.22126       27.32991        2.20302
      1096         2       -2.00000       35.22134       27.32983        5.18687
      1097         2       -2.00000       35.43017        3.72851        0.71134
      1098         2       -2.00000       35.43025        3.72852        3.69511
      1099         2       -2.00000       35.63923       10.22068        2.20319
      1100         2       -2.00000       35.63923       10.22066        5.18686
      1101         2       -2.00000       35.84830       16.70891        0.71113
      1102         2       -2.00000       35.84838       16.70891        3.69489
      1103         2       -2.00000       36.05816       23.20075        2.20295
      1104         2       -2.00000       36.05816       23.20079        5.18679
      1105         2       -2.00000       36.26411       29.68873        0.71124
      1106         2       -2.00000       36.26411       29.68871        3.69505
      1107         2       -2.00000       36.47357        6.08960        5.18692
      1108         2       -2.00000       36.47349        6.08954        2.20321
      1109         2       -2.00000       36.68144       12.57984        0.71122
      1110         2       -2.00000       36.68144       12.57982        3.69497
      1111         2       -2.00000       36.89058       19.06907        5.18672
      1112         2       -2.00000       36.89050       19.06909        2.20302
      1113         2       -2.00000       37.09829       25.56024        3.69492
      1114         2       -2.00000       37.09805       25.56018        0.71121
      1115         2       -2.00000       37.30584        1.95993        5.18689
      1116         2       -2.00000       37.30608        1.95998        2.20317
      1117         2       -2.00000       37.51578        8.45041        3.69501
      1118         2       -2.00000       37.51586        8.45038        0.71130
      1119         2       -2.00000       37.72405       14.93961        5.18679
      1120         2       -2.00000       37.72413       14.93954        2.20305
      1121         2       -2.00000       37.93287       21.42961        3.69489
      1122         2       -2.00000       37.93287       21.42957        0.71117
      1123         2       -2.00000       38.13986       27.91941        5.18685
      1124         2       -2.00000       38.13986       27.91940        2.20310
      1125         2       -2.00000       38.34828        4.31993        3.69504
      1126         2       -2.00000       38.34828        4.31995        0.71130
      1127         2       -2.00000       38.55727       10.81024        5.18683
      1128         2       -2.00000       38.55719       10.81026        2.20312
      1129         2       -2.00000       38.76601       17.29949        3.69491
      1130         2       -2.00000       38.76601       17.29948        0.71118
      1131         2       -2.00000       38.97460       23.78989        5.18680
      1132         2       -2.00000       38.97460       23.78985        2.20305
      1133         2       -2.00000       39.18199        0.19077        3.69501
      1134         2       -2.00000       39.18199        0.19076        0.71127
      1135         2       -2.00000       39.39081        6.68021        5.18687
      1136         2       -2.00000       39.39081        6.68017        2.20315
      1137         2       -2.00000       39.59948       13.16997        3.69495
      1138         2       -2.00000       39.59948       13.16996        0.71121
      1139         2       -2.00000       39.80806       19.65949        5.18677
      1140         2       -2.00000       39.80806       19.65948        2.20305
      1141         2       -2.00000       40.01585       26.14964        3.69496
      1142         2       -2.00000       40.01585       26.14963        0.71124
      1143         2       -2.00000       40.22387        2.55057        5.18688
      1144         2       -2.00000       40.22395        2.55059        2.20315
      1145         2       -2.00000       40.43294        9.04035        3.69498
      1146         2       -2.00000       40.43302        9.04035        0.71125
      1147         2       -2.00000       40.64168       15.52988        5.18679
      1148         2       -2.00000       40.64168       15.52984        2.20306
      1149         2       -2.00000       40.85003       22.01952        3.69493
      1150         2       -2.00000       40.85003       22.01951        0.71121
      1151         2       -2.00000       41.05766       28.50938        5.18686
      1152         2       -2.00000       41.05766       28.50937        2.20312
      1153         2       -2.00000       41.26608        4.91050        3.69500
      1154         2       -2.00000       41.26608        4.91049        0.71127
      1155         2       -2.00000       41.47499       11.40030        5.18681
      1156         2       -2.00000       41.47499       11.40032        2.20309
      1157         2       -2.00000       41.68365       17.88976        3.69492
      1158         2       -2.00000       41.68365       17.88975        0.71119
      1159         2       -2.00000       41.89168       24.37950        5.18683
      1160         2       -2.00000       41.89168       24.37949        2.20310
      1161         2       -2.00000       42.09970        0.78101        3.69501
      1162         2       -2.00000       42.09970        0.78100        0.71127
      1163         2       -2.00000       42.30837        7.27045        5.18685
      1164         2       -2.00000       42.30837        7.27044        2.20311
      1165         2       -2.00000       42.51719       13.76027        3.69493
      1166         2       -2.00000       42.51719       13.76026        0.71120
      1167         2       -2.00000       42.72562       20.24961        5.18680
      1168         2       -2.00000       42.72562       20.24960        2.20308
      1169         2       -2.00000       42.93324       26.73945        0.71127
      1170         2       -2.00000       42.93332       26.73949        3.69499
      1171         2       -2.00000       43.14159        3.14090        5.18687
      1172         2       -2.00000       43.14159        3.14089        2.20314
      1173         2       -2.00000       43.35034        9.63042        3.69495
      1174         2       -2.00000       43.35034        9.63041        0.71123
      1175         2       -2.00000       43.55940       16.12017        2.20305
      1176         2       -2.00000       43.55948       16.12021        5.18678
      1177         2       -2.00000       43.76751       22.60937        3.69496
      1178         2       -2.00000       43.76743       22.60936        0.71124
      1179         2       -2.00000       43.97529       29.09953        5.18688
      1180         2       -2.00000       43.97529       29.09952        2.20315
      1181         2       -2.00000       44.18388        5.50079        0.71125
      1182         2       -2.00000       44.18388        5.50077        3.69499
      1183         2       -2.00000       44.39254       11.99057        5.18679
      1184         2       -2.00000       44.39254       11.99059        2.20305
      1185         2       -2.00000       44.60137       18.48000        3.69493
      1186         2       -2.00000       44.60137       18.47999        0.71119
      1187         2       -2.00000       44.80875       24.96913        5.18685
      1188         2       -2.00000       44.80875       24.96913        2.20314
      1189         2       -2.00000       45.01726        1.37128        3.69502
      1190         2       -2.00000       45.01726        1.37127        0.71129
      1191         2       -2.00000       45.22608        7.86054        5.18682
      1192         2       -2.00000       45.22608        7.86050        2.20308
      1193         2       -2.00000       45.43507       14.35081        3.69490
      1194         2       -2.00000       45.43507       14.35080        0.71117
      1195         2       -2.00000       45.64349       20.83961        5.18680
      1196         2       -2.00000       45.64349       20.83961        2.20310
      1197         2       -2.00000       45.85048       27.32939        0.71131
      1198         2       -2.00000       45.85040       27.32943        3.69504
      1199         2       -2.00000       46.05923        3.73122        2.20315
      1200         2       -2.00000       46.05923        3.73117        5.18687
      1201         2       -2.00000       46.26749       10.22039        3.69490
      1202         2       -2.00000       46.26757       10.22035        0.71118
      1203         2       -2.00000       46.47720       16.71075        2.20303
      1204         2       -2.00000       46.47752       16.71085        5.18676
      1205         2       -2.00000       46.68506       23.19873        0.71128
      1206         2       -2.00000       46.68530       23.19883        3.69499
      1207         2       -2.00000       46.89277       29.68995        5.18693
      1208         2       -2.00000       46.89285       29.68991        2.20318
      1209         2       -2.00000       47.10191        6.09095        0.71123
      1210         2       -2.00000       47.10191        6.09089        3.69498
      1211         2       -2.00000       47.30978       12.58117        5.18673
      1212         2       -2.00000       47.30986       12.58122        2.20299
      1213         2       -2.00000       47.51924       19.07027        3.69496
      1214         2       -2.00000       47.51924       19.07029        0.71115
      1215         2       -2.00000       47.72519       25.55822        2.20326
      1216         2       -2.00000       47.72519       25.55823        5.18686
      1217         2       -2.00000       47.93498        1.96185        0.71131
      1218         2       -2.00000       47.93498        1.96185        3.69507
      1219         2       -2.00000       48.14404        8.45012        5.18679
      1220         2       -2.00000       48.14412        8.45008        2.20301
      1221         2       -2.00000       48.35302       14.94224        0.71109
      1222         2       -2.00000       48.35310       14.94225        3.69486
      1223         2       -2.00000       48.56201       21.42919        5.18679
      1224         2       -2.00000       48.56209       21.42909        2.20318
      1225         2       -2.00000       48.76684       27.91958        3.69511
      1226         2       -2.00000       48.76692       27.91951        0.71139
      1227         2       -2.00000       48.97678        4.32158        2.20316
      1228         2       -2.00000       48.97686        4.32135        5.18687
      1229         2       -2.00000       49.18337       10.80999        3.69479
      1230         2       -2.00000       49.18353       10.80984        0.71112
      1231         2       -2.00000       49.39531       17.30198        2.20299
      1232         2       -2.00000       49.39659       17.30235        5.18671
      1233         2       -2.00000       49.60270       23.78677        0.71142
      1234         2       -2.00000       49.60406       23.78705        3.69501
      1235         2       -2.00000       49.81017        0.19315        5.18708
      1236         2       -2.00000       49.81065        0.19308        2.20321
      1237         2       -2.00000       50.02083        6.68065        0.71117
      1238         2       -2.00000       50.02091        6.68041        3.69495
      1239         2       -2.00000       50.22598       13.17295        5.18664
      1240         2       -2.00000       50.22622       13.17306        2.20285
      1241         2       -2.00000       50.43776       19.66003        3.69514
      1242         2       -2.00000       50.43776       19.66029        0.71098
      1243         2       -2.00000       50.63916       26.14603        2.20355
      1244         2       -2.00000       50.63924       26.14592        5.18683
      1245         2       -2.00000       50.85333        2.55300        3.69511
      1246         2       -2.00000       50.85325        2.55311        0.71139
      1247         2       -2.00000       51.06264        9.03846        5.18676
      1248         2       -2.00000       51.06279        9.03830        2.20279
      1249         2       -2.00000       51.27186       15.53640        0.71079
      1250         2       -2.00000       51.27210       15.53632        3.69493
      1251         2       -2.00000       51.48236       22.01745        5.18677
      1252         2       -2.00000       51.48284       22.01696        2.20336
      1253         2       -2.00000       51.68113       28.51136        3.69515
      1254         2       -2.00000       51.68137       28.51090        0.71169
      1255         2       -2.00000       51.89466        4.91149        2.20307
      1256         2       -2.00000       51.89490        4.91036        5.18692
      1257         2       -2.00000       52.09494       11.39918        3.69471
      1258         2       -2.00000       52.09550       11.39824        0.71079
      1259         2       -2.00000       52.31415       17.89357        2.20267
      1260         2       -2.00000       52.32029       17.89515        5.18692
      1261         2       -2.00000       52.51954       24.37121        0.71176
      1262         2       -2.00000       52.52568       24.37257        3.69508
      1263         2       -2.00000       52.72780        0.78773        5.18738
      1264         2       -2.00000       52.73068        0.78711        2.20321
      1265         2       -2.00000       52.94206        7.26920        0.71087
      1266         2       -2.00000       52.94269        7.26846        3.69495
      1267         2       -2.00000       53.13899       13.76879        5.18668
      1268         2       -2.00000       53.13915       13.77031        2.20236
      1269         2       -2.00000       53.35731       20.24759        3.69618
      1270         2       -2.00000       53.35795       20.24798        0.71003
      1271         2       -2.00000       53.54490       26.73216        5.18604
      1272         2       -2.00000       53.54514       26.73173        2.20492
      1273         2       -2.00000       53.77432        3.14390        3.69538
      1274         2       -2.00000       53.77520        3.14353        0.71125
      1275         2       -2.00000       53.98243        9.62421        2.20215
      1276         2       -2.00000       53.98275        9.62254        5.18676
      1277         2       -2.00000       54.19532       16.13682        3.69545
      1278         2       -2.00000       54.19572       16.13476        0.70989
      1279         2       -2.00000       54.40702       22.60239        5.18590
      1280         2       -2.00000       54.40822       22.59953        2.20478
      1281         2       -2.00000       54.59038       29.10975        3.69548
      1282         2       -2.00000       54.59094       29.10692        0.71196
      1283         2       -2.00000       54.81174        5.49611        5.18655
      1284         2       -2.00000       54.81270        5.50080        2.20321
      1285         2       -2.00000       54.99135       11.99174        3.69317
      1286         2       -2.00000       54.99215       11.98698        0.71160
      1287         2       -2.00000       55.23298       18.48321        2.20361
      1288         2       -2.00000       55.26315       18.49120        5.18564
      1289         2       -2.00000       55.42871       24.95011        0.71208
      1290         2       -2.00000       55.45825       24.95676        3.69567
      1291         2       -2.00000       55.65071        1.38495        5.18780
      1292         2       -2.00000       55.66468        1.38404        2.20337
      1293         2       -2.00000       55.86999        7.85397        0.71411
      1294         2       -2.00000       55.87558        7.85039        3.69061
      1295         2       -2.00000       56.04617       14.37209        5.18285
      1296         2       -2.00000       56.04784       14.37635        2.20561
      1297         2       -2.00000       56.27742       20.82392        0.70835
      1298         2       -2.00000       56.27814       20.82032        3.69860
      1299         2       -2.00000       56.42350       27.31869        2.20710
      1300         2       -2.00000       56.42550       27.31855        5.18487
      1301         2       -2.00000       56.70010        3.73198        3.69766
      1302         2       -2.00000       56.70042        3.73540        0.70983
      1303         2       -2.00000       56.89480       10.21527        5.18705
      1304         2       -2.00000       56.90254       10.20675        2.20089
      1305         2       -2.00000       57.13188       16.75774        0.70790
      1306         2       -2.00000       57.13946       16.74869        3.69667
      1307         2       -2.00000       57.33567       23.17969        2.20729
      1308         2       -2.00000       57.34070       23.18629        5.18506
      1309         2       -2.00000       57.49684       29.70558        0.71608
      1310         2       -2.00000       57.50435       29.70836        3.69181
      1311         2       -2.00000       57.72315        6.07775        5.18371
      1312         2       -2.00000       57.74231        6.06249        2.20456
      1313         2       -2.00000       57.84632       12.58053        0.71009
      1314         2       -2.00000       57.85774       12.56417        3.69375
      1315         2       -2.00000       58.14295       19.04878        2.20111
      1316         2       -2.00000       58.29702       19.07602        5.18851
      1317         2       -2.00000       58.29861       25.54062        0.71659
      1318         2       -2.00000       58.43248       25.56996        3.69329
      1319         2       -2.00000       58.57314        1.98795        5.19148
      1320         2       -2.00000       58.63660        2.01565        2.20138
      1321         2       -2.00000       58.79896        8.44941        0.68722
      1322         2       -2.00000       58.82411        8.47382        3.71672
      1323         2       -2.00000       58.93962       15.03011        2.17612
      1324         2       -2.00000       58.94401       15.01381        5.21101
      1325         2       -2.00000       59.17518       21.36696        0.68588
      1326         2       -2.00000       59.18277       21.34708        3.72151
      1327         2       -2.00000       59.26666       27.85418        5.16959
      1328         2       -2.00000       59.26938       27.85002        2.22285
      1329         2       -2.00000       59.65629        4.26279        3.78774
      1330         2       -2.00000       59.66459        4.27443        0.61813
      1331         2       -2.00000       59.80437       10.77175        2.11804
      1332         2       -2.00000       59.81483       10.76968        5.26685
      1333         2       -2.00000       60.13413       17.35635        3.71431
      1334         2       -2.00000       60.15768       17.36796        0.67749
      1335         2       -2.00000       60.21308       23.86628        5.15681
      1336         2       -2.00000       60.21891       23.86137        2.23245
      1337         2       -2.00000       60.34399        0.29734        3.68417
      1338         2       -2.00000       60.35932        0.31557        0.72657
      1339         2       -2.00000       60.54835        6.84493        2.21938
      1340         2       -2.00000       60.57429       13.31213        3.69696
      1341         2       -2.00000       60.62051        6.54872        5.17805
      1342         2       -2.00000       60.65667       13.02246        0.70879
      1343         2       -2.00000       60.99785       19.50691        2.20870
      1344         2       -2.00000       61.15862       26.01231        0.71041
      1345         2       -2.00000       61.69161        2.54747        5.17876
      1346         2       -2.00000       61.76992        9.02747        0.70059
      1347         2       -2.00000       61.82420       15.45892        2.19948
      1348         2       -2.00000       61.82875       22.06221        0.70790
      1349         2       -2.00000       61.84288       28.52355        5.18733
      1350         2       -2.00000       61.85342       28.52354        2.20361
      1351         2       -2.00000       61.86747       22.06222        3.69162
      1352         2       -2.00000       61.87202       15.45893        5.18321
      1353         2       -2.00000       61.92630        9.02748        3.68432
      1354         2       -2.00000       62.00469        2.54746        2.19503
      1355         2       -2.00000       62.53761       26.01232        3.69413
      1356         2       -2.00000       62.69846       19.50692        5.19243
      1357         2       -2.00000       63.03955       13.02247        3.69252
      1358         2       -2.00000       63.07580        6.54871        2.19432
      1359         2       -2.00000       63.12193       13.31212        0.71324
      1360         2       -2.00000       63.14788        6.84494        5.20311
      1361         2       -2.00000       63.33699        0.31558        3.71030
      1362         2       -2.00000       63.35223        0.29733        0.70044
      1363         2       -2.00000       63.47740       23.86138        5.21618
      1364         2       -2.00000       63.48323       23.86627        2.17308
      1365         2       -2.00000       63.53863       17.36797        3.66122
      1366         2       -2.00000       63.56217       17.35634        0.73058
      1367         2       -2.00000       63.88148       10.76967        2.28312
      1368         2       -2.00000       63.89186       10.77176        5.10177
      1369         2       -2.00000       64.03171        4.27444        3.60185
      1370         2       -2.00000       64.04001        4.26278        0.80401
      1371         2       -2.00000       64.42693       27.85002        5.20657
      1372         2       -2.00000       64.42956       27.85417        2.18587
      1373         2       -2.00000       64.51354       21.34707        0.73779
      1374         2       -2.00000       64.52104       21.36697        3.66961
      1375         2       -2.00000       64.75230       15.01380        2.22729
      1376         2       -2.00000       64.75669       15.03012        5.15984
      1377         2       -2.00000       64.87220        8.47381        0.73299
      1378         2       -2.00000       64.89734        8.44942        3.67094
      1379         2       -2.00000       65.05963        2.01566        5.18510
      1380         2       -2.00000       65.12317        1.98794        2.20775
      1381         2       -2.00000       65.26374       25.56995        0.70957
      1382         2       -2.00000       65.39769       25.54063        3.70032
      1383         2       -2.00000       65.39929       19.07601        2.20478
      1384         2       -2.00000       65.55327       19.04879        5.18483
      1385         2       -2.00000       65.83849       12.56416        0.71002
      1386         2       -2.00000       65.84998       12.58054        3.69381
      1387         2       -2.00000       65.95392        6.06250        5.18829
      1388         2       -2.00000       65.97316        6.07774        2.19998
      1389         2       -2.00000       66.19188       29.70835        0.70809
      1390         2       -2.00000       66.19938       29.70559        3.69981
      1391         2       -2.00000       66.35552       23.18628        2.20133
      1392         2       -2.00000       66.36063       23.17970        5.19102
      1393         2       -2.00000       66.55676       16.74868        0.71294
      1394         2       -2.00000       66.56435       16.75775        3.69162
      1395         2       -2.00000       66.79377       10.20676        5.18462
      1396         2       -2.00000       66.80143       10.21527        2.20333
      1397         2       -2.00000       66.99620        3.73197        0.71393
      1398         2       -2.00000       66.99589        3.73541        3.69356
      1399         2       -2.00000       67.27073       27.31854        2.20114
      1400         2       -2.00000       67.27272       27.31870        5.19083
      1401         2       -2.00000       67.41808       20.82031        0.71488
      1402         2       -2.00000       67.41880       20.82393        3.69208
      1403         2       -2.00000       67.64846       14.37636        5.18934
      1404         2       -2.00000       67.65006       14.37208        2.19913
      1405         2       -2.00000       67.82073        7.85039        0.70689
      1406         2       -2.00000       67.82623        7.85398        3.69783
      1407         2       -2.00000       68.03155        1.38404        5.18710
      1408         2       -2.00000       68.04552        1.38494        2.20407
      1409         2       -2.00000       68.23798       24.95676        0.71195
      1410         2       -2.00000       68.26759       24.95011        3.69581
      1411         2       -2.00000       68.43315       18.49119        2.20191
      1412         2       -2.00000       68.46333       18.48322        5.18733
      1413         2       -2.00000       68.70408       11.98699        3.69532
      1414         2       -2.00000       68.70496       11.99173        0.70944
      1415         2       -2.00000       68.88353        5.50081        5.18694
      1416         2       -2.00000       68.88457        5.49611        2.20282
      1417         2       -2.00000       69.10536       29.10693        3.69569
      1418         2       -2.00000       69.10584       29.10975        0.71175
      1419         2       -2.00000       69.28809       22.59954        5.18851
      1420         2       -2.00000       69.28920       22.60238        2.20217
      1421         2       -2.00000       69.50058       16.13477        3.69362
      1422         2       -2.00000       69.50098       16.13681        0.71173
      1423         2       -2.00000       69.71348        9.62253        2.20303
      1424         2       -2.00000       69.71380        9.62422        5.18588
      1425         2       -2.00000       69.92111        3.14354        3.69498
      1426         2       -2.00000       69.92190        3.14389        0.71165
      1427         2       -2.00000       70.15116       26.73173        5.18865
      1428         2       -2.00000       70.15140       26.73215        2.20231
      1429         2       -2.00000       70.33836       20.24798        3.69375
      1430         2       -2.00000       70.33899       20.24758        0.71245
      1431         2       -2.00000       70.55716       13.77032        5.18609
      1432         2       -2.00000       70.55732       13.76878        2.20295
      1433         2       -2.00000       70.75361        7.26845        0.71122
      1434         2       -2.00000       70.75425        7.26921        3.69459
      1435         2       -2.00000       70.96555        0.78712        5.18693
      1436         2       -2.00000       70.96842        0.78772        2.20365
      1437         2       -2.00000       71.17062       24.37256        0.71135
      1438         2       -2.00000       71.17677       24.37122        3.69549
      1439         2       -2.00000       71.37593       17.89514        2.20320
      1440         2       -2.00000       71.38208       17.89358        5.18640
      1441         2       -2.00000       71.60080       11.39825        3.69452
      1442         2       -2.00000       71.60136       11.39917        0.71099
      1443         2       -2.00000       71.80133        4.91035        2.20319
      1444         2       -2.00000       71.80156        4.91150        5.18680
      1445         2       -2.00000       72.01494       28.51091        3.69542
      1446         2       -2.00000       72.01510       28.51135        0.71142
      1447         2       -2.00000       72.21347       22.01697        5.18709
      1448         2       -2.00000       72.21395       22.01744        2.20305
      1449         2       -2.00000       72.42421       15.53631        0.71121
      1450         2       -2.00000       72.42445       15.53641        3.69452
      1451         2       -2.00000       72.63351        9.03831        5.18652
      1452         2       -2.00000       72.63367        9.03845        2.20303
      1453         2       -2.00000       72.84297        2.55299        0.71138
      1454         2       -2.00000       72.84297        2.55312        3.69512
      1455         2       -2.00000       73.05699       26.14591        2.20311
      1456         2       -2.00000       73.05715       26.14604        5.18729
      1457         2       -2.00000       73.25847       19.66030        3.69471
      1458         2       -2.00000       73.25855       19.66002        0.71142
      1459         2       -2.00000       73.47009       13.17307        5.18658
      1460         2       -2.00000       73.47033       13.17294        2.20291
      1461         2       -2.00000       73.67532        6.68040        0.71122
      1462         2       -2.00000       73.67548        6.68065        3.69489
      1463         2       -2.00000       73.88566        0.19309        5.18694
      1464         2       -2.00000       73.88614        0.19314        2.20335
      1465         2       -2.00000       74.09225       23.78704        0.71128
      1466         2       -2.00000       74.09353       23.78678        3.69515
      1467         2       -2.00000       74.29972       17.30234        2.20299
      1468         2       -2.00000       74.30091       17.30199        5.18671
      1469         2       -2.00000       74.51293       10.80999        0.71106
      1470         2       -2.00000       74.51269       10.80984        3.69484
      1471         2       -2.00000       74.71936        4.32134        2.20314
      1472         2       -2.00000       74.71952        4.32159        5.18689
      1473         2       -2.00000       74.92938       27.91952        3.69513
      1474         2       -2.00000       74.92946       27.91957        0.71139
      1475         2       -2.00000       75.13422       21.42910        5.18691
      1476         2       -2.00000       75.13430       21.42918        2.20306
      1477         2       -2.00000       75.34320       14.94225        3.69481
      1478         2       -2.00000       75.34312       14.94224        0.71114
      1479         2       -2.00000       75.55218        8.45009        5.18674
      1480         2       -2.00000       75.55218        8.45011        2.20306
      1481         2       -2.00000       75.76125        1.96185        0.71134
      1482         2       -2.00000       75.76133        1.96185        3.69504
      1483         2       -2.00000       75.97111       25.55823        5.18698
      1484         2       -2.00000       75.97111       25.55822        2.20314
      1485         2       -2.00000       76.17706       19.07026        0.71124
      1486         2       -2.00000       76.17706       19.07030        3.69487
      1487         2       -2.00000       76.38645       12.58123        5.18672
      1488         2       -2.00000       76.38653       12.58116        2.20300
      1489         2       -2.00000       76.59439        6.09095        3.69496
      1490         2       -2.00000       76.59439        6.09089        0.71125
      1491         2       -2.00000       76.80346       29.68992        5.18691
      1492         2       -2.00000       76.80354       29.68994        2.20321
      1493         2       -2.00000       77.01100       23.19882        0.71126
      1494         2       -2.00000       77.01124       23.19874        3.69501
      1495         2       -2.00000       77.21903       16.71075        5.18676
      1496         2       -2.00000       77.21879       16.71084        2.20303
      1497         2       -2.00000       77.42881       10.22038        0.71117
      1498         2       -2.00000       77.42873       10.22036        3.69491
      1499         2       -2.00000       77.63708        3.73123        5.18688
      1500         2       -2.00000       77.63700        3.73116        2.20314
      1501         2       -2.00000       77.84582       27.32942        0.71131
      1502         2       -2.00000       77.84582       27.32940        3.69504
      1503         2       -2.00000       78.05281       20.83961        5.18683
      1504         2       -2.00000       78.05281       20.83961        2.20308
      1505         2       -2.00000       78.26124       14.35080        0.71118
      1506         2       -2.00000       78.26124       14.35081        3.69489
      1507         2       -2.00000       78.47014        7.86051        5.18680
      1508         2       -2.00000       78.47022        7.86053        2.20309
      1509         2       -2.00000       78.67897        1.37127        0.71130
      1510         2       -2.00000       78.67897        1.37128        3.69502
      1511         2       -2.00000       78.88755       24.96913        5.18687
      1512         2       -2.00000       78.88755       24.96913        2.20312
      1513         2       -2.00000       79.09494       18.47999        0.71121
      1514         2       -2.00000       79.09494       18.48000        3.69492
      1515         2       -2.00000       79.30376       11.99060        5.18678
      1516         2       -2.00000       79.30376       11.99056        2.20306
      1517         2       -2.00000       79.51243        5.50076        0.71126
      1518         2       -2.00000       79.51243        5.50080        3.69498
      1519         2       -2.00000       79.72101       29.09953        5.18688
      1520         2       -2.00000       79.72101       29.09952        2.20315
