# Supplementary material for: Quantitative prediction of grain boundary thermal conductivities from local atomic environments
Source: Nat Commun. 2020 Apr 15;11:1854. doi: 10.1038/s41467-020-15619-9 (PMC7160158; doi:10.1038/s41467-020-15619-9)
Supplement: Supplementary file 4 — Supplementary Data 1 [file 41467_2020_15619_MOESM4_ESM.zip › MgO_GBs/sym_tilt/standard_pressure/110/s57_445.lmp]

LAMMPS data file

      1136          atoms
         0          bonds
         0         angles
         0      dihedrals
         0      impropers
         2     atom types
         0     bond types
         0    angle types
         0 dihedral types
         0 improper types

      0.0000000     79.7456780 xlo xhi
      0.0000000     22.5969680 ylo yhi
      0.0000000      5.9352120 zlo zhi
      0.0000000      0.0000000      0.0000000 xy xz yz

Masses

1                24.30500 # Mg
2                15.99940 # O

Atoms

         1         1        2.00000        0.15279       13.37289        5.78690
         2         1        2.00000        0.15279       13.37289        2.81929
         3         1        2.00000        0.42919       10.79613        4.30309
         4         1        2.00000        0.42919       10.79613        1.33549
         5         1        2.00000        0.71029        8.21834        5.78690
         6         1        2.00000        0.71029        8.21834        2.81929
         7         1        2.00000        0.99411        5.64045        4.30309
         8         1        2.00000        0.99411        5.64045        1.33549
         9         1        2.00000        1.27402        3.06415        5.78690
        10         1        2.00000        1.27402        3.06415        2.81929
        11         1        2.00000        1.54834        0.48864        4.30309
        12         1        2.00000        1.54834        0.48864        1.33549
        13         1        2.00000        1.82338       20.50842        5.78690
        14         1        2.00000        1.82338       20.50842        2.81929
        15         1        2.00000        2.10481       17.92886        4.30309
        16         1        2.00000        2.10481       17.92886        1.33549
        17         1        2.00000        2.38639       15.35028        5.78690
        18         1        2.00000        2.38639       15.35028        2.81929
        19         1        2.00000        2.66255       12.77375        4.30309
        20         1        2.00000        2.66255       12.77375        1.33549
        21         1        2.00000        2.93703       10.19699        5.78690
        22         1        2.00000        2.93703       10.19699        2.81929
        23         1        2.00000        3.22037        7.61830        1.33549
        24         1        2.00000        3.22037        7.61830        4.30309
        25         1        2.00000        3.50761        5.04016        5.78690
        26         1        2.00000        3.50761        5.04016        2.81929
        27         1        2.00000        3.78696        2.46535        1.33549
        28         1        2.00000        3.78696        2.46535        4.30309
        29         1        2.00000        4.05642       22.48843        5.78690
        30         1        2.00000        4.05642       22.48843        2.81929
        31         1        2.00000        4.32836       19.91098        4.30309
        32         1        2.00000        4.32836       19.91098        1.33549
        33         1        2.00000        4.61440       17.32873        5.78690
        34         1        2.00000        4.61440       17.32873        2.81929
        35         1        2.00000        4.89910       14.74965        4.30309
        36         1        2.00000        4.89910       14.74965        1.33549
        37         1        2.00000        5.17199       12.17443        5.78690
        38         1        2.00000        5.17199       12.17443        2.81929
        39         1        2.00000        5.44177        9.59815        1.33549
        40         1        2.00000        5.44177        9.59815        4.30309
        41         1        2.00000        5.73068        7.01780        5.78690
        42         1        2.00000        5.73068        7.01780        2.81929
        43         1        2.00000        6.02526        4.43902        1.33549
        44         1        2.00000        6.02526        4.43902        4.30309
        45         1        2.00000        6.30270        1.86696        5.78690
        46         1        2.00000        6.30270        1.86696        2.81929
        47         1        2.00000        6.56187       21.89325        4.30309
        48         1        2.00000        6.56187       21.89325        1.33549
        49         1        2.00000        6.82751       19.31505        5.78690
        50         1        2.00000        6.82751       19.31505        2.81929
        51         1        2.00000        7.12591       16.72639        4.30309
        52         1        2.00000        7.12591       16.72639        1.33549
        53         1        2.00000        7.41603       14.14676        5.78690
        54         1        2.00000        7.41603       14.14676        2.81929
        55         1        2.00000        7.68094       11.57536        1.33549
        56         1        2.00000        7.68094       11.57536        4.30309
        57         1        2.00000        7.93980        9.00021        5.78690
        58         1        2.00000        7.93980        9.00021        2.81929
        59         1        2.00000        8.24267        6.41632        1.33549
        60         1        2.00000        8.24267        6.41632        4.30309
        61         1        2.00000        8.55129        3.83507        5.78690
        62         1        2.00000        8.55129        3.83507        2.81929
        63         1        2.00000        8.82330        1.26952        1.33549
        64         1        2.00000        8.82330        1.26952        4.30309
        65         1        2.00000        9.06150       21.30180        5.78690
        66         1        2.00000        9.06150       21.30180        2.81929
        67         1        2.00000        9.31390       18.72211        4.30309
        68         1        2.00000        9.31390       18.72211        1.33549
        69         1        2.00000        9.64364       16.11654        5.78690
        70         1        2.00000        9.64364       16.11654        2.81929
        71         1        2.00000        9.94261       13.54024        1.33549
        72         1        2.00000        9.94261       13.54024        4.30309
        73         1        2.00000       10.18823       10.97797        5.78690
        74         1        2.00000       10.18823       10.97797        2.81929
        75         1        2.00000       10.42324        8.40447        4.30309
        76         1        2.00000       10.42324        8.40447        1.33549
        77         1        2.00000       10.75889        5.80941        2.81929
        78         1        2.00000       10.75889        5.80941        5.78690
        79         1        2.00000       11.09557        3.22472        4.30309
        80         1        2.00000       11.09557        3.22472        1.33549
        81         1        2.00000       11.35204        0.67393        5.78690
        82         1        2.00000       11.35204        0.67393        2.81929
        83         1        2.00000       11.54989       20.71701        4.30309
        84         1        2.00000       11.54989       20.71701        1.33549
        85         1        2.00000       11.77070       18.13038        5.78690
        86         1        2.00000       11.77070       18.13038        2.81929
        87         1        2.00000       12.18426       15.48909        1.33549
        88         1        2.00000       12.18426       15.48909        4.30309
        89         1        2.00000       12.48841       12.92831        5.78690
        90         1        2.00000       12.48841       12.92831        2.81929
        91         1        2.00000       12.69089       10.38548        4.30309
        92         1        2.00000       12.69089       10.38548        1.33549
        93         1        2.00000       12.87039        7.80255        5.78690
        94         1        2.00000       12.87039        7.80255        2.81929
        95         1        2.00000       13.29791        5.18442        4.30309
        96         1        2.00000       13.29791        5.18442        1.33549
        97         1        2.00000       13.67774        2.59994        5.78690
        98         1        2.00000       13.67774        2.59994        2.81929
        99         1        2.00000       13.89226        0.08219        4.30309
       100         1        2.00000       13.89226        0.08219        1.33549
       101         1        2.00000       14.00844       20.12079        5.78690
       102         1        2.00000       14.00844       20.12079        2.81929
       103         1        2.00000       14.18149       17.54869        4.30309
       104         1        2.00000       14.18149       17.54869        1.33549
       105         1        2.00000       14.78748       14.81850        5.78690
       106         1        2.00000       14.78748       14.81850        2.81929
       107         1        2.00000       15.06930       12.31869        4.30309
       108         1        2.00000       15.06930       12.31869        1.33549
       109         1        2.00000       15.15543        9.76008        5.78690
       110         1        2.00000       15.15543        9.76008        2.81929
       111         1        2.00000       15.26189        7.17404        4.30309
       112         1        2.00000       15.26189        7.17404        1.33549
       113         1        2.00000       15.93996        4.47861        5.78690
       114         1        2.00000       15.93996        4.47861        2.81929
       115         1        2.00000       16.33550        1.97025        4.30309
       116         1        2.00000       16.33550        1.97025        1.33549
       117         1        2.00000       16.38965       22.01223        5.78690
       118         1        2.00000       16.38965       22.01223        2.81929
       119         1        2.00000       16.44794       19.48026        4.30309
       120         1        2.00000       16.44794       19.48026        1.33549
       121         1        2.00000       16.56358       16.97256        5.78690
       122         1        2.00000       16.56358       16.97256        2.81929
       123         1        2.00000       17.55194       14.29414        4.30309
       124         1        2.00000       17.55194       14.29414        1.33549
       125         1        2.00000       17.59453       11.69361        5.78690
       126         1        2.00000       17.59453       11.69361        2.81929
       127         1        2.00000       17.59963        6.57499        5.78690
       128         1        2.00000       17.59963        6.57499        2.81929
       129         1        2.00000       17.60418        9.12985        4.30309
       130         1        2.00000       17.60418        9.12985        1.33549
       131         1        2.00000       18.95100       20.42834        4.30309
       132         1        2.00000       18.95100       20.42834        1.33549
       133         1        2.00000       18.95547       17.87348        5.78690
       134         1        2.00000       18.95547       17.87348        2.81929
       135         1        2.00000       18.96065        0.39513        5.78690
       136         1        2.00000       18.96065        0.39513        2.81929
       137         1        2.00000       19.00324        2.99566        4.30309
       138         1        2.00000       19.00324        2.99566        1.33549
       139         1        2.00000       19.99160        5.67408        5.78690
       140         1        2.00000       19.99160        5.67408        2.81929
       141         1        2.00000       20.10723        8.18177        4.30309
       142         1        2.00000       20.10723        8.18177        1.33549
       143         1        2.00000       20.16553       10.71374        5.78690
       144         1        2.00000       20.16553       10.71374        2.81929
       145         1        2.00000       20.21968       13.26874        4.30309
       146         1        2.00000       20.21968       13.26874        1.33549
       147         1        2.00000       20.61521       15.77709        5.78690
       148         1        2.00000       20.61521       15.77709        2.81929
       149         1        2.00000       21.29329       18.47252        4.30309
       150         1        2.00000       21.29329       18.47252        1.33549
       151         1        2.00000       21.39975       21.05857        5.78690
       152         1        2.00000       21.39975       21.05857        2.81929
       153         1        2.00000       21.48588        1.02021        4.30309
       154         1        2.00000       21.48588        1.02021        1.33549
       155         1        2.00000       21.76770        3.52002        5.78690
       156         1        2.00000       21.76770        3.52002        2.81929
       157         1        2.00000       22.37369        6.25023        4.30309
       158         1        2.00000       22.37369        6.25023        1.33549
       159         1        2.00000       22.54673        8.82231        5.78690
       160         1        2.00000       22.54673        8.82231        2.81929
       161         1        2.00000       22.66292       11.38067        4.30309
       162         1        2.00000       22.66292       11.38067        1.33549
       163         1        2.00000       22.87744       13.89842        5.78690
       164         1        2.00000       22.87744       13.89842        2.81929
       165         1        2.00000       23.25727       16.48291        4.30309
       166         1        2.00000       23.25727       16.48291        1.33549
       167         1        2.00000       23.68479       19.10104        5.78690
       168         1        2.00000       23.68479       19.10104        2.81929
       169         1        2.00000       23.86429       21.68396        4.30309
       170         1        2.00000       23.86429       21.68396        1.33549
       171         1        2.00000       24.06677        1.62983        5.78690
       172         1        2.00000       24.06677        1.62983        2.81929
       173         1        2.00000       24.37092        4.19063        4.30309
       174         1        2.00000       24.37092        4.19063        1.33549
       175         1        2.00000       24.78448        6.83190        5.78690
       176         1        2.00000       24.78448        6.83190        2.81929
       177         1        2.00000       25.00529        9.41853        4.30309
       178         1        2.00000       25.00529        9.41853        1.33549
       179         1        2.00000       25.20314       11.97242        5.78690
       180         1        2.00000       25.20314       11.97242        2.81929
       181         1        2.00000       25.45961       14.52321        4.30309
       182         1        2.00000       25.45961       14.52321        1.33549
       183         1        2.00000       25.79629       17.10789        5.78690
       184         1        2.00000       25.79629       17.10789        2.81929
       185         1        2.00000       26.13186       19.70295        4.30309
       186         1        2.00000       26.13186       19.70295        1.33549
       187         1        2.00000       26.36695       22.27645        5.78690
       188         1        2.00000       26.36695       22.27645        2.81929
       189         1        2.00000       26.61257        2.24175        4.30309
       190         1        2.00000       26.61257        2.24175        1.33549
       191         1        2.00000       26.91153        4.81806        5.78690
       192         1        2.00000       26.91153        4.81806        2.81929
       193         1        2.00000       27.24128        7.42362        4.30309
       194         1        2.00000       27.24128        7.42362        1.33549
       195         1        2.00000       27.49368       10.00332        5.78690
       196         1        2.00000       27.49368       10.00332        2.81929
       197         1        2.00000       27.73188       12.56800        4.30309
       198         1        2.00000       27.73188       12.56800        1.33549
       199         1        2.00000       28.00389       15.13355        5.78690
       200         1        2.00000       28.00389       15.13355        2.81929
       201         1        2.00000       28.31251       17.71480        4.30309
       202         1        2.00000       28.31251       17.71480        1.33549
       203         1        2.00000       28.61538       20.29870        5.78690
       204         1        2.00000       28.61538       20.29870        2.81929
       205         1        2.00000       28.87424        0.27688        4.30309
       206         1        2.00000       28.87424        0.27688        1.33549
       207         1        2.00000       29.13915        2.84828        5.78690
       208         1        2.00000       29.13915        2.84828        2.81929
       209         1        2.00000       29.42919        5.42790        4.30309
       210         1        2.00000       29.42919        5.42790        1.33549
       211         1        2.00000       29.72767        8.01657        5.78690
       212         1        2.00000       29.72767        8.01657        2.81929
       213         1        2.00000       29.99331       10.59477        4.30309
       214         1        2.00000       29.99331       10.59477        1.33549
       215         1        2.00000       30.25248       13.16545        5.78690
       216         1        2.00000       30.25248       13.16545        2.81929
       217         1        2.00000       30.52984       15.73750        4.30309
       218         1        2.00000       30.52984       15.73750        1.33549
       219         1        2.00000       30.82450       18.31629        5.78690
       220         1        2.00000       30.82450       18.31629        2.81929
       221         1        2.00000       31.11341       20.89664        4.30309
       222         1        2.00000       31.11341       20.89664        1.33549
       223         1        2.00000       31.38319        0.87595        5.78690
       224         1        2.00000       31.38319        0.87595        2.81929
       225         1        2.00000       31.65608        3.45117        4.30309
       226         1        2.00000       31.65608        3.45117        1.33549
       227         1        2.00000       31.94078        6.03025        5.78690
       228         1        2.00000       31.94078        6.03025        2.81929
       229         1        2.00000       32.22682        8.61250        4.30309
       230         1        2.00000       32.22682        8.61250        1.33549
       231         1        2.00000       32.49876       11.18995        5.78690
       232         1        2.00000       32.49876       11.18995        2.81929
       233         1        2.00000       32.76822       13.76384        4.30309
       234         1        2.00000       32.76822       13.76384        1.33549
       235         1        2.00000       33.04757       16.33865        5.78690
       236         1        2.00000       33.04757       16.33865        2.81929
       237         1        2.00000       33.33481       18.91678        4.30309
       238         1        2.00000       33.33481       18.91678        1.33549
       239         1        2.00000       33.61807       21.49548        5.78690
       240         1        2.00000       33.61807       21.49548        2.81929
       241         1        2.00000       33.89263        1.47527        4.30309
       242         1        2.00000       33.89263        1.47527        1.33549
       243         1        2.00000       34.16879        4.05179        5.78690
       244         1        2.00000       34.16879        4.05179        2.81929
       245         1        2.00000       34.45037        6.63038        4.30309
       246         1        2.00000       34.45037        6.63038        1.33549
       247         1        2.00000       34.73171        9.20994        5.78690
       248         1        2.00000       34.73171        9.20994        2.81929
       249         1        2.00000       35.00684       11.78712        4.30309
       250         1        2.00000       35.00684       11.78712        1.33549
       251         1        2.00000       35.28116       14.36263        5.78690
       252         1        2.00000       35.28116       14.36263        2.81929
       253         1        2.00000       35.56107       16.93894        4.30309
       254         1        2.00000       35.56107       16.93894        1.33549
       255         1        2.00000       35.84488       19.51682        5.78690
       256         1        2.00000       35.84488       19.51682        2.81929
       257         1        2.00000       36.12599       22.09461        4.30309
       258         1        2.00000       36.12599       22.09461        1.33549
       259         1        2.00000       36.40239        2.07440        5.78690
       260         1        2.00000       36.40239        2.07440        2.81929
       261         1        2.00000       36.67934        4.65141        4.30309
       262         1        2.00000       36.67934        4.65141        1.33549
       263         1        2.00000       36.95949        7.22972        5.78690
       264         1        2.00000       36.95949        7.22972        2.81929
       265         1        2.00000       37.23948        9.80824        4.30309
       266         1        2.00000       37.23948        9.80824        1.33549
       267         1        2.00000       37.51604       12.38535        5.78690
       268         1        2.00000       37.51604       12.38535        2.81929
       269         1        2.00000       37.79227       14.96172        4.30309
       270         1        2.00000       37.79227       14.96172        1.33549
       271         1        2.00000       38.07258       17.53886        5.78690
       272         1        2.00000       38.07258       17.53886        2.81929
       273         1        2.00000       38.35544       20.11666        4.30309
       274         1        2.00000       38.35544       20.11666        1.33549
       275         1        2.00000       38.63566        0.09683        5.78690
       276         1        2.00000       38.63566        0.09683        2.81929
       277         1        2.00000       38.91198        2.67320        4.30309
       278         1        2.00000       38.91198        2.67320        1.33549
       279         1        2.00000       39.18854        5.25032        5.78690
       280         1        2.00000       39.18854        5.25032        2.81929
       281         1        2.00000       39.46853        7.82886        4.30309
       282         1        2.00000       39.46853        7.82886        1.33549
       283         1        2.00000       39.74867       10.40715        5.78690
       284         1        2.00000       39.74867       10.40715        2.81929
       285         1        2.00000       40.02563       12.98415        4.30309
       286         1        2.00000       40.02563       12.98415        1.33549
       287         1        2.00000       40.30203       15.56090        5.78690
       288         1        2.00000       40.30203       15.56090        2.81929
       289         1        2.00000       40.58313       18.13872        4.30309
       290         1        2.00000       40.58313       18.13872        1.33549
       291         1        2.00000       40.86695       20.71658        5.78690
       292         1        2.00000       40.86695       20.71658        2.81929
       293         1        2.00000       41.14686        0.69592        4.30309
       294         1        2.00000       41.14686        0.69592        1.33549
       295         1        2.00000       41.42118        3.27143        5.78690
       296         1        2.00000       41.42118        3.27143        2.81929
       297         1        2.00000       41.69622        5.84862        4.30309
       298         1        2.00000       41.69622        5.84862        1.33549
       299         1        2.00000       41.97765        8.42817        5.78690
       300         1        2.00000       41.97765        8.42817        2.81929
       301         1        2.00000       42.25923       11.00676        4.30309
       302         1        2.00000       42.25923       11.00676        1.33549
       303         1        2.00000       42.53539       13.58329        5.78690
       304         1        2.00000       42.53539       13.58329        2.81929
       305         1        2.00000       42.80987       16.16004        4.30309
       306         1        2.00000       42.80987       16.16004        1.33549
       307         1        2.00000       43.09321       18.73874        5.78690
       308         1        2.00000       43.09321       18.73874        2.81929
       309         1        2.00000       43.38045       21.31687        1.33549
       310         1        2.00000       43.38045       21.31687        4.30309
       311         1        2.00000       43.65980        1.29472        5.78690
       312         1        2.00000       43.65980        1.29472        2.81929
       313         1        2.00000       43.92926        3.86860        1.33549
       314         1        2.00000       43.92926        3.86860        4.30309
       315         1        2.00000       44.20120        6.44606        5.78690
       316         1        2.00000       44.20120        6.44606        2.81929
       317         1        2.00000       44.48724        9.02830        1.33549
       318         1        2.00000       44.48724        9.02830        4.30309
       319         1        2.00000       44.77193       11.60738        5.78690
       320         1        2.00000       44.77193       11.60738        2.81929
       321         1        2.00000       45.04482       14.18263        1.33549
       322         1        2.00000       45.04482       14.18263        4.30309
       323         1        2.00000       45.31460       16.75888        5.78690
       324         1        2.00000       45.31460       16.75888        2.81929
       325         1        2.00000       45.60352       19.33925        1.33549
       326         1        2.00000       45.60352       19.33925        4.30309
       327         1        2.00000       45.89810       21.91802        5.78690
       328         1        2.00000       45.89810       21.91802        2.81929
       329         1        2.00000       46.17554        1.89311        1.33549
       330         1        2.00000       46.17554        1.89311        4.30309
       331         1        2.00000       46.43471        4.46378        5.78690
       332         1        2.00000       46.43471        4.46378        2.81929
       333         1        2.00000       46.70034        7.04198        1.33549
       334         1        2.00000       46.70034        7.04198        4.30309
       335         1        2.00000       46.99875        9.63065        5.78690
       336         1        2.00000       46.99875        9.63065        2.81929
       337         1        2.00000       47.28887       12.21027        1.33549
       338         1        2.00000       47.28887       12.21027        4.30309
       339         1        2.00000       47.55378       14.78167        5.78690
       340         1        2.00000       47.55378       14.78167        2.81929
       341         1        2.00000       47.81264       17.35682        1.33549
       342         1        2.00000       47.81264       17.35682        4.30309
       343         1        2.00000       48.11551       19.94074        5.78690
       344         1        2.00000       48.11551       19.94074        2.81929
       345         1        2.00000       48.42413       22.52197        1.33549
       346         1        2.00000       48.42413       22.52197        4.30309
       347         1        2.00000       48.69614        2.49055        5.78690
       348         1        2.00000       48.69614        2.49055        2.81929
       349         1        2.00000       48.93434        5.05524        1.33549
       350         1        2.00000       48.93434        5.05524        4.30309
       351         1        2.00000       49.18674        7.63493        5.78690
       352         1        2.00000       49.18674        7.63493        2.81929
       353         1        2.00000       49.51648       10.24049        1.33549
       354         1        2.00000       49.51648       10.24049        4.30309
       355         1        2.00000       49.81545       12.81680        5.78690
       356         1        2.00000       49.81545       12.81680        2.81929
       357         1        2.00000       50.06107       15.37907        1.33549
       358         1        2.00000       50.06107       15.37907        4.30309
       359         1        2.00000       50.29608       17.95257        5.78690
       360         1        2.00000       50.29608       17.95257        2.81929
       361         1        2.00000       50.63173       20.54763        1.33549
       362         1        2.00000       50.63173       20.54763        4.30309
       363         1        2.00000       50.96841        0.53534        5.78690
       364         1        2.00000       50.96841        0.53534        2.81929
       365         1        2.00000       51.22488        3.08614        1.33549
       366         1        2.00000       51.22488        3.08614        4.30309
       367         1        2.00000       51.42272        5.64002        2.81929
       368         1        2.00000       51.42272        5.64002        5.78690
       369         1        2.00000       51.64354        8.22665        1.33549
       370         1        2.00000       51.64354        8.22665        4.30309
       371         1        2.00000       52.05710       10.86794        5.78690
       372         1        2.00000       52.05710       10.86794        2.81929
       373         1        2.00000       52.36125       13.42872        1.33549
       374         1        2.00000       52.36125       13.42872        4.30309
       375         1        2.00000       52.56373       15.97156        5.78690
       376         1        2.00000       52.56373       15.97156        2.81929
       377         1        2.00000       52.74323       18.55448        1.33549
       378         1        2.00000       52.74323       18.55448        4.30309
       379         1        2.00000       53.17075       21.17261        5.78690
       380         1        2.00000       53.17075       21.17261        2.81929
       381         1        2.00000       53.55058        1.16013        1.33549
       382         1        2.00000       53.55058        1.16013        4.30309
       383         1        2.00000       53.76509        3.67788        5.78690
       384         1        2.00000       53.76509        3.67788        2.81929
       385         1        2.00000       53.88128        6.23627        1.33549
       386         1        2.00000       53.88128        6.23627        4.30309
       387         1        2.00000       54.05433        8.80834        5.78690
       388         1        2.00000       54.05433        8.80834        2.81929
       389         1        2.00000       54.66032       11.53853        1.33549
       390         1        2.00000       54.66032       11.53853        4.30309
       391         1        2.00000       54.94214       14.03834        5.78690
       392         1        2.00000       54.94214       14.03834        2.81929
       393         1        2.00000       55.02827       16.59695        1.33549
       394         1        2.00000       55.02827       16.59695        4.30309
       395         1        2.00000       55.13473       19.18300        5.78690
       396         1        2.00000       55.13473       19.18300        2.81929
       397         1        2.00000       55.81280       21.87843        1.33549
       398         1        2.00000       55.81280       21.87843        4.30309
       399         1        2.00000       56.20834        1.78984        5.78690
       400         1        2.00000       56.20834        1.78984        2.81929
       401         1        2.00000       56.26249        4.34481        1.33549
       402         1        2.00000       56.26249        4.34481        4.30309
       403         1        2.00000       56.32078        6.87678        5.78690
       404         1        2.00000       56.32078        6.87678        2.81929
       405         1        2.00000       56.43642        9.38448        1.33549
       406         1        2.00000       56.43642        9.38448        4.30309
       407         1        2.00000       57.42478       12.06289        5.78690
       408         1        2.00000       57.42478       12.06289        2.81929
       409         1        2.00000       57.46737       14.66342        1.33549
       410         1        2.00000       57.46737       14.66342        4.30309
       411         1        2.00000       57.47247       19.78204        1.33549
       412         1        2.00000       57.47247       19.78204        4.30309
       413         1        2.00000       57.47702       17.22718        5.78690
       414         1        2.00000       57.47702       17.22718        2.81929
       415         1        2.00000       58.82384        5.92870        5.78690
       416         1        2.00000       58.82384        5.92870        2.81929
       417         1        2.00000       58.82831        8.48356        1.33549
       418         1        2.00000       58.82831        8.48356        4.30309
       419         1        2.00000       58.83349        3.36494        1.33549
       420         1        2.00000       58.83349        3.36494        4.30309
       421         1        2.00000       58.87607        0.76441        5.78690
       422         1        2.00000       58.87607        0.76441        2.81929
       423         1        2.00000       59.86444       20.68296        1.33549
       424         1        2.00000       59.86444       20.68296        4.30309
       425         1        2.00000       59.98007       18.17526        5.78690
       426         1        2.00000       59.98007       18.17526        2.81929
       427         1        2.00000       60.03837       15.64329        1.33549
       428         1        2.00000       60.03837       15.64329        4.30309
       429         1        2.00000       60.09252       13.08832        5.78690
       430         1        2.00000       60.09252       13.08832        2.81929
       431         1        2.00000       60.48805       10.57995        1.33549
       432         1        2.00000       60.48805       10.57995        4.30309
       433         1        2.00000       61.16613        7.88451        5.78690
       434         1        2.00000       61.16613        7.88451        2.81929
       435         1        2.00000       61.27259        5.29847        1.33549
       436         1        2.00000       61.27259        5.29847        4.30309
       437         1        2.00000       61.35872        2.73986        5.78690
       438         1        2.00000       61.35872        2.73986        2.81929
       439         1        2.00000       61.64054        0.24005        1.33549
       440         1        2.00000       61.64054        0.24005        4.30309
       441         1        2.00000       62.24653       20.10683        5.78690
       442         1        2.00000       62.24653       20.10683        2.81929
       443         1        2.00000       62.41957       17.53475        1.33549
       444         1        2.00000       62.41957       17.53475        4.30309
       445         1        2.00000       62.53576       14.97637        5.78690
       446         1        2.00000       62.53576       14.97637        2.81929
       447         1        2.00000       62.75028       12.45861        1.33549
       448         1        2.00000       62.75028       12.45861        4.30309
       449         1        2.00000       63.13011        9.87413        5.78690
       450         1        2.00000       63.13011        9.87413        2.81929
       451         1        2.00000       63.55762        7.25600        1.33549
       452         1        2.00000       63.55762        7.25600        4.30309
       453         1        2.00000       63.73713        4.67308        5.78690
       454         1        2.00000       63.73713        4.67308        2.81929
       455         1        2.00000       63.93961        2.13024        1.33549
       456         1        2.00000       63.93961        2.13024        4.30309
       457         1        2.00000       64.24376       22.16643        5.78690
       458         1        2.00000       64.24376       22.16643        2.81929
       459         1        2.00000       64.65732       19.52514        1.33549
       460         1        2.00000       64.65732       19.52514        4.30309
       461         1        2.00000       64.87813       16.93851        5.78690
       462         1        2.00000       64.87813       16.93851        2.81929
       463         1        2.00000       65.07598       14.38462        1.33549
       464         1        2.00000       65.07598       14.38462        4.30309
       465         1        2.00000       65.33244       11.83383        5.78690
       466         1        2.00000       65.33244       11.83383        2.81929
       467         1        2.00000       65.66913        9.24914        1.33549
       468         1        2.00000       65.66913        9.24914        4.30309
       469         1        2.00000       66.00470        6.65408        5.78690
       470         1        2.00000       66.00470        6.65408        2.81929
       471         1        2.00000       66.23979        4.08058        1.33549
       472         1        2.00000       66.23979        4.08058        4.30309
       473         1        2.00000       66.48541        1.51831        5.78690
       474         1        2.00000       66.48541        1.51831        2.81929
       475         1        2.00000       66.78437       21.53898        4.30309
       476         1        2.00000       66.78437       21.53898        1.33549
       477         1        2.00000       67.11412       18.93341        5.78690
       478         1        2.00000       67.11412       18.93341        2.81929
       479         1        2.00000       67.36652       16.35372        1.33549
       480         1        2.00000       67.36652       16.35372        4.30309
       481         1        2.00000       67.60472       13.78903        2.81929
       482         1        2.00000       67.60472       13.78903        5.78690
       483         1        2.00000       67.87673       11.22348        1.33549
       484         1        2.00000       67.87673       11.22348        4.30309
       485         1        2.00000       68.18535        8.64226        5.78690
       486         1        2.00000       68.18535        8.64226        2.81929
       487         1        2.00000       68.48822        6.05834        1.33549
       488         1        2.00000       68.48822        6.05834        4.30309
       489         1        2.00000       68.74707        3.48319        5.78690
       490         1        2.00000       68.74707        3.48319        2.81929
       491         1        2.00000       69.01199        0.91179        1.33549
       492         1        2.00000       69.01199        0.91179        4.30309
       493         1        2.00000       69.30202       20.92913        5.78690
       494         1        2.00000       69.30202       20.92913        2.81929
       495         1        2.00000       69.60051       18.34047        1.33549
       496         1        2.00000       69.60051       18.34047        4.30309
       497         1        2.00000       69.86615       15.76227        2.81929
       498         1        2.00000       69.86615       15.76227        5.78690
       499         1        2.00000       70.12532       13.19161        1.33549
       500         1        2.00000       70.12532       13.19161        4.30309
       501         1        2.00000       70.40267       10.61954        5.78690
       502         1        2.00000       70.40267       10.61954        2.81929
       503         1        2.00000       70.69733        8.04077        1.33549
       504         1        2.00000       70.69733        8.04077        4.30309
       505         1        2.00000       70.98625        5.46040        5.78690
       506         1        2.00000       70.98625        5.46040        2.81929
       507         1        2.00000       71.25603        2.88414        1.33549
       508         1        2.00000       71.25603        2.88414        4.30309
       509         1        2.00000       71.52892        0.30890        2.81929
       510         1        2.00000       71.52892        0.30890        5.78690
       511         1        2.00000       71.81361       20.32679        4.30309
       512         1        2.00000       71.81361       20.32679        1.33549
       513         1        2.00000       72.09966       17.74454        2.81929
       514         1        2.00000       72.09966       17.74454        5.78690
       515         1        2.00000       72.37160       15.16708        1.33549
       516         1        2.00000       72.37160       15.16708        4.30309
       517         1        2.00000       72.64106       12.59320        5.78690
       518         1        2.00000       72.64106       12.59320        2.81929
       519         1        2.00000       72.92040       10.01839        1.33549
       520         1        2.00000       72.92040       10.01839        4.30309
       521         1        2.00000       73.20765        7.44026        5.78690
       522         1        2.00000       73.20765        7.44026        2.81929
       523         1        2.00000       73.49091        4.86156        1.33549
       524         1        2.00000       73.49091        4.86156        4.30309
       525         1        2.00000       73.76547        2.28480        2.81929
       526         1        2.00000       73.76547        2.28480        5.78690
       527         1        2.00000       74.04163       22.30524        4.30309
       528         1        2.00000       74.04163       22.30524        1.33549
       529         1        2.00000       74.32321       19.72666        2.81929
       530         1        2.00000       74.32321       19.72666        5.78690
       531         1        2.00000       74.60455       17.14710        4.30309
       532         1        2.00000       74.60455       17.14710        1.33549
       533         1        2.00000       74.87968       14.56991        5.78690
       534         1        2.00000       74.87968       14.56991        2.81929
       535         1        2.00000       75.15400       11.99440        1.33549
       536         1        2.00000       75.15400       11.99440        4.30309
       537         1        2.00000       75.43391        9.41810        5.78690
       538         1        2.00000       75.43391        9.41810        2.81929
       539         1        2.00000       75.71772        6.84024        1.33549
       540         1        2.00000       75.71772        6.84024        4.30309
       541         1        2.00000       75.99883        4.26242        2.81929
       542         1        2.00000       75.99883        4.26242        5.78690
       543         1        2.00000       76.27523        1.68567        4.30309
       544         1        2.00000       76.27523        1.68567        1.33549
       545         1        2.00000       76.55218       21.70565        5.78690
       546         1        2.00000       76.55218       21.70565        2.81929
       547         1        2.00000       76.83233       19.12734        4.30309
       548         1        2.00000       76.83233       19.12734        1.33549
       549         1        2.00000       77.11232       16.54880        5.78690
       550         1        2.00000       77.11232       16.54880        2.81929
       551         1        2.00000       77.38887       13.97168        4.30309
       552         1        2.00000       77.38887       13.97168        1.33549
       553         1        2.00000       77.66511       11.39531        5.78690
       554         1        2.00000       77.66511       11.39531        2.81929
       555         1        2.00000       77.94542        8.81817        4.30309
       556         1        2.00000       77.94542        8.81817        1.33549
       557         1        2.00000       78.22828        6.24038        5.78690
       558         1        2.00000       78.22828        6.24038        2.81929
       559         1        2.00000       78.50850        3.66324        4.30309
       560         1        2.00000       78.50850        3.66324        1.33549
       561         1        2.00000       78.78482        1.08687        5.78690
       562         1        2.00000       78.78482        1.08687        2.81929
       563         1        2.00000       79.06138       21.10672        4.30309
       564         1        2.00000       79.06138       21.10672        1.33549
       565         1        2.00000       79.34137       18.52820        5.78690
       566         1        2.00000       79.34137       18.52820        2.81929
       567         1        2.00000       79.62151       15.94989        4.30309
       568         1        2.00000       79.62151       15.94989        1.33549
       569         2       -2.00000        0.15534        2.07449        4.30309
       570         2       -2.00000        0.15534        2.07449        1.33549
       571         2       -2.00000        0.43095       22.09493        5.78690
       572         2       -2.00000        0.43095       22.09493        2.81929
       573         2       -2.00000        0.71029       19.51725        4.30309
       574         2       -2.00000        0.71029       19.51725        1.33549
       575         2       -2.00000        0.99228       16.93930        5.78690
       576         2       -2.00000        0.99228       16.93930        2.81929
       577         2       -2.00000        1.27123       14.36270        4.30309
       578         2       -2.00000        1.27123       14.36270        1.33549
       579         2       -2.00000        1.54603       11.78678        5.78690
       580         2       -2.00000        1.54603       11.78678        2.81929
       581         2       -2.00000        1.82283        9.20933        4.30309
       582         2       -2.00000        1.82283        9.20933        1.33549
       583         2       -2.00000        2.10632        6.62977        5.78690
       584         2       -2.00000        2.10632        6.62977        2.81929
       585         2       -2.00000        2.38942        4.05152        4.30309
       586         2       -2.00000        2.38942        4.05152        1.33549
       587         2       -2.00000        2.66550        1.47554        5.78690
       588         2       -2.00000        2.66550        1.47554        2.81929
       589         2       -2.00000        2.93847       21.49620        4.30309
       590         2       -2.00000        2.93847       21.49620        1.33549
       591         2       -2.00000        3.21941       18.91768        5.78690
       592         2       -2.00000        3.21941       18.91768        2.81929
       593         2       -2.00000        3.50442       16.33930        4.30309
       594         2       -2.00000        3.50442       16.33930        1.33549
       595         2       -2.00000        3.78313       13.76381        5.78690
       596         2       -2.00000        3.78313       13.76381        2.81929
       597         2       -2.00000        4.05395       11.18921        1.33549
       598         2       -2.00000        4.05395       11.18921        4.30309
       599         2       -2.00000        4.32860        8.61139        2.81929
       600         2       -2.00000        4.32860        8.61139        5.78690
       601         2       -2.00000        4.61743        6.02930        1.33549
       602         2       -2.00000        4.61743        6.02930        4.30309
       603         2       -2.00000        4.90364        3.45092        5.78690
       604         2       -2.00000        4.90364        3.45092        2.81929
       605         2       -2.00000        5.17565        0.87658        4.30309
       606         2       -2.00000        5.17565        0.87658        1.33549
       607         2       -2.00000        5.44272       20.89786        5.78690
       608         2       -2.00000        5.44272       20.89786        2.81929
       609         2       -2.00000        5.72829       18.31758        4.30309
       610         2       -2.00000        5.72829       18.31758        1.33549
       611         2       -2.00000        6.02016       15.73820        5.78690
       612         2       -2.00000        6.02016       15.73820        2.81929
       613         2       -2.00000        6.29744       13.16506        4.30309
       614         2       -2.00000        6.29744       13.16506        1.33549
       615         2       -2.00000        6.55932       10.59346        2.81929
       616         2       -2.00000        6.55932       10.59346        5.78690
       617         2       -2.00000        6.82902        8.01505        1.33549
       618         2       -2.00000        6.82902        8.01505        4.30309
       619         2       -2.00000        7.13134        5.42691        5.78690
       620         2       -2.00000        7.13134        5.42691        2.81929
       621         2       -2.00000        7.42265        2.84839        1.33549
       622         2       -2.00000        7.42265        2.84839        4.30309
       623         2       -2.00000        7.68533        0.27810        5.78690
       624         2       -2.00000        7.68533        0.27810        2.81929
       625         2       -2.00000        7.93980       20.30030        4.30309
       626         2       -2.00000        7.93980       20.30030        1.33549
       627         2       -2.00000        8.23789       17.71605        5.78690
       628         2       -2.00000        8.23789       17.71605        2.81929
       629         2       -2.00000        8.54323       15.13391        4.30309
       630         2       -2.00000        8.54323       15.13391        1.33549
       631         2       -2.00000        8.81636       12.56703        5.78690
       632         2       -2.00000        8.81636       12.56703        2.81929
       633         2       -2.00000        9.05943       10.00176        1.33549
       634         2       -2.00000        9.05943       10.00176        4.30309
       635         2       -2.00000        9.31772        7.42249        5.78690
       636         2       -2.00000        9.31772        7.42249        2.81929
       637         2       -2.00000        9.65250        4.81752        1.33549
       638         2       -2.00000        9.65250        4.81752        4.30309
       639         2       -2.00000        9.95194        2.24255        5.78690
       640         2       -2.00000        9.95194        2.24255        2.81929
       641         2       -2.00000       10.19277       22.27792        4.30309
       642         2       -2.00000       10.19277       22.27792        1.33549
       643         2       -2.00000       10.42124       19.70377        5.78690
       644         2       -2.00000       10.42124       19.70377        2.81929
       645         2       -2.00000       10.75075       17.10805        4.30309
       646         2       -2.00000       10.75075       17.10805        1.33549
       647         2       -2.00000       11.08353       14.52278        5.78690
       648         2       -2.00000       11.08353       14.52278        2.81929
       649         2       -2.00000       11.34374       11.97144        1.33549
       650         2       -2.00000       11.34374       11.97144        4.30309
       651         2       -2.00000       11.54957        9.41873        5.78690
       652         2       -2.00000       11.54957        9.41873        2.81929
       653         2       -2.00000       11.77732        6.83276        4.30309
       654         2       -2.00000       11.77732        6.83276        1.33549
       655         2       -2.00000       12.19846        4.19110        5.78690
       656         2       -2.00000       12.19846        4.19110        2.81929
       657         2       -2.00000       12.50021        1.63062        4.30309
       658         2       -2.00000       12.50021        1.63062        1.33549
       659         2       -2.00000       12.69400       21.68290        5.78690
       660         2       -2.00000       12.69400       21.68290        2.81929
       661         2       -2.00000       12.86505       19.09855        4.30309
       662         2       -2.00000       12.86505       19.09855        1.33549
       663         2       -2.00000       13.28523       16.47992        5.78690
       664         2       -2.00000       13.28523       16.47992        2.81929
       665         2       -2.00000       13.66139       13.89811        4.30309
       666         2       -2.00000       13.66139       13.89811        1.33549
       667         2       -2.00000       13.88564       11.38467        5.78690
       668         2       -2.00000       13.88564       11.38467        2.81929
       669         2       -2.00000       14.01108        8.82814        4.30309
       670         2       -2.00000       14.01108        8.82814        1.33549
       671         2       -2.00000       14.19098        6.25649        5.78690
       672         2       -2.00000       14.19098        6.25649        2.81929
       673         2       -2.00000       14.80909        3.51991        4.30309
       674         2       -2.00000       14.80909        3.51991        1.33549
       675         2       -2.00000       15.07991        1.01388        5.78690
       676         2       -2.00000       15.07991        1.01388        2.81929
       677         2       -2.00000       15.15551       21.04932        4.30309
       678         2       -2.00000       15.15551       21.04932        1.33549
       679         2       -2.00000       15.25136       18.46260        5.78690
       680         2       -2.00000       15.25136       18.46260        2.81929
       681         2       -2.00000       15.92091       15.77115        4.30309
       682         2       -2.00000       15.92091       15.77115        1.33549
       683         2       -2.00000       16.32155       13.28141        5.78690
       684         2       -2.00000       16.32155       13.28141        2.81929
       685         2       -2.00000       16.38638       10.73243        4.30309
       686         2       -2.00000       16.38638       10.73243        1.33549
       687         2       -2.00000       16.45440        8.20044        5.78690
       688         2       -2.00000       16.45440        8.20044        2.81929
       689         2       -2.00000       16.57681        5.68913        4.30309
       690         2       -2.00000       16.57681        5.68913        1.33549
       691         2       -2.00000       17.57356        2.97482        5.78690
       692         2       -2.00000       17.57356        2.97482        2.81929
       693         2       -2.00000       17.58089       17.84892        4.30309
       694         2       -2.00000       17.58089       17.84892        1.33549
       695         2       -2.00000       17.59844       20.39928        5.78690
       696         2       -2.00000       17.59844       20.39928        2.81929
       697         2       -2.00000       17.60035        0.36743        4.30309
       698         2       -2.00000       17.60035        0.36743        1.33549
       699         2       -2.00000       18.95483       11.66591        4.30309
       700         2       -2.00000       18.95483       11.66591        1.33549
       701         2       -2.00000       18.95674        9.10079        5.78690
       702         2       -2.00000       18.95674        9.10079        2.81929
       703         2       -2.00000       18.97429        6.55043        4.30309
       704         2       -2.00000       18.97429        6.55043        1.33549
       705         2       -2.00000       18.98162       14.27331        5.78690
       706         2       -2.00000       18.98162       14.27331        2.81929
       707         2       -2.00000       19.97837       16.98761        4.30309
       708         2       -2.00000       19.97837       16.98761        1.33549
       709         2       -2.00000       20.10078       19.49892        5.78690
       710         2       -2.00000       20.10078       19.49892        2.81929
       711         2       -2.00000       20.16880       22.03091        4.30309
       712         2       -2.00000       20.16880       22.03091        1.33549
       713         2       -2.00000       20.23363        1.98293        5.78690
       714         2       -2.00000       20.23363        1.98293        2.81929
       715         2       -2.00000       20.63427        4.47266        4.30309
       716         2       -2.00000       20.63427        4.47266        1.33549
       717         2       -2.00000       21.30382        7.16414        5.78690
       718         2       -2.00000       21.30382        7.16414        2.81929
       719         2       -2.00000       21.39967        9.75084        4.30309
       720         2       -2.00000       21.39967        9.75084        1.33549
       721         2       -2.00000       21.47527       12.31236        5.78690
       722         2       -2.00000       21.47527       12.31236        2.81929
       723         2       -2.00000       21.74609       14.81839        4.30309
       724         2       -2.00000       21.74609       14.81839        1.33549
       725         2       -2.00000       22.36420       17.55497        5.78690
       726         2       -2.00000       22.36420       17.55497        2.81929
       727         2       -2.00000       22.54410       20.12662        4.30309
       728         2       -2.00000       22.54410       20.12662        1.33549
       729         2       -2.00000       22.66954        0.08618        5.78690
       730         2       -2.00000       22.66954        0.08618        2.81929
       731         2       -2.00000       22.89379        2.59962        4.30309
       732         2       -2.00000       22.89379        2.59962        1.33549
       733         2       -2.00000       23.26995        5.18144        5.78690
       734         2       -2.00000       23.26995        5.18144        2.81929
       735         2       -2.00000       23.69013        7.80007        4.30309
       736         2       -2.00000       23.69013        7.80007        1.33549
       737         2       -2.00000       23.86118       10.38441        5.78690
       738         2       -2.00000       23.86118       10.38441        2.81929
       739         2       -2.00000       24.05496       12.92910        4.30309
       740         2       -2.00000       24.05496       12.92910        1.33549
       741         2       -2.00000       24.35672       15.48959        5.78690
       742         2       -2.00000       24.35672       15.48959        2.81929
       743         2       -2.00000       24.77786       18.13124        4.30309
       744         2       -2.00000       24.77786       18.13124        1.33549
       745         2       -2.00000       25.00553       20.71722        5.78690
       746         2       -2.00000       25.00553       20.71722        2.81929
       747         2       -2.00000       25.21144        0.67296        4.30309
       748         2       -2.00000       25.21144        0.67296        1.33549
       749         2       -2.00000       25.47165        3.22429        5.78690
       750         2       -2.00000       25.47165        3.22429        2.81929
       751         2       -2.00000       25.80443        5.80957        4.30309
       752         2       -2.00000       25.80443        5.80957        1.33549
       753         2       -2.00000       26.13393        8.40528        5.78690
       754         2       -2.00000       26.13393        8.40528        2.81929
       755         2       -2.00000       26.36241       10.97944        4.30309
       756         2       -2.00000       26.36241       10.97944        1.33549
       757         2       -2.00000       26.60324       13.54103        5.78690
       758         2       -2.00000       26.60324       13.54103        2.81929
       759         2       -2.00000       26.90268       16.11600        4.30309
       760         2       -2.00000       26.90268       16.11600        1.33549
       761         2       -2.00000       27.23746       18.72098        5.78690
       762         2       -2.00000       27.23746       18.72098        2.81929
       763         2       -2.00000       27.49575       21.30024        4.30309
       764         2       -2.00000       27.49575       21.30024        1.33549
       765         2       -2.00000       27.73882        1.26855        5.78690
       766         2       -2.00000       27.73882        1.26855        2.81929
       767         2       -2.00000       28.01195        3.83543        4.30309
       768         2       -2.00000       28.01195        3.83543        1.33549
       769         2       -2.00000       28.31729        6.41756        5.78690
       770         2       -2.00000       28.31729        6.41756        2.81929
       771         2       -2.00000       28.61538        9.00182        4.30309
       772         2       -2.00000       28.61538        9.00182        1.33549
       773         2       -2.00000       28.86985       11.57658        5.78690
       774         2       -2.00000       28.86985       11.57658        2.81929
       775         2       -2.00000       29.13253       14.14688        4.30309
       776         2       -2.00000       29.13253       14.14688        1.33549
       777         2       -2.00000       29.42384       16.72539        5.78690
       778         2       -2.00000       29.42384       16.72539        2.81929
       779         2       -2.00000       29.72608       19.31354        4.30309
       780         2       -2.00000       29.72608       19.31354        1.33549
       781         2       -2.00000       29.99586       21.89194        5.78690
       782         2       -2.00000       29.99586       21.89194        2.81929
       783         2       -2.00000       30.25774        1.86658        4.30309
       784         2       -2.00000       30.25774        1.86658        1.33549
       785         2       -2.00000       30.53502        4.43972        5.78690
       786         2       -2.00000       30.53502        4.43972        2.81929
       787         2       -2.00000       30.82689        7.01909        4.30309
       788         2       -2.00000       30.82689        7.01909        1.33549
       789         2       -2.00000       31.11238        9.59937        5.78690
       790         2       -2.00000       31.11238        9.59937        2.81929
       791         2       -2.00000       31.37953       12.17507        4.30309
       792         2       -2.00000       31.37953       12.17507        1.33549
       793         2       -2.00000       31.65154       14.74940        5.78690
       794         2       -2.00000       31.65154       14.74940        2.81929
       795         2       -2.00000       31.93775       17.32778        1.33549
       796         2       -2.00000       31.93775       17.32778        4.30309
       797         2       -2.00000       32.22658       19.90987        5.78690
       798         2       -2.00000       32.22658       19.90987        2.81929
       799         2       -2.00000       32.50123       22.48769        4.30309
       800         2       -2.00000       32.50123       22.48769        1.33549
       801         2       -2.00000       32.77204        2.46533        5.78690
       802         2       -2.00000       32.77204        2.46533        2.81929
       803         2       -2.00000       33.05076        5.04082        4.30309
       804         2       -2.00000       33.05076        5.04082        1.33549
       805         2       -2.00000       33.33577        7.61920        5.78690
       806         2       -2.00000       33.33577        7.61920        2.81929
       807         2       -2.00000       33.61663       10.19772        4.30309
       808         2       -2.00000       33.61663       10.19772        1.33549
       809         2       -2.00000       33.88968       12.77402        5.78690
       810         2       -2.00000       33.88968       12.77402        2.81929
       811         2       -2.00000       34.16576       15.35001        4.30309
       812         2       -2.00000       34.16576       15.35001        1.33549
       813         2       -2.00000       34.44878       17.92825        5.78690
       814         2       -2.00000       34.44878       17.92825        2.81929
       815         2       -2.00000       34.73235       20.50781        4.30309
       816         2       -2.00000       34.73235       20.50781        1.33549
       817         2       -2.00000       35.00915        0.48830        5.78690
       818         2       -2.00000       35.00915        0.48830        2.81929
       819         2       -2.00000       35.28395        3.06422        4.30309
       820         2       -2.00000       35.28395        3.06422        1.33549
       821         2       -2.00000       35.56290        5.64081        5.78690
       822         2       -2.00000       35.56290        5.64081        2.81929
       823         2       -2.00000       35.84488        8.21877        4.30309
       824         2       -2.00000       35.84488        8.21877        1.33549
       825         2       -2.00000       36.12423       10.79645        5.78690
       826         2       -2.00000       36.12423       10.79645        2.81929
       827         2       -2.00000       36.39983       13.37298        4.30309
       828         2       -2.00000       36.39983       13.37298        1.33549
       829         2       -2.00000       36.67735       15.94978        5.78690
       830         2       -2.00000       36.67735       15.94978        2.81929
       831         2       -2.00000       36.95901       18.52798        4.30309
       832         2       -2.00000       36.95901       18.52798        1.33549
       833         2       -2.00000       37.24067       21.10652        5.78690
       834         2       -2.00000       37.24067       21.10652        2.81929
       835         2       -2.00000       37.51835        1.08673        4.30309
       836         2       -2.00000       37.51835        1.08673        1.33549
       837         2       -2.00000       37.79443        3.66319        5.78690
       838         2       -2.00000       37.79443        3.66319        2.81929
       839         2       -2.00000       38.07346        6.24038        4.30309
       840         2       -2.00000       38.07346        6.24038        1.33549
       841         2       -2.00000       38.35456        8.81817        5.78690
       842         2       -2.00000       38.35456        8.81817        2.81929
       843         2       -2.00000       38.63351       11.39536        4.30309
       844         2       -2.00000       38.63351       11.39536        1.33549
       845         2       -2.00000       38.90967       13.97182        5.78690
       846         2       -2.00000       38.90967       13.97182        2.81929
       847         2       -2.00000       39.18735       16.54900        4.30309
       848         2       -2.00000       39.18735       16.54900        1.33549
       849         2       -2.00000       39.46901       19.12754        5.78690
       850         2       -2.00000       39.46901       19.12754        2.81929
       851         2       -2.00000       39.75067       21.70574        4.30309
       852         2       -2.00000       39.75067       21.70574        1.33549
       853         2       -2.00000       40.02818        1.68558        5.78690
       854         2       -2.00000       40.02818        1.68558        2.81929
       855         2       -2.00000       40.30378        4.26210        4.30309
       856         2       -2.00000       40.30378        4.26210        1.33549
       857         2       -2.00000       40.58313        6.83981        5.78690
       858         2       -2.00000       40.58313        6.83981        2.81929
       859         2       -2.00000       40.86511        9.41774        4.30309
       860         2       -2.00000       40.86511        9.41774        1.33549
       861         2       -2.00000       41.14406       11.99434        5.78690
       862         2       -2.00000       41.14406       11.99434        2.81929
       863         2       -2.00000       41.41887       14.57025        4.30309
       864         2       -2.00000       41.41887       14.57025        1.33549
       865         2       -2.00000       41.69567       17.14771        5.78690
       866         2       -2.00000       41.69567       17.14771        2.81929
       867         2       -2.00000       41.97916       19.72727        4.30309
       868         2       -2.00000       41.97916       19.72727        1.33549
       869         2       -2.00000       42.26226       22.30551        5.78690
       870         2       -2.00000       42.26226       22.30551        2.81929
       871         2       -2.00000       42.53834        2.28455        4.30309
       872         2       -2.00000       42.53834        2.28455        1.33549
       873         2       -2.00000       42.81131        4.86086        5.78690
       874         2       -2.00000       42.81131        4.86086        2.81929
       875         2       -2.00000       43.09225        7.43935        1.33549
       876         2       -2.00000       43.09225        7.43935        4.30309
       877         2       -2.00000       43.37726       10.01776        5.78690
       878         2       -2.00000       43.37726       10.01776        2.81929
       879         2       -2.00000       43.65597       12.59322        1.33549
       880         2       -2.00000       43.65597       12.59322        4.30309
       881         2       -2.00000       43.92679       15.16785        5.78690
       882         2       -2.00000       43.92679       15.16785        2.81929
       883         2       -2.00000       44.20143       17.74565        1.33549
       884         2       -2.00000       44.20143       17.74565        4.30309
       885         2       -2.00000       44.49027       20.32774        5.78690
       886         2       -2.00000       44.49027       20.32774        2.81929
       887         2       -2.00000       44.77648        0.30915        1.33549
       888         2       -2.00000       44.77648        0.30915        4.30309
       889         2       -2.00000       45.04849        2.88349        5.78690
       890         2       -2.00000       45.04849        2.88349        2.81929
       891         2       -2.00000       45.31556        5.45918        1.33549
       892         2       -2.00000       45.31556        5.45918        4.30309
       893         2       -2.00000       45.60113        8.03946        5.78690
       894         2       -2.00000       45.60113        8.03946        2.81929
       895         2       -2.00000       45.89300       10.61883        1.33549
       896         2       -2.00000       45.89300       10.61883        4.30309
       897         2       -2.00000       46.17028       13.19197        5.78690
       898         2       -2.00000       46.17028       13.19197        2.81929
       899         2       -2.00000       46.43216       15.76358        1.33549
       900         2       -2.00000       46.43216       15.76358        4.30309
       901         2       -2.00000       46.70186       18.34198        5.78690
       902         2       -2.00000       46.70186       18.34198        2.81929
       903         2       -2.00000       47.00418       20.93015        1.33549
       904         2       -2.00000       47.00418       20.93015        4.30309
       905         2       -2.00000       47.29549        0.91167        5.78690
       906         2       -2.00000       47.29549        0.91167        2.81929
       907         2       -2.00000       47.55817        3.48197        1.33549
       908         2       -2.00000       47.55817        3.48197        4.30309
       909         2       -2.00000       47.81264        6.05676        5.78690
       910         2       -2.00000       47.81264        6.05676        2.81929
       911         2       -2.00000       48.11073        8.64099        1.33549
       912         2       -2.00000       48.11073        8.64099        4.30309
       913         2       -2.00000       48.41607       11.22312        5.78690
       914         2       -2.00000       48.41607       11.22312        2.81929
       915         2       -2.00000       48.68920       13.79000        4.30309
       916         2       -2.00000       48.68920       13.79000        1.33549
       917         2       -2.00000       48.93227       16.35528        5.78690
       918         2       -2.00000       48.93227       16.35528        2.81929
       919         2       -2.00000       49.19056       18.93454        1.33549
       920         2       -2.00000       49.19056       18.93454        4.30309
       921         2       -2.00000       49.52534       21.53952        5.78690
       922         2       -2.00000       49.52534       21.53952        2.81929
       923         2       -2.00000       49.82478        1.51752        1.33549
       924         2       -2.00000       49.82478        1.51752        4.30309
       925         2       -2.00000       50.06561        4.07911        5.78690
       926         2       -2.00000       50.06561        4.07911        2.81929
       927         2       -2.00000       50.29408        6.65327        4.30309
       928         2       -2.00000       50.29408        6.65327        1.33549
       929         2       -2.00000       50.62359        9.24898        5.78690
       930         2       -2.00000       50.62359        9.24898        2.81929
       931         2       -2.00000       50.95637       11.83426        1.33549
       932         2       -2.00000       50.95637       11.83426        4.30309
       933         2       -2.00000       51.21658       14.38559        5.78690
       934         2       -2.00000       51.21658       14.38559        2.81929
       935         2       -2.00000       51.42241       16.93830        1.33549
       936         2       -2.00000       51.42241       16.93830        4.30309
       937         2       -2.00000       51.65016       19.52428        5.78690
       938         2       -2.00000       51.65016       19.52428        2.81929
       939         2       -2.00000       52.07130       22.16593        1.33549
       940         2       -2.00000       52.07130       22.16593        4.30309
       941         2       -2.00000       52.37305        2.12945        5.78690
       942         2       -2.00000       52.37305        2.12945        2.81929
       943         2       -2.00000       52.56684        4.67414        1.33549
       944         2       -2.00000       52.56684        4.67414        4.30309
       945         2       -2.00000       52.73789        7.25849        5.78690
       946         2       -2.00000       52.73789        7.25849        2.81929
       947         2       -2.00000       53.15807        9.87713        1.33549
       948         2       -2.00000       53.15807        9.87713        4.30309
       949         2       -2.00000       53.53423       12.45893        5.78690
       950         2       -2.00000       53.53423       12.45893        2.81929
       951         2       -2.00000       53.75848       14.97237        1.33549
       952         2       -2.00000       53.75848       14.97237        4.30309
       953         2       -2.00000       53.88392       17.52890        5.78690
       954         2       -2.00000       53.88392       17.52890        2.81929
       955         2       -2.00000       54.06382       20.10055        1.33549
       956         2       -2.00000       54.06382       20.10055        4.30309
       957         2       -2.00000       54.68193        0.24016        5.78690
       958         2       -2.00000       54.68193        0.24016        2.81929
       959         2       -2.00000       54.95275        2.74619        1.33549
       960         2       -2.00000       54.95275        2.74619        4.30309
       961         2       -2.00000       55.02835        5.30771        5.78690
       962         2       -2.00000       55.02835        5.30771        2.81929
       963         2       -2.00000       55.12420        7.89443        1.33549
       964         2       -2.00000       55.12420        7.89443        4.30309
       965         2       -2.00000       55.79374       10.58589        5.78690
       966         2       -2.00000       55.79374       10.58589        2.81929
       967         2       -2.00000       56.19439       13.07562        1.33549
       968         2       -2.00000       56.19439       13.07562        4.30309
       969         2       -2.00000       56.25922       15.62461        5.78690
       970         2       -2.00000       56.25922       15.62461        2.81929
       971         2       -2.00000       56.32724       18.15660        1.33549
       972         2       -2.00000       56.32724       18.15660        4.30309
       973         2       -2.00000       56.44965       20.66791        5.78690
       974         2       -2.00000       56.44965       20.66791        2.81929
       975         2       -2.00000       57.44639        0.78524        1.33549
       976         2       -2.00000       57.44639        0.78524        4.30309
       977         2       -2.00000       57.45373        8.50812        5.78690
       978         2       -2.00000       57.45373        8.50812        2.81929
       979         2       -2.00000       57.47127        5.95776        1.33549
       980         2       -2.00000       57.47127        5.95776        4.30309
       981         2       -2.00000       57.47319        3.39264        5.78690
       982         2       -2.00000       57.47319        3.39264        2.81929
       983         2       -2.00000       58.82767       14.69112        5.78690
       984         2       -2.00000       58.82767       14.69112        2.81929
       985         2       -2.00000       58.82958       17.25627        1.33549
       986         2       -2.00000       58.82958       17.25627        4.30309
       987         2       -2.00000       58.84713       19.80660        5.78690
       988         2       -2.00000       58.84713       19.80660        2.81929
       989         2       -2.00000       58.85446       12.08373        1.33549
       990         2       -2.00000       58.85446       12.08373        4.30309
       991         2       -2.00000       59.85120        9.36943        5.78690
       992         2       -2.00000       59.85120        9.36943        2.81929
       993         2       -2.00000       59.97361        6.85811        1.33549
       994         2       -2.00000       59.97361        6.85811        4.30309
       995         2       -2.00000       60.04164        4.32612        5.78690
       996         2       -2.00000       60.04164        4.32612        2.81929
       997         2       -2.00000       60.10647        1.77714        1.33549
       998         2       -2.00000       60.10647        1.77714        4.30309
       999         2       -2.00000       60.50711       21.88437        5.78690
      1000         2       -2.00000       60.50711       21.88437        2.81929
      1001         2       -2.00000       61.17666       19.19292        1.33549
      1002         2       -2.00000       61.17666       19.19292        4.30309
      1003         2       -2.00000       61.27251       16.60620        5.78690
      1004         2       -2.00000       61.27251       16.60620        2.81929
      1005         2       -2.00000       61.34811       14.04467        1.33549
      1006         2       -2.00000       61.34811       14.04467        4.30309
      1007         2       -2.00000       61.61893       11.53864        5.78690
      1008         2       -2.00000       61.61893       11.53864        2.81929
      1009         2       -2.00000       62.23704        8.80206        1.33549
      1010         2       -2.00000       62.23704        8.80206        4.30309
      1011         2       -2.00000       62.41694        6.23041        5.78690
      1012         2       -2.00000       62.41694        6.23041        2.81929
      1013         2       -2.00000       62.54238        3.67388        1.33549
      1014         2       -2.00000       62.54238        3.67388        4.30309
      1015         2       -2.00000       62.76663        1.16044        5.78690
      1016         2       -2.00000       62.76663        1.16044        2.81929
      1017         2       -2.00000       63.14279       21.17562        1.33549
      1018         2       -2.00000       63.14279       21.17562        4.30309
      1019         2       -2.00000       63.56297       18.55697        5.78690
      1020         2       -2.00000       63.56297       18.55697        2.81929
      1021         2       -2.00000       63.73402       15.97262        4.30309
      1022         2       -2.00000       63.73402       15.97262        1.33549
      1023         2       -2.00000       63.92780       13.42793        5.78690
      1024         2       -2.00000       63.92780       13.42793        2.81929
      1025         2       -2.00000       64.22956       10.86745        1.33549
      1026         2       -2.00000       64.22956       10.86745        4.30309
      1027         2       -2.00000       64.65070        8.22579        5.78690
      1028         2       -2.00000       64.65070        8.22579        2.81929
      1029         2       -2.00000       64.87837        5.63982        1.33549
      1030         2       -2.00000       64.87837        5.63982        4.30309
      1031         2       -2.00000       65.08428        3.08711        5.78690
      1032         2       -2.00000       65.08428        3.08711        2.81929
      1033         2       -2.00000       65.34449        0.53577        1.33549
      1034         2       -2.00000       65.34449        0.53577        4.30309
      1035         2       -2.00000       65.67726       20.54747        5.78690
      1036         2       -2.00000       65.67726       20.54747        2.81929
      1037         2       -2.00000       66.00677       17.95175        1.33549
      1038         2       -2.00000       66.00677       17.95175        4.30309
      1039         2       -2.00000       66.23524       15.37760        5.78690
      1040         2       -2.00000       66.23524       15.37760        2.81929
      1041         2       -2.00000       66.47608       12.81601        1.33549
      1042         2       -2.00000       66.47608       12.81601        4.30309
      1043         2       -2.00000       66.77552       10.24104        2.81929
      1044         2       -2.00000       66.77552       10.24104        5.78690
      1045         2       -2.00000       67.11029        7.63606        1.33549
      1046         2       -2.00000       67.11029        7.63606        4.30309
      1047         2       -2.00000       67.36859        5.05679        5.78690
      1048         2       -2.00000       67.36859        5.05679        2.81929
      1049         2       -2.00000       67.61166        2.49152        1.33549
      1050         2       -2.00000       67.61166        2.49152        4.30309
      1051         2       -2.00000       67.88478       22.52161        5.78690
      1052         2       -2.00000       67.88478       22.52161        2.81929
      1053         2       -2.00000       68.19013       19.93947        1.33549
      1054         2       -2.00000       68.19013       19.93947        4.30309
      1055         2       -2.00000       68.48822       17.35524        5.78690
      1056         2       -2.00000       68.48822       17.35524        2.81929
      1057         2       -2.00000       68.74269       14.78045        1.33549
      1058         2       -2.00000       68.74269       14.78045        4.30309
      1059         2       -2.00000       69.00537       12.21016        5.78690
      1060         2       -2.00000       69.00537       12.21016        2.81929
      1061         2       -2.00000       69.29668        9.63166        1.33549
      1062         2       -2.00000       69.29668        9.63166        4.30309
      1063         2       -2.00000       69.59892        7.04350        5.78690
      1064         2       -2.00000       69.59892        7.04350        2.81929
      1065         2       -2.00000       69.86870        4.46509        1.33549
      1066         2       -2.00000       69.86870        4.46509        4.30309
      1067         2       -2.00000       70.13058        1.89349        2.81929
      1068         2       -2.00000       70.13058        1.89349        5.78690
      1069         2       -2.00000       70.40786       21.91732        1.33549
      1070         2       -2.00000       70.40786       21.91732        4.30309
      1071         2       -2.00000       70.69973       19.33794        5.78690
      1072         2       -2.00000       70.69973       19.33794        2.81929
      1073         2       -2.00000       70.98522       16.75766        1.33549
      1074         2       -2.00000       70.98522       16.75766        4.30309
      1075         2       -2.00000       71.25236       14.18197        5.78690
      1076         2       -2.00000       71.25236       14.18197        2.81929
      1077         2       -2.00000       71.52438       11.60763        1.33549
      1078         2       -2.00000       71.52438       11.60763        4.30309
      1079         2       -2.00000       71.81058        9.02925        5.78690
      1080         2       -2.00000       71.81058        9.02925        2.81929
      1081         2       -2.00000       72.09942        6.44716        1.33549
      1082         2       -2.00000       72.09942        6.44716        4.30309
      1083         2       -2.00000       72.37407        3.86937        2.81929
      1084         2       -2.00000       72.37407        3.86937        5.78690
      1085         2       -2.00000       72.64488        1.29474        4.30309
      1086         2       -2.00000       72.64488        1.29474        1.33549
      1087         2       -2.00000       72.92359       21.31624        2.81929
      1088         2       -2.00000       72.92359       21.31624        5.78690
      1089         2       -2.00000       73.20861       18.73784        4.30309
      1090         2       -2.00000       73.20861       18.73784        1.33549
      1091         2       -2.00000       73.48947       16.15934        5.78690
      1092         2       -2.00000       73.48947       16.15934        2.81929
      1093         2       -2.00000       73.76252       13.58304        1.33549
      1094         2       -2.00000       73.76252       13.58304        4.30309
      1095         2       -2.00000       74.03860       11.00703        5.78690
      1096         2       -2.00000       74.03860       11.00703        2.81929
      1097         2       -2.00000       74.32162        8.42878        1.33549
      1098         2       -2.00000       74.32162        8.42878        4.30309
      1099         2       -2.00000       74.60519        5.84923        5.78690
      1100         2       -2.00000       74.60519        5.84923        2.81929
      1101         2       -2.00000       74.88199        3.27177        1.33549
      1102         2       -2.00000       74.88199        3.27177        4.30309
      1103         2       -2.00000       75.15679        0.69585        2.81929
      1104         2       -2.00000       75.15679        0.69585        5.78690
      1105         2       -2.00000       75.43574       20.71622        4.30309
      1106         2       -2.00000       75.43574       20.71622        1.33549
      1107         2       -2.00000       75.71772       18.13829        2.81929
      1108         2       -2.00000       75.71772       18.13829        5.78690
      1109         2       -2.00000       75.99707       15.56059        1.33549
      1110         2       -2.00000       75.99707       15.56059        4.30309
      1111         2       -2.00000       76.27267       12.98406        5.78690
      1112         2       -2.00000       76.27267       12.98406        2.81929
      1113         2       -2.00000       76.55019       10.40726        4.30309
      1114         2       -2.00000       76.55019       10.40726        1.33549
      1115         2       -2.00000       76.83185        7.82906        5.78690
      1116         2       -2.00000       76.83185        7.82906        2.81929
      1117         2       -2.00000       77.11351        5.25052        4.30309
      1118         2       -2.00000       77.11351        5.25052        1.33549
      1119         2       -2.00000       77.39119        2.67333        5.78690
      1120         2       -2.00000       77.39119        2.67333        2.81929
      1121         2       -2.00000       77.66727        0.09687        4.30309
      1122         2       -2.00000       77.66727        0.09687        1.33549
      1123         2       -2.00000       77.94630       20.11666        5.78690
      1124         2       -2.00000       77.94630       20.11666        2.81929
      1125         2       -2.00000       78.22740       17.53886        4.30309
      1126         2       -2.00000       78.22740       17.53886        1.33549
      1127         2       -2.00000       78.50635       14.96168        5.78690
      1128         2       -2.00000       78.50635       14.96168        2.81929
      1129         2       -2.00000       78.78251       12.38522        4.30309
      1130         2       -2.00000       78.78251       12.38522        1.33549
      1131         2       -2.00000       79.06018        9.80803        5.78690
      1132         2       -2.00000       79.06018        9.80803        2.81929
      1133         2       -2.00000       79.34185        7.22949        4.30309
      1134         2       -2.00000       79.34185        7.22949        1.33549
      1135         2       -2.00000       79.62351        4.65129        5.78690
      1136         2       -2.00000       79.62351        4.65129        2.81929
