# Supplementary material for: Quantitative prediction of grain boundary thermal conductivities from local atomic environments
Source: Nat Commun. 2020 Apr 15;11:1854. doi: 10.1038/s41467-020-15619-9 (PMC7160158; doi:10.1038/s41467-020-15619-9)
Supplement: Supplementary file 4 — Supplementary Data 1 [file 41467_2020_15619_MOESM4_ESM.zip › MgO_GBs/sym_tilt/standard_pressure/110/s9_114.lmp]

LAMMPS data file

       624          atoms
         0          bonds
         0         angles
         0      dihedrals
         0      impropers
         2     atom types
         0     bond types
         0    angle types
         0 dihedral types
         0 improper types

      0.0000000     80.1403320 xlo xhi
      0.0000000     12.6461640 ylo yhi
      0.0000000      5.9465470 zlo zhi
      0.0000000      0.0000000      0.0000000 xy xz yz

Masses

1                24.30500 # Mg
2                15.99940 # O

Atoms

         1         1        2.00000        0.24844        2.50461        4.85691
         2         1        2.00000        0.24844        2.50465        1.88363
         3         1        2.00000        0.74482       10.23263        0.39700
         4         1        2.00000        0.74482       10.23263        3.37027
         5         1        2.00000        1.24153        5.31465        4.85691
         6         1        2.00000        1.24153        5.31466        1.88363
         7         1        2.00000        1.73792        0.39660        0.39700
         8         1        2.00000        1.73792        0.39660        3.37027
         9         1        2.00000        2.23447        8.12459        4.85691
        10         1        2.00000        2.23447        8.12460        1.88363
        11         1        2.00000        2.73134        3.20680        0.39700
        12         1        2.00000        2.73134        3.20680        3.37027
        13         1        2.00000        3.22749       10.93471        4.85691
        14         1        2.00000        3.22749       10.93471        1.88363
        15         1        2.00000        3.72428        6.01665        0.39700
        16         1        2.00000        3.72428        6.01665        3.37027
        17         1        2.00000        4.22043        1.09875        4.85690
        18         1        2.00000        4.22043        1.09875        1.88363
        19         1        2.00000        4.71722        8.82649        3.37026
        20         1        2.00000        4.71722        8.82649        0.39699
        21         1        2.00000        5.21457        3.90916        4.85690
        22         1        2.00000        5.21457        3.90916        1.88363
        23         1        2.00000        5.71000       11.63677        3.37026
        24         1        2.00000        5.71000       11.63677        0.39699
        25         1        2.00000        6.20703        6.71850        1.88362
        26         1        2.00000        6.20703        6.71850        4.85690
        27         1        2.00000        6.70262        1.80107        3.37026
        28         1        2.00000        6.70262        1.80107        0.39699
        29         1        2.00000        7.19997        9.52804        1.88362
        30         1        2.00000        7.19997        9.52804        4.85690
        31         1        2.00000        7.69884        4.61206        0.39699
        32         1        2.00000        7.69884        4.61206        3.37026
        33         1        2.00000        8.19194       12.33875        4.85690
        34         1        2.00000        8.19194       12.33875        1.88362
        35         1        2.00000        8.68962        7.41981        0.39698
        36         1        2.00000        8.68962        7.41981        3.37025
        37         1        2.00000        9.18400        2.50397        4.85690
        38         1        2.00000        9.18400        2.50397        1.88362
        39         1        2.00000        9.68280       10.22850        3.37025
        40         1        2.00000        9.68280       10.22850        0.39698
        41         1        2.00000       10.18616        5.31651        4.85689
        42         1        2.00000       10.18616        5.31651        1.88362
        43         1        2.00000       10.67165        0.39457        3.37025
        44         1        2.00000       10.67165        0.39457        0.39698
        45         1        2.00000       11.17172        8.11882        1.88361
        46         1        2.00000       11.17172        8.11882        4.85688
        47         1        2.00000       11.66370        3.20875        3.37025
        48         1        2.00000       11.66370        3.20875        0.39698
        49         1        2.00000       12.16594       10.92630        4.85688
        50         1        2.00000       12.16594       10.92630        1.88361
        51         1        2.00000       12.68301        6.02491        0.39697
        52         1        2.00000       12.68301        6.02491        3.37025
        53         1        2.00000       13.14502        1.09517        1.88362
        54         1        2.00000       13.14502        1.09517        4.85689
        55         1        2.00000       13.65094        8.81233        3.37024
        56         1        2.00000       13.65094        8.81233        0.39697
        57         1        2.00000       14.14036        3.92031        1.88362
        58         1        2.00000       14.14036        3.92031        4.85689
        59         1        2.00000       14.65158       11.60922        0.39697
        60         1        2.00000       14.65158       11.60922        3.37025
        61         1        2.00000       15.21208        6.74144        1.88360
        62         1        2.00000       15.21208        6.74144        4.85688
        63         1        2.00000       15.59603        1.80824        0.39698
        64         1        2.00000       15.59603        1.80824        3.37025
        65         1        2.00000       16.12928        9.46565        4.85687
        66         1        2.00000       16.12928        9.46565        1.88360
        67         1        2.00000       16.61958        4.63563        3.37025
        68         1        2.00000       16.61958        4.63563        0.39697
        69         1        2.00000       17.12903       12.27944        1.88361
        70         1        2.00000       17.12903       12.27944        4.85688
        71         1        2.00000       17.89750        7.38095        3.37024
        72         1        2.00000       17.89750        7.38095        0.39696
        73         1        2.00000       18.07213        2.53291        4.85690
        74         1        2.00000       18.07213        2.53291        1.88362
        75         1        2.00000       18.56218       10.11044        0.39697
        76         1        2.00000       18.56218       10.11044        3.37024
        77         1        2.00000       19.08566        5.17965        4.85688
        78         1        2.00000       19.08566        5.17965        1.88360
        79         1        2.00000       19.62332        0.03645        0.39698
        80         1        2.00000       19.62332        0.03645        3.37025
        81         1        2.00000       21.44002        6.35962        0.39697
        82         1        2.00000       21.44002        6.35962        3.37025
        83         1        2.00000       21.97776       11.50284        1.88361
        84         1        2.00000       21.97776       11.50284        4.85688
        85         1        2.00000       22.50124        3.78749        0.39696
        86         1        2.00000       22.50124        3.78749        3.37024
        87         1        2.00000       22.99130        8.85612        4.85690
        88         1        2.00000       22.99130        8.85612        1.88362
        89         1        2.00000       23.16585        1.05799        0.39697
        90         1        2.00000       23.16585        1.05799        3.37024
        91         1        2.00000       23.93439        5.95652        4.85688
        92         1        2.00000       23.93439        5.95652        1.88361
        93         1        2.00000       24.44376       10.95886        0.39698
        94         1        2.00000       24.44376       10.95886        3.37025
        95         1        2.00000       24.93414        3.14274        4.85688
        96         1        2.00000       24.93414        3.14274        1.88361
        97         1        2.00000       25.46740        8.13150        3.37026
        98         1        2.00000       25.46740        8.13150        0.39699
        99         1        2.00000       25.85135        0.41855        4.85689
       100         1        2.00000       25.85135        0.41855        1.88362
       101         1        2.00000       26.41185        5.28632        0.39699
       102         1        2.00000       26.41185        5.28632        3.37026
       103         1        2.00000       26.92306       10.24360        1.88363
       104         1        2.00000       26.92306       10.24360        4.85690
       105         1        2.00000       27.41248        2.48945        3.37026
       106         1        2.00000       27.41248        2.48945        0.39699
       107         1        2.00000       27.91841        7.41845        1.88365
       108         1        2.00000       27.91841        7.41845        4.85692
       109         1        2.00000       28.38042       12.34822        3.37027
       110         1        2.00000       28.38042       12.34822        0.39700
       111         1        2.00000       28.89748        4.60344        4.85692
       112         1        2.00000       28.89748        4.60344        1.88365
       113         1        2.00000       29.39972        9.53206        3.37028
       114         1        2.00000       29.39972        9.53206        0.39702
       115         1        2.00000       29.89170        1.79598        1.88364
       116         1        2.00000       29.89170        1.79598        4.85691
       117         1        2.00000       30.39178        6.71790        0.39703
       118         1        2.00000       30.39178        6.71790        3.37030
       119         1        2.00000       30.87727       11.63983        4.85692
       120         1        2.00000       30.87727       11.63983        1.88365
       121         1        2.00000       31.38063        3.90565        3.37029
       122         1        2.00000       31.38063        3.90565        0.39702
       123         1        2.00000       31.87942        8.82730        4.85694
       124         1        2.00000       31.87942        8.82730        1.88366
       125         1        2.00000       32.37381        1.09698        3.37029
       126         1        2.00000       32.37381        1.09698        0.39702
       127         1        2.00000       32.87148        6.01592        1.88368
       128         1        2.00000       32.87148        6.01592        4.85695
       129         1        2.00000       33.36458       10.93539        3.37030
       130         1        2.00000       33.36458       10.93539        0.39703
       131         1        2.00000       33.86346        3.20521        4.85694
       132         1        2.00000       33.86346        3.20521        1.88367
       133         1        2.00000       34.36081        8.12441        3.37032
       134         1        2.00000       34.36081        8.12441        0.39704
       135         1        2.00000       34.85640        0.39569        1.88368
       136         1        2.00000       34.85640        0.39569        4.85695
       137         1        2.00000       35.35343        5.31396        3.37032
       138         1        2.00000       35.35343        5.31396        0.39705
       139         1        2.00000       35.84885       10.23252        4.85696
       140         1        2.00000       35.84885       10.23252        1.88369
       141         1        2.00000       36.34621        2.50367        3.37033
       142         1        2.00000       36.34621        2.50367        0.39706
       143         1        2.00000       36.84299        7.42211        1.88371
       144         1        2.00000       36.84299        7.42211        4.85698
       145         1        2.00000       37.33914       12.34003        3.37035
       146         1        2.00000       37.33914       12.34003        0.39707
       147         1        2.00000       37.83593        4.61192        1.88372
       148         1        2.00000       37.83593        4.61192        4.85699
       149         1        2.00000       38.33208        9.53017        3.37035
       150         1        2.00000       38.33208        9.53017        0.39708
       151         1        2.00000       38.82895        1.80181        1.88372
       152         1        2.00000       38.82895        1.80181        4.85699
       153         1        2.00000       39.32550        6.71998        3.37036
       154         1        2.00000       39.32550        6.71998        0.39709
       155         1        2.00000       39.82189       11.63804        1.88372
       156         1        2.00000       39.82189       11.63804        4.85700
       157         1        2.00000       40.31860        3.90984        3.37036
       158         1        2.00000       40.31860        3.90984        0.39709
       159         1        2.00000       40.81499        8.82802        1.88372
       160         1        2.00000       40.81499        8.82802        4.85700
       161         1        2.00000       41.31170        1.09984        3.37035
       162         1        2.00000       41.31170        1.09984        0.39708
       163         1        2.00000       41.80809        6.01789        1.88372
       164         1        2.00000       41.80809        6.01789        4.85699
       165         1        2.00000       42.30464       10.93606        3.37035
       166         1        2.00000       42.30464       10.93606        0.39707
       167         1        2.00000       42.80151        3.20770        1.88370
       168         1        2.00000       42.80151        3.20770        4.85697
       169         1        2.00000       43.29766        8.12596        3.37034
       170         1        2.00000       43.29766        8.12596        0.39706
       171         1        2.00000       43.79445        0.39786        1.88369
       172         1        2.00000       43.79445        0.39786        4.85696
       173         1        2.00000       44.29060        5.31576        0.39705
       174         1        2.00000       44.29060        5.31576        3.37032
       175         1        2.00000       44.78739       10.23421        4.85696
       176         1        2.00000       44.78739       10.23421        1.88369
       177         1        2.00000       45.28474        2.50538        0.39704
       178         1        2.00000       45.28474        2.50538        3.37031
       179         1        2.00000       45.78016        7.42393        1.88369
       180         1        2.00000       45.78016        7.42393        4.85696
       181         1        2.00000       46.27719       12.34220        0.39704
       182         1        2.00000       46.27719       12.34220        3.37032
       183         1        2.00000       46.77278        4.61349        4.85696
       184         1        2.00000       46.77278        4.61349        1.88368
       185         1        2.00000       47.27013        9.53269        0.39705
       186         1        2.00000       47.27013        9.53269        3.37032
       187         1        2.00000       47.76901        1.80251        1.88368
       188         1        2.00000       47.76901        1.80251        4.85696
       189         1        2.00000       48.26211        6.72198        3.37032
       190         1        2.00000       48.26211        6.72198        0.39705
       191         1        2.00000       48.75978       11.64093        4.85696
       192         1        2.00000       48.75978       11.64093        1.88369
       193         1        2.00000       49.25417        3.91060        3.37032
       194         1        2.00000       49.25417        3.91060        0.39705
       195         1        2.00000       49.75296        8.83225        4.85697
       196         1        2.00000       49.75296        8.83225        1.88370
       197         1        2.00000       50.25632        1.09807        3.37033
       198         1        2.00000       50.25632        1.09807        0.39706
       199         1        2.00000       50.74181        6.02000        1.88369
       200         1        2.00000       50.74181        6.02000        4.85697
       201         1        2.00000       51.24189       10.94192        0.39707
       202         1        2.00000       51.24189       10.94192        3.37034
       203         1        2.00000       51.73387        3.20583        4.85697
       204         1        2.00000       51.73387        3.20583        1.88370
       205         1        2.00000       52.23611        8.13444        0.39707
       206         1        2.00000       52.23611        8.13444        3.37034
       207         1        2.00000       52.75317        0.38967        1.88371
       208         1        2.00000       52.75317        0.38967        4.85698
       209         1        2.00000       53.21518        5.31942        0.39707
       210         1        2.00000       53.21518        5.31942        3.37034
       211         1        2.00000       53.72111       10.24843        4.85699
       212         1        2.00000       53.72111       10.24843        1.88372
       213         1        2.00000       54.21053        2.49428        3.37034
       214         1        2.00000       54.21053        2.49428        0.39707
       215         1        2.00000       54.72174        7.45152        1.88372
       216         1        2.00000       54.72174        7.45152        4.85699
       217         1        2.00000       55.28224       12.31930        0.39709
       218         1        2.00000       55.28224       12.31930        3.37036
       219         1        2.00000       55.66620        4.60635        1.88371
       220         1        2.00000       55.66620        4.60635        4.85698
       221         1        2.00000       56.19945        9.59509        3.37036
       222         1        2.00000       56.19945        9.59509        0.39709
       223         1        2.00000       56.68983        1.77895        4.85699
       224         1        2.00000       56.68983        1.77895        1.88372
       225         1        2.00000       57.19920        6.78130        0.39708
       226         1        2.00000       57.19920        6.78130        3.37035
       227         1        2.00000       57.96767       11.67981        4.85701
       228         1        2.00000       57.96767       11.67981        1.88374
       229         1        2.00000       58.14229        3.88166        3.37035
       230         1        2.00000       58.14229        3.88166        0.39707
       231         1        2.00000       58.63235        8.95030        1.88373
       232         1        2.00000       58.63235        8.95031        4.85700
       233         1        2.00000       59.15583        1.23492        3.37037
       234         1        2.00000       59.15583        1.23492        0.39709
       235         1        2.00000       59.69349        6.37813        1.88372
       236         1        2.00000       59.69349        6.37813        4.85698
       237         1        2.00000       61.51019        0.05496        1.88372
       238         1        2.00000       61.51019        0.05496        4.85700
       239         1        2.00000       62.04793        7.55790        3.37036
       240         1        2.00000       62.04793        7.55790        0.39709
       241         1        2.00000       62.57141        2.62709        1.88373
       242         1        2.00000       62.57141        2.62709        4.85700
       243         1        2.00000       63.06147       10.20462        3.37034
       244         1        2.00000       63.06147       10.20462        0.39707
       245         1        2.00000       63.23601        5.35659        1.88373
       246         1        2.00000       63.23601        5.35659        4.85700
       247         1        2.00000       64.00456        0.45806        3.37035
       248         1        2.00000       64.00456        0.45806        0.39708
       249         1        2.00000       64.51393        8.10188        1.88371
       250         1        2.00000       64.51393        8.10188        4.85698
       251         1        2.00000       65.00431        3.27184        3.37035
       252         1        2.00000       65.00431        3.27184        0.39708
       253         1        2.00000       65.53756       10.92924        4.85697
       254         1        2.00000       65.53756       10.92924        1.88370
       255         1        2.00000       65.92151        5.99603        3.37035
       256         1        2.00000       65.92151        5.99603        0.39707
       257         1        2.00000       66.48202        1.12825        1.88370
       258         1        2.00000       66.48202        1.12825        4.85697
       259         1        2.00000       66.99323        8.81715        3.37033
       260         1        2.00000       66.99323        8.81715        0.39706
       261         1        2.00000       67.48265        3.92513        4.85697
       262         1        2.00000       67.48265        3.92513        1.88370
       263         1        2.00000       67.98857       11.64229        0.39704
       264         1        2.00000       67.98857       11.64229        3.37032
       265         1        2.00000       68.45058        6.71252        4.85697
       266         1        2.00000       68.45058        6.71252        1.88369
       267         1        2.00000       68.96765        1.81113        3.37032
       268         1        2.00000       68.96765        1.81113        0.39704
       269         1        2.00000       69.46989        9.52867        4.85695
       270         1        2.00000       69.46989        9.52867        1.88368
       271         1        2.00000       69.96187        4.61859        0.39704
       272         1        2.00000       69.96187        4.61859        3.37032
       273         1        2.00000       70.46194       12.34283        1.88366
       274         1        2.00000       70.46194       12.34283        4.85693
       275         1        2.00000       70.94743        7.42090        3.37031
       276         1        2.00000       70.94743        7.42090        0.39703
       277         1        2.00000       71.45080        2.50891        4.85693
       278         1        2.00000       71.45080        2.50891        1.88366
       279         1        2.00000       71.94959       10.23343        3.37029
       280         1        2.00000       71.94959       10.23343        0.39702
       281         1        2.00000       72.44398        5.31757        4.85693
       282         1        2.00000       72.44398        5.31757        1.88366
       283         1        2.00000       72.94165        0.39862        0.39700
       284         1        2.00000       72.94165        0.39862        3.37028
       285         1        2.00000       73.43475        8.12531        4.85692
       286         1        2.00000       73.43475        8.12531        1.88365
       287         1        2.00000       73.93362        3.20933        3.37028
       288         1        2.00000       73.93362        3.20933        0.39701
       289         1        2.00000       74.43097       10.93628        4.85691
       290         1        2.00000       74.43097       10.93628        1.88363
       291         1        2.00000       74.92656        6.01884        0.39700
       292         1        2.00000       74.92656        6.01884        3.37028
       293         1        2.00000       75.42359        1.10057        1.88363
       294         1        2.00000       75.42359        1.10057        4.85691
       295         1        2.00000       75.91902        8.82817        3.37027
       296         1        2.00000       75.91902        8.82817        0.39700
       297         1        2.00000       76.41637        3.91084        1.88363
       298         1        2.00000       76.41637        3.91084        4.85691
       299         1        2.00000       76.91316       11.63856        0.39699
       300         1        2.00000       76.91316       11.63856        3.37026
       301         1        2.00000       77.40931        6.72065        4.85691
       302         1        2.00000       77.40931        6.72064        1.88363
       303         1        2.00000       77.90610        1.80258        0.39700
       304         1        2.00000       77.90610        1.80258        3.37027
       305         1        2.00000       78.40225        9.53049        4.85691
       306         1        2.00000       78.40225        9.53049        1.88363
       307         1        2.00000       78.89912        4.61268        0.39699
       308         1        2.00000       78.89912        4.61268        3.37028
       309         1        2.00000       79.39567       12.34067        4.85691
       310         1        2.00000       79.39567       12.34067        1.88363
       311         1        2.00000       79.89206        7.42262        0.39700
       312         1        2.00000       79.89206        7.42262        3.37027
       313         2       -2.00000        0.24844        8.82771        4.85691
       314         2       -2.00000        0.24844        8.82771        1.88363
       315         2       -2.00000        0.74490        3.90956        0.39700
       316         2       -2.00000        0.74490        3.90956        3.37027
       317         2       -2.00000        1.24145       11.63772        4.85691
       318         2       -2.00000        1.24145       11.63773        1.88363
       319         2       -2.00000        1.73792        6.71968        0.39700
       320         2       -2.00000        1.73792        6.71968        3.37027
       321         2       -2.00000        2.23455        1.80152        4.85691
       322         2       -2.00000        2.23455        1.80153        1.88363
       323         2       -2.00000        2.73126        9.52985        0.39700
       324         2       -2.00000        2.73126        9.52985        3.37027
       325         2       -2.00000        3.22765        4.61166        4.85691
       326         2       -2.00000        3.22765        4.61166        1.88363
       327         2       -2.00000        3.72420       12.33972        0.39699
       328         2       -2.00000        3.72420       12.33972        3.37026
       329         2       -2.00000        4.22043        7.42183        1.88363
       330         2       -2.00000        4.22043        7.42183        4.85690
       331         2       -2.00000        4.71730        2.50343        3.37026
       332         2       -2.00000        4.71730        2.50343        0.39699
       333         2       -2.00000        5.21441       10.23219        4.85690
       334         2       -2.00000        5.21441       10.23219        1.88362
       335         2       -2.00000        5.71024        5.31375        0.39699
       336         2       -2.00000        5.71024        5.31375        3.37026
       337         2       -2.00000        6.20687        0.39539        4.85690
       338         2       -2.00000        6.20687        0.39539        1.88362
       339         2       -2.00000        6.70270        8.12415        0.39699
       340         2       -2.00000        6.70270        8.12415        3.37026
       341         2       -2.00000        7.19997        3.20498        1.88362
       342         2       -2.00000        7.19997        3.20498        4.85690
       343         2       -2.00000        7.69860       10.93506        0.39699
       344         2       -2.00000        7.69860       10.93506        3.37026
       345         2       -2.00000        8.19227        6.01578        4.85689
       346         2       -2.00000        8.19227        6.01578        1.88362
       347         2       -2.00000        8.68938        1.09664        3.37026
       348         2       -2.00000        8.68938        1.09664        0.39699
       349         2       -2.00000        9.18416        8.82710        1.88362
       350         2       -2.00000        9.18416        8.82710        4.85689
       351         2       -2.00000        9.68280        3.90539        0.39699
       352         2       -2.00000        9.68280        3.90539        3.37026
       353         2       -2.00000       10.18576       11.63948        4.85689
       354         2       -2.00000       10.18576       11.63948        1.88362
       355         2       -2.00000       10.67221        6.71795        3.37025
       356         2       -2.00000       10.67221        6.71795        0.39698
       357         2       -2.00000       11.17132        1.79540        4.85689
       358         2       -2.00000       11.17132        1.79540        1.88362
       359         2       -2.00000       11.66394        9.53208        3.37025
       360         2       -2.00000       11.66394        9.53208        0.39697
       361         2       -2.00000       12.16586        4.60315        1.88362
       362         2       -2.00000       12.16586        4.60315        4.85689
       363         2       -2.00000       12.68261       12.34769        3.37025
       364         2       -2.00000       12.68261       12.34769        0.39698
       365         2       -2.00000       13.14590        7.41897        1.88360
       366         2       -2.00000       13.14590        7.41897        4.85688
       367         2       -2.00000       13.64982        2.48846        0.39698
       368         2       -2.00000       13.64982        2.48846        3.37025
       369         2       -2.00000       14.14116       10.24395        4.85688
       370         2       -2.00000       14.14116       10.24395        1.88360
       371         2       -2.00000       14.65085        5.28601        3.37025
       372         2       -2.00000       14.65085        5.28601        0.39697
       373         2       -2.00000       15.21200        0.41787        1.88362
       374         2       -2.00000       15.21200        0.41787        4.85689
       375         2       -2.00000       15.59747        8.13212        3.37024
       376         2       -2.00000       15.59747        8.13212        0.39696
       377         2       -2.00000       16.12624        3.14040        1.88362
       378         2       -2.00000       16.12624        3.14040        4.85689
       379         2       -2.00000       16.62215       10.95984        3.37025
       380         2       -2.00000       16.62215       10.95984        0.39697
       381         2       -2.00000       17.12767        5.95639        4.85688
       382         2       -2.00000       17.12767        5.95639        1.88361
       383         2       -2.00000       17.90006        1.05929        0.39699
       384         2       -2.00000       17.90006        1.05929        3.37026
       385         2       -2.00000       18.07365        8.86142        4.85687
       386         2       -2.00000       18.07365        8.86142        1.88360
       387         2       -2.00000       18.55233        3.78406        3.37025
       388         2       -2.00000       18.55233        3.78406        0.39698
       389         2       -2.00000       19.08590       11.51203        1.88362
       390         2       -2.00000       19.08590       11.51203        4.85689
       391         2       -2.00000       19.61579        6.34745        0.39697
       392         2       -2.00000       19.61579        6.34745        3.37024
       393         2       -2.00000       21.44756        0.02446        0.39697
       394         2       -2.00000       21.44756        0.02446        3.37024
       395         2       -2.00000       21.97744        5.18906        1.88361
       396         2       -2.00000       21.97744        5.18906        4.85688
       397         2       -2.00000       22.51110       10.10728        3.37026
       398         2       -2.00000       22.51110       10.10728        0.39699
       399         2       -2.00000       22.98978        2.53846        1.88360
       400         2       -2.00000       22.98978        2.53846        4.85687
       401         2       -2.00000       23.16328        7.38250        0.39699
       402         2       -2.00000       23.16328        7.38250        3.37026
       403         2       -2.00000       23.93575       12.27963        4.85688
       404         2       -2.00000       23.93575       12.27963        1.88362
       405         2       -2.00000       24.44128        4.63692        0.39697
       406         2       -2.00000       24.44128        4.63692        3.37025
       407         2       -2.00000       24.93719        9.46364        4.85690
       408         2       -2.00000       24.93719        9.46364        1.88363
       409         2       -2.00000       25.46595        1.80921        3.37025
       410         2       -2.00000       25.46595        1.80921        0.39697
       411         2       -2.00000       25.85143        6.74114        4.85690
       412         2       -2.00000       25.85143        6.74114        1.88363
       413         2       -2.00000       26.41249       11.60928        0.39699
       414         2       -2.00000       26.41249       11.60928        3.37026
       415         2       -2.00000       26.92226        3.92107        1.88363
       416         2       -2.00000       26.92226        3.92107        4.85690
       417         2       -2.00000       27.41352        8.81175        3.37028
       418         2       -2.00000       27.41352        8.81175        0.39700
       419         2       -2.00000       27.91753        1.09609        4.85690
       420         2       -2.00000       27.91753        1.09609        1.88363
       421         2       -2.00000       28.38082        6.02482        3.37028
       422         2       -2.00000       28.38082        6.02482        0.39701
       423         2       -2.00000       28.89756       10.92645        1.88364
       424         2       -2.00000       28.89756       10.92645        4.85691
       425         2       -2.00000       29.39940        3.20923        3.37028
       426         2       -2.00000       29.39940        3.20923        0.39700
       427         2       -2.00000       29.89210        8.11871        1.88366
       428         2       -2.00000       29.89210        8.11871        4.85693
       429         2       -2.00000       30.39122        0.39510        0.39700
       430         2       -2.00000       30.39122        0.39510        3.37028
       431         2       -2.00000       30.87767        5.31665        4.85694
       432         2       -2.00000       30.87767        5.31665        1.88366
       433         2       -2.00000       31.38055       10.22872        3.37029
       434         2       -2.00000       31.38055       10.22872        0.39702
       435         2       -2.00000       31.87926        2.50427        4.85693
       436         2       -2.00000       31.87926        2.50427        1.88365
       437         2       -2.00000       32.37405        7.41997        3.37031
       438         2       -2.00000       32.37405        7.41997        0.39704
       439         2       -2.00000       32.87116       12.33912        4.85693
       440         2       -2.00000       32.87116       12.33912        1.88366
       441         2       -2.00000       33.36482        4.61225        3.37031
       442         2       -2.00000       33.36482        4.61225        0.39704
       443         2       -2.00000       33.86346        9.52833        1.88368
       444         2       -2.00000       33.86346        9.52833        4.85695
       445         2       -2.00000       34.36073        1.80133        3.37031
       446         2       -2.00000       34.36073        1.80133        0.39703
       447         2       -2.00000       34.85656        6.71874        1.88369
       448         2       -2.00000       34.85656        6.71874        4.85696
       449         2       -2.00000       35.35319       11.63710        0.39704
       450         2       -2.00000       35.35319       11.63710        3.37032
       451         2       -2.00000       35.84901        3.90938        4.85696
       452         2       -2.00000       35.84901        3.90938        1.88369
       453         2       -2.00000       36.34612        8.82679        0.39706
       454         2       -2.00000       36.34612        8.82679        3.37034
       455         2       -2.00000       36.84299        1.09903        1.88370
       456         2       -2.00000       36.84299        1.09903        4.85697
       457         2       -2.00000       37.33922        6.01692        3.37035
       458         2       -2.00000       37.33922        6.01692        0.39708
       459         2       -2.00000       37.83577       10.93504        1.88371
       460         2       -2.00000       37.83577       10.93504        4.85698
       461         2       -2.00000       38.33216        3.20705        3.37035
       462         2       -2.00000       38.33216        3.20705        0.39708
       463         2       -2.00000       38.82887        8.12491        1.88372
       464         2       -2.00000       38.82887        8.12491        4.85700
       465         2       -2.00000       39.32550        0.39690        3.37036
       466         2       -2.00000       39.32550        0.39690        0.39709
       467         2       -2.00000       39.82197        5.31494        1.88372
       468         2       -2.00000       39.82197        5.31494        4.85700
       469         2       -2.00000       40.31852       10.23295        3.37036
       470         2       -2.00000       40.31852       10.23295        0.39709
       471         2       -2.00000       40.81499        2.50491        1.88372
       472         2       -2.00000       40.81499        2.50491        4.85699
       473         2       -2.00000       41.31162        7.42293        3.37035
       474         2       -2.00000       41.31162        7.42293        0.39708
       475         2       -2.00000       41.80809       12.34097        1.88371
       476         2       -2.00000       41.80809       12.34097        4.85698
       477         2       -2.00000       42.30472        4.61297        3.37035
       478         2       -2.00000       42.30472        4.61297        0.39707
       479         2       -2.00000       42.80143        9.53082        1.88371
       480         2       -2.00000       42.80143        9.53082        4.85698
       481         2       -2.00000       43.29774        1.80284        0.39705
       482         2       -2.00000       43.29774        1.80284        3.37032
       483         2       -2.00000       43.79437        6.72096        4.85697
       484         2       -2.00000       43.79437        6.72096        1.88369
       485         2       -2.00000       44.29060       11.63886        3.37032
       486         2       -2.00000       44.29060       11.63886        0.39705
       487         2       -2.00000       44.78739        3.91110        4.85696
       488         2       -2.00000       44.78739        3.91109        1.88368
       489         2       -2.00000       45.28458        8.82851        3.37032
       490         2       -2.00000       45.28458        8.82851        0.39705
       491         2       -2.00000       45.78041        1.10080        1.88368
       492         2       -2.00000       45.78041        1.10080        4.85695
       493         2       -2.00000       46.27703        6.01916        0.39704
       494         2       -2.00000       46.27703        6.01916        3.37032
       495         2       -2.00000       46.77286       10.93657        1.88369
       496         2       -2.00000       46.77286       10.93657        4.85696
       497         2       -2.00000       47.27013        3.20958        0.39704
       498         2       -2.00000       47.27013        3.20958        3.37031
       499         2       -2.00000       47.76877        8.12567        4.85696
       500         2       -2.00000       47.76877        8.12567        1.88369
       501         2       -2.00000       48.26243        0.39878        3.37032
       502         2       -2.00000       48.26243        0.39878        0.39704
       503         2       -2.00000       48.75954        5.31794        4.85696
       504         2       -2.00000       48.75954        5.31794        1.88369
       505         2       -2.00000       49.25433       10.23364        0.39706
       506         2       -2.00000       49.25433       10.23364        3.37033
       507         2       -2.00000       49.75296        2.50919        1.88369
       508         2       -2.00000       49.75296        2.50919        4.85696
       509         2       -2.00000       50.25592        7.42126        3.37034
       510         2       -2.00000       50.25592        7.42126        0.39706
       511         2       -2.00000       50.74237       12.34280        4.85697
       512         2       -2.00000       50.74237       12.34280        1.88370
       513         2       -2.00000       51.24149        4.61919        0.39706
       514         2       -2.00000       51.24149        4.61919        3.37033
       515         2       -2.00000       51.73411        9.52867        4.85698
       516         2       -2.00000       51.73411        9.52867        1.88371
       517         2       -2.00000       52.23603        1.81144        3.37034
       518         2       -2.00000       52.23603        1.81144        0.39706
       519         2       -2.00000       52.75277        6.71306        4.85698
       520         2       -2.00000       52.75277        6.71306        1.88371
       521         2       -2.00000       53.21607       11.64178        0.39707
       522         2       -2.00000       53.21607       11.64178        3.37035
       523         2       -2.00000       53.72007        3.92613        1.88371
       524         2       -2.00000       53.72007        3.92613        4.85698
       525         2       -2.00000       54.21133        8.81679        3.37035
       526         2       -2.00000       54.21133        8.81679        0.39708
       527         2       -2.00000       54.72102        1.12858        4.85698
       528         2       -2.00000       54.72102        1.12858        1.88371
       529         2       -2.00000       55.28216        5.99672        0.39707
       530         2       -2.00000       55.28216        5.99672        3.37034
       531         2       -2.00000       55.66764       10.92864        4.85700
       532         2       -2.00000       55.66764       10.92864        1.88372
       533         2       -2.00000       56.19640        3.27419        3.37034
       534         2       -2.00000       56.19640        3.27419        0.39707
       535         2       -2.00000       56.69231        8.10091        4.85699
       536         2       -2.00000       56.69231        8.10091        1.88372
       537         2       -2.00000       57.19784        0.45820        3.37036
       538         2       -2.00000       57.19784        0.45820        0.39708
       539         2       -2.00000       57.97023        5.35528        1.88371
       540         2       -2.00000       57.97023        5.35528        4.85698
       541         2       -2.00000       58.14381       10.19932        3.37037
       542         2       -2.00000       58.14381       10.19932        0.39709
       543         2       -2.00000       58.62249        2.63052        4.85699
       544         2       -2.00000       58.62249        2.63052        1.88372
       545         2       -2.00000       59.15607        7.54871        3.37035
       546         2       -2.00000       59.15607        7.54871        0.39708
       547         2       -2.00000       59.68595        0.06713        1.88373
       548         2       -2.00000       59.68595        0.06713        4.85700
       549         2       -2.00000       61.51772        6.39012        1.88373
       550         2       -2.00000       61.51772        6.39012        4.85700
       551         2       -2.00000       62.04761        1.22551        0.39709
       552         2       -2.00000       62.04761        1.22551        3.37036
       553         2       -2.00000       62.58126        8.95346        4.85698
       554         2       -2.00000       62.58126        8.95346        1.88371
       555         2       -2.00000       63.05994        3.87611        0.39709
       556         2       -2.00000       63.05994        3.87611        3.37037
       557         2       -2.00000       63.23345       11.67824        1.88371
       558         2       -2.00000       63.23345       11.67824        4.85698
       559         2       -2.00000       64.00592        6.78111        3.37035
       560         2       -2.00000       64.00592        6.78111        0.39708
       561         2       -2.00000       64.51144        1.77766        1.88372
       562         2       -2.00000       64.51144        1.77766        4.85699
       563         2       -2.00000       65.00735        9.59710        0.39706
       564         2       -2.00000       65.00735        9.59710        3.37034
       565         2       -2.00000       65.53612        4.60537        4.85699
       566         2       -2.00000       65.53612        4.60537        1.88372
       567         2       -2.00000       65.92159       12.31960        3.37034
       568         2       -2.00000       65.92159       12.31960        0.39706
       569         2       -2.00000       66.48266        7.45146        1.88371
       570         2       -2.00000       66.48266        7.45146        4.85697
       571         2       -2.00000       66.99243        2.49351        0.39706
       572         2       -2.00000       66.99243        2.49351        3.37034
       573         2       -2.00000       67.48369       10.24900        4.85696
       574         2       -2.00000       67.48369       10.24900        1.88369
       575         2       -2.00000       67.98769        5.31847        3.37034
       576         2       -2.00000       67.98769        5.31847        0.39706
       577         2       -2.00000       68.45098        0.38975        4.85696
       578         2       -2.00000       68.45098        0.38975        1.88368
       579         2       -2.00000       68.96773        8.13428        0.39704
       580         2       -2.00000       68.96773        8.13428        3.37032
       581         2       -2.00000       69.46957        3.20535        4.85696
       582         2       -2.00000       69.46957        3.20535        1.88368
       583         2       -2.00000       69.96227       10.94202        0.39703
       584         2       -2.00000       69.96227       10.94202        3.37030
       585         2       -2.00000       70.46138        6.01947        1.88368
       586         2       -2.00000       70.46138        6.01947        4.85695
       587         2       -2.00000       70.94784        1.09791        3.37029
       588         2       -2.00000       70.94784        1.09791        0.39702
       589         2       -2.00000       71.45072        8.83201        4.85693
       590         2       -2.00000       71.45072        8.83201        1.88366
       591         2       -2.00000       71.94943        3.91030        3.37029
       592         2       -2.00000       71.94943        3.91030        0.39702
       593         2       -2.00000       72.44422       11.64076        4.85692
       594         2       -2.00000       72.44422       11.64076        1.88365
       595         2       -2.00000       72.94133        6.72160        3.37029
       596         2       -2.00000       72.94133        6.72160        0.39702
       597         2       -2.00000       73.43499        1.80231        4.85691
       598         2       -2.00000       73.43499        1.80231        1.88364
       599         2       -2.00000       73.93362        9.53239        3.37028
       600         2       -2.00000       73.93362        9.53239        0.39700
       601         2       -2.00000       74.43089        4.61321        4.85692
       602         2       -2.00000       74.43089        4.61321        1.88365
       603         2       -2.00000       74.92672       12.34195        3.37027
       604         2       -2.00000       74.92672       12.34195        0.39700
       605         2       -2.00000       75.42335        7.42359        1.88364
       606         2       -2.00000       75.42335        7.42359        4.85691
       607         2       -2.00000       75.91918        2.50514        3.37027
       608         2       -2.00000       75.91918        2.50514        0.39700
       609         2       -2.00000       76.41629       10.23390        1.88363
       610         2       -2.00000       76.41629       10.23388        4.85691
       611         2       -2.00000       76.91316        5.31549        3.37027
       612         2       -2.00000       76.91316        5.31549        0.39700
       613         2       -2.00000       77.40939        0.39758        4.85691
       614         2       -2.00000       77.40939        0.39758        1.88363
       615         2       -2.00000       77.90594        8.12563        0.39700
       616         2       -2.00000       77.90594        8.12563        3.37027
       617         2       -2.00000       78.40233        3.20743        4.85691
       618         2       -2.00000       78.40233        3.20743        1.88363
       619         2       -2.00000       78.89904       10.93575        0.39700
       620         2       -2.00000       78.89904       10.93575        3.37027
       621         2       -2.00000       79.39567        6.01759        4.85691
       622         2       -2.00000       79.39567        6.01759        1.88363
       623         2       -2.00000       79.89214        1.09955        0.39700
       624         2       -2.00000       79.89214        1.09955        3.37028
