# Supplementary material for: Quantitative prediction of grain boundary thermal conductivities from local atomic environments
Source: Nat Commun. 2020 Apr 15;11:1854. doi: 10.1038/s41467-020-15619-9 (PMC7160158; doi:10.1038/s41467-020-15619-9)
Supplement: Supplementary file 4 — Supplementary Data 1 [file 41467_2020_15619_MOESM4_ESM.zip › MgO_GBs/sym_tilt/standard_pressure/110/s9_221.lmp]

LAMMPS data file

       448          atoms
         0          bonds
         0         angles
         0      dihedrals
         0      impropers
         2     atom types
         0     bond types
         0    angle types
         0 dihedral types
         0 improper types

      0.0000000     79.7205570 xlo xhi
      0.0000000      8.9501680 ylo yhi
      0.0000000      5.9629930 zlo zhi
      0.0000000      0.0000000     -0.0000244 xy xz yz

Masses

1                24.30500 # Mg
2                15.99940 # O

Atoms

         1         1        2.00000        0.35181        5.69634        4.93098
         2         1        2.00000        0.35181        5.69647        1.94953
         3         1        2.00000        1.05319        3.21046        3.44029
         4         1        2.00000        1.05319        3.21049        0.45881
         5         1        2.00000        1.75457        0.72450        4.93104
         6         1        2.00000        1.75457        0.72451        1.94955
         7         1        2.00000        2.45587        7.18870        3.44031
         8         1        2.00000        2.45587        7.18869        0.45880
         9         1        2.00000        3.15725        4.70274        1.94956
        10         1        2.00000        3.15725        4.70273        4.93106
        11         1        2.00000        3.85863        2.21676        0.45880
        12         1        2.00000        3.85863        2.21675        3.44030
        13         1        2.00000        4.56002        8.68096        1.94955
        14         1        2.00000        4.56002        8.68095        4.93105
        15         1        2.00000        5.26140        6.19499        0.45882
        16         1        2.00000        5.26140        6.19498        3.44031
        17         1        2.00000        5.96270        3.70903        1.94957
        18         1        2.00000        5.96270        3.70902        4.93107
        19         1        2.00000        6.66416        1.22307        0.45883
        20         1        2.00000        6.66416        1.22305        3.44032
        21         1        2.00000        7.36546        7.68729        1.94959
        22         1        2.00000        7.36546        7.68728        4.93109
        23         1        2.00000        8.06692        5.20119        0.45886
        24         1        2.00000        8.06692        5.20118        3.44035
        25         1        2.00000        8.76815        2.71552        1.94962
        26         1        2.00000        8.76815        2.71551        4.93112
        27         1        2.00000        9.46969        0.22949        0.45891
        28         1        2.00000        9.46969        0.22948        3.44040
        29         1        2.00000       10.17059        6.69329        4.93118
        30         1        2.00000       10.17059        6.69330        1.94968
        31         1        2.00000       10.87309        4.20762        3.44046
        32         1        2.00000       10.87309        4.20763        0.45897
        33         1        2.00000       11.57311        1.72274        1.94975
        34         1        2.00000       11.57311        1.72273        4.93125
        35         1        2.00000       12.27441        8.18448        0.45905
        36         1        2.00000       12.27441        8.18447        3.44055
        37         1        2.00000       12.97715        5.70036        1.94983
        38         1        2.00000       12.97715        5.70035        4.93133
        39         1        2.00000       13.67973        3.21686        3.44062
        40         1        2.00000       13.67973        3.21688        0.45913
        41         1        2.00000       14.37266        0.72297        1.94992
        42         1        2.00000       14.37266        0.72296        4.93142
        43         1        2.00000       15.08863        7.18961        0.45922
        44         1        2.00000       15.08863        7.18959        3.44072
        45         1        2.00000       15.78395        4.73152        1.95000
        46         1        2.00000       15.78395        4.73150        4.93150
        47         1        2.00000       16.45950        2.20026        3.44079
        48         1        2.00000       16.45950        2.20027        0.45929
        49         1        2.00000       17.20075        8.63222        4.93160
        50         1        2.00000       17.20075        8.63223        1.95011
        51         1        2.00000       17.97188        6.32166        3.44086
        52         1        2.00000       17.97188        6.32167        0.45937
        53         1        2.00000       18.44766        3.75346        1.95013
        54         1        2.00000       18.44766        3.75345        4.93162
        55         1        2.00000       19.23824        1.00609        3.44093
        56         1        2.00000       19.23824        1.00611        0.45944
        57         1        2.00000       20.62411        5.48116        0.45944
        58         1        2.00000       20.62411        5.48115        3.44093
        59         1        2.00000       21.41470        8.22850        4.93172
        60         1        2.00000       21.41470        8.22850        1.95022
        61         1        2.00000       21.89055        1.84652        3.44097
        62         1        2.00000       21.89055        1.84653        0.45948
        63         1        2.00000       22.66168        4.15706        4.93171
        64         1        2.00000       22.66168        4.15708        1.95021
        65         1        2.00000       23.40293        6.67528        3.44095
        66         1        2.00000       23.40293        6.67529        0.45945
        67         1        2.00000       24.07848        0.25635        4.93169
        68         1        2.00000       24.07848        0.25636        1.95020
        69         1        2.00000       24.77380        2.71444        3.44094
        70         1        2.00000       24.77380        2.71445        0.45944
        71         1        2.00000       25.48977        5.19795        4.93168
        72         1        2.00000       25.48977        5.19796        1.95018
        73         1        2.00000       26.18270        7.69186        0.45942
        74         1        2.00000       26.18270        7.69185        3.44092
        75         1        2.00000       26.88536        1.22518        4.93166
        76         1        2.00000       26.88536        1.22519        1.95016
        77         1        2.00000       27.58810        3.70929        3.44090
        78         1        2.00000       27.58810        3.70931        0.45940
        79         1        2.00000       28.28940        6.19771        4.93163
        80         1        2.00000       28.28940        6.19772        1.95013
        81         1        2.00000       28.98942        8.68261        0.45937
        82         1        2.00000       28.98942        8.68260        3.44086
        83         1        2.00000       29.69192        2.21810        4.93159
        84         1        2.00000       29.69192        2.21811        1.95010
        85         1        2.00000       30.39282        4.70445        0.45933
        86         1        2.00000       30.39282        4.70444        3.44083
        87         1        2.00000       31.09437        7.19046        4.93155
        88         1        2.00000       31.09437        7.19047        1.95005
        89         1        2.00000       31.79559        0.72595        3.44078
        90         1        2.00000       31.79559        0.72596        0.45928
        91         1        2.00000       32.49705        3.21204        4.93150
        92         1        2.00000       32.49705        3.21206        1.95001
        93         1        2.00000       33.19835        5.69798        0.45923
        94         1        2.00000       33.19835        5.69797        3.44073
        95         1        2.00000       33.89981        8.18392        4.93146
        96         1        2.00000       33.89981        8.18393        1.94996
        97         1        2.00000       34.60111        1.71969        3.44069
        98         1        2.00000       34.60111        1.71970        0.45919
        99         1        2.00000       35.30249        4.20565        1.94992
       100         1        2.00000       35.30249        4.20564        4.93141
       101         1        2.00000       36.00388        6.69159        0.45915
       102         1        2.00000       36.00388        6.69158        3.44065
       103         1        2.00000       36.70526        0.22738        4.93138
       104         1        2.00000       36.70526        0.22739        1.94989
       105         1        2.00000       37.40656        2.71333        3.44062
       106         1        2.00000       37.40656        2.71334        0.45913
       107         1        2.00000       38.10794        5.19928        4.93137
       108         1        2.00000       38.10794        5.19929        1.94987
       109         1        2.00000       38.80932        7.68524        3.44061
       110         1        2.00000       38.80932        7.68525        0.45911
       111         1        2.00000       39.51070        1.22104        4.93136
       112         1        2.00000       39.51070        1.22105        1.94986
       113         1        2.00000       40.21209        3.70701        3.44061
       114         1        2.00000       40.21209        3.70702        0.45911
       115         1        2.00000       40.91347        6.19298        4.93135
       116         1        2.00000       40.91347        6.19299        1.94986
       117         1        2.00000       41.61485        8.67896        3.44061
       118         1        2.00000       41.61485        8.67898        0.45911
       119         1        2.00000       42.31623        2.21478        4.93135
       120         1        2.00000       42.31623        2.21479        1.94986
       121         1        2.00000       43.01753        4.70076        3.44061
       122         1        2.00000       43.01753        4.70077        0.45911
       123         1        2.00000       43.71891        7.18675        4.93135
       124         1        2.00000       43.71891        7.18676        1.94985
       125         1        2.00000       44.42029        0.72256        0.45910
       126         1        2.00000       44.42029        0.72255        3.44059
       127         1        2.00000       45.12168        3.20853        4.93134
       128         1        2.00000       45.12168        3.20855        1.94984
       129         1        2.00000       45.82298        5.69451        0.45908
       130         1        2.00000       45.82298        5.69449        3.44058
       131         1        2.00000       46.52444        8.18047        4.93131
       132         1        2.00000       46.52444        8.18048        1.94982
       133         1        2.00000       47.22574        1.71623        3.44055
       134         1        2.00000       47.22574        1.71625        0.45905
       135         1        2.00000       47.92720        4.20233        4.93128
       136         1        2.00000       47.92720        4.20235        1.94978
       137         1        2.00000       48.62842        6.68802        3.44050
       138         1        2.00000       48.62842        6.68803        0.45901
       139         1        2.00000       49.32996        0.22387        4.93123
       140         1        2.00000       49.32996        0.22388        1.94973
       141         1        2.00000       50.03087        2.71023        0.45895
       142         1        2.00000       50.03087        2.71022        3.44045
       143         1        2.00000       50.73337        5.19590        1.94967
       144         1        2.00000       50.73337        5.19589        4.93117
       145         1        2.00000       51.43339        7.68080        0.45888
       146         1        2.00000       51.43339        7.68079        3.44037
       147         1        2.00000       52.13469        1.21905        4.93109
       148         1        2.00000       52.13469        1.21906        1.94959
       149         1        2.00000       52.83743        3.70315        3.44029
       150         1        2.00000       52.83743        3.70317        0.45879
       151         1        2.00000       53.54001        6.18667        1.94950
       152         1        2.00000       53.54001        6.18666        4.93100
       153         1        2.00000       54.23294        8.68056        3.44021
       154         1        2.00000       54.23294        8.68058        0.45871
       155         1        2.00000       54.94891        2.21391        4.93091
       156         1        2.00000       54.94891        2.21392        1.94941
       157         1        2.00000       55.64423        4.67201        3.44012
       158         1        2.00000       55.64423        4.67201        0.45863
       159         1        2.00000       56.31978        7.20327        1.94934
       160         1        2.00000       56.31978        7.20325        4.93084
       161         1        2.00000       57.06103        0.77131        0.45852
       162         1        2.00000       57.06103        0.77129        3.44001
       163         1        2.00000       57.83216        3.08187        1.94927
       164         1        2.00000       57.83216        3.08185        4.93076
       165         1        2.00000       58.30793        5.65007        3.44000
       166         1        2.00000       58.30793        5.65008        0.45851
       167         1        2.00000       59.09852        8.39743        1.94920
       168         1        2.00000       59.09852        8.39742        4.93069
       169         1        2.00000       60.48439        3.92238        1.94919
       170         1        2.00000       60.48439        3.92236        4.93069
       171         1        2.00000       61.27497        1.17503        0.45841
       172         1        2.00000       61.27497        1.17502        3.43991
       173         1        2.00000       61.75083        7.55700        1.94915
       174         1        2.00000       61.75083        7.55699        4.93064
       175         1        2.00000       62.52196        5.24646        0.45842
       176         1        2.00000       62.52196        5.24644        3.43991
       177         1        2.00000       63.26320        2.72824        1.94917
       178         1        2.00000       63.26320        2.72823        4.93067
       179         1        2.00000       63.93876        0.19700        0.45843
       180         1        2.00000       63.93876        0.19699        3.43993
       181         1        2.00000       64.63408        6.68908        4.93069
       182         1        2.00000       64.63408        6.68909        1.94918
       183         1        2.00000       65.35005        4.20557        0.45845
       184         1        2.00000       65.35005        4.20556        3.43994
       185         1        2.00000       66.04298        1.71167        1.94921
       186         1        2.00000       66.04298        1.71165        4.93070
       187         1        2.00000       66.74564        8.17834        0.45846
       188         1        2.00000       66.74564        8.17833        3.43996
       189         1        2.00000       67.44837        5.69423        1.94923
       190         1        2.00000       67.44837        5.69422        4.93073
       191         1        2.00000       68.14968        3.20581        0.45849
       192         1        2.00000       68.14968        3.20580        3.43999
       193         1        2.00000       68.84970        0.72091        4.93076
       194         1        2.00000       68.84970        0.72092        1.94926
       195         1        2.00000       69.55220        7.18543        0.45853
       196         1        2.00000       69.55220        7.18542        3.44003
       197         1        2.00000       70.25310        4.69908        4.93080
       198         1        2.00000       70.25310        4.69909        1.94930
       199         1        2.00000       70.95464        2.21307        0.45857
       200         1        2.00000       70.95464        2.21306        3.44007
       201         1        2.00000       71.65587        8.67757        1.94935
       202         1        2.00000       71.65587        8.67756        4.93085
       203         1        2.00000       72.35733        6.19148        0.45863
       204         1        2.00000       72.35733        6.19147        3.44012
       205         1        2.00000       73.05863        3.70556        1.94939
       206         1        2.00000       73.05863        3.70555        4.93089
       207         1        2.00000       73.76009        1.21961        0.45868
       208         1        2.00000       73.76009        1.21960        3.44018
       209         1        2.00000       74.46139        7.68384        1.94945
       210         1        2.00000       74.46139        7.68383        4.93095
       211         1        2.00000       75.16277        5.19788        0.45872
       212         1        2.00000       75.16277        5.19787        3.44022
       213         1        2.00000       75.86415        2.71194        1.94949
       214         1        2.00000       75.86415        2.71193        4.93099
       215         1        2.00000       76.56554        0.22595        3.44027
       216         1        2.00000       76.56554        0.22596        0.45876
       217         1        2.00000       77.26684        6.69017        4.93101
       218         1        2.00000       77.26684        6.69018        1.94952
       219         1        2.00000       77.96822        4.20419        3.44028
       220         1        2.00000       77.96822        4.20421        0.45880
       221         1        2.00000       78.66960        1.71823        4.93104
       222         1        2.00000       78.66960        1.71823        1.94954
       223         1        2.00000       79.37098        8.18243        3.44030
       224         1        2.00000       79.37098        8.18240        0.45877
       225         2       -2.00000        0.35181        1.22139        3.44030
       226         2       -2.00000        0.35181        1.22139        0.45879
       227         2       -2.00000        1.05319        7.68553        4.93104
       228         2       -2.00000        1.05319        7.68558        1.94955
       229         2       -2.00000        1.75449        5.19959        3.44031
       230         2       -2.00000        1.75449        5.19960        0.45881
       231         2       -2.00000        2.45587        2.71362        4.93105
       232         2       -2.00000        2.45587        2.71362        1.94955
       233         2       -2.00000        3.15725        0.22765        0.45879
       234         2       -2.00000        3.15725        0.22764        3.44030
       235         2       -2.00000        3.85863        6.69184        1.94956
       236         2       -2.00000        3.85863        6.69182        4.93106
       237         2       -2.00000        4.56002        4.20589        3.44031
       238         2       -2.00000        4.56002        4.20591        0.45882
       239         2       -2.00000        5.26140        1.71989        1.94956
       240         2       -2.00000        5.26140        1.71988        4.93106
       241         2       -2.00000        5.96270        8.18409        0.45882
       242         2       -2.00000        5.96270        8.18408        3.44031
       243         2       -2.00000        6.66424        5.69814        1.94958
       244         2       -2.00000        6.66424        5.69813        4.93107
       245         2       -2.00000        7.36538        3.21226        0.45884
       246         2       -2.00000        7.36538        3.21225        3.44034
       247         2       -2.00000        8.06692        0.72611        1.94961
       248         2       -2.00000        8.06692        0.72610        4.93110
       249         2       -2.00000        8.76830        7.19048        3.44037
       250         2       -2.00000        8.76830        7.19049        0.45888
       251         2       -2.00000        9.46977        4.70455        1.94965
       252         2       -2.00000        9.46977        4.70454        4.93114
       253         2       -2.00000       10.17043        2.21849        3.44043
       254         2       -2.00000       10.17035        2.21850        0.45893
       255         2       -2.00000       10.87293        8.68263        4.93121
       256         2       -2.00000       10.87293        8.68264        1.94971
       257         2       -2.00000       11.57343        6.19730        0.45900
       258         2       -2.00000       11.57343        6.19729        3.44050
       259         2       -2.00000       12.27505        3.70973        4.93129
       260         2       -2.00000       12.27505        3.70975        1.94979
       261         2       -2.00000       12.97627        1.22609        0.45909
       262         2       -2.00000       12.97627        1.22608        3.44059
       263         2       -2.00000       13.67853        7.69103        1.94988
       264         2       -2.00000       13.67853        7.69102        4.93138
       265         2       -2.00000       14.37481        5.19732        0.45917
       266         2       -2.00000       14.37481        5.19730        3.44066
       267         2       -2.00000       15.09062        2.71602        4.93147
       268         2       -2.00000       15.09062        2.71603        1.94997
       269         2       -2.00000       15.77877        0.25718        0.45926
       270         2       -2.00000       15.77877        0.25717        3.44075
       271         2       -2.00000       16.45807        6.67413        1.95004
       272         2       -2.00000       16.45807        6.67412        4.93153
       273         2       -2.00000       17.21047        4.15538        0.45936
       274         2       -2.00000       17.21047        4.15537        3.44086
       275         2       -2.00000       17.97109        1.84578        4.93162
       276         2       -2.00000       17.97109        1.84579        1.95013
       277         2       -2.00000       18.43394        8.23256        0.45938
       278         2       -2.00000       18.43394        8.23255        3.44087
       279         2       -2.00000       19.24295        5.48212        1.95016
       280         2       -2.00000       19.24295        5.48211        4.93165
       281         2       -2.00000       20.61948        1.00701        4.93172
       282         2       -2.00000       20.61948        1.00701        1.95022
       283         2       -2.00000       21.42841        3.75742        3.44096
       284         2       -2.00000       21.42841        3.75743        0.45946
       285         2       -2.00000       21.89126        6.32081        4.93172
       286         2       -2.00000       21.89126        6.32082        1.95022
       287         2       -2.00000       22.65188        8.63040        0.45947
       288         2       -2.00000       22.65188        8.63039        3.44097
       289         2       -2.00000       23.40436        2.19896        4.93170
       290         2       -2.00000       23.40436        2.19898        1.95020
       291         2       -2.00000       24.08366        4.73217        3.44094
       292         2       -2.00000       24.08366        4.73218        0.45944
       293         2       -2.00000       24.77181        7.19103        1.95019
       294         2       -2.00000       24.77181        7.19102        4.93169
       295         2       -2.00000       25.48762        0.72215        0.45943
       296         2       -2.00000       25.48762        0.72214        3.44093
       297         2       -2.00000       26.18398        3.21585        4.93166
       298         2       -2.00000       26.18398        3.21586        1.95017
       299         2       -2.00000       26.88616        5.70107        3.44091
       300         2       -2.00000       26.88616        5.70109        0.45941
       301         2       -2.00000       27.58746        8.18473        1.95015
       302         2       -2.00000       27.58746        8.18472        4.93165
       303         2       -2.00000       28.28908        1.72210        3.44088
       304         2       -2.00000       28.28908        1.72211        0.45938
       305         2       -2.00000       28.98958        4.20744        4.93161
       306         2       -2.00000       28.98958        4.20746        1.95012
       307         2       -2.00000       29.69216        6.69347        0.45935
       308         2       -2.00000       29.69216        6.69346        3.44084
       309         2       -2.00000       30.39282        0.22934        1.95008
       310         2       -2.00000       30.39282        0.22933        4.93157
       311         2       -2.00000       31.09429        2.71527        3.44080
       312         2       -2.00000       31.09429        2.71528        0.45931
       313         2       -2.00000       31.79567        5.20104        4.93153
       314         2       -2.00000       31.79567        5.20105        1.95003
       315         2       -2.00000       32.49721        7.68719        0.45926
       316         2       -2.00000       32.49721        7.68718        3.44075
       317         2       -2.00000       33.19835        1.22289        4.93148
       318         2       -2.00000       33.19835        1.22290        1.94998
       319         2       -2.00000       33.89981        3.70883        0.45922
       320         2       -2.00000       33.89981        3.70882        3.44071
       321         2       -2.00000       34.60111        6.19476        1.94994
       322         2       -2.00000       34.60111        6.19475        4.93144
       323         2       -2.00000       35.30249        8.68074        3.44066
       324         2       -2.00000       35.30257        8.68076        0.45917
       325         2       -2.00000       36.00388        2.21650        4.93140
       326         2       -2.00000       36.00388        2.21651        1.94990
       327         2       -2.00000       36.70526        4.70245        3.44064
       328         2       -2.00000       36.70526        4.70246        0.45914
       329         2       -2.00000       37.40664        7.18840        4.93137
       330         2       -2.00000       37.40664        7.18841        1.94987
       331         2       -2.00000       38.10802        0.72421        3.44062
       332         2       -2.00000       38.10802        0.72422        0.45912
       333         2       -2.00000       38.80932        3.21015        4.93136
       334         2       -2.00000       38.80932        3.21017        1.94986
       335         2       -2.00000       39.51070        5.69612        3.44061
       336         2       -2.00000       39.51070        5.69614        0.45911
       337         2       -2.00000       40.21209        8.18209        4.93135
       338         2       -2.00000       40.21209        8.18210        1.94986
       339         2       -2.00000       40.91347        1.71791        3.44061
       340         2       -2.00000       40.91347        1.71792        0.45911
       341         2       -2.00000       41.61485        4.20387        4.93136
       342         2       -2.00000       41.61485        4.20389        1.94986
       343         2       -2.00000       42.31623        6.68987        3.44061
       344         2       -2.00000       42.31623        6.68988        0.45911
       345         2       -2.00000       43.01753        0.22568        4.93135
       346         2       -2.00000       43.01753        0.22569        1.94986
       347         2       -2.00000       43.71899        2.71167        3.44060
       348         2       -2.00000       43.71899        2.71168        0.45910
       349         2       -2.00000       44.42029        5.19763        1.94985
       350         2       -2.00000       44.42029        5.19762        4.93134
       351         2       -2.00000       45.12168        7.68363        3.44059
       352         2       -2.00000       45.12168        7.68365        0.45909
       353         2       -2.00000       45.82306        1.21943        4.93132
       354         2       -2.00000       45.82306        1.21944        1.94983
       355         2       -2.00000       46.52452        3.70538        3.44056
       356         2       -2.00000       46.52452        3.70539        0.45907
       357         2       -2.00000       47.22566        6.19128        4.93129
       358         2       -2.00000       47.22566        6.19129        1.94980
       359         2       -2.00000       47.92720        8.67742        3.44053
       360         2       -2.00000       47.92720        8.67744        0.45904
       361         2       -2.00000       48.62858        2.21305        1.94976
       362         2       -2.00000       48.62858        2.21303        4.93126
       363         2       -2.00000       49.33004        4.69899        3.44048
       364         2       -2.00000       49.33004        4.69900        0.45898
       365         2       -2.00000       50.03071        7.18503        4.93120
       366         2       -2.00000       50.03071        7.18504        1.94970
       367         2       -2.00000       50.73321        0.72088        3.44041
       368         2       -2.00000       50.73321        0.72089        0.45892
       369         2       -2.00000       51.43371        3.20623        4.93113
       370         2       -2.00000       51.43371        3.20624        1.94963
       371         2       -2.00000       52.13533        5.69379        0.45884
       372         2       -2.00000       52.13533        5.69378        3.44034
       373         2       -2.00000       52.83655        8.17744        4.93104
       374         2       -2.00000       52.83655        8.17745        1.94955
       375         2       -2.00000       53.53881        1.71248        3.44025
       376         2       -2.00000       53.53881        1.71250        0.45875
       377         2       -2.00000       54.23509        4.20621        4.93095
       378         2       -2.00000       54.23509        4.20621        1.94946
       379         2       -2.00000       54.95090        6.68751        0.45866
       380         2       -2.00000       54.95090        6.68750        3.44016
       381         2       -2.00000       55.63905        0.19618        4.93086
       382         2       -2.00000       55.63905        0.19619        1.94937
       383         2       -2.00000       56.31835        2.72939        3.44009
       384         2       -2.00000       56.31835        2.72941        0.45859
       385         2       -2.00000       57.07075        5.24814        4.93078
       386         2       -2.00000       57.07075        5.24816        1.94928
       387         2       -2.00000       57.83144        7.55774        0.45851
       388         2       -2.00000       57.83144        7.55773        3.44000
       389         2       -2.00000       58.29422        1.17097        4.93074
       390         2       -2.00000       58.29422        1.17098        1.94925
       391         2       -2.00000       59.10323        3.92140        3.43997
       392         2       -2.00000       59.10323        3.92142        0.45848
       393         2       -2.00000       60.47976        8.39653        0.45841
       394         2       -2.00000       60.47976        8.39651        3.43991
       395         2       -2.00000       61.28869        5.64611        1.94917
       396         2       -2.00000       61.28869        5.64609        4.93067
       397         2       -2.00000       61.75154        3.08271        0.45841
       398         2       -2.00000       61.75154        3.08270        3.43991
       399         2       -2.00000       62.51224        0.77312        4.93066
       400         2       -2.00000       62.51224        0.77313        1.94916
       401         2       -2.00000       63.26464        7.20455        0.45843
       402         2       -2.00000       63.26464        7.20454        3.43993
       403         2       -2.00000       63.94394        4.67135        1.94918
       404         2       -2.00000       63.94394        4.67134        4.93068
       405         2       -2.00000       64.63209        2.21249        3.43993
       406         2       -2.00000       64.63209        2.21251        0.45843
       407         2       -2.00000       65.34790        8.68137        4.93069
       408         2       -2.00000       65.34790        8.68139        1.94920
       409         2       -2.00000       66.04426        6.18768        0.45846
       410         2       -2.00000       66.04426        6.18767        3.43996
       411         2       -2.00000       66.74643        3.70244        4.93071
       412         2       -2.00000       66.74643        3.70245        1.94921
       413         2       -2.00000       67.44774        1.21878        3.43997
       414         2       -2.00000       67.44774        1.21880        0.45848
       415         2       -2.00000       68.14936        7.68143        1.94924
       416         2       -2.00000       68.14936        7.68142        4.93074
       417         2       -2.00000       68.84986        5.19608        0.45851
       418         2       -2.00000       68.84986        5.19607        3.44001
       419         2       -2.00000       69.55244        2.71005        4.93078
       420         2       -2.00000       69.55244        2.71006        1.94928
       421         2       -2.00000       70.25310        0.22402        3.44004
       422         2       -2.00000       70.25310        0.22403        0.45855
       423         2       -2.00000       70.95456        6.68824        4.93082
       424         2       -2.00000       70.95456        6.68826        1.94933
       425         2       -2.00000       71.65595        4.20249        0.45860
       426         2       -2.00000       71.65595        4.20247        3.44010
       427         2       -2.00000       72.35749        1.71634        4.93086
       428         2       -2.00000       72.35749        1.71635        1.94937
       429         2       -2.00000       73.05863        8.18065        0.45866
       430         2       -2.00000       73.05863        8.18064        3.44015
       431         2       -2.00000       73.76009        5.69472        1.94942
       432         2       -2.00000       73.76009        5.69470        4.93092
       433         2       -2.00000       74.46139        3.20876        3.44020
       434         2       -2.00000       74.46139        3.20877        0.45870
       435         2       -2.00000       75.16277        0.72276        4.93097
       436         2       -2.00000       75.16285        0.72277        1.94948
       437         2       -2.00000       75.86415        7.18703        0.45874
       438         2       -2.00000       75.86415        7.18702        3.44024
       439         2       -2.00000       76.56554        4.70105        4.93101
       440         2       -2.00000       76.56554        4.70106        1.94951
       441         2       -2.00000       77.26692        2.21509        3.44028
       442         2       -2.00000       77.26692        2.21510        0.45878
       443         2       -2.00000       77.96822        8.67928        4.93103
       444         2       -2.00000       77.96830        8.67928        1.94953
       445         2       -2.00000       78.66960        6.19331        3.44027
       446         2       -2.00000       78.66960        6.19331        0.45876
       447         2       -2.00000       79.37098        3.70738        4.93104
       448         2       -2.00000       79.37098        3.70734        1.94954
