# Supplementary material for: Quantitative prediction of grain boundary thermal conductivities from local atomic environments
Source: Nat Commun. 2020 Apr 15;11:1854. doi: 10.1038/s41467-020-15619-9 (PMC7160158; doi:10.1038/s41467-020-15619-9)
Supplement: Supplementary file 4 — Supplementary Data 1 [file 41467_2020_15619_MOESM4_ESM.zip › MgO_GBs/sym_tilt/standard_pressure/111/s129_8_-13_5.lmp]

LAMMPS data file

      1196          atoms
         0          bonds
         0         angles
         0      dihedrals
         0      impropers
         2     atom types
         0     bond types
         0    angle types
         0 dihedral types
         0 improper types

      0.0000000     79.8540830 xlo xhi
      0.0000000     19.5662050 ylo yhi
      0.0000000      7.3224088 zlo zhi
      0.0000000      0.0000000      0.0171945 xy xz yz

Masses

1                24.30500 # Mg
2                15.99940 # O

Atoms

         1         1        2.00000        0.04576        7.52000        1.51012
         2         1        2.00000        0.17488        0.02226        6.39489
         3         1        2.00000        0.30656       12.07578        3.95206
         4         1        2.00000        0.43800        4.56163        1.51077
         5         1        2.00000        0.56720       16.63085        6.39474
         6         1        2.00000        0.70000        9.11807        3.95056
         7         1        2.00000        0.82968        1.60332        1.51209
         8         1        2.00000        0.96056       13.67338        6.39319
         9         1        2.00000        1.09264        6.16001        3.95046
        10         1        2.00000        1.22177       18.21149        1.51269
        11         1        2.00000        1.35433       10.71582        6.39134
        12         1        2.00000        1.48449        3.20172        3.95157
        13         1        2.00000        1.61465       15.25382        1.51180
        14         1        2.00000        1.74721        7.75818        6.39045
        15         1        2.00000        1.87633        0.24345        3.95267
        16         1        2.00000        2.00833       12.29627        1.50995
        17         1        2.00000        2.13929        4.80012        6.39104
        18         1        2.00000        2.26889       16.85160        3.95257
        19         1        2.00000        2.40177        9.33881        1.50839
        20         1        2.00000        2.53098        1.84183        6.39235
        21         1        2.00000        2.66234       13.89389        3.95108
        22         1        2.00000        2.79401        6.38120        1.50824
        23         1        2.00000        2.92322       18.44964        6.39301
        24         1        2.00000        3.05618       10.93643        3.94914
        25         1        2.00000        3.18570        3.42309        1.50940
        26         1        2.00000        3.31634       15.49158        6.39214
        27         1        2.00000        3.44890        7.97915        3.94810
        28         1        2.00000        3.57754        0.46461        1.51067
        29         1        2.00000        3.71026       12.53393        6.39020
        30         1        2.00000        3.84066        5.02149        3.94876
        31         1        2.00000        3.97035       17.07230        1.51064
        32         1        2.00000        4.10378        9.57675        6.38841
        33         1        2.00000        4.23211        2.06316        3.95031
        34         1        2.00000        4.36403       14.11436        1.50902
        35         1        2.00000        4.49571        6.61969        6.38816
        36         1        2.00000        4.62435       18.67059        3.95120
        37         1        2.00000        4.75819       11.15694        1.50681
        38         1        2.00000        4.88699        3.66175        6.38960
        39         1        2.00000        5.01787       15.71204        3.95026
        40         1        2.00000        5.15107        8.20013        1.50549
        41         1        2.00000        5.27843        0.70301        6.39125
        42         1        2.00000        5.41211       12.75436        3.94805
        43         1        2.00000        5.54211        5.24305        1.50632
        44         1        2.00000        5.67140       17.31011        6.39139
        45         1        2.00000        5.80611        9.79742        3.94586
        46         1        2.00000        5.93300        2.28461        1.50834
        47         1        2.00000        6.06564       14.35183        6.38941
        48         1        2.00000        6.19779        6.84104        3.94538
        49         1        2.00000        6.32500       18.89151        1.50968
        50         1        2.00000        6.46051       11.39451        6.38681
        51         1        2.00000        6.58828        3.88344        3.94735
        52         1        2.00000        6.71908       15.93231        1.50866
        53         1        2.00000        6.85380        8.43830        6.38505
        54         1        2.00000        6.97901        0.92437        3.94960
        55         1        2.00000        7.11380       12.97468        1.50582
        56         1        2.00000        7.24372        5.48220        6.38598
        57         1        2.00000        7.37205       17.53062        3.95006
        58         1        2.00000        7.50892       10.01789        1.50309
        59         1        2.00000        7.63373        2.52349        6.38875
        60         1        2.00000        7.76749       14.57177        3.94758
        61         1        2.00000        7.90068        7.06243        1.50232
        62         1        2.00000        8.02494       19.12966        6.39076
        63         1        2.00000        8.16284       11.61484        3.94435
        64         1        2.00000        8.28909        4.10565        1.50503
        65         1        2.00000        8.41989       16.16953        6.38974
        66         1        2.00000        8.55724        8.65924        3.94208
        67         1        2.00000        8.67886        1.14582        1.50816
        68         1        2.00000        8.81589       13.21168        6.38579
        69         1        2.00000        8.94597        5.70422        3.94283
        70         1        2.00000        9.07182       17.75105        1.50915
        71         1        2.00000        9.21261       10.25543        6.38255
        72         1        2.00000        9.33454        2.74562        3.94685
        73         1        2.00000        9.46918       14.79136        1.50612
        74         1        2.00000        9.60493        7.30126        6.38160
        75         1        2.00000        9.72423       19.35082        3.94966
        76         1        2.00000        9.86453       11.83523        1.50147
        77         1        2.00000        9.98919        4.34609        6.38454
        78         1        2.00000       10.12031       16.38932        3.94890
        79         1        2.00000       10.26157        8.87987        1.49893
        80         1        2.00000       10.37816        1.38432        6.38901
        81         1        2.00000       10.51918       13.43042        3.94345
        82         1        2.00000       10.64990        5.92570        1.49958
        83         1        2.00000       10.77024       17.98860        6.39082
        84         1        2.00000       10.91613       10.47645        3.93975
        85         1        2.00000       11.03328        2.96893        1.50530
        86         1        2.00000       11.17007       15.02746        6.38732
        87         1        2.00000       11.30989        7.52267        3.93885
        88         1        2.00000       11.42217        0.00558        1.50890
        89         1        2.00000       11.56806       12.07197        6.37960
        90         1        2.00000       11.69136        4.56951        3.94063
        91         1        2.00000       11.81912       16.60919        1.50883
        92         1        2.00000       11.96877        9.11825        6.37826
        93         1        2.00000       12.07809        1.60624        3.94764
        94         1        2.00000       12.22239       13.64880        1.50180
        95         1        2.00000       12.35582        6.16554        6.37911
        96         1        2.00000       12.46770       18.20988        3.95042
        97         1        2.00000       12.61655       10.69912        1.49548
        98         1        2.00000       12.72658        3.21103        6.38433
        99         1        2.00000       12.87016       15.24459        3.94664
       100         1        2.00000       13.01542        7.74156        1.49641
       101         1        2.00000       13.11939        0.24219        6.39002
       102         1        2.00000       13.27790       12.28938        3.93585
       103         1        2.00000       13.39888        4.78957        1.49800
       104         1        2.00000       13.51514       16.84515        6.39167
       105         1        2.00000       13.67373        9.34121        3.93732
       106         1        2.00000       13.77140        1.83120        1.50793
       107         1        2.00000       13.92503       13.88343        6.38174
       108         1        2.00000       14.06470        6.38986        3.93787
       109         1        2.00000       14.16380       18.43174        1.51107
       110         1        2.00000       14.32478       10.94072        6.36804
       111         1        2.00000       14.42556        3.43585        3.93530
       112         1        2.00000       14.56642       15.46413        1.50641
       113         1        2.00000       14.72765        7.98020        6.37622
       114         1        2.00000       14.82220        0.46391        3.94936
       115         1        2.00000       14.98701       12.50917        1.49454
       116         1        2.00000       15.10368        5.02729        6.37978
       117         1        2.00000       15.20462       17.06412        3.95189
       118         1        2.00000       15.35778        9.56708        1.49441
       119         1        2.00000       15.44402        2.07898        6.38711
       120         1        2.00000       15.63064       14.09605        3.94471
       121         1        2.00000       15.77390        6.59811        1.50364
       122         1        2.00000       15.85934       18.65659        6.39692
       123         1        2.00000       16.05714       11.14715        3.91898
       124         1        2.00000       16.14953        3.64143        1.48617
       125         1        2.00000       16.26308       15.69210        6.38253
       126         1        2.00000       16.44435        8.22223        3.94279
       127         1        2.00000       16.51311        0.70575        1.51731
       128         1        2.00000       16.70771       12.76529        6.37507
       129         1        2.00000       16.81064        5.25849        3.93927
       130         1        2.00000       16.89273       17.29211        1.51280
       131         1        2.00000       17.05508        9.81695        6.34958
       132         1        2.00000       17.13365        2.31073        3.92377
       133         1        2.00000       17.31859       14.32874        1.50580
       134         1        2.00000       17.48661        6.82374        6.39241
       135         1        2.00000       17.56590       18.86459        3.96142
       136         1        2.00000       17.75963       11.35791        1.47773
       137         1        2.00000       17.85138        3.88184        6.36519
       138         1        2.00000       17.93579       15.92104        3.94269
       139         1        2.00000       18.06132        8.45196        1.53339
       140         1        2.00000       18.10420        0.95521        6.42541
       141         1        2.00000       18.42521       12.92978        3.95969
       142         1        2.00000       18.53461        5.39676        1.50384
       143         1        2.00000       18.60129       17.45053        6.38948
       144         1        2.00000       18.96407       10.04200        3.97188
       145         1        2.00000       19.01430        2.51406        1.55033
       146         1        2.00000       19.11355       14.58711        6.46307
       147         1        2.00000       19.20403        7.07098        4.03802
       148         1        2.00000       19.24068       19.12040        1.60270
       149         1        2.00000       19.46954       11.66878        6.24290
       150         1        2.00000       19.55195        4.16242        3.82547
       151         1        2.00000       19.61991       16.22341        1.41177
       152         1        2.00000       19.71893        8.70797        6.33836
       153         1        2.00000       19.75342        1.18449        3.91212
       154         1        2.00000       20.00089       13.25662        1.60151
       155         1        2.00000       20.25786        5.72912        6.51704
       156         1        2.00000       20.33955       17.76829        4.08648
       157         1        2.00000       20.51268       10.23555        1.72618
       158         1        2.00000       20.52338        2.72330        6.60840
       159         1        2.00000       20.54023       14.74699        4.19859
       160         1        2.00000       20.56019        7.25138        1.74563
       161         1        2.00000       20.56826       19.32329        6.62456
       162         1        2.00000       22.32776       19.31469        2.96335
       163         1        2.00000       22.33575        7.25996        5.40683
       164         1        2.00000       22.35571       14.73839        0.53738
       165         1        2.00000       22.37264        2.71471        2.94719
       166         1        2.00000       22.38334       10.24413        5.38738
       167         1        2.00000       22.55638       17.75970        0.42527
       168         1        2.00000       22.63807        5.72053        2.85583
       169         1        2.00000       22.89504       13.26519        5.26270
       170         1        2.00000       23.14251        1.17587        0.25090
       171         1        2.00000       23.17701        8.69938        2.67715
       172         1        2.00000       23.27603       16.23198        5.07296
       173         1        2.00000       23.34398        4.15382        0.16426
       174         1        2.00000       23.42647       11.66016        2.58169
       175         1        2.00000       23.65525       19.12897        5.26389
       176         1        2.00000       23.69191        7.06237        0.37681
       177         1        2.00000       23.78238       14.57851        2.80186
       178         1        2.00000       23.88164        2.52266        5.21153
       179         1        2.00000       23.93195       10.03340        0.31067
       180         1        2.00000       24.29473       17.44193        2.72826
       181         1        2.00000       24.36132        5.40536        5.16503
       182         1        2.00000       24.47080       12.92119        0.29847
       183         1        2.00000       24.79182        0.94661        2.76419
       184         1        2.00000       24.83462        8.46053        5.19458
       185         1        2.00000       24.96023       15.91245        0.28147
       186         1        2.00000       25.04464        3.87324        2.70398
       187         1        2.00000       25.13631       11.36651        5.13892
       188         1        2.00000       25.33003       18.85599        0.30021
       189         1        2.00000       25.40933        6.81514        2.73119
       190         1        2.00000       25.57742       14.33733        5.16699
       191         1        2.00000       25.76236        2.30213        0.26255
       192         1        2.00000       25.84094        9.80834        2.68836
       193         1        2.00000       26.00320       17.30071        5.17398
       194         1        2.00000       26.08537        5.24989        0.27805
       195         1        2.00000       26.18831       12.75667        2.71385
       196         1        2.00000       26.38283        0.71433        5.17851
       197         1        2.00000       26.45166        8.21361        0.28157
       198         1        2.00000       26.63285       15.68350        2.72131
       199         1        2.00000       26.74649        3.65001        5.14737
       200         1        2.00000       26.83888       11.13855        0.25776
       201         1        2.00000       27.03660       18.64799        2.73570
       202         1        2.00000       27.12204        6.60670        5.16483
       203         1        2.00000       27.26538       14.08745        0.28349
       204         1        2.00000       27.45192        2.07038        2.72590
       205         1        2.00000       27.53816        9.57568        5.15560
       206         1        2.00000       27.69132       17.05553        0.29067
       207         1        2.00000       27.79226        5.01870        2.71856
       208         1        2.00000       27.90892       12.51775        5.15573
       209         1        2.00000       28.07374        0.45532        0.28814
       210         1        2.00000       28.16837        7.97160        2.71500
       211         1        2.00000       28.32959       15.47272        5.16760
       212         1        2.00000       28.47046        3.42725        0.27409
       213         1        2.00000       28.57123       10.93211        2.70682
       214         1        2.00000       28.73222       18.44034        5.17226
       215         1        2.00000       28.83124        6.38127        0.27666
       216         1        2.00000       28.97090       13.87482        2.72051
       217         1        2.00000       29.12462        1.83980        5.16912
       218         1        2.00000       29.22228        9.33261        0.27610
       219         1        2.00000       29.38087       16.83656        2.73045
       220         1        2.00000       29.49706        4.79817        5.15919
       221         1        2.00000       29.61804       12.28077        0.27463
       222         1        2.00000       29.77663        0.23359        2.72881
       223         1        2.00000       29.88060        7.75013        5.15759
       224         1        2.00000       30.02585       15.23599        0.28541
       225         1        2.00000       30.16935        3.20242        2.72311
       226         1        2.00000       30.27939       10.70772        5.15667
       227         1        2.00000       30.42832       18.20128        0.28921
       228         1        2.00000       30.54011        6.15694        2.71789
       229         1        2.00000       30.67363       13.65738        5.16299
       230         1        2.00000       30.81785        1.59763        0.28642
       231         1        2.00000       30.92717        9.10965        2.71703
       232         1        2.00000       31.07689       16.61778        5.17002
       233         1        2.00000       31.20466        4.56089        0.27941
       234         1        2.00000       31.32795       12.06337        2.71838
       235         1        2.00000       31.47385        0.01418        5.17009
       236         1        2.00000       31.58604        7.51407        0.27762
       237         1        2.00000       31.72587       15.01887        2.72610
       238         1        2.00000       31.86274        2.97751        5.16649
       239         1        2.00000       31.97980       10.46785        0.27853
       240         1        2.00000       32.12578       17.98000        2.72959
       241         1        2.00000       32.24604        5.93430        5.16076
       242         1        2.00000       32.37684       13.42183        0.28222
       243         1        2.00000       32.51786        1.37573        2.72779
       244         1        2.00000       32.63437        8.88846        5.16012
       245         1        2.00000       32.77563       16.38072        0.28768
       246         1        2.00000       32.90683        4.33747        2.72331
       247         1        2.00000       33.03140       11.84381        5.16266
       248         1        2.00000       33.17179       19.34220        0.28844
       249         1        2.00000       33.29109        7.29267        2.72038
       250         1        2.00000       33.42684       14.79994        5.16731
       251         1        2.00000       33.56139        2.73702        0.28563
       252         1        2.00000       33.68341       10.24683        2.72132
       253         1        2.00000       33.82411       17.75963        5.17034
       254         1        2.00000       33.95004        5.69560        0.28161
       255         1        2.00000       34.08005       13.20308        2.72457
       256         1        2.00000       34.21708        1.15441        5.16934
       257         1        2.00000       34.33869        8.65062        0.28086
       258         1        2.00000       34.47604       16.16091        2.72851
       259         1        2.00000       34.60684        4.11424        5.16622
       260         1        2.00000       34.73309       11.60622        0.28313
       261         1        2.00000       34.87108       19.12107        2.72954
       262         1        2.00000       34.99525        7.07101        5.16351
       263         1        2.00000       35.12853       14.56317        0.28635
       264         1        2.00000       35.26221        2.51489        2.72753
       265         1        2.00000       35.38710       10.02648        5.16428
       266         1        2.00000       35.52389       17.52202        0.28883
       267         1        2.00000       35.65229        5.47359        2.72476
       268         1        2.00000       35.78214       12.98326        5.16701
       269         1        2.00000       35.91701        0.91577        0.28837
       270         1        2.00000       36.04214        8.42971        2.72383
       271         1        2.00000       36.17685       15.94091        5.16984
       272         1        2.00000       36.30766        3.87484        0.28612
       273         1        2.00000       36.43542       11.38591        2.72558
       274         1        2.00000       36.57101       18.90010        5.17086
       275         1        2.00000       36.69822        6.83244        0.28415
       276         1        2.00000       36.83030       14.34321        2.72818
       277         1        2.00000       36.96302        2.29321        5.16952
       278         1        2.00000       37.08983        9.78880        0.28463
       279         1        2.00000       37.22454       17.30151        2.73016
       280         1        2.00000       37.35382        5.25165        5.16750
       281         1        2.00000       37.48383       12.74577        0.28682
       282         1        2.00000       37.61758        0.69442        2.73002
       283         1        2.00000       37.74495        8.20871        5.16667
       284         1        2.00000       37.87815       15.70344        0.28903
       285         1        2.00000       38.00903        3.65316        2.72837
       286         1        2.00000       38.13775       11.16554        5.16800
       287         1        2.00000       38.27167       18.66199        0.28997
       288         1        2.00000       38.40031        6.61107        2.72694
       289         1        2.00000       38.53199       14.12294        5.17020
       290         1        2.00000       38.66391        2.05456        0.28908
       291         1        2.00000       38.79224        9.56813        2.72719
       292         1        2.00000       38.92567       17.08090        5.17182
       293         1        2.00000       39.05527        5.01289        0.28754
       294         1        2.00000       39.18576       12.52534        2.72897
       295         1        2.00000       39.31847        0.47320        5.17185
       296         1        2.00000       39.44704        7.97054        0.28687
       297         1        2.00000       39.57968       15.48299        2.73091
       298         1        2.00000       39.71024        3.43169        5.17059
       299         1        2.00000       39.83984       10.92781        0.28791
       300         1        2.00000       39.97280       18.44105        2.73178
       301         1        2.00000       40.10192        6.38978        5.16942
       302         1        2.00000       40.23360       13.88529        0.28985
       303         1        2.00000       40.36504        1.83323        2.73113
       304         1        2.00000       40.49425        9.34739        5.16957
       305         1        2.00000       40.62704       16.84300        0.29134
       306         1        2.00000       40.75673        4.79152        2.72981
       307         1        2.00000       40.88761       12.30487        5.17112
       308         1        2.00000       41.01968        0.23483        0.29145
       309         1        2.00000       41.14881        7.74956        2.72922
       310         1        2.00000       41.28137       15.26242        5.17298
       311         1        2.00000       41.41153        3.19312        0.29034
       312         1        2.00000       41.54169       10.70723        2.73011
       313         1        2.00000       41.67425       18.22009        5.17386
       314         1        2.00000       41.80337        6.15139        0.28923
       315         1        2.00000       41.93537       13.66478        2.73196
       316         1        2.00000       42.06633        1.61192        5.17327
       317         1        2.00000       42.19594        9.10945        0.28934
       318         1        2.00000       42.32881       16.62224        2.73351
       319         1        2.00000       42.45802        4.57021        5.17196
       320         1        2.00000       42.58938       12.06716        0.29082
       321         1        2.00000       42.72106        0.01366        2.73366
       322         1        2.00000       42.85026        7.52860        5.17130
       323         1        2.00000       42.98322       15.02462        0.29276
       324         1        2.00000       43.11274        2.97175        2.73250
       325         1        2.00000       43.24338       10.48666        5.17218
       326         1        2.00000       43.37594       17.98190        0.29380
       327         1        2.00000       43.50458        5.93024        2.73124
       328         1        2.00000       43.63730       13.44431        5.17412
       329         1        2.00000       43.76770        1.37336        0.29314
       330         1        2.00000       43.89739        8.88875        2.73126
       331         1        2.00000       44.03082       16.40149        5.17590
       332         1        2.00000       44.15915        4.33168        0.29159
       333         1        2.00000       44.29107       11.84669        2.73288
       334         1        2.00000       44.42275       19.35855        5.17614
       335         1        2.00000       44.55139        7.29046        0.29070
       336         1        2.00000       44.68523       14.80411        2.73509
       337         1        2.00000       44.81403        2.75029        5.17471
       338         1        2.00000       44.94491       10.24901        0.29164
       339         1        2.00000       45.07811       17.76092        2.73641
       340         1        2.00000       45.20548        5.70902        5.17306
       341         1        2.00000       45.33915       13.20668        0.29386
       342         1        2.00000       45.46915        1.15179        2.73558
       343         1        2.00000       45.59844        8.66814        5.17292
       344         1        2.00000       45.73315       16.16363        0.29604
       345         1        2.00000       45.86004        4.11023        2.73357
       346         1        2.00000       45.99268       11.62642        5.17490
       347         1        2.00000       46.12484       19.12001        0.29652
       348         1        2.00000       46.25204        7.06954        2.73223
       349         1        2.00000       46.38756       14.58374        5.17750
       350         1        2.00000       46.51532        2.51141        0.29455
       351         1        2.00000       46.64612       10.02874        2.73324
       352         1        2.00000       46.78084       17.53994        5.17926
       353         1        2.00000       46.90605        5.47048        0.29230
       354         1        2.00000       47.04084       12.98637        2.73608
       355         1        2.00000       47.17077        0.92985        5.17833
       356         1        2.00000       47.29909        8.43043        0.29184
       357         1        2.00000       47.43596       15.94316        2.73881
       358         1        2.00000       47.56077        3.88855        5.17556
       359         1        2.00000       47.69453       11.38928        0.29432
       360         1        2.00000       47.82772       18.89862        2.73958
       361         1        2.00000       47.95198        6.84858        5.17355
       362         1        2.00000       48.08989       14.34621        0.29755
       363         1        2.00000       48.21613        2.28920        2.73687
       364         1        2.00000       48.34694        9.80872        5.17457
       365         1        2.00000       48.48428       17.30181        0.29982
       366         1        2.00000       48.60590        5.24903        2.73374
       367         1        2.00000       48.74293       12.76657        5.17852
       368         1        2.00000       48.87301        0.69065        0.29907
       369         1        2.00000       48.99886        8.21002        2.73275
       370         1        2.00000       49.13965       15.72281        5.18176
       371         1        2.00000       49.26158        3.64922        0.29505
       372         1        2.00000       49.39622       11.16969        2.73578
       373         1        2.00000       49.53197       18.67698        5.18271
       374         1        2.00000       49.65127        6.61025        0.29224
       375         1        2.00000       49.79158       14.12582        2.74043
       376         1        2.00000       49.91623        2.06597        5.17977
       377         1        2.00000       50.04735        9.57173        0.29300
       378         1        2.00000       50.18861       17.08118        2.74297
       379         1        2.00000       50.30520        5.02771        5.17530
       380         1        2.00000       50.44622       12.53062        0.29845
       381         1        2.00000       50.57694        0.46914        2.74232
       382         1        2.00000       50.69728        7.98964        5.17349
       383         1        2.00000       50.84317       15.48460        0.30215
       384         1        2.00000       50.96032        3.42591        2.73660
       385         1        2.00000       51.09711       10.95078        5.17699
       386         1        2.00000       51.23693       18.43838        0.30305
       387         1        2.00000       51.34921        6.38927        2.73300
       388         1        2.00000       51.49510       13.90627        5.18471
       389         1        2.00000       51.61840        1.82533        0.30127
       390         1        2.00000       51.74616        9.35186        2.73307
       391         1        2.00000       51.89581       16.85999        5.18605
       392         1        2.00000       52.00513        4.78860        0.29427
       393         1        2.00000       52.14943       12.31227        2.74010
       394         1        2.00000       52.28286        0.24650        5.18520
       395         1        2.00000       52.39474        7.75117        0.29148
       396         1        2.00000       52.54359       15.26193        2.74642
       397         1        2.00000       52.65363        3.20101        5.17998
       398         1        2.00000       52.79720       10.71646        0.29526
       399         1        2.00000       52.94246       18.21951        2.74549
       400         1        2.00000       53.04643        6.16985        5.17428
       401         1        2.00000       53.20494       13.67167        0.30605
       402         1        2.00000       53.32592        1.60528        2.74390
       403         1        2.00000       53.44219        9.13309        5.17264
       404         1        2.00000       53.60078       16.61984        0.30458
       405         1        2.00000       53.69844        4.56364        2.73397
       406         1        2.00000       53.85208       12.09483        5.18257
       407         1        2.00000       53.99174        0.00498        0.30403
       408         1        2.00000       54.09084        7.52931        2.73083
       409         1        2.00000       54.25183       15.03754        5.19627
       410         1        2.00000       54.35260        2.95899        0.30660
       411         1        2.00000       54.49346       10.49692        2.73548
       412         1        2.00000       54.65469       17.99804        5.18809
       413         1        2.00000       54.74924        5.93093        0.29254
       414         1        2.00000       54.91406       13.45188        2.74735
       415         1        2.00000       55.03072        1.38474        5.18452
       416         1        2.00000       55.13166        8.89693        0.29001
       417         1        2.00000       55.28482       16.39397        2.74749
       418         1        2.00000       55.37106        4.33306        5.17719
       419         1        2.00000       55.55768       11.86500        0.29719
       420         1        2.00000       55.70094       19.36294        2.73826
       421         1        2.00000       55.78638        7.32166        5.16739
       422         1        2.00000       55.98418       14.81390        0.32293
       423         1        2.00000       56.07657        2.75343        2.75572
       424         1        2.00000       56.19012       10.28615        5.18178
       425         1        2.00000       56.37139       17.73884        0.29911
       426         1        2.00000       56.44015        5.68911        2.72458
       427         1        2.00000       56.63475       13.21298        5.18924
       428         1        2.00000       56.73768        1.13635        0.30263
       429         1        2.00000       56.81977        8.66893        2.72911
       430         1        2.00000       56.98212       16.16129        5.21473
       431         1        2.00000       57.06069        4.08412        0.31813
       432         1        2.00000       57.24564       11.63231        2.73610
       433         1        2.00000       57.41365       19.15451        5.17190
       434         1        2.00000       57.49294        7.09646        0.28047
       435         1        2.00000       57.68667       14.60313        2.76417
       436         1        2.00000       57.77842        2.53020        5.19912
       437         1        2.00000       57.86283       10.04001        0.29922
       438         1        2.00000       57.98836       17.50909        2.70852
       439         1        2.00000       58.03124        5.45683        5.13890
       440         1        2.00000       58.35225       13.03127        0.28221
       441         1        2.00000       58.46165        0.99808        2.73806
       442         1        2.00000       58.52833        8.52772        5.17483
       443         1        2.00000       58.89111       15.91905        0.27001
       444         1        2.00000       58.94134        3.88078        2.69157
       445         1        2.00000       59.04060       11.39114        5.10124
       446         1        2.00000       59.13107       18.89006        0.20387
       447         1        2.00000       59.16772        6.84067        2.63920
       448         1        2.00000       59.39658       14.30946        5.32141
       449         1        2.00000       59.47899        2.23243        0.41643
       450         1        2.00000       59.54695        9.73764        2.83013
       451         1        2.00000       59.64597       17.27027        5.22594
       452         1        2.00000       59.68047        5.21037        0.32978
       453         1        2.00000       59.92793       12.70443        2.64039
       454         1        2.00000       60.18490        0.68291        5.04727
       455         1        2.00000       60.26660        8.19275        0.15541
       456         1        2.00000       60.43972       15.72549        2.51572
       457         1        2.00000       60.45042        3.68873        4.95591
       458         1        2.00000       60.46727       11.21406        0.04331
       459         1        2.00000       60.48723       18.70969        2.49627
       460         1        2.00000       60.49530        6.65495        4.93975
       461         1        2.00000       62.25480        6.64636        1.27855
       462         1        2.00000       62.26279       18.71828        6.15748
       463         1        2.00000       62.28275       11.22266        3.70452
       464         1        2.00000       62.29968        3.68014        1.29471
       465         1        2.00000       62.31038       15.73411        6.17693
       466         1        2.00000       62.48342        8.20135        3.81663
       467         1        2.00000       62.56512        0.67432        1.38607
       468         1        2.00000       62.82209       12.71305        6.30161
       469         1        2.00000       63.06955        5.21897        3.99099
       470         1        2.00000       63.10405       17.26167        1.56475
       471         1        2.00000       63.20307        9.74626        6.49134
       472         1        2.00000       63.27103        2.24104        4.07764
       473         1        2.00000       63.35351       14.30089        1.66021
       474         1        2.00000       63.58230        6.84927        6.30042
       475         1        2.00000       63.61895       18.89868        3.86509
       476         1        2.00000       63.70942       11.38254        1.44004
       477         1        2.00000       63.80868        3.88938        6.35278
       478         1        2.00000       63.85899       15.92765        3.93123
       479         1        2.00000       64.22177        8.51912        1.51364
       480         1        2.00000       64.28837        1.00668        6.39927
       481         1        2.00000       64.39785       13.03986        3.94342
       482         1        2.00000       64.71886        5.44824        1.47771
       483         1        2.00000       64.76166       17.51771        6.36973
       484         1        2.00000       64.88727       10.04862        3.96043
       485         1        2.00000       64.97168        2.52161        1.53793
       486         1        2.00000       65.06335       14.61173        6.42538
       487         1        2.00000       65.25708        7.10508        3.94169
       488         1        2.00000       65.33637       19.14593        1.51070
       489         1        2.00000       65.50446       11.64093        6.39731
       490         1        2.00000       65.68941        4.09271        3.97935
       491         1        2.00000       65.76798       16.15271        1.55354
       492         1        2.00000       65.93025        8.67753        6.39032
       493         1        2.00000       66.01242        1.14495        3.96385
       494         1        2.00000       66.11535       13.20438        1.52805
       495         1        2.00000       66.30987        5.69771        6.38580
       496         1        2.00000       66.37871       17.74743        3.96033
       497         1        2.00000       66.55990       10.27755        1.52059
       498         1        2.00000       66.67353        2.76203        6.41694
       499         1        2.00000       66.76592       14.82250        3.98414
       500         1        2.00000       66.96364        7.31308        1.50620
       501         1        2.00000       67.04908       19.37154        6.39948
       502         1        2.00000       67.19242       11.87362        3.95841
       503         1        2.00000       67.37896        4.32448        1.51600
       504         1        2.00000       67.46520       16.40257        6.40871
       505         1        2.00000       67.61836        8.90552        3.95123
       506         1        2.00000       67.71930        1.37615        1.52333
       507         1        2.00000       67.83596       13.46049        6.40858
       508         1        2.00000       68.00078        5.93953        3.95376
       509         1        2.00000       68.09541       17.98947        1.52690
       510         1        2.00000       68.25663       10.50552        6.39671
       511         1        2.00000       68.39750        2.96759        3.96782
       512         1        2.00000       68.49827       15.02894        1.53508
       513         1        2.00000       68.65926        7.53790        6.39205
       514         1        2.00000       68.75828        0.01360        3.96525
       515         1        2.00000       68.89794       12.08623        1.52138
       516         1        2.00000       69.05166        4.57224        6.39519
       517         1        2.00000       69.14932       16.62844        3.96580
       518         1        2.00000       69.30791        9.12451        1.51145
       519         1        2.00000       69.42410        1.61387        6.40512
       520         1        2.00000       69.54508       13.68028        3.96727
       521         1        2.00000       69.70367        6.16125        1.51310
       522         1        2.00000       69.80764       18.22811        6.40672
       523         1        2.00000       69.95290       10.72506        3.95649
       524         1        2.00000       70.09639        3.19243        1.51879
       525         1        2.00000       70.20643       15.27052        6.40763
       526         1        2.00000       70.35536        7.75977        3.95269
       527         1        2.00000       70.46716        0.23790        1.52401
       528         1        2.00000       70.60067       12.32086        6.40132
       529         1        2.00000       70.74489        4.79722        3.95548
       530         1        2.00000       70.85421       16.85139        1.52487
       531         1        2.00000       71.00393        9.36046        6.39429
       532         1        2.00000       71.13170        1.83395        3.96249
       533         1        2.00000       71.25500       13.89768        1.52352
       534         1        2.00000       71.40089        6.39786        6.39422
       535         1        2.00000       71.51308       18.44697        3.96428
       536         1        2.00000       71.65291       10.94218        1.51580
       537         1        2.00000       71.78978        3.43453        6.39782
       538         1        2.00000       71.90684       15.49320        3.96337
       539         1        2.00000       72.05282        7.98106        1.51231
       540         1        2.00000       72.17308        0.47774        6.40355
       541         1        2.00000       72.30388       12.53924        3.95968
       542         1        2.00000       72.44490        5.01912        1.51411
       543         1        2.00000       72.56141       17.08980        6.40419
       544         1        2.00000       72.70267        9.58033        3.95423
       545         1        2.00000       72.83387        2.05737        1.51859
       546         1        2.00000       72.95844       14.13444        6.40165
       547         1        2.00000       73.09883        6.61885        3.95346
       548         1        2.00000       73.21813       18.66838        1.52152
       549         1        2.00000       73.35388       11.17830        6.39700
       550         1        2.00000       73.48843        3.65782        3.95628
       551         1        2.00000       73.61045       15.71424        1.52058
       552         1        2.00000       73.75115        8.21862        6.39397
       553         1        2.00000       73.87708        0.69924        3.96030
       554         1        2.00000       74.00709       12.75799        1.51733
       555         1        2.00000       74.14412        5.25764        6.39497
       556         1        2.00000       74.26573       17.31042        3.96104
       557         1        2.00000       74.40308        9.80014        1.51339
       558         1        2.00000       74.53388        2.29779        6.39809
       559         1        2.00000       74.66013       14.35483        3.95877
       560         1        2.00000       74.79812        6.84000        1.51236
       561         1        2.00000       74.92229       18.90724        6.40080
       562         1        2.00000       75.05557       11.39788        3.95555
       563         1        2.00000       75.18925        3.87995        1.51438
       564         1        2.00000       75.31414       15.95176        6.40003
       565         1        2.00000       75.45093        8.43903        3.95307
       566         1        2.00000       75.57933        0.92126        1.51715
       567         1        2.00000       75.70918       12.99499        6.39730
       568         1        2.00000       75.84405        5.47908        3.95353
       569         1        2.00000       75.96918       17.53136        1.51808
       570         1        2.00000       76.10390       10.03735        6.39447
       571         1        2.00000       76.23470        2.52000        3.95578
       572         1        2.00000       76.36246       14.57514        1.51632
       573         1        2.00000       76.49806        7.07814        6.39345
       574         1        2.00000       76.62526       19.12861        3.95775
       575         1        2.00000       76.75734       11.61784        1.51372
       576         1        2.00000       76.89006        4.11883        6.39479
       577         1        2.00000       77.01687       16.17225        3.95728
       578         1        2.00000       77.15158        8.65954        1.51174
       579         1        2.00000       77.28087        1.16039        6.39681
       580         1        2.00000       77.41087       13.21528        3.95509
       581         1        2.00000       77.54462        5.70045        1.51189
       582         1        2.00000       77.67199       17.76953        6.39765
       583         1        2.00000       77.80519       10.25763        3.95287
       584         1        2.00000       77.93607        2.74171        1.51353
       585         1        2.00000       78.06479       14.81271        6.39632
       586         1        2.00000       78.19871        7.29908        3.95193
       587         1        2.00000       78.32735       19.34998        1.51496
       588         1        2.00000       78.45903       11.85531        6.39411
       589         1        2.00000       78.59095        4.34028        3.95282
       590         1        2.00000       78.71928       16.39291        1.51472
       591         1        2.00000       78.85271        8.89736        6.39249
       592         1        2.00000       78.98232        1.38197        3.95437
       593         1        2.00000       79.11280       13.43571        1.51293
       594         1        2.00000       79.24552        5.93886        6.39246
       595         1        2.00000       79.37408       17.99051        3.95503
       596         1        2.00000       79.50672       10.47808        1.51099
       597         1        2.00000       79.63728        2.98037        6.39373
       598         1        2.00000       79.76688       15.03323        3.95400
       599         2       -2.00000        0.04576        7.52860        5.17133
       600         2       -2.00000        0.17488        0.01366        2.73368
       601         2       -2.00000        0.30656       12.06718        0.29085
       602         2       -2.00000        0.43800        4.57023        5.17199
       603         2       -2.00000        0.56720       16.62226        2.73354
       604         2       -2.00000        0.70000        9.10947        0.28937
       605         2       -2.00000        0.82968        1.61192        5.17330
       606         2       -2.00000        0.96056       13.66478        2.73198
       607         2       -2.00000        1.09264        6.15141        0.28926
       608         2       -2.00000        1.22177       18.22009        5.17388
       609         2       -2.00000        1.35433       10.70723        2.73013
       610         2       -2.00000        1.48449        3.19312        0.29036
       611         2       -2.00000        1.61465       15.26242        5.17300
       612         2       -2.00000        1.74721        7.74958        2.72924
       613         2       -2.00000        1.87633        0.23485        0.29146
       614         2       -2.00000        2.00833       12.30487        5.17115
       615         2       -2.00000        2.13929        4.79152        2.72983
       616         2       -2.00000        2.26889       16.84300        0.29136
       617         2       -2.00000        2.40177        9.34741        5.16960
       618         2       -2.00000        2.53098        1.83323        2.73115
       619         2       -2.00000        2.66234       13.88529        0.28987
       620         2       -2.00000        2.79401        6.38980        5.16945
       621         2       -2.00000        2.92322       18.44105        2.73180
       622         2       -2.00000        3.05610       10.92783        0.28793
       623         2       -2.00000        3.18570        3.43169        5.17061
       624         2       -2.00000        3.31634       15.48299        2.73093
       625         2       -2.00000        3.44890        7.97056        0.28690
       626         2       -2.00000        3.57754        0.47320        5.17187
       627         2       -2.00000        3.71026       12.52536        2.72900
       628         2       -2.00000        3.84066        5.01289        0.28756
       629         2       -2.00000        3.97035       17.08090        5.17184
       630         2       -2.00000        4.10378        9.56815        2.72722
       631         2       -2.00000        4.23211        2.05456        0.28910
       632         2       -2.00000        4.36403       14.12296        5.17022
       633         2       -2.00000        4.49571        6.61109        2.72697
       634         2       -2.00000        4.62435       18.66199        0.28999
       635         2       -2.00000        4.75819       11.16554        5.16802
       636         2       -2.00000        4.88699        3.65316        2.72840
       637         2       -2.00000        5.01787       15.70344        0.28905
       638         2       -2.00000        5.15107        8.20873        5.16670
       639         2       -2.00000        5.27843        0.69442        2.73004
       640         2       -2.00000        5.41211       12.74577        0.28684
       641         2       -2.00000        5.54211        5.25167        5.16753
       642         2       -2.00000        5.67140       17.30153        2.73017
       643         2       -2.00000        5.80611        9.78882        0.28466
       644         2       -2.00000        5.93300        2.29323        5.16954
       645         2       -2.00000        6.06564       14.34323        2.72821
       646         2       -2.00000        6.19779        6.83246        0.28418
       647         2       -2.00000        6.32500       18.90010        5.17087
       648         2       -2.00000        6.46051       11.38593        2.72561
       649         2       -2.00000        6.58828        3.87484        0.28615
       650         2       -2.00000        6.71908       15.94091        5.16985
       651         2       -2.00000        6.85380        8.42971        2.72386
       652         2       -2.00000        6.97901        0.91577        0.28839
       653         2       -2.00000        7.11380       12.98326        5.16704
       654         2       -2.00000        7.24372        5.47359        2.72478
       655         2       -2.00000        7.37205       17.52202        0.28885
       656         2       -2.00000        7.50892       10.02648        5.16430
       657         2       -2.00000        7.63373        2.51489        2.72755
       658         2       -2.00000        7.76749       14.56317        0.28637
       659         2       -2.00000        7.90068        7.07102        5.16354
       660         2       -2.00000        8.02494       19.12107        2.72955
       661         2       -2.00000        8.16284       11.60624        0.28316
       662         2       -2.00000        8.28909        4.11426        5.16624
       663         2       -2.00000        8.41997       16.16095        2.72852
       664         2       -2.00000        8.55724        8.65064        0.28089
       665         2       -2.00000        8.67886        1.15441        5.16936
       666         2       -2.00000        8.81589       13.20308        2.72459
       667         2       -2.00000        8.94597        5.69560        0.28164
       668         2       -2.00000        9.07182       17.75965        5.17034
       669         2       -2.00000        9.21253       10.24683        2.72135
       670         2       -2.00000        9.33454        2.73706        0.28563
       671         2       -2.00000        9.46910       14.79994        5.16732
       672         2       -2.00000        9.60485        7.29267        2.72041
       673         2       -2.00000        9.72423       19.34220        0.28843
       674         2       -2.00000        9.86453       11.84381        5.16269
       675         2       -2.00000        9.98919        4.33745        2.72334
       676         2       -2.00000       10.12031       16.38068        0.28768
       677         2       -2.00000       10.26165        8.88842        5.16016
       678         2       -2.00000       10.37824        1.37571        2.72779
       679         2       -2.00000       10.51918       13.42183        0.28226
       680         2       -2.00000       10.64998        5.93436        5.16081
       681         2       -2.00000       10.77032       17.98006        2.72959
       682         2       -2.00000       10.91613       10.46791        0.27856
       683         2       -2.00000       11.03320        2.97759        5.16649
       684         2       -2.00000       11.17007       15.01892        2.72610
       685         2       -2.00000       11.30997        7.51404        0.27766
       686         2       -2.00000       11.42209        0.01416        5.17009
       687         2       -2.00000       11.56798       12.06333        2.71842
       688         2       -2.00000       11.69136        4.56089        0.27945
       689         2       -2.00000       11.81904       16.61782        5.17000
       690         2       -2.00000       11.96869        9.10967        2.71705
       691         2       -2.00000       12.07793        1.59771        0.28639
       692         2       -2.00000       12.22231       13.65736        5.16301
       693         2       -2.00000       12.35582        6.15690        2.71793
       694         2       -2.00000       12.46754       18.20122        0.28919
       695         2       -2.00000       12.61655       10.70762        5.15673
       696         2       -2.00000       12.72674        3.20238        2.72313
       697         2       -2.00000       12.87032       15.23588        0.28541
       698         2       -2.00000       13.01566        7.75015        5.15763
       699         2       -2.00000       13.11971        0.23361        2.72878
       700         2       -2.00000       13.27806       12.28100        0.27473
       701         2       -2.00000       13.39880        4.79836        5.15927
       702         2       -2.00000       13.51530       16.83667        2.73042
       703         2       -2.00000       13.67365        9.33261        0.27611
       704         2       -2.00000       13.77124        1.83982        5.16911
       705         2       -2.00000       13.92503       13.87478        2.72049
       706         2       -2.00000       14.06486        6.38125        0.27670
       707         2       -2.00000       14.16388       18.44038        5.17229
       708         2       -2.00000       14.32470       10.93201        2.70683
       709         2       -2.00000       14.42548        3.42716        0.27408
       710         2       -2.00000       14.56586       15.47282        5.16758
       711         2       -2.00000       14.72709        7.97152        2.71483
       712         2       -2.00000       14.82156        0.45530        0.28787
       713         2       -2.00000       14.98654       12.51748        5.15580
       714         2       -2.00000       15.10368        5.01866        2.71861
       715         2       -2.00000       15.20446       17.05545        0.29055
       716         2       -2.00000       15.35810        9.57581        5.15586
       717         2       -2.00000       15.44458        2.07064        2.72610
       718         2       -2.00000       15.63184       14.08769        0.28369
       719         2       -2.00000       15.77454        6.60662        5.16499
       720         2       -2.00000       15.85998       18.64785        2.73581
       721         2       -2.00000       16.05706       11.13875        0.25792
       722         2       -2.00000       16.14905        3.65013        5.14759
       723         2       -2.00000       16.26324       15.68334        2.72116
       724         2       -2.00000       16.44491        8.21406        0.28097
       725         2       -2.00000       16.51366        0.71498        5.17776
       726         2       -2.00000       16.70787       12.75683        2.71374
       727         2       -2.00000       16.81072        5.24984        0.27811
       728         2       -2.00000       16.89257       17.30083        5.17412
       729         2       -2.00000       17.05412        9.80720        2.68896
       730         2       -2.00000       17.13277        2.30074        0.26327
       731         2       -2.00000       17.31572       14.33659        5.16712
       732         2       -2.00000       17.48541        6.81524        2.73132
       733         2       -2.00000       17.56454       18.85627        0.30055
       734         2       -2.00000       17.75923       11.36761        5.13999
       735         2       -2.00000       17.85154        3.87510        2.70507
       736         2       -2.00000       17.93642       15.91493        0.28227
       737         2       -2.00000       18.06140        8.46128        5.19415
       738         2       -2.00000       18.10444        0.94757        2.76353
       739         2       -2.00000       18.42881       12.92068        0.29850
       740         2       -2.00000       18.53693        5.40367        5.16468
       741         2       -2.00000       18.60337       17.43950        2.72788
       742         2       -2.00000       18.96638       10.03526        0.31278
       743         2       -2.00000       19.01661        2.52419        5.21386
       744         2       -2.00000       19.11603       14.57700        2.80163
       745         2       -2.00000       19.20467        7.06159        0.37762
       746         2       -2.00000       19.24068       19.12818        5.26551
       747         2       -2.00000       19.46579       11.65689        2.57731
       748         2       -2.00000       19.54756        4.15006        0.16073
       749         2       -2.00000       19.61480       16.22761        5.06875
       750         2       -2.00000       19.71965        8.69947        2.66862
       751         2       -2.00000       19.75478        1.17579        0.24246
       752         2       -2.00000       19.99698       13.26957        5.26054
       753         2       -2.00000       20.25898        5.72684        2.85430
       754         2       -2.00000       20.34171       17.76703        0.42387
       755         2       -2.00000       20.50517       10.24203        5.39310
       756         2       -2.00000       20.51555        2.71278        2.95277
       757         2       -2.00000       20.53224       14.73864        0.54406
       758         2       -2.00000       20.54773        7.25666        5.41617
       759         2       -2.00000       20.55412       19.31045        2.97429
       760         2       -2.00000       22.34189       19.31905        6.63548
       761         2       -2.00000       22.34828        7.24804        1.75495
       762         2       -2.00000       22.36377       14.74724        4.20526
       763         2       -2.00000       22.38038        2.72138        6.61397
       764         2       -2.00000       22.39077       10.23342        1.73189
       765         2       -2.00000       22.55431       17.77563        4.08507
       766         2       -2.00000       22.63696        5.73544        6.51549
       767         2       -2.00000       22.89904       13.26096        1.59932
       768         2       -2.00000       23.14115        1.18437        3.90365
       769         2       -2.00000       23.17637        8.70807        6.32982
       770         2       -2.00000       23.28122       16.21901        1.40754
       771         2       -2.00000       23.34846        4.15865        3.82193
       772         2       -2.00000       23.43015       11.66548        6.23850
       773         2       -2.00000       23.65525       19.11956        1.60430
       774         2       -2.00000       23.69135        7.07018        4.03881
       775         2       -2.00000       23.77991       14.58560        6.46282
       776         2       -2.00000       23.87933        2.51557        1.55264
       777         2       -2.00000       23.92963       10.04386        3.97397
       778         2       -2.00000       24.29257       17.44808        6.38907
       779         2       -2.00000       24.35901        5.39508        1.50347
       780         2       -2.00000       24.46721       12.92925        3.95969
       781         2       -2.00000       24.79158        0.95616        6.42472
       782         2       -2.00000       24.83454        8.45268        1.53293
       783         2       -2.00000       24.95959       15.92351        3.94347
       784         2       -2.00000       25.04440        3.88370        6.36626
       785         2       -2.00000       25.13671       11.35899        1.47878
       786         2       -2.00000       25.33147       18.86486        3.96174
       787         2       -2.00000       25.41053        6.82384        6.39251
       788         2       -2.00000       25.58022       14.32797        1.50590
       789         2       -2.00000       25.76316        2.30934        3.92446
       790         2       -2.00000       25.84190        9.81580        6.35015
       791         2       -2.00000       26.00336       17.29223        1.51290
       792         2       -2.00000       26.08529        5.25843        3.93931
       793         2       -2.00000       26.18815       12.76542        6.37493
       794         2       -2.00000       26.38235        0.70638        1.51654
       795         2       -2.00000       26.45111        8.22266        3.94216
       796         2       -2.00000       26.63277       15.69192        6.38236
       797         2       -2.00000       26.74697        3.64151        1.48637
       798         2       -2.00000       26.83896       11.14732        3.91911
       799         2       -2.00000       27.03596       18.65645        6.39700
       800         2       -2.00000       27.12140        6.59803        1.50377
       801         2       -2.00000       27.26418       14.09627        3.94488
       802         2       -2.00000       27.45144        2.07921        6.38729
       803         2       -2.00000       27.53784        9.56720        1.49464
       804         2       -2.00000       27.69148       17.06403        3.95174
       805         2       -2.00000       27.79234        5.02724        6.37980
       806         2       -2.00000       27.90948       12.50888        1.49458
       807         2       -2.00000       28.07438        0.46387        3.94906
       808         2       -2.00000       28.16885        7.98012        6.37602
       809         2       -2.00000       28.33015       15.46422        1.50636
       810         2       -2.00000       28.47046        3.43575        3.93527
       811         2       -2.00000       28.57131       10.94060        6.36802
       812         2       -2.00000       28.73214       18.43178        1.51106
       813         2       -2.00000       28.83108        6.38983        3.93789
       814         2       -2.00000       28.97098       13.88336        6.38168
       815         2       -2.00000       29.12470        1.83120        1.50788
       816         2       -2.00000       29.22228        9.34119        3.93730
       817         2       -2.00000       29.38071       16.84527        6.39161
       818         2       -2.00000       29.49714        4.78974        1.49805
       819         2       -2.00000       29.61796       12.28958        3.93592
       820         2       -2.00000       29.77623        0.24221        6.38997
       821         2       -2.00000       29.88028        7.74154        1.49640
       822         2       -2.00000       30.02561       15.24447        3.94660
       823         2       -2.00000       30.16927        3.21096        6.38431
       824         2       -2.00000       30.27947       10.69903        1.49551
       825         2       -2.00000       30.42840       18.20982        3.95038
       826         2       -2.00000       30.54019        6.16548        6.37912
       827         2       -2.00000       30.67371       13.64876        1.50178
       828         2       -2.00000       30.81809        1.60628        3.94758
       829         2       -2.00000       30.92733        9.11825        6.37824
       830         2       -2.00000       31.07697       16.60922        1.50878
       831         2       -2.00000       31.20466        4.56949        3.94063
       832         2       -2.00000       31.32795       12.07193        6.37960
       833         2       -2.00000       31.47385        0.00556        1.50887
       834         2       -2.00000       31.58604        7.52263        3.93885
       835         2       -2.00000       31.72587       15.02750        6.38729
       836         2       -2.00000       31.86274        2.96897        1.50527
       837         2       -2.00000       31.97980       10.47651        3.93975
       838         2       -2.00000       32.12562       17.98864        6.39077
       839         2       -2.00000       32.24604        5.92576        1.49959
       840         2       -2.00000       32.37684       13.43042        3.94344
       841         2       -2.00000       32.51778        1.38428        6.38898
       842         2       -2.00000       32.63437        8.87981        1.49893
       843         2       -2.00000       32.77563       16.38928        3.94887
       844         2       -2.00000       32.90675        4.34605        6.38453
       845         2       -2.00000       33.03140       11.83519        1.50146
       846         2       -2.00000       33.17179       19.35080        3.94962
       847         2       -2.00000       33.29109        7.30124        6.38160
       848         2       -2.00000       33.42684       14.79134        1.50610
       849         2       -2.00000       33.56147        2.74564        3.94682
       850         2       -2.00000       33.68341       10.25541        6.38253
       851         2       -2.00000       33.82419       17.75103        1.50912
       852         2       -2.00000       33.95004        5.70420        3.94282
       853         2       -2.00000       34.08005       13.21168        6.38578
       854         2       -2.00000       34.21708        1.14582        1.50813
       855         2       -2.00000       34.33869        8.65924        3.94208
       856         2       -2.00000       34.47604       16.16953        6.38970
       857         2       -2.00000       34.60684        4.10567        1.50501
       858         2       -2.00000       34.73309       11.61484        3.94434
       859         2       -2.00000       34.87100       19.12966        6.39073
       860         2       -2.00000       34.99525        7.06243        1.50232
       861         2       -2.00000       35.12853       14.57177        3.94755
       862         2       -2.00000       35.26221        2.52347        6.38873
       863         2       -2.00000       35.38702       10.01787        1.50308
       864         2       -2.00000       35.52389       17.53062        3.95003
       865         2       -2.00000       35.65229        5.48218        6.38596
       866         2       -2.00000       35.78214       12.97466        1.50581
       867         2       -2.00000       35.91701        0.92437        3.94957
       868         2       -2.00000       36.04214        8.43828        6.38504
       869         2       -2.00000       36.17685       15.93229        1.50863
       870         2       -2.00000       36.30774        3.88344        3.94733
       871         2       -2.00000       36.43542       11.39451        6.38679
       872         2       -2.00000       36.57101       18.89151        1.50965
       873         2       -2.00000       36.69822        6.84104        3.94537
       874         2       -2.00000       36.83030       14.35183        6.38939
       875         2       -2.00000       36.96302        2.28461        1.50831
       876         2       -2.00000       37.08983        9.79740        3.94584
       877         2       -2.00000       37.22454       17.31011        6.39136
       878         2       -2.00000       37.35382        5.24305        1.50630
       879         2       -2.00000       37.48383       12.75436        3.94802
       880         2       -2.00000       37.61758        0.70301        6.39122
       881         2       -2.00000       37.74495        8.20011        1.50547
       882         2       -2.00000       37.87815       15.71204        3.95023
       883         2       -2.00000       38.00895        3.66173        6.38958
       884         2       -2.00000       38.13775       11.15694        1.50680
       885         2       -2.00000       38.27167       18.67059        3.95117
       886         2       -2.00000       38.40031        6.61967        6.38815
       887         2       -2.00000       38.53199       14.11434        1.50899
       888         2       -2.00000       38.66391        2.06316        3.95029
       889         2       -2.00000       38.79224        9.57673        6.38840
       890         2       -2.00000       38.92567       17.07230        1.51061
       891         2       -2.00000       39.05527        5.02149        3.94874
       892         2       -2.00000       39.18576       12.53393        6.39017
       893         2       -2.00000       39.31847        0.46461        1.51064
       894         2       -2.00000       39.44704        7.97913        3.94808
       895         2       -2.00000       39.57968       15.49158        6.39211
       896         2       -2.00000       39.71024        3.42309        1.50938
       897         2       -2.00000       39.83984       10.93641        3.94911
       898         2       -2.00000       39.97280       18.44964        6.39298
       899         2       -2.00000       40.10192        6.38119        1.50822
       900         2       -2.00000       40.23360       13.89389        3.95105
       901         2       -2.00000       40.36504        1.84181        6.39232
       902         2       -2.00000       40.49425        9.33879        1.50837
       903         2       -2.00000       40.62704       16.85160        3.95253
       904         2       -2.00000       40.75673        4.80012        6.39101
       905         2       -2.00000       40.88761       12.29627        1.50992
       906         2       -2.00000       41.01968        0.24343        3.95264
       907         2       -2.00000       41.14881        7.75816        6.39043
       908         2       -2.00000       41.28137       15.25382        1.51177
       909         2       -2.00000       41.41153        3.20172        3.95155
       910         2       -2.00000       41.54169       10.71582        6.39131
       911         2       -2.00000       41.67425       18.21149        1.51266
       912         2       -2.00000       41.80337        6.15999        3.95044
       913         2       -2.00000       41.93537       13.67338        6.39317
       914         2       -2.00000       42.06633        1.60332        1.51207
       915         2       -2.00000       42.19594        9.11805        3.95055
       916         2       -2.00000       42.32881       16.63083        6.39471
       917         2       -2.00000       42.45802        4.56161        1.51076
       918         2       -2.00000       42.58938       12.07576        3.95204
       919         2       -2.00000       42.72106        0.02226        6.39486
       920         2       -2.00000       42.85026        7.52000        1.51010
       921         2       -2.00000       42.98314       15.03323        3.95397
       922         2       -2.00000       43.11274        2.98035        6.39370
       923         2       -2.00000       43.24338       10.47806        1.51097
       924         2       -2.00000       43.37594       17.99049        3.95500
       925         2       -2.00000       43.50458        5.93884        6.39244
       926         2       -2.00000       43.63730       13.43571        1.51291
       927         2       -2.00000       43.76770        1.38195        3.95434
       928         2       -2.00000       43.89739        8.89734        6.39247
       929         2       -2.00000       44.03082       16.39289        1.51469
       930         2       -2.00000       44.15915        4.34028        3.95280
       931         2       -2.00000       44.29107       11.85529        6.39409
       932         2       -2.00000       44.42275       19.34998        1.51493
       933         2       -2.00000       44.55139        7.29906        3.95191
       934         2       -2.00000       44.68523       14.81271        6.39629
       935         2       -2.00000       44.81403        2.74169        1.51351
       936         2       -2.00000       44.94491       10.25761        3.95285
       937         2       -2.00000       45.07811       17.76951        6.39761
       938         2       -2.00000       45.20548        5.70043        1.51187
       939         2       -2.00000       45.33915       13.21528        3.95506
       940         2       -2.00000       45.46915        1.16039        6.39678
       941         2       -2.00000       45.59844        8.65954        1.51173
       942         2       -2.00000       45.73315       16.17223        3.95724
       943         2       -2.00000       45.86004        4.11881        6.39477
       944         2       -2.00000       45.99268       11.61782        1.51370
       945         2       -2.00000       46.12484       19.12861        3.95772
       946         2       -2.00000       46.25204        7.07814        6.39344
       947         2       -2.00000       46.38756       14.57514        1.51630
       948         2       -2.00000       46.51532        2.52000        3.95576
       949         2       -2.00000       46.64612       10.03733        6.39445
       950         2       -2.00000       46.78084       17.53134        1.51805
       951         2       -2.00000       46.90605        5.47907        3.95351
       952         2       -2.00000       47.04084       12.99499        6.39728
       953         2       -2.00000       47.17077        0.92126        1.51712
       954         2       -2.00000       47.29909        8.43903        3.95306
       955         2       -2.00000       47.43596       15.95178        6.40000
       956         2       -2.00000       47.56077        3.87995        1.51435
       957         2       -2.00000       47.69453       11.39788        3.95553
       958         2       -2.00000       47.82772       18.90722        6.40077
       959         2       -2.00000       47.95198        6.83998        1.51236
       960         2       -2.00000       48.08989       14.35481        3.95874
       961         2       -2.00000       48.21613        2.29777        6.39807
       962         2       -2.00000       48.34702        9.80010        1.51338
       963         2       -2.00000       48.48428       17.31040        3.96101
       964         2       -2.00000       48.60590        5.25762        6.39495
       965         2       -2.00000       48.74293       12.75797        1.51731
       966         2       -2.00000       48.87301        0.69924        3.96026
       967         2       -2.00000       48.99886        8.21862        6.39397
       968         2       -2.00000       49.13957       15.71422        1.52055
       969         2       -2.00000       49.26158        3.65780        3.95627
       970         2       -2.00000       49.39614       11.17830        6.39699
       971         2       -2.00000       49.53189       18.66840        1.52149
       972         2       -2.00000       49.65127        6.61885        3.95347
       973         2       -2.00000       49.79158       14.13444        6.40162
       974         2       -2.00000       49.91623        2.05739        1.51856
       975         2       -2.00000       50.04735        9.58037        3.95422
       976         2       -2.00000       50.18869       17.08982        6.40415
       977         2       -2.00000       50.30528        5.01916        1.51411
       978         2       -2.00000       50.44622       12.53922        3.95964
       979         2       -2.00000       50.57702        0.47768        6.40350
       980         2       -2.00000       50.69736        7.98099        1.51231
       981         2       -2.00000       50.84317       15.49314        3.96334
       982         2       -2.00000       50.96024        3.43445        6.39782
       983         2       -2.00000       51.09711       10.94214        1.51580
       984         2       -2.00000       51.23701       18.44701        3.96424
       985         2       -2.00000       51.34913        6.39788        6.39422
       986         2       -2.00000       51.49502       13.89772        1.52348
       987         2       -2.00000       51.61840        1.83395        3.96245
       988         2       -2.00000       51.74608        9.36042        6.39431
       989         2       -2.00000       51.89573       16.85137        1.52486
       990         2       -2.00000       52.00497        4.79716        3.95551
       991         2       -2.00000       52.14935       12.32088        6.40130
       992         2       -2.00000       52.28286        0.23796        1.52396
       993         2       -2.00000       52.39458        7.75983        3.95271
       994         2       -2.00000       52.54359       15.27062        6.40757
       995         2       -2.00000       52.65379        3.19247        1.51877
       996         2       -2.00000       52.79736       10.72517        3.95649
       997         2       -2.00000       52.94270       18.22811        6.40668
       998         2       -2.00000       53.04675        6.16123        1.51312
       999         2       -2.00000       53.20510       13.68007        3.96717
      1000         2       -2.00000       53.32584        1.61370        6.40504
      1001         2       -2.00000       53.44235        9.12437        1.51148
      1002         2       -2.00000       53.60070       16.62844        3.96579
      1003         2       -2.00000       53.69828        4.57222        6.39520
      1004         2       -2.00000       53.85208       12.08627        1.52141
      1005         2       -2.00000       53.99190        0.01362        3.96520
      1006         2       -2.00000       54.09092        7.53786        6.39202
      1007         2       -2.00000       54.25175       15.02904        1.53507
      1008         2       -2.00000       54.35252        2.96769        3.96782
      1009         2       -2.00000       54.49291       10.50542        6.39673
      1010         2       -2.00000       54.65413       17.98953        1.52707
      1011         2       -2.00000       54.74860        5.93955        3.95403
      1012         2       -2.00000       54.91358       13.46077        6.40851
      1013         2       -2.00000       55.03072        1.37619        1.52329
      1014         2       -2.00000       55.13150        8.90562        3.95135
      1015         2       -2.00000       55.28514       16.40245        6.40844
      1016         2       -2.00000       55.37162        4.32423        1.51580
      1017         2       -2.00000       55.55888       11.87336        3.95821
      1018         2       -2.00000       55.70158       19.37162        6.39932
      1019         2       -2.00000       55.78702        7.31320        1.50609
      1020         2       -2.00000       55.98410       14.82232        3.98398
      1021         2       -2.00000       56.07609        2.76193        6.41672
      1022         2       -2.00000       56.19028       10.27773        1.52073
      1023         2       -2.00000       56.37195       17.74699        3.96093
      1024         2       -2.00000       56.44071        5.69706        6.38655
      1025         2       -2.00000       56.63491       13.20422        1.52816
      1026         2       -2.00000       56.73776        1.14501        3.96378
      1027         2       -2.00000       56.81961        8.67741        6.39019
      1028         2       -2.00000       56.98116       16.15385        1.55294
      1029         2       -2.00000       57.05981        4.09410        3.97863
      1030         2       -2.00000       57.24276       11.64165        6.39719
      1031         2       -2.00000       57.41245       19.14581        1.51058
      1032         2       -2.00000       57.49159        7.10478        3.94135
      1033         2       -2.00000       57.68627       14.61065        6.42432
      1034         2       -2.00000       57.77858        2.51974        1.53683
      1035         2       -2.00000       57.86347       10.04612        3.95963
      1036         2       -2.00000       57.98844       17.51697        6.37016
      1037         2       -2.00000       58.03148        5.44728        1.47837
      1038         2       -2.00000       58.35585       13.04037        3.94340
      1039         2       -2.00000       58.46397        1.00836        6.39963
      1040         2       -2.00000       58.53041        8.52155        1.51402
      1041         2       -2.00000       58.89342       15.92579        3.92912
      1042         2       -2.00000       58.94365        3.88785        6.35045
      1043         2       -2.00000       59.04307       11.38405        1.44027
      1044         2       -2.00000       59.13171       18.89946        3.86428
      1045         2       -2.00000       59.16772        6.85007        6.29879
      1046         2       -2.00000       59.39283       14.30416        1.66459
      1047         2       -2.00000       59.47460        2.24479        4.08117
      1048         2       -2.00000       59.54184        9.75063        6.49556
      1049         2       -2.00000       59.64669       17.26158        1.57327
      1050         2       -2.00000       59.68182        5.21905        3.99944
      1051         2       -2.00000       59.92402       12.70869        6.30377
      1052         2       -2.00000       60.18602        0.66800        1.38760
      1053         2       -2.00000       60.26875        8.19402        3.81802
      1054         2       -2.00000       60.43221       15.73623        6.17121
      1055         2       -2.00000       60.44259        3.68206        1.28913
      1056         2       -2.00000       60.45928       11.22241        3.69783
      1057         2       -2.00000       60.47477       18.72161        6.14814
      1058         2       -2.00000       60.48116        6.65059        1.26761
      1059         2       -2.00000       62.26894        6.65919        4.92883
      1060         2       -2.00000       62.27532       18.71301        2.48694
      1061         2       -2.00000       62.29082       11.21383        0.03664
      1062         2       -2.00000       62.30743        3.69066        4.95034
      1063         2       -2.00000       62.31781       15.72763        2.51000
      1064         2       -2.00000       62.48135        8.18544        0.15683
      1065         2       -2.00000       62.56400        0.67660        5.04882
      1066         2       -2.00000       62.82608       12.70009        2.64258
      1067         2       -2.00000       63.06820        5.21047        0.33825
      1068         2       -2.00000       63.10341       17.27017        5.23449
      1069         2       -2.00000       63.20826        9.74204        2.83437
      1070         2       -2.00000       63.27550        2.23619        0.41997
      1071         2       -2.00000       63.35719       14.31278        5.32580
      1072         2       -2.00000       63.58230        6.84149        2.63760
      1073         2       -2.00000       63.61839       18.89087        0.20309
      1074         2       -2.00000       63.70695       11.39266        5.10149
      1075         2       -2.00000       63.80637        3.87927        2.68926
      1076         2       -2.00000       63.85667       15.91719        0.26793
      1077         2       -2.00000       64.21961        8.53016        5.17524
      1078         2       -2.00000       64.28605        0.99977        2.73843
      1079         2       -2.00000       64.39425       13.03179        0.28221
      1080         2       -2.00000       64.71862        5.45590        5.13959
      1081         2       -2.00000       64.76158       17.50837        2.70896
      1082         2       -2.00000       64.88663       10.03754        0.29843
      1083         2       -2.00000       64.97152        2.52834        5.19805
      1084         2       -2.00000       65.06375       14.60206        2.76313
      1085         2       -2.00000       65.25851        7.09619        0.28016
      1086         2       -2.00000       65.33757       19.15441        5.17179
      1087         2       -2.00000       65.50726       11.63307        2.73600
      1088         2       -2.00000       65.69020        4.08552        0.31744
      1089         2       -2.00000       65.76894       16.16244        5.21416
      1090         2       -2.00000       65.93041        8.66882        2.72900
      1091         2       -2.00000       66.01234        1.13641        0.30259
      1092         2       -2.00000       66.11519       13.21282        5.18938
      1093         2       -2.00000       66.30939        5.68846        2.72536
      1094         2       -2.00000       66.37815       17.73841        0.29974
      1095         2       -2.00000       66.55982       10.28632        5.18195
      1096         2       -2.00000       66.67401        2.75333        2.75553
      1097         2       -2.00000       66.76600       14.81373        0.32279
      1098         2       -2.00000       66.96300        7.32179        5.16731
      1099         2       -2.00000       67.04844       19.36302        2.73813
      1100         2       -2.00000       67.19122       11.86478        0.29702
      1101         2       -2.00000       67.37848        4.33282        5.17702
      1102         2       -2.00000       67.46488       16.39385        2.74726
      1103         2       -2.00000       67.61852        8.89702        0.29017
      1104         2       -2.00000       67.71938        1.38480        5.18451
      1105         2       -2.00000       67.83652       13.45217        2.74732
      1106         2       -2.00000       68.00142        5.93097        0.29284
      1107         2       -2.00000       68.09589       17.99812        5.18829
      1108         2       -2.00000       68.25719       10.49682        2.73554
      1109         2       -2.00000       68.39750        2.95911        0.30663
      1110         2       -2.00000       68.49835       15.03764        5.19629
      1111         2       -2.00000       68.65918        7.52927        2.73084
      1112         2       -2.00000       68.75812        0.00502        0.30401
      1113         2       -2.00000       68.89802       12.09489        5.18263
      1114         2       -2.00000       69.05174        4.56364        2.73402
      1115         2       -2.00000       69.14932       16.61986        0.30460
      1116         2       -2.00000       69.30775        9.13297        5.17270
      1117         2       -2.00000       69.42418        1.60510        2.74385
      1118         2       -2.00000       69.54500       13.67147        0.30598
      1119         2       -2.00000       69.70327        6.16983        5.17434
      1120         2       -2.00000       69.80732       18.21951        2.74550
      1121         2       -2.00000       69.95266       10.71658        0.29530
      1122         2       -2.00000       70.09631        3.20108        5.18000
      1123         2       -2.00000       70.20651       15.26202        2.74639
      1124         2       -2.00000       70.35544        7.75125        0.29152
      1125         2       -2.00000       70.46724        0.24656        5.18519
      1126         2       -2.00000       70.60075       12.31229        2.74012
      1127         2       -2.00000       70.74513        4.78856        0.29432
      1128         2       -2.00000       70.85437       16.85999        5.18607
      1129         2       -2.00000       71.00401        9.35182        2.73312
      1130         2       -2.00000       71.13170        1.82535        0.30127
      1131         2       -2.00000       71.25500       13.90631        5.18470
      1132         2       -2.00000       71.40089        6.38929        2.73303
      1133         2       -2.00000       71.51308       18.43842        0.30305
      1134         2       -2.00000       71.65291       10.95074        5.17703
      1135         2       -2.00000       71.78978        3.42587        2.73663
      1136         2       -2.00000       71.90684       15.48456        0.30215
      1137         2       -2.00000       72.05266        7.98960        5.17354
      1138         2       -2.00000       72.17308        0.46908        2.74232
      1139         2       -2.00000       72.30388       12.53062        0.29846
      1140         2       -2.00000       72.44482        5.02775        5.17533
      1141         2       -2.00000       72.56141       17.08124        2.74297
      1142         2       -2.00000       72.70267        9.57177        0.29304
      1143         2       -2.00000       72.83379        2.06599        5.17978
      1144         2       -2.00000       72.95844       14.12586        2.74044
      1145         2       -2.00000       73.09883        6.61025        0.29228
      1146         2       -2.00000       73.21813       18.67700        5.18271
      1147         2       -2.00000       73.35388       11.16971        2.73581
      1148         2       -2.00000       73.48851        3.64920        0.29508
      1149         2       -2.00000       73.61045       15.72283        5.18178
      1150         2       -2.00000       73.75123        8.21002        2.73279
      1151         2       -2.00000       73.87708        0.69067        0.29908
      1152         2       -2.00000       74.00709       12.76657        5.17854
      1153         2       -2.00000       74.14412        5.24903        2.73377
      1154         2       -2.00000       74.26573       17.30183        0.29982
      1155         2       -2.00000       74.40308        9.80872        5.17461
      1156         2       -2.00000       74.53388        2.28918        2.73689
      1157         2       -2.00000       74.66013       14.34623        0.29757
      1158         2       -2.00000       74.79804        6.84858        5.17358
      1159         2       -2.00000       74.92229       18.89864        2.73958
      1160         2       -2.00000       75.05557       11.38928        0.29435
      1161         2       -2.00000       75.18925        3.88857        5.17558
      1162         2       -2.00000       75.31406       15.94318        2.73882
      1163         2       -2.00000       75.45093        8.43045        0.29188
      1164         2       -2.00000       75.57933        0.92985        5.17835
      1165         2       -2.00000       75.70918       12.98639        2.73610
      1166         2       -2.00000       75.84405        5.47048        0.29233
      1167         2       -2.00000       75.96918       17.53996        5.17927
      1168         2       -2.00000       76.10390       10.02876        2.73327
      1169         2       -2.00000       76.23478        2.51141        0.29457
      1170         2       -2.00000       76.36246       14.58374        5.17752
      1171         2       -2.00000       76.49806        7.06954        2.73225
      1172         2       -2.00000       76.62526       19.12001        0.29654
      1173         2       -2.00000       76.75734       11.62642        5.17492
      1174         2       -2.00000       76.89006        4.11023        2.73359
      1175         2       -2.00000       77.01687       16.16365        0.29607
      1176         2       -2.00000       77.15158        8.66814        5.17295
      1177         2       -2.00000       77.28087        1.15179        2.73560
      1178         2       -2.00000       77.41087       13.20668        0.29388
      1179         2       -2.00000       77.54462        5.70904        5.17309
      1180         2       -2.00000       77.67199       17.76094        2.73644
      1181         2       -2.00000       77.80519       10.24903        0.29167
      1182         2       -2.00000       77.93599        2.75030        5.17473
      1183         2       -2.00000       78.06479       14.80413        2.73511
      1184         2       -2.00000       78.19871        7.29048        0.29073
      1185         2       -2.00000       78.32735       19.35857        5.17616
      1186         2       -2.00000       78.45903       11.84671        2.73291
      1187         2       -2.00000       78.59095        4.33168        0.29162
      1188         2       -2.00000       78.71928       16.40151        5.17592
      1189         2       -2.00000       78.85271        8.88877        2.73129
      1190         2       -2.00000       78.98232        1.37338        0.29316
      1191         2       -2.00000       79.11280       13.44431        5.17414
      1192         2       -2.00000       79.24552        5.93026        2.73126
      1193         2       -2.00000       79.37408       17.98191        0.29382
      1194         2       -2.00000       79.50672       10.48668        5.17221
      1195         2       -2.00000       79.63728        2.97177        2.73253
      1196         2       -2.00000       79.76688       15.02464        0.29280
