# Supplementary material for: Quantitative prediction of grain boundary thermal conductivities from local atomic environments
Source: Nat Commun. 2020 Apr 15;11:1854. doi: 10.1038/s41467-020-15619-9 (PMC7160158; doi:10.1038/s41467-020-15619-9)
Supplement: Supplementary file 4 — Supplementary Data 1 [file 41467_2020_15619_MOESM4_ESM.zip › MgO_GBs/sym_tilt/standard_pressure/111/s147_11_-13_2.lmp]

LAMMPS data file

      1292          atoms
         0          bonds
         0         angles
         0      dihedrals
         0      impropers
         2     atom types
         0     bond types
         0    angle types
         0 dihedral types
         0 improper types

      0.0000000     79.8651790 xlo xhi
      0.0000000     20.8384430 ylo yhi
      0.0000000      7.3103760 zlo zhi
      0.0000000      0.0000000     -0.0593641 xy xz yz

Masses

1                24.30500 # Mg
2                15.99940 # O

Atoms

         1         1        2.00000        0.06573        6.24657        5.63515
         2         1        2.00000        0.18696       15.83715        3.20088
         3         1        2.00000        0.31203        4.58563        0.76180
         4         1        2.00000        0.43015       14.11547        5.63715
         5         1        2.00000        0.55842        2.86538        3.19874
         6         1        2.00000        0.67478       12.45297        0.76233
         7         1        2.00000        0.80528        1.14538        5.63587
         8         1        2.00000        0.92148       10.73144        3.19783
         9         1        2.00000        1.05174       20.32335        0.76317
        10         1        2.00000        1.16947        9.01053        5.63403
        11         1        2.00000        1.29645       18.60338        3.20124
        12         1        2.00000        1.41689        7.34946        0.76062
        13         1        2.00000        1.53940       16.88276        5.63892
        14         1        2.00000        1.66335        5.62917        3.19771
        15         1        2.00000        1.78139       15.22048        0.76511
        16         1        2.00000        1.90950        3.90888        5.63463
        17         1        2.00000        2.02434       13.49810        3.20033
        18         1        2.00000        2.15620        2.24821        0.76116
        19         1        2.00000        2.27001       11.77568        5.63486
        20         1        2.00000        2.40370        0.52878        3.19888
        21         1        2.00000        2.51863       10.11350        0.75969
        22         1        2.00000        2.64985       19.64809        5.63776
        23         1        2.00000        2.76765        8.39288        3.19639
        24         1        2.00000        2.89288       17.98771        0.76632
        25         1        2.00000        3.01475        6.67263        5.63370
        26         1        2.00000        3.13375       16.26664        3.20387
        27         1        2.00000        3.26074        5.01168        0.76029
        28         1        2.00000        3.37446       14.54399        5.63922
        29         1        2.00000        3.50696        3.29142        3.19682
        30         1        2.00000        3.61773       12.87988        0.76246
        31         1        2.00000        3.75502        1.57198        5.63392
        32         1        2.00000        3.86595       11.15720        3.19613
        33         1        2.00000        4.00348       20.75140        0.76263
        34         1        2.00000        4.11729        9.43611        5.63194
        35         1        2.00000        4.24795       19.03300        3.20318
        36         1        2.00000        4.36631        7.77528        0.75925
        37         1        2.00000        4.48802       17.31316        5.64259
        38         1        2.00000        4.61237        6.05514        3.19670
        39         1        2.00000        4.72586       15.65022        0.76857
        40         1        2.00000        4.85780        4.33456        5.63297
        41         1        2.00000        4.96538       13.92580        3.20172
        42         1        2.00000        5.10514        2.67387        0.75840
        43         1        2.00000        5.21088       12.20126        5.63340
        44         1        2.00000        5.35592        0.95578        3.19649
        45         1        2.00000        5.46414       10.53846        0.75683
        46         1        2.00000        5.60462       20.07746        5.63830
        47         1        2.00000        5.71747        8.81837        3.19471
        48         1        2.00000        5.84525       18.41903        0.77018
        49         1        2.00000        5.96489        7.09865        5.63346
        50         1        2.00000        6.08030       16.69808        3.20894
        51         1        2.00000        6.20912        5.43731        0.75967
        52         1        2.00000        6.31446       14.97326        5.64245
        53         1        2.00000        6.45422        3.71619        3.19410
        54         1        2.00000        6.55414       13.30585        0.76180
        55         1        2.00000        6.70596        1.99718        5.62950
        56         1        2.00000        6.80627       11.58130        3.19228
        57         1        2.00000        6.96121        0.34114        0.76023
        58         1        2.00000        7.06679        9.86085        5.62882
        59         1        2.00000        7.20616       19.46460        3.20635
        60         1        2.00000        7.31845        8.20132        0.75952
        61         1        2.00000        7.43960       17.74672        5.64929
        62         1        2.00000        7.56187        6.48144        3.19824
        63         1        2.00000        7.66714       16.08211        0.77453
        64         1        2.00000        7.80371        4.75924        5.63188
        65         1        2.00000        7.89787       14.35323        3.20285
        66         1        2.00000        8.05177        3.09650        0.75270
        67         1        2.00000        8.14257       12.62400        5.62875
        68         1        2.00000        8.31285        1.38094        3.18955
        69         1        2.00000        8.40821       10.96141        0.75033
        70         1        2.00000        8.57089       20.50800        5.63865
        71         1        2.00000        8.67272        9.24437        3.19443
        72         1        2.00000        8.80570       18.85456        0.77818
        73         1        2.00000        8.91823        7.52651        5.63807
        74         1        2.00000        9.02708       17.13365        3.21909
        75         1        2.00000        9.15526        5.86358        0.76252
        76         1        2.00000        9.24559       15.40393        5.64671
        77         1        2.00000        9.39486        4.13741        3.18958
        78         1        2.00000        9.47568       13.72841        0.75735
        79         1        2.00000        9.65586        2.41790        5.61782
        80         1        2.00000        9.73788       12.00113        3.18154
        81         1        2.00000        9.93435        0.76749        0.75336
        82         1        2.00000       10.02476       10.28449        5.62374
        83         1        2.00000       10.18161       19.89916        3.21383
        84         1        2.00000       10.27977        8.62985        0.76660
        85         1        2.00000       10.39853       18.18621        5.66573
        86         1        2.00000       10.51066        6.91285        3.20892
        87         1        2.00000       10.60114       16.51897        0.78473
        88         1        2.00000       10.74067        5.18256        5.63313
        89         1        2.00000       10.81215       14.77778        3.20072
        90         1        2.00000       10.98562        3.51244        0.73662
        91         1        2.00000       11.05270       13.03863        5.61227
        92         1        2.00000       11.27720        1.79693        3.17106
        93         1        2.00000       11.35260       11.37760        0.73463
        94         1        2.00000       11.56743        0.10255        5.63963
        95         1        2.00000       11.64802        9.67381        3.20034
        96         1        2.00000       11.78826       19.29653        0.80507
        97         1        2.00000       11.88122        7.96341        5.66327
        98         1        2.00000       11.97562       17.57479        3.24113
        99         1        2.00000       12.09374        6.29259        0.77461
       100         1        2.00000       12.15812       15.83156        5.64906
       101         1        2.00000       12.30882        4.55761        3.17742
       102         1        2.00000       12.36225       14.14484        0.73946
       103         1        2.00000       12.59514        2.81926        5.58350
       104         1        2.00000       12.65160       12.40283        3.14951
       105         1        2.00000       12.94830        1.19631        0.72971
       106         1        2.00000       13.01938       10.71117        5.61189
       107         1        2.00000       13.20810       20.33558        3.26016
       108         1        2.00000       13.27200        9.06951        0.81153
       109         1        2.00000       13.37310       18.62693        5.70557
       110         1        2.00000       13.45896        7.34706        3.24830
       111         1        2.00000       13.52117       16.94716        0.80484
       112         1        2.00000       13.64856        5.60953        5.63435
       113         1        2.00000       13.68985       15.19032        3.18539
       114         1        2.00000       13.87506        3.88918        0.69044
       115         1        2.00000       13.91100       13.41040        5.56201
       116         1        2.00000       14.23086        2.23022        3.09170
       117         1        2.00000       14.29163       11.81460        0.66543
       118         1        2.00000       14.67611        0.51450        5.75320
       119         1        2.00000       14.70262       10.10253        3.30338
       120         1        2.00000       14.82138       19.73209        0.88298
       121         1        2.00000       14.87585        8.40002        5.74220
       122         1        2.00000       14.92792       17.98194        3.27521
       123         1        2.00000       15.00619        6.72572        0.81223
       124         1        2.00000       15.03302       16.23171        5.66109
       125         1        2.00000       15.16472        4.90915        3.15074
       126         1        2.00000       15.18716       14.49010        0.70014
       127         1        2.00000       15.46310        3.22293        5.50457
       128         1        2.00000       15.50686       12.80518        3.06122
       129         1        2.00000       16.30567       11.07557        5.92017
       130         1        2.00000       16.31111        1.54813        1.08505
       131         1        2.00000       16.34233       20.70242        3.39145
       132         1        2.00000       16.35184        9.47543        0.93674
       133         1        2.00000       16.36414       18.94345        5.74930
       134         1        2.00000       16.37843        7.72842        3.31213
       135         1        2.00000       16.39696       17.29494        0.84064
       136         1        2.00000       16.50374        5.91106        5.67798
       137         1        2.00000       16.51796       15.48604        3.21122
       138         1        2.00000       16.60437        4.29218        0.67722
       139         1        2.00000       16.61627       13.80556        5.52393
       140         1        2.00000       17.88213        0.64640        5.88011
       141         1        2.00000       17.88213        2.67025        4.00480
       142         1        2.00000       17.88213       19.85558        0.94367
       143         1        2.00000       17.88213        5.34474        3.33496
       144         1        2.00000       17.88213       18.14807        3.30555
       145         1        2.00000       17.88213        6.97025        0.85192
       146         1        2.00000       17.88213       16.47472        5.68729
       147         1        2.00000       17.88213        8.56306        5.80657
       148         1        2.00000       17.88213       10.27849        3.43990
       149         1        2.00000       17.88213       14.91093        0.86979
       150         1        2.00000       17.88221       12.23190        1.48715
       151         1        2.00000       19.14800       13.80556        5.52410
       152         1        2.00000       19.15990        4.29218        0.67737
       153         1        2.00000       19.24639       15.48602        3.21132
       154         1        2.00000       19.26053        5.91104        5.67807
       155         1        2.00000       19.36731       17.29489        0.84074
       156         1        2.00000       19.38583        7.72838        3.31221
       157         1        2.00000       19.40013       18.94343        5.74939
       158         1        2.00000       19.41251        9.47538        0.93682
       159         1        2.00000       19.42201       20.70238        3.39153
       160         1        2.00000       19.45316        1.54811        1.08510
       161         1        2.00000       19.45867       11.07557        5.92022
       162         1        2.00000       20.25732       12.80514        3.06145
       163         1        2.00000       20.30117        3.22289        5.50479
       164         1        2.00000       20.57710       14.49003        0.70036
       165         1        2.00000       20.59963        4.90908        3.15093
       166         1        2.00000       20.73132       16.23164        5.66129
       167         1        2.00000       20.75816        6.72564        0.81242
       168         1        2.00000       20.83635       17.98188        3.27541
       169         1        2.00000       20.88842        8.39996        5.74238
       170         1        2.00000       20.94297       19.73200        0.88318
       171         1        2.00000       21.06165       10.10247        3.30357
       172         1        2.00000       21.08816        0.51444        5.75340
       173         1        2.00000       21.47255       11.81451        0.66573
       174         1        2.00000       21.53333        2.23011        3.09200
       175         1        2.00000       21.85327       13.41032        5.56230
       176         1        2.00000       21.88921        3.88908        0.69073
       177         1        2.00000       22.07442       15.19022        3.18568
       178         1        2.00000       22.11571        5.60942        5.63463
       179         1        2.00000       22.24309       16.94706        0.80514
       180         1        2.00000       22.30531        7.34695        3.24858
       181         1        2.00000       22.39124       18.62683        5.70587
       182         1        2.00000       22.49227        9.06940        0.81182
       183         1        2.00000       22.55624       20.33545        3.26047
       184         1        2.00000       22.74480       10.71104        5.61223
       185         1        2.00000       22.81588        1.19618        0.73007
       186         1        2.00000       23.11258       12.40270        3.14985
       187         1        2.00000       23.16913        2.81911        5.58385
       188         1        2.00000       23.40201       14.14467        0.73981
       189         1        2.00000       23.45544        4.55746        3.17777
       190         1        2.00000       23.60615       15.83141        5.64941
       191         1        2.00000       23.67060        6.29244        0.77497
       192         1        2.00000       23.78864       17.57464        3.24150
       193         1        2.00000       23.88304        7.96328        5.66363
       194         1        2.00000       23.97601       19.29636        0.80545
       195         1        2.00000       24.11625        9.67364        3.20073
       196         1        2.00000       24.19683        0.10240        5.64004
       197         1        2.00000       24.41167       11.37743        0.73503
       198         1        2.00000       24.48706        1.79678        3.17147
       199         1        2.00000       24.71156       13.03846        5.61268
       200         1        2.00000       24.77865        3.51227        0.73704
       201         1        2.00000       24.95212       14.77761        3.20114
       202         1        2.00000       25.02360        5.18237        5.63356
       203         1        2.00000       25.16312       16.51878        0.78516
       204         1        2.00000       25.25361        6.91268        3.20936
       205         1        2.00000       25.36574       18.18602        5.66618
       206         1        2.00000       25.48450        8.62968        0.76705
       207         1        2.00000       25.58265       19.89897        3.21430
       208         1        2.00000       25.73951       10.28430        5.62420
       209         1        2.00000       25.82984        0.76730        0.75384
       210         1        2.00000       26.02638       12.00094        3.18202
       211         1        2.00000       26.10841        2.41771        5.61829
       212         1        2.00000       26.28858       13.72817        0.75783
       213         1        2.00000       26.36941        4.13720        3.19007
       214         1        2.00000       26.51867       15.40372        5.64721
       215         1        2.00000       26.60900        5.86335        0.76302
       216         1        2.00000       26.73718       17.13342        3.21961
       217         1        2.00000       26.84596        7.52630        5.63858
       218         1        2.00000       26.95857       18.85432        0.77871
       219         1        2.00000       27.09155        9.24416        3.19495
       220         1        2.00000       27.19337       20.50777        5.63919
       221         1        2.00000       27.35606       10.96118        0.75086
       222         1        2.00000       27.45142        1.38071        3.19009
       223         1        2.00000       27.62161       12.62377        5.62930
       224         1        2.00000       27.71242        3.09625        0.75325
       225         1        2.00000       27.86640       14.35299        3.20341
       226         1        2.00000       27.96048        4.75898        5.63243
       227         1        2.00000       28.09713       16.08186        0.77512
       228         1        2.00000       28.20239        6.48120        3.19880
       229         1        2.00000       28.32466       17.74646        5.64989
       230         1        2.00000       28.44582        8.20107        0.76010
       231         1        2.00000       28.55811       19.46434        3.20695
       232         1        2.00000       28.69748        9.86059        5.62941
       233         1        2.00000       28.80298        0.34089        0.76084
       234         1        2.00000       28.95800       11.58102        3.19289
       235         1        2.00000       29.05831        1.99691        5.63012
       236         1        2.00000       29.21013       13.30557        0.76242
       237         1        2.00000       29.30996        3.71591        3.19471
       238         1        2.00000       29.44981       14.97298        5.64310
       239         1        2.00000       29.55507        5.43704        0.76029
       240         1        2.00000       29.68397       16.69781        3.20962
       241         1        2.00000       29.79938        7.09837        5.63409
       242         1        2.00000       29.91901       18.41876        0.77087
       243         1        2.00000       30.04672        8.81807        3.19536
       244         1        2.00000       30.15957       20.07718        5.63899
       245         1        2.00000       30.30013       10.53816        0.75749
       246         1        2.00000       30.40827        0.95551        3.19718
       247         1        2.00000       30.55338       12.20096        5.63408
       248         1        2.00000       30.65912        2.67358        0.75907
       249         1        2.00000       30.79889       13.92550        3.20243
       250         1        2.00000       30.90647        4.33426        5.63364
       251         1        2.00000       31.03840       15.64990        0.76932
       252         1        2.00000       31.15189        6.05484        3.19738
       253         1        2.00000       31.27624       17.31287        5.64338
       254         1        2.00000       31.39796        7.77497        0.75993
       255         1        2.00000       31.51632       19.03270        3.20398
       256         1        2.00000       31.64690        9.43579        5.63264
       257         1        2.00000       31.76078       20.75110        0.76342
       258         1        2.00000       31.89831       11.15689        3.19686
       259         1        2.00000       32.00924        1.57166        5.63468
       260         1        2.00000       32.14653       12.87955        0.76323
       261         1        2.00000       32.25723        3.29110        3.19756
       262         1        2.00000       32.38980       14.54365        5.64004
       263         1        2.00000       32.50353        5.01134        0.76101
       264         1        2.00000       32.63052       16.26630        3.20476
       265         1        2.00000       32.74952        6.67229        5.63442
       266         1        2.00000       32.87139       17.98739        0.76724
       267         1        2.00000       32.99662        8.39254        3.19711
       268         1        2.00000       33.11442       19.64775        5.63867
       269         1        2.00000       33.24556       10.11316        0.76045
       270         1        2.00000       33.36056        0.52844        3.19973
       271         1        2.00000       33.49426       11.77532        5.63566
       272         1        2.00000       33.60799        2.24787        0.76196
       273         1        2.00000       33.73984       13.49772        3.20118
       274         1        2.00000       33.85477        3.90854        5.63539
       275         1        2.00000       33.98287       15.22012        0.76607
       276         1        2.00000       34.10091        5.62881        3.19846
       277         1        2.00000       34.22486       16.88237        5.63998
       278         1        2.00000       34.34738        7.34910        0.76135
       279         1        2.00000       34.46773       18.60300        3.20230
       280         1        2.00000       34.59480        9.01017        5.63479
       281         1        2.00000       34.71244       20.32299        0.76413
       282         1        2.00000       34.84278       10.73108        3.19862
       283         1        2.00000       34.95899        1.14500        5.63675
       284         1        2.00000       35.08949       12.45259        0.76317
       285         1        2.00000       35.20577        2.86502        3.19956
       286         1        2.00000       35.33411       14.11508        5.63808
       287         1        2.00000       35.45215        4.58527        0.76258
       288         1        2.00000       35.57730       15.83674        3.20197
       289         1        2.00000       35.69846        6.24621        5.63591
       290         1        2.00000       35.82041       17.55789        0.76507
       291         1        2.00000       35.94516        7.96657        3.19889
       292         1        2.00000       36.06448       19.21917        5.63811
       293         1        2.00000       36.19234        9.68713        0.76218
       294         1        2.00000       36.31006        0.10108        3.20078
       295         1        2.00000       36.43937       11.34865        5.63632
       296         1        2.00000       36.55669        1.82135        0.76369
       297         1        2.00000       36.68495       13.06991        3.20026
       298         1        2.00000       36.80331        3.48230        5.63711
       299         1        2.00000       36.92902       14.79128        0.76398
       300         1        2.00000       37.04970        5.20263        3.20009
       301         1        2.00000       37.17245       16.45320        5.63775
       302         1        2.00000       37.29608        6.92296        0.76304
       303         1        2.00000       37.41620       18.17430        3.20098
       304         1        2.00000       37.54270        8.58397        5.63648
       305         1        2.00000       37.66106       19.89522        0.76423
       306         1        2.00000       37.78957       10.30449        3.19973
       307         1        2.00000       37.90729        0.71811        5.63794
       308         1        2.00000       38.03579       12.02519        0.76306
       309         1        2.00000       38.15415        2.43863        3.20120
       310         1        2.00000       38.28066       13.68674        5.63669
       311         1        2.00000       38.40078        4.15902        0.76426
       312         1        2.00000       38.52441       15.40784        3.19991
       313         1        2.00000       38.64716        5.81997        5.63759
       314         1        2.00000       38.76784       17.12913        0.76331
       315         1        2.00000       38.89354        7.54030        3.20057
       316         1        2.00000       39.01190       18.79113        5.63741
       317         1        2.00000       39.14017        9.26061        0.76360
       318         1        2.00000       39.25749       20.51239        3.20135
       319         1        2.00000       39.38679       10.92152        5.63690
       320         1        2.00000       39.50451        1.39484        0.76511
       321         1        2.00000       39.63238       12.64187        3.19956
       322         1        2.00000       39.75169        3.05603        5.63879
       323         1        2.00000       39.87644       14.36252        0.76222
       324         1        2.00000       39.99840        4.77641        3.20176
       325         1        2.00000       40.11955       16.02432        5.63570
       326         1        2.00000       40.24470        6.49672        0.76472
       327         1        2.00000       40.36274       17.74596        3.19958
       328         1        2.00000       40.49109        8.15760        5.63811
       329         1        2.00000       40.60737       19.46782        0.76411
       330         1        2.00000       40.73787        9.87762        3.20092
       331         1        2.00000       40.85407        0.29154        5.63904
       332         1        2.00000       40.98441       11.59744        0.76315
       333         1        2.00000       41.10206        2.01243        3.20287
       334         1        2.00000       41.22912       13.25804        5.63536
       335         1        2.00000       41.34948        3.73288        0.76593
       336         1        2.00000       41.47199       14.97869        3.19768
       337         1        2.00000       41.59594        5.39381        5.63919
       338         1        2.00000       41.71398       16.70031        0.76121
       339         1        2.00000       41.84209        7.11408        3.20227
       340         1        2.00000       41.95701       18.36335        5.63647
       341         1        2.00000       42.08887        8.83412        0.76532
       342         1        2.00000       42.20260       20.08574        3.20200
       343         1        2.00000       42.33629       10.49418        5.63792
       344         1        2.00000       42.45130        0.96882        0.76683
       345         1        2.00000       42.58244       12.21334        3.19898
       346         1        2.00000       42.70024        2.63008        5.64053
       347         1        2.00000       42.82547       13.93306        0.76004
       348         1        2.00000       42.94734        4.35033        3.20322
       349         1        2.00000       43.06634       15.59478        5.63289
       350         1        2.00000       43.19333        6.07064        0.76626
       351         1        2.00000       43.30705       17.31743        3.19760
       352         1        2.00000       43.43963        7.73154        5.64009
       353         1        2.00000       43.55032       19.04088        0.76404
       354         1        2.00000       43.68761        9.45096        3.20296
       355         1        2.00000       43.79854       20.70420        5.64077
       356         1        2.00000       43.93607       11.16935        0.76385
       357         1        2.00000       44.04996        1.58685        3.20499
       358         1        2.00000       44.18062       12.82839        5.63365
       359         1        2.00000       44.29890        3.30704        0.76733
       360         1        2.00000       44.42061       14.54822        3.19425
       361         1        2.00000       44.54496        4.96780        5.64025
       362         1        2.00000       44.65845       16.27054        0.75793
       363         1        2.00000       44.79039        6.68838        3.20398
       364         1        2.00000       44.89797       17.93559        5.63518
       365         1        2.00000       45.03773        8.40843        0.76817
       366         1        2.00000       45.14347       19.66013        3.20353
       367         1        2.00000       45.28859       10.06716        5.64044
       368         1        2.00000       45.39673        0.54384        0.76975
       369         1        2.00000       45.53729       11.78390        3.19862
       370         1        2.00000       45.65014        2.20457        5.64224
       371         1        2.00000       45.77784       13.50171        0.75635
       372         1        2.00000       45.89748        3.92427        3.20351
       373         1        2.00000       46.01289       15.16328        5.62798
       374         1        2.00000       46.14171        5.64499        0.76693
       375         1        2.00000       46.24705       16.88810        3.19450
       376         1        2.00000       46.38689        7.30675        5.64287
       377         1        2.00000       46.48673       18.61490        0.76479
       378         1        2.00000       46.63855        9.02574        3.20747
       379         1        2.00000       46.73886       20.28008        5.64470
       380         1        2.00000       46.89388       10.74114        0.76636
       381         1        2.00000       46.99938        1.16207        3.20817
       382         1        2.00000       47.13874       12.39676        5.63062
       383         1        2.00000       47.25104        2.88096        0.76710
       384         1        2.00000       47.37219       14.11464        3.18767
       385         1        2.00000       47.49446        4.54146        5.63876
       386         1        2.00000       47.59973       15.83859        0.75206
       387         1        2.00000       47.73638        6.26368        3.20512
       388         1        2.00000       47.83046       17.50811        5.63414
       389         1        2.00000       47.98444        7.98578        0.77393
       390         1        2.00000       48.07524       19.23736        3.20825
       391         1        2.00000       48.24544        9.64195        5.64745
       392         1        2.00000       48.34080        0.12085        0.77630
       393         1        2.00000       48.50348       11.35334        3.19835
       394         1        2.00000       48.60531        1.77852        5.64259
       395         1        2.00000       48.73828       13.06615        0.74844
       396         1        2.00000       48.85089        3.49639        3.19895
       397         1        2.00000       48.95967       14.72769        5.61791
       398         1        2.00000       49.08785        5.21868        0.76412
       399         1        2.00000       49.17818       16.45741        3.19031
       400         1        2.00000       49.32745        6.88549        5.64744
       401         1        2.00000       49.40827       18.19230        0.76930
       402         1        2.00000       49.58845        8.60497        3.21921
       403         1        2.00000       49.67047       19.86018        5.65549
       404         1        2.00000       49.86702       10.31475        0.77329
       405         1        2.00000       49.95735        0.73841        3.21330
       406         1        2.00000       50.11420       11.96216        5.62319
       407         1        2.00000       50.21236        2.45239        0.76007
       408         1        2.00000       50.33112       13.67509        3.17130
       409         1        2.00000       50.44325        4.11002        5.62812
       410         1        2.00000       50.53373       15.40171        0.74192
       411         1        2.00000       50.67326        5.84032        3.20391
       412         1        2.00000       50.74474       17.08351        5.63632
       413         1        2.00000       50.91820        7.56980        0.79005
       414         1        2.00000       50.98529       18.82268        3.22478
       415         1        2.00000       51.20979        9.22593        5.66599
       416         1        2.00000       51.28519       20.54309        0.79206
       417         1        2.00000       51.50002       10.92030        3.19741
       418         1        2.00000       51.58061        1.34907        5.63672
       419         1        2.00000       51.72085       12.62415        0.72160
       420         1        2.00000       51.81381        3.05944        3.17380
       421         1        2.00000       51.90821       14.28651        5.59592
       422         1        2.00000       52.02633        4.78963        0.75207
       423         1        2.00000       52.09071       16.02974        3.18800
       424         1        2.00000       52.24141        6.46524        5.65965
       425         1        2.00000       52.29484       17.77584        0.78723
       426         1        2.00000       52.52773        8.20362        3.25358
       427         1        2.00000       52.58427       19.45849        5.68757
       428         1        2.00000       52.88089        9.88591        0.79698
       429         1        2.00000       52.95197        0.31168        3.22519
       430         1        2.00000       53.14069       11.52572        5.57690
       431         1        2.00000       53.20466        2.01271        0.71517
       432         1        2.00000       53.30569       13.23434        3.13149
       433         1        2.00000       53.39163        3.67580        5.58878
       434         1        2.00000       53.45376       14.97350        0.72185
       435         1        2.00000       53.58115        5.41333        3.20274
       436         1        2.00000       53.62244       16.67098        5.65169
       437         1        2.00000       53.80765        7.19304        0.83627
       438         1        2.00000       53.84359       18.45087        3.27508
       439         1        2.00000       54.16353        8.79264        5.74539
       440         1        2.00000       54.22422       20.10606        0.86129
       441         1        2.00000       54.60869       10.50835        3.08389
       442         1        2.00000       54.63521        0.92030        5.53373
       443         1        2.00000       54.75397       12.18858        0.64373
       444         1        2.00000       54.80844        2.62281        3.09491
       445         1        2.00000       54.86051       13.87933        5.56188
       446         1        2.00000       54.93878        4.35650        0.71450
       447         1        2.00000       54.96553       15.62957        3.17601
       448         1        2.00000       55.09731        6.11371        5.68638
       449         1        2.00000       55.11975       17.43056        0.82658
       450         1        2.00000       55.39569        7.79992        3.33254
       451         1        2.00000       55.43945       19.05611        5.77588
       452         1        2.00000       56.23826       20.78571        2.91695
       453         1        2.00000       56.24377        9.53409        0.44170
       454         1        2.00000       56.27492       11.15888        5.44567
       455         1        2.00000       56.28443        1.60679        0.59001
       456         1        2.00000       56.29673       12.91783        3.08783
       457         1        2.00000       56.31102        3.29443        5.52501
       458         1        2.00000       56.32955       14.62572        0.68610
       459         1        2.00000       56.43633        5.11177        3.15915
       460         1        2.00000       56.45055       16.37526        5.62590
       461         1        2.00000       56.53696        6.79004        0.84953
       462         1        2.00000       56.54878       18.05574        3.31318
       463         1        2.00000       57.81472        4.11195        0.67484
       464         1        2.00000       57.81472        2.45979        3.03057
       465         1        2.00000       57.81472        5.67812        5.50218
       466         1        2.00000       57.81472        0.74436        5.39724
       467         1        2.00000       57.81480        8.35259        4.83233
       468         1        2.00000       57.81472       10.37645        2.95704
       469         1        2.00000       57.81480       19.68876        0.03961
       470         1        2.00000       57.81472       12.06508        0.58310
       471         1        2.00000       57.81472       13.71322        5.53159
       472         1        2.00000       57.81472       17.00973        0.65697
       473         1        2.00000       57.81472       15.38658        3.14986
       474         1        2.00000       59.08059       18.05574        3.31304
       475         1        2.00000       59.09249        6.79004        0.84939
       476         1        2.00000       59.17898       16.37528        5.62582
       477         1        2.00000       59.19312        5.11181        3.15907
       478         1        2.00000       59.29990       14.62577        0.68603
       479         1        2.00000       59.31842        3.29447        5.52493
       480         1        2.00000       59.33272       12.91787        3.08777
       481         1        2.00000       59.34510        1.60683        0.58995
       482         1        2.00000       59.35460       11.15892        5.44563
       483         1        2.00000       59.38583        9.53409        0.44169
       484         1        2.00000       59.39134       20.78573        2.91693
       485         1        2.00000       60.18991       19.05614        5.77568
       486         1        2.00000       60.23376        7.79994        3.33233
       487         1        2.00000       60.50969       17.43061        0.82641
       488         1        2.00000       60.53214        6.11375        5.68620
       489         1        2.00000       60.66391       15.62963        3.17587
       490         1        2.00000       60.69075        4.35656        0.71436
       491         1        2.00000       60.76894       13.87942        5.56176
       492         1        2.00000       60.82101        2.62289        3.09477
       493         1        2.00000       60.87556       12.18866        0.64361
       494         1        2.00000       60.99424        0.92038        5.53357
       495         1        2.00000       61.02075       10.50842        3.08377
       496         1        2.00000       61.40514       20.10615        0.86102
       497         1        2.00000       61.46584        8.79272        5.74511
       498         1        2.00000       61.78586       18.45096        3.27482
       499         1        2.00000       61.82180        7.19312        0.83601
       500         1        2.00000       62.00701       16.67106        5.65146
       501         1        2.00000       62.04830        5.41341        3.20251
       502         1        2.00000       62.17568       14.97360        0.72164
       503         1        2.00000       62.23790        3.67591        5.58857
       504         1        2.00000       62.32383       13.23445        3.13128
       505         1        2.00000       62.42486        2.01281        0.71494
       506         1        2.00000       62.48875       11.52582        5.57668
       507         1        2.00000       62.67739        0.31179        3.22489
       508         1        2.00000       62.74847        9.88602        0.79668
       509         1        2.00000       63.04517       19.45860        5.68726
       510         1        2.00000       63.10164        8.20372        3.25327
       511         1        2.00000       63.33460       17.77597        0.78693
       512         1        2.00000       63.38803        6.46537        5.65936
       513         1        2.00000       63.53874       16.02986        3.18770
       514         1        2.00000       63.60319        4.78978        0.75178
       515         1        2.00000       63.72123       14.28666        5.59563
       516         1        2.00000       63.81563        3.05957        3.17350
       517         1        2.00000       63.90860       12.62428        0.72130
       518         1        2.00000       64.04884        1.34920        5.63639
       519         1        2.00000       64.12942       10.92045        3.19708
       520         1        2.00000       64.34426       20.54321        0.79171
       521         1        2.00000       64.41965        9.22608        5.66564
       522         1        2.00000       64.64415       18.82281        3.22442
       523         1        2.00000       64.71124        7.56994        0.78970
       524         1        2.00000       64.88471       17.08368        5.63596
       525         1        2.00000       64.95619        5.84049        3.20356
       526         1        2.00000       65.09571       15.40186        0.74156
       527         1        2.00000       65.18620        4.11017        5.62776
       528         1        2.00000       65.29833       13.67526        3.17093
       529         1        2.00000       65.41709        2.45254        0.75969
       530         1        2.00000       65.51524       11.96231        5.62280
       531         1        2.00000       65.67210        0.73856        3.21290
       532         1        2.00000       65.76243       10.31490        0.77288
       533         1        2.00000       65.95897       19.86035        5.65507
       534         1        2.00000       66.04092        8.60514        3.21880
       535         1        2.00000       66.22117       18.19247        0.76887
       536         1        2.00000       66.30192        6.88566        5.64703
       537         1        2.00000       66.45126       16.45758        3.18987
       538         1        2.00000       66.54159        5.21887        0.76371
       539         1        2.00000       66.66977       14.72788        5.61747
       540         1        2.00000       66.77855        3.49658        3.19852
       541         1        2.00000       66.89116       13.06634        0.74799
       542         1        2.00000       67.02414        1.77871        5.64213
       543         1        2.00000       67.12596       11.35353        3.19789
       544         1        2.00000       67.28865        0.12104        0.77584
       545         1        2.00000       67.38401        9.64214        5.64699
       546         1        2.00000       67.55420       19.23755        3.20777
       547         1        2.00000       67.64501        7.98597        0.77346
       548         1        2.00000       67.79899       17.50833        5.63365
       549         1        2.00000       67.89307        6.26387        3.20465
       550         1        2.00000       68.02972       15.83880        0.75157
       551         1        2.00000       68.13498        4.54167        5.63827
       552         1        2.00000       68.25725       14.11486        3.18716
       553         1        2.00000       68.37841        2.88117        0.76660
       554         1        2.00000       68.49070       12.39698        5.63010
       555         1        2.00000       68.63007        1.16229        3.20765
       556         1        2.00000       68.73557       10.74135        0.76583
       557         1        2.00000       68.89059       20.28030        5.64417
       558         1        2.00000       68.99090        9.02597        3.20694
       559         1        2.00000       69.14272       18.61511        0.76424
       560         1        2.00000       69.24255        7.30696        5.64235
       561         1        2.00000       69.38240       16.88834        3.19394
       562         1        2.00000       69.48766        5.64522        0.76639
       563         1        2.00000       69.61656       15.16351        5.62742
       564         1        2.00000       69.73196        3.92452        3.20296
       565         1        2.00000       69.85160       13.50195        0.75578
       566         1        2.00000       69.97931        2.20480        5.64168
       567         1        2.00000       70.09216       11.78413        3.19804
       568         1        2.00000       70.23272        0.54410        0.76916
       569         1        2.00000       70.34086       10.06739        5.63985
       570         1        2.00000       70.48597       19.66038        3.20293
       571         1        2.00000       70.59171        8.40868        0.76758
       572         1        2.00000       70.73148       17.93584        5.63457
       573         1        2.00000       70.83906        6.68863        3.20339
       574         1        2.00000       70.97099       16.27080        0.75731
       575         1        2.00000       71.08448        4.96806        5.63965
       576         1        2.00000       71.20883       14.54849        3.19363
       577         1        2.00000       71.33055        3.30729        0.76671
       578         1        2.00000       71.44883       12.82864        5.63302
       579         1        2.00000       71.57949        1.58710        3.20436
       580         1        2.00000       71.69337       11.16963        0.76322
       581         1        2.00000       71.83082       20.70447        5.64013
       582         1        2.00000       71.94183        9.45124        3.20232
       583         1        2.00000       72.07912       19.04116        0.76338
       584         1        2.00000       72.18982        7.73182        5.63945
       585         1        2.00000       72.32239       17.31771        3.19693
       586         1        2.00000       72.43604        6.07094        0.76562
       587         1        2.00000       72.56311       15.59506        5.63221
       588         1        2.00000       72.68202        4.35063        3.20257
       589         1        2.00000       72.80390       13.93334        0.75935
       590         1        2.00000       72.92921        2.63038        5.63986
       591         1        2.00000       73.04693       12.21363        3.19830
       592         1        2.00000       73.17815        0.96912        0.76613
       593         1        2.00000       73.29315       10.49447        5.63724
       594         1        2.00000       73.42677       20.08604        3.20129
       595         1        2.00000       73.54058        8.83442        0.76464
       596         1        2.00000       73.67243       18.36364        5.63574
       597         1        2.00000       73.78728        7.11440        3.20159
       598         1        2.00000       73.91546       16.70061        0.76048
       599         1        2.00000       74.03350        5.39411        5.63850
       600         1        2.00000       74.15745       14.97899        3.19694
       601         1        2.00000       74.27997        3.73320        0.76521
       602         1        2.00000       74.40032       13.25836        5.63463
       603         1        2.00000       74.52739        2.01275        3.20213
       604         1        2.00000       74.64503       11.59774        0.76243
       605         1        2.00000       74.77537        0.29186        5.63827
       606         1        2.00000       74.89150        9.87794        3.20020
       607         1        2.00000       75.02207       19.46816        0.76331
       608         1        2.00000       75.13836        8.15792        5.63739
       609         1        2.00000       75.26670       17.74630        3.19876
       610         1        2.00000       75.38474        6.49704        0.76399
       611         1        2.00000       75.50989       16.02464        5.63487
       612         1        2.00000       75.63105        4.77675        3.20102
       613         1        2.00000       75.75292       14.36286        0.76141
       614         1        2.00000       75.87775        3.05639        5.63802
       615         1        2.00000       75.99699       12.64221        3.19877
       616         1        2.00000       76.12493        1.39520        0.76431
       617         1        2.00000       76.24265       10.92186        5.63614
       618         1        2.00000       76.37188       20.51273        3.20049
       619         1        2.00000       76.48920        9.26095        0.76285
       620         1        2.00000       76.61746       18.79149        5.63650
       621         1        2.00000       76.73582        7.54066        3.19982
       622         1        2.00000       76.86161       17.12947        0.76237
       623         1        2.00000       76.98229        5.82033        5.63684
       624         1        2.00000       77.10504       15.40820        3.19900
       625         1        2.00000       77.22859        4.15938        0.76349
       626         1        2.00000       77.34879       13.68710        5.63582
       627         1        2.00000       77.47529        2.43899        3.20038
       628         1        2.00000       77.59365       12.02555        0.76226
       629         1        2.00000       77.72216        0.71849        5.63706
       630         1        2.00000       77.83988       10.30485        3.19895
       631         1        2.00000       77.96838       19.89560        0.76325
       632         1        2.00000       78.08666        8.58433        5.63572
       633         1        2.00000       78.21325       18.17471        3.19991
       634         1        2.00000       78.33336        6.92332        0.76227
       635         1        2.00000       78.45692       16.45361        5.63669
       636         1        2.00000       78.57975        5.20299        3.19931
       637         1        2.00000       78.70035       14.79166        0.76301
       638         1        2.00000       78.82613        3.48268        5.63630
       639         1        2.00000       78.94449       13.07029        3.19939
       640         1        2.00000       79.07276        1.82173        0.76284
       641         1        2.00000       79.19008       11.34903        5.63551
       642         1        2.00000       79.31938        0.10146        3.19982
       643         1        2.00000       79.43702        9.68749        0.76140
       644         1        2.00000       79.56497       19.21959        5.63702
       645         1        2.00000       79.68428        7.96693        3.19813
       646         1        2.00000       79.80903       17.55827        0.76404
       647         2       -2.00000        0.06573        6.27626        1.97996
       648         2       -2.00000        0.18696       15.80751        6.85602
       649         2       -2.00000        0.31203        4.55595        4.41699
       650         2       -2.00000        0.43015       14.14515        1.98194
       651         2       -2.00000        0.55842        2.83570        6.85394
       652         2       -2.00000        0.67470       12.42329        4.41751
       653         2       -2.00000        0.80528        1.17504        1.98069
       654         2       -2.00000        0.92140       10.70176        6.85302
       655         2       -2.00000        1.05182       20.29371        4.41838
       656         2       -2.00000        1.16947        9.04023        1.97885
       657         2       -2.00000        1.29645       18.57366        6.85639
       658         2       -2.00000        1.41689        7.31978        4.41580
       659         2       -2.00000        1.53940       16.91240        1.98369
       660         2       -2.00000        1.66335        5.59949        6.85291
       661         2       -2.00000        1.78139       15.19084        4.42031
       662         2       -2.00000        1.90950        3.93856        1.97943
       663         2       -2.00000        2.02434       13.46842        6.85551
       664         2       -2.00000        2.15628        2.21854        4.41636
       665         2       -2.00000        2.27001       11.80536        1.97968
       666         2       -2.00000        2.40370        0.49908        6.85408
       667         2       -2.00000        2.51871       10.08382        4.41490
       668         2       -2.00000        2.64985       19.67773        1.98257
       669         2       -2.00000        2.76765        8.36320        6.85159
       670         2       -2.00000        2.89288       17.95803        4.42152
       671         2       -2.00000        3.01475        6.70231        1.97852
       672         2       -2.00000        3.13375       16.23696        6.85903
       673         2       -2.00000        3.26074        4.98200        4.41548
       674         2       -2.00000        3.37438       14.57365        1.98401
       675         2       -2.00000        3.50696        3.26173        6.85202
       676         2       -2.00000        3.61773       12.85018        4.41765
       677         2       -2.00000        3.75494        1.60164        1.97876
       678         2       -2.00000        3.86595       11.12752        6.85134
       679         2       -2.00000        4.00348       20.72174        4.41782
       680         2       -2.00000        4.11729        9.46581        1.97678
       681         2       -2.00000        4.24803       19.00333        6.85836
       682         2       -2.00000        4.36631        7.74562        4.41444
       683         2       -2.00000        4.48810       17.34285        1.98737
       684         2       -2.00000        4.61237        6.02548        6.85188
       685         2       -2.00000        4.72586       15.62052        4.42371
       686         2       -2.00000        4.85772        4.36424        1.97778
       687         2       -2.00000        4.96530       13.89611        6.85688
       688         2       -2.00000        5.10514        2.64419        4.41360
       689         2       -2.00000        5.21096       12.23096        1.97823
       690         2       -2.00000        5.35600        0.92608        6.85171
       691         2       -2.00000        5.46422       10.50876        4.41206
       692         2       -2.00000        5.60470       20.10714        1.98311
       693         2       -2.00000        5.71755        8.78869        6.84992
       694         2       -2.00000        5.84525       18.38937        4.42534
       695         2       -2.00000        5.96489        7.12837        1.97827
       696         2       -2.00000        6.08030       16.66842        6.86407
       697         2       -2.00000        6.20912        5.40763        4.41484
       698         2       -2.00000        6.31446       15.00294        1.98720
       699         2       -2.00000        6.45422        3.68646        6.84930
       700         2       -2.00000        6.55406       13.27610        4.41698
       701         2       -2.00000        6.70580        2.02678        1.97438
       702         2       -2.00000        6.80611       11.55157        6.84753
       703         2       -2.00000        6.96129        0.31148        4.41545
       704         2       -2.00000        7.06679        9.89057        1.97368
       705         2       -2.00000        7.20624       19.43496        6.86151
       706         2       -2.00000        7.31861        8.17168        4.41471
       707         2       -2.00000        7.43960       17.77640        1.99402
       708         2       -2.00000        7.56179        6.45178        6.85339
       709         2       -2.00000        7.66706       16.05243        4.42963
       710         2       -2.00000        7.80355        4.78892        1.97666
       711         2       -2.00000        7.89771       14.32356        6.85798
       712         2       -2.00000        8.05193        3.06682        4.40795
       713         2       -2.00000        8.14273       12.65373        1.97363
       714         2       -2.00000        8.31293        1.35126        6.84482
       715         2       -2.00000        8.40837       10.93168        4.40561
       716         2       -2.00000        8.57105       20.53760        1.98352
       717         2       -2.00000        8.67288        9.21469        6.84968
       718         2       -2.00000        8.80577       18.82494        4.43327
       719         2       -2.00000        8.91815        7.55626        1.98283
       720         2       -2.00000        9.02700       17.10403        6.87414
       721         2       -2.00000        9.15526        5.83390        4.41764
       722         2       -2.00000        9.24567       15.43358        1.99142
       723         2       -2.00000        9.39470        4.10767        6.84478
       724         2       -2.00000        9.47560       13.69862        4.41254
       725         2       -2.00000        9.65530        2.44744        1.96281
       726         2       -2.00000        9.73732       11.97135        6.83693
       727         2       -2.00000        9.93459        0.73783        4.40873
       728         2       -2.00000       10.02484       10.31430        1.96871
       729         2       -2.00000       10.18193       19.86971        6.86891
       730         2       -2.00000       10.28017        8.60019        4.42169
       731         2       -2.00000       10.39861       18.21577        2.01033
       732         2       -2.00000       10.51058        6.88330        6.86392
       733         2       -2.00000       10.60098       16.48937        4.43969
       734         2       -2.00000       10.74019        5.21226        1.97788
       735         2       -2.00000       10.81175       14.74821        6.85585
       736         2       -2.00000       10.98609        3.48289        4.39191
       737         2       -2.00000       11.05326       13.06854        1.95722
       738         2       -2.00000       11.27736        1.76732        6.82679
       739         2       -2.00000       11.35299       11.34785        4.39029
       740         2       -2.00000       11.56799        0.13203        1.98443
       741         2       -2.00000       11.64850        9.64396        6.85550
       742         2       -2.00000       11.78826       19.26674        4.46002
       743         2       -2.00000       11.88082        7.99337        2.00782
       744         2       -2.00000       11.97546       17.54550        6.89596
       745         2       -2.00000       12.09398        6.26257        4.42947
       746         2       -2.00000       12.15852       15.86095        1.99357
       747         2       -2.00000       12.30850        4.52860        6.83295
       748         2       -2.00000       12.36193       14.11566        4.39501
       749         2       -2.00000       12.59298        2.84862        1.92930
       750         2       -2.00000       12.64937       12.37295        6.80567
       751         2       -2.00000       12.94870        1.16652        4.38469
       752         2       -2.00000       13.01962       10.74098        1.95653
       753         2       -2.00000       13.20874       20.30617        6.91524
       754         2       -2.00000       13.27295        9.03946        4.46646
       755         2       -2.00000       13.37326       18.65618        2.04994
       756         2       -2.00000       13.45928        7.31729        6.90306
       757         2       -2.00000       13.52125       16.91728        4.45964
       758         2       -2.00000       13.64776        5.64071        1.97894
       759         2       -2.00000       13.68921       15.16237        6.84044
       760         2       -2.00000       13.87729        3.85949        4.34730
       761         2       -2.00000       13.91331       13.44022        1.90853
       762         2       -2.00000       14.22966        2.20187        6.74409
       763         2       -2.00000       14.29108       11.78591        4.31838
       764         2       -2.00000       14.67762        0.54347        2.09898
       765         2       -2.00000       14.70374       10.07220        6.95901
       766         2       -2.00000       14.82090       19.70128        4.53831
       767         2       -2.00000       14.87521        8.42944        2.08696
       768         2       -2.00000       14.92800       17.95293        6.93018
       769         2       -2.00000       15.00723        6.69479        4.46733
       770         2       -2.00000       15.03414       16.26022        2.00575
       771         2       -2.00000       15.16688        4.87864        6.80490
       772         2       -2.00000       15.18908       14.45963        4.35441
       773         2       -2.00000       15.45192        3.25456        1.84811
       774         2       -2.00000       15.49536       12.77743        6.71534
       775         2       -2.00000       16.30799       11.10162        2.26597
       776         2       -2.00000       16.31350        1.51461        4.74063
       777         2       -2.00000       16.34409       20.67432        7.04686
       778         2       -2.00000       16.35375        9.44614        4.59187
       779         2       -2.00000       16.36438       18.97301        2.09368
       780         2       -2.00000       16.37859        7.69947        6.96688
       781         2       -2.00000       16.39680       17.26509        4.49572
       782         2       -2.00000       16.50326        5.94137        2.02201
       783         2       -2.00000       16.51772       15.45682        6.86548
       784         2       -2.00000       16.60669        4.25885        4.32426
       785         2       -2.00000       16.61867       13.83164        1.86070
       786         2       -2.00000       17.88213        0.67759        2.22950
       787         2       -2.00000       17.88213        2.71254        0.38465
       788         2       -2.00000       17.88213       19.82417        4.59899
       789         2       -2.00000       17.88213        5.31874        6.99517
       790         2       -2.00000       17.88213       18.11905        6.96120
       791         2       -2.00000       17.88213        6.93866        4.50635
       792         2       -2.00000       17.88213       16.50289        2.03144
       793         2       -2.00000       17.88213        8.59193        2.15211
       794         2       -2.00000       17.88213       10.25133        7.10057
       795         2       -2.00000       17.88213       14.88465        4.52973
       796         2       -2.00000       17.88221       12.21413        5.17491
       797         2       -2.00000       19.14560       13.83164        1.86087
       798         2       -2.00000       19.15758        4.25885        4.32442
       799         2       -2.00000       19.24663       15.45680        6.86558
       800         2       -2.00000       19.26109        5.94135        2.02211
       801         2       -2.00000       19.36747       17.26507        4.49583
       802         2       -2.00000       19.38567        7.69945        6.96697
       803         2       -2.00000       19.39997       18.97297        2.09377
       804         2       -2.00000       19.41059        9.44610        4.59195
       805         2       -2.00000       19.42026       20.67428        7.04694
       806         2       -2.00000       19.45084        1.51459        4.74068
       807         2       -2.00000       19.45636       11.10160        2.26601
       808         2       -2.00000       20.26882       12.77740        6.71558
       809         2       -2.00000       20.31227        3.25452        1.84834
       810         2       -2.00000       20.57519       14.45957        4.35462
       811         2       -2.00000       20.59739        4.87859        6.80510
       812         2       -2.00000       20.73021       16.26014        2.00595
       813         2       -2.00000       20.75704        6.69473        4.46752
       814         2       -2.00000       20.83627       17.95287        6.93038
       815         2       -2.00000       20.88906        8.42935        2.08714
       816         2       -2.00000       20.94337       19.70119        4.53851
       817         2       -2.00000       21.06061       10.07214        6.95919
       818         2       -2.00000       21.08672        0.54338        2.09918
       819         2       -2.00000       21.47311       11.78583        4.31869
       820         2       -2.00000       21.53453        2.20179        6.74439
       821         2       -2.00000       21.85095       13.44011        1.90883
       822         2       -2.00000       21.88697        3.85938        4.34759
       823         2       -2.00000       22.07513       15.16226        6.84073
       824         2       -2.00000       22.11650        5.64059        1.97922
       825         2       -2.00000       22.24301       16.91717        4.45992
       826         2       -2.00000       22.30499        7.31719        6.90333
       827         2       -2.00000       22.39100       18.65608        2.05023
       828         2       -2.00000       22.49131        9.03935        4.46675
       829         2       -2.00000       22.55552       20.30604        6.91555
       830         2       -2.00000       22.74456       10.74085        1.95686
       831         2       -2.00000       22.81556        1.16639        4.38504
       832         2       -2.00000       23.11482       12.37282        6.80600
       833         2       -2.00000       23.17120        2.84849        1.92965
       834         2       -2.00000       23.40233       14.11551        4.39536
       835         2       -2.00000       23.45576        4.52843        6.83330
       836         2       -2.00000       23.60575       15.86081        1.99393
       837         2       -2.00000       23.67028        6.26243        4.42982
       838         2       -2.00000       23.78888       17.54533        6.89633
       839         2       -2.00000       23.88344        7.99322        2.00819
       840         2       -2.00000       23.97601       19.26660        4.46040
       841         2       -2.00000       24.11577        9.64379        6.85588
       842         2       -2.00000       24.19627        0.13188        1.98484
       843         2       -2.00000       24.41119       11.34768        4.39069
       844         2       -2.00000       24.48682        1.76715        6.82720
       845         2       -2.00000       24.71101       13.06837        1.95763
       846         2       -2.00000       24.77817        3.48272        4.39233
       847         2       -2.00000       24.95252       14.74804        6.85627
       848         2       -2.00000       25.02408        5.21207        1.97831
       849         2       -2.00000       25.16328       16.48918        4.44013
       850         2       -2.00000       25.25369        6.88310        6.86436
       851         2       -2.00000       25.36566       18.21558        2.01078
       852         2       -2.00000       25.48410        8.60002        4.42214
       853         2       -2.00000       25.58233       19.86952        6.86938
       854         2       -2.00000       25.73943       10.31410        1.96917
       855         2       -2.00000       25.82968        0.73763        4.40920
       856         2       -2.00000       26.02694       11.97113        6.83739
       857         2       -2.00000       26.10897        2.44722        1.96329
       858         2       -2.00000       26.28866       13.69841        4.41302
       859         2       -2.00000       26.36957        4.10745        6.84527
       860         2       -2.00000       26.51859       15.43336        1.99192
       861         2       -2.00000       26.60900        5.83369        4.41814
       862         2       -2.00000       26.73726       17.10382        6.87466
       863         2       -2.00000       26.84612        7.55604        1.98334
       864         2       -2.00000       26.95849       18.82472        4.43380
       865         2       -2.00000       27.09139        9.21446        6.85020
       866         2       -2.00000       27.19314       20.53737        1.98406
       867         2       -2.00000       27.35590       10.93145        4.40615
       868         2       -2.00000       27.45126        1.35103        6.84537
       869         2       -2.00000       27.62153       12.65349        1.97417
       870         2       -2.00000       27.71234        3.06659        4.40850
       871         2       -2.00000       27.86656       14.32331        6.85854
       872         2       -2.00000       27.96064        4.78866        1.97722
       873         2       -2.00000       28.09721       16.05218        4.43021
       874         2       -2.00000       28.20239        6.45152        6.85396
       875         2       -2.00000       28.32466       17.77614        1.99462
       876         2       -2.00000       28.44566        8.17143        4.41528
       877         2       -2.00000       28.55795       19.43470        6.86213
       878         2       -2.00000       28.69748        9.89031        1.97427
       879         2       -2.00000       28.80298        0.31122        4.41606
       880         2       -2.00000       28.95816       11.55130        6.84814
       881         2       -2.00000       29.05847        2.02653        1.97499
       882         2       -2.00000       29.21021       13.27585        4.41761
       883         2       -2.00000       29.31004        3.68621        6.84992
       884         2       -2.00000       29.44981       15.00267        1.98786
       885         2       -2.00000       29.55507        5.40735        4.41546
       886         2       -2.00000       29.68397       16.66817        6.86475
       887         2       -2.00000       29.79938        7.12808        1.97890
       888         2       -2.00000       29.91901       18.38910        4.42603
       889         2       -2.00000       30.04672        8.78839        6.85057
       890         2       -2.00000       30.15957       20.10687        1.98381
       891         2       -2.00000       30.30005       10.50846        4.41272
       892         2       -2.00000       30.40827        0.92580        6.85240
       893         2       -2.00000       30.55330       12.23066        1.97892
       894         2       -2.00000       30.65904        2.64389        4.41428
       895         2       -2.00000       30.79897       13.89582        6.85760
       896         2       -2.00000       30.90655        4.36395        1.97845
       897         2       -2.00000       31.03840       15.62022        4.42447
       898         2       -2.00000       31.15189        6.02516        6.85256
       899         2       -2.00000       31.27616       17.34255        1.98816
       900         2       -2.00000       31.39788        7.74530        4.41512
       901         2       -2.00000       31.51624       19.00304        6.85915
       902         2       -2.00000       31.64690        9.46548        1.97748
       903         2       -2.00000       31.76078       20.72142        4.41861
       904         2       -2.00000       31.89831       11.12718        6.85207
       905         2       -2.00000       32.00924        1.60132        1.97951
       906         2       -2.00000       32.14653       12.84984        4.41841
       907         2       -2.00000       32.25731        3.26139        6.85275
       908         2       -2.00000       32.38988       14.57333        1.98483
       909         2       -2.00000       32.50353        4.98166        4.41620
       910         2       -2.00000       32.63052       16.23662        6.85993
       911         2       -2.00000       32.74952        6.70197        1.97923
       912         2       -2.00000       32.87131       17.95771        4.42241
       913         2       -2.00000       32.99662        8.36286        6.85232
       914         2       -2.00000       33.11434       19.67741        1.98348
       915         2       -2.00000       33.24556       10.08348        4.41565
       916         2       -2.00000       33.36056        0.49876        6.85493
       917         2       -2.00000       33.49418       11.80500        1.98048
       918         2       -2.00000       33.60799        2.21818        4.41716
       919         2       -2.00000       33.73992       13.46803        6.85637
       920         2       -2.00000       33.85477        3.93822        1.98020
       921         2       -2.00000       33.98287       15.19043        4.42124
       922         2       -2.00000       34.10091        5.59913        6.85365
       923         2       -2.00000       34.22486       16.91205        1.98477
       924         2       -2.00000       34.34738        7.31942        4.41655
       925         2       -2.00000       34.46773       18.57334        6.85748
       926         2       -2.00000       34.59480        9.03987        1.97961
       927         2       -2.00000       34.71244       20.29331        4.41932
       928         2       -2.00000       34.84278       10.70138        6.85381
       929         2       -2.00000       34.95899        1.17468        1.98156
       930         2       -2.00000       35.08949       12.42290        4.41836
       931         2       -2.00000       35.20577        2.83534        6.85475
       932         2       -2.00000       35.33411       14.14477        1.98289
       933         2       -2.00000       35.45223        4.55558        4.41777
       934         2       -2.00000       35.57730       15.80706        6.85715
       935         2       -2.00000       35.69846        6.27590        1.98072
       936         2       -2.00000       35.82033       17.52820        4.42026
       937         2       -2.00000       35.94516        7.93688        6.85408
       938         2       -2.00000       36.06440       19.24885        1.98292
       939         2       -2.00000       36.19234        9.65744        4.41738
       940         2       -2.00000       36.31006        0.07140        6.85596
       941         2       -2.00000       36.43937       11.37833        1.98114
       942         2       -2.00000       36.55669        1.79167        4.41888
       943         2       -2.00000       36.68495       13.04023        6.85544
       944         2       -2.00000       36.80331        3.51198        1.98192
       945         2       -2.00000       36.92902       14.76160        4.41917
       946         2       -2.00000       37.04970        5.17295        6.85528
       947         2       -2.00000       37.17245       16.48288        1.98257
       948         2       -2.00000       37.29608        6.89328        4.41823
       949         2       -2.00000       37.41620       18.14464        6.85617
       950         2       -2.00000       37.54270        8.61367        1.98129
       951         2       -2.00000       37.66106       19.86553        4.41941
       952         2       -2.00000       37.78957       10.27480        6.85492
       953         2       -2.00000       37.90729        0.74779        1.98275
       954         2       -2.00000       38.03579       11.99551        4.41825
       955         2       -2.00000       38.15415        2.40895        6.85639
       956         2       -2.00000       38.28066       13.71642        1.98150
       957         2       -2.00000       38.40078        4.12934        4.41944
       958         2       -2.00000       38.52441       15.37816        6.85510
       959         2       -2.00000       38.64716        5.84967        1.98240
       960         2       -2.00000       38.76784       17.09945        4.41850
       961         2       -2.00000       38.89354        7.51062        6.85576
       962         2       -2.00000       39.01190       18.82081        1.98222
       963         2       -2.00000       39.14017        9.23093        4.41879
       964         2       -2.00000       39.25749       20.48271        6.85653
       965         2       -2.00000       39.38679       10.95120        1.98171
       966         2       -2.00000       39.50451        1.36516        4.42030
       967         2       -2.00000       39.63246       12.61219        6.85475
       968         2       -2.00000       39.75169        3.08572        1.98359
       969         2       -2.00000       39.87652       14.33284        4.41741
       970         2       -2.00000       39.99840        4.74672        6.85694
       971         2       -2.00000       40.11955       16.05400        1.98052
       972         2       -2.00000       40.24470        6.46704        4.41990
       973         2       -2.00000       40.36274       17.71630        6.85478
       974         2       -2.00000       40.49109        8.18728        1.98292
       975         2       -2.00000       40.60737       19.43816        4.41930
       976         2       -2.00000       40.73787        9.84794        6.85610
       977         2       -2.00000       40.85407        0.32122        1.98385
       978         2       -2.00000       40.98441       11.56776        4.41834
       979         2       -2.00000       41.10206        1.98275        6.85805
       980         2       -2.00000       41.22912       13.28772        1.98018
       981         2       -2.00000       41.34948        3.70320        4.42111
       982         2       -2.00000       41.47199       14.94901        6.85289
       983         2       -2.00000       41.59594        5.42349        1.98401
       984         2       -2.00000       41.71398       16.67063        4.41642
       985         2       -2.00000       41.84209        7.08440        6.85746
       986         2       -2.00000       41.95693       18.39303        1.98129
       987         2       -2.00000       42.08887        8.80444        4.42050
       988         2       -2.00000       42.20260       20.05606        6.85718
       989         2       -2.00000       42.33629       10.52386        1.98273
       990         2       -2.00000       42.45130        0.93914        4.42200
       991         2       -2.00000       42.58252       12.18365        6.85417
       992         2       -2.00000       42.70024        2.65976        1.98534
       993         2       -2.00000       42.82555       13.90336        4.41524
       994         2       -2.00000       42.94734        4.32065        6.85841
       995         2       -2.00000       43.06634       15.62444        1.97773
       996         2       -2.00000       43.19333        6.04096        4.42145
       997         2       -2.00000       43.30705       17.28775        6.85281
       998         2       -2.00000       43.43955        7.76123        1.98489
       999         2       -2.00000       43.55032       19.01122        4.41923
      1000         2       -2.00000       43.68761        9.42130        6.85813
      1001         2       -2.00000       43.79854       20.73388        1.98556
      1002         2       -2.00000       43.93607       11.13967        4.41903
      1003         2       -2.00000       44.04996        1.55715        6.86015
      1004         2       -2.00000       44.18062       12.85805        1.97848
      1005         2       -2.00000       44.29890        3.27734        4.42251
      1006         2       -2.00000       44.42069       14.51854        6.84947
      1007         2       -2.00000       44.54496        4.99748        1.98507
      1008         2       -2.00000       44.65845       16.24086        4.41316
      1009         2       -2.00000       44.79031        6.65870        6.85917
      1010         2       -2.00000       44.89789       17.96527        1.98002
      1011         2       -2.00000       45.03773        8.37875        4.42333
      1012         2       -2.00000       45.14355       19.63044        6.85870
      1013         2       -2.00000       45.28859       10.09684        1.98521
      1014         2       -2.00000       45.39681        0.51418        4.42489
      1015         2       -2.00000       45.53729       11.75424        6.85380
      1016         2       -2.00000       45.65014        2.23425        1.98703
      1017         2       -2.00000       45.77784       13.47201        4.41158
      1018         2       -2.00000       45.89748        3.89456        6.85870
      1019         2       -2.00000       46.01289       15.19294        1.97285
      1020         2       -2.00000       46.14179        5.61529        4.42213
      1021         2       -2.00000       46.24705       16.85844        6.84973
      1022         2       -2.00000       46.38681        7.33645        1.98767
      1023         2       -2.00000       46.48665       18.58526        4.41998
      1024         2       -2.00000       46.63839        8.99614        6.86259
      1025         2       -2.00000       46.73870       20.30979        1.98945
      1026         2       -2.00000       46.89388       10.71144        4.42152
      1027         2       -2.00000       46.99938        1.13235        6.86331
      1028         2       -2.00000       47.13890       12.42638        1.97545
      1029         2       -2.00000       47.25119        2.85123        4.42229
      1030         2       -2.00000       47.37219       14.08496        6.84294
      1031         2       -2.00000       47.49446        4.57112        1.98360
      1032         2       -2.00000       47.59965       15.80893        4.40735
      1033         2       -2.00000       47.73622        6.23400        6.86033
      1034         2       -2.00000       47.83030       17.53780        1.97901
      1035         2       -2.00000       47.98452        7.95608        4.42905
      1036         2       -2.00000       48.07532       19.20761        6.86338
      1037         2       -2.00000       48.24552        9.67164        1.99217
      1038         2       -2.00000       48.34096        0.09121        4.43140
      1039         2       -2.00000       48.50372       11.32374        6.85348
      1040         2       -2.00000       48.60547        1.80820        1.98734
      1041         2       -2.00000       48.73836       13.03638        4.40373
      1042         2       -2.00000       48.85073        3.46664        6.85419
      1043         2       -2.00000       48.95959       14.75729        1.96287
      1044         2       -2.00000       49.08785        5.18900        4.41938
      1045         2       -2.00000       49.17826       16.42776        6.84559
      1046         2       -2.00000       49.32729        6.91521        1.99225
      1047         2       -2.00000       49.40819       18.16272        4.42449
      1048         2       -2.00000       49.58789        8.57544        6.87422
      1049         2       -2.00000       49.66991       19.88999        2.00010
      1050         2       -2.00000       49.86718       10.28505        4.42830
      1051         2       -2.00000       49.95743        0.70858        6.86833
      1052         2       -2.00000       50.11452       11.99161        1.96811
      1053         2       -2.00000       50.21276        2.42269        4.41535
      1054         2       -2.00000       50.33120       13.64555        6.82669
      1055         2       -2.00000       50.44317        4.13958        1.97311
      1056         2       -2.00000       50.53357       15.37194        4.39734
      1057         2       -2.00000       50.67278        5.81061        6.85916
      1058         2       -2.00000       50.74434       17.11311        1.98119
      1059         2       -2.00000       50.91868        7.53999        4.44514
      1060         2       -2.00000       50.98585       18.79277        6.87983
      1061         2       -2.00000       51.20995        9.25555        2.01027
      1062         2       -2.00000       51.28558       20.51347        4.44677
      1063         2       -2.00000       51.50066       10.89083        6.85261
      1064         2       -2.00000       51.58117        1.37892        1.98157
      1065         2       -2.00000       51.72085       12.59455        4.37702
      1066         2       -2.00000       51.81341        3.02949        6.82924
      1067         2       -2.00000       51.90805       14.31579        1.94109
      1068         2       -2.00000       52.02665        4.76028        4.40760
      1069         2       -2.00000       52.09110       16.00034        6.84348
      1070         2       -2.00000       52.24109        6.49428        2.00412
      1071         2       -2.00000       52.29452       17.74564        4.44206
      1072         2       -2.00000       52.52565        8.17424        6.90777
      1073         2       -2.00000       52.58196       19.48837        2.03141
      1074         2       -2.00000       52.88129        9.85633        4.45238
      1075         2       -2.00000       52.95221        0.28188        6.88056
      1076         2       -2.00000       53.14141       11.55513        1.92182
      1077         2       -2.00000       53.20554        1.98340        4.37063
      1078         2       -2.00000       53.30585       13.20512        6.78712
      1079         2       -2.00000       53.39187        3.70556        1.93403
      1080         2       -2.00000       53.45384       14.94402        4.37743
      1081         2       -2.00000       53.58035        5.38214        6.85815
      1082         2       -2.00000       53.62172       16.69893        1.99664
      1083         2       -2.00000       53.80988        7.16337        4.48979
      1084         2       -2.00000       53.84590       18.42108        6.92856
      1085         2       -2.00000       54.16225        8.82098        2.09300
      1086         2       -2.00000       54.22366       20.07536        4.51871
      1087         2       -2.00000       54.61021       10.47939        6.73811
      1088         2       -2.00000       54.63633        0.95065        1.87809
      1089         2       -2.00000       54.75349       12.16002        4.29878
      1090         2       -2.00000       54.80780        2.59342        6.75015
      1091         2       -2.00000       54.86059       13.90835        1.90691
      1092         2       -2.00000       54.93982        4.32804        4.36978
      1093         2       -2.00000       54.96673       15.60107        6.83135
      1094         2       -2.00000       55.09947        6.14420        2.03221
      1095         2       -2.00000       55.12167       17.40164        4.48269
      1096         2       -2.00000       55.38451        7.76829        6.98900
      1097         2       -2.00000       55.42795       19.08385        2.12176
      1098         2       -2.00000       56.24058       20.75966        6.57116
      1099         2       -2.00000       56.24609        9.50824        4.09649
      1100         2       -2.00000       56.27668       11.18698        1.79027
      1101         2       -2.00000       56.28634        1.57671        4.24525
      1102         2       -2.00000       56.29696       12.88829        6.74344
      1103         2       -2.00000       56.31118        3.32338        1.87025
      1104         2       -2.00000       56.32939       14.59619        4.34140
      1105         2       -2.00000       56.43585        5.08146        6.81511
      1106         2       -2.00000       56.45031       16.40445        1.97164
      1107         2       -2.00000       56.53928        6.76398        4.51286
      1108         2       -2.00000       56.55126       18.02964        6.97642
      1109         2       -2.00000       57.81472        4.08418        4.33079
      1110         2       -2.00000       57.81472        2.43091        6.68503
      1111         2       -2.00000       57.81472        5.70411        1.84197
      1112         2       -2.00000       57.81472        0.77153        1.73657
      1113         2       -2.00000       57.81480        8.36965        1.14212
      1114         2       -2.00000       57.81472       10.34527        6.60765
      1115         2       -2.00000       57.81480       19.64715        3.66222
      1116         2       -2.00000       57.81472       12.03713        4.23815
      1117         2       -2.00000       57.81472       16.97665        4.30741
      1118         2       -2.00000       57.81472       13.74224        1.87594
      1119         2       -2.00000       57.81472       15.35841        6.80570
      1120         2       -2.00000       59.07819       18.02966        6.97628
      1121         2       -2.00000       59.09017        6.76398        4.51272
      1122         2       -2.00000       59.17922       16.40450        1.97156
      1123         2       -2.00000       59.19359        5.08150        6.81503
      1124         2       -2.00000       59.30006       14.59623        4.34133
      1125         2       -2.00000       59.31826        3.32340        1.87018
      1126         2       -2.00000       59.33256       12.88833        6.74339
      1127         2       -2.00000       59.34318        1.57673        4.24520
      1128         2       -2.00000       59.35285       11.18702        1.79023
      1129         2       -2.00000       59.38343        9.50824        4.09649
      1130         2       -2.00000       59.38902       20.75968        6.57113
      1131         2       -2.00000       60.20141       19.08389        2.12156
      1132         2       -2.00000       60.24486        7.76831        6.98879
      1133         2       -2.00000       60.50778       17.40171        4.48252
      1134         2       -2.00000       60.52998        6.14424        2.03203
      1135         2       -2.00000       60.66279       15.60114        6.83121
      1136         2       -2.00000       60.68963        4.32813        4.36963
      1137         2       -2.00000       60.76886       13.90843        1.90679
      1138         2       -2.00000       60.82165        2.59350        6.75001
      1139         2       -2.00000       60.87595       12.16008        4.29866
      1140         2       -2.00000       60.99320        0.95072        1.87795
      1141         2       -2.00000       61.01931       10.47945        6.73798
      1142         2       -2.00000       61.40570       20.07547        4.51844
      1143         2       -2.00000       61.46712        8.82105        2.09273
      1144         2       -2.00000       61.78354       18.42117        6.92830
      1145         2       -2.00000       61.81956        7.16345        4.48954
      1146         2       -2.00000       62.00772       16.69901        1.99641
      1147         2       -2.00000       62.04909        5.38225        6.85792
      1148         2       -2.00000       62.17560       14.94413        4.37722
      1149         2       -2.00000       62.23758        3.70567        1.93381
      1150         2       -2.00000       62.32359       13.20522        6.78692
      1151         2       -2.00000       62.42390        1.98351        4.37038
      1152         2       -2.00000       62.48811       11.55523        1.92161
      1153         2       -2.00000       62.67715        0.28198        6.88026
      1154         2       -2.00000       62.74807        9.85644        4.45208
      1155         2       -2.00000       63.04741       19.48848        2.03111
      1156         2       -2.00000       63.10379        8.17434        6.90746
      1157         2       -2.00000       63.33492       17.74577        4.44176
      1158         2       -2.00000       63.38835        6.49441        2.00383
      1159         2       -2.00000       63.53834       16.00047        6.84319
      1160         2       -2.00000       63.60287        4.76043        4.40731
      1161         2       -2.00000       63.72139       14.31594        1.94080
      1162         2       -2.00000       63.81603        3.02964        6.82894
      1163         2       -2.00000       63.90860       12.59470        4.37672
      1164         2       -2.00000       64.04836        1.37905        1.98124
      1165         2       -2.00000       64.12878       10.89098        6.85228
      1166         2       -2.00000       64.34378       20.51360        4.44641
      1167         2       -2.00000       64.41941        9.25568        2.00991
      1168         2       -2.00000       64.64351       18.79292        6.87947
      1169         2       -2.00000       64.71076        7.54014        4.44479
      1170         2       -2.00000       64.88511       17.11326        1.98083
      1171         2       -2.00000       64.95667        5.81078        6.85881
      1172         2       -2.00000       65.09587       15.37211        4.39697
      1173         2       -2.00000       65.18628        4.13975        1.97276
      1174         2       -2.00000       65.29825       13.64570        6.82632
      1175         2       -2.00000       65.41669        2.42283        4.41497
      1176         2       -2.00000       65.51492       11.99178        1.96773
      1177         2       -2.00000       65.67202        0.70875        6.86793
      1178         2       -2.00000       65.76227       10.28522        4.42789
      1179         2       -2.00000       65.95953       19.89016        1.99969
      1180         2       -2.00000       66.04147        8.57561        6.87381
      1181         2       -2.00000       66.22125       18.16289        4.42406
      1182         2       -2.00000       66.30207        6.91540        1.99184
      1183         2       -2.00000       66.45118       16.42793        6.84516
      1184         2       -2.00000       66.54159        5.18919        4.41896
      1185         2       -2.00000       66.66985       14.75748        1.96243
      1186         2       -2.00000       66.77871        3.46681        6.85376
      1187         2       -2.00000       66.89108       13.03657        4.40328
      1188         2       -2.00000       67.02398        1.80840        1.98689
      1189         2       -2.00000       67.12572       11.32393        6.85302
      1190         2       -2.00000       67.28841        0.09140        4.43093
      1191         2       -2.00000       67.38385        9.67183        1.99171
      1192         2       -2.00000       67.55404       19.20783        6.86289
      1193         2       -2.00000       67.64493        7.95627        4.42858
      1194         2       -2.00000       67.79915       17.53799        1.97852
      1195         2       -2.00000       67.89323        6.23421        6.85987
      1196         2       -2.00000       68.02980       15.80912        4.40684
      1197         2       -2.00000       68.13498        4.57133        1.98312
      1198         2       -2.00000       68.25725       14.08517        6.84243
      1199         2       -2.00000       68.37825        2.85145        4.42178
      1200         2       -2.00000       68.49054       12.42660        1.97493
      1201         2       -2.00000       68.63007        1.13256        6.86279
      1202         2       -2.00000       68.73549       10.71165        4.42099
      1203         2       -2.00000       68.89075       20.31002        1.98891
      1204         2       -2.00000       68.99098        8.99635        6.86207
      1205         2       -2.00000       69.14280       18.58549        4.41944
      1206         2       -2.00000       69.24263        7.33669        1.98714
      1207         2       -2.00000       69.38240       16.85867        6.84918
      1208         2       -2.00000       69.48766        5.61552        4.42159
      1209         2       -2.00000       69.61656       15.19317        1.97229
      1210         2       -2.00000       69.73196        3.89480        6.85815
      1211         2       -2.00000       69.85160       13.47224        4.41100
      1212         2       -2.00000       69.97931        2.23450        1.98647
      1213         2       -2.00000       70.09208       11.75447        6.85322
      1214         2       -2.00000       70.23264        0.51442        4.42431
      1215         2       -2.00000       70.34078       10.09709        1.98464
      1216         2       -2.00000       70.48589       19.63068        6.85810
      1217         2       -2.00000       70.59163        8.37900        4.42275
      1218         2       -2.00000       70.73156       17.96552        1.97942
      1219         2       -2.00000       70.83914        6.65895        6.85858
      1220         2       -2.00000       70.97099       16.24112        4.41254
      1221         2       -2.00000       71.08448        4.99774        1.98447
      1222         2       -2.00000       71.20875       14.51879        6.84885
      1223         2       -2.00000       71.33047        3.27759        4.42189
      1224         2       -2.00000       71.44883       12.85830        1.97785
      1225         2       -2.00000       71.57949        1.55742        6.85952
      1226         2       -2.00000       71.69329       11.13992        4.41839
      1227         2       -2.00000       71.83090       20.73416        1.98492
      1228         2       -2.00000       71.94183        9.42157        6.85750
      1229         2       -2.00000       72.07912       19.01150        4.41857
      1230         2       -2.00000       72.18990        7.76150        1.98426
      1231         2       -2.00000       72.32239       17.28803        6.85214
      1232         2       -2.00000       72.43612        6.04124        4.42080
      1233         2       -2.00000       72.56311       15.62472        1.97705
      1234         2       -2.00000       72.68210        4.32093        6.85775
      1235         2       -2.00000       72.80390       13.90365        4.41456
      1236         2       -2.00000       72.92921        2.66006        1.98466
      1237         2       -2.00000       73.04693       12.18395        6.85349
      1238         2       -2.00000       73.17815        0.93944        4.42131
      1239         2       -2.00000       73.29307       10.52416        1.98205
      1240         2       -2.00000       73.42677       20.05636        6.85647
      1241         2       -2.00000       73.54058        8.80476        4.41982
      1242         2       -2.00000       73.67251       18.39333        1.98056
      1243         2       -2.00000       73.78736        7.08472        6.85677
      1244         2       -2.00000       73.91546       16.67093        4.41568
      1245         2       -2.00000       74.03350        5.42379        1.98331
      1246         2       -2.00000       74.15745       14.94931        6.85214
      1247         2       -2.00000       74.27997        3.70352        4.42040
      1248         2       -2.00000       74.40024       13.28804        1.97945
      1249         2       -2.00000       74.52739        1.98306        6.85731
      1250         2       -2.00000       74.64503       11.56806        4.41761
      1251         2       -2.00000       74.77537        0.32154        1.98309
      1252         2       -2.00000       74.89150        9.84826        6.85539
      1253         2       -2.00000       75.02207       19.43848        4.41849
      1254         2       -2.00000       75.13836        8.18760        1.98221
      1255         2       -2.00000       75.26670       17.71662        6.85395
      1256         2       -2.00000       75.38474        6.46735        4.41918
      1257         2       -2.00000       75.50989       16.05432        1.97969
      1258         2       -2.00000       75.63105        4.74706        6.85620
      1259         2       -2.00000       75.75292       14.33318        4.41660
      1260         2       -2.00000       75.87775        3.08608        1.98282
      1261         2       -2.00000       75.99699       12.61253        6.85397
      1262         2       -2.00000       76.12493        1.36552        4.41950
      1263         2       -2.00000       76.24257       10.95154        1.98095
      1264         2       -2.00000       76.37196       20.48305        6.85568
      1265         2       -2.00000       76.48920        9.23127        4.41805
      1266         2       -2.00000       76.61754       18.82115        1.98130
      1267         2       -2.00000       76.73590        7.51098        6.85501
      1268         2       -2.00000       76.86161       17.09979        4.41759
      1269         2       -2.00000       76.98221        5.85001        1.98165
      1270         2       -2.00000       77.10504       15.37850        6.85419
      1271         2       -2.00000       77.22859        4.12970        4.41867
      1272         2       -2.00000       77.34879       13.71676        1.98064
      1273         2       -2.00000       77.47529        2.40931        6.85557
      1274         2       -2.00000       77.59365       11.99587        4.41744
      1275         2       -2.00000       77.72216        0.74818        1.98187
      1276         2       -2.00000       77.83980       10.27517        6.85414
      1277         2       -2.00000       77.96838       19.86596        4.41847
      1278         2       -2.00000       78.08666        8.61403        1.98053
      1279         2       -2.00000       78.21325       18.14498        6.85508
      1280         2       -2.00000       78.33336        6.89364        4.41748
      1281         2       -2.00000       78.45692       16.48323        1.98148
      1282         2       -2.00000       78.57975        5.17331        6.85450
      1283         2       -2.00000       78.70035       14.76202        4.41822
      1284         2       -2.00000       78.82613        3.51236        1.98111
      1285         2       -2.00000       78.94449       13.04061        6.85457
      1286         2       -2.00000       79.07276        1.79205        4.41802
      1287         2       -2.00000       79.19008       11.37871        1.98032
      1288         2       -2.00000       79.31938        0.07180        6.85501
      1289         2       -2.00000       79.43702        9.65780        4.41659
      1290         2       -2.00000       79.56497       19.24932        1.98179
      1291         2       -2.00000       79.68428        7.93724        6.85332
      1292         2       -2.00000       79.80903       17.52880        4.41854
