# Supplementary material for: Quantitative prediction of grain boundary thermal conductivities from local atomic environments
Source: Nat Commun. 2020 Apr 15;11:1854. doi: 10.1038/s41467-020-15619-9 (PMC7160158; doi:10.1038/s41467-020-15619-9)
Supplement: Supplementary file 4 — Supplementary Data 1 [file 41467_2020_15619_MOESM4_ESM.zip › MgO_GBs/sym_tilt/standard_pressure/111/s183_13_-14_1.lmp]

LAMMPS data file

      1444          atoms
         0          bonds
         0         angles
         0      dihedrals
         0      impropers
         2     atom types
         0     bond types
         0    angle types
         0 dihedral types
         0 improper types

      0.0000000     79.7492820 xlo xhi
      0.0000000     23.2627080 ylo yhi
      0.0000000      7.3041865 zlo zhi
      0.0000000      0.0000000     -0.0399892 xy xz yz

Masses

1                24.30500 # Mg
2                15.99940 # O

Atoms

         1         1        2.00000        0.07847       10.83443        0.04050
         2         1        2.00000        0.17936        9.10224        2.47146
         3         1        2.00000        0.28287        7.37222        4.90495
         4         1        2.00000        0.39021        5.68444        0.03708
         5         1        2.00000        0.50178        3.95864        2.47604
         6         1        2.00000        0.61710        2.23417        4.91694
         7         1        2.00000        0.73513        0.55001        0.05434
         8         1        2.00000        0.85435       22.08777        2.49496
         9         1        2.00000        0.97270       20.36110        4.93324
        10         1        2.00000        1.08810       18.67218        0.06440
        11         1        2.00000        1.19911       16.94107        2.49703
        12         1        2.00000        1.30581       15.20830        4.92759
        13         1        2.00000        1.40893       13.51451        0.05274
        14         1        2.00000        1.51037       11.78054        2.48176
        15         1        2.00000        1.61197       10.04714        4.91139
        16         1        2.00000        1.71573        8.35499        0.03830
        17         1        2.00000        1.82299        6.62460        2.47155
        18         1        2.00000        1.93432        4.89620        4.90735
        19         1        2.00000        2.04940        3.20968        0.04151
        20         1        2.00000        2.16687        1.48455        2.48182
        21         1        2.00000        2.28522       23.02262        4.92290
        22         1        2.00000        2.40277       21.33749        0.05903
        23         1        2.00000        2.51776       19.61098        2.49737
        24         1        2.00000        2.62909       17.88258        4.93320
        25         1        2.00000        2.73636       16.19218        0.06230
        26         1        2.00000        2.84003       14.46003        2.49344
        27         1        2.00000        2.94163       12.72664        4.92310
        28         1        2.00000        3.04307       11.03264        0.04792
        29         1        2.00000        3.14627        9.29887        2.47721
        30         1        2.00000        3.25289        7.56608        4.90773
        31         1        2.00000        3.36398        5.87499        0.03616
        32         1        2.00000        3.47938        4.14607        2.47149
        33         1        2.00000        3.59773        2.41940        4.90975
        34         1        2.00000        3.71695        0.73445        0.04619
        35         1        2.00000        3.83498       22.27301        2.48778
        36         1        2.00000        3.95030       20.54853        4.92868
        37         1        2.00000        4.06187       18.86273        0.06347
        38         1        2.00000        4.16921       17.13495        2.49980
        39         1        2.00000        4.27273       15.40494        4.93332
        40         1        2.00000        4.37361       13.71273        0.06014
        41         1        2.00000        4.47378       11.97881        2.48926
        42         1        2.00000        4.57538       10.24391        4.91740
        43         1        2.00000        4.68049        8.54900        0.04145
        44         1        2.00000        4.79062        6.81515        2.47095
        45         1        2.00000        4.90618        5.08339        4.90291
        46         1        2.00000        5.02612        3.39447        0.03413
        47         1        2.00000        5.14790        1.66849        2.47332
        48         1        2.00000        5.26832       23.20746        4.91539
        49         1        2.00000        5.38515       21.52469        0.05420
        50         1        2.00000        5.49760       19.80146        2.49623
        51         1        2.00000        5.60510       18.07657        4.93584
        52         1        2.00000        5.70805       16.38914        0.06803
        53         1        2.00000        5.80742       14.65882        2.50101
        54         1        2.00000        5.90535       12.92566        4.93096
        55         1        2.00000        6.00416       11.23026        0.05449
        56         1        2.00000        6.10640        9.49358        2.48103
        57         1        2.00000        6.21430        7.75700        4.90773
        58         1        2.00000        6.32914        6.06195        0.03196
        59         1        2.00000        6.45052        4.32994        2.46373
        60         1        2.00000        6.57605        2.60197        4.90032
        61         1        2.00000        6.70109        0.91786        0.03764
        62         1        2.00000        6.82151       22.45909        2.48225
        63         1        2.00000        6.93619       20.73843        4.92724
        64         1        2.00000        7.04465       19.05670        0.06616
        65         1        2.00000        7.14705       17.33247        2.50583
        66         1        2.00000        7.24458       15.60474        4.94133
        67         1        2.00000        7.33933       13.91312        0.06857
        68         1        2.00000        7.43407       12.17794        2.49654
        69         1        2.00000        7.53184       10.44011        4.92209
        70         1        2.00000        7.63575        8.74096        0.04236
        71         1        2.00000        7.74804        7.00238        2.46734
        72         1        2.00000        7.86950        5.26642        4.89502
        73         1        2.00000        7.99893        3.57514        0.02350
        74         1        2.00000        8.13084        1.84946        2.46297
        75         1        2.00000        8.25820        0.12857        4.90846
        76         1        2.00000        8.37726       21.71306        0.05219
        77         1        2.00000        8.48804       19.99488        2.49910
        78         1        2.00000        8.59067       18.27446        4.94248
        79         1        2.00000        8.68629       16.59012        0.07679
        80         1        2.00000        8.77729       14.86097        2.51018
        81         1        2.00000        8.86676       13.12690        4.93901
        82         1        2.00000        8.95848       11.42866        0.06009
        83         1        2.00000        9.05625        9.68751        2.48298
        84         1        2.00000        9.16335        7.94544        4.90510
        85         1        2.00000        9.28266        6.24483        0.02443
        86         1        2.00000        9.41408        4.50880        2.45211
        87         1        2.00000        9.55412        2.77979        4.88769
        88         1        2.00000        9.69273        1.09826        0.02830
        89         1        2.00000        9.82001       22.64465        2.47919
        90         1        2.00000        9.93556       20.93033        4.93041
        91         1        2.00000       10.03980       19.25439        0.07393
        92         1        2.00000       10.13406       17.53431        2.51580
        93         1        2.00000       10.22091       15.80856        4.95144
        94         1        2.00000       10.30417       14.11664        0.07734
        95         1        2.00000       10.38830       12.37899        2.50285
        96         1        2.00000       10.47762       10.63678        4.92498
        97         1        2.00000       10.57691        8.93177        0.04087
        98         1        2.00000       10.69023        7.18650        2.46063
        99         1        2.00000       10.82014        5.44454        4.88318
       100         1        2.00000       10.96696        3.74983        0.00856
       101         1        2.00000       11.12008        2.02552        2.45003
       102         1        2.00000       11.26275        0.31002        4.90356
       103         1        2.00000       11.38700       21.90228        0.05580
       104         1        2.00000       11.49538       20.19139        2.50895
       105         1        2.00000       11.58925       18.47643        4.95461
       106         1        2.00000       11.67203       16.79496        0.08832
       107         1        2.00000       11.74842       15.06609        2.51956
       108         1        2.00000       11.82347       13.33021        4.94561
       109         1        2.00000       11.90250       11.62815        0.06350
       110         1        2.00000       11.99094        9.88157        2.48233
       111         1        2.00000       12.09398        8.13243        4.89953
       112         1        2.00000       12.21783        6.42427        0.01302
       113         1        2.00000       12.36473        4.68173        2.43549
       114         1        2.00000       12.53300        2.95178        4.87037
       115         1        2.00000       12.70127        1.27471        0.01981
       116         1        2.00000       12.84147       22.82992        2.48323
       117         1        2.00000       12.95806       21.12480        4.94424
       118         1        2.00000       13.05360       19.45558        0.09009
       119         1        2.00000       13.13287       17.73885        2.52978
       120         1        2.00000       13.20162       16.01359        4.96160
       121         1        2.00000       13.26653       14.32023        0.08380
       122         1        2.00000       13.33360       12.57980        2.50595
       123         1        2.00000       13.40841       10.83372        4.92469
       124         1        2.00000       13.49796        9.12262        0.03625
       125         1        2.00000       13.60898        7.37008        2.44986
       126         1        2.00000       13.74822        5.61892        4.86601
       127         1        2.00000       13.92494        3.87983        7.29054
       128         1        2.00000       14.12296        2.19670        2.43471
       129         1        2.00000       14.29729        0.49145        4.90684
       130         1        2.00000       14.42856       22.09512        0.07731
       131         1        2.00000       14.52920       20.39095        2.53281
       132         1        2.00000       14.60496       18.67860        4.97306
       133         1        2.00000       14.66589       16.99656        0.09991
       134         1        2.00000       14.71996       15.26610        2.52552
       135         1        2.00000       14.77371       13.52837        4.94778
       136         1        2.00000       14.83377       11.82451        0.06282
       137         1        2.00000       14.90642       10.07486        2.47814
       138         1        2.00000       14.99813        8.32194        4.88985
       139         1        2.00000       15.12333        6.56376        7.30004
       140         1        2.00000       15.28778        4.85545        2.40759
       141         1        2.00000       15.51076        3.11880        4.84544
       142         1        2.00000       15.74681        1.45854        0.01427
       143         1        2.00000       15.90902       23.02242        2.52061
       144         1        2.00000       16.01772       21.32277        4.98277
       145         1        2.00000       16.09014       19.65265        0.11701
       146         1        2.00000       16.14317       17.93185        2.54419
       147         1        2.00000       16.18536       16.20282        4.96718
       148         1        2.00000       16.22579       14.50819        0.08458
       149         1        2.00000       16.27021       12.76926        2.50408
       150         1        2.00000       16.32372       11.02461        4.92085
       151         1        2.00000       16.39565        9.31435        0.02914
       152         1        2.00000       16.49542        7.55609        2.43274
       153         1        2.00000       16.63403        5.80436        4.83712
       154         1        2.00000       16.85996        4.04530        7.24755
       155         1        2.00000       17.14913        2.39590        2.39916
       156         1        2.00000       17.40608        0.68722        4.98155
       157         1        2.00000       17.52092       22.29321        0.14553
       158         1        2.00000       17.59150       20.58168        2.57446
       159         1        2.00000       17.63304       18.85398        4.99257
       160         1        2.00000       17.66351       17.16199        0.10656
       161         1        2.00000       17.69150       15.43189        2.52528
       162         1        2.00000       17.72021       13.70102        4.94456
       163         1        2.00000       17.75674       12.00368        0.05861
       164         1        2.00000       17.80451       10.26191        2.47203
       165         1        2.00000       17.87309        8.50960        4.88096
       166         1        2.00000       17.98554        6.75708        7.27330
       167         1        2.00000       18.15764        5.01978        2.35112
       168         1        2.00000       18.45462        3.35008        4.75968
       169         1        2.00000       18.95106        1.64316        0.20791
       170         1        2.00000       19.05497       23.22704        2.64821
       171         1        2.00000       19.10649       21.49681        5.04374
       172         1        2.00000       19.13058       19.79461        0.14495
       173         1        2.00000       19.15291       18.06269        2.55575
       174         1        2.00000       19.17181       16.33302        4.96901
       175         1        2.00000       19.18935       14.64439        0.08053
       176         1        2.00000       19.20730       12.92032        2.49725
       177         1        2.00000       19.22994       11.19690        4.91666
       178         1        2.00000       19.27596        9.49300        0.02546
       179         1        2.00000       19.34430        7.75762        2.42756
       180         1        2.00000       19.46217        5.96792        4.79432
       181         1        2.00000       19.71490        4.27949        7.16604
       182         1        2.00000       20.59948        2.56273        2.86866
       183         1        2.00000       20.60921        0.88501        5.17524
       184         1        2.00000       20.62364       22.40620        0.22465
       185         1        2.00000       20.63943       20.67554        2.61401
       186         1        2.00000       20.65307       18.94424        5.00993
       187         1        2.00000       20.66264       17.25117        0.11204
       188         1        2.00000       20.67125       15.52390        2.52406
       189         1        2.00000       20.67979       13.80022        4.93940
       190         1        2.00000       20.68904       12.11892        0.05105
       191         1        2.00000       20.69917       10.41240        2.46566
       192         1        2.00000       20.71049        8.70707        4.89106
       193         1        2.00000       20.80699        6.91204        7.28923
       194         1        2.00000       20.88299        5.27376        2.32196
       195         1        2.00000       22.16336        7.91962        2.44077
       196         1        2.00000       22.16336        9.58389        0.02974
       197         1        2.00000       22.16336       11.26031        4.91344
       198         1        2.00000       22.16336        6.29298        4.94519
       199         1        2.00000       22.16336       12.97529        2.49404
       200         1        2.00000       22.16336       14.69311        0.07859
       201         1        2.00000       22.16336       16.37898        4.97027
       202         1        2.00000       22.16336       18.10778        2.56248
       203         1        2.00000       22.16336       19.83967        0.16136
       204         1        2.00000       22.16336       21.54323        5.08041
       205         1        2.00000       22.16336        1.71041        0.36225
       206         1        2.00000       22.16336       -0.00476        2.72654
       207         1        2.00000       22.16336        3.66242        5.75599
       208         1        2.00000       23.44374        5.27376        2.32190
       209         1        2.00000       23.51974        6.91206        7.28920
       210         1        2.00000       23.61623        8.70707        4.89102
       211         1        2.00000       23.62756       10.41243        2.46562
       212         1        2.00000       23.63769       12.11892        0.05101
       213         1        2.00000       23.64694       13.80024        4.93937
       214         1        2.00000       23.65547       15.52393        2.52403
       215         1        2.00000       23.66408       17.25117        0.11201
       216         1        2.00000       23.67365       18.94426        5.00990
       217         1        2.00000       23.68729       20.67554        2.61398
       218         1        2.00000       23.70308       22.40620        0.22462
       219         1        2.00000       23.71752        0.88503        5.17522
       220         1        2.00000       23.72717        2.56273        2.86865
       221         1        2.00000       24.61182        4.27949        7.16595
       222         1        2.00000       24.86455        5.96795        4.79423
       223         1        2.00000       24.98242        7.75762        2.42748
       224         1        2.00000       25.05076        9.49302        0.02538
       225         1        2.00000       25.09678       11.19692        4.91659
       226         1        2.00000       25.11943       12.92035        2.49718
       227         1        2.00000       25.13737       14.64441        0.08046
       228         1        2.00000       25.15492       16.33306        4.96895
       229         1        2.00000       25.17382       18.06271        2.55569
       230         1        2.00000       25.19615       19.79463        0.14489
       231         1        2.00000       25.22023       21.49684        5.04368
       232         1        2.00000       25.27175       23.22706        2.64815
       233         1        2.00000       25.37558        1.64316        0.20787
       234         1        2.00000       25.87210        3.35011        4.75955
       235         1        2.00000       26.16917        5.01981        2.35100
       236         1        2.00000       26.34127        6.75710        7.27319
       237         1        2.00000       26.45363        8.50962        4.88085
       238         1        2.00000       26.52222       10.26195        2.47193
       239         1        2.00000       26.56999       12.00373        0.05851
       240         1        2.00000       26.60651       13.70104        4.94446
       241         1        2.00000       26.63522       15.43192        2.52518
       242         1        2.00000       26.66322       17.16204        0.10647
       243         1        2.00000       26.69368       18.85403        4.99248
       244         1        2.00000       26.73523       20.58171        2.57437
       245         1        2.00000       26.80581       22.29323        0.14543
       246         1        2.00000       26.92065        0.68724        4.98145
       247         1        2.00000       27.17760        2.39595        2.39900
       248         1        2.00000       27.46677        4.04535        7.24740
       249         1        2.00000       27.69270        5.80441        4.83699
       250         1        2.00000       27.83130        7.55613        2.43260
       251         1        2.00000       27.93107        9.31439        0.02900
       252         1        2.00000       28.00300       11.02466        4.92071
       253         1        2.00000       28.05652       12.76931        2.50395
       254         1        2.00000       28.10094       14.50823        0.08445
       255         1        2.00000       28.14137       16.20287        4.96705
       256         1        2.00000       28.18356       17.93190        2.54406
       257         1        2.00000       28.23659       19.65270        0.11688
       258         1        2.00000       28.30900       21.32282        4.98263
       259         1        2.00000       28.41770       23.02247        2.52046
       260         1        2.00000       28.57991        1.45861        0.01410
       261         1        2.00000       28.81597        3.11887        4.84528
       262         1        2.00000       29.03895        4.85550        2.40742
       263         1        2.00000       29.20339        6.56383        7.29987
       264         1        2.00000       29.32860        8.32201        4.88969
       265         1        2.00000       29.42031       10.07491        2.47797
       266         1        2.00000       29.49296       11.82456        0.06266
       267         1        2.00000       29.55293       13.52844        4.94761
       268         1        2.00000       29.60676       15.26614        2.52536
       269         1        2.00000       29.66083       16.99663        0.09975
       270         1        2.00000       29.72176       18.67867        4.97289
       271         1        2.00000       29.79752       20.39102        2.53263
       272         1        2.00000       29.89817       22.09520        0.07713
       273         1        2.00000       30.02943        0.49150        4.90665
       274         1        2.00000       30.20384        2.19674        2.43452
       275         1        2.00000       30.40178        3.87990        7.29035
       276         1        2.00000       30.57851        5.61899        4.86582
       277         1        2.00000       30.71775        7.37015        2.44966
       278         1        2.00000       30.82876        9.12269        0.03605
       279         1        2.00000       30.91832       10.83379        4.92450
       280         1        2.00000       30.99312       12.57987        2.50575
       281         1        2.00000       31.06019       14.32030        0.08360
       282         1        2.00000       31.12511       16.01366        4.96141
       283         1        2.00000       31.19385       17.73892        2.52958
       284         1        2.00000       31.27312       19.45565        0.08989
       285         1        2.00000       31.36866       21.12488        4.94404
       286         1        2.00000       31.48526       22.82999        2.48301
       287         1        2.00000       31.62553        1.27478        0.01959
       288         1        2.00000       31.79381        2.95185        4.87015
       289         1        2.00000       31.96200        4.68180        2.43527
       290         1        2.00000       32.10890        6.42435        0.01280
       291         1        2.00000       32.23275        8.13250        4.89931
       292         1        2.00000       32.33578        9.88165        2.48210
       293         1        2.00000       32.42422       11.62824        0.06327
       294         1        2.00000       32.50326       13.33028        4.94539
       295         1        2.00000       32.57830       15.06619        2.51935
       296         1        2.00000       32.65462       16.79503        0.08810
       297         1        2.00000       32.73748       18.47650        4.95438
       298         1        2.00000       32.83134       20.19146        2.50872
       299         1        2.00000       32.93972       21.90237        0.05557
       300         1        2.00000       33.06397        0.31009        4.90332
       301         1        2.00000       33.20664        2.02561        2.44979
       302         1        2.00000       33.35976        3.74993        0.00832
       303         1        2.00000       33.50658        5.44463        4.88294
       304         1        2.00000       33.63649        7.18659        2.46039
       305         1        2.00000       33.74982        8.93184        0.04063
       306         1        2.00000       33.84910       10.63687        4.92473
       307         1        2.00000       33.93842       12.37909        2.50260
       308         1        2.00000       34.02256       14.11674        0.07709
       309         1        2.00000       34.10582       15.80866        4.95119
       310         1        2.00000       34.19266       17.53440        2.51555
       311         1        2.00000       34.28693       19.25447        0.07368
       312         1        2.00000       34.39116       20.93043        4.93016
       313         1        2.00000       34.50672       22.64475        2.47893
       314         1        2.00000       34.63408        1.09836        0.02804
       315         1        2.00000       34.77260        2.77989        4.88744
       316         1        2.00000       34.91264        4.50889        2.45185
       317         1        2.00000       35.04407        6.24493        0.02416
       318         1        2.00000       35.16337        7.94553        4.90483
       319         1        2.00000       35.27048        9.68761        2.48271
       320         1        2.00000       35.36825       11.42876        0.05982
       321         1        2.00000       35.45996       13.12702        4.93874
       322         1        2.00000       35.54944       14.86106        2.50990
       323         1        2.00000       35.64043       16.59022        0.07652
       324         1        2.00000       35.73605       18.27455        4.94221
       325         1        2.00000       35.83869       19.99497        2.49882
       326         1        2.00000       35.94946       21.71315        0.05191
       327         1        2.00000       36.06853        0.12869        4.90818
       328         1        2.00000       36.19589        1.84956        2.46269
       329         1        2.00000       36.32779        3.57523        0.02322
       330         1        2.00000       36.45722        5.26652        4.89473
       331         1        2.00000       36.57876        7.00248        2.46705
       332         1        2.00000       36.69097        8.74106        0.04206
       333         1        2.00000       36.79488       10.44023        4.92179
       334         1        2.00000       36.89266       12.17806        2.49625
       335         1        2.00000       36.98740       13.91324        0.06827
       336         1        2.00000       37.08214       15.60484        4.94104
       337         1        2.00000       37.17967       17.33259        2.50553
       338         1        2.00000       37.28207       19.05682        0.06587
       339         1        2.00000       37.39053       20.73853        4.92695
       340         1        2.00000       37.50521       22.45919        2.48196
       341         1        2.00000       37.62563        0.91797        0.03735
       342         1        2.00000       37.75076        2.60209        4.90003
       343         1        2.00000       37.87620        4.33006        2.46344
       344         1        2.00000       37.99758        6.06204        0.03166
       345         1        2.00000       38.11242        7.75711        4.90743
       346         1        2.00000       38.22032        9.49370        2.48071
       347         1        2.00000       38.32256       11.23036        0.05417
       348         1        2.00000       38.42137       12.92577        4.93065
       349         1        2.00000       38.51930       14.65894        2.50070
       350         1        2.00000       38.61867       16.38925        0.06772
       351         1        2.00000       38.72163       18.07669        4.93553
       352         1        2.00000       38.82913       19.80158        2.49592
       353         1        2.00000       38.94157       21.52480        0.05390
       354         1        2.00000       39.05841       23.20758        4.91508
       355         1        2.00000       39.17883        1.66861        2.47301
       356         1        2.00000       39.30061        3.39459        0.03383
       357         1        2.00000       39.42055        5.08351        4.90260
       358         1        2.00000       39.53611        6.81526        2.47063
       359         1        2.00000       39.64624        8.54912        0.04112
       360         1        2.00000       39.75135       10.24403        4.91707
       361         1        2.00000       39.85295       11.97893        2.48892
       362         1        2.00000       39.95311       13.71285        0.05979
       363         1        2.00000       40.05400       15.40505        4.93298
       364         1        2.00000       40.15751       17.13507        2.49947
       365         1        2.00000       40.26485       18.86285        0.06314
       366         1        2.00000       40.37642       20.54865        4.92837
       367         1        2.00000       40.49174       22.27313        2.48746
       368         1        2.00000       40.60977        0.73457        0.04588
       369         1        2.00000       40.72900        2.41952        4.90944
       370         1        2.00000       40.84734        4.14619        2.47117
       371         1        2.00000       40.96274        5.87510        0.03583
       372         1        2.00000       41.07383        7.56622        4.90740
       373         1        2.00000       41.18046        9.29899        2.47686
       374         1        2.00000       41.28365       11.03278        0.04756
       375         1        2.00000       41.38501       12.72676        4.92272
       376         1        2.00000       41.48669       14.46015        2.49307
       377         1        2.00000       41.59037       16.19230        0.06195
       378         1        2.00000       41.69763       17.88270        4.93286
       379         1        2.00000       41.80896       19.61110        2.49705
       380         1        2.00000       41.92404       21.33761        0.05870
       381         1        2.00000       42.04151       23.02276        4.92258
       382         1        2.00000       42.15986        1.48467        2.48150
       383         1        2.00000       42.27741        3.20980        0.04119
       384         1        2.00000       42.39241        4.89631        4.90703
       385         1        2.00000       42.50374        6.62472        2.47121
       386         1        2.00000       42.61100        8.35511        0.03794
       387         1        2.00000       42.71467       10.04726        4.91100
       388         1        2.00000       42.81635       11.78068        2.48135
       389         1        2.00000       42.91771       13.51465        0.05233
       390         1        2.00000       43.02091       15.20842        4.92721
       391         1        2.00000       43.12761       16.94122        2.49668
       392         1        2.00000       43.23863       18.67230        0.06407
       393         1        2.00000       43.35402       20.36122        4.93291
       394         1        2.00000       43.47237       22.08792        2.49464
       395         1        2.00000       43.59168        0.55012        0.05401
       396         1        2.00000       43.70962        2.23429        4.91661
       397         1        2.00000       43.82494        3.95876        2.47571
       398         1        2.00000       43.93651        5.68458        0.03674
       399         1        2.00000       44.04385        7.37234        4.90460
       400         1        2.00000       44.14737        9.10238        2.47109
       401         1        2.00000       44.24825       10.83457        0.04010
       402         1        2.00000       44.34842       12.52849        4.91516
       403         1        2.00000       44.45002       14.26338        2.48701
       404         1        2.00000       44.55513       15.99830        0.05877
       405         1        2.00000       44.66526       17.69217        4.93345
       406         1        2.00000       44.78082       19.42393        2.50148
       407         1        2.00000       44.90084       21.15284        0.06607
       408         1        2.00000       45.02262       22.83880        4.93106
       409         1        2.00000       45.14296        1.29986        2.48900
       410         1        2.00000       45.25979        3.02262        0.04599
       411         1        2.00000       45.37224        4.70586        4.90816
       412         1        2.00000       45.47974        6.43074        2.46855
       413         1        2.00000       45.58270        8.15815        0.03217
       414         1        2.00000       45.68214        9.84850        4.90339
       415         1        2.00000       45.78000       11.58164        2.47344
       416         1        2.00000       45.87880       13.31705        0.04573
       417         1        2.00000       45.98104       15.01371        4.92337
       418         1        2.00000       46.08894       16.75032        2.49667
       419         1        2.00000       46.20378       18.48536        0.06825
       420         1        2.00000       46.32516       20.17736        4.94065
       421         1        2.00000       46.45069       21.90534        2.50406
       422         1        2.00000       46.57573        0.36672        0.06255
       423         1        2.00000       46.69616        2.04823        4.92213
       424         1        2.00000       46.81083        3.76888        2.47713
       425         1        2.00000       46.91929        5.49058        0.03403
       426         1        2.00000       47.02169        7.17483        4.89855
       427         1        2.00000       47.11923        8.90258        2.46305
       428         1        2.00000       47.21397       10.63419        0.03163
       429         1        2.00000       47.30871       12.32935        4.90785
       430         1        2.00000       47.40648       14.06719        2.48230
       431         1        2.00000       47.51040       15.80634        0.05784
       432         1        2.00000       47.62268       17.50493        4.93705
       433         1        2.00000       47.74422       19.24090        2.50936
       434         1        2.00000       47.87357       20.97217        0.07669
       435         1        2.00000       48.00548       22.65786        4.94140
       436         1        2.00000       48.13284        1.11602        2.49592
       437         1        2.00000       48.25190        2.83425        0.04800
       438         1        2.00000       48.36276        4.51244        4.90528
       439         1        2.00000       48.46531        6.23286        2.46190
       440         1        2.00000       48.56093        7.95718        0.02340
       441         1        2.00000       48.65193        9.64635        4.89420
       442         1        2.00000       48.74141       11.38041        2.46537
       443         1        2.00000       48.83320       13.11865        0.04011
       444         1        2.00000       48.93089       14.81980        4.92140
       445         1        2.00000       49.03799       16.56188        2.49927
       446         1        2.00000       49.15738       18.30247        0.07577
       447         1        2.00000       49.28872       19.99852        4.95226
       448         1        2.00000       49.42876       21.72753        2.51667
       449         1        2.00000       49.56737        0.18634        0.07188
       450         1        2.00000       49.69465        1.86267        4.92518
       451         1        2.00000       49.81029        3.57698        2.47396
       452         1        2.00000       49.91444        5.29291        0.02625
       453         1        2.00000       50.00870        6.97301        4.88857
       454         1        2.00000       50.09555        8.69876        2.45293
       455         1        2.00000       50.17889       10.43066        0.02285
       456         1        2.00000       50.26294       12.12833        4.90153
       457         1        2.00000       50.35226       13.87054        2.47939
       458         1        2.00000       50.45155       15.61554        0.05931
       459         1        2.00000       50.56487       17.32082        4.94374
       460         1        2.00000       50.69478       19.06278        2.52118
       461         1        2.00000       50.84160       20.79748        0.09162
       462         1        2.00000       50.99472       22.48180        4.95433
       463         1        2.00000       51.13739        0.93459        2.50081
       464         1        2.00000       51.26164        2.64503        0.04437
       465         1        2.00000       51.37002        4.31593        4.89541
       466         1        2.00000       51.46389        6.03089        2.44976
       467         1        2.00000       51.54675        7.75235        0.01185
       468         1        2.00000       51.62307        9.44123        4.88480
       469         1        2.00000       51.69811       11.17711        2.45876
       470         1        2.00000       51.77714       12.91916        0.03669
       471         1        2.00000       51.86558       14.62577        4.92204
       472         1        2.00000       51.96862       16.37489        2.50483
       473         1        2.00000       52.09247       18.12303        0.08715
       474         1        2.00000       52.23937       19.82559        4.96888
       475         1        2.00000       52.40764       21.55554        2.53399
       476         1        2.00000       52.57591        0.00989        0.08036
       477         1        2.00000       52.71611        1.67740        4.92113
       478         1        2.00000       52.83270        3.38251        2.46012
       479         1        2.00000       52.92824        5.09173        0.01009
       480         1        2.00000       53.00751        6.76847        4.87458
       481         1        2.00000       53.07626        8.49375        2.44275
       482         1        2.00000       53.14117       10.22708        0.01638
       483         1        2.00000       53.20824       11.92752        4.89841
       484         1        2.00000       53.28305       13.67360        2.47967
       485         1        2.00000       53.37269       15.42471        0.06392
       486         1        2.00000       53.48362       17.13724        4.95450
       487         1        2.00000       53.62286       18.88840        2.53834
       488         1        2.00000       53.79958       20.62749        0.11381
       489         1        2.00000       53.99760       22.31064        4.96964
       490         1        2.00000       54.17193        0.75316        2.49752
       491         1        2.00000       54.30320        2.45218        0.02286
       492         1        2.00000       54.40384        4.11637        4.87155
       493         1        2.00000       54.47961        5.82872        2.43130
       494         1        2.00000       54.54053        7.55075        0.00026
       495         1        2.00000       54.59460        9.24125        4.87883
       496         1        2.00000       54.64843       10.97895        2.45659
       497         1        2.00000       54.70841       12.72280        0.03735
       498         1        2.00000       54.78106       14.43248        4.92621
       499         1        2.00000       54.87277       16.18538        2.51450
       500         1        2.00000       54.99798       17.94356        0.10432
       501         1        2.00000       55.16242       19.65189        4.99676
       502         1        2.00000       55.38548       21.38852        2.55890
       503         1        2.00000       55.62146       23.08877        0.08590
       504         1        2.00000       55.78367        1.48492        4.88375
       505         1        2.00000       55.89236        3.18455        2.42158
       506         1        2.00000       55.96478        4.85467        7.28734
       507         1        2.00000       56.01781        6.57549        4.86015
       508         1        2.00000       56.06000        8.30449        2.43717
       509         1        2.00000       56.10043       10.03912        0.01559
       510         1        2.00000       56.14485       11.73808        4.90027
       511         1        2.00000       56.19836       13.48273        2.48351
       512         1        2.00000       56.27030       15.23296        0.07103
       513         1        2.00000       56.37006       16.95123        4.97161
       514         1        2.00000       56.50867       18.70298        2.56722
       515         1        2.00000       56.73460       20.46202        0.15680
       516         1        2.00000       57.02377       22.11141        5.00519
       517         1        2.00000       57.28072        0.55742        2.42280
       518         1        2.00000       57.39556        2.21414        7.25882
       519         1        2.00000       57.46614        3.92566        4.82989
       520         1        2.00000       57.50769        5.65334        2.41178
       521         1        2.00000       57.53815        7.34533        7.29779
       522         1        2.00000       57.56614        9.07545        4.87907
       523         1        2.00000       57.59485       10.80632        2.45979
       524         1        2.00000       57.63138       12.54363        0.04156
       525         1        2.00000       57.67915       14.24541        4.93232
       526         1        2.00000       57.74781       15.99774        2.52339
       527         1        2.00000       57.86018       17.75024        0.13104
       528         1        2.00000       58.03228       19.48756        5.05323
       529         1        2.00000       58.32934       21.15724        2.64467
       530         1        2.00000       58.82570       22.86418        7.19644
       531         1        2.00000       58.92962        1.28030        4.75614
       532         1        2.00000       58.98113        3.01053        2.36061
       533         1        2.00000       59.00522        4.71273        7.25940
       534         1        2.00000       59.02755        6.44465        4.84860
       535         1        2.00000       59.04645        8.17430        2.43534
       536         1        2.00000       59.06399        9.90294        0.01964
       537         1        2.00000       59.08194       11.58699        4.90710
       538         1        2.00000       59.10459       13.31042        2.48770
       539         1        2.00000       59.15060       15.05431        0.07471
       540         1        2.00000       59.21895       16.74972        4.97680
       541         1        2.00000       59.33682       18.53940        2.61003
       542         1        2.00000       59.58954       20.22783        0.23831
       543         1        2.00000       60.47412       21.94461        4.53570
       544         1        2.00000       60.48385        0.35960        2.22911
       545         1        2.00000       60.49828        2.10112        7.17970
       546         1        2.00000       60.51407        3.83180        4.79034
       547         1        2.00000       60.52771        5.56308        2.39442
       548         1        2.00000       60.53728        7.25617        7.29231
       549         1        2.00000       60.54589        8.98342        4.88028
       550         1        2.00000       60.55443       10.70710        2.46495
       551         1        2.00000       60.56368       12.42839        0.04911
       552         1        2.00000       60.57381       14.09491        4.93869
       553         1        2.00000       60.58513       15.80028        2.51329
       554         1        2.00000       60.68163       17.59528        0.11511
       555         1        2.00000       60.75763       19.23356        5.08238
       556         1        2.00000       62.03800       13.24701        2.49091
       557         1        2.00000       62.03800       14.96344        0.07043
       558         1        2.00000       62.03800       11.53203        4.91031
       559         1        2.00000       62.03800       16.58773        4.96359
       560         1        2.00000       62.03800        9.85420        0.02158
       561         1        2.00000       62.03800        8.12837        2.43409
       562         1        2.00000       62.03800        6.39954        4.84186
       563         1        2.00000       62.03800       18.21433        2.45917
       564         1        2.00000       62.03800        4.66765        7.24299
       565         1        2.00000       62.03800        2.96409        2.32394
       566         1        2.00000       62.03800       22.79691        7.04210
       567         1        2.00000       62.03800        1.24940        4.67781
       568         1        2.00000       62.03800       20.84490        1.64836
       569         1        2.00000       63.31838       19.23358        5.08246
       570         1        2.00000       63.39438       17.59528        0.11516
       571         1        2.00000       63.49088       15.80025        2.51333
       572         1        2.00000       63.50220       14.09489        4.93873
       573         1        2.00000       63.51233       12.42839        0.04916
       574         1        2.00000       63.52158       10.70710        2.46499
       575         1        2.00000       63.53011        8.98342        4.88032
       576         1        2.00000       63.53873        7.25614        7.29235
       577         1        2.00000       63.54830        5.56305        2.39446
       578         1        2.00000       63.56193        3.83178        4.79037
       579         1        2.00000       63.57772        2.10112        7.17973
       580         1        2.00000       63.59216        0.35960        2.22914
       581         1        2.00000       63.60181       21.94461        4.53570
       582         1        2.00000       64.48647       20.22783        0.23842
       583         1        2.00000       64.73919       18.53939        2.61012
       584         1        2.00000       64.85706       16.74970        4.97688
       585         1        2.00000       64.92541       15.05428        0.07479
       586         1        2.00000       64.97142       13.31040        2.48777
       587         1        2.00000       64.99407       11.58697        4.90718
       588         1        2.00000       65.01201        9.90290        0.01971
       589         1        2.00000       65.02956        8.17428        2.43541
       590         1        2.00000       65.04846        6.44460        4.84867
       591         1        2.00000       65.07079        4.71269        7.25946
       592         1        2.00000       65.09479        3.01048        2.36068
       593         1        2.00000       65.14639        1.28025        4.75621
       594         1        2.00000       65.25022       22.86416        7.19649
       595         1        2.00000       65.74674       21.15721        2.64482
       596         1        2.00000       66.04381       19.48751        5.05336
       597         1        2.00000       66.21591       17.75022        0.13118
       598         1        2.00000       66.32820       15.99770        2.52352
       599         1        2.00000       66.39686       14.24536        4.93244
       600         1        2.00000       66.44463       12.54358        0.04167
       601         1        2.00000       66.48107       10.80627        2.45990
       602         1        2.00000       66.50986        9.07540        4.87917
       603         1        2.00000       66.53786        7.34528        7.29790
       604         1        2.00000       66.56832        5.65331        2.41189
       605         1        2.00000       66.60987        3.92561        4.83000
       606         1        2.00000       66.68045        2.21409        7.25893
       607         1        2.00000       66.79529        0.55737        2.42292
       608         1        2.00000       67.05224       22.11137        5.00536
       609         1        2.00000       67.34141       20.46197        0.15697
       610         1        2.00000       67.56734       18.70291        2.56739
       611         1        2.00000       67.70594       16.95118        4.97176
       612         1        2.00000       67.80571       15.23292        0.07118
       613         1        2.00000       67.87756       13.48266        2.48366
       614         1        2.00000       67.93116       11.73801        4.90042
       615         1        2.00000       67.97558       10.03908        0.01573
       616         1        2.00000       68.01601        8.30445        2.43732
       617         1        2.00000       68.05820        6.57542        4.86030
       618         1        2.00000       68.11123        4.85462        7.28748
       619         1        2.00000       68.18364        3.18450        2.42173
       620         1        2.00000       68.29234        1.48485        4.88391
       621         1        2.00000       68.45455       23.08870        0.08608
       622         1        2.00000       68.69061       21.38845        2.55909
       623         1        2.00000       68.91359       19.65182        4.99695
       624         1        2.00000       69.07803       17.94349        0.10450
       625         1        2.00000       69.20324       16.18531        2.51469
       626         1        2.00000       69.29495       14.43241        4.92640
       627         1        2.00000       69.36760       12.72275        0.03753
       628         1        2.00000       69.42757       10.97888        2.45676
       629         1        2.00000       69.48140        9.24117        4.87901
       630         1        2.00000       69.53547        7.55068        0.00043
       631         1        2.00000       69.59640        5.82865        2.43148
       632         1        2.00000       69.67216        4.11630        4.87173
       633         1        2.00000       69.77281        2.45211        0.02305
       634         1        2.00000       69.90407        0.75309        2.49773
       635         1        2.00000       70.07849       22.31057        4.96985
       636         1        2.00000       70.27642       20.62742        0.11403
       637         1        2.00000       70.45315       18.88833        2.53856
       638         1        2.00000       70.59239       17.13715        4.95471
       639         1        2.00000       70.70332       15.42462        0.06414
       640         1        2.00000       70.79296       13.67353        2.47989
       641         1        2.00000       70.86768       11.92742        4.89863
       642         1        2.00000       70.93483       10.22701        0.01659
       643         1        2.00000       70.99975        8.49366        2.44297
       644         1        2.00000       71.06849        6.76839        4.87479
       645         1        2.00000       71.14776        5.09166        0.01030
       646         1        2.00000       71.24330        3.38244        2.46033
       647         1        2.00000       71.35990        1.67731        4.92136
       648         1        2.00000       71.50018        0.00979        0.08059
       649         1        2.00000       71.66845       21.55545        2.53422
       650         1        2.00000       71.83664       19.82549        4.96911
       651         1        2.00000       71.98354       18.12296        0.08739
       652         1        2.00000       72.10739       16.37479        2.50508
       653         1        2.00000       72.21042       14.62567        4.92228
       654         1        2.00000       72.29886       12.91907        0.03694
       655         1        2.00000       72.37790       11.17702        2.45900
       656         1        2.00000       72.45294        9.44113        4.88504
       657         1        2.00000       72.52926        7.75225        0.01210
       658         1        2.00000       72.61212        6.03080        2.45000
       659         1        2.00000       72.70598        4.31583        4.89566
       660         1        2.00000       72.81436        2.64493        0.04462
       661         1        2.00000       72.93861        0.93450        2.50106
       662         1        2.00000       73.08129       22.48171        4.95459
       663         1        2.00000       73.23440       20.79738        0.09188
       664         1        2.00000       73.38122       19.06266        2.52144
       665         1        2.00000       73.51113       17.32072        4.94401
       666         1        2.00000       73.62446       15.61544        0.05959
       667         1        2.00000       73.72375       13.87045        2.47968
       668         1        2.00000       73.81306       12.12823        4.90180
       669         1        2.00000       73.89712       10.43057        0.02313
       670         1        2.00000       73.98046        8.69864        2.45320
       671         1        2.00000       74.06731        6.97291        4.88884
       672         1        2.00000       74.16157        5.29282        0.02652
       673         1        2.00000       74.26580        3.57689        2.47423
       674         1        2.00000       74.38136        1.86255        4.92545
       675         1        2.00000       74.50864        0.18622        0.07216
       676         1        2.00000       74.64724       21.72743        2.51696
       677         1        2.00000       74.78728       19.99840        4.95254
       678         1        2.00000       74.91863       18.30236        0.07605
       679         1        2.00000       75.03801       16.56176        2.49957
       680         1        2.00000       75.14512       14.81969        4.92171
       681         1        2.00000       75.24281       13.11855        0.04042
       682         1        2.00000       75.33452       11.38030        2.46568
       683         1        2.00000       75.42408        9.64626        4.89451
       684         1        2.00000       75.51507        7.95707        0.02370
       685         1        2.00000       75.61069        6.23274        2.46219
       686         1        2.00000       75.71325        4.51233        4.90557
       687         1        2.00000       75.82410        2.83413        0.04830
       688         1        2.00000       75.94317        1.11592        2.49621
       689         1        2.00000       76.07053       22.65774        4.94170
       690         1        2.00000       76.20243       20.97205        0.07699
       691         1        2.00000       76.33187       19.24078        2.50967
       692         1        2.00000       76.45332       17.50482        4.93736
       693         1        2.00000       76.56561       15.80623        0.05818
       694         1        2.00000       76.66944       14.06707        2.48265
       695         1        2.00000       76.76730       12.32923        4.90820
       696         1        2.00000       76.86204       10.63405        0.03198
       697         1        2.00000       76.95678        8.90246        2.46339
       698         1        2.00000       77.05431        7.17471        4.89887
       699         1        2.00000       77.15671        5.49046        0.03434
       700         1        2.00000       77.26517        3.76877        2.47744
       701         1        2.00000       77.37985        2.04811        4.92244
       702         1        2.00000       77.50027        0.36660        0.06286
       703         1        2.00000       77.62532       21.90523        2.50437
       704         1        2.00000       77.75084       20.17724        4.94097
       705         1        2.00000       77.87222       18.48524        0.06857
       706         1        2.00000       77.98706       16.75020        2.49701
       707         1        2.00000       78.09496       15.01359        4.92374
       708         1        2.00000       78.19720       13.31690        0.04613
       709         1        2.00000       78.29601       11.58152        2.47383
       710         1        2.00000       78.39386        9.84836        4.90376
       711         1        2.00000       78.49331        8.15801        0.03252
       712         1        2.00000       78.59627        6.43060        2.46888
       713         1        2.00000       78.70377        4.70572        4.90848
       714         1        2.00000       78.81622        3.02250        0.04632
       715         1        2.00000       78.93305        1.29971        2.48931
       716         1        2.00000       79.05347       22.83868        4.93139
       717         1        2.00000       79.17525       21.15270        0.06639
       718         1        2.00000       79.29519       19.42378        2.50181
       719         1        2.00000       79.41075       17.69203        4.93380
       720         1        2.00000       79.52088       15.99816        0.05913
       721         1        2.00000       79.62599       14.26324        2.48742
       722         1        2.00000       79.72759       12.52837        4.91556
       723         2       -2.00000        0.07847       10.81441        3.69263
       724         2       -2.00000        0.17936        9.08222        6.12359
       725         2       -2.00000        0.28287        7.39219        1.25289
       726         2       -2.00000        0.39021        5.66444        3.68920
       727         2       -2.00000        0.50178        3.93865        6.12815
       728         2       -2.00000        0.61710        2.25416        1.26484
       729         2       -2.00000        0.73505        0.53001        3.70641
       730         2       -2.00000        0.85435       22.06780        6.14703
       731         2       -2.00000        0.97278       20.38110        1.28111
       732         2       -2.00000        1.08810       18.65219        3.71647
       733         2       -2.00000        1.19919       16.92110        6.14910
       734         2       -2.00000        1.30581       15.22830        1.27548
       735         2       -2.00000        1.40901       13.49454        3.70483
       736         2       -2.00000        1.51037       11.76054        6.13387
       737         2       -2.00000        1.61197       10.06714        1.25930
       738         2       -2.00000        1.71573        8.33497        3.69041
       739         2       -2.00000        1.82299        6.60458        6.12367
       740         2       -2.00000        1.93432        4.91619        1.25529
       741         2       -2.00000        2.04932        3.18968        3.69362
       742         2       -2.00000        2.16687        1.46456        6.13392
       743         2       -2.00000        2.28522       23.04262        1.27080
       744         2       -2.00000        2.40277       21.31749        3.71110
       745         2       -2.00000        2.51776       19.59099        6.14945
       746         2       -2.00000        2.62909       17.90257        1.28108
       747         2       -2.00000        2.73636       16.17218        3.71436
       748         2       -2.00000        2.84003       14.44004        6.14552
       749         2       -2.00000        2.94163       12.74664        1.27099
       750         2       -2.00000        3.04307       11.01264        3.70002
       751         2       -2.00000        3.14627        9.27888        6.12932
       752         2       -2.00000        3.25289        7.58607        1.25566
       753         2       -2.00000        3.36398        5.85499        3.68828
       754         2       -2.00000        3.47930        4.12608        6.12361
       755         2       -2.00000        3.59773        2.43937        1.25769
       756         2       -2.00000        3.71703        0.71446        3.69830
       757         2       -2.00000        3.83498       22.25301        6.13987
       758         2       -2.00000        3.95030       20.56853        1.27657
       759         2       -2.00000        4.06187       18.84274        3.71554
       760         2       -2.00000        4.16921       17.11498        6.15186
       761         2       -2.00000        4.27273       15.42493        1.28120
       762         2       -2.00000        4.37361       13.69274        3.71220
       763         2       -2.00000        4.47370       11.95881        6.14134
       764         2       -2.00000        4.57530       10.26391        1.26530
       765         2       -2.00000        4.68041        8.52899        3.69356
       766         2       -2.00000        4.79054        6.79515        6.12307
       767         2       -2.00000        4.90618        5.10336        1.25086
       768         2       -2.00000        5.02612        3.37445        3.68628
       769         2       -2.00000        5.14790        1.64850        6.12545
       770         2       -2.00000        5.26832       23.22746        1.26332
       771         2       -2.00000        5.38515       21.50469        3.70629
       772         2       -2.00000        5.49760       19.78147        6.14830
       773         2       -2.00000        5.60510       18.09657        1.28371
       774         2       -2.00000        5.70805       16.36916        3.72009
       775         2       -2.00000        5.80742       14.63882        6.15306
       776         2       -2.00000        5.90535       12.94565        1.27883
       777         2       -2.00000        6.00408       11.21024        3.70655
       778         2       -2.00000        6.10640        9.47359        6.13311
       779         2       -2.00000        6.21422        7.77697        1.25566
       780         2       -2.00000        6.32906        6.04195        3.68409
       781         2       -2.00000        6.45052        4.30994        6.11589
       782         2       -2.00000        6.57605        2.62197        1.24829
       783         2       -2.00000        6.70109        0.89786        3.68978
       784         2       -2.00000        6.82159       22.43910        6.13436
       785         2       -2.00000        6.93627       20.75843        1.27514
       786         2       -2.00000        7.04465       19.03673        3.71823
       787         2       -2.00000        7.14705       17.31250        6.15787
       788         2       -2.00000        7.24458       15.62474        1.28918
       789         2       -2.00000        7.33933       13.89313        3.72061
       790         2       -2.00000        7.43407       12.15795        6.14858
       791         2       -2.00000        7.53184       10.46010        1.26996
       792         2       -2.00000        7.63567        8.72097        3.69444
       793         2       -2.00000        7.74796        6.98237        6.11946
       794         2       -2.00000        7.86950        5.28641        1.24299
       795         2       -2.00000        7.99893        3.55512        3.67569
       796         2       -2.00000        8.13084        1.82947        6.11515
       797         2       -2.00000        8.25828        0.14859        1.25642
       798         2       -2.00000        8.37734       21.69308        3.70429
       799         2       -2.00000        8.48811       19.97490        6.15116
       800         2       -2.00000        8.59067       18.29448        1.29034
       801         2       -2.00000        8.68629       16.57013        3.72881
       802         2       -2.00000        8.77729       14.84095        6.16219
       803         2       -2.00000        8.86676       13.14690        1.28685
       804         2       -2.00000        8.95848       11.40865        3.71213
       805         2       -2.00000        9.05625        9.66752        6.13504
       806         2       -2.00000        9.16335        7.96543        1.25302
       807         2       -2.00000        9.28266        6.22484        3.67657
       808         2       -2.00000        9.41408        4.48880        6.10431
       809         2       -2.00000        9.55412        2.79976        1.23573
       810         2       -2.00000        9.69273        1.07825        3.68049
       811         2       -2.00000        9.82009       22.62468        6.13133
       812         2       -2.00000        9.93564       20.95035        1.27831
       813         2       -2.00000       10.03980       19.23440        3.72597
       814         2       -2.00000       10.13398       17.51432        6.16781
       815         2       -2.00000       10.22083       15.82856        1.29926
       816         2       -2.00000       10.30417       14.09663        3.72934
       817         2       -2.00000       10.38830       12.35898        6.15487
       818         2       -2.00000       10.47762       10.65677        1.27283
       819         2       -2.00000       10.57691        8.91178        3.69295
       820         2       -2.00000       10.69023        7.16650        6.11275
       821         2       -2.00000       10.82014        5.46453        1.23119
       822         2       -2.00000       10.96680        3.72981        3.66082
       823         2       -2.00000       11.12008        2.00552        6.10228
       824         2       -2.00000       11.26291        0.33004        1.25157
       825         2       -2.00000       11.38708       21.88231        3.70790
       826         2       -2.00000       11.49538       20.17140        6.16098
       827         2       -2.00000       11.58925       18.49642        1.30242
       828         2       -2.00000       11.67203       16.77494        3.74031
       829         2       -2.00000       11.74842       15.04608        6.17156
       830         2       -2.00000       11.82339       13.35020        1.29342
       831         2       -2.00000       11.90242       11.60815        3.71551
       832         2       -2.00000       11.99094        9.86156        6.13436
       833         2       -2.00000       12.09398        8.15245        1.24742
       834         2       -2.00000       12.21775        6.40430        3.66517
       835         2       -2.00000       12.36481        4.66176        6.08775
       836         2       -2.00000       12.53300        2.97177        1.21849
       837         2       -2.00000       12.70143        1.25465        3.67213
       838         2       -2.00000       12.84155       22.80997        6.13536
       839         2       -2.00000       12.95814       21.14485        1.29208
       840         2       -2.00000       13.05360       19.43556        3.74207
       841         2       -2.00000       13.13279       17.71881        6.18175
       842         2       -2.00000       13.20162       16.03356        1.30940
       843         2       -2.00000       13.26653       14.30026        3.73578
       844         2       -2.00000       13.33368       12.55979        6.15794
       845         2       -2.00000       13.40841       10.85379        1.27251
       846         2       -2.00000       13.49796        9.10267        3.68830
       847         2       -2.00000       13.60906        7.35011        6.10197
       848         2       -2.00000       13.74814        5.63891        1.21401
       849         2       -2.00000       13.92438        3.89982        3.63873
       850         2       -2.00000       14.12280        2.17668        6.08718
       851         2       -2.00000       14.29769        0.51159        1.25481
       852         2       -2.00000       14.42856       22.07513        3.72932
       853         2       -2.00000       14.52912       20.37088        6.18478
       854         2       -2.00000       14.60496       18.69859        1.32083
       855         2       -2.00000       14.66581       16.97657        3.75190
       856         2       -2.00000       14.71996       15.24603        6.17752
       857         2       -2.00000       14.77379       13.54839        1.29558
       858         2       -2.00000       14.83377       11.80461        3.71481
       859         2       -2.00000       14.90658       10.05475        6.13013
       860         2       -2.00000       14.99813        8.34214        1.23769
       861         2       -2.00000       15.12302        6.58387        3.64798
       862         2       -2.00000       15.28826        4.83566        6.05988
       863         2       -2.00000       15.51092        3.13884        1.19403
       864         2       -2.00000       15.74745        1.43850        3.66639
       865         2       -2.00000       15.90902       23.00233        6.17267
       866         2       -2.00000       16.01772       21.34281        1.33050
       867         2       -2.00000       16.09006       19.63263        3.76898
       868         2       -2.00000       16.14309       17.91170        6.19621
       869         2       -2.00000       16.18536       16.22280        1.31502
       870         2       -2.00000       16.22579       14.48826        3.73660
       871         2       -2.00000       16.27029       12.74915        6.15608
       872         2       -2.00000       16.32380       11.04461        1.26862
       873         2       -2.00000       16.39558        9.29468        3.68111
       874         2       -2.00000       16.49590        7.53574        6.08466
       875         2       -2.00000       16.63387        5.82512        1.18550
       876         2       -2.00000       16.85812        4.06526        3.59646
       877         2       -2.00000       17.14841        2.37605        6.05045
       878         2       -2.00000       17.40719        0.70726        1.32971
       879         2       -2.00000       17.52076       22.27321        3.79749
       880         2       -2.00000       17.59126       20.56132        6.22645
       881         2       -2.00000       17.63304       18.87395        1.34044
       882         2       -2.00000       17.66359       17.14204        3.75865
       883         2       -2.00000       17.69150       15.41178        6.17736
       884         2       -2.00000       17.72029       13.72097        1.29243
       885         2       -2.00000       17.75666       11.98389        3.71062
       886         2       -2.00000       17.80474       10.24152        6.12389
       887         2       -2.00000       17.87341        8.52950        1.22860
       888         2       -2.00000       17.98490        6.77856        3.62113
       889         2       -2.00000       18.16011        4.99945        6.00469
       890         2       -2.00000       18.45239        3.37131        1.10403
       891         2       -2.00000       18.95345        1.62241        3.86185
       892         2       -2.00000       19.05442       23.20583        6.30083
       893         2       -2.00000       19.10673       21.51683        1.39164
       894         2       -2.00000       19.13066       19.77473        3.79707
       895         2       -2.00000       19.15291       18.04258        6.20788
       896         2       -2.00000       19.17181       16.35296        1.31695
       897         2       -2.00000       19.18927       14.62449        3.73266
       898         2       -2.00000       19.20738       12.90010        6.14934
       899         2       -2.00000       19.22994       11.21682        1.26457
       900         2       -2.00000       19.27588        9.47354        3.67742
       901         2       -2.00000       19.34518        7.73639        6.07955
       902         2       -2.00000       19.46409        5.98683        1.14141
       903         2       -2.00000       19.70421        4.30163        3.51196
       904         2       -2.00000       20.60155        2.53904        6.52132
       905         2       -2.00000       20.61120        0.90618        1.52372
       906         2       -2.00000       20.62380       22.38674        3.87646
       907         2       -2.00000       20.63927       20.65534        6.26609
       908         2       -2.00000       20.65307       18.96419        1.35784
       909         2       -2.00000       20.66264       17.23125        3.76418
       910         2       -2.00000       20.67125       15.50381        6.17621
       911         2       -2.00000       20.67987       13.82014        1.28738
       912         2       -2.00000       20.68896       12.09922        3.70323
       913         2       -2.00000       20.69932       10.39176        6.11770
       914         2       -2.00000       20.71041        8.72718        1.23883
       915         2       -2.00000       20.80675        6.93296        3.63654
       916         2       -2.00000       20.88498        5.25036        5.96689
       917         2       -2.00000       22.16336        7.89772        6.09211
       918         2       -2.00000       22.16336       11.28023        1.26151
       919         2       -2.00000       22.16336        9.56480        3.68234
       920         2       -2.00000       22.16336        6.31660        1.29814
       921         2       -2.00000       22.16336       12.95506        6.14620
       922         2       -2.00000       22.16336       14.67323        3.73075
       923         2       -2.00000       22.16336       16.39892        1.31822
       924         2       -2.00000       22.16336       18.08774        6.21463
       925         2       -2.00000       22.16336       19.81986        3.81346
       926         2       -2.00000       22.16336       21.56311        1.42811
       927         2       -2.00000       22.16336        1.69290        4.01889
       928         2       -2.00000       22.16336       -0.02622        6.37869
       929         2       -2.00000       22.16336        3.69471        2.13602
       930         2       -2.00000       23.44174        5.25036        5.96683
       931         2       -2.00000       23.51998        6.93297        3.63650
       932         2       -2.00000       23.61631        8.72718        1.23879
       933         2       -2.00000       23.62740       10.39178        6.11767
       934         2       -2.00000       23.63777       12.09925        3.70319
       935         2       -2.00000       23.64686       13.82017        1.28735
       936         2       -2.00000       23.65547       15.50384        6.17618
       937         2       -2.00000       23.66408       17.23127        3.76414
       938         2       -2.00000       23.67365       18.96421        1.35781
       939         2       -2.00000       23.68745       20.65534        6.26606
       940         2       -2.00000       23.70292       22.38674        3.87643
       941         2       -2.00000       23.71552        0.90621        1.52370
       942         2       -2.00000       23.72517        2.53904        6.52131
       943         2       -2.00000       24.62251        4.30166        3.51187
       944         2       -2.00000       24.86264        5.98685        1.14133
       945         2       -2.00000       24.98154        7.73639        6.07947
       946         2       -2.00000       25.05084        9.47356        3.67734
       947         2       -2.00000       25.09678       11.21685        1.26451
       948         2       -2.00000       25.11935       12.90012        6.14928
       949         2       -2.00000       25.13745       14.62451        3.73259
       950         2       -2.00000       25.15492       16.35301        1.31689
       951         2       -2.00000       25.17382       18.04260        6.20781
       952         2       -2.00000       25.19607       19.77475        3.79701
       953         2       -2.00000       25.21999       21.51685        1.39158
       954         2       -2.00000       25.27231       23.20586        6.30077
       955         2       -2.00000       25.37319        1.62241        3.86180
       956         2       -2.00000       25.87434        3.37133        1.10390
       957         2       -2.00000       26.16662        4.99950        6.00457
       958         2       -2.00000       26.34183        6.77859        3.62102
       959         2       -2.00000       26.45332        8.52952        1.22849
       960         2       -2.00000       26.52198       10.24156        6.12379
       961         2       -2.00000       26.56999       11.98392        3.71052
       962         2       -2.00000       26.60643       13.72099        1.29233
       963         2       -2.00000       26.63522       15.41183        6.17726
       964         2       -2.00000       26.66314       17.14209        3.75855
       965         2       -2.00000       26.69368       18.87400        1.34035
       966         2       -2.00000       26.73547       20.56134        6.22636
       967         2       -2.00000       26.80597       22.27326        3.79740
       968         2       -2.00000       26.91953        0.70730        1.32960
       969         2       -2.00000       27.17840        2.37610        6.05030
       970         2       -2.00000       27.46868        4.06529        3.59630
       971         2       -2.00000       27.69294        5.82517        1.18535
       972         2       -2.00000       27.83090        7.53579        6.08452
       973         2       -2.00000       27.93115        9.29472        3.68097
       974         2       -2.00000       28.00292       11.04466        1.26848
       975         2       -2.00000       28.05644       12.74920        6.15594
       976         2       -2.00000       28.10094       14.48831        3.73647
       977         2       -2.00000       28.14137       16.22284        1.31489
       978         2       -2.00000       28.18364       17.91177        6.19608
       979         2       -2.00000       28.23667       19.63268        3.76885
       980         2       -2.00000       28.30900       21.34286        1.33036
       981         2       -2.00000       28.41770       23.00238        6.17253
       982         2       -2.00000       28.57935        1.43857        3.66622
       983         2       -2.00000       28.81589        3.13888        1.19386
       984         2       -2.00000       29.03847        4.83571        6.05971
       985         2       -2.00000       29.20371        6.58392        3.64781
       986         2       -2.00000       29.32868        8.34221        1.23752
       987         2       -2.00000       29.42015       10.05482        6.12997
       988         2       -2.00000       29.49296       11.80466        3.71465
       989         2       -2.00000       29.55293       13.54844        1.29541
       990         2       -2.00000       29.60676       15.24608        6.17736
       991         2       -2.00000       29.66091       16.97661        3.75174
       992         2       -2.00000       29.72176       18.69864        1.32067
       993         2       -2.00000       29.79760       20.37095        6.18460
       994         2       -2.00000       29.89817       22.07520        3.72915
       995         2       -2.00000       30.02903        0.51163        1.25462
       996         2       -2.00000       30.20392        2.17675        6.08698
       997         2       -2.00000       30.40242        3.89987        3.63854
       998         2       -2.00000       30.57859        5.63898        1.21382
       999         2       -2.00000       30.71767        7.35018        6.10177
      1000         2       -2.00000       30.82876        9.10274        3.68810
      1001         2       -2.00000       30.91832       10.85386        1.27232
      1002         2       -2.00000       30.99304       12.55986        6.15774
      1003         2       -2.00000       31.06019       14.30033        3.73559
      1004         2       -2.00000       31.12511       16.03363        1.30920
      1005         2       -2.00000       31.19393       17.71888        6.18156
      1006         2       -2.00000       31.27312       19.43563        3.74187
      1007         2       -2.00000       31.36858       21.14494        1.29187
      1008         2       -2.00000       31.48518       22.81004        6.13515
      1009         2       -2.00000       31.62530        1.25474        3.67191
      1010         2       -2.00000       31.79373        2.97184        1.21827
      1011         2       -2.00000       31.96192        4.66185        6.08753
      1012         2       -2.00000       32.10905        6.40440        3.66495
      1013         2       -2.00000       32.23275        8.15252        1.24720
      1014         2       -2.00000       32.33578        9.86165        6.13414
      1015         2       -2.00000       32.42422       11.60825        3.71528
      1016         2       -2.00000       32.50334       13.35030        1.29320
      1017         2       -2.00000       32.57830       15.04617        6.17134
      1018         2       -2.00000       32.65470       16.77504        3.74009
      1019         2       -2.00000       32.73748       18.49649        1.30219
      1020         2       -2.00000       32.83134       20.17149        6.16075
      1021         2       -2.00000       32.93964       21.88240        3.70767
      1022         2       -2.00000       33.06381        0.33011        1.25133
      1023         2       -2.00000       33.20664        2.00562        6.10203
      1024         2       -2.00000       33.36000        3.72991        3.66058
      1025         2       -2.00000       33.50658        5.46463        1.23095
      1026         2       -2.00000       33.63649        7.16660        6.11250
      1027         2       -2.00000       33.74982        8.91187        3.69270
      1028         2       -2.00000       33.84910       10.65687        1.27258
      1029         2       -2.00000       33.93842       12.35907        6.15462
      1030         2       -2.00000       34.02256       14.09672        3.72909
      1031         2       -2.00000       34.10590       15.82865        1.29901
      1032         2       -2.00000       34.19274       17.51441        6.16756
      1033         2       -2.00000       34.28693       19.23449        3.72571
      1034         2       -2.00000       34.39108       20.95045        1.27805
      1035         2       -2.00000       34.50664       22.62478        6.13107
      1036         2       -2.00000       34.63400        1.07834        3.68023
      1037         2       -2.00000       34.77260        2.79986        1.23547
      1038         2       -2.00000       34.91264        4.48892        6.10405
      1039         2       -2.00000       35.04407        6.22493        3.67631
      1040         2       -2.00000       35.16337        7.96553        1.25275
      1041         2       -2.00000       35.27048        9.66761        6.13477
      1042         2       -2.00000       35.36825       11.40874        3.71186
      1043         2       -2.00000       35.45996       13.14699        1.28658
      1044         2       -2.00000       35.54944       14.84104        6.16192
      1045         2       -2.00000       35.64043       16.57022        3.72854
      1046         2       -2.00000       35.73605       18.29457        1.29006
      1047         2       -2.00000       35.83861       19.97500        6.15088
      1048         2       -2.00000       35.94938       21.69318        3.70402
      1049         2       -2.00000       36.06853        0.14868        1.25614
      1050         2       -2.00000       36.19589        1.82956        6.11487
      1051         2       -2.00000       36.32787        3.55522        3.67541
      1052         2       -2.00000       36.45722        5.28651        1.24271
      1053         2       -2.00000       36.57876        6.98248        6.11918
      1054         2       -2.00000       36.69105        8.72106        3.69416
      1055         2       -2.00000       36.79488       10.46020        1.26967
      1056         2       -2.00000       36.89266       12.15805        6.14829
      1057         2       -2.00000       36.98740       13.89324        3.72031
      1058         2       -2.00000       37.08214       15.62483        1.28889
      1059         2       -2.00000       37.17967       17.31259        6.15758
      1060         2       -2.00000       37.28207       19.03685        3.71793
      1061         2       -2.00000       37.39045       20.75855        1.27485
      1062         2       -2.00000       37.50513       22.43922        6.13407
      1063         2       -2.00000       37.62563        0.89798        3.68949
      1064         2       -2.00000       37.75076        2.62206        1.24800
      1065         2       -2.00000       37.87628        4.31006        6.11559
      1066         2       -2.00000       37.99766        6.04205        3.68379
      1067         2       -2.00000       38.11250        7.77709        1.25535
      1068         2       -2.00000       38.22032        9.47371        6.13280
      1069         2       -2.00000       38.32256       11.21036        3.70624
      1070         2       -2.00000       38.42137       12.94577        1.27851
      1071         2       -2.00000       38.51930       14.63894        6.15275
      1072         2       -2.00000       38.61867       16.36928        3.71977
      1073         2       -2.00000       38.72163       18.09669        1.28340
      1074         2       -2.00000       38.82913       19.78159        6.14799
      1075         2       -2.00000       38.94157       21.50481        3.70598
      1076         2       -2.00000       39.05841       23.22758        1.26301
      1077         2       -2.00000       39.17883        1.64862        6.12514
      1078         2       -2.00000       39.30061        3.37457        3.68596
      1079         2       -2.00000       39.42063        5.10348        1.25054
      1080         2       -2.00000       39.53619        6.79527        6.12275
      1081         2       -2.00000       39.64632        8.52910        3.69323
      1082         2       -2.00000       39.75143       10.26403        1.26497
      1083         2       -2.00000       39.85295       11.95893        6.14099
      1084         2       -2.00000       39.95311       13.69286        3.71186
      1085         2       -2.00000       40.05400       15.42505        1.28086
      1086         2       -2.00000       40.15751       17.11510        6.15153
      1087         2       -2.00000       40.26485       18.84285        3.71522
      1088         2       -2.00000       40.37642       20.56867        1.27625
      1089         2       -2.00000       40.49174       22.25313        6.13956
      1090         2       -2.00000       40.60977        0.71458        3.69799
      1091         2       -2.00000       40.72900        2.43952        1.25737
      1092         2       -2.00000       40.84742        4.12620        6.12329
      1093         2       -2.00000       40.96274        5.85511        3.68795
      1094         2       -2.00000       41.07383        7.58619        1.25533
      1095         2       -2.00000       41.18046        9.27900        6.12896
      1096         2       -2.00000       41.28365       11.01276        3.69965
      1097         2       -2.00000       41.38501       12.74675        1.27062
      1098         2       -2.00000       41.48669       14.44016        6.14515
      1099         2       -2.00000       41.59037       16.17233        3.71402
      1100         2       -2.00000       41.69763       17.90271        1.28075
      1101         2       -2.00000       41.80896       19.59113        6.14912
      1102         2       -2.00000       41.92396       21.31764        3.71078
      1103         2       -2.00000       42.04151       23.04276        1.27048
      1104         2       -2.00000       42.15986        1.46468        6.13360
      1105         2       -2.00000       42.27741        3.18980        3.69330
      1106         2       -2.00000       42.39241        4.91631        1.25496
      1107         2       -2.00000       42.50374        6.60472        6.12333
      1108         2       -2.00000       42.61100        8.33511        3.69006
      1109         2       -2.00000       42.71475       10.06726        1.25893
      1110         2       -2.00000       42.81635       11.76068        6.13345
      1111         2       -2.00000       42.91771       13.49465        3.70443
      1112         2       -2.00000       43.02091       15.22844        1.27511
      1113         2       -2.00000       43.12753       16.92122        6.14875
      1114         2       -2.00000       43.23863       18.65233        3.71613
      1115         2       -2.00000       43.35402       20.38124        1.28078
      1116         2       -2.00000       43.47237       22.06792        6.14670
      1117         2       -2.00000       43.59168        0.53015        3.70609
      1118         2       -2.00000       43.70962        2.25428        1.26452
      1119         2       -2.00000       43.82494        3.93877        6.12782
      1120         2       -2.00000       43.93651        5.66456        3.68886
      1121         2       -2.00000       44.04385        7.39234        1.25254
      1122         2       -2.00000       44.14737        9.08236        6.12322
      1123         2       -2.00000       44.24825       10.81458        3.69222
      1124         2       -2.00000       44.34842       12.54850        1.26309
      1125         2       -2.00000       44.45002       14.24341        6.13911
      1126         2       -2.00000       44.55513       15.97831        3.71086
      1127         2       -2.00000       44.66526       17.71217        1.28133
      1128         2       -2.00000       44.78082       19.40393        6.15354
      1129         2       -2.00000       44.90076       21.13284        3.71812
      1130         2       -2.00000       45.02262       22.85880        1.27893
      1131         2       -2.00000       45.14296        1.27984        6.14107
      1132         2       -2.00000       45.25987        3.00260        3.69809
      1133         2       -2.00000       45.37224        4.72583        1.25609
      1134         2       -2.00000       45.47982        6.41073        6.12068
      1135         2       -2.00000       45.58270        8.13815        3.68431
      1136         2       -2.00000       45.68214        9.86849        1.25134
      1137         2       -2.00000       45.78000       11.56164        6.12557
      1138         2       -2.00000       45.87880       13.29705        3.69785
      1139         2       -2.00000       45.98104       15.03373        1.27129
      1140         2       -2.00000       46.08886       16.73033        6.14874
      1141         2       -2.00000       46.20370       18.46537        3.72030
      1142         2       -2.00000       46.32516       20.19735        1.28850
      1143         2       -2.00000       46.45069       21.88535        6.15609
      1144         2       -2.00000       46.57573        0.34675        3.71460
      1145         2       -2.00000       46.69624        2.06822        1.27002
      1146         2       -2.00000       46.81091        3.74887        6.12924
      1147         2       -2.00000       46.91929        5.47059        3.68616
      1148         2       -2.00000       47.02169        7.19482        1.24651
      1149         2       -2.00000       47.11923        8.88258        6.11520
      1150         2       -2.00000       47.21397       10.61419        3.68379
      1151         2       -2.00000       47.30871       12.34937        1.25580
      1152         2       -2.00000       47.40648       14.04722        6.13442
      1153         2       -2.00000       47.51040       15.78635        3.70994
      1154         2       -2.00000       47.62268       17.52495        1.28492
      1155         2       -2.00000       47.74414       19.22090        6.16139
      1156         2       -2.00000       47.87357       20.95220        3.72869
      1157         2       -2.00000       48.00548       22.67785        1.28923
      1158         2       -2.00000       48.13292        1.09602        6.14796
      1159         2       -2.00000       48.25198        2.81423        3.70008
      1160         2       -2.00000       48.36276        4.53241        1.25321
      1161         2       -2.00000       48.46531        6.21284        6.11404
      1162         2       -2.00000       48.56093        7.93719        3.67557
      1163         2       -2.00000       48.65193        9.66637        1.24219
      1164         2       -2.00000       48.74141       11.36042        6.11753
      1165         2       -2.00000       48.83312       13.09867        3.69225
      1166         2       -2.00000       48.93089       14.83980        1.26934
      1167         2       -2.00000       49.03799       16.54189        6.15136
      1168         2       -2.00000       49.15730       18.28248        3.72780
      1169         2       -2.00000       49.28880       20.01849        1.30006
      1170         2       -2.00000       49.42876       21.70755        6.16864
      1171         2       -2.00000       49.56745        0.16634        3.72388
      1172         2       -2.00000       49.69473        1.88264        1.27304
      1173         2       -2.00000       49.81029        3.55697        6.12607
      1174         2       -2.00000       49.91444        5.27292        3.67840
      1175         2       -2.00000       50.00862        6.99300        1.23656
      1176         2       -2.00000       50.09547        8.67876        6.10512
      1177         2       -2.00000       50.17881       10.41069        3.67504
      1178         2       -2.00000       50.26294       12.14834        1.24951
      1179         2       -2.00000       50.35226       13.85055        6.13154
      1180         2       -2.00000       50.45155       15.59554        3.71143
      1181         2       -2.00000       50.56487       17.34081        1.29162
      1182         2       -2.00000       50.69478       19.04279        6.17318
      1183         2       -2.00000       50.84144       20.77751        3.74354
      1184         2       -2.00000       50.99472       22.50180        1.30209
      1185         2       -2.00000       51.13755        0.91457        6.15279
      1186         2       -2.00000       51.26172        2.62501        3.69646
      1187         2       -2.00000       51.37002        4.33592        1.24338
      1188         2       -2.00000       51.46389        6.01090        6.10195
      1189         2       -2.00000       51.54667        7.73238        3.66406
      1190         2       -2.00000       51.62307        9.46124        1.23281
      1191         2       -2.00000       51.69803       11.15712        6.11095
      1192         2       -2.00000       51.77714       12.89917        3.68886
      1193         2       -2.00000       51.86558       14.64576        1.27001
      1194         2       -2.00000       51.96862       16.35487        6.15694
      1195         2       -2.00000       52.09239       18.10302        3.73920
      1196         2       -2.00000       52.23945       19.84556        1.31662
      1197         2       -2.00000       52.40764       21.53555        6.18586
      1198         2       -2.00000       52.57607       -0.01003        3.73223
      1199         2       -2.00000       52.71627        1.69735        1.26900
      1200         2       -2.00000       52.83278        3.36247        6.11228
      1201         2       -2.00000       52.92824        5.07176        3.66229
      1202         2       -2.00000       53.00743        6.78853        1.22260
      1203         2       -2.00000       53.07626        8.47376        6.09496
      1204         2       -2.00000       53.14117       10.20709        3.66857
      1205         2       -2.00000       53.20832       11.94756        1.24642
      1206         2       -2.00000       53.28305       13.65353        6.13185
      1207         2       -2.00000       53.37261       15.40467        3.71606
      1208         2       -2.00000       53.48370       17.15721        1.30239
      1209         2       -2.00000       53.62278       18.86841        6.19034
      1210         2       -2.00000       53.79903       20.60752        3.76562
      1211         2       -2.00000       53.99744       22.33064        1.31718
      1212         2       -2.00000       54.17233        0.73305        6.14954
      1213         2       -2.00000       54.30320        2.43219        3.67504
      1214         2       -2.00000       54.40376        4.13643        1.21959
      1215         2       -2.00000       54.47961        5.80875        6.08353
      1216         2       -2.00000       54.54045        7.53075        3.65246
      1217         2       -2.00000       54.59460        9.26131        1.22683
      1218         2       -2.00000       54.64843       10.95895        6.10878
      1219         2       -2.00000       54.70841       12.70273        3.68955
      1220         2       -2.00000       54.78122       14.45256        1.27422
      1221         2       -2.00000       54.87277       16.16518        6.16667
      1222         2       -2.00000       54.99766       17.92347        3.75638
      1223         2       -2.00000       55.16290       19.67166        1.34447
      1224         2       -2.00000       55.38556       21.36848        6.21033
      1225         2       -2.00000       55.62209       23.06882        3.73796
      1226         2       -2.00000       55.78367        1.50501        1.23168
      1227         2       -2.00000       55.89236        3.16451        6.07385
      1228         2       -2.00000       55.96470        4.87469        3.63537
      1229         2       -2.00000       56.01773        6.59562        1.20813
      1230         2       -2.00000       56.06000        8.28452        6.08933
      1231         2       -2.00000       56.10043       10.01908        3.66775
      1232         2       -2.00000       56.14493       11.75816        1.24828
      1233         2       -2.00000       56.19844       13.46271        6.13574
      1234         2       -2.00000       56.27022       15.21264        3.72324
      1235         2       -2.00000       56.37054       16.97160        1.31969
      1236         2       -2.00000       56.50851       18.68222        6.21886
      1237         2       -2.00000       56.73276       20.44208        3.80789
      1238         2       -2.00000       57.02305       22.13126        1.35389
      1239         2       -2.00000       57.28184        0.53735        6.07464
      1240         2       -2.00000       57.39540        2.23411        3.60686
      1241         2       -2.00000       57.46590        3.94602        1.17790
      1242         2       -2.00000       57.50769        5.63336        6.06391
      1243         2       -2.00000       57.53823        7.36528        3.64570
      1244         2       -2.00000       57.56614        9.09554        1.22699
      1245         2       -2.00000       57.59493       10.78635        6.11192
      1246         2       -2.00000       57.63138       12.52343        3.69373
      1247         2       -2.00000       57.67939       14.26580        1.28046
      1248         2       -2.00000       57.74805       15.97782        6.17575
      1249         2       -2.00000       57.85954       17.72876        3.78322
      1250         2       -2.00000       58.03475       19.50786        1.39966
      1251         2       -2.00000       58.32711       21.13601        6.30031
      1252         2       -2.00000       58.82809       22.88490        3.54250
      1253         2       -2.00000       58.92906        1.30151        1.10352
      1254         2       -2.00000       58.98137        2.99049        6.01271
      1255         2       -2.00000       59.00530        4.73259        3.60727
      1256         2       -2.00000       59.02755        6.46474        1.19647
      1257         2       -2.00000       59.04645        8.15435        6.08740
      1258         2       -2.00000       59.06391        9.88283        3.67169
      1259         2       -2.00000       59.08202       11.60722        1.25501
      1260         2       -2.00000       59.10459       13.29052        6.13978
      1261         2       -2.00000       59.15052       15.03378        3.72694
      1262         2       -2.00000       59.21982       16.77095        1.32480
      1263         2       -2.00000       59.33873       18.52049        6.26293
      1264         2       -2.00000       59.57885       20.20568        3.89238
      1265         2       -2.00000       60.47619       21.96831        0.88303
      1266         2       -2.00000       60.48584        0.33843        5.88063
      1267         2       -2.00000       60.49844        2.12060        3.52789
      1268         2       -2.00000       60.51391        3.85200        1.13826
      1269         2       -2.00000       60.52771        5.54313        6.04651
      1270         2       -2.00000       60.53728        7.27607        3.64017
      1271         2       -2.00000       60.54589        9.00350        1.22814
      1272         2       -2.00000       60.55451       10.68718        6.11697
      1273         2       -2.00000       60.56360       12.40809        3.70112
      1274         2       -2.00000       60.57397       14.11556        1.28665
      1275         2       -2.00000       60.58505       15.78016        6.16552
      1276         2       -2.00000       60.68139       17.57438        3.76781
      1277         2       -2.00000       60.75962       19.25696        1.43746
      1278         2       -2.00000       62.03800       13.22711        6.14284
      1279         2       -2.00000       62.03800       14.94255        3.72202
      1280         2       -2.00000       62.03800       11.55226        1.25815
      1281         2       -2.00000       62.03800       16.60960        1.31224
      1282         2       -2.00000       62.03800        9.83409        3.67360
      1283         2       -2.00000       62.03800        8.10839        6.08613
      1284         2       -2.00000       62.03800       18.19074        6.10621
      1285         2       -2.00000       62.03800        6.41958        1.18972
      1286         2       -2.00000       62.03800        4.68746        3.59089
      1287         2       -2.00000       62.03800        2.94421        5.97624
      1288         2       -2.00000       62.03800        1.27083        1.02565
      1289         2       -2.00000       62.03800       22.81444        3.38546
      1290         2       -2.00000       62.03800       20.81261        5.26833
      1291         2       -2.00000       63.31638       19.25696        1.43753
      1292         2       -2.00000       63.39462       17.57435        3.76786
      1293         2       -2.00000       63.49096       15.78014        6.16557
      1294         2       -2.00000       63.50204       14.11554        1.28669
      1295         2       -2.00000       63.51241       12.40809        3.70116
      1296         2       -2.00000       63.52150       10.68715        6.11701
      1297         2       -2.00000       63.53011        9.00350        1.22818
      1298         2       -2.00000       63.53873        7.27605        3.64021
      1299         2       -2.00000       63.54830        5.54311        6.04654
      1300         2       -2.00000       63.56209        3.85198        1.13829
      1301         2       -2.00000       63.57748        2.12058        3.52792
      1302         2       -2.00000       63.59016        0.33843        5.88066
      1303         2       -2.00000       63.59981       21.96831        0.88304
      1304         2       -2.00000       64.49715       20.20568        3.89249
      1305         2       -2.00000       64.73728       18.52049        6.26303
      1306         2       -2.00000       64.85618       16.77093        1.32488
      1307         2       -2.00000       64.92549       15.03375        3.72702
      1308         2       -2.00000       64.97142       13.29050        6.13986
      1309         2       -2.00000       64.99399       11.60720        1.25509
      1310         2       -2.00000       65.01201        9.88281        3.67176
      1311         2       -2.00000       65.02956        8.15433        6.08747
      1312         2       -2.00000       65.04846        6.46472        1.19654
      1313         2       -2.00000       65.07071        4.73257        3.60735
      1314         2       -2.00000       65.09463        2.99047        6.01278
      1315         2       -2.00000       65.14695        1.30146        1.10359
      1316         2       -2.00000       65.24783       22.88490        3.54255
      1317         2       -2.00000       65.74898       21.13599        6.30046
      1318         2       -2.00000       66.04126       19.50784        1.39980
      1319         2       -2.00000       66.21647       17.72873        3.78334
      1320         2       -2.00000       66.32796       15.97779        6.17587
      1321         2       -2.00000       66.39662       14.26575        1.28058
      1322         2       -2.00000       66.44463       12.52340        3.69384
      1323         2       -2.00000       66.48107       10.78633        6.11203
      1324         2       -2.00000       66.50986        9.09549        1.22710
      1325         2       -2.00000       66.53778        7.36523        3.64581
      1326         2       -2.00000       66.56824        5.63332        6.06402
      1327         2       -2.00000       66.61011        3.94598        1.17800
      1328         2       -2.00000       66.68061        2.23406        3.60697
      1329         2       -2.00000       66.79417        0.53731        6.07476
      1330         2       -2.00000       67.05304       22.13122        1.35406
      1331         2       -2.00000       67.34332       20.44203        3.80806
      1332         2       -2.00000       67.56750       18.68215        6.21901
      1333         2       -2.00000       67.70547       16.97153        1.31984
      1334         2       -2.00000       67.80579       15.21259        3.72340
      1335         2       -2.00000       67.87748       13.46266        6.13589
      1336         2       -2.00000       67.93108       11.75812        1.24842
      1337         2       -2.00000       67.97558       10.01901        3.66789
      1338         2       -2.00000       68.01601        8.28448        6.08947
      1339         2       -2.00000       68.05828        6.59555        1.20828
      1340         2       -2.00000       68.11131        4.87464        3.63552
      1341         2       -2.00000       68.18364        3.16446        6.07400
      1342         2       -2.00000       68.29234        1.50494        1.23184
      1343         2       -2.00000       68.45399       23.06875        3.73814
      1344         2       -2.00000       68.69053       21.36843        6.21051
      1345         2       -2.00000       68.91311       19.67159        1.34466
      1346         2       -2.00000       69.07835       17.92340        3.75656
      1347         2       -2.00000       69.20324       16.16511        6.16685
      1348         2       -2.00000       69.29479       14.45249        1.27441
      1349         2       -2.00000       69.36760       12.70266        3.68973
      1350         2       -2.00000       69.42757       10.95888        6.10896
      1351         2       -2.00000       69.48132        9.26124        1.22702
      1352         2       -2.00000       69.53555        7.53068        3.65263
      1353         2       -2.00000       69.59640        5.80868        6.08370
      1354         2       -2.00000       69.67224        4.13636        1.21977
      1355         2       -2.00000       69.77281        2.43212        3.67523
      1356         2       -2.00000       69.90367        0.73298        6.14975
      1357         2       -2.00000       70.07857       22.33057        1.31739
      1358         2       -2.00000       70.27706       20.60743        3.76583
      1359         2       -2.00000       70.45323       18.86834        6.19055
      1360         2       -2.00000       70.59231       17.15714        1.30261
      1361         2       -2.00000       70.70340       15.40457        3.71628
      1362         2       -2.00000       70.79296       13.65346        6.13207
      1363         2       -2.00000       70.86768       11.94746        1.24663
      1364         2       -2.00000       70.93483       10.20699        3.66879
      1365         2       -2.00000       70.99975        8.47369        6.09518
      1366         2       -2.00000       71.06857        6.78844        1.22282
      1367         2       -2.00000       71.14776        5.07167        3.66250
      1368         2       -2.00000       71.24322        3.36238        6.11250
      1369         2       -2.00000       71.35982        1.69728        1.26923
      1370         2       -2.00000       71.49994       -0.01013        3.73246
      1371         2       -2.00000       71.66837       21.53548        6.18610
      1372         2       -2.00000       71.83656       19.84546        1.31685
      1373         2       -2.00000       71.98362       18.10292        3.73944
      1374         2       -2.00000       72.10739       16.35480        6.15719
      1375         2       -2.00000       72.21042       14.64567        1.27025
      1376         2       -2.00000       72.29886       12.89907        3.68911
      1377         2       -2.00000       72.37790       11.15702        6.11119
      1378         2       -2.00000       72.45294        9.46115        1.23306
      1379         2       -2.00000       72.52934        7.73228        3.66430
      1380         2       -2.00000       72.61212        6.01080        6.10219
      1381         2       -2.00000       72.70598        4.33583        1.24363
      1382         2       -2.00000       72.81428        2.62492        3.69671
      1383         2       -2.00000       72.93845        0.91448        6.15305
      1384         2       -2.00000       73.08129       22.50170        1.30234
      1385         2       -2.00000       73.23456       20.77741        3.74380
      1386         2       -2.00000       73.38122       19.04269        6.17344
      1387         2       -2.00000       73.51113       17.34072        1.29189
      1388         2       -2.00000       73.62446       15.59545        3.71170
      1389         2       -2.00000       73.72375       13.85045        6.13183
      1390         2       -2.00000       73.81306       12.14822        1.24979
      1391         2       -2.00000       73.89720       10.41057        3.67531
      1392         2       -2.00000       73.98046        8.67867        6.10539
      1393         2       -2.00000       74.06738        6.99291        1.23683
      1394         2       -2.00000       74.16157        5.27280        3.67867
      1395         2       -2.00000       74.26572        3.55685        6.12634
      1396         2       -2.00000       74.38128        1.88254        1.27332
      1397         2       -2.00000       74.50864        0.16625        3.72416
      1398         2       -2.00000       74.64724       21.70744        6.16892
      1399         2       -2.00000       74.78728       20.01840        1.30034
      1400         2       -2.00000       74.91871       18.28236        3.72809
      1401         2       -2.00000       75.03801       16.54177        6.15166
      1402         2       -2.00000       75.14512       14.83970        1.26964
      1403         2       -2.00000       75.24281       13.09856        3.69257
      1404         2       -2.00000       75.33460       11.36030        6.11784
      1405         2       -2.00000       75.42408        9.66625        1.24249
      1406         2       -2.00000       75.51507        7.93707        3.67587
      1407         2       -2.00000       75.61069        6.21272        6.11434
      1408         2       -2.00000       75.71325        4.53230        1.25351
      1409         2       -2.00000       75.82402        2.81412        3.70037
      1410         2       -2.00000       75.94317        1.09591        6.14826
      1411         2       -2.00000       76.07053       22.67773        1.28952
      1412         2       -2.00000       76.20251       20.95208        3.72899
      1413         2       -2.00000       76.33187       19.22079        6.16169
      1414         2       -2.00000       76.45340       17.52483        1.28524
      1415         2       -2.00000       76.56561       15.78623        3.71027
      1416         2       -2.00000       76.66952       14.04710        6.13477
      1417         2       -2.00000       76.76722       12.34925        1.25615
      1418         2       -2.00000       76.86204       10.61407        3.68413
      1419         2       -2.00000       76.95678        8.88246        6.11553
      1420         2       -2.00000       77.05431        7.19468        1.24683
      1421         2       -2.00000       77.15671        5.47044        3.68647
      1422         2       -2.00000       77.26509        3.74875        6.12955
      1423         2       -2.00000       77.37977        2.06810        1.27033
      1424         2       -2.00000       77.50027        0.34663        3.71490
      1425         2       -2.00000       77.62532       21.88523        6.15640
      1426         2       -2.00000       77.75084       20.19723        1.28881
      1427         2       -2.00000       77.87230       18.46525        3.72063
      1428         2       -2.00000       77.98714       16.73021        6.14908
      1429         2       -2.00000       78.09496       15.03359        1.27164
      1430         2       -2.00000       78.19720       13.29696        3.69826
      1431         2       -2.00000       78.29601       11.56153        6.12597
      1432         2       -2.00000       78.39386        9.86833        1.25170
      1433         2       -2.00000       78.49331        8.13801        3.68466
      1434         2       -2.00000       78.59619        6.41061        6.12101
      1435         2       -2.00000       78.70377        4.72571        1.25641
      1436         2       -2.00000       78.81622        3.00248        3.69841
      1437         2       -2.00000       78.93305        1.27972        6.14139
      1438         2       -2.00000       79.05347       22.85868        1.27926
      1439         2       -2.00000       79.17525       21.13272        3.71844
      1440         2       -2.00000       79.29519       19.40381        6.15386
      1441         2       -2.00000       79.41075       17.71202        1.28167
      1442         2       -2.00000       79.52088       15.97817        3.71122
      1443         2       -2.00000       79.62599       14.24325        6.13953
      1444         2       -2.00000       79.72751       12.54831        1.26366
