# Supplementary material for: Quantitative prediction of grain boundary thermal conductivities from local atomic environments
Source: Nat Commun. 2020 Apr 15;11:1854. doi: 10.1038/s41467-020-15619-9 (PMC7160158; doi:10.1038/s41467-020-15619-9)
Supplement: Supplementary file 4 — Supplementary Data 1 [file 41467_2020_15619_MOESM4_ESM.zip › MgO_GBs/sym_tilt/standard_pressure/111/s19_3-52.lmp]

LAMMPS data file

      1368          atoms
         0          bonds
         0         angles
         0      dihedrals
         0      impropers
         2     atom types
         0     bond types
         0    angle types
         0 dihedral types
         0 improper types

      0.0000000     79.4116370 xlo xhi
      0.0000000     22.3368840 ylo yhi
      0.0000000      7.3224062 zlo zhi
      0.0000000      0.0000000     -0.0542249 xy xz yz

Masses

1                24.30500 # Mg
2                15.99940 # O

Atoms

         1         1        2.00000        0.18590       20.44169        0.22022
         2         1        2.00000        0.18590        5.51428        5.10182
         3         1        2.00000        0.18590       12.97797        2.66102
         4         1        2.00000        0.52793        1.04420        0.22073
         5         1        2.00000        0.52793        8.45367        5.10233
         6         1        2.00000        0.52793       15.91739        2.66153
         7         1        2.00000        0.87003       18.85685        2.66208
         8         1        2.00000        0.87003        3.98366        0.22128
         9         1        2.00000        0.87003       11.39313        5.10288
        10         1        2.00000        1.21222       21.79629        2.66258
        11         1        2.00000        1.21222        6.92310        0.22177
        12         1        2.00000        1.21222       14.33258        5.10338
        13         1        2.00000        1.55417       17.27195        5.10392
        14         1        2.00000        1.55417        2.39876        2.66312
        15         1        2.00000        1.55417        9.86248        0.22232
        16         1        2.00000        1.89643       20.21148        5.10445
        17         1        2.00000        1.89643        5.33829        2.66364
        18         1        2.00000        1.89643       12.80199        0.22284
        19         1        2.00000        2.23853        0.81399        5.10493
        20         1        2.00000        2.23853        8.27769        2.66412
        21         1        2.00000        2.23853       15.74140        0.22332
        22         1        2.00000        2.58048       18.68082        0.22392
        23         1        2.00000        2.58048        3.75341        5.10552
        24         1        2.00000        2.58048       11.21710        2.66472
        25         1        2.00000        2.92282       21.62031        0.22442
        26         1        2.00000        2.92282        6.69289        5.10602
        27         1        2.00000        2.92282       14.15659        2.66522
        28         1        2.00000        3.26469       17.09594        2.66568
        29         1        2.00000        3.26469        2.22278        0.22488
        30         1        2.00000        3.26469        9.63225        5.10649
        31         1        2.00000        3.60696       20.03549        2.66629
        32         1        2.00000        3.60696        5.16231        0.22549
        33         1        2.00000        3.60696       12.57178        5.10709
        34         1        2.00000        3.94922        0.63801        2.66675
        35         1        2.00000        3.94922        8.10172        0.22595
        36         1        2.00000        3.94922       15.51119        5.10755
        37         1        2.00000        4.29077       18.45046        5.10809
        38         1        2.00000        4.29077        3.57727        2.66729
        39         1        2.00000        4.29077       11.04096        0.22649
        40         1        2.00000        4.63335       21.39012        5.10867
        41         1        2.00000        4.63335        6.51693        2.66786
        42         1        2.00000        4.63335       13.98063        0.22706
        43         1        2.00000        4.97538        9.45640        2.66821
        44         1        2.00000        4.97538        1.99268        5.10901
        45         1        2.00000        4.97538       16.92009        0.22741
        46         1        2.00000        5.31732       12.39561        2.66900
        47         1        2.00000        5.31732        4.93192        5.10980
        48         1        2.00000        5.31732       19.85933        0.22820
        49         1        2.00000        5.65975       15.33532        2.66947
        50         1        2.00000        5.65975        7.87160        5.11028
        51         1        2.00000        5.65975        0.46213        0.22867
        52         1        2.00000        6.00122       10.81067        5.11048
        53         1        2.00000        6.00122        3.40120        0.22888
        54         1        2.00000        6.00122       18.27438        2.66968
        55         1        2.00000        6.34420       13.75051        5.11141
        56         1        2.00000        6.34420        6.34101        0.22981
        57         1        2.00000        6.34420       21.21420        2.67061
        58         1        2.00000        6.68630        9.28048        0.23003
        59         1        2.00000        6.68630        1.81676        2.67084
        60         1        2.00000        6.68630       16.68995        5.11164
        61         1        2.00000        7.02690       12.21893        0.23074
        62         1        2.00000        7.02690        4.75524        2.67154
        63         1        2.00000        7.02690       19.62843        5.11234
        64         1        2.00000        7.37011       15.15983        0.23131
        65         1        2.00000        7.37011        0.23241        5.11291
        66         1        2.00000        7.37011        7.69611        2.67211
        67         1        2.00000        7.71262       10.63502        2.67206
        68         1        2.00000        7.71262        3.17130        5.11286
        69         1        2.00000        7.71262       18.09871        0.23126
        70         1        2.00000        8.05393       13.57414        2.67366
        71         1        2.00000        8.05393        6.11044        5.11446
        72         1        2.00000        8.05393       21.03786        0.23286
        73         1        2.00000        8.39715        9.05040        5.11456
        74         1        2.00000        8.39715       16.51412        2.67376
        75         1        2.00000        8.39715        1.64093        0.23296
        76         1        2.00000        8.73711       11.98831        5.11412
        77         1        2.00000        8.73711        4.57884        0.23252
        78         1        2.00000        8.73711       19.45202        2.67332
        79         1        2.00000        9.08191       14.93026        5.11573
        80         1        2.00000        9.08191        7.52079        0.23412
        81         1        2.00000        9.08191        0.05710        2.67493
        82         1        2.00000        9.42497       10.45856        0.23428
        83         1        2.00000        9.42497       17.86803        5.11589
        84         1        2.00000        9.42497        2.99484        2.67508
        85         1        2.00000        9.75961       13.39688        0.23492
        86         1        2.00000        9.75961       20.80635        5.11652
        87         1        2.00000        9.75961        5.93319        2.67572
        88         1        2.00000       10.10807        8.87540        2.67670
        89         1        2.00000       10.10807       16.33911        0.23590
        90         1        2.00000       10.10807        1.41170        5.11751
        91         1        2.00000       10.45081       11.81465        2.67543
        92         1        2.00000       10.45081        4.35095        5.11624
        93         1        2.00000       10.45081       19.27834        0.23463
        94         1        2.00000       10.79069       14.75268        2.67889
        95         1        2.00000       10.79069        7.28896        5.11969
        96         1        2.00000       10.79069       22.21638        0.23809
        97         1        2.00000       11.13677       10.22756        5.12008
        98         1        2.00000       11.13677       17.69128        2.67928
        99         1        2.00000       11.13677        2.81809        0.23847
       100         1        2.00000       11.46744       13.16513        5.11415
       101         1        2.00000       11.46744        5.75565        0.23255
       102         1        2.00000       11.46744       20.62882        2.67335
       103         1        2.00000       11.82566        8.70127        0.24119
       104         1        2.00000       11.82566       16.11074        5.12279
       105         1        2.00000       11.82566        1.23755        2.68199
       106         1        2.00000       12.16205       11.64099        0.23692
       107         1        2.00000       12.16205        4.17727        2.67773
       108         1        2.00000       12.16205       19.05046        5.11853
       109         1        2.00000       12.48700       14.56749        0.24079
       110         1        2.00000       12.48700        7.10380        2.68159
       111         1        2.00000       12.48700       21.97696        5.12239
       112         1        2.00000       12.84483       10.05945        2.68587
       113         1        2.00000       12.84483       17.52317        0.24507
       114         1        2.00000       12.84483        2.59575        5.12667
       115         1        2.00000       13.19512       13.00173        2.66811
       116         1        2.00000       13.19512        5.53803        5.10892
       117         1        2.00000       13.19512       20.46542        0.22731
       118         1        2.00000       13.53611        8.45683        5.13698
       119         1        2.00000       13.53611       15.92053        2.69618
       120         1        2.00000       13.53611        1.04734        0.25537
       121         1        2.00000       13.87210       11.40445        5.12251
       122         1        2.00000       13.87210        3.99498        0.24090
       123         1        2.00000       13.87210       18.86814        2.68171
       124         1        2.00000       14.18379       14.33170        5.10982
       125         1        2.00000       14.18379        6.92223        0.22822
       126         1        2.00000       14.18379       21.79540        2.66902
       127         1        2.00000       14.57211        9.91164        0.25289
       128         1        2.00000       14.57211        2.44794        2.69370
       129         1        2.00000       14.57211       17.32113        5.13450
       130         1        2.00000       14.92407       12.80096        0.22850
       131         1        2.00000       14.92407        5.33727        2.66930
       132         1        2.00000       14.92407       20.21045        5.11010
       133         1        2.00000       15.16897        8.27366        2.73476
       134         1        2.00000       15.16897        0.80996        5.17556
       135         1        2.00000       15.16897       15.73737        0.29395
       136         1        2.00000       15.57500       11.28113        2.66408
       137         1        2.00000       15.57500       18.74482        0.22327
       138         1        2.00000       15.57500        3.81743        5.10488
       139         1        2.00000       16.03464        6.69053        5.12364
       140         1        2.00000       16.03464       14.15423        2.68284
       141         1        2.00000       16.03464       21.61794        0.24204
       142         1        2.00000       16.25771        2.22003        0.34497
       143         1        2.00000       16.25771        9.62950        5.22658
       144         1        2.00000       16.25771       17.09320        2.78577
       145         1        2.00000       16.60775       12.57539        5.07149
       146         1        2.00000       16.60775        5.16590        0.18988
       147         1        2.00000       16.60775       20.03909        2.63068
       148         1        2.00000       16.81375        8.11109        0.25256
       149         1        2.00000       16.81375        0.64739        2.69336
       150         1        2.00000       16.81375       15.52056        5.13416
       151         1        2.00000       17.53877        3.55026        2.99021
       152         1        2.00000       17.53877       18.42345        5.43101
       153         1        2.00000       17.53877       11.01396        0.54940
       154         1        2.00000       17.61565        6.49592        2.75183
       155         1        2.00000       17.61565       21.36910        5.19263
       156         1        2.00000       17.61565       13.95961        0.31103
       157         1        2.00000       17.76009        9.40215        2.84539
       158         1        2.00000       17.76009        1.93845        5.28620
       159         1        2.00000       17.76009       16.86584        0.40459
       160         1        2.00000       19.01242        4.77844        5.71302
       161         1        2.00000       19.01242       19.70585        0.83142
       162         1        2.00000       19.01242       12.24213        3.27222
       163         1        2.00000       19.01242        3.24523        0.72166
       164         1        2.00000       19.01242        7.81632        6.05985
       165         1        2.00000       19.01242       10.65470        5.60326
       166         1        2.00000       19.01242        0.40683        1.17826
       167         1        2.00000       19.01242       18.11840        3.16246
       168         1        2.00000       19.01242       15.28002        3.61906
       169         1        2.00000       20.26474        1.93845        5.28620
       170         1        2.00000       20.26474        9.40215        2.84539
       171         1        2.00000       20.26474       16.86584        0.40459
       172         1        2.00000       20.40927        6.49592        2.75183
       173         1        2.00000       20.40927       13.95961        0.31103
       174         1        2.00000       20.40927       21.36910        5.19263
       175         1        2.00000       20.48606        3.55026        2.99021
       176         1        2.00000       20.48606       11.01396        0.54940
       177         1        2.00000       20.48606       18.42345        5.43101
       178         1        2.00000       21.21109       15.52056        5.13416
       179         1        2.00000       21.21109        0.64739        2.69336
       180         1        2.00000       21.21109        8.11109        0.25256
       181         1        2.00000       21.41716       20.03909        2.63068
       182         1        2.00000       21.41716        5.16590        0.18988
       183         1        2.00000       21.41716       12.57539        5.07149
       184         1        2.00000       21.76713        2.22003        0.34497
       185         1        2.00000       21.76713        9.62950        5.22658
       186         1        2.00000       21.76713       17.09320        2.78577
       187         1        2.00000       21.99019        6.69053        5.12364
       188         1        2.00000       21.99019       21.61792        0.24204
       189         1        2.00000       21.99019       14.15423        2.68284
       190         1        2.00000       22.44991       18.74482        0.22327
       191         1        2.00000       22.44991        3.81743        5.10488
       192         1        2.00000       22.44991       11.28113        2.66408
       193         1        2.00000       22.85586        0.80996        5.17556
       194         1        2.00000       22.85586       15.73737        0.29395
       195         1        2.00000       22.85586        8.27366        2.73476
       196         1        2.00000       23.10085        5.33727        2.66930
       197         1        2.00000       23.10085       20.21045        5.11010
       198         1        2.00000       23.10085       12.80096        0.22850
       199         1        2.00000       23.45280        2.44794        2.69370
       200         1        2.00000       23.45280       17.32113        5.13450
       201         1        2.00000       23.45280        9.91164        0.25289
       202         1        2.00000       23.84112       21.79540        2.66902
       203         1        2.00000       23.84112       14.33170        5.10982
       204         1        2.00000       23.84112        6.92223        0.22822
       205         1        2.00000       24.15281       18.86814        2.68171
       206         1        2.00000       24.15281        3.99495        0.24090
       207         1        2.00000       24.15281       11.40445        5.12251
       208         1        2.00000       24.48872        1.04734        0.25538
       209         1        2.00000       24.48872       15.92053        2.69618
       210         1        2.00000       24.48872        8.45683        5.13698
       211         1        2.00000       24.82980       20.46542        0.22731
       212         1        2.00000       24.82980        5.53803        5.10892
       213         1        2.00000       24.82980       13.00173        2.66811
       214         1        2.00000       25.18000       17.52317        0.24507
       215         1        2.00000       25.18000        2.59575        5.12667
       216         1        2.00000       25.18000       10.05945        2.68587
       217         1        2.00000       25.53783       21.97696        5.12239
       218         1        2.00000       25.53783       14.56749        0.24079
       219         1        2.00000       25.53783        7.10380        2.68159
       220         1        2.00000       25.86286       19.05046        5.11853
       221         1        2.00000       25.86286        4.17727        2.67773
       222         1        2.00000       25.86286       11.64099        0.23692
       223         1        2.00000       26.19925        1.23755        2.68199
       224         1        2.00000       26.19925       16.11074        5.12279
       225         1        2.00000       26.19925        8.70127        0.24119
       226         1        2.00000       26.55747       20.62882        2.67335
       227         1        2.00000       26.55747        5.75565        0.23255
       228         1        2.00000       26.55747       13.16513        5.11415
       229         1        2.00000       26.88814       17.69128        2.67928
       230         1        2.00000       26.88814        2.81809        0.23847
       231         1        2.00000       26.88814       10.22756        5.12008
       232         1        2.00000       27.23422       22.21638        0.23810
       233         1        2.00000       27.23422       14.75268        2.67889
       234         1        2.00000       27.23422        7.28896        5.11969
       235         1        2.00000       27.57410       19.27834        0.23463
       236         1        2.00000       27.57410        4.35095        5.11624
       237         1        2.00000       27.57410       11.81465        2.67543
       238         1        2.00000       27.91676        1.41170        5.11751
       239         1        2.00000       27.91676       16.33911        0.23590
       240         1        2.00000       27.91676        8.87540        2.67670
       241         1        2.00000       28.26530       20.80635        5.11652
       242         1        2.00000       28.26530       13.39688        0.23492
       243         1        2.00000       28.26530        5.93319        2.67572
       244         1        2.00000       28.59994       17.86803        5.11589
       245         1        2.00000       28.59994        2.99484        2.67508
       246         1        2.00000       28.59994       10.45856        0.23428
       247         1        2.00000       28.94300        0.05710        2.67493
       248         1        2.00000       28.94300       14.93026        5.11573
       249         1        2.00000       28.94300        7.52079        0.23412
       250         1        2.00000       29.28781       19.45202        2.67332
       251         1        2.00000       29.28781        4.57884        0.23252
       252         1        2.00000       29.28781       11.98831        5.11412
       253         1        2.00000       29.62777        1.64093        0.23296
       254         1        2.00000       29.62777       16.51410        2.67376
       255         1        2.00000       29.62777        9.05040        5.11456
       256         1        2.00000       29.97098       21.03786        0.23286
       257         1        2.00000       29.97098       13.57414        2.67366
       258         1        2.00000       29.97098        6.11044        5.11447
       259         1        2.00000       30.31222       18.09871        0.23126
       260         1        2.00000       30.31222        3.17130        5.11286
       261         1        2.00000       30.31222       10.63502        2.67206
       262         1        2.00000       30.65480        0.23241        5.11291
       263         1        2.00000       30.65480       15.15983        0.23131
       264         1        2.00000       30.65480        7.69611        2.67211
       265         1        2.00000       30.99794       19.62843        5.11234
       266         1        2.00000       30.99794        4.75524        2.67154
       267         1        2.00000       30.99794       12.21893        0.23074
       268         1        2.00000       31.33853        1.81676        2.67084
       269         1        2.00000       31.33853       16.68995        5.11164
       270         1        2.00000       31.33853        9.28048        0.23003
       271         1        2.00000       31.68072       21.21420        2.67061
       272         1        2.00000       31.68072       13.75051        5.11141
       273         1        2.00000       31.68072        6.34101        0.22981
       274         1        2.00000       32.02370       18.27438        2.66968
       275         1        2.00000       32.02370        3.40120        0.22888
       276         1        2.00000       32.02370       10.81067        5.11048
       277         1        2.00000       32.36517        0.46213        0.22867
       278         1        2.00000       32.36517       15.33532        2.66947
       279         1        2.00000       32.36517        7.87160        5.11028
       280         1        2.00000       32.70759       19.85933        0.22820
       281         1        2.00000       32.70759        4.93192        5.10980
       282         1        2.00000       32.70759       12.39561        2.66900
       283         1        2.00000       33.04954       16.92009        0.22741
       284         1        2.00000       33.04954        1.99268        5.10901
       285         1        2.00000       33.04954        9.45640        2.66821
       286         1        2.00000       33.39156       21.39012        5.10867
       287         1        2.00000       33.39156       13.98063        0.22706
       288         1        2.00000       33.39156        6.51693        2.66786
       289         1        2.00000       33.73414       18.45046        5.10809
       290         1        2.00000       33.73414        3.57727        2.66729
       291         1        2.00000       33.73414       11.04096        0.22649
       292         1        2.00000       34.07569        0.63801        2.66675
       293         1        2.00000       34.07569       15.51119        5.10755
       294         1        2.00000       34.07569        8.10172        0.22595
       295         1        2.00000       34.41796       20.03549        2.66629
       296         1        2.00000       34.41796       12.57178        5.10709
       297         1        2.00000       34.41796        5.16231        0.22549
       298         1        2.00000       34.76022        2.22278        0.22488
       299         1        2.00000       34.76022        9.63225        5.10649
       300         1        2.00000       34.76022       17.09594        2.66568
       301         1        2.00000       35.10209        6.69289        5.10602
       302         1        2.00000       35.10209       14.15659        2.66522
       303         1        2.00000       35.10209       21.62031        0.22442
       304         1        2.00000       35.44435        3.75341        5.10552
       305         1        2.00000       35.44435       11.21710        2.66472
       306         1        2.00000       35.44435       18.68082        0.22392
       307         1        2.00000       35.78638        8.27769        2.66412
       308         1        2.00000       35.78638       15.74140        0.22332
       309         1        2.00000       35.78638        0.81399        5.10493
       310         1        2.00000       36.12848        5.33829        2.66364
       311         1        2.00000       36.12848       12.80199        0.22284
       312         1        2.00000       36.12848       20.21148        5.10445
       313         1        2.00000       36.47067        2.39876        2.66312
       314         1        2.00000       36.47067        9.86248        0.22232
       315         1        2.00000       36.47067       17.27195        5.10392
       316         1        2.00000       36.81269        6.92310        0.22177
       317         1        2.00000       36.81269       14.33258        5.10338
       318         1        2.00000       36.81269       21.79629        2.66258
       319         1        2.00000       37.15480        3.98366        0.22128
       320         1        2.00000       37.15480       11.39313        5.10288
       321         1        2.00000       37.15480       18.85685        2.66208
       322         1        2.00000       37.49698        8.45367        5.10233
       323         1        2.00000       37.49698       15.91739        2.66153
       324         1        2.00000       37.49698        1.04420        0.22073
       325         1        2.00000       37.83901        5.51428        5.10182
       326         1        2.00000       37.83901       12.97797        2.66102
       327         1        2.00000       37.83901       20.44169        0.22022
       328         1        2.00000       38.18119        2.57481        5.10131
       329         1        2.00000       38.18119       10.03851        2.66051
       330         1        2.00000       38.18119       17.50220        0.21971
       331         1        2.00000       38.52322        7.09911        2.65997
       332         1        2.00000       38.52322       14.56281        0.21916
       333         1        2.00000       38.52322       21.97230        5.10077
       334         1        2.00000       38.86533        4.15965        2.65945
       335         1        2.00000       38.86533       11.62337        0.21865
       336         1        2.00000       38.86533       19.03284        5.10025
       337         1        2.00000       39.20751        8.68390        0.21813
       338         1        2.00000       39.20751       16.09337        5.09974
       339         1        2.00000       39.20751        1.22021        2.65894
       340         1        2.00000       39.54954        5.74451        0.21759
       341         1        2.00000       39.54954       13.15398        5.09920
       342         1        2.00000       39.54954       20.61770        2.65839
       343         1        2.00000       39.89172        2.80504        0.21708
       344         1        2.00000       39.89172       10.21451        5.09869
       345         1        2.00000       39.89172       17.67821        2.65788
       346         1        2.00000       40.23375        7.27512        5.09817
       347         1        2.00000       40.23375       14.73881        2.65737
       348         1        2.00000       40.23375       22.20251        0.21657
       349         1        2.00000       40.57585        4.33566        5.09762
       350         1        2.00000       40.57585       11.79935        2.65682
       351         1        2.00000       40.57585       19.26305        0.21602
       352         1        2.00000       40.91804        8.85991        2.65633
       353         1        2.00000       40.91804       16.32361        0.21552
       354         1        2.00000       40.91804        1.39621        5.09713
       355         1        2.00000       41.25998        5.92054        2.65579
       356         1        2.00000       41.25998       13.38425        0.21499
       357         1        2.00000       41.25998       20.79373        5.09659
       358         1        2.00000       41.60225        2.98103        2.65526
       359         1        2.00000       41.60225       10.44472        0.21446
       360         1        2.00000       41.60225       17.85420        5.09606
       361         1        2.00000       41.94435        7.50533        0.21398
       362         1        2.00000       41.94435       14.91480        5.09558
       363         1        2.00000       41.94435        0.04161        2.65478
       364         1        2.00000       42.28630        4.56591        0.21338
       365         1        2.00000       42.28630       11.97538        5.09499
       366         1        2.00000       42.28630       19.43908        2.65419
       367         1        2.00000       42.62864        9.03590        5.09449
       368         1        2.00000       42.62864       16.49959        2.65368
       369         1        2.00000       42.62864        1.62642        0.21288
       370         1        2.00000       42.97051        6.09654        5.09402
       371         1        2.00000       42.97051       13.56024        2.65322
       372         1        2.00000       42.97051       21.02396        0.21242
       373         1        2.00000       43.31277        3.15701        5.09341
       374         1        2.00000       43.31277       10.62071        2.65261
       375         1        2.00000       43.31277       18.08441        0.21181
       376         1        2.00000       43.65504        7.68129        2.65215
       377         1        2.00000       43.65504       15.14501        0.21135
       378         1        2.00000       43.65504        0.21760        5.09295
       379         1        2.00000       43.99659        4.74205        2.65161
       380         1        2.00000       43.99659       12.20575        0.21081
       381         1        2.00000       43.99659       19.61522        5.09242
       382         1        2.00000       44.33917        9.26608        0.21024
       383         1        2.00000       44.33917       16.67555        5.09184
       384         1        2.00000       44.33917        1.80239        2.65104
       385         1        2.00000       44.68120       21.19981        2.65069
       386         1        2.00000       44.68120        6.32662        0.20989
       387         1        2.00000       44.68120       13.73611        5.09150
       388         1        2.00000       45.02314        3.38740        0.20911
       389         1        2.00000       45.02314       18.26057        2.64991
       390         1        2.00000       45.02314       10.79687        5.09071
       391         1        2.00000       45.36557        0.44769        0.20863
       392         1        2.00000       45.36557        7.85719        5.09023
       393         1        2.00000       45.36557       15.32088        2.64943
       394         1        2.00000       45.70704        4.91812        5.09002
       395         1        2.00000       45.70704       19.84552        0.20842
       396         1        2.00000       45.70704       12.38182        2.64922
       397         1        2.00000       46.05001        1.97828        5.08909
       398         1        2.00000       46.05001       16.90570        0.20750
       399         1        2.00000       46.05001        9.44200        2.64829
       400         1        2.00000       46.39212       21.37573        5.08887
       401         1        2.00000       46.39212        6.50254        2.64807
       402         1        2.00000       46.39212       13.96625        0.20726
       403         1        2.00000       46.73272        3.56408        2.64736
       404         1        2.00000       46.73272       18.43727        5.08816
       405         1        2.00000       46.73272       11.02778        0.20657
       406         1        2.00000       47.07593        0.62319        2.64679
       407         1        2.00000       47.07593        8.08691        0.20599
       408         1        2.00000       47.07593       15.49638        5.08759
       409         1        2.00000       47.41844        5.14802        0.20605
       410         1        2.00000       47.41844       20.02119        2.64684
       411         1        2.00000       47.41844       12.55749        5.08765
       412         1        2.00000       47.75975        2.20888        0.20444
       413         1        2.00000       47.75975       17.08207        2.64524
       414         1        2.00000       47.75975        9.61835        5.08605
       415         1        2.00000       48.10296       21.60580        0.20434
       416         1        2.00000       48.10296        6.67839        5.08595
       417         1        2.00000       48.10296       14.14209        2.64515
       418         1        2.00000       48.44293        3.74048        5.08639
       419         1        2.00000       48.44293       18.66787        0.20479
       420         1        2.00000       48.44293       11.20418        2.64559
       421         1        2.00000       48.78773        0.79853        5.08478
       422         1        2.00000       48.78773        8.26222        2.64398
       423         1        2.00000       48.78773       15.72594        0.20317
       424         1        2.00000       49.13079       20.19764        5.08463
       425         1        2.00000       49.13079        5.32445        2.64382
       426         1        2.00000       49.13079       12.78817        0.20302
       427         1        2.00000       49.46543        2.38613        2.64318
       428         1        2.00000       49.46543       17.25932        5.08398
       429         1        2.00000       49.46543        9.84983        0.20238
       430         1        2.00000       49.81389       21.78079        2.64220
       431         1        2.00000       49.81389        6.90762        0.20140
       432         1        2.00000       49.81389       14.31709        5.08300
       433         1        2.00000       50.15663        3.96837        0.20267
       434         1        2.00000       50.15663       18.84156        2.64347
       435         1        2.00000       50.15663       11.37784        5.08427
       436         1        2.00000       50.49651        1.03033        0.19921
       437         1        2.00000       50.49651       15.90352        2.64001
       438         1        2.00000       50.49651        8.43983        5.08081
       439         1        2.00000       50.84259       20.42862        0.19883
       440         1        2.00000       50.84259        5.50123        5.08043
       441         1        2.00000       50.84259       12.96493        2.63963
       442         1        2.00000       51.17326        2.56366        5.08636
       443         1        2.00000       51.17326       17.49108        0.20475
       444         1        2.00000       51.17326       10.02736        2.64555
       445         1        2.00000       51.53148       21.95494        5.07772
       446         1        2.00000       51.53148        7.08175        2.63692
       447         1        2.00000       51.53148       14.54547        0.19612
       448         1        2.00000       51.86787        4.14203        2.64118
       449         1        2.00000       51.86787       19.01521        5.08198
       450         1        2.00000       51.86787       11.60574        0.20037
       451         1        2.00000       52.19282        1.21552        2.63731
       452         1        2.00000       52.19282        8.67922        0.19651
       453         1        2.00000       52.19282       16.08871        5.07812
       454         1        2.00000       52.55065       20.59673        2.63303
       455         1        2.00000       52.55065        5.72356        0.19224
       456         1        2.00000       52.55065       13.13304        5.07383
       457         1        2.00000       52.90094       17.65447        2.65079
       458         1        2.00000       52.90094        2.78129        0.20999
       459         1        2.00000       52.90094       10.19076        5.09159
       460         1        2.00000       53.24193       22.19937        0.18193
       461         1        2.00000       53.24193        7.27196        5.06353
       462         1        2.00000       53.24193       14.73568        2.62273
       463         1        2.00000       53.57792       19.25176        0.19639
       464         1        2.00000       53.57792        4.32434        5.07800
       465         1        2.00000       53.57792       11.78806        2.63720
       466         1        2.00000       53.88961        1.39709        5.09068
       467         1        2.00000       53.88961       16.32450        0.20908
       468         1        2.00000       53.88961        8.86078        2.64988
       469         1        2.00000       54.27793       20.74457        5.06601
       470         1        2.00000       54.27793        5.87138        2.62521
       471         1        2.00000       54.27793       13.33507        0.18440
       472         1        2.00000       54.62989        2.98205        2.64960
       473         1        2.00000       54.62989       17.85522        5.09041
       474         1        2.00000       54.62989       10.44575        0.20880
       475         1        2.00000       54.87479        7.50936        0.14334
       476         1        2.00000       54.87479        0.04564        2.58415
       477         1        2.00000       54.87479       14.91883        5.02495
       478         1        2.00000       55.28082       19.37508        2.65483
       479         1        2.00000       55.28082       11.91136        5.09563
       480         1        2.00000       55.28082        4.50189        0.21402
       481         1        2.00000       55.74046        1.62879        0.19526
       482         1        2.00000       55.74046        9.03826        5.07687
       483         1        2.00000       55.74046       16.50198        2.63606
       484         1        2.00000       55.96352        6.09929        4.97393
       485         1        2.00000       55.96352       21.02670        0.09233
       486         1        2.00000       55.96352       13.56298        2.53313
       487         1        2.00000       56.31357       18.08081        0.24742
       488         1        2.00000       56.31357       10.61712        2.68822
       489         1        2.00000       56.31357        3.15340        5.12902
       490         1        2.00000       56.51956        7.67193        2.62554
       491         1        2.00000       56.51956        0.20823        5.06634
       492         1        2.00000       56.51956       15.13562        0.18474
       493         1        2.00000       57.24459        4.76906        2.32870
       494         1        2.00000       57.24459       12.17853        7.21030
       495         1        2.00000       57.24459       19.64222        4.76950
       496         1        2.00000       57.32146        1.82340        2.56707
       497         1        2.00000       57.32146        9.28710        0.12627
       498         1        2.00000       57.32146       16.69657        5.00787
       499         1        2.00000       57.46591        6.38087        0.03271
       500         1        2.00000       57.46591       21.25406        2.47351
       501         1        2.00000       57.46591       13.79034        4.91431
       502         1        2.00000       58.71823        3.48666        6.92829
       503         1        2.00000       58.71823       10.95035        4.48749
       504         1        2.00000       58.71823       18.41405        2.04668
       505         1        2.00000       58.71823        5.07409        4.59725
       506         1        2.00000       58.71823        0.44877        6.58145
       507         1        2.00000       58.71823        7.91247        4.14065
       508         1        2.00000       58.71823       19.94728        7.03805
       509         1        2.00000       58.71823       12.53781        2.15644
       510         1        2.00000       58.71823       15.37618        1.69985
       511         1        2.00000       59.97056        6.38087        0.03271
       512         1        2.00000       59.97056       13.79034        4.91431
       513         1        2.00000       59.97056       21.25406        2.47351
       514         1        2.00000       60.11509        9.28710        0.12627
       515         1        2.00000       60.11509        1.82340        2.56707
       516         1        2.00000       60.11509       16.69657        5.00787
       517         1        2.00000       60.19188        4.76906        2.32870
       518         1        2.00000       60.19188       19.64222        4.76950
       519         1        2.00000       60.19188       12.17853        7.21030
       520         1        2.00000       60.91690        7.67193        2.62554
       521         1        2.00000       60.91690       15.13562        0.18474
       522         1        2.00000       60.91690        0.20823        5.06634
       523         1        2.00000       61.12298       10.61712        2.68822
       524         1        2.00000       61.12298        3.15340        5.12902
       525         1        2.00000       61.12298       18.08081        0.24742
       526         1        2.00000       61.47295        6.09929        4.97393
       527         1        2.00000       61.47295       13.56298        2.53313
       528         1        2.00000       61.47295       21.02670        0.09233
       529         1        2.00000       61.69601        9.03826        5.07687
       530         1        2.00000       61.69601        1.62879        0.19526
       531         1        2.00000       61.69601       16.50198        2.63606
       532         1        2.00000       62.15573       11.91136        5.09563
       533         1        2.00000       62.15573        4.50189        0.21402
       534         1        2.00000       62.15573       19.37508        2.65483
       535         1        2.00000       62.56168        7.50936        0.14334
       536         1        2.00000       62.56168       14.91883        5.02495
       537         1        2.00000       62.56168        0.04564        2.58415
       538         1        2.00000       62.80666       10.44575        0.20880
       539         1        2.00000       62.80666        2.98205        2.64960
       540         1        2.00000       62.80666       17.85522        5.09041
       541         1        2.00000       63.15862        5.87138        2.62521
       542         1        2.00000       63.15862       13.33507        0.18440
       543         1        2.00000       63.15862       20.74457        5.06601
       544         1        2.00000       63.54694        8.86078        2.64988
       545         1        2.00000       63.54694       16.32450        0.20908
       546         1        2.00000       63.54694        1.39709        5.09068
       547         1        2.00000       63.85863       11.78806        2.63720
       548         1        2.00000       63.85863        4.32434        5.07800
       549         1        2.00000       63.85863       19.25176        0.19639
       550         1        2.00000       64.19454        7.27196        5.06353
       551         1        2.00000       64.19454       14.73568        2.62272
       552         1        2.00000       64.19454       22.19937        0.18193
       553         1        2.00000       64.53561       10.19076        5.09159
       554         1        2.00000       64.53561        2.78129        0.20999
       555         1        2.00000       64.53561       17.65447        2.65079
       556         1        2.00000       64.88582       13.13304        5.07383
       557         1        2.00000       64.88582        5.72356        0.19224
       558         1        2.00000       64.88582       20.59673        2.63303
       559         1        2.00000       65.24365        8.67922        0.19651
       560         1        2.00000       65.24365       16.08871        5.07812
       561         1        2.00000       65.24365        1.21552        2.63731
       562         1        2.00000       65.56868       11.60574        0.20037
       563         1        2.00000       65.56868        4.14203        2.64118
       564         1        2.00000       65.56868       19.01521        5.08198
       565         1        2.00000       65.90507        7.08175        2.63692
       566         1        2.00000       65.90507       14.54547        0.19612
       567         1        2.00000       65.90507       21.95494        5.07772
       568         1        2.00000       66.26329       10.02736        2.64555
       569         1        2.00000       66.26329        2.56366        5.08636
       570         1        2.00000       66.26329       17.49108        0.20475
       571         1        2.00000       66.59396       12.96493        2.63963
       572         1        2.00000       66.59396        5.50123        5.08043
       573         1        2.00000       66.59396       20.42862        0.19883
       574         1        2.00000       66.94004        8.43983        5.08081
       575         1        2.00000       66.94004       15.90352        2.64001
       576         1        2.00000       66.94004        1.03033        0.19921
       577         1        2.00000       67.27992       11.37784        5.08427
       578         1        2.00000       67.27992        3.96837        0.20267
       579         1        2.00000       67.27992       18.84156        2.64347
       580         1        2.00000       67.62258        6.90762        0.20140
       581         1        2.00000       67.62258       14.31709        5.08300
       582         1        2.00000       67.62258       21.78079        2.64220
       583         1        2.00000       67.97112        9.84983        0.20238
       584         1        2.00000       67.97112        2.38613        2.64318
       585         1        2.00000       67.97112       17.25932        5.08398
       586         1        2.00000       68.30576       12.78817        0.20302
       587         1        2.00000       68.30576        5.32445        2.64382
       588         1        2.00000       68.30576       20.19764        5.08462
       589         1        2.00000       68.64882        8.26222        2.64398
       590         1        2.00000       68.64882       15.72594        0.20317
       591         1        2.00000       68.64882        0.79853        5.08478
       592         1        2.00000       68.99362       11.20418        2.64559
       593         1        2.00000       68.99362        3.74048        5.08639
       594         1        2.00000       68.99362       18.66787        0.20479
       595         1        2.00000       69.33359        6.67839        5.08595
       596         1        2.00000       69.33359       14.14209        2.64515
       597         1        2.00000       69.33359       21.60580        0.20434
       598         1        2.00000       69.67680        9.61835        5.08605
       599         1        2.00000       69.67680        2.20888        0.20444
       600         1        2.00000       69.67680       17.08207        2.64524
       601         1        2.00000       70.01803       12.55749        5.08765
       602         1        2.00000       70.01803        5.14802        0.20605
       603         1        2.00000       70.01803       20.02119        2.64684
       604         1        2.00000       70.36062        8.08691        0.20599
       605         1        2.00000       70.36062       15.49638        5.08759
       606         1        2.00000       70.36062        0.62319        2.64679
       607         1        2.00000       70.70375       11.02778        0.20657
       608         1        2.00000       70.70375        3.56408        2.64736
       609         1        2.00000       70.70375       18.43727        5.08816
       610         1        2.00000       71.04435        6.50254        2.64807
       611         1        2.00000       71.04435       13.96625        0.20726
       612         1        2.00000       71.04435       21.37573        5.08887
       613         1        2.00000       71.38654        9.44200        2.64829
       614         1        2.00000       71.38654        1.97828        5.08909
       615         1        2.00000       71.38654       16.90570        0.20750
       616         1        2.00000       71.72951       12.38182        2.64922
       617         1        2.00000       71.72951        4.91812        5.09002
       618         1        2.00000       71.72951       19.84552        0.20842
       619         1        2.00000       72.07098        7.85719        5.09023
       620         1        2.00000       72.07098        0.44769        0.20863
       621         1        2.00000       72.07098       15.32088        2.64943
       622         1        2.00000       72.41341       10.79687        5.09071
       623         1        2.00000       72.41341        3.38740        0.20911
       624         1        2.00000       72.41341       18.26057        2.64991
       625         1        2.00000       72.75535       13.73611        5.09150
       626         1        2.00000       72.75535        6.32662        0.20989
       627         1        2.00000       72.75535       21.19981        2.65069
       628         1        2.00000       73.09738        9.26608        0.21024
       629         1        2.00000       73.09738       16.67555        5.09184
       630         1        2.00000       73.09738        1.80239        2.65104
       631         1        2.00000       73.43996       12.20575        0.21081
       632         1        2.00000       73.43996        4.74205        2.65161
       633         1        2.00000       73.43996       19.61522        5.09242
       634         1        2.00000       73.78151        7.68129        2.65215
       635         1        2.00000       73.78151       15.14501        0.21135
       636         1        2.00000       73.78151        0.21760        5.09295
       637         1        2.00000       74.12377       10.62071        2.65261
       638         1        2.00000       74.12377       18.08441        0.21181
       639         1        2.00000       74.12377        3.15701        5.09341
       640         1        2.00000       74.46604       21.02396        0.21242
       641         1        2.00000       74.46604        6.09654        5.09402
       642         1        2.00000       74.46604       13.56024        2.65322
       643         1        2.00000       74.80791        1.62642        0.21288
       644         1        2.00000       74.80791        9.03590        5.09449
       645         1        2.00000       74.80791       16.49959        2.65368
       646         1        2.00000       75.15017       19.43908        2.65419
       647         1        2.00000       75.15017        4.56591        0.21338
       648         1        2.00000       75.15017       11.97538        5.09499
       649         1        2.00000       75.49220        0.04161        2.65478
       650         1        2.00000       75.49220        7.50533        0.21398
       651         1        2.00000       75.49220       14.91480        5.09558
       652         1        2.00000       75.83430       17.85420        5.09606
       653         1        2.00000       75.83430        2.98103        2.65526
       654         1        2.00000       75.83430       10.44472        0.21446
       655         1        2.00000       76.17649       20.79373        5.09659
       656         1        2.00000       76.17649        5.92054        2.65579
       657         1        2.00000       76.17649       13.38425        0.21499
       658         1        2.00000       76.51851        1.39621        5.09713
       659         1        2.00000       76.51851        8.85991        2.65633
       660         1        2.00000       76.51851       16.32361        0.21552
       661         1        2.00000       76.86062       19.26305        0.21602
       662         1        2.00000       76.86062        4.33566        5.09762
       663         1        2.00000       76.86062       11.79935        2.65682
       664         1        2.00000       77.20280       22.20251        0.21657
       665         1        2.00000       77.20280        7.27512        5.09817
       666         1        2.00000       77.20280       14.73881        2.65737
       667         1        2.00000       77.54483       17.67821        2.65788
       668         1        2.00000       77.54483        2.80504        0.21708
       669         1        2.00000       77.54483       10.21451        5.09869
       670         1        2.00000       77.88701       20.61770        2.65839
       671         1        2.00000       77.88701        5.74451        0.21759
       672         1        2.00000       77.88701       13.15398        5.09920
       673         1        2.00000       78.22904        1.22021        2.65894
       674         1        2.00000       78.22904        8.68390        0.21813
       675         1        2.00000       78.22904       16.09337        5.09974
       676         1        2.00000       78.57114       19.03284        5.10025
       677         1        2.00000       78.57114        4.15965        2.65945
       678         1        2.00000       78.57114       11.62337        0.21865
       679         1        2.00000       78.91333       21.97230        5.10077
       680         1        2.00000       78.91333        7.09911        2.65997
       681         1        2.00000       78.91333       14.56281        0.21916
       682         1        2.00000       79.25535       17.50220        0.21971
       683         1        2.00000       79.25535        2.57481        5.10131
       684         1        2.00000       79.25535       10.03851        2.66051
       685         2       -2.00000        0.18590       20.41458        3.88142
       686         2       -2.00000        0.18590        5.54139        1.44062
       687         2       -2.00000        0.18590       12.95086        6.32222
       688         2       -2.00000        0.52793        1.01709        3.88193
       689         2       -2.00000        0.52793        8.48078        1.44113
       690         2       -2.00000        0.52793       15.89028        6.32274
       691         2       -2.00000        0.87003       18.82974        6.32329
       692         2       -2.00000        0.87003        3.95655        3.88249
       693         2       -2.00000        0.87003       11.42025        1.44168
       694         2       -2.00000        1.21222       21.76918        6.32378
       695         2       -2.00000        1.21222        6.89599        3.88298
       696         2       -2.00000        1.21222       14.35969        1.44218
       697         2       -2.00000        1.55417       17.29906        1.44272
       698         2       -2.00000        1.55417        2.37167        6.32432
       699         2       -2.00000        1.55417        9.83537        3.88352
       700         2       -2.00000        1.89643       20.23859        1.44325
       701         2       -2.00000        1.89643        5.31118        6.32485
       702         2       -2.00000        1.89643       12.77490        3.88405
       703         2       -2.00000        2.23853        0.84110        1.44372
       704         2       -2.00000        2.23853        8.25057        6.32532
       705         2       -2.00000        2.23853       15.71429        3.88452
       706         2       -2.00000        2.58048       18.65371        3.88511
       707         2       -2.00000        2.58048        3.78052        1.44432
       708         2       -2.00000        2.58048       11.18999        6.32592
       709         2       -2.00000        2.92282       21.59317        3.88562
       710         2       -2.00000        2.92282        6.72001        1.44481
       711         2       -2.00000        2.92282       14.12948        6.32642
       712         2       -2.00000        3.26469       17.06883        6.32688
       713         2       -2.00000        3.26469        2.19566        3.88608
       714         2       -2.00000        3.26469        9.65936        1.44528
       715         2       -2.00000        3.60696       20.00838        6.32750
       716         2       -2.00000        3.60696        5.13519        3.88669
       717         2       -2.00000        3.60696       12.59889        1.44589
       718         2       -2.00000        3.94922        0.61092        6.32796
       719         2       -2.00000        3.94922        8.07461        3.88716
       720         2       -2.00000        3.94922       15.53831        1.44635
       721         2       -2.00000        4.29077       18.47757        1.44689
       722         2       -2.00000        4.29077        3.55018        6.32849
       723         2       -2.00000        4.29077       11.01387        3.88769
       724         2       -2.00000        4.63335       21.41723        1.44746
       725         2       -2.00000        4.63335        6.48982        6.32906
       726         2       -2.00000        4.63335       13.95354        3.88826
       727         2       -2.00000        4.97538        9.42928        6.32941
       728         2       -2.00000        4.97538        2.01979        1.44782
       729         2       -2.00000        4.97538       16.89298        3.88862
       730         2       -2.00000        5.31732        4.95901        1.44859
       731         2       -2.00000        5.31732       12.36848        6.33020
       732         2       -2.00000        5.31732       19.83217        3.88940
       733         2       -2.00000        5.65975        7.89872        1.44907
       734         2       -2.00000        5.65975        0.43500        3.88987
       735         2       -2.00000        5.65975       15.30819        6.33068
       736         2       -2.00000        6.00114       10.83778        1.44928
       737         2       -2.00000        6.00114        3.37408        3.89009
       738         2       -2.00000        6.00114       18.24725        6.33089
       739         2       -2.00000        6.34412        6.31392        3.89100
       740         2       -2.00000        6.34412       13.77762        1.45020
       741         2       -2.00000        6.34412       21.18711        6.33180
       742         2       -2.00000        6.68630        9.25339        3.89124
       743         2       -2.00000        6.68630        1.78967        6.33204
       744         2       -2.00000        6.68630       16.71708        1.45044
       745         2       -2.00000        7.02698       12.19187        3.89194
       746         2       -2.00000        7.02698        4.72817        6.33275
       747         2       -2.00000        7.02698       19.65558        1.45114
       748         2       -2.00000        7.37019        7.66904        6.33332
       749         2       -2.00000        7.37019       15.13274        3.89251
       750         2       -2.00000        7.37019        0.25955        1.45171
       751         2       -2.00000        7.71270       10.60786        6.33327
       752         2       -2.00000        7.71270        3.19837        1.45167
       753         2       -2.00000        7.71270       18.07156        3.89247
       754         2       -2.00000        8.05385       13.54694        6.33486
       755         2       -2.00000        8.05385        6.13747        1.45326
       756         2       -2.00000        8.05385       21.01065        3.89406
       757         2       -2.00000        8.39715        9.07751        1.45337
       758         2       -2.00000        8.39715       16.48698        6.33497
       759         2       -2.00000        8.39715        1.61379        3.89417
       760         2       -2.00000        8.73695       12.01540        1.45292
       761         2       -2.00000        8.73695        4.55170        3.89372
       762         2       -2.00000        8.73695       19.42487        6.33453
       763         2       -2.00000        9.08175       14.95742        1.45449
       764         2       -2.00000        9.08175        7.49370        3.89529
       765         2       -2.00000        9.08175        0.03001        6.33610
       766         2       -2.00000        9.42489       10.43149        3.89548
       767         2       -2.00000        9.42489       17.89521        1.45468
       768         2       -2.00000        9.42489        2.96780        6.33628
       769         2       -2.00000        9.75985       13.36995        3.89615
       770         2       -2.00000        9.75985        5.90625        6.33695
       771         2       -2.00000        9.75985       20.83365        1.45534
       772         2       -2.00000       10.10839        8.84831        6.33792
       773         2       -2.00000       10.10839       16.31200        3.89712
       774         2       -2.00000       10.10839        1.43883        1.45632
       775         2       -2.00000       10.45097       11.78738        6.33666
       776         2       -2.00000       10.45097        4.37791        1.45506
       777         2       -2.00000       10.45097       19.25107        3.89586
       778         2       -2.00000       10.79045       14.72541        6.34007
       779         2       -2.00000       10.79045        7.31592        1.45846
       780         2       -2.00000       10.79045       22.18911        3.89926
       781         2       -2.00000       11.13669       10.25467        1.45881
       782         2       -2.00000       11.13669       17.66416        6.34042
       783         2       -2.00000       11.13669        2.79097        3.89962
       784         2       -2.00000       11.46680       13.19204        1.45300
       785         2       -2.00000       11.46680        5.72834        3.89380
       786         2       -2.00000       11.46680       20.60151        6.33461
       787         2       -2.00000       11.82527        8.67431        3.90232
       788         2       -2.00000       11.82527       16.13801        1.46152
       789         2       -2.00000       11.82527        1.21059        6.34312
       790         2       -2.00000       12.16197       11.61417        3.89816
       791         2       -2.00000       12.16197        4.15047        6.33896
       792         2       -2.00000       12.16197       19.07788        1.45736
       793         2       -2.00000       12.48804       14.54076        3.90201
       794         2       -2.00000       12.48804        7.07707        6.34281
       795         2       -2.00000       12.48804       22.00448        1.46121
       796         2       -2.00000       12.84579       10.03216        6.34693
       797         2       -2.00000       12.84579       17.49586        3.90613
       798         2       -2.00000       12.84579        2.62267        1.46532
       799         2       -2.00000       13.19528       12.97464        6.32961
       800         2       -2.00000       13.19528        5.56517        1.44801
       801         2       -2.00000       13.19528       20.43835        3.88881
       802         2       -2.00000       13.53579        8.48361        1.47549
       803         2       -2.00000       13.53579       15.89308        6.35710
       804         2       -2.00000       13.53579        1.01992        3.91629
       805         2       -2.00000       13.87178       11.43080        1.46187
       806         2       -2.00000       13.87178       18.84027        6.34347
       807         2       -2.00000       13.87178        3.96710        3.90267
       808         2       -2.00000       14.18117       14.35839        1.44837
       809         2       -2.00000       14.18117        6.89470        3.88917
       810         2       -2.00000       14.18117       21.76788        6.32997
       811         2       -2.00000       14.57164        9.88548        3.91258
       812         2       -2.00000       14.57164        2.42176        6.35338
       813         2       -2.00000       14.57164       17.34917        1.47178
       814         2       -2.00000       14.92446       12.77484        3.89108
       815         2       -2.00000       14.92446        5.31113        6.33189
       816         2       -2.00000       14.92446       20.23854        1.45028
       817         2       -2.00000       15.17167        8.24753        6.39837
       818         2       -2.00000       15.17167        0.83806        1.51676
       819         2       -2.00000       15.17167       15.71123        3.95756
       820         2       -2.00000       15.57516       11.25405        6.32312
       821         2       -2.00000       15.57516       18.71775        3.88231
       822         2       -2.00000       15.57516        3.84458        1.44151
       823         2       -2.00000       16.03861        6.71707        1.46160
       824         2       -2.00000       16.03861       14.12656        6.34320
       825         2       -2.00000       16.03861       21.59026        3.90240
       826         2       -2.00000       16.25985        2.19177        4.00472
       827         2       -2.00000       16.25985        9.65549        1.56392
       828         2       -2.00000       16.25985       17.06496        6.44553
       829         2       -2.00000       16.60180       12.60106        1.40913
       830         2       -2.00000       16.60180        5.13736        3.84994
       831         2       -2.00000       16.60180       20.01053        6.29074
       832         2       -2.00000       16.80287        8.08332        3.91233
       833         2       -2.00000       16.80287        0.61962        6.35314
       834         2       -2.00000       16.80287       15.54701        1.47153
       835         2       -2.00000       17.53941        3.52371        6.65055
       836         2       -2.00000       17.53941       10.98741        4.20975
       837         2       -2.00000       17.53941       18.45110        1.76895
       838         2       -2.00000       17.61612        6.47038        6.40541
       839         2       -2.00000       17.61612       21.39777        1.52380
       840         2       -2.00000       17.61612       13.93407        3.96461
       841         2       -2.00000       17.76407        9.37563        6.49804
       842         2       -2.00000       17.76407        1.96616        1.61643
       843         2       -2.00000       17.76407       16.83933        4.05723
       844         2       -2.00000       19.01242        4.80331        2.06496
       845         2       -2.00000       19.01242       19.67650        4.50575
       846         2       -2.00000       19.01242       12.21278        6.94656
       847         2       -2.00000       19.01242        3.21468        4.38847
       848         2       -2.00000       19.01242        7.84411        2.43983
       849         2       -2.00000       19.01242       10.67840        1.94767
       850         2       -2.00000       19.01242       18.08787        6.82927
       851         2       -2.00000       19.01242        0.38040        4.88063
       852         2       -2.00000       19.01242       15.25358        7.32144
       853         2       -2.00000       20.26085        1.96616        1.61643
       854         2       -2.00000       20.26085        9.37563        6.49804
       855         2       -2.00000       20.26085       16.83933        4.05723
       856         2       -2.00000       20.40879        6.47038        6.40541
       857         2       -2.00000       20.40879       13.93407        3.96461
       858         2       -2.00000       20.40879       21.39777        1.52380
       859         2       -2.00000       20.48550        3.52371        6.65055
       860         2       -2.00000       20.48550       10.98741        4.20975
       861         2       -2.00000       20.48550       18.45110        1.76895
       862         2       -2.00000       21.22205        0.61962        6.35314
       863         2       -2.00000       21.22205       15.54701        1.47153
       864         2       -2.00000       21.22205        8.08332        3.91233
       865         2       -2.00000       21.42304       20.01053        6.29074
       866         2       -2.00000       21.42304        5.13736        3.84994
       867         2       -2.00000       21.42304       12.60106        1.40913
       868         2       -2.00000       21.76498        2.19177        4.00472
       869         2       -2.00000       21.76498        9.65549        1.56392
       870         2       -2.00000       21.76498       17.06496        6.44553
       871         2       -2.00000       21.98630        6.71707        1.46160
       872         2       -2.00000       21.98630       21.59026        3.90240
       873         2       -2.00000       21.98630       14.12656        6.34320
       874         2       -2.00000       22.44967       18.71775        3.88231
       875         2       -2.00000       22.44967        3.84458        1.44151
       876         2       -2.00000       22.44967       11.25405        6.32312
       877         2       -2.00000       22.85324        0.83806        1.51676
       878         2       -2.00000       22.85324       15.71123        3.95756
       879         2       -2.00000       22.85324        8.24753        6.39837
       880         2       -2.00000       23.10045        5.31113        6.33189
       881         2       -2.00000       23.10045       20.23854        1.45028
       882         2       -2.00000       23.10045       12.77484        3.89108
       883         2       -2.00000       23.45319        2.42176        6.35338
       884         2       -2.00000       23.45319       17.34917        1.47178
       885         2       -2.00000       23.45319        9.88548        3.91258
       886         2       -2.00000       23.84374       21.76788        6.32997
       887         2       -2.00000       23.84374       14.35839        1.44837
       888         2       -2.00000       23.84374        6.89470        3.88917
       889         2       -2.00000       24.15313       18.84027        6.34347
       890         2       -2.00000       24.15313        3.96710        3.90267
       891         2       -2.00000       24.15313       11.43080        1.46187
       892         2       -2.00000       24.48912        1.01992        3.91629
       893         2       -2.00000       24.48912       15.89308        6.35710
       894         2       -2.00000       24.48912        8.48361        1.47549
       895         2       -2.00000       24.82964       20.43835        3.88881
       896         2       -2.00000       24.82964        5.56517        1.44801
       897         2       -2.00000       24.82964       12.97464        6.32961
       898         2       -2.00000       25.17913       17.49586        3.90613
       899         2       -2.00000       25.17913        2.62267        1.46532
       900         2       -2.00000       25.17913       10.03216        6.34693
       901         2       -2.00000       25.53688       22.00448        1.46121
       902         2       -2.00000       25.53688       14.54076        3.90201
       903         2       -2.00000       25.53688        7.07707        6.34281
       904         2       -2.00000       25.86294       19.07788        1.45736
       905         2       -2.00000       25.86294        4.15047        6.33896
       906         2       -2.00000       25.86294       11.61417        3.89816
       907         2       -2.00000       26.19957        1.21059        6.34312
       908         2       -2.00000       26.19957       16.13801        1.46152
       909         2       -2.00000       26.19957        8.67431        3.90232
       910         2       -2.00000       26.55811       20.60151        6.33461
       911         2       -2.00000       26.55811        5.72834        3.89380
       912         2       -2.00000       26.55811       13.19204        1.45300
       913         2       -2.00000       26.88822       17.66416        6.34042
       914         2       -2.00000       26.88822        2.79097        3.89962
       915         2       -2.00000       26.88822       10.25467        1.45881
       916         2       -2.00000       27.23446       22.18911        3.89926
       917         2       -2.00000       27.23446       14.72541        6.34007
       918         2       -2.00000       27.23446        7.31592        1.45846
       919         2       -2.00000       27.57394       19.25107        3.89586
       920         2       -2.00000       27.57394        4.37791        1.45506
       921         2       -2.00000       27.57394       11.78738        6.33666
       922         2       -2.00000       27.91645        1.43881        1.45632
       923         2       -2.00000       27.91645       16.31200        3.89712
       924         2       -2.00000       27.91645        8.84831        6.33792
       925         2       -2.00000       28.26506       20.83365        1.45534
       926         2       -2.00000       28.26506       13.36995        3.89615
       927         2       -2.00000       28.26506        5.90625        6.33695
       928         2       -2.00000       28.59994       17.89521        1.45468
       929         2       -2.00000       28.59994        2.96780        6.33628
       930         2       -2.00000       28.59994       10.43149        3.89548
       931         2       -2.00000       28.94308        0.03001        6.33610
       932         2       -2.00000       28.94308       14.95742        1.45449
       933         2       -2.00000       28.94308        7.49370        3.89529
       934         2       -2.00000       29.28796       19.42487        6.33453
       935         2       -2.00000       29.28796        4.55170        3.89372
       936         2       -2.00000       29.28796       12.01540        1.45292
       937         2       -2.00000       29.62777        1.61379        3.89417
       938         2       -2.00000       29.62777       16.48698        6.33497
       939         2       -2.00000       29.62777        9.07751        1.45337
       940         2       -2.00000       29.97106       21.01065        3.89406
       941         2       -2.00000       29.97106       13.54694        6.33486
       942         2       -2.00000       29.97106        6.13747        1.45326
       943         2       -2.00000       30.31214       18.07156        3.89247
       944         2       -2.00000       30.31214        3.19837        1.45167
       945         2       -2.00000       30.31214       10.60786        6.33327
       946         2       -2.00000       30.65472        0.25955        1.45171
       947         2       -2.00000       30.65472       15.13274        3.89251
       948         2       -2.00000       30.65472        7.66904        6.33332
       949         2       -2.00000       30.99794       19.65558        1.45114
       950         2       -2.00000       30.99794        4.72817        6.33275
       951         2       -2.00000       30.99794       12.19187        3.89194
       952         2       -2.00000       31.33861       16.71708        1.45044
       953         2       -2.00000       31.33861        1.78967        6.33204
       954         2       -2.00000       31.33861        9.25339        3.89124
       955         2       -2.00000       31.68080       21.18711        6.33180
       956         2       -2.00000       31.68080       13.77762        1.45020
       957         2       -2.00000       31.68080        6.31392        3.89100
       958         2       -2.00000       32.02370       18.24725        6.33089
       959         2       -2.00000       32.02370        3.37408        3.89009
       960         2       -2.00000       32.02370       10.83778        1.44928
       961         2       -2.00000       32.36517        0.43500        3.88987
       962         2       -2.00000       32.36517       15.30819        6.33068
       963         2       -2.00000       32.36517        7.89872        1.44907
       964         2       -2.00000       32.70759       19.83217        3.88940
       965         2       -2.00000       32.70759        4.95901        1.44860
       966         2       -2.00000       32.70759       12.36848        6.33020
       967         2       -2.00000       33.04954        2.01979        1.44782
       968         2       -2.00000       33.04954       16.89298        3.88862
       969         2       -2.00000       33.04954        9.42928        6.32941
       970         2       -2.00000       33.39148       21.41723        1.44746
       971         2       -2.00000       33.39148       13.95354        3.88826
       972         2       -2.00000       33.39148        6.48982        6.32907
       973         2       -2.00000       33.73406       18.47757        1.44689
       974         2       -2.00000       33.73406        3.55018        6.32849
       975         2       -2.00000       33.73406       11.01387        3.88769
       976         2       -2.00000       34.07569        0.61092        6.32796
       977         2       -2.00000       34.07569       15.53831        1.44635
       978         2       -2.00000       34.07569        8.07461        3.88716
       979         2       -2.00000       34.41796       20.00838        6.32750
       980         2       -2.00000       34.41796       12.59889        1.44589
       981         2       -2.00000       34.41796        5.13519        3.88669
       982         2       -2.00000       34.76022        2.19564        3.88608
       983         2       -2.00000       34.76022        9.65936        1.44528
       984         2       -2.00000       34.76022       17.06883        6.32688
       985         2       -2.00000       35.10209        6.72001        1.44481
       986         2       -2.00000       35.10209       14.12948        6.32642
       987         2       -2.00000       35.10209       21.59317        3.88562
       988         2       -2.00000       35.44435        3.78052        1.44432
       989         2       -2.00000       35.44435       11.18999        6.32592
       990         2       -2.00000       35.44435       18.65369        3.88511
       991         2       -2.00000       35.78638        8.25057        6.32532
       992         2       -2.00000       35.78638       15.71429        3.88452
       993         2       -2.00000       35.78638        0.84110        1.44372
       994         2       -2.00000       36.12848        5.31118        6.32485
       995         2       -2.00000       36.12848       12.77490        3.88405
       996         2       -2.00000       36.12848       20.23859        1.44325
       997         2       -2.00000       36.47067        2.37167        6.32432
       998         2       -2.00000       36.47067        9.83537        3.88352
       999         2       -2.00000       36.47067       17.29906        1.44272
      1000         2       -2.00000       36.81269        6.89599        3.88298
      1001         2       -2.00000       36.81269       14.35969        1.44218
      1002         2       -2.00000       36.81269       21.76918        6.32378
      1003         2       -2.00000       37.15480        3.95655        3.88249
      1004         2       -2.00000       37.15480       11.42025        1.44168
      1005         2       -2.00000       37.15480       18.82974        6.32329
      1006         2       -2.00000       37.49698        8.48078        1.44113
      1007         2       -2.00000       37.49698       15.89028        6.32274
      1008         2       -2.00000       37.49698        1.01709        3.88193
      1009         2       -2.00000       37.83901        5.54139        1.44062
      1010         2       -2.00000       37.83901       12.95086        6.32222
      1011         2       -2.00000       37.83901       20.41458        3.88142
      1012         2       -2.00000       38.18119        2.60192        1.44010
      1013         2       -2.00000       38.18119       10.01140        6.32171
      1014         2       -2.00000       38.18119       17.47509        3.88091
      1015         2       -2.00000       38.52322        7.07200        6.32117
      1016         2       -2.00000       38.52322       14.53569        3.88036
      1017         2       -2.00000       38.52322       21.99941        1.43956
      1018         2       -2.00000       38.86533        4.13254        6.32066
      1019         2       -2.00000       38.86533       11.59625        3.87985
      1020         2       -2.00000       38.86533       19.05995        1.43905
      1021         2       -2.00000       39.20751        8.65679        3.87934
      1022         2       -2.00000       39.20751       16.12051        1.43854
      1023         2       -2.00000       39.20751        1.19310        6.32014
      1024         2       -2.00000       39.54954        5.71739        3.87880
      1025         2       -2.00000       39.54954       13.18109        1.43800
      1026         2       -2.00000       39.54954       20.59058        6.31960
      1027         2       -2.00000       39.89172        2.77793        3.87828
      1028         2       -2.00000       39.89172       10.24163        1.43748
      1029         2       -2.00000       39.89172       17.65110        6.31908
      1030         2       -2.00000       40.23375        7.30223        1.43697
      1031         2       -2.00000       40.23375       14.71170        6.31858
      1032         2       -2.00000       40.23375       22.17540        3.87777
      1033         2       -2.00000       40.57585        4.36277        1.43642
      1034         2       -2.00000       40.57585       11.77224        6.31802
      1035         2       -2.00000       40.57585       19.23593        3.87722
      1036         2       -2.00000       40.91804        8.83280        6.31753
      1037         2       -2.00000       40.91804       16.29649        3.87672
      1038         2       -2.00000       40.91804        1.42333        1.43592
      1039         2       -2.00000       41.25998        5.89342        6.31699
      1040         2       -2.00000       41.25998       13.35712        3.87619
      1041         2       -2.00000       41.25998       20.82084        1.43538
      1042         2       -2.00000       41.60225        2.95392        6.31646
      1043         2       -2.00000       41.60225       10.41761        3.87566
      1044         2       -2.00000       41.60225       17.88131        1.43485
      1045         2       -2.00000       41.94435        7.47822        3.87519
      1046         2       -2.00000       41.94435       14.94191        1.43438
      1047         2       -2.00000       41.94435        0.01450        6.31599
      1048         2       -2.00000       42.28630        4.53880        3.87459
      1049         2       -2.00000       42.28630       12.00249        1.43379
      1050         2       -2.00000       42.28630       19.41199        6.31539
      1051         2       -2.00000       42.62864        9.06301        1.43329
      1052         2       -2.00000       42.62864       16.47250        6.31489
      1053         2       -2.00000       42.62864        1.59931        3.87409
      1054         2       -2.00000       42.97051        6.12366        1.43282
      1055         2       -2.00000       42.97051       13.53315        6.31443
      1056         2       -2.00000       42.97051       20.99684        3.87363
      1057         2       -2.00000       43.31277        3.18413        1.43221
      1058         2       -2.00000       43.31277       10.59360        6.31382
      1059         2       -2.00000       43.31277       18.05729        3.87301
      1060         2       -2.00000       43.65504        7.65418        6.31335
      1061         2       -2.00000       43.65504       15.11787        3.87255
      1062         2       -2.00000       43.65504        0.24471        1.43175
      1063         2       -2.00000       43.99659        4.71492        6.31281
      1064         2       -2.00000       43.99659       12.17861        3.87202
      1065         2       -2.00000       43.99659       19.64233        1.43122
      1066         2       -2.00000       44.33917        9.23897        3.87144
      1067         2       -2.00000       44.33917       16.70267        1.43064
      1068         2       -2.00000       44.33917        1.77525        6.31224
      1069         2       -2.00000       44.68120       21.17269        6.31189
      1070         2       -2.00000       44.68120        6.29951        3.87109
      1071         2       -2.00000       44.68120       13.76322        1.43029
      1072         2       -2.00000       45.02314        3.36031        3.87031
      1073         2       -2.00000       45.02314       18.23350        6.31111
      1074         2       -2.00000       45.02314       10.82401        1.42951
      1075         2       -2.00000       45.36557        0.42060        3.86983
      1076         2       -2.00000       45.36557        7.88430        1.42903
      1077         2       -2.00000       45.36557       15.29379        6.31063
      1078         2       -2.00000       45.70696        4.94524        1.42882
      1079         2       -2.00000       45.70696       19.81843        3.86962
      1080         2       -2.00000       45.70696       12.35473        6.31042
      1081         2       -2.00000       46.04993        2.00540        1.42791
      1082         2       -2.00000       46.04993       16.87856        3.86871
      1083         2       -2.00000       46.04993        9.41487        6.30951
      1084         2       -2.00000       46.39212       21.40282        1.42766
      1085         2       -2.00000       46.39212        6.47540        6.30926
      1086         2       -2.00000       46.39212       13.93912        3.86846
      1087         2       -2.00000       46.73280        3.53692        6.30857
      1088         2       -2.00000       46.73280       18.46434        1.42696
      1089         2       -2.00000       46.73280       11.00062        3.86776
      1090         2       -2.00000       47.07601        0.59605        6.30800
      1091         2       -2.00000       47.07601        8.05975        3.86719
      1092         2       -2.00000       47.07601       15.52347        1.42639
      1093         2       -2.00000       47.41851        5.12093        3.86724
      1094         2       -2.00000       47.41851       19.99412        6.30804
      1095         2       -2.00000       47.41851       12.58465        1.42643
      1096         2       -2.00000       47.75967        2.18185        3.86565
      1097         2       -2.00000       47.75967       17.05502        6.30645
      1098         2       -2.00000       47.75967        9.64555        1.42485
      1099         2       -2.00000       48.10296       21.57869        3.86553
      1100         2       -2.00000       48.10296        6.70550        1.42474
      1101         2       -2.00000       48.10296       14.11500        6.30633
      1102         2       -2.00000       48.44277       18.64081        3.86598
      1103         2       -2.00000       48.44277        3.76762        1.42518
      1104         2       -2.00000       48.44277       11.17709        6.30679
      1105         2       -2.00000       48.78757        0.82559        1.42361
      1106         2       -2.00000       48.78757        8.23509        6.30521
      1107         2       -2.00000       48.78757       15.69878        3.86441
      1108         2       -2.00000       49.13071        5.29730        6.30503
      1109         2       -2.00000       49.13071       20.22469        1.42342
      1110         2       -2.00000       49.13071       12.76099        3.86423
      1111         2       -2.00000       49.46567        2.35884        6.30436
      1112         2       -2.00000       49.46567       17.28625        1.42276
      1113         2       -2.00000       49.46567        9.82254        3.86356
      1114         2       -2.00000       49.81421       21.75367        6.30339
      1115         2       -2.00000       49.81421        6.88048        3.86258
      1116         2       -2.00000       49.81421       14.34420        1.42178
      1117         2       -2.00000       50.15679        3.94141        3.86384
      1118         2       -2.00000       50.15679       18.81460        6.30465
      1119         2       -2.00000       50.15679       11.40511        1.42304
      1120         2       -2.00000       50.49627        1.00338        3.86044
      1121         2       -2.00000       50.49627        8.46709        1.41964
      1122         2       -2.00000       50.49627       15.87656        6.30125
      1123         2       -2.00000       50.84251       20.40151        3.86009
      1124         2       -2.00000       50.84251        5.52834        1.41929
      1125         2       -2.00000       50.84251       12.93782        6.30089
      1126         2       -2.00000       51.17262        2.59098        1.42510
      1127         2       -2.00000       51.17262       17.46417        3.86590
      1128         2       -2.00000       51.17262       10.00045        6.30671
      1129         2       -2.00000       51.53108       21.98189        1.41659
      1130         2       -2.00000       51.53108        7.05448        6.29819
      1131         2       -2.00000       51.53108       14.51820        3.85739
      1132         2       -2.00000       51.86779        4.11462        6.30235
      1133         2       -2.00000       51.86779       19.04201        1.42074
      1134         2       -2.00000       51.86779       11.57832        3.86154
      1135         2       -2.00000       52.19385        1.18803        6.29850
      1136         2       -2.00000       52.19385        8.65172        3.85769
      1137         2       -2.00000       52.19385       16.11544        1.41689
      1138         2       -2.00000       52.55160       20.56982        6.29438
      1139         2       -2.00000       52.55160        5.69663        3.85358
      1140         2       -2.00000       52.55160       13.16035        1.41278
      1141         2       -2.00000       52.90109       17.62734        6.31170
      1142         2       -2.00000       52.90109        2.75415        3.87089
      1143         2       -2.00000       52.90109       10.21785        1.43010
      1144         2       -2.00000       53.24161       22.17259        3.84341
      1145         2       -2.00000       53.24161        7.29940        1.40261
      1146         2       -2.00000       53.24161       14.70887        6.28421
      1147         2       -2.00000       53.57760       19.22541        3.85703
      1148         2       -2.00000       53.57760        4.35222        1.41623
      1149         2       -2.00000       53.57760       11.76169        6.29783
      1150         2       -2.00000       53.88699        1.42462        1.42973
      1151         2       -2.00000       53.88699       16.29779        3.87054
      1152         2       -2.00000       53.88699        8.83409        6.31134
      1153         2       -2.00000       54.27746       20.77073        1.40632
      1154         2       -2.00000       54.27746        5.84331        6.28793
      1155         2       -2.00000       54.27746       13.30703        3.84713
      1156         2       -2.00000       54.63028        2.95397        6.30942
      1157         2       -2.00000       54.63028       17.88136        1.42782
      1158         2       -2.00000       54.63028       10.41766        3.86862
      1159         2       -2.00000       54.87749        7.48126        3.80214
      1160         2       -2.00000       54.87749        0.01756        6.24294
      1161         2       -2.00000       54.87749       14.94495        1.36134
      1162         2       -2.00000       55.28098       19.34793        6.31820
      1163         2       -2.00000       55.28098       11.93843        1.43659
      1164         2       -2.00000       55.28098        4.47474        3.87739
      1165         2       -2.00000       55.74443        1.60223        3.85730
      1166         2       -2.00000       55.74443        9.06595        1.41650
      1167         2       -2.00000       55.74443       16.47542        6.29811
      1168         2       -2.00000       55.96567        6.12753        1.31418
      1169         2       -2.00000       55.96567       21.00072        3.75498
      1170         2       -2.00000       55.96567       13.53702        6.19579
      1171         2       -2.00000       56.30762       18.05514        3.90977
      1172         2       -2.00000       56.30762       10.59143        6.35057
      1173         2       -2.00000       56.30762        3.18196        1.46897
      1174         2       -2.00000       56.50869        7.64547        6.28817
      1175         2       -2.00000       56.50869        0.23600        1.40657
      1176         2       -2.00000       56.50869       15.10917        3.84737
      1177         2       -2.00000       57.24523        4.74138        5.99075
      1178         2       -2.00000       57.24523       12.20508        3.54995
      1179         2       -2.00000       57.24523       19.66879        1.10915
      1180         2       -2.00000       57.32194        1.79472        6.23590
      1181         2       -2.00000       57.32194        9.25841        3.79510
      1182         2       -2.00000       57.32194       16.72213        1.35430
      1183         2       -2.00000       57.46988        6.35316        3.70247
      1184         2       -2.00000       57.46988       21.22635        6.14328
      1185         2       -2.00000       57.46988       13.81688        1.26167
      1186         2       -2.00000       58.71823        3.51601        3.25395
      1187         2       -2.00000       58.71823       10.97970        0.81315
      1188         2       -2.00000       58.71823       18.38918        5.69475
      1189         2       -2.00000       58.71823        5.10462        0.93043
      1190         2       -2.00000       58.71823        0.47521        2.87907
      1191         2       -2.00000       58.71823        7.93890        0.43827
      1192         2       -2.00000       58.71823       19.97780        3.37124
      1193         2       -2.00000       58.71823       12.51411        5.81204
      1194         2       -2.00000       58.71823       15.34839        5.31987
      1195         2       -2.00000       59.96667        6.35316        3.70247
      1196         2       -2.00000       59.96667       13.81688        1.26167
      1197         2       -2.00000       59.96667       21.22635        6.14328
      1198         2       -2.00000       60.11461        9.25841        3.79510
      1199         2       -2.00000       60.11461        1.79472        6.23590
      1200         2       -2.00000       60.11461       16.72213        1.35430
      1201         2       -2.00000       60.19132        4.74138        5.99075
      1202         2       -2.00000       60.19132       19.66879        1.10915
      1203         2       -2.00000       60.19132       12.20508        3.54995
      1204         2       -2.00000       60.92786        7.64547        6.28817
      1205         2       -2.00000       60.92786       15.10917        3.84737
      1206         2       -2.00000       60.92786        0.23600        1.40657
      1207         2       -2.00000       61.12885       10.59143        6.35057
      1208         2       -2.00000       61.12885        3.18196        1.46897
      1209         2       -2.00000       61.12885       18.05514        3.90977
      1210         2       -2.00000       61.47080        6.12753        1.31418
      1211         2       -2.00000       61.47080       13.53702        6.19579
      1212         2       -2.00000       61.47080       21.00072        3.75498
      1213         2       -2.00000       61.69212        9.06595        1.41650
      1214         2       -2.00000       61.69212        1.60223        3.85730
      1215         2       -2.00000       61.69212       16.47542        6.29811
      1216         2       -2.00000       62.15549       11.93843        1.43659
      1217         2       -2.00000       62.15549        4.47474        3.87739
      1218         2       -2.00000       62.15549       19.34793        6.31820
      1219         2       -2.00000       62.55906        7.48126        3.80214
      1220         2       -2.00000       62.55906       14.94495        1.36134
      1221         2       -2.00000       62.55906        0.01756        6.24294
      1222         2       -2.00000       62.80627       10.41766        3.86862
      1223         2       -2.00000       62.80627        2.95397        6.30942
      1224         2       -2.00000       62.80627       17.88136        1.42782
      1225         2       -2.00000       63.15901        5.84331        6.28793
      1226         2       -2.00000       63.15901       13.30703        3.84713
      1227         2       -2.00000       63.15901       20.77073        1.40632
      1228         2       -2.00000       63.54956        8.83409        6.31134
      1229         2       -2.00000       63.54956       16.29779        3.87054
      1230         2       -2.00000       63.54956        1.42462        1.42973
      1231         2       -2.00000       63.85895       11.76169        6.29783
      1232         2       -2.00000       63.85895        4.35222        1.41623
      1233         2       -2.00000       63.85895       19.22541        3.85703
      1234         2       -2.00000       64.19494        7.29940        1.40261
      1235         2       -2.00000       64.19494       14.70887        6.28421
      1236         2       -2.00000       64.19494       22.17259        3.84341
      1237         2       -2.00000       64.53546       10.21785        1.43010
      1238         2       -2.00000       64.53546        2.75415        3.87089
      1239         2       -2.00000       64.53546       17.62734        6.31170
      1240         2       -2.00000       64.88495       13.16035        1.41278
      1241         2       -2.00000       64.88495        5.69663        3.85358
      1242         2       -2.00000       64.88495       20.56982        6.29438
      1243         2       -2.00000       65.24270        8.65172        3.85769
      1244         2       -2.00000       65.24270       16.11544        1.41689
      1245         2       -2.00000       65.24270        1.18803        6.29850
      1246         2       -2.00000       65.56876       11.57832        3.86154
      1247         2       -2.00000       65.56876        4.11462        6.30235
      1248         2       -2.00000       65.56876       19.04201        1.42074
      1249         2       -2.00000       65.90539        7.05448        6.29819
      1250         2       -2.00000       65.90539       14.51820        3.85739
      1251         2       -2.00000       65.90539       21.98189        1.41659
      1252         2       -2.00000       66.26393       10.00045        6.30671
      1253         2       -2.00000       66.26393        2.59098        1.42510
      1254         2       -2.00000       66.26393       17.46417        3.86590
      1255         2       -2.00000       66.59404       12.93782        6.30089
      1256         2       -2.00000       66.59404        5.52834        1.41929
      1257         2       -2.00000       66.59404       20.40151        3.86009
      1258         2       -2.00000       66.94028        8.46709        1.41964
      1259         2       -2.00000       66.94028       15.87656        6.30125
      1260         2       -2.00000       66.94028        1.00338        3.86044
      1261         2       -2.00000       67.27976       11.40511        1.42304
      1262         2       -2.00000       67.27976        3.94141        3.86384
      1263         2       -2.00000       67.27976       18.81460        6.30465
      1264         2       -2.00000       67.62226        6.88048        3.86258
      1265         2       -2.00000       67.62226       14.34420        1.42178
      1266         2       -2.00000       67.62226       21.75367        6.30339
      1267         2       -2.00000       67.97088        9.82254        3.86356
      1268         2       -2.00000       67.97088        2.35884        6.30436
      1269         2       -2.00000       67.97088       17.28625        1.42276
      1270         2       -2.00000       68.30576       12.76099        3.86423
      1271         2       -2.00000       68.30576        5.29730        6.30503
      1272         2       -2.00000       68.30576       20.22469        1.42342
      1273         2       -2.00000       68.64890        8.23509        6.30521
      1274         2       -2.00000       68.64890       15.69878        3.86441
      1275         2       -2.00000       68.64890        0.82559        1.42361
      1276         2       -2.00000       68.99378       11.17709        6.30679
      1277         2       -2.00000       68.99378        3.76762        1.42518
      1278         2       -2.00000       68.99378       18.64081        3.86598
      1279         2       -2.00000       69.33359        6.70550        1.42474
      1280         2       -2.00000       69.33359       14.11500        6.30633
      1281         2       -2.00000       69.33359       21.57869        3.86553
      1282         2       -2.00000       69.67688        9.64555        1.42485
      1283         2       -2.00000       69.67688        2.18185        3.86565
      1284         2       -2.00000       69.67688       17.05502        6.30645
      1285         2       -2.00000       70.01796       12.58465        1.42643
      1286         2       -2.00000       70.01796        5.12093        3.86724
      1287         2       -2.00000       70.01796       19.99412        6.30804
      1288         2       -2.00000       70.36054        8.05975        3.86719
      1289         2       -2.00000       70.36054       15.52347        1.42639
      1290         2       -2.00000       70.36054        0.59605        6.30800
      1291         2       -2.00000       70.70375       11.00062        3.86776
      1292         2       -2.00000       70.70375        3.53692        6.30857
      1293         2       -2.00000       70.70375       18.46434        1.42696
      1294         2       -2.00000       71.04443        6.47540        6.30926
      1295         2       -2.00000       71.04443       13.93912        3.86846
      1296         2       -2.00000       71.04443       21.40282        1.42766
      1297         2       -2.00000       71.38661        9.41487        6.30951
      1298         2       -2.00000       71.38661        2.00540        1.42791
      1299         2       -2.00000       71.38661       16.87856        3.86871
      1300         2       -2.00000       71.72951       12.35473        6.31042
      1301         2       -2.00000       71.72951        4.94524        1.42882
      1302         2       -2.00000       71.72951       19.81843        3.86962
      1303         2       -2.00000       72.07098        7.88430        1.42903
      1304         2       -2.00000       72.07098       15.29379        6.31063
      1305         2       -2.00000       72.07098        0.42060        3.86983
      1306         2       -2.00000       72.41341       10.82401        1.42950
      1307         2       -2.00000       72.41341        3.36031        3.87031
      1308         2       -2.00000       72.41341       18.23350        6.31111
      1309         2       -2.00000       72.75535       13.76322        1.43029
      1310         2       -2.00000       72.75535        6.29951        3.87109
      1311         2       -2.00000       72.75535       21.17269        6.31189
      1312         2       -2.00000       73.09730        9.23897        3.87144
      1313         2       -2.00000       73.09730       16.70267        1.43064
      1314         2       -2.00000       73.09730        1.77525        6.31224
      1315         2       -2.00000       73.43988       12.17861        3.87202
      1316         2       -2.00000       73.43988        4.71492        6.31281
      1317         2       -2.00000       73.43988       19.64233        1.43122
      1318         2       -2.00000       73.78151       15.11787        3.87255
      1319         2       -2.00000       73.78151        7.65418        6.31335
      1320         2       -2.00000       73.78151        0.24471        1.43175
      1321         2       -2.00000       74.12377       10.59360        6.31382
      1322         2       -2.00000       74.12377       18.05729        3.87301
      1323         2       -2.00000       74.12377        3.18413        1.43221
      1324         2       -2.00000       74.46604       20.99684        3.87363
      1325         2       -2.00000       74.46604        6.12366        1.43282
      1326         2       -2.00000       74.46604       13.53315        6.31443
      1327         2       -2.00000       74.80791        1.59931        3.87409
      1328         2       -2.00000       74.80791        9.06301        1.43329
      1329         2       -2.00000       74.80791       16.47250        6.31489
      1330         2       -2.00000       75.15017       19.41199        6.31539
      1331         2       -2.00000       75.15017        4.53880        3.87459
      1332         2       -2.00000       75.15017       12.00249        1.43379
      1333         2       -2.00000       75.49220        0.01450        6.31599
      1334         2       -2.00000       75.49220        7.47822        3.87519
      1335         2       -2.00000       75.49220       14.94191        1.43438
      1336         2       -2.00000       75.83430       17.88131        1.43485
      1337         2       -2.00000       75.83430        2.95392        6.31646
      1338         2       -2.00000       75.83430       10.41761        3.87566
      1339         2       -2.00000       76.17649       20.82084        1.43538
      1340         2       -2.00000       76.17649        5.89342        6.31699
      1341         2       -2.00000       76.17649       13.35712        3.87619
      1342         2       -2.00000       76.51851        1.42333        1.43592
      1343         2       -2.00000       76.51851        8.83280        6.31753
      1344         2       -2.00000       76.51851       16.29649        3.87672
      1345         2       -2.00000       76.86062       19.23593        3.87722
      1346         2       -2.00000       76.86062        4.36277        1.43642
      1347         2       -2.00000       76.86062       11.77224        6.31802
      1348         2       -2.00000       77.20280       22.17540        3.87777
      1349         2       -2.00000       77.20280        7.30223        1.43697
      1350         2       -2.00000       77.20280       14.71170        6.31858
      1351         2       -2.00000       77.54483       17.65110        6.31908
      1352         2       -2.00000       77.54483        2.77793        3.87828
      1353         2       -2.00000       77.54483       10.24163        1.43748
      1354         2       -2.00000       77.88701       20.59058        6.31960
      1355         2       -2.00000       77.88701        5.71739        3.87880
      1356         2       -2.00000       77.88701       13.18109        1.43800
      1357         2       -2.00000       78.22904        1.19310        6.32014
      1358         2       -2.00000       78.22904        8.65679        3.87934
      1359         2       -2.00000       78.22904       16.12051        1.43854
      1360         2       -2.00000       78.57114       19.05995        1.43905
      1361         2       -2.00000       78.57114        4.13254        6.32066
      1362         2       -2.00000       78.57114       11.59625        3.87985
      1363         2       -2.00000       78.91333       21.99939        1.43956
      1364         2       -2.00000       78.91333        7.07200        6.32117
      1365         2       -2.00000       78.91333       14.53569        3.88036
      1366         2       -2.00000       79.25535       17.47509        3.88091
      1367         2       -2.00000       79.25535        2.60192        1.44010
      1368         2       -2.00000       79.25535       10.01140        6.32171
