# Supplementary material for: Quantitative prediction of grain boundary thermal conductivities from local atomic environments
Source: Nat Commun. 2020 Apr 15;11:1854. doi: 10.1038/s41467-020-15619-9 (PMC7160158; doi:10.1038/s41467-020-15619-9)
Supplement: Supplementary file 4 — Supplementary Data 1 [file 41467_2020_15619_MOESM4_ESM.zip › MgO_GBs/sym_tilt/standard_pressure/111/s201_11_-16_5.lmp]

LAMMPS data file

      1504          atoms
         0          bonds
         0         angles
         0      dihedrals
         0      impropers
         2     atom types
         0     bond types
         0    angle types
         0 dihedral types
         0 improper types

      0.0000000     80.0727940 xlo xhi
      0.0000000     24.2861950 ylo yhi
      0.0000000      7.3217969 zlo zhi
      0.0000000      0.0000000      0.0595435 xy xz yz

Masses

1                24.30500 # Mg
2                15.99940 # O

Atoms

         1         1        2.00000        0.05621        9.54770        5.80167
         2         1        2.00000        0.15598        4.99920        3.36114
         3         1        2.00000        0.25936        0.45640        0.91544
         4         1        2.00000        0.36809       20.25478        5.79314
         5         1        2.00000        0.47739       15.69870        3.35485
         6         1        2.00000        0.58229       11.14034        0.91931
         7         1        2.00000        0.68366        6.64789        5.80266
         8         1        2.00000        0.78615        2.10371        3.35828
         9         1        2.00000        0.89217       21.84518        0.91299
        10         1        2.00000        1.00075       17.35165        5.79462
        11         1        2.00000        1.10725       12.79330        3.35855
        12         1        2.00000        1.21054        8.23828        0.92161
        13         1        2.00000        1.31343        3.75111        5.80087
        14         1        2.00000        1.41785       23.49389        3.35515
        15         1        2.00000        1.52459       18.94412        0.91312
        16         1        2.00000        1.63140       14.44656        5.79783
        17         1        2.00000        1.73638        9.88945        3.36166
        18         1        2.00000        1.84047        5.33960        0.92121
        19         1        2.00000        1.94449        0.85554        5.79767
        20         1        2.00000        2.04922       20.59508        3.35401
        21         1        2.00000        2.15532       16.04015        0.91557
        22         1        2.00000        2.26110       11.54169        5.80129
        23         1        2.00000        2.36655        6.98867        3.36271
        24         1        2.00000        2.47161        2.44347        0.91853
        25         1        2.00000        2.57514       22.24483        5.79544
        26         1        2.00000        2.67964       17.69280        3.35545
        27         1        2.00000        2.78525       13.13501        0.91893
        28         1        2.00000        2.89167        8.63892        5.80344
        29         1        2.00000        2.99849        4.09102        3.36106
        30         1        2.00000        3.10234       23.83383        0.91558
        31         1        2.00000        3.20475       19.34463        5.79573
        32         1        2.00000        3.30933       14.78815        3.35843
        33         1        2.00000        3.41599       10.23079        0.92177
        34         1        2.00000        3.52416        5.73930        5.80325
        35         1        2.00000        3.62994        1.19538        3.35801
        36         1        2.00000        3.73107       20.93590        0.91465
        37         1        2.00000        3.83365       16.44121        5.79810
        38         1        2.00000        3.93958       11.88315        3.36151
        39         1        2.00000        4.04856        7.32914        0.92288
        40         1        2.00000        4.15714        2.84273        5.80067
        41         1        2.00000        4.25883       22.58540        3.35584
        42         1        2.00000        4.35892       18.03424        0.91619
        43         1        2.00000        4.46318       13.53607        5.80111
        44         1        2.00000        4.57208        8.97968        3.36352
        45         1        2.00000        4.68330        4.43069        0.92156
        46         1        2.00000        4.78755       24.23360        5.79775
        47         1        2.00000        4.88548       19.68605        3.35638
        48         1        2.00000        4.98717       15.12973        0.91899
        49         1        2.00000        5.09479       10.63136        5.80363
        50         1        2.00000        5.20721        6.07926        3.36370
        51         1        2.00000        5.31579        1.53527        0.91852
        52         1        2.00000        5.41356       21.33674        5.79686
        53         1        2.00000        5.51197       16.78289        3.35873
        54         1        2.00000        5.61751       12.22435        0.92158
        55         1        2.00000        5.72977        7.72891        5.80485
        56         1        2.00000        5.84307        3.18216        3.36138
        57         1        2.00000        5.94364       22.92616        0.91619
        58         1        2.00000        6.03853       18.43555        5.79863
        59         1        2.00000        6.14070       13.87741        3.36135
        60         1        2.00000        6.25160        9.32022        0.92348
        61         1        2.00000        6.36763        4.82976        5.80430
        62         1        2.00000        6.47389        0.28766        3.35840
        63         1        2.00000        6.56653       20.02800        0.91687
        64         1        2.00000        6.66462       15.53091        5.80118
        65         1        2.00000        6.77280       10.97227        3.36336
        66         1        2.00000        6.88938        6.41914        0.92425
        67         1        2.00000        7.00253        1.93439        5.80125
        68         1        2.00000        7.09733       21.67825        3.35713
        69         1        2.00000        7.19030       17.12468        0.91919
        70         1        2.00000        7.29479       12.62487        5.80308
        71         1        2.00000        7.41026        8.06915        3.36480
        72         1        2.00000        7.52965        3.52126        0.92290
        73         1        2.00000        7.63014       23.32642        5.79868
        74         1        2.00000        7.71806       18.77777        3.35922
        75         1        2.00000        7.81751       14.21868        0.92130
        76         1        2.00000        7.93009        9.72054        5.80476
        77         1        2.00000        8.05116        5.16944        3.36561
        78         1        2.00000        8.16126        0.62777        0.91969
        79         1        2.00000        8.24806       20.42983        5.79893
        80         1        2.00000        8.34134       15.87245        3.36125
        81         1        2.00000        8.45000       11.31306        0.92238
        82         1        2.00000        8.57067        6.81884        5.80635
        83         1        2.00000        8.69134        2.27319        3.36305
        84         1        2.00000        8.78318       22.01955        0.91769
        85         1        2.00000        8.86846       17.52608        5.80140
        86         1        2.00000        8.97160       12.96564        3.36232
        87         1        2.00000        9.08986        8.40996        0.92430
        88         1        2.00000        9.21558        3.92005        5.80734
        89         1        2.00000        9.31855       23.66690        3.36028
        90         1        2.00000        9.39670       19.12050        0.91962
        91         1        2.00000        9.49287       14.61934        5.80251
        92         1        2.00000        9.60721       10.06195        3.36327
        93         1        2.00000        9.73317        5.50977        0.92692
        94         1        2.00000        9.85064        1.02632        5.80363
        95         1        2.00000        9.93143       20.77183        3.35914
        96         1        2.00000       10.01767       16.21345        0.92086
        97         1        2.00000       10.12713       11.71355        5.80233
        98         1        2.00000       10.25156        7.16006        3.36595
        99         1        2.00000       10.38248        2.61112        0.92701
       100         1        2.00000       10.47248       22.41926        5.80115
       101         1        2.00000       10.54503       17.86795        3.36183
       102         1        2.00000       10.64680       13.30622        0.92090
       103         1        2.00000       10.76755        8.81200        5.80463
       104         1        2.00000       10.89903        4.26049        3.37054
       105         1        2.00000       11.00793       24.00701        0.92341
       106         1        2.00000       11.07479       19.52293        5.80140
       107         1        2.00000       11.16695       14.95968        3.36106
       108         1        2.00000       11.28426       10.40424        0.92046
       109         1        2.00000       11.41406        5.91134        5.80905
       110         1        2.00000       11.54578        1.36293        3.36724
       111         1        2.00000       11.61912       21.11184        0.91990
       112         1        2.00000       11.69375       16.61231        5.80178
       113         1        2.00000       11.80473       12.05448        3.35979
       114         1        2.00000       11.93181        7.50338        0.92479
       115         1        2.00000       12.07033        3.00953        5.81564
       116         1        2.00000       12.16378       22.75881        3.36566
       117         1        2.00000       12.21719       18.21063        0.92188
       118         1        2.00000       12.31992       13.70743        5.80048
       119         1        2.00000       12.44331        9.15802        3.36147
       120         1        2.00000       12.57848        4.60348        0.93313
       121         1        2.00000       12.70035        0.11672        5.80901
       122         1        2.00000       12.75552       19.86233        3.36044
       123         1        2.00000       12.84079       15.29681        0.91744
       124         1        2.00000       12.96330       10.80693        5.79814
       125         1        2.00000       13.09591        6.25628        3.36707
       126         1        2.00000       13.24908        1.69639        0.93709
       127         1        2.00000       13.31530       21.50755        5.80675
       128         1        2.00000       13.36535       16.95224        3.36123
       129         1        2.00000       13.48122       12.39787        0.91798
       130         1        2.00000       13.60749        7.91311        5.80449
       131         1        2.00000       13.74930        3.35318        3.38218
       132         1        2.00000       13.85195       23.09810        0.93245
       133         1        2.00000       13.88302       18.60957        5.79971
       134         1        2.00000       13.99128       14.04660        3.35630
       135         1        2.00000       14.12012        9.50522        0.91620
       136         1        2.00000       14.25472        5.00921        5.81315
       137         1        2.00000       14.41086        0.44379        3.37552
       138         1        2.00000       14.44761       20.19572        0.92260
       139         1        2.00000       14.52224       15.69271        5.79568
       140         1        2.00000       14.65028       11.15339        3.35649
       141         1        2.00000       14.78016        6.60815        0.92503
       142         1        2.00000       14.93774        2.09474        5.83571
       143         1        2.00000       15.00740       21.83935        3.37678
       144         1        2.00000       15.01925       17.28842        0.91418
       145         1        2.00000       15.15017       12.80407        5.79618
       146         1        2.00000       15.27629        8.27206        3.35800
       147         1        2.00000       15.41457        3.70299        0.94335
       148         1        2.00000       15.54333       23.48625        5.82501
       149         1        2.00000       15.55902       18.94526        3.35496
       150         1        2.00000       15.67289       14.38754        0.91245
       151         1        2.00000       15.80917        9.91998        5.79498
       152         1        2.00000       15.94097        5.36553        3.36315
       153         1        2.00000       16.15549        0.75958        0.95916
       154         1        2.00000       16.15853       20.55582        5.80973
       155         1        2.00000       16.18808       16.02367        3.34858
       156         1        2.00000       16.32756       11.50052        0.91845
       157         1        2.00000       16.44191        7.03018        5.80327
       158         1        2.00000       16.58972        2.44202        3.40332
       159         1        2.00000       16.66435       17.70740        5.77762
       160         1        2.00000       16.67452       22.17775        0.96581
       161         1        2.00000       16.82506       13.15954        3.35627
       162         1        2.00000       16.95830        8.64148        0.91588
       163         1        2.00000       17.08145        4.12929        5.80583
       164         1        2.00000       17.24768       19.21507        0.89583
       165         1        2.00000       17.30165       23.77048        3.38925
       166         1        2.00000       17.37684       14.76075        5.79465
       167         1        2.00000       17.52433       10.26885        3.35846
       168         1        2.00000       17.64020        5.73100        0.91582
       169         1        2.00000       17.83269       16.40068        0.90700
       170         1        2.00000       17.83325        1.15921        5.89312
       171         1        2.00000       17.85463       20.89877        3.46239
       172         1        2.00000       17.99396       11.94787        5.81500
       173         1        2.00000       18.08924        7.44381        3.35636
       174         1        2.00000       18.21448        2.86008        0.91602
       175         1        2.00000       18.30680       17.99633        3.28400
       176         1        2.00000       18.31521       22.50872        5.83063
       177         1        2.00000       18.50106       13.47783        0.89425
       178         1        2.00000       18.64695        9.03818        5.78746
       179         1        2.00000       18.76786        4.49570        3.33419
       180         1        2.00000       19.08119       15.18479        3.46074
       181         1        2.00000       19.16734       19.65463        6.10226
       182         1        2.00000       19.21803       24.02979        1.22535
       183         1        2.00000       19.23220       10.68271        1.02325
       184         1        2.00000       19.28785        6.23508        5.85778
       185         1        2.00000       19.33614       16.81005        5.76318
       186         1        2.00000       19.37858       21.16443        1.07586
       187         1        2.00000       19.42918        1.68714        3.36645
       188         1        2.00000       19.62440       12.31604        3.36541
       189         1        2.00000       19.75484        7.81390        0.88841
       190         1        2.00000       19.85101        3.38858        5.72247
       191         1        2.00000       20.49807       13.96095        6.07754
       192         1        2.00000       20.56870       15.48783        1.15450
       193         1        2.00000       20.59088        9.51030        3.69345
       194         1        2.00000       20.60906       18.29611        1.48840
       195         1        2.00000       20.61802        5.02672        1.15155
       196         1        2.00000       20.64012       19.85640        3.81788
       197         1        2.00000       20.66831       22.63548        4.29111
       198         1        2.00000       20.75223       11.13130        5.96546
       199         1        2.00000       20.76760        0.71387        5.87759
       200         1        2.00000       20.77080        6.62506        3.43523
       201         1        2.00000       20.85416        2.19607        0.89167
       202         1        2.00000       21.87637       16.61033        5.79366
       203         1        2.00000       21.95444       15.06831        3.46007
       204         1        2.00000       21.95172       20.99179        1.04996
       205         1        2.00000       22.04756       12.68993        1.90027
       206         1        2.00000       22.06142        9.90517        1.42418
       207         1        2.00000       22.09280        8.40048        6.42794
       208         1        2.00000       22.09208        5.53164        6.21413
       209         1        2.00000       22.11026       19.43707        6.09198
       210         1        2.00000       22.12363        3.93399        3.88378
       211         1        2.00000       22.14966        1.11732        3.57035
       212         1        2.00000       22.21700       23.81300        1.16748
       213         1        2.00000       22.90402       17.73105        3.29927
       214         1        2.00000       23.06857       22.21329        5.78718
       215         1        2.00000       23.30230       16.03297        0.94130
       216         1        2.00000       23.33577       11.25673        5.99435
       217         1        2.00000       23.35099        6.80758        3.42367
       218         1        2.00000       23.38222        2.35014        0.85561
       219         1        2.00000       23.46269       20.57315        3.44068
       220         1        2.00000       23.49888       14.12538        6.14770
       221         1        2.00000       23.54020        9.67402        3.70627
       222         1        2.00000       23.55726        5.19398        1.15772
       223         1        2.00000       23.63156        0.77927        5.87695
       224         1        2.00000       23.99670       18.83372        0.90162
       225         1        2.00000       24.18775       23.35365        3.32292
       226         1        2.00000       24.38465        3.58251        5.70438
       227         1        2.00000       24.40306        8.01162        0.90117
       228         1        2.00000       24.41323       12.53746        3.41690
       229         1        2.00000       24.52926       17.24518        5.80783
       230         1        2.00000       24.69533       21.74893        0.92124
       231         1        2.00000       24.86308       10.92068        1.05492
       232         1        2.00000       24.86452        6.46977        5.85036
       233         1        2.00000       24.87718        1.97968        3.32902
       234         1        2.00000       24.89888       15.47353        3.47177
       235         1        2.00000       25.13397       20.10123        5.80014
       236         1        2.00000       25.31710        0.27108        0.90180
       237         1        2.00000       25.43408        4.78521        3.31879
       238         1        2.00000       25.44033       13.79750        0.96504
       239         1        2.00000       25.48044        9.29575        5.80979
       240         1        2.00000       25.67742       18.44522        3.37166
       241         1        2.00000       25.86127       23.00241        5.78863
       242         1        2.00000       26.03775        3.21447        0.88044
       243         1        2.00000       26.05296        7.72628        3.37009
       244         1        2.00000       26.05353       12.26002        5.86882
       245         1        2.00000       26.15562       16.75301        0.97416
       246         1        2.00000       26.34323       21.32929        3.36119
       247         1        2.00000       26.50618        1.58430        5.77729
       248         1        2.00000       26.55006        6.05157        0.90601
       249         1        2.00000       26.57152       10.57758        3.39190
       250         1        2.00000       26.58433       15.12881        5.85274
       251         1        2.00000       26.83512       19.66966        0.92597
       252         1        2.00000       27.01288       24.22207        3.34665
       253         1        2.00000       27.13867        4.49551        5.77704
       254         1        2.00000       27.17118        8.96837        0.93647
       255         1        2.00000       27.19416       13.50878        3.40054
       256         1        2.00000       27.34526       18.06666        5.83071
       257         1        2.00000       27.52582       22.56893        0.91583
       258         1        2.00000       27.67524        2.84043        3.34291
       259         1        2.00000       27.71648        7.37612        5.80397
       260         1        2.00000       27.72753       11.85987        0.95260
       261         1        2.00000       27.81120       16.39964        3.40393
       262         1        2.00000       28.00618       20.96539        5.80699
       263         1        2.00000       28.16464        1.17679        0.90782
       264         1        2.00000       28.25361        5.73444        3.34832
       265         1        2.00000       28.29060       10.27963        5.81900
       266         1        2.00000       28.33616       14.75035        0.94529
       267         1        2.00000       28.51785       19.30900        3.37683
       268         1        2.00000       28.68632       23.86855        5.79673
       269         1        2.00000       28.81468        4.09133        0.90786
       270         1        2.00000       28.85679        8.63791        3.36777
       271         1        2.00000       28.88938       13.17841        5.82515
       272         1        2.00000       29.01181       17.65396        0.94782
       273         1        2.00000       29.18469       22.21215        3.36556
       274         1        2.00000       29.32418        2.49068        5.79527
       275         1        2.00000       29.38872        6.98646        0.91989
       276         1        2.00000       29.42715       11.53067        3.37681
       277         1        2.00000       29.50514       16.05882        5.82520
       278         1        2.00000       29.68643       20.55473        0.93030
       279         1        2.00000       29.83945        0.83069        3.35687
       280         1        2.00000       29.94346        5.39715        5.79406
       281         1        2.00000       29.98934        9.88853        0.92742
       282         1        2.00000       30.04924       14.42184        3.37657
       283         1        2.00000       30.19241       18.96212        5.81937
       284         1        2.00000       30.35135       23.46254        0.92367
       285         1        2.00000       30.47506        3.74496        3.35758
       286         1        2.00000       30.53368        8.30061        5.80525
       287         1        2.00000       30.58372       12.77974        0.93270
       288         1        2.00000       30.69206       17.31008        3.38077
       289         1        2.00000       30.85437       21.86410        5.81004
       290         1        2.00000       30.99017        2.08426        0.91945
       291         1        2.00000       31.07521        6.64819        3.35834
       292         1        2.00000       31.12982       11.19566        5.80699
       293         1        2.00000       31.21181       15.66584        0.93267
       294         1        2.00000       31.36355       20.21140        3.37366
       295         1        2.00000       31.50840        0.48764        5.80463
       296         1        2.00000       31.61698        4.99702        0.91853
       297         1        2.00000       31.67728        9.55065        3.36363
       298         1        2.00000       31.74550       14.08560        5.81039
       299         1        2.00000       31.87073       18.56073        0.93544
       300         1        2.00000       32.01935       23.11730        3.36860
       301         1        2.00000       32.14114        3.39849        5.80260
       302         1        2.00000       32.21577        7.89931        0.92035
       303         1        2.00000       32.28063       12.44123        3.36518
       304         1        2.00000       32.38136       16.97240        5.81348
       305         1        2.00000       32.52941       21.46294        0.93075
       306         1        2.00000       32.66113        1.74126        3.36434
       307         1        2.00000       32.75642        6.30728        5.80039
       308         1        2.00000       32.82320       10.79690        0.92135
       309         1        2.00000       32.90904       15.33012        3.36802
       310         1        2.00000       33.04124       19.87113        5.81374
       311         1        2.00000       33.17848        0.08530        0.92708
       312         1        2.00000       33.28842        4.65248        3.36199
       313         1        2.00000       33.36225        9.20817        5.80125
       314         1        2.00000       33.43896       13.68686        0.92373
       315         1        2.00000       33.55330       18.22208        3.37210
       316         1        2.00000       33.69175       22.77576        5.81085
       317         1        2.00000       33.81178        2.99535        0.92379
       318         1        2.00000       33.89914        7.55704        3.35973
       319         1        2.00000       33.97449       12.10185        5.80165
       320         1        2.00000       34.07346       16.57646        0.92726
       321         1        2.00000       34.20630       21.12318        3.37143
       322         1        2.00000       34.33313        1.39878        5.80736
       323         1        2.00000       34.43402        5.90427        0.92039
       324         1        2.00000       34.51169       10.45535        3.35952
       325         1        2.00000       34.60050       14.99232        5.80490
       326         1        2.00000       34.72116       19.47300        0.93049
       327         1        2.00000       34.85088       24.02978        3.36905
       328         1        2.00000       34.96154        4.30841        5.80394
       329         1        2.00000       35.04642        8.80573        0.91846
       330         1        2.00000       35.13058       13.34741        3.36105
       331         1        2.00000       35.23868       17.88455        5.80903
       332         1        2.00000       35.36751       22.37617        0.92960
       333         1        2.00000       35.48538        2.65259        3.36546
       334         1        2.00000       35.58059        7.21386        5.80021
       335         1        2.00000       35.66418       11.70156        0.91834
       336         1        2.00000       35.76283       16.23910        3.36489
       337         1        2.00000       35.88478       20.78427        5.81082
       338         1        2.00000       36.00673        0.99749        0.92692
       339         1        2.00000       36.11075        5.56046        3.36155
       340         1        2.00000       36.19747       10.11306        5.79883
       341         1        2.00000       36.28979       14.59380        0.92115
       342         1        2.00000       36.40309       19.13478        3.36868
       343         1        2.00000       36.52593       23.68905        5.80946
       344         1        2.00000       36.63667        3.90559        0.92305
       345         1        2.00000       36.72979        8.46288        3.35835
       346         1        2.00000       36.81979       13.00745        5.79983
       347         1        2.00000       36.92493       17.48734        0.92518
       348         1        2.00000       37.04520       22.03659        3.36921
       349         1        2.00000       37.16034        2.31038        5.80618
       350         1        2.00000       37.26051        6.81106        0.91902
       351         1        2.00000       37.35108       11.36029        3.35786
       352         1        2.00000       37.45021       15.90069        5.80344
       353         1        2.00000       37.56495       20.38590        0.92785
       354         1        2.00000       37.68210        0.65615        3.36710
       355         1        2.00000       37.78795        5.21713        5.80207
       356         1        2.00000       37.88172        9.71130        0.91689
       357         1        2.00000       37.97773       14.25437        3.36016
       358         1        2.00000       38.08630       18.79641        5.80710
       359         1        2.00000       38.20305       23.28919        0.92724
       360         1        2.00000       38.31307        3.56303        3.36331
       361         1        2.00000       38.41172        8.12025        5.79861
       362         1        2.00000       38.50685       12.60750        0.91762
       363         1        2.00000       38.61054       17.14893        3.36396
       364         1        2.00000       38.72424       21.69702        5.80832
       365         1        2.00000       38.83659        1.90903        0.92433
       366         1        2.00000       38.93972        6.46816        3.35934
       367         1        2.00000       39.03613       11.01895        5.79779
       368         1        2.00000       39.13670       15.50201        0.92081
       369         1        2.00000       39.24632       20.04678        3.36665
       370         1        2.00000       39.35906        0.31510        5.80662
       371         1        2.00000       39.46564        4.81496        0.92035
       372         1        2.00000       39.56485        9.36940        3.35698
       373         1        2.00000       39.66422       13.91456        5.79976
       374         1        2.00000       39.77015       18.39797        0.92420
       375         1        2.00000       39.88154       22.94883        3.36645
       376         1        2.00000       39.99019        3.22094        5.80312
       377         1        2.00000       40.09261        7.71847        0.91700
       378         1        2.00000       40.19238       12.26699        3.35753
       379         1        2.00000       40.29575       16.80979        5.80323
       380         1        2.00000       40.40449       21.29761        0.92553
       381         1        2.00000       40.51379        1.56746        3.36382
       382         1        2.00000       40.61869        6.12585        5.79937
       383         1        2.00000       40.72006       10.61828        0.91602
       384         1        2.00000       40.82255       15.16246        3.36040
       385         1        2.00000       40.92857       19.70718        5.80569
       386         1        2.00000       41.03715       24.20074        0.92405
       387         1        2.00000       41.14364        4.47287        3.36013
       388         1        2.00000       41.24694        9.02789        5.79706
       389         1        2.00000       41.34983       13.51506        0.91780
       390         1        2.00000       41.45425       18.05849        3.36352
       391         1        2.00000       41.56098       22.60824        5.80556
       392         1        2.00000       41.66780        2.81964        0.92085
       393         1        2.00000       41.77278        7.37672        3.35702
       394         1        2.00000       41.87687       11.92657        5.79746
       395         1        2.00000       41.98088       16.41063        0.92101
       396         1        2.00000       42.08562       20.95728        3.36467
       397         1        2.00000       42.19172        1.22602        5.80311
       398         1        2.00000       42.29749        5.72448        0.91739
       399         1        2.00000       42.40295       10.27750        3.35596
       400         1        2.00000       42.50800       14.82272        5.80014
       401         1        2.00000       42.61154       19.30753        0.92324
       402         1        2.00000       42.71603       23.85956        3.36323
       403         1        2.00000       42.82165        4.13116        5.79975
       404         1        2.00000       42.92807        8.62725        0.91523
       405         1        2.00000       43.03488       13.17515        3.35761
       406         1        2.00000       43.13874       17.71853        5.80310
       407         1        2.00000       43.24115       22.20774        0.92295
       408         1        2.00000       43.34573        2.47802        3.36025
       409         1        2.00000       43.45238        7.03537        5.79691
       410         1        2.00000       43.56056       11.52687        0.91542
       411         1        2.00000       43.66634       16.07079        3.36067
       412         1        2.00000       43.76747       20.61647        5.80403
       413         1        2.00000       43.87004        0.82496        0.92058
       414         1        2.00000       43.97598        5.38301        3.35716
       415         1        2.00000       44.08496        9.93703        5.79580
       416         1        2.00000       44.19354       14.42346        0.91800
       417         1        2.00000       44.29523       18.96699        3.36284
       418         1        2.00000       44.39532       23.51814        5.80249
       419         1        2.00000       44.49957        3.73012        0.91757
       420         1        2.00000       44.60847        8.28651        3.35515
       421         1        2.00000       44.71969       12.83548        5.79712
       422         1        2.00000       44.82395       17.31879        0.92093
       423         1        2.00000       44.92188       21.86632        3.36229
       424         1        2.00000       45.02357        2.13643        5.79969
       425         1        2.00000       45.13119        6.63480        0.91504
       426         1        2.00000       45.24361       11.18691        3.35498
       427         1        2.00000       45.35219       15.73090        5.80015
       428         1        2.00000       45.44996       20.21563        0.92182
       429         1        2.00000       45.54837        0.48330        3.35994
       430         1        2.00000       45.65390        5.04182        5.79709
       431         1        2.00000       45.76617        9.53726        0.91382
       432         1        2.00000       45.87947       14.08401        3.35730
       433         1        2.00000       45.98004       18.62620        5.80248
       434         1        2.00000       46.07493       23.11682        0.92005
       435         1        2.00000       46.17710        3.38876        3.35733
       436         1        2.00000       46.28800        7.94595        5.79520
       437         1        2.00000       46.40403       12.43641        0.91438
       438         1        2.00000       46.51028       16.97851        3.36028
       439         1        2.00000       46.60293       21.52436        5.80180
       440         1        2.00000       46.70102        1.73525        0.91749
       441         1        2.00000       46.80919        6.29390        3.35532
       442         1        2.00000       46.92578       10.84705        5.79443
       443         1        2.00000       47.03892       15.33178        0.91743
       444         1        2.00000       47.13373       19.87411        3.36155
       445         1        2.00000       47.22669        0.14149        5.79949
       446         1        2.00000       47.33119        4.64130        0.91559
       447         1        2.00000       47.44665        9.19701        3.35387
       448         1        2.00000       47.56604       13.74494        5.79577
       449         1        2.00000       47.66653       18.22597        0.91999
       450         1        2.00000       47.75445       22.77460        3.35946
       451         1        2.00000       47.85390        3.04749        5.79737
       452         1        2.00000       47.96649        7.54562        0.91391
       453         1        2.00000       48.08756       12.09673        3.35307
       454         1        2.00000       48.19766       16.63839        5.79898
       455         1        2.00000       48.28446       21.12253        0.91975
       456         1        2.00000       48.37774        1.39374        3.35743
       457         1        2.00000       48.48640        5.95310        5.79629
       458         1        2.00000       48.60707       10.44733        0.91233
       459         1        2.00000       48.72774       14.99298        3.35563
       460         1        2.00000       48.81958       19.53282        5.80099
       461         1        2.00000       48.90486       24.02629        0.91727
       462         1        2.00000       49.00799        4.30052        3.35636
       463         1        2.00000       49.12626        8.85623        5.79437
       464         1        2.00000       49.25197       13.34614        0.91133
       465         1        2.00000       49.35495       17.88546        3.35840
       466         1        2.00000       49.43310       22.43189        5.79906
       467         1        2.00000       49.52927        2.64683        0.91617
       468         1        2.00000       49.64361        7.20422        3.35540
       469         1        2.00000       49.76957       11.75642        5.79176
       470         1        2.00000       49.88703       16.23985        0.91505
       471         1        2.00000       49.96783       20.78053        3.35954
       472         1        2.00000       50.05406        1.05272        5.79781
       473         1        2.00000       50.16352        5.55262        0.91635
       474         1        2.00000       50.28796       10.10613        3.35272
       475         1        2.00000       50.41888       14.65505        5.79167
       476         1        2.00000       50.50888       19.13313        0.91753
       477         1        2.00000       50.58142       23.68441        3.35685
       478         1        2.00000       50.68320        3.95995        5.79777
       479         1        2.00000       50.80395        8.45420        0.91405
       480         1        2.00000       50.93543       13.00567        3.34813
       481         1        2.00000       51.04432       17.54536        5.79526
       482         1        2.00000       51.11119       22.02943        0.91727
       483         1        2.00000       51.20335        2.30649        3.35761
       484         1        2.00000       51.32066        6.86193        5.79821
       485         1        2.00000       51.45045       11.35485        0.90962
       486         1        2.00000       51.58217       15.90324        3.35144
       487         1        2.00000       51.65552       20.44054        5.79878
       488         1        2.00000       51.73015        0.65386        0.91690
       489         1        2.00000       51.84113        5.21169        3.35888
       490         1        2.00000       51.96820        9.76279        5.79389
       491         1        2.00000       52.10673       14.25664        0.90303
       492         1        2.00000       52.20018       18.79355        3.35301
       493         1        2.00000       52.25358       23.34176        5.79680
       494         1        2.00000       52.35632        3.55876        0.91819
       495         1        2.00000       52.47971        8.10814        3.35720
       496         1        2.00000       52.61487       12.66268        5.78555
       497         1        2.00000       52.73674       17.14944        0.90966
       498         1        2.00000       52.79191       21.69004        3.35823
       499         1        2.00000       52.87719        1.96936        5.80124
       500         1        2.00000       52.99970        6.45926        0.92054
       501         1        2.00000       53.13230       11.00989        3.35160
       502         1        2.00000       53.28548       15.56978        5.78158
       503         1        2.00000       53.35170       20.04481        0.91193
       504         1        2.00000       53.40175        0.31393        3.35745
       505         1        2.00000       53.51761        4.86830        5.80069
       506         1        2.00000       53.64389        9.35305        0.91418
       507         1        2.00000       53.78570       13.91301        3.33649
       508         1        2.00000       53.88835       18.45427        5.78623
       509         1        2.00000       53.91942       22.94280        0.91896
       510         1        2.00000       54.02768        3.21959        3.36237
       511         1        2.00000       54.15651        7.76094        5.80248
       512         1        2.00000       54.29112       12.25696        0.90553
       513         1        2.00000       54.44726       16.82240        3.34316
       514         1        2.00000       54.48401       21.35664        5.79607
       515         1        2.00000       54.55864        1.57346        0.92300
       516         1        2.00000       54.68668        6.11278        3.36218
       517         1        2.00000       54.81655       10.65805        5.79365
       518         1        2.00000       54.97414       15.17146        0.88297
       519         1        2.00000       55.04380       19.71301        3.34189
       520         1        2.00000       55.05565       24.26394        5.80449
       521         1        2.00000       55.18657        4.46210        0.92250
       522         1        2.00000       55.31268        8.99411        3.36068
       523         1        2.00000       55.45097       13.56318        5.77533
       524         1        2.00000       55.57973       18.06614        0.89367
       525         1        2.00000       55.59542       22.60710        3.36372
       526         1        2.00000       55.70929        2.87865        5.80623
       527         1        2.00000       55.84557        7.34622        0.92370
       528         1        2.00000       55.97737       11.90066        3.35553
       529         1        2.00000       56.19188       16.50661        5.75952
       530         1        2.00000       56.19493       20.99654        0.90895
       531         1        2.00000       56.22447        1.24249        3.37009
       532         1        2.00000       56.36396        5.76565        5.80022
       533         1        2.00000       56.47830       10.23599        0.91540
       534         1        2.00000       56.62612       14.82415        3.31535
       535         1        2.00000       56.70075       23.84499        0.94106
       536         1        2.00000       56.71092       19.37461        5.75287
       537         1        2.00000       56.86145        4.10662        3.36241
       538         1        2.00000       56.99469        8.62469        5.80279
       539         1        2.00000       57.11785       13.13688        0.91285
       540         1        2.00000       57.28408       22.33730        5.82284
       541         1        2.00000       57.33805       17.78189        3.32943
       542         1        2.00000       57.41323        2.50545        0.92403
       543         1        2.00000       57.56073        6.99734        3.36021
       544         1        2.00000       57.67659       11.53519        5.80285
       545         1        2.00000       57.86909        0.86549        5.81168
       546         1        2.00000       57.86965       16.10696        0.82555
       547         1        2.00000       57.89103       20.65360        3.25629
       548         1        2.00000       58.03036        5.31830        0.90368
       549         1        2.00000       58.12564        9.82238        3.36232
       550         1        2.00000       58.25088       14.40611        5.80266
       551         1        2.00000       58.34320       23.55606        3.43467
       552         1        2.00000       58.35161       19.04364        0.88805
       553         1        2.00000       58.53746        3.78834        5.82442
       554         1        2.00000       58.68335        8.22801        0.93122
       555         1        2.00000       58.80426       12.77047        3.38449
       556         1        2.00000       59.11758        2.08137        3.25794
       557         1        2.00000       59.20374       21.89773        0.61641
       558         1        2.00000       59.25443       17.52257        5.49332
       559         1        2.00000       59.26860        6.58346        5.69543
       560         1        2.00000       59.32425       11.03109        0.86090
       561         1        2.00000       59.37254        0.45612        0.95549
       562         1        2.00000       59.41497       20.38796        5.64281
       563         1        2.00000       59.46558       15.57905        3.35223
       564         1        2.00000       59.66080        4.95013        3.35327
       565         1        2.00000       59.79124        9.45227        5.83027
       566         1        2.00000       59.88740       13.87761        0.99621
       567         1        2.00000       60.53447        3.30522        0.64113
       568         1        2.00000       60.60510        1.77834        5.56418
       569         1        2.00000       60.62728        7.75587        3.02522
       570         1        2.00000       60.64545       23.25625        5.23027
       571         1        2.00000       60.65442       12.23945        5.56713
       572         1        2.00000       60.67652       21.69596        2.90080
       573         1        2.00000       60.70471       18.91690        2.42757
       574         1        2.00000       60.78862        6.13487        0.75321
       575         1        2.00000       60.80400       16.55230        0.84108
       576         1        2.00000       60.80720       10.64111        3.28345
       577         1        2.00000       60.89056       15.07012        5.82701
       578         1        2.00000       61.91276        0.65584        0.92501
       579         1        2.00000       61.99084        2.19786        3.25860
       580         1        2.00000       61.98811       20.56060        5.66872
       581         1        2.00000       62.08396        4.57623        4.81841
       582         1        2.00000       62.09781        7.36102        5.29449
       583         1        2.00000       62.12920        8.86571        0.29073
       584         1        2.00000       62.12848       11.73453        0.50455
       585         1        2.00000       62.14666       22.11530        0.62669
       586         1        2.00000       62.16003       13.33218        2.83490
       587         1        2.00000       62.18605       16.14884        3.14832
       588         1        2.00000       62.25339       17.73939        5.55120
       589         1        2.00000       62.94042       23.82133        3.41941
       590         1        2.00000       63.10497       19.33907        0.93149
       591         1        2.00000       63.33870        1.23319        5.77737
       592         1        2.00000       63.37217        6.00946        0.72433
       593         1        2.00000       63.38739       10.45859        3.29500
       594         1        2.00000       63.41861       14.91603        5.86307
       595         1        2.00000       63.49909       20.97921        3.27800
       596         1        2.00000       63.53528        3.14082        0.57097
       597         1        2.00000       63.57660        7.59217        3.01241
       598         1        2.00000       63.59365       12.07218        5.56096
       599         1        2.00000       63.66796       16.48692        0.84173
       600         1        2.00000       64.03309       22.71864        5.81706
       601         1        2.00000       64.22415       18.19872        3.39576
       602         1        2.00000       64.42105       13.68368        1.01430
       603         1        2.00000       64.43946        9.25457        5.81750
       604         1        2.00000       64.44963        4.72871        3.30178
       605         1        2.00000       64.56566        0.02098        0.91084
       606         1        2.00000       64.73173       19.80343        5.79744
       607         1        2.00000       64.89948        6.34551        5.66375
       608         1        2.00000       64.90092       10.79640        0.86831
       609         1        2.00000       64.91357       15.28649        3.38966
       610         1        2.00000       64.93527        1.79267        3.24691
       611         1        2.00000       65.17037       21.45116        0.91853
       612         1        2.00000       65.35349       16.99511        5.81687
       613         1        2.00000       65.47048       12.48095        3.39988
       614         1        2.00000       65.47672        3.46867        5.75364
       615         1        2.00000       65.51684        7.97042        0.90888
       616         1        2.00000       65.71382       23.10717        3.34701
       617         1        2.00000       65.89767       18.54995        0.93004
       618         1        2.00000       66.07415       14.05170        5.83824
       619         1        2.00000       66.08992        5.00615        0.84985
       620         1        2.00000       66.08936        9.53992        3.34858
       621         1        2.00000       66.19202        0.51318        5.74452
       622         1        2.00000       66.37963       20.22307        3.35748
       623         1        2.00000       66.54257       15.68189        0.94139
       624         1        2.00000       66.58645       11.21460        5.81266
       625         1        2.00000       66.60791        6.68859        3.32678
       626         1        2.00000       66.62072        2.13738        0.86593
       627         1        2.00000       66.87151       21.88270        5.79271
       628         1        2.00000       67.04927       17.33029        3.37202
       629         1        2.00000       67.17507       12.77066        0.94163
       630         1        2.00000       67.20758        8.29780        5.78221
       631         1        2.00000       67.23056        3.75739        3.31813
       632         1        2.00000       67.38166       23.48571        0.88797
       633         1        2.00000       67.56222       18.98343        5.80284
       634         1        2.00000       67.71164       14.42574        3.37577
       635         1        2.00000       67.75287        9.89005        0.91471
       636         1        2.00000       67.76392        5.40630        5.76607
       637         1        2.00000       67.84760        0.86653        3.31475
       638         1        2.00000       68.04258       20.58698        0.91168
       639         1        2.00000       68.20104       16.08938        5.81086
       640         1        2.00000       68.29000       11.53176        3.37035
       641         1        2.00000       68.32700        6.98654        0.89968
       642         1        2.00000       68.37256        2.51584        5.77339
       643         1        2.00000       68.55424       22.24336        3.34185
       644         1        2.00000       68.72272       17.68384        0.92195
       645         1        2.00000       68.85107       13.17484        5.81082
       646         1        2.00000       68.89319        8.62828        3.35091
       647         1        2.00000       68.92578        4.08776        0.89353
       648         1        2.00000       69.04821       23.89840        5.77086
       649         1        2.00000       69.22109       19.34021        3.35312
       650         1        2.00000       69.36058       14.77548        0.92341
       651         1        2.00000       69.42511       10.27971        5.79879
       652         1        2.00000       69.46355        5.73550        3.34186
       653         1        2.00000       69.54154        1.20737        0.89348
       654         1        2.00000       69.72282       20.99766        5.78838
       655         1        2.00000       69.87584       16.43548        3.36181
       656         1        2.00000       69.97986       11.86902        0.92461
       657         1        2.00000       70.02574        7.37764        5.79126
       658         1        2.00000       70.08563        2.84433        3.34211
       659         1        2.00000       70.22880       22.59027        0.89930
       660         1        2.00000       70.38775       18.08985        5.79500
       661         1        2.00000       70.51146       13.52121        3.36109
       662         1        2.00000       70.57008        8.96559        0.91342
       663         1        2.00000       70.62012        4.48642        5.78597
       664         1        2.00000       70.72846       24.24228        3.33791
       665         1        2.00000       70.89077       19.68827        0.90863
       666         1        2.00000       71.02657       15.18191        5.79922
       667         1        2.00000       71.11161       10.61800        3.36033
       668         1        2.00000       71.16622        6.07054        0.91168
       669         1        2.00000       71.24821        1.60033        5.78601
       670         1        2.00000       71.39995       21.34099        3.34501
       671         1        2.00000       71.54480       16.77853        0.91405
       672         1        2.00000       71.65338       12.26915        5.80015
       673         1        2.00000       71.71367        7.71552        3.35505
       674         1        2.00000       71.78190        3.18057        0.90828
       675         1        2.00000       71.90713       22.99163        5.78324
       676         1        2.00000       72.05575       18.43506        3.35007
       677         1        2.00000       72.17754       13.86768        0.91607
       678         1        2.00000       72.25216        9.36686        5.79833
       679         1        2.00000       72.31702        4.82496        3.35349
       680         1        2.00000       72.41775        0.29377        0.90520
       681         1        2.00000       72.56581       20.08942        5.78792
       682         1        2.00000       72.69753       15.52491        3.35434
       683         1        2.00000       72.79282       10.95891        0.91829
       684         1        2.00000       72.85960        6.46929        5.79732
       685         1        2.00000       72.94543        1.93605        3.35066
       686         1        2.00000       73.07763       21.68123        0.90494
       687         1        2.00000       73.21488       17.18086        5.79159
       688         1        2.00000       73.32482       12.61369        3.35669
       689         1        2.00000       73.39865        8.05802        0.91742
       690         1        2.00000       73.47536        3.57931        5.79495
       691         1        2.00000       73.58970       23.33028        3.34657
       692         1        2.00000       73.72815       18.77663        0.90783
       693         1        2.00000       73.84818       14.27085        5.79488
       694         1        2.00000       73.93553        9.70913        3.35895
       695         1        2.00000       74.01088        5.16432        0.91703
       696         1        2.00000       74.10985        0.68973        5.79142
       697         1        2.00000       74.24269       20.42920        3.34724
       698         1        2.00000       74.36953       15.86739        0.91131
       699         1        2.00000       74.47042       11.36190        5.79828
       700         1        2.00000       74.54809        6.81084        3.35915
       701         1        2.00000       74.63689        2.27384        0.91377
       702         1        2.00000       74.75756       22.07939        5.78818
       703         1        2.00000       74.88728       17.52258        3.34963
       704         1        2.00000       74.99794       12.95779        0.91473
       705         1        2.00000       75.08282        8.46044        5.80022
       706         1        2.00000       75.16697        3.91876        3.35763
       707         1        2.00000       75.27507       23.66781        0.90965
       708         1        2.00000       75.40391       19.17622        5.78907
       709         1        2.00000       75.52178       14.61361        3.35321
       710         1        2.00000       75.61698       10.05231        0.91847
       711         1        2.00000       75.70058        5.56461        5.80033
       712         1        2.00000       75.79923        1.02706        3.35379
       713         1        2.00000       75.92118       20.76810        0.90786
       714         1        2.00000       76.04313       16.26868        5.79175
       715         1        2.00000       76.14715       11.70573        3.35713
       716         1        2.00000       76.23386        7.15311        0.91984
       717         1        2.00000       76.32619        2.67236        5.79753
       718         1        2.00000       76.43949       22.41759        3.34999
       719         1        2.00000       76.56232       17.86333        0.90921
       720         1        2.00000       76.67306       13.36058        5.79563
       721         1        2.00000       76.76619        8.80329        3.36032
       722         1        2.00000       76.85619        4.25872        0.91885
       723         1        2.00000       76.96133       24.06502        5.79350
       724         1        2.00000       77.08159       19.51577        3.34947
       725         1        2.00000       77.19674       14.95579        0.91249
       726         1        2.00000       77.29691       10.45511        5.79966
       727         1        2.00000       77.38747        5.90588        3.36081
       728         1        2.00000       77.48660        1.36550        0.91524
       729         1        2.00000       77.60135       21.16647        5.79083
       730         1        2.00000       77.71849       16.61004        3.35157
       731         1        2.00000       77.82435       12.04904        0.91660
       732         1        2.00000       77.91812        7.55487        5.80179
       733         1        2.00000       78.01412        3.01179        3.35852
       734         1        2.00000       78.12270       22.75595        0.91158
       735         1        2.00000       78.23945       18.26320        5.79143
       736         1        2.00000       78.34947       13.70313        3.35536
       737         1        2.00000       78.44812        9.14592        0.92007
       738         1        2.00000       78.54324        4.65866        5.80105
       739         1        2.00000       78.64694        0.11726        3.35472
       740         1        2.00000       78.76064       19.85537        0.91036
       741         1        2.00000       78.87298       15.35714        5.79435
       742         1        2.00000       78.97612       10.79800        3.35934
       743         1        2.00000       79.07252        6.24722        0.92088
       744         1        2.00000       79.17310        1.76416        5.79787
       745         1        2.00000       79.28272       21.50558        3.35203
       746         1        2.00000       79.39546       16.95109        0.91205
       747         1        2.00000       79.50204       12.45121        5.79832
       748         1        2.00000       79.60125        7.89677        3.36169
       749         1        2.00000       79.70062        3.35161        0.91891
       750         1        2.00000       79.80655       23.15439        5.79448
       751         1        2.00000       79.91793       18.60353        3.35223
       752         1        2.00000       80.02659       14.04523        0.91555
       753         2       -2.00000        0.05621        9.51793        2.14076
       754         2       -2.00000        0.15598        5.02898        7.02202
       755         2       -2.00000        0.25936        0.48617        4.57634
       756         2       -2.00000        0.36809       20.22501        2.13226
       757         2       -2.00000        0.47739       15.72847        7.01576
       758         2       -2.00000        0.58237       11.17009        4.58020
       759         2       -2.00000        0.68366        6.61811        2.14175
       760         2       -2.00000        0.78615        2.13348        7.01917
       761         2       -2.00000        0.89217       21.87495        4.57390
       762         2       -2.00000        1.00075       17.32187        2.13373
       763         2       -2.00000        1.10725       12.82307        7.01945
       764         2       -2.00000        1.21054        8.26805        4.58250
       765         2       -2.00000        1.31343        3.72134        2.13996
       766         2       -2.00000        1.41785       23.52367        7.01606
       767         2       -2.00000        1.52459       18.97390        4.57404
       768         2       -2.00000        1.63140       14.41678        2.13694
       769         2       -2.00000        1.73638        9.91922        7.02255
       770         2       -2.00000        1.84047        5.36937        4.58210
       771         2       -2.00000        1.94457        0.82577        2.13677
       772         2       -2.00000        2.04922       20.62486        7.01493
       773         2       -2.00000        2.15532       16.06992        4.57647
       774         2       -2.00000        2.26110       11.51192        2.14038
       775         2       -2.00000        2.36655        7.01844        7.02359
       776         2       -2.00000        2.47161        2.47324        4.57943
       777         2       -2.00000        2.57514       22.21506        2.13455
       778         2       -2.00000        2.67964       17.72257        7.01635
       779         2       -2.00000        2.78525       13.16481        4.57982
       780         2       -2.00000        2.89167        8.60915        2.14253
       781         2       -2.00000        2.99849        4.12079        7.02196
       782         2       -2.00000        3.10234       23.86360        4.57648
       783         2       -2.00000        3.20475       19.31486        2.13484
       784         2       -2.00000        3.30933       14.81792        7.01933
       785         2       -2.00000        3.41599       10.26057        4.58266
       786         2       -2.00000        3.52424        5.70952        2.14234
       787         2       -2.00000        3.62994        1.22515        7.01892
       788         2       -2.00000        3.73107       20.96567        4.57556
       789         2       -2.00000        3.83365       16.41144        2.13720
       790         2       -2.00000        3.93958       11.91292        7.02240
       791         2       -2.00000        4.04856        7.35891        4.58377
       792         2       -2.00000        4.15714        2.81296        2.13978
       793         2       -2.00000        4.25883       22.61517        7.01675
       794         2       -2.00000        4.35892       18.06402        4.57710
       795         2       -2.00000        4.46318       13.50630        2.14021
       796         2       -2.00000        4.57208        9.00945        7.02441
       797         2       -2.00000        4.68330        4.46046        4.58245
       798         2       -2.00000        4.78755       24.20383        2.13687
       799         2       -2.00000        4.88548       19.71582        7.01729
       800         2       -2.00000        4.98717       15.15951        4.57988
       801         2       -2.00000        5.09479       10.60159        2.14272
       802         2       -2.00000        5.20721        6.10903        7.02458
       803         2       -2.00000        5.31579        1.56504        4.57943
       804         2       -2.00000        5.41356       21.30696        2.13597
       805         2       -2.00000        5.51197       16.81267        7.01963
       806         2       -2.00000        5.61751       12.25412        4.58247
       807         2       -2.00000        5.72977        7.69916        2.14395
       808         2       -2.00000        5.84307        3.21193        7.02228
       809         2       -2.00000        5.94364       22.95594        4.57712
       810         2       -2.00000        6.03853       18.40577        2.13773
       811         2       -2.00000        6.14070       13.90718        7.02223
       812         2       -2.00000        6.25160        9.34999        4.58436
       813         2       -2.00000        6.36763        4.79999        2.14339
       814         2       -2.00000        6.47389        0.31743        7.01932
       815         2       -2.00000        6.56653       20.05780        4.57778
       816         2       -2.00000        6.66462       15.50114        2.14027
       817         2       -2.00000        6.77280       11.00204        7.02425
       818         2       -2.00000        6.88938        6.44889        4.58514
       819         2       -2.00000        7.00253        1.90461        2.14037
       820         2       -2.00000        7.09725       21.70802        7.01805
       821         2       -2.00000        7.19030       17.15445        4.58008
       822         2       -2.00000        7.29487       12.59510        2.14217
       823         2       -2.00000        7.41026        8.09893        7.02569
       824         2       -2.00000        7.52965        3.55100        4.58380
       825         2       -2.00000        7.63014       23.29663        2.13781
       826         2       -2.00000        7.71806       18.80754        7.02012
       827         2       -2.00000        7.81751       14.24848        4.58219
       828         2       -2.00000        7.93001        9.69077        2.14385
       829         2       -2.00000        8.05116        5.19921        7.02649
       830         2       -2.00000        8.16134        0.65752        4.58062
       831         2       -2.00000        8.24806       20.40006        2.13805
       832         2       -2.00000        8.34134       15.90222        7.02213
       833         2       -2.00000        8.45000       11.34286        4.58327
       834         2       -2.00000        8.57059        6.78909        2.14543
       835         2       -2.00000        8.69134        2.30294        7.02396
       836         2       -2.00000        8.78326       22.04930        4.57863
       837         2       -2.00000        8.86846       17.49630        2.14049
       838         2       -2.00000        8.97152       12.99542        7.02320
       839         2       -2.00000        9.08986        8.43973        4.58518
       840         2       -2.00000        9.21558        3.89028        2.14643
       841         2       -2.00000        9.31855       23.69670        7.02122
       842         2       -2.00000        9.39670       19.15029        4.58051
       843         2       -2.00000        9.49295       14.58955        2.14159
       844         2       -2.00000        9.60721       10.09169        7.02416
       845         2       -2.00000        9.73317        5.53952        4.58779
       846         2       -2.00000        9.85056        0.99655        2.14278
       847         2       -2.00000        9.93135       20.80163        7.02007
       848         2       -2.00000       10.01775       16.24322        4.58175
       849         2       -2.00000       10.12713       11.68377        2.14143
       850         2       -2.00000       10.25156        7.18981        7.02684
       851         2       -2.00000       10.38248        2.64089        4.58791
       852         2       -2.00000       10.47240       22.38944        2.14028
       853         2       -2.00000       10.54495       17.89775        7.02269
       854         2       -2.00000       10.64680       13.33604        4.58178
       855         2       -2.00000       10.76755        8.78227        2.14373
       856         2       -2.00000       10.89903        4.29027        7.03139
       857         2       -2.00000       11.00809       24.03671        4.58437
       858         2       -2.00000       11.07487       19.49311        2.14051
       859         2       -2.00000       11.16687       14.98950        7.02195
       860         2       -2.00000       11.28418       10.43406        4.58139
       861         2       -2.00000       11.41390        5.88161        2.14814
       862         2       -2.00000       11.54594        1.39265        7.02817
       863         2       -2.00000       11.61928       21.14159        4.58087
       864         2       -2.00000       11.69375       16.58251        2.14084
       865         2       -2.00000       11.80457       12.08423        7.02068
       866         2       -2.00000       11.93173        7.53315        4.58566
       867         2       -2.00000       12.07033        2.97978        2.15469
       868         2       -2.00000       12.16378       22.78868        7.02661
       869         2       -2.00000       12.21719       18.24052        4.58273
       870         2       -2.00000       12.32008       13.67761        2.13958
       871         2       -2.00000       12.44339        9.18765        7.02239
       872         2       -2.00000       12.57864        4.63321        4.59397
       873         2       -2.00000       12.70003        0.08700        2.14820
       874         2       -2.00000       12.75536       19.89212        7.02135
       875         2       -2.00000       12.84103       15.32653        4.57829
       876         2       -2.00000       12.96347       10.77719        2.13731
       877         2       -2.00000       13.09599        6.28596        7.02797
       878         2       -2.00000       13.24908        1.72613        4.59799
       879         2       -2.00000       13.31506       21.47763        2.14594
       880         2       -2.00000       13.36527       16.98211        7.02207
       881         2       -2.00000       13.48122       12.42779        4.57889
       882         2       -2.00000       13.60749        7.88354        2.14362
       883         2       -2.00000       13.74922        3.38305        7.04290
       884         2       -2.00000       13.85251       23.12772        4.59335
       885         2       -2.00000       13.88318       18.57948        2.13874
       886         2       -2.00000       13.99080       14.07647        7.01720
       887         2       -2.00000       14.11988        9.53509        4.57716
       888         2       -2.00000       14.25440        4.97956        2.15223
       889         2       -2.00000       14.41126        0.47332        7.03650
       890         2       -2.00000       14.44817       20.22564        4.58361
       891         2       -2.00000       14.52224       15.66289        2.13471
       892         2       -2.00000       14.64980       11.18289        7.01748
       893         2       -2.00000       14.77992        6.63789        4.58593
       894         2       -2.00000       14.93758        2.06520        2.17455
       895         2       -2.00000       15.00732       21.86922        7.03777
       896         2       -2.00000       15.01893       17.31834        4.57502
       897         2       -2.00000       15.15073       12.77430        2.13520
       898         2       -2.00000       15.27661        8.30127        7.01889
       899         2       -2.00000       15.41513        3.73242        4.60416
       900         2       -2.00000       15.54197       23.45665        2.16434
       901         2       -2.00000       15.55854       18.97554        7.01640
       902         2       -2.00000       15.67369       14.41732        4.57350
       903         2       -2.00000       15.80965        9.89042        2.13427
       904         2       -2.00000       15.94145        5.39518        7.02409
       905         2       -2.00000       16.15565        0.78971        4.61960
       906         2       -2.00000       16.15813       20.52497        2.14778
       907         2       -2.00000       16.18768       16.05339        7.00903
       908         2       -2.00000       16.32764       11.53069        4.57967
       909         2       -2.00000       16.44175        7.00051        2.14256
       910         2       -2.00000       16.58956        2.47174        7.06412
       911         2       -2.00000       16.66555       17.67659        2.11774
       912         2       -2.00000       16.67596       22.20754        4.62831
       913         2       -2.00000       16.82297       13.18966        7.01765
       914         2       -2.00000       16.95726        8.67189        4.57732
       915         2       -2.00000       17.08009        4.09976        2.14539
       916         2       -2.00000       17.24776       19.24473        4.55524
       917         2       -2.00000       17.30309       23.79977        7.04826
       918         2       -2.00000       17.37756       14.73124        2.13324
       919         2       -2.00000       17.52337       10.29747        7.01856
       920         2       -2.00000       17.63980        5.76016        4.57627
       921         2       -2.00000       17.83237        1.12852        2.23232
       922         2       -2.00000       17.83341       16.43115        4.56757
       923         2       -2.00000       17.85663       20.92977        7.12216
       924         2       -2.00000       17.99548       11.91833        2.15608
       925         2       -2.00000       18.09101        7.47291        7.01843
       926         2       -2.00000       18.21704        2.88942        4.57783
       927         2       -2.00000       18.30152       18.02663        6.94393
       928         2       -2.00000       18.30680       22.47770        2.16870
       929         2       -2.00000       18.50258       13.50804        4.55299
       930         2       -2.00000       18.64687        9.00829        2.12455
       931         2       -2.00000       18.76866        4.52552        6.99426
       932         2       -2.00000       19.08071       15.21478        7.12086
       933         2       -2.00000       19.16694       19.62301        2.44098
       934         2       -2.00000       19.21875       24.06190        4.88387
       935         2       -2.00000       19.23453       10.71350        4.68345
       936         2       -2.00000       19.28922        6.20603        2.19659
       937         2       -2.00000       19.33766       16.77748        2.09842
       938         2       -2.00000       19.38106       21.19547        4.72836
       939         2       -2.00000       19.43143        1.71895        7.02365
       940         2       -2.00000       19.61311       12.34451        7.02489
       941         2       -2.00000       19.74715        7.84407        4.54755
       942         2       -2.00000       19.84284        3.35844        2.06028
       943         2       -2.00000       20.50232       13.93283        2.41706
       944         2       -2.00000       20.56902       15.51738        4.82100
       945         2       -2.00000       20.59224        9.48013        0.03211
       946         2       -2.00000       20.60890       18.32872        5.16060
       947         2       -2.00000       20.61987        5.05826        4.81186
       948         2       -2.00000       20.63996       19.82856        0.16172
       949         2       -2.00000       20.67023       22.60015        0.66577
       950         2       -2.00000       20.75447       11.10255        2.29559
       951         2       -2.00000       20.76728        0.68848        2.21474
       952         2       -2.00000       20.77240        6.65326        7.09120
       953         2       -2.00000       20.85768        2.22550        4.54888
       954         2       -2.00000       21.87308       16.57970        2.12900
       955         2       -2.00000       21.94947       21.02251        4.70200
       956         2       -2.00000       21.95476       15.10256        7.11876
       957         2       -2.00000       22.04564       12.71438        5.59676
       958         2       -2.00000       22.06158        9.93647        5.09021
       959         2       -2.00000       22.09280        8.37424        2.77951
       960         2       -2.00000       22.09224        5.50410        2.55868
       961         2       -2.00000       22.10898       19.40707        2.43058
       962         2       -2.00000       22.12323        3.90492        0.23450
       963         2       -2.00000       22.14926        1.14588        7.23672
       964         2       -2.00000       22.21291       23.84464        4.82843
       965         2       -2.00000       22.91163       17.76067        6.95872
       966         2       -2.00000       23.08018       22.18213        2.12497
       967         2       -2.00000       23.29998       16.06531        4.59842
       968         2       -2.00000       23.33353       11.22830        2.32485
       969         2       -2.00000       23.34955        6.83439        7.07939
       970         2       -2.00000       23.38046        2.37864        4.51255
       971         2       -2.00000       23.46053       20.60392        7.10086
       972         2       -2.00000       23.49808       14.09775        2.48466
       973         2       -2.00000       23.54028        9.64225        0.04512
       974         2       -2.00000       23.55710        5.22437        4.81690
       975         2       -2.00000       23.63196        0.75000        2.21539
       976         2       -2.00000       23.99654       18.86380        4.56135
       977         2       -2.00000       24.18631       23.38381        6.98173
       978         2       -2.00000       24.39033        3.55287        2.04250
       979         2       -2.00000       24.40883        8.04221        4.56092
       980         2       -2.00000       24.42156       12.56601        7.07655
       981         2       -2.00000       24.52686       17.21469        2.14779
       982         2       -2.00000       24.69365       21.77913        4.58410
       983         2       -2.00000       24.86076       10.95168        4.71483
       984         2       -2.00000       24.86348        6.44121        2.18921
       985         2       -2.00000       24.87629        2.00989        6.98944
       986         2       -2.00000       24.89960       15.50225        7.13292
       987         2       -2.00000       25.13493       20.07024        2.13878
       988         2       -2.00000       25.31605        0.30146        4.56234
       989         2       -2.00000       25.43400        4.81407        6.97813
       990         2       -2.00000       25.43929       13.82689        4.62380
       991         2       -2.00000       25.48076        9.26608        2.14703
       992         2       -2.00000       25.67846       18.47534        7.03308
       993         2       -2.00000       25.86343       22.97298        2.12828
       994         2       -2.00000       26.03607        3.24364        4.54236
       995         2       -2.00000       26.05216       12.23026        2.20951
       996         2       -2.00000       26.05184        7.75496        7.03207
       997         2       -2.00000       26.15578       16.78271        4.63503
       998         2       -2.00000       26.34323       21.35931        7.02244
       999         2       -2.00000       26.50674        1.55431        2.11593
      1000         2       -2.00000       26.55030        6.08100        4.56630
      1001         2       -2.00000       26.57192       10.60632        7.05167
      1002         2       -2.00000       26.58433       15.09938        2.19136
      1003         2       -2.00000       26.83456       19.69960        4.58697
      1004         2       -2.00000       27.01208       24.25177        7.00770
      1005         2       -2.00000       27.13931        4.46618        2.11667
      1006         2       -2.00000       27.17174        8.99868        4.59787
      1007         2       -2.00000       27.19560       13.53874        7.06168
      1008         2       -2.00000       27.34486       18.03642        2.16976
      1009         2       -2.00000       27.52510       22.59873        4.57665
      1010         2       -2.00000       27.67556        2.87015        7.00378
      1011         2       -2.00000       27.71672        7.34659        2.14312
      1012         2       -2.00000       27.72769       11.88972        4.61358
      1013         2       -2.00000       27.81128       16.42972        7.06458
      1014         2       -2.00000       28.00666       20.93540        2.14614
      1015         2       -2.00000       28.16440        1.20661        4.56864
      1016         2       -2.00000       28.25337        5.76404        7.00940
      1017         2       -2.00000       28.29020       10.25005        2.15817
      1018         2       -2.00000       28.33592       14.77993        4.60627
      1019         2       -2.00000       28.51817       19.33892        7.03773
      1020         2       -2.00000       28.68688       23.83882        2.13583
      1021         2       -2.00000       28.81419        4.12085        4.56874
      1022         2       -2.00000       28.85655        8.66730        7.02858
      1023         2       -2.00000       28.88898       13.14851        2.16424
      1024         2       -2.00000       29.01181       17.68392        4.60855
      1025         2       -2.00000       29.18469       22.24209        7.02643
      1026         2       -2.00000       29.32434        2.46103        2.13433
      1027         2       -2.00000       29.38880        7.01621        4.58083
      1028         2       -2.00000       29.42739       11.56029        7.03778
      1029         2       -2.00000       29.50522       16.02900        2.16430
      1030         2       -2.00000       29.68627       20.58455        4.59121
      1031         2       -2.00000       29.83921        0.86034        7.01772
      1032         2       -2.00000       29.94362        5.36743        2.13321
      1033         2       -2.00000       29.98950        9.91832        4.58831
      1034         2       -2.00000       30.04956       14.45168        7.03756
      1035         2       -2.00000       30.19241       18.93225        2.15842
      1036         2       -2.00000       30.35111       23.49228        4.58454
      1037         2       -2.00000       30.47514        3.77478        7.01843
      1038         2       -2.00000       30.53368        8.27098        2.14436
      1039         2       -2.00000       30.58372       12.80961        4.59365
      1040         2       -2.00000       30.69206       17.33990        7.04161
      1041         2       -2.00000       30.85453       21.83432        2.14909
      1042         2       -2.00000       30.99017        2.11403        4.58032
      1043         2       -2.00000       31.07513        6.67786        7.01927
      1044         2       -2.00000       31.12974       11.16586        2.14617
      1045         2       -2.00000       31.21165       15.69559        4.59359
      1046         2       -2.00000       31.36363       20.24122        7.03454
      1047         2       -2.00000       31.50856        0.45791        2.14370
      1048         2       -2.00000       31.61682        5.02674        4.57943
      1049         2       -2.00000       31.67720        9.58035        7.02455
      1050         2       -2.00000       31.74542       14.05575        2.14955
      1051         2       -2.00000       31.87073       18.59055        4.59629
      1052         2       -2.00000       32.01943       23.14712        7.02947
      1053         2       -2.00000       32.14122        3.36877        2.14167
      1054         2       -2.00000       32.21577        7.92906        4.58126
      1055         2       -2.00000       32.28071       12.47095        7.02611
      1056         2       -2.00000       32.38144       16.94260        2.15257
      1057         2       -2.00000       32.52941       21.49274        4.59162
      1058         2       -2.00000       32.66113        1.77101        7.02521
      1059         2       -2.00000       32.75650        6.27753        2.13952
      1060         2       -2.00000       32.82328       10.82667        4.58231
      1061         2       -2.00000       32.90912       15.35989        7.02896
      1062         2       -2.00000       33.04132       19.84136        2.15281
      1063         2       -2.00000       33.17840        0.11505        4.58794
      1064         2       -2.00000       33.28842        4.68227        7.02286
      1065         2       -2.00000       33.36225        9.17843        2.14037
      1066         2       -2.00000       33.43896       13.71665        4.58467
      1067         2       -2.00000       33.55330       18.25185        7.03298
      1068         2       -2.00000       33.69183       22.74599        2.14991
      1069         2       -2.00000       33.81178        3.02512        4.58467
      1070         2       -2.00000       33.89906        7.58681        7.02065
      1071         2       -2.00000       33.97441       12.07208        2.14081
      1072         2       -2.00000       34.07338       16.60620        4.58817
      1073         2       -2.00000       34.20638       21.15296        7.03230
      1074         2       -2.00000       34.33321        1.36903        2.14644
      1075         2       -2.00000       34.43402        5.93402        4.58129
      1076         2       -2.00000       34.51169       10.48510        7.02045
      1077         2       -2.00000       34.60050       14.96253        2.14403
      1078         2       -2.00000       34.72116       19.50277        4.59137
      1079         2       -2.00000       34.85088       24.05958        7.02991
      1080         2       -2.00000       34.96154        4.27864        2.14303
      1081         2       -2.00000       35.04642        8.83550        4.57938
      1082         2       -2.00000       35.13066       13.37718        7.02198
      1083         2       -2.00000       35.23876       17.85478        2.14813
      1084         2       -2.00000       35.36751       22.40594        4.59047
      1085         2       -2.00000       35.48538        2.68236        7.02634
      1086         2       -2.00000       35.58059        7.18411        2.13933
      1087         2       -2.00000       35.66418       11.73133        4.57928
      1088         2       -2.00000       35.76283       16.26888        7.02580
      1089         2       -2.00000       35.88478       20.75449        2.14989
      1090         2       -2.00000       36.00673        1.02726        4.58780
      1091         2       -2.00000       36.11075        5.59023        7.02244
      1092         2       -2.00000       36.19747       10.08329        2.13796
      1093         2       -2.00000       36.28979       14.62360        4.58207
      1094         2       -2.00000       36.40309       19.16455        7.02956
      1095         2       -2.00000       36.52601       23.65928        2.14854
      1096         2       -2.00000       36.63667        3.93536        4.58394
      1097         2       -2.00000       36.72971        8.49265        7.01927
      1098         2       -2.00000       36.81979       12.97767        2.13896
      1099         2       -2.00000       36.92493       17.51711        4.58608
      1100         2       -2.00000       37.04520       22.06637        7.03008
      1101         2       -2.00000       37.16042        2.28060        2.14526
      1102         2       -2.00000       37.26043        6.84083        4.57992
      1103         2       -2.00000       37.35108       11.39006        7.01879
      1104         2       -2.00000       37.45021       15.87089        2.14255
      1105         2       -2.00000       37.56495       20.41567        4.58872
      1106         2       -2.00000       37.68210        0.68592        7.02798
      1107         2       -2.00000       37.78795        5.18739        2.14117
      1108         2       -2.00000       37.88172        9.74107        4.57780
      1109         2       -2.00000       37.97773       14.28415        7.02108
      1110         2       -2.00000       38.08630       18.76664        2.14619
      1111         2       -2.00000       38.20305       23.31896        4.58812
      1112         2       -2.00000       38.31307        3.59280        7.02420
      1113         2       -2.00000       38.41172        8.09050        2.13772
      1114         2       -2.00000       38.50685       12.63728        4.57854
      1115         2       -2.00000       38.61054       17.17868        7.02486
      1116         2       -2.00000       38.72424       21.66725        2.14740
      1117         2       -2.00000       38.83659        1.93880        4.58522
      1118         2       -2.00000       38.93972        6.49794        7.02024
      1119         2       -2.00000       39.03613       10.98918        2.13691
      1120         2       -2.00000       39.13670       15.53178        4.58172
      1121         2       -2.00000       39.24632       20.07655        7.02753
      1122         2       -2.00000       39.35906        0.28533        2.14571
      1123         2       -2.00000       39.46564        4.84473        4.58125
      1124         2       -2.00000       39.56485        9.39917        7.01790
      1125         2       -2.00000       39.66422       13.88479        2.13888
      1126         2       -2.00000       39.77015       18.42774        4.58509
      1127         2       -2.00000       39.88154       22.97861        7.02732
      1128         2       -2.00000       39.99019        3.19117        2.14222
      1129         2       -2.00000       40.09261        7.74824        4.57792
      1130         2       -2.00000       40.19238       12.29676        7.01845
      1131         2       -2.00000       40.29575       16.78002        2.14234
      1132         2       -2.00000       40.40449       21.32738        4.58641
      1133         2       -2.00000       40.51379        1.59724        7.02471
      1134         2       -2.00000       40.61877        6.09608        2.13848
      1135         2       -2.00000       40.72006       10.64805        4.57693
      1136         2       -2.00000       40.82255       15.19223        7.02130
      1137         2       -2.00000       40.92857       19.67741        2.14477
      1138         2       -2.00000       41.03715       24.23051        4.58495
      1139         2       -2.00000       41.14364        4.50264        7.02102
      1140         2       -2.00000       41.24694        8.99812        2.13618
      1141         2       -2.00000       41.34983       13.54483        4.57871
      1142         2       -2.00000       41.45425       18.08826        7.02441
      1143         2       -2.00000       41.56098       22.57847        2.14464
      1144         2       -2.00000       41.66780        2.84941        4.58174
      1145         2       -2.00000       41.77278        7.40649        7.01793
      1146         2       -2.00000       41.87687       11.89682        2.13657
      1147         2       -2.00000       41.98096       16.44040        4.58190
      1148         2       -2.00000       42.08562       20.98705        7.02555
      1149         2       -2.00000       42.19172        1.19625        2.14220
      1150         2       -2.00000       42.29749        5.75425        4.57830
      1151         2       -2.00000       42.40295       10.30727        7.01687
      1152         2       -2.00000       42.50800       14.79295        2.13924
      1153         2       -2.00000       42.61154       19.33730        4.58413
      1154         2       -2.00000       42.71603       23.88934        7.02412
      1155         2       -2.00000       42.82165        4.10138        2.13885
      1156         2       -2.00000       42.92807        8.65702        4.57615
      1157         2       -2.00000       43.03488       13.20494        7.01851
      1158         2       -2.00000       43.13874       17.68876        2.14219
      1159         2       -2.00000       43.24115       22.23751        4.58383
      1160         2       -2.00000       43.34573        2.50779        7.02115
      1161         2       -2.00000       43.45238        7.00560        2.13602
      1162         2       -2.00000       43.56064       11.55664        4.57634
      1163         2       -2.00000       43.66634       16.10056        7.02156
      1164         2       -2.00000       43.76747       20.58669        2.14311
      1165         2       -2.00000       43.87004        0.85473        4.58148
      1166         2       -2.00000       43.97598        5.41279        7.01807
      1167         2       -2.00000       44.08496        9.90726        2.13491
      1168         2       -2.00000       44.19354       14.45323        4.57890
      1169         2       -2.00000       44.29523       18.99676        7.02372
      1170         2       -2.00000       44.39532       23.48837        2.14158
      1171         2       -2.00000       44.49957        3.75989        4.57847
      1172         2       -2.00000       44.60847        8.31628        7.01606
      1173         2       -2.00000       44.71969       12.80571        2.13622
      1174         2       -2.00000       44.82395       17.34856        4.58181
      1175         2       -2.00000       44.92188       21.89609        7.02318
      1176         2       -2.00000       45.02357        2.10666        2.13879
      1177         2       -2.00000       45.13119        6.66458        4.57595
      1178         2       -2.00000       45.24361       11.21671        7.01588
      1179         2       -2.00000       45.35219       15.70113        2.13925
      1180         2       -2.00000       45.44996       20.24542        4.58271
      1181         2       -2.00000       45.54837        0.51305        7.02084
      1182         2       -2.00000       45.65390        5.01205        2.13621
      1183         2       -2.00000       45.76617        9.56703        4.57473
      1184         2       -2.00000       45.87947       14.11378        7.01819
      1185         2       -2.00000       45.98004       18.59643        2.14156
      1186         2       -2.00000       46.07493       23.14659        4.58094
      1187         2       -2.00000       46.17710        3.41853        7.01824
      1188         2       -2.00000       46.28800        7.91617        2.13432
      1189         2       -2.00000       46.40403       12.46618        4.57529
      1190         2       -2.00000       46.51028       17.00828        7.02116
      1191         2       -2.00000       46.60293       21.49459        2.14089
      1192         2       -2.00000       46.70102        1.76503        4.57841
      1193         2       -2.00000       46.80919        6.32367        7.01623
      1194         2       -2.00000       46.92578       10.81728        2.13354
      1195         2       -2.00000       47.03892       15.36158        4.57831
      1196         2       -2.00000       47.13365       19.90388        7.02242
      1197         2       -2.00000       47.22669        0.11172        2.13859
      1198         2       -2.00000       47.33127        4.67107        4.57650
      1199         2       -2.00000       47.44665        9.22681        7.01478
      1200         2       -2.00000       47.56604       13.71516        2.13487
      1201         2       -2.00000       47.66653       18.25574        4.58086
      1202         2       -2.00000       47.75445       22.80437        7.02036
      1203         2       -2.00000       47.85390        3.01769        2.13649
      1204         2       -2.00000       47.96641        7.57540        4.57482
      1205         2       -2.00000       48.08756       12.12650        7.01398
      1206         2       -2.00000       48.19774       16.60865        2.13806
      1207         2       -2.00000       48.28446       21.15230        4.58063
      1208         2       -2.00000       48.37774        1.42349        7.01834
      1209         2       -2.00000       48.48640        5.92333        2.13540
      1210         2       -2.00000       48.60699       10.47710        4.57324
      1211         2       -2.00000       48.72774       15.02277        7.01651
      1212         2       -2.00000       48.81966       19.50307        2.14004
      1213         2       -2.00000       48.90486       24.05606        4.57818
      1214         2       -2.00000       49.00791        4.33030        7.01727
      1215         2       -2.00000       49.12626        8.82646        2.13349
      1216         2       -2.00000       49.25197       13.37589        4.57224
      1217         2       -2.00000       49.35495       17.91521        7.01926
      1218         2       -2.00000       49.43310       22.40207        2.13817
      1219         2       -2.00000       49.52935        2.67662        4.57709
      1220         2       -2.00000       49.64361        7.23402        7.01631
      1221         2       -2.00000       49.76957       11.72668        2.13088
      1222         2       -2.00000       49.88695       16.26962        4.57590
      1223         2       -2.00000       49.96775       20.81030        7.02040
      1224         2       -2.00000       50.05414        1.02295        2.13693
      1225         2       -2.00000       50.16352        5.58239        4.57724
      1226         2       -2.00000       50.28796       10.13593        7.01364
      1227         2       -2.00000       50.41888       14.62530        2.13077
      1228         2       -2.00000       50.50880       19.16293        4.57840
      1229         2       -2.00000       50.58134       23.71416        7.01778
      1230         2       -2.00000       50.68320        3.93015        2.13690
      1231         2       -2.00000       50.80395        8.48390        4.57495
      1232         2       -2.00000       50.93543       13.03545        7.00908
      1233         2       -2.00000       51.04448       17.51566        2.13431
      1234         2       -2.00000       51.11127       22.05925        4.57817
      1235         2       -2.00000       51.20327        2.33624        7.01852
      1236         2       -2.00000       51.32058        6.83214        2.13729
      1237         2       -2.00000       51.45029       11.38455        4.57053
      1238         2       -2.00000       51.58233       15.93308        7.01230
      1239         2       -2.00000       51.65568       20.41077        2.13780
      1240         2       -2.00000       51.73015        0.68368        4.57784
      1241         2       -2.00000       51.84097        5.24149        7.01979
      1242         2       -2.00000       51.96812        9.73301        2.13301
      1243         2       -2.00000       52.10673       14.28639        4.56399
      1244         2       -2.00000       52.20018       18.82325        7.01386
      1245         2       -2.00000       52.25358       23.31184        2.13595
      1246         2       -2.00000       52.35648        3.58858        4.57910
      1247         2       -2.00000       52.47979        8.13806        7.01808
      1248         2       -2.00000       52.61503       12.63296        2.12470
      1249         2       -2.00000       52.73642       17.17919        4.57047
      1250         2       -2.00000       52.79175       21.71979        7.01913
      1251         2       -2.00000       52.87743        1.93966        2.14039
      1252         2       -2.00000       52.99986        6.48901        4.58137
      1253         2       -2.00000       53.13238       11.03976        7.01250
      1254         2       -2.00000       53.28548       15.54003        2.12069
      1255         2       -2.00000       53.35146       20.07473        4.57274
      1256         2       -2.00000       53.40167        0.34360        7.01840
      1257         2       -2.00000       53.51761        4.83838        2.13978
      1258         2       -2.00000       53.64389        9.38263        4.57505
      1259         2       -2.00000       53.78562       13.94266        6.99758
      1260         2       -2.00000       53.88891       18.42464        2.12533
      1261         2       -2.00000       53.91958       22.97291        4.57994
      1262         2       -2.00000       54.02720        3.24927        7.02327
      1263         2       -2.00000       54.15627        7.73108        2.14152
      1264         2       -2.00000       54.29080       12.28661        4.56644
      1265         2       -2.00000       54.44766       16.85239        7.00397
      1266         2       -2.00000       54.48457       21.32675        2.13506
      1267         2       -2.00000       54.55864        1.60330        4.58396
      1268         2       -2.00000       54.68620        6.14282        7.02299
      1269         2       -2.00000       54.81631       10.62830        2.13275
      1270         2       -2.00000       54.97398       15.20096        4.54412
      1271         2       -2.00000       55.04372       19.74268        7.00271
      1272         2       -2.00000       55.05533       24.23405        2.14366
      1273         2       -2.00000       55.18713        4.49187        4.58348
      1274         2       -2.00000       55.31300        9.02444        7.02157
      1275         2       -2.00000       55.45153       13.53375        2.11452
      1276         2       -2.00000       55.57837       18.09572        4.55433
      1277         2       -2.00000       55.59494       22.63639        7.02406
      1278         2       -2.00000       55.71009        2.84888        2.14517
      1279         2       -2.00000       55.84605        7.37574        4.58440
      1280         2       -2.00000       55.97785       11.93056        7.01638
      1281         2       -2.00000       56.19204       16.47646        2.09907
      1282         2       -2.00000       56.19453       21.02739        4.57090
      1283         2       -2.00000       56.22407        1.27232        7.03144
      1284         2       -2.00000       56.36404        5.73548        2.13901
      1285         2       -2.00000       56.47814       10.26566        4.57612
      1286         2       -2.00000       56.62596       14.85397        6.97635
      1287         2       -2.00000       56.70195       23.87577        4.60094
      1288         2       -2.00000       56.71236       19.34483        2.09037
      1289         2       -2.00000       56.85937        4.13608        7.02283
      1290         2       -2.00000       56.99365        8.59428        2.14135
      1291         2       -2.00000       57.11648       13.16641        4.57328
      1292         2       -2.00000       57.28416       22.30763        2.16344
      1293         2       -2.00000       57.33949       17.81214        6.99221
      1294         2       -2.00000       57.41395        2.53493        4.58544
      1295         2       -2.00000       57.55977        7.02824        7.02191
      1296         2       -2.00000       57.67619       11.50601        2.14241
      1297         2       -2.00000       57.86877       16.13765        4.48635
      1298         2       -2.00000       57.86981        0.83502        2.15111
      1299         2       -2.00000       57.89303       20.68216        6.91831
      1300         2       -2.00000       58.03188        5.34784        4.56259
      1301         2       -2.00000       58.12740        9.85282        7.02204
      1302         2       -2.00000       58.25344       14.37674        2.14085
      1303         2       -2.00000       58.33791       23.58528        7.09654
      1304         2       -2.00000       58.34320       19.07466        4.54998
      1305         2       -2.00000       58.53898        3.75812        2.16568
      1306         2       -2.00000       58.68327        8.25787        4.59412
      1307         2       -2.00000       58.80506       12.80020        7.04621
      1308         2       -2.00000       59.11710        2.11093        6.91962
      1309         2       -2.00000       59.20334       21.92938        4.27769
      1310         2       -2.00000       59.25515       17.49049        1.83480
      1311         2       -2.00000       59.27092        6.55267        2.03522
      1312         2       -2.00000       59.32561       11.06013        4.52209
      1313         2       -2.00000       59.37406        0.48869        4.62025
      1314         2       -2.00000       59.41746       20.35692        1.99032
      1315         2       -2.00000       59.46782       15.60676        7.01681
      1316         2       -2.00000       59.64951        4.98123        7.01558
      1317         2       -2.00000       59.78355        9.42210        2.17113
      1318         2       -2.00000       59.87924       13.90773        4.65839
      1319         2       -2.00000       60.53872        3.33334        4.30161
      1320         2       -2.00000       60.60542        1.74879        1.89768
      1321         2       -2.00000       60.62864        7.78606        6.68657
      1322         2       -2.00000       60.64529       23.22364        1.55807
      1323         2       -2.00000       60.65626       12.20793        1.90681
      1324         2       -2.00000       60.67636       21.72382        6.55695
      1325         2       -2.00000       60.70663       18.95221        6.05291
      1326         2       -2.00000       60.79086        6.16364        4.42308
      1327         2       -2.00000       60.80368       16.57769        4.50394
      1328         2       -2.00000       60.80880       10.67245        6.94927
      1329         2       -2.00000       60.89408       15.04070        2.16979
      1330         2       -2.00000       61.90948        0.68647        4.58967
      1331         2       -2.00000       61.98587       20.52986        2.01667
      1332         2       -2.00000       61.99116        2.22318        6.92172
      1333         2       -2.00000       62.08204        4.55178        1.12192
      1334         2       -2.00000       62.09797        7.32973        1.62846
      1335         2       -2.00000       62.12920        8.89193        3.93917
      1336         2       -2.00000       62.12864       11.76210        4.16000
      1337         2       -2.00000       62.14538       22.14532        4.28810
      1338         2       -2.00000       62.15963       13.36125        6.48418
      1339         2       -2.00000       62.18565       16.17983        6.80375
      1340         2       -2.00000       62.24931       17.70772        1.89024
      1341         2       -2.00000       62.94803       23.85124        7.08175
      1342         2       -2.00000       63.11658       19.37024        4.59370
      1343         2       -2.00000       63.33638        1.20088        2.12026
      1344         2       -2.00000       63.36993        6.03790        4.39383
      1345         2       -2.00000       63.38594       10.49132        6.96109
      1346         2       -2.00000       63.41685       14.88753        2.20613
      1347         2       -2.00000       63.49692       21.00799        6.93961
      1348         2       -2.00000       63.53448        3.16844        4.23401
      1349         2       -2.00000       63.57668        7.62391        6.67355
      1350         2       -2.00000       63.59349       12.04180        1.90178
      1351         2       -2.00000       63.66836       16.51617        4.50329
      1352         2       -2.00000       64.03293       22.68856        2.15732
      1353         2       -2.00000       64.22270       18.22809        7.05875
      1354         2       -2.00000       64.42673       13.71332        4.67617
      1355         2       -2.00000       64.44523        9.22398        2.15776
      1356         2       -2.00000       64.45796        4.75970        6.96393
      1357         2       -2.00000       64.56325        0.05148        4.57089
      1358         2       -2.00000       64.73005       19.77326        2.13457
      1359         2       -2.00000       64.89716        6.31451        2.00384
      1360         2       -2.00000       64.89988       10.82496        4.52946
      1361         2       -2.00000       64.91269       15.31582        7.05104
      1362         2       -2.00000       64.93599        1.82346        6.90755
      1363         2       -2.00000       65.17133       21.48215        4.57990
      1364         2       -2.00000       65.35245       16.96471        2.15634
      1365         2       -2.00000       65.47040       12.51164        7.06235
      1366         2       -2.00000       65.47568        3.43928        2.09488
      1367         2       -2.00000       65.51716        8.00009        4.57165
      1368         2       -2.00000       65.71486       23.13657        7.00739
      1369         2       -2.00000       65.89983       18.57938        4.59039
      1370         2       -2.00000       66.07247       14.02255        2.17632
      1371         2       -2.00000       66.08856        5.03591        4.50916
      1372         2       -2.00000       66.08824        9.57075        7.00839
      1373         2       -2.00000       66.19218        0.48346        2.08364
      1374         2       -2.00000       66.37963       20.25260        7.01804
      1375         2       -2.00000       66.54313       15.71186        4.60275
      1376         2       -2.00000       66.58669       11.18517        2.15238
      1377         2       -2.00000       66.60831        6.71939        6.98881
      1378         2       -2.00000       66.62072        2.16679        4.52732
      1379         2       -2.00000       66.87095       21.85276        2.13170
      1380         2       -2.00000       67.04847       17.36016        7.03277
      1381         2       -2.00000       67.17571       12.79999        4.60200
      1382         2       -2.00000       67.20814        8.26749        2.12081
      1383         2       -2.00000       67.23200        3.78697        6.97880
      1384         2       -2.00000       67.38126       23.51594        4.54892
      1385         2       -2.00000       67.56150       18.95363        2.14203
      1386         2       -2.00000       67.71196       14.45556        7.03669
      1387         2       -2.00000       67.75311        9.91958        4.57556
      1388         2       -2.00000       67.76408        5.37645        2.10510
      1389         2       -2.00000       67.84768        0.89599        6.97589
      1390         2       -2.00000       68.04306       20.61697        4.57254
      1391         2       -2.00000       68.20080       16.05959        2.15003
      1392         2       -2.00000       68.28976       11.56170        7.03108
      1393         2       -2.00000       68.32660        7.01611        4.56050
      1394         2       -2.00000       68.37232        2.48626        2.11240
      1395         2       -2.00000       68.55456       22.27299        7.00274
      1396         2       -2.00000       68.72328       17.71354        4.58284
      1397         2       -2.00000       68.85059       13.14534        2.14994
      1398         2       -2.00000       68.89295        8.65842        7.01189
      1399         2       -2.00000       68.92538        4.11765        4.55443
      1400         2       -2.00000       69.04821       23.86846        2.11013
      1401         2       -2.00000       69.22109       19.36984        7.01405
      1402         2       -2.00000       69.36074       14.80513        4.58435
      1403         2       -2.00000       69.42519       10.24999        2.13784
      1404         2       -2.00000       69.46379        5.76542        7.00270
      1405         2       -2.00000       69.54162        1.23719        4.55438
      1406         2       -2.00000       69.72266       20.96781        2.12747
      1407         2       -2.00000       69.87560       16.46537        7.02275
      1408         2       -2.00000       69.98002       11.89874        4.58547
      1409         2       -2.00000       70.02590        7.34787        2.13036
      1410         2       -2.00000       70.08595        2.87405        7.00292
      1411         2       -2.00000       70.22880       22.62014        4.56026
      1412         2       -2.00000       70.38751       18.06010        2.13414
      1413         2       -2.00000       70.51154       13.55093        7.02204
      1414         2       -2.00000       70.57008        8.99519        4.57431
      1415         2       -2.00000       70.62012        4.45658        2.12503
      1416         2       -2.00000       70.72846       24.27200        6.99886
      1417         2       -2.00000       70.89093       19.71806        4.56958
      1418         2       -2.00000       71.02657       15.15213        2.13836
      1419         2       -2.00000       71.11153       10.64785        7.02120
      1420         2       -2.00000       71.16614        6.10031        4.57251
      1421         2       -2.00000       71.24805        1.57058        2.12508
      1422         2       -2.00000       71.40003       21.37071        7.00593
      1423         2       -2.00000       71.54496       16.80826        4.57497
      1424         2       -2.00000       71.65322       12.23945        2.13925
      1425         2       -2.00000       71.71359        7.74536        7.01593
      1426         2       -2.00000       71.78182        3.21042        4.56912
      1427         2       -2.00000       71.90713       22.96181        2.12239
      1428         2       -2.00000       72.05583       18.46481        7.01101
      1429         2       -2.00000       72.17762       13.89743        4.57701
      1430         2       -2.00000       72.25216        9.33711        2.13742
      1431         2       -2.00000       72.31710        4.85476        7.01435
      1432         2       -2.00000       72.41783        0.32359        4.56610
      1433         2       -2.00000       72.56581       20.05963        2.12706
      1434         2       -2.00000       72.69753       15.55470        7.01526
      1435         2       -2.00000       72.79290       10.98864        4.57916
      1436         2       -2.00000       72.85968        6.43949        2.13637
      1437         2       -2.00000       72.94551        1.96582        7.01151
      1438         2       -2.00000       73.07771       21.71103        4.56587
      1439         2       -2.00000       73.21480       17.15112        2.13074
      1440         2       -2.00000       73.32482       12.64346        7.01761
      1441         2       -2.00000       73.39865        8.08774        4.57830
      1442         2       -2.00000       73.47536        3.54951        2.13401
      1443         2       -2.00000       73.58970       23.36005        7.00749
      1444         2       -2.00000       73.72823       18.80638        4.56876
      1445         2       -2.00000       73.84818       14.24107        2.13401
      1446         2       -2.00000       73.93545        9.73890        7.01982
      1447         2       -2.00000       74.01080        5.19411        4.57787
      1448         2       -2.00000       74.10977        0.65996        2.13050
      1449         2       -2.00000       74.24277       20.45895        7.00817
      1450         2       -2.00000       74.36961       15.89714        4.57224
      1451         2       -2.00000       74.47042       11.33215        2.13739
      1452         2       -2.00000       74.54809        6.84064        7.02002
      1453         2       -2.00000       74.63689        2.30364        4.57465
      1454         2       -2.00000       74.75756       22.04959        2.12731
      1455         2       -2.00000       74.88728       17.55233        7.01055
      1456         2       -2.00000       74.99794       12.98753        4.57565
      1457         2       -2.00000       75.08282        8.43067        2.13930
      1458         2       -2.00000       75.16705        3.94855        7.01849
      1459         2       -2.00000       75.27515       23.69758        4.57055
      1460         2       -2.00000       75.40391       19.14643        2.12820
      1461         2       -2.00000       75.52178       14.64338        7.01413
      1462         2       -2.00000       75.61698       10.08208        4.57935
      1463         2       -2.00000       75.70058        5.53483        2.13940
      1464         2       -2.00000       75.79923        1.05684        7.01468
      1465         2       -2.00000       75.92118       20.79787        4.56878
      1466         2       -2.00000       76.04313       16.23890        2.13088
      1467         2       -2.00000       76.14715       11.73548        7.01804
      1468         2       -2.00000       76.23386        7.18288        4.58071
      1469         2       -2.00000       76.32619        2.64259        2.13661
      1470         2       -2.00000       76.43949       22.44736        7.01091
      1471         2       -2.00000       76.56240       17.89311        4.57014
      1472         2       -2.00000       76.67306       13.33081        2.13474
      1473         2       -2.00000       76.76611        8.83306        7.02121
      1474         2       -2.00000       76.85619        4.28849        4.57972
      1475         2       -2.00000       76.96133       24.03525        2.13260
      1476         2       -2.00000       77.08159       19.54554        7.01039
      1477         2       -2.00000       77.19682       14.98556        4.57341
      1478         2       -2.00000       77.29683       10.42534        2.13876
      1479         2       -2.00000       77.38747        5.93565        7.02168
      1480         2       -2.00000       77.48660        1.39527        4.57612
      1481         2       -2.00000       77.60135       21.13669        2.12995
      1482         2       -2.00000       77.71849       16.63979        7.01249
      1483         2       -2.00000       77.82435       12.07881        4.57751
      1484         2       -2.00000       77.91812        7.52510        2.14087
      1485         2       -2.00000       78.01412        3.04159        7.01939
      1486         2       -2.00000       78.12270       22.78572        4.57248
      1487         2       -2.00000       78.23945       18.23343        2.13056
      1488         2       -2.00000       78.34947       13.73291        7.01627
      1489         2       -2.00000       78.44812        9.17569        4.58096
      1490         2       -2.00000       78.54324        4.62889        2.14013
      1491         2       -2.00000       78.64694        0.14703        7.01561
      1492         2       -2.00000       78.76064       19.88514        4.57128
      1493         2       -2.00000       78.87298       15.32737        2.13345
      1494         2       -2.00000       78.97612       10.82778        7.02023
      1495         2       -2.00000       79.07252        6.27699        4.58176
      1496         2       -2.00000       79.17310        1.73439        2.13695
      1497         2       -2.00000       79.28272       21.53538        7.01293
      1498         2       -2.00000       79.39546       16.98087        4.57297
      1499         2       -2.00000       79.50204       12.42143        2.13742
      1500         2       -2.00000       79.60125        7.92654        7.02258
      1501         2       -2.00000       79.70062        3.38138        4.57980
      1502         2       -2.00000       79.80655       23.12462        2.13359
      1503         2       -2.00000       79.91793       18.63330        7.01315
      1504         2       -2.00000       80.02659       14.07500        4.57646
