# Supplementary material for: Quantitative prediction of grain boundary thermal conductivities from local atomic environments
Source: Nat Commun. 2020 Apr 15;11:1854. doi: 10.1038/s41467-020-15619-9 (PMC7160158; doi:10.1038/s41467-020-15619-9)
Supplement: Supplementary file 4 — Supplementary Data 1 [file 41467_2020_15619_MOESM4_ESM.zip › MgO_GBs/sym_tilt/standard_pressure/111/s21_4-51.lmp]

LAMMPS data file

       484          atoms
         0          bonds
         0         angles
         0      dihedrals
         0      impropers
         2     atom types
         0     bond types
         0    angle types
         0 dihedral types
         0 improper types

      0.0000000     79.2776910 xlo xhi
      0.0000000      7.8742000 ylo yhi
      0.0000000      7.3138225 zlo zhi
      0.0000000      0.0000000     -0.0590700 xy xz yz

Masses

1                24.30500 # Mg
2                15.99940 # O

Atoms

         1         1        2.00000        0.16569        3.45033        7.09513
         2         1        2.00000        0.49081        5.15699        4.65711
         3         1        2.00000        0.81616        6.86365        2.21926
         4         1        2.00000        1.14112        0.63715        7.09526
         5         1        2.00000        1.46569        2.34396        4.65733
         6         1        2.00000        1.79041        4.05072        2.21937
         7         1        2.00000        2.11568        5.69834        7.09531
         8         1        2.00000        2.44088        7.40502        4.65744
         9         1        2.00000        2.76568        1.23758        2.21948
        10         1        2.00000        3.09024        2.88532        7.09537
        11         1        2.00000        3.41512        4.59210        4.65754
        12         1        2.00000        3.74048        6.29876        2.21970
        13         1        2.00000        4.06560        0.07215        7.09550
        14         1        2.00000        4.39016        1.77893        4.65748
        15         1        2.00000        4.71464        3.48582        2.21969
        16         1        2.00000        5.03992        5.13349        7.09582
        17         1        2.00000        5.36551        6.84005        4.65782
        18         1        2.00000        5.69024        0.67251        2.21961
        19         1        2.00000        6.01432        2.32036        7.09551
        20         1        2.00000        6.33904        4.02733        4.65802
        21         1        2.00000        6.66503        5.73387        2.22031
        22         1        2.00000        6.99071        7.38121        7.09570
        23         1        2.00000        7.31456        1.21382        4.65743
        24         1        2.00000        7.63809        2.92107        2.21995
        25         1        2.00000        7.96384        4.56881        7.09660
        26         1        2.00000        8.29110        6.27495        4.65838
        27         1        2.00000        8.61542        0.10716        2.21945
        28         1        2.00000        8.93777        1.75540        7.09529
        29         1        2.00000        9.26170        3.46295        4.65875
        30         1        2.00000        9.59006        5.16911        2.22150
        31         1        2.00000        9.91740        6.81566        7.09572
        32         1        2.00000       10.23911        0.64836        4.65664
        33         1        2.00000       10.55947        2.35668        2.22010
        34         1        2.00000       10.88665        4.00474        7.09828
        35         1        2.00000       11.21930        5.70947        4.65948
        36         1        2.00000       11.54259        7.41531        2.21818
        37         1        2.00000       11.85947        1.19036        7.09409
        38         1        2.00000       12.18046        2.90006        4.66038
        39         1        2.00000       12.51612        4.60449        2.22472
        40         1        2.00000       12.84949        6.24883        7.09450
        41         1        2.00000       13.16438        0.08143        4.65364
        42         1        2.00000       13.47459        1.79421        2.22000
        43         1        2.00000       13.80542        3.44269        7.10363
        44         1        2.00000       14.15678        5.14317        4.66121
        45         1        2.00000       14.47523        6.84552        2.21313
        46         1        2.00000       14.77609        0.62553        7.08898
        47         1        2.00000       15.08591        2.34143        4.66777
        48         1        2.00000       15.44591        4.04419        2.23378
        49         1        2.00000       15.79822        5.67685        7.08737
        50         1        2.00000       16.09274        7.38488        4.63865
        51         1        2.00000       16.36870        1.23224        2.22422
        52         1        2.00000       16.71237        2.89492        7.12469
        53         1        2.00000       17.12604        4.56884        4.66751
        54         1        2.00000       17.43039        6.27348        2.17048
        55         1        2.00000       17.67742        0.06041        7.07933
        56         1        2.00000       17.95164        1.81828        4.70208
        57         1        2.00000       18.37165        3.46379        2.28886
        58         1        2.00000       18.81822        5.11889        6.98336
        59         1        2.00000       19.02371        6.80603        4.57469
        60         1        2.00000       19.22159        0.74018        2.24508
        61         1        2.00000       19.55931        2.36564        7.20412
        62         1        2.00000       20.35875        4.05804        4.38837
        63         1        2.00000       20.41274        5.71069        2.04481
        64         1        2.00000       20.54838        7.53400        7.03413
        65         1        2.00000       20.66492        1.31659        4.72188
        66         1        2.00000       21.93511        4.88623        6.87279
        67         1        2.00000       21.93511        6.51592        4.51026
        68         1        2.00000       21.93511        2.93675        1.47417
        69         1        2.00000       21.93511        0.23818        2.05445
        70         1        2.00000       23.20529        1.31659        4.72188
        71         1        2.00000       23.32175        7.53400        7.03413
        72         1        2.00000       23.45748        5.71069        2.04481
        73         1        2.00000       23.51138        4.05804        4.38837
        74         1        2.00000       24.31090        2.36564        7.20412
        75         1        2.00000       24.64862        0.74018        2.24508
        76         1        2.00000       24.84650        6.80603        4.57469
        77         1        2.00000       25.05191        5.11889        6.98336
        78         1        2.00000       25.49856        3.46379        2.28886
        79         1        2.00000       25.91849        1.81828        4.70208
        80         1        2.00000       26.19279        0.06040        7.07933
        81         1        2.00000       26.43982        6.27348        2.17048
        82         1        2.00000       26.74409        4.56884        4.66751
        83         1        2.00000       27.15784        2.89492        7.12469
        84         1        2.00000       27.50143        1.23224        2.22422
        85         1        2.00000       27.77740        7.38488        4.63865
        86         1        2.00000       28.07191        5.67685        7.08737
        87         1        2.00000       28.42422        4.04419        2.23378
        88         1        2.00000       28.78422        2.34143        4.66777
        89         1        2.00000       29.09412        0.62553        7.08899
        90         1        2.00000       29.39490        6.84552        2.21313
        91         1        2.00000       29.71336        5.14317        4.66121
        92         1        2.00000       30.06472        3.44269        7.10364
        93         1        2.00000       30.39562        1.79421        2.22000
        94         1        2.00000       30.70584        0.08143        4.65364
        95         1        2.00000       31.02065        6.24883        7.09450
        96         1        2.00000       31.35409        4.60449        2.22472
        97         1        2.00000       31.68975        2.90006        4.66038
        98         1        2.00000       32.01075        1.19036        7.09409
        99         1        2.00000       32.32754        7.41531        2.21818
       100         1        2.00000       32.65083        5.70947        4.65948
       101         1        2.00000       32.98348        4.00474        7.09828
       102         1        2.00000       33.31074        2.35668        2.22010
       103         1        2.00000       33.63110        0.64836        4.65664
       104         1        2.00000       33.95273        6.81566        7.09572
       105         1        2.00000       34.28007        5.16911        2.22150
       106         1        2.00000       34.60852        3.46295        4.65876
       107         1        2.00000       34.93237        1.75540        7.09529
       108         1        2.00000       35.25471        0.10716        2.21945
       109         1        2.00000       35.57911        6.27495        4.65838
       110         1        2.00000       35.90637        4.56881        7.09660
       111         1        2.00000       36.23205        2.92107        2.21995
       112         1        2.00000       36.55566        1.21382        4.65743
       113         1        2.00000       36.87951        7.38121        7.09570
       114         1        2.00000       37.20510        5.73387        2.22031
       115         1        2.00000       37.53117        4.02733        4.65802
       116         1        2.00000       37.85581        2.32036        7.09551
       117         1        2.00000       38.17990        0.67251        2.21961
       118         1        2.00000       38.50462        6.84005        4.65782
       119         1        2.00000       38.83029        5.13349        7.09582
       120         1        2.00000       39.15557        3.48582        2.21969
       121         1        2.00000       39.48005        1.77893        4.65748
       122         1        2.00000       39.80454        0.07215        7.09550
       123         1        2.00000       40.12965        6.29876        2.21970
       124         1        2.00000       40.45501        4.59210        4.65754
       125         1        2.00000       40.77997        2.88532        7.09537
       126         1        2.00000       41.10453        1.23758        2.21948
       127         1        2.00000       41.42925        7.40502        4.65743
       128         1        2.00000       41.75453        5.69834        7.09531
       129         1        2.00000       42.07973        4.05072        2.21937
       130         1        2.00000       42.40453        2.34396        4.65733
       131         1        2.00000       42.72909        0.63715        7.09526
       132         1        2.00000       43.05397        6.86365        2.21926
       133         1        2.00000       43.37933        5.15699        4.65711
       134         1        2.00000       43.70444        3.45033        7.09513
       135         1        2.00000       44.02901        1.80261        2.21933
       136         1        2.00000       44.35349        0.09573        4.65711
       137         1        2.00000       44.67877        6.26319        7.09481
       138         1        2.00000       45.00436        4.61571        2.21898
       139         1        2.00000       45.32908        2.90905        4.65720
       140         1        2.00000       45.65317        1.20212        7.09512
       141         1        2.00000       45.97789        7.42842        2.21879
       142         1        2.00000       46.30388        5.72188        4.65650
       143         1        2.00000       46.62955        4.01547        7.09493
       144         1        2.00000       46.95340        2.36773        2.21938
       145         1        2.00000       47.27693        0.66048        4.65686
       146         1        2.00000       47.60269        6.82787        7.09403
       147         1        2.00000       47.92994        5.18080        2.21843
       148         1        2.00000       48.25427        3.47439        4.65736
       149         1        2.00000       48.57661        1.76708        7.09534
       150         1        2.00000       48.90054        0.11860        2.21806
       151         1        2.00000       49.22891        6.28664        4.65531
       152         1        2.00000       49.55625        4.58102        7.09491
       153         1        2.00000       49.87796        2.93319        2.22017
       154         1        2.00000       50.19832        1.22486        4.65671
       155         1        2.00000       50.52550        7.39193        7.09235
       156         1        2.00000       50.85815        5.74627        2.21733
       157         1        2.00000       51.18144        4.04044        4.65863
       158         1        2.00000       51.49831        2.33213        7.09654
       159         1        2.00000       51.81931        0.68149        2.21642
       160         1        2.00000       52.15497        6.85125        4.65209
       161         1        2.00000       52.48833        5.14785        7.09613
       162         1        2.00000       52.80322        3.50013        2.22317
       163         1        2.00000       53.11344        1.78734        4.65681
       164         1        2.00000       53.44426        0.07979        7.08700
       165         1        2.00000       53.79562        6.31258        2.21560
       166         1        2.00000       54.11408        4.61022        4.66368
       167         1        2.00000       54.41494        2.89696        7.10165
       168         1        2.00000       54.72476        1.24012        2.20904
       169         1        2.00000       55.08476        7.41156        4.64303
       170         1        2.00000       55.43707        5.71983        7.10326
       171         1        2.00000       55.73158        4.07086        2.23815
       172         1        2.00000       56.00755        2.34931        4.65259
       173         1        2.00000       56.35122        0.62755        7.06594
       174         1        2.00000       56.76489        6.88692        2.20929
       175         1        2.00000       57.06924        5.18228        4.70634
       176         1        2.00000       57.31626        3.46207        7.11130
       177         1        2.00000       57.59049        1.76327        2.17473
       178         1        2.00000       58.01050        0.11775        4.58795
       179         1        2.00000       58.45707        6.27779        7.20727
       180         1        2.00000       58.66256        4.64972        2.30212
       181         1        2.00000       58.86044        2.84137        4.63173
       182         1        2.00000       59.19816        1.15683        6.98651
       183         1        2.00000       59.99759        7.39771        2.48844
       184         1        2.00000       60.05158        5.74506        4.83200
       185         1        2.00000       60.18723        3.86268        7.15649
       186         1        2.00000       60.30376        2.26496        2.15493
       187         1        2.00000       61.57395        6.56951        0.00402
       188         1        2.00000       61.57395        4.93984        2.36655
       189         1        2.00000       61.57395        0.64480        5.40264
       190         1        2.00000       61.57395        3.34337        4.82235
       191         1        2.00000       62.84414        2.26496        2.15493
       192         1        2.00000       62.96060        3.86268        7.15649
       193         1        2.00000       63.09632        5.74506        4.83200
       194         1        2.00000       63.15023        7.39771        2.48844
       195         1        2.00000       63.94975        1.15683        6.98651
       196         1        2.00000       64.28747        2.84137        4.63173
       197         1        2.00000       64.48535        4.64972        2.30212
       198         1        2.00000       64.69075        6.27779        7.20727
       199         1        2.00000       65.13740        0.11775        4.58795
       200         1        2.00000       65.55734        1.76327        2.17473
       201         1        2.00000       65.83164        3.46207        7.11130
       202         1        2.00000       66.07867        5.18228        4.70634
       203         1        2.00000       66.38294        6.88692        2.20929
       204         1        2.00000       66.79669        0.62755        7.06594
       205         1        2.00000       67.14028        2.34931        4.65259
       206         1        2.00000       67.41624        4.07086        2.23815
       207         1        2.00000       67.71076        5.71983        7.10326
       208         1        2.00000       68.06307        7.41156        4.64303
       209         1        2.00000       68.42307        1.24012        2.20904
       210         1        2.00000       68.73297        2.89696        7.10165
       211         1        2.00000       69.03374        4.61022        4.66368
       212         1        2.00000       69.35220        6.31258        2.21560
       213         1        2.00000       69.70356        0.07979        7.08700
       214         1        2.00000       70.03447        1.78734        4.65681
       215         1        2.00000       70.34468        3.50013        2.22317
       216         1        2.00000       70.65949        5.14785        7.09613
       217         1        2.00000       70.99293        6.85125        4.65210
       218         1        2.00000       71.32860        0.68149        2.21642
       219         1        2.00000       71.64959        2.33213        7.09654
       220         1        2.00000       71.96639        4.04044        4.65863
       221         1        2.00000       72.28968        5.74627        2.21733
       222         1        2.00000       72.62233        7.39193        7.09235
       223         1        2.00000       72.94959        1.22486        4.65671
       224         1        2.00000       73.26995        2.93319        2.22017
       225         1        2.00000       73.59158        4.58102        7.09491
       226         1        2.00000       73.91892        6.28664        4.65531
       227         1        2.00000       74.24736        0.11860        2.21806
       228         1        2.00000       74.57121        1.76708        7.09534
       229         1        2.00000       74.89356        3.47439        4.65737
       230         1        2.00000       75.21796        5.18080        2.21843
       231         1        2.00000       75.54522        6.82787        7.09403
       232         1        2.00000       75.87089        0.66048        4.65686
       233         1        2.00000       76.19450        2.36773        2.21938
       234         1        2.00000       76.51835        4.01547        7.09493
       235         1        2.00000       76.84395        5.72188        4.65650
       236         1        2.00000       77.17001        7.42842        2.21879
       237         1        2.00000       77.49466        1.20212        7.09512
       238         1        2.00000       77.81874        2.90905        4.65720
       239         1        2.00000       78.14347        4.61571        2.21898
       240         1        2.00000       78.46914        6.26319        7.09482
       241         1        2.00000       78.79441        0.09573        4.65711
       242         1        2.00000       79.11890        1.80261        2.21933
       243         2       -2.00000        0.16569        3.47986        3.43823
       244         2       -2.00000        0.49081        5.18652        1.00019
       245         2       -2.00000        0.81616        6.83411        5.87617
       246         2       -2.00000        1.14112        0.66669        3.43835
       247         2       -2.00000        1.46569        2.37350        1.00041
       248         2       -2.00000        1.79041        4.02119        5.87628
       249         2       -2.00000        2.11568        5.72788        3.43840
       250         2       -2.00000        2.44088        7.43456        1.00052
       251         2       -2.00000        2.76568        1.20805        5.87639
       252         2       -2.00000        3.09024        2.91486        3.43846
       253         2       -2.00000        3.41512        4.62163        1.00063
       254         2       -2.00000        3.74048        6.26923        5.87661
       255         2       -2.00000        4.06560        0.10168        3.43859
       256         2       -2.00000        4.39016        1.80847        1.00057
       257         2       -2.00000        4.71464        3.45629        5.87661
       258         2       -2.00000        5.03992        5.16302        3.43891
       259         2       -2.00000        5.36551        6.86957        1.00091
       260         2       -2.00000        5.69024        0.64296        5.87652
       261         2       -2.00000        6.01432        2.34990        3.43861
       262         2       -2.00000        6.33904        4.05687        1.00111
       263         2       -2.00000        6.66511        5.70434        5.87721
       264         2       -2.00000        6.99071        7.41075        3.43879
       265         2       -2.00000        7.31456        1.24336        1.00052
       266         2       -2.00000        7.63809        2.89154        5.87687
       267         2       -2.00000        7.96376        4.59835        3.43968
       268         2       -2.00000        8.29110        6.30448        1.00146
       269         2       -2.00000        8.61550        0.07761        5.87636
       270         2       -2.00000        8.93777        1.78493        3.43839
       271         2       -2.00000        9.26177        3.49248        1.00184
       272         2       -2.00000        9.59014        5.13957        5.87839
       273         2       -2.00000        9.91740        6.84518        3.43881
       274         2       -2.00000       10.23911        0.67791        0.99975
       275         2       -2.00000       10.55939        2.32717        5.87702
       276         2       -2.00000       10.88649        4.03431        3.44134
       277         2       -2.00000       11.21938        5.73900        1.00255
       278         2       -2.00000       11.54267        7.38572        5.87511
       279         2       -2.00000       11.85931        1.21987        3.43723
       280         2       -2.00000       12.18062        2.92961        1.00344
       281         2       -2.00000       12.51628        4.57493        5.88159
       282         2       -2.00000       12.84949        6.27834        3.43756
       283         2       -2.00000       13.16438        0.11102        0.99679
       284         2       -2.00000       13.47451        1.76475        5.87696
       285         2       -2.00000       13.80478        3.47227        3.44662
       286         2       -2.00000       14.15701        5.17276        1.00420
       287         2       -2.00000       14.47547        6.81578        5.87021
       288         2       -2.00000       14.77562        0.65494        3.43217
       289         2       -2.00000       15.08654        2.37097        1.01082
       290         2       -2.00000       15.44662        4.01463        5.89033
       291         2       -2.00000       15.79822        5.70610        3.43064
       292         2       -2.00000       16.09290        7.41492        0.98206
       293         2       -2.00000       16.36846        1.20235        5.88095
       294         2       -2.00000       16.71007        2.92447        3.46699
       295         2       -2.00000       17.12676        4.59882        1.01089
       296         2       -2.00000       17.43126        6.24403        5.82776
       297         2       -2.00000       17.67655        0.08810        3.42286
       298         2       -2.00000       17.95370        1.84803        1.04333
       299         2       -2.00000       18.37205        3.43353        5.94758
       300         2       -2.00000       18.81846        5.14818        3.32635
       301         2       -2.00000       19.02435        6.83794        0.91775
       302         2       -2.00000       19.22389        0.71122        5.90318
       303         2       -2.00000       19.54774        2.39240        3.54777
       304         2       -2.00000       20.36152        4.09252        0.73107
       305         2       -2.00000       20.41432        5.67869        5.70142
       306         2       -2.00000       20.54798        7.56175        3.37803
       307         2       -2.00000       20.66746        1.35041        1.07334
       308         2       -2.00000       21.93511        4.91263        3.20973
       309         2       -2.00000       21.93511        6.54943        0.85421
       310         2       -2.00000       21.93511        2.89351        5.09517
       311         2       -2.00000       21.93511        0.20429        5.70629
       312         2       -2.00000       23.20268        1.35040        1.07334
       313         2       -2.00000       23.32215        7.56175        3.37803
       314         2       -2.00000       23.45589        5.67869        5.70142
       315         2       -2.00000       23.50869        4.09252        0.73107
       316         2       -2.00000       24.32247        2.39240        3.54777
       317         2       -2.00000       24.64632        0.71122        5.90318
       318         2       -2.00000       24.84579        6.83794        0.91775
       319         2       -2.00000       25.05175        5.14818        3.32635
       320         2       -2.00000       25.49808        3.43353        5.94758
       321         2       -2.00000       25.91643        1.84803        1.04333
       322         2       -2.00000       26.19367        0.08810        3.42286
       323         2       -2.00000       26.43895        6.24403        5.82776
       324         2       -2.00000       26.74346        4.59882        1.01089
       325         2       -2.00000       27.16014        2.92447        3.46699
       326         2       -2.00000       27.50175        1.20235        5.88095
       327         2       -2.00000       27.77732        7.41492        0.98206
       328         2       -2.00000       28.07199        5.70610        3.43064
       329         2       -2.00000       28.42359        4.01463        5.89033
       330         2       -2.00000       28.78367        2.37097        1.01082
       331         2       -2.00000       29.09452        0.65494        3.43217
       332         2       -2.00000       29.39474        6.81578        5.87021
       333         2       -2.00000       29.71312        5.17276        1.00420
       334         2       -2.00000       30.06535        3.47227        3.44662
       335         2       -2.00000       30.39570        1.76475        5.87696
       336         2       -2.00000       30.70576        0.11102        0.99679
       337         2       -2.00000       31.02073        6.27834        3.43757
       338         2       -2.00000       31.35385        4.57493        5.88159
       339         2       -2.00000       31.68959        2.92960        1.00345
       340         2       -2.00000       32.01090        1.21987        3.43723
       341         2       -2.00000       32.32746        7.38572        5.87512
       342         2       -2.00000       32.65083        5.73900        1.00255
       343         2       -2.00000       32.98372        4.03431        3.44134
       344         2       -2.00000       33.31074        2.32717        5.87702
       345         2       -2.00000       33.63110        0.67791        0.99975
       346         2       -2.00000       33.95281        6.84518        3.43881
       347         2       -2.00000       34.27999        5.13957        5.87839
       348         2       -2.00000       34.60844        3.49248        1.00184
       349         2       -2.00000       34.93245        1.78493        3.43840
       350         2       -2.00000       35.25471        0.07761        5.87636
       351         2       -2.00000       35.57911        6.30448        1.00146
       352         2       -2.00000       35.90637        4.59835        3.43968
       353         2       -2.00000       36.23212        2.89154        5.87687
       354         2       -2.00000       36.55566        1.24336        1.00052
       355         2       -2.00000       36.87951        7.41075        3.43879
       356         2       -2.00000       37.20510        5.70433        5.87721
       357         2       -2.00000       37.53117        4.05687        1.00111
       358         2       -2.00000       37.85589        2.34990        3.43861
       359         2       -2.00000       38.17990        0.64296        5.87652
       360         2       -2.00000       38.50462        6.86957        1.00091
       361         2       -2.00000       38.83029        5.16303        3.43891
       362         2       -2.00000       39.15557        3.45629        5.87661
       363         2       -2.00000       39.48005        1.80847        1.00057
       364         2       -2.00000       39.80454        0.10168        3.43859
       365         2       -2.00000       40.12965        6.26923        5.87661
       366         2       -2.00000       40.45501        4.62163        1.00063
       367         2       -2.00000       40.77997        2.91486        3.43846
       368         2       -2.00000       41.10453        1.20805        5.87639
       369         2       -2.00000       41.42925        7.43456        1.00052
       370         2       -2.00000       41.75453        5.72788        3.43840
       371         2       -2.00000       42.07973        4.02119        5.87628
       372         2       -2.00000       42.40453        2.37350        1.00041
       373         2       -2.00000       42.72909        0.66669        3.43834
       374         2       -2.00000       43.05397        6.83411        5.87617
       375         2       -2.00000       43.37933        5.18652        1.00019
       376         2       -2.00000       43.70444        3.47986        3.43822
       377         2       -2.00000       44.02901        1.77308        5.87624
       378         2       -2.00000       44.35349        0.12526        1.00020
       379         2       -2.00000       44.67877        6.29272        3.43791
       380         2       -2.00000       45.00436        4.58617        5.87590
       381         2       -2.00000       45.32908        2.93858        1.00029
       382         2       -2.00000       45.65317        1.23165        3.43821
       383         2       -2.00000       45.97789        7.39888        5.87570
       384         2       -2.00000       46.30396        5.75142        0.99959
       385         2       -2.00000       46.62955        4.04501        3.43802
       386         2       -2.00000       46.95340        2.33819        5.87628
       387         2       -2.00000       47.27693        0.69001        0.99994
       388         2       -2.00000       47.60261        6.85739        3.43713
       389         2       -2.00000       47.92994        5.15127        5.87535
       390         2       -2.00000       48.25435        3.50393        1.00044
       391         2       -2.00000       48.57661        1.79662        3.43842
       392         2       -2.00000       48.90062        0.08907        5.87497
       393         2       -2.00000       49.22899        6.31618        0.99842
       394         2       -2.00000       49.55625        4.61056        3.43800
       395         2       -2.00000       49.87796        2.90363        5.87706
       396         2       -2.00000       50.19824        1.25438        0.99978
       397         2       -2.00000       50.52534        7.42144        3.43547
       398         2       -2.00000       50.85822        5.71675        5.87426
       399         2       -2.00000       51.18152        4.07002        1.00169
       400         2       -2.00000       51.49815        2.36169        3.43958
       401         2       -2.00000       51.81947        0.65194        5.87337
       402         2       -2.00000       52.15513        6.88082        0.99523
       403         2       -2.00000       52.48833        5.17741        3.43924
       404         2       -2.00000       52.80322        3.47054        5.88001
       405         2       -2.00000       53.11336        1.81679        0.99985
       406         2       -2.00000       53.44363        0.10928        3.43018
       407         2       -2.00000       53.79586        6.28299        5.87261
       408         2       -2.00000       54.11432        4.63997        1.00659
       409         2       -2.00000       54.41446        2.92660        3.44463
       410         2       -2.00000       54.72539        1.21057        5.86599
       411         2       -2.00000       55.08547        7.44111        0.98647
       412         2       -2.00000       55.43707        5.74966        3.44617
       413         2       -2.00000       55.73174        4.04083        5.89474
       414         2       -2.00000       56.00731        2.37920        0.99586
       415         2       -2.00000       56.34892        0.65708        3.40981
       416         2       -2.00000       56.76560        6.85693        5.86592
       417         2       -2.00000       57.07011        5.21172        1.04905
       418         2       -2.00000       57.31539        3.49345        3.45395
       419         2       -2.00000       57.59255        1.73352        5.83348
       420         2       -2.00000       58.01090        0.14802        0.92923
       421         2       -2.00000       58.45731        6.30756        3.55046
       422         2       -2.00000       58.66319        4.61781        5.95905
       423         2       -2.00000       58.86273        2.87032        0.97362
       424         2       -2.00000       59.18658        1.18916        3.32903
       425         2       -2.00000       60.00037        7.36322        6.14574
       426         2       -2.00000       60.05317        5.77706        1.17539
       427         2       -2.00000       60.18683        3.89400        3.49878
       428         2       -2.00000       60.30630        2.23114        5.80347
       429         2       -2.00000       61.57395        6.54313        3.66708
       430         2       -2.00000       61.57395        4.90632        6.02260
       431         2       -2.00000       61.57395        0.68804        1.78164
       432         2       -2.00000       61.57395        3.37726        1.17052
       433         2       -2.00000       62.84152        2.23114        5.80347
       434         2       -2.00000       62.96099        3.89400        3.49878
       435         2       -2.00000       63.09474        5.77706        1.17539
       436         2       -2.00000       63.14753        7.36322        6.14574
       437         2       -2.00000       63.96132        1.18915        3.32903
       438         2       -2.00000       64.28517        2.87032        0.97362
       439         2       -2.00000       64.48463        4.61781        5.95905
       440         2       -2.00000       64.69060        6.30756        3.55046
       441         2       -2.00000       65.13693        0.14802        0.92923
       442         2       -2.00000       65.55528        1.73352        5.83348
       443         2       -2.00000       65.83251        3.49345        3.45395
       444         2       -2.00000       66.07780        5.21172        1.04905
       445         2       -2.00000       66.38230        6.85693        5.86592
       446         2       -2.00000       66.79899        0.65708        3.40981
       447         2       -2.00000       67.14059        2.37920        0.99586
       448         2       -2.00000       67.41616        4.04083        5.89474
       449         2       -2.00000       67.71084        5.74966        3.44618
       450         2       -2.00000       68.06243        7.44111        0.98647
       451         2       -2.00000       68.42251        1.21057        5.86599
       452         2       -2.00000       68.73336        2.92660        3.44463
       453         2       -2.00000       69.03359        4.63997        1.00659
       454         2       -2.00000       69.35197        6.28299        5.87261
       455         2       -2.00000       69.70428        0.10928        3.43019
       456         2       -2.00000       70.03455        1.81679        0.99985
       457         2       -2.00000       70.34460        3.47053        5.88002
       458         2       -2.00000       70.65957        5.17741        3.43924
       459         2       -2.00000       70.99270        6.88082        0.99523
       460         2       -2.00000       71.32844        0.65194        5.87337
       461         2       -2.00000       71.64975        2.36169        3.43958
       462         2       -2.00000       71.96631        4.07002        1.00169
       463         2       -2.00000       72.28968        5.71675        5.87426
       464         2       -2.00000       72.62257        7.42144        3.43547
       465         2       -2.00000       72.94959        1.25438        0.99978
       466         2       -2.00000       73.26995        2.90363        5.87706
       467         2       -2.00000       73.59166        4.61056        3.43800
       468         2       -2.00000       73.91884        6.31618        0.99842
       469         2       -2.00000       74.24728        0.08907        5.87497
       470         2       -2.00000       74.57129        1.79662        3.43842
       471         2       -2.00000       74.89356        3.50393        1.00044
       472         2       -2.00000       75.21796        5.15127        5.87535
       473         2       -2.00000       75.54522        6.85739        3.43713
       474         2       -2.00000       75.87097        0.69001        0.99995
       475         2       -2.00000       76.19450        2.33819        5.87628
       476         2       -2.00000       76.51835        4.04501        3.43802
       477         2       -2.00000       76.84395        5.75142        0.99959
       478         2       -2.00000       77.17001        7.39888        5.87571
       479         2       -2.00000       77.49474        1.23165        3.43821
       480         2       -2.00000       77.81874        2.93858        1.00029
       481         2       -2.00000       78.14347        4.58617        5.87590
       482         2       -2.00000       78.46914        6.29272        3.43791
       483         2       -2.00000       78.79441        0.12526        1.00020
       484         2       -2.00000       79.11890        1.77308        5.87624
