# Supplementary material for: Quantitative prediction of grain boundary thermal conductivities from local atomic environments
Source: Nat Commun. 2020 Apr 15;11:1854. doi: 10.1038/s41467-020-15619-9 (PMC7160158; doi:10.1038/s41467-020-15619-9)
Supplement: Supplementary file 4 — Supplementary Data 1 [file 41467_2020_15619_MOESM4_ESM.zip › MgO_GBs/sym_tilt/standard_pressure/111/s31_5_-6_1.lmp]

LAMMPS data file

      1788          atoms
         0          bonds
         0         angles
         0      dihedrals
         0      impropers
         2     atom types
         0     bond types
         0    angle types
         0 dihedral types
         0 improper types

      0.0000000     80.2585250 xlo xhi
      0.0000000     28.7041830 ylo yhi
      0.0000000      7.3110319 zlo zhi
      0.0000000      0.0000000      0.0605926 xy xz yz

Masses

1                24.30500 # Mg
2                15.99940 # O

Atoms

         1         1        2.00000        0.13355       13.57310        2.70929
         2         1        2.00000        0.13355       23.16135        5.14632
         3         1        2.00000        0.13355        3.98482        0.27234
         4         1        2.00000        0.40057       15.29063        5.14648
         5         1        2.00000        0.40057       24.81829        0.27247
         6         1        2.00000        0.40057        5.70235        2.70950
         7         1        2.00000        0.66783       16.94754        0.27262
         8         1        2.00000        0.66783       26.53579        2.70966
         9         1        2.00000        0.66783        7.41986        5.14667
        10         1        2.00000        0.93557       18.66508        2.70953
        11         1        2.00000        0.93557       28.25335        5.14659
        12         1        2.00000        0.93557        9.07683        0.27254
        13         1        2.00000        1.20340       20.38269        5.14628
        14         1        2.00000        1.20340        1.20617        0.27232
        15         1        2.00000        1.20340       10.79445        2.70928
        16         1        2.00000        1.47114       12.51198        5.14618
        17         1        2.00000        1.47114       22.03966        0.27217
        18         1        2.00000        1.47114        2.92370        2.70923
        19         1        2.00000        1.73832       14.16889        0.27232
        20         1        2.00000        1.73832       23.75717        2.70934
        21         1        2.00000        1.73832        4.64123        5.14639
        22         1        2.00000        2.00534       15.88643        2.70950
        23         1        2.00000        2.00534       25.47467        5.14654
        24         1        2.00000        2.00534        6.29818        0.27253
        25         1        2.00000        2.27260       17.60407        5.14645
        26         1        2.00000        2.27260       27.13173        0.27245
        27         1        2.00000        2.27260        8.01580        2.70945
        28         1        2.00000        2.54026       19.26113        0.27211
        29         1        2.00000        2.54026        0.14519        2.70916
        30         1        2.00000        2.54026        9.73347        5.14614
        31         1        2.00000        2.80833       11.39041        0.27193
        32         1        2.00000        2.80833       20.97866        2.70893
        33         1        2.00000        2.80833        1.86272        5.14599
        34         1        2.00000        3.07607       13.10780        2.70913
        35         1        2.00000        3.07607       22.69605        5.14615
        36         1        2.00000        3.07607        3.51955        0.27216
        37         1        2.00000        3.34309       14.82525        5.14645
        38         1        2.00000        3.34317       24.35293        0.27245
        39         1        2.00000        3.34309        5.23700        2.70948
        40         1        2.00000        3.60987       16.48233        0.27245
        41         1        2.00000        3.60987       26.07058        2.70948
        42         1        2.00000        3.60987        6.95465        5.14649
        43         1        2.00000        3.87713       18.20012        2.70906
        44         1        2.00000        3.87713       27.78837        5.14610
        45         1        2.00000        3.87705        8.61187        0.27206
        46         1        2.00000        4.14519       19.91777        5.14564
        47         1        2.00000        4.14519        0.74124        0.27164
        48         1        2.00000        4.14519       10.32952        2.70863
        49         1        2.00000        4.41366       12.04682        5.14575
        50         1        2.00000        4.41366       21.57448        0.27173
        51         1        2.00000        4.41366        2.45857        2.70877
        52         1        2.00000        4.68116       13.70351        0.27229
        53         1        2.00000        4.68116       23.29176        2.70931
        54         1        2.00000        4.68116        4.17582        5.14634
        55         1        2.00000        4.94762       15.42105        2.70961
        56         1        2.00000        4.94762       25.00929        5.14664
        57         1        2.00000        4.94762        5.83280        0.27262
        58         1        2.00000        5.21400       17.13901        5.14624
        59         1        2.00000        5.21400       26.66666        0.27223
        60         1        2.00000        5.21400        7.55073        2.70924
        61         1        2.00000        5.48158       18.79634        0.27139
        62         1        2.00000        5.48158       28.38459        2.70842
        63         1        2.00000        5.48158        9.26869        5.14542
        64         1        2.00000        5.75068       20.51373        2.70810
        65         1        2.00000        5.75068        1.39780        5.14513
        66         1        2.00000        5.75068       10.92545        0.27109
        67         1        2.00000        6.01939       12.64245        2.70888
        68         1        2.00000        6.01939       22.23069        5.14589
        69         1        2.00000        6.01939        3.05420        0.27189
        70         1        2.00000        6.28593        4.77139        2.70979
        71         1        2.00000        6.28593       23.88733        0.27277
        72         1        2.00000        6.28593       14.35967        5.14678
        73         1        2.00000        6.55134        6.48933        5.14673
        74         1        2.00000        6.55134       25.60526        2.70972
        75         1        2.00000        6.55134       16.01701        0.27269
        76         1        2.00000        6.81764        8.14712        0.27153
        77         1        2.00000        6.81764       17.73540        2.70853
        78         1        2.00000        6.81764       27.32365        5.14556
        79         1        2.00000        7.08667        9.86493        2.70739
        80         1        2.00000        7.08667       19.45318        5.14439
        81         1        2.00000        7.08667        0.27665        0.27039
        82         1        2.00000        7.35746       11.58169        5.14490
        83         1        2.00000        7.35746       21.10938        0.27088
        84         1        2.00000        7.35746        1.99344        2.70790
        85         1        2.00000        7.62512       13.23779        0.27262
        86         1        2.00000        7.62512       22.82604        2.70964
        87         1        2.00000        7.62512        3.71010        5.14666
        88         1        2.00000        7.88973        5.36699        0.27348
        89         1        2.00000        7.88973       14.95524        2.71048
        90         1        2.00000        7.88973       24.54352        5.14749
        91         1        2.00000        8.15395        7.08572        2.70936
        92         1        2.00000        8.15395       16.67400        5.14636
        93         1        2.00000        8.15395       26.20166        0.27235
        94         1        2.00000        8.42121        8.80456        5.14400
        95         1        2.00000        8.42121       18.33221        0.26997
        96         1        2.00000        8.42121       27.92046        2.70699
        97         1        2.00000        8.69368       10.46094        0.26918
        98         1        2.00000        8.69368       20.04919        2.70619
        99         1        2.00000        8.69368        0.93329        5.14321
       100         1        2.00000        8.96512       12.17672        2.70869
       101         1        2.00000        8.96512       21.76500        5.14570
       102         1        2.00000        8.96512        2.58847        0.27169
       103         1        2.00000        9.22997        4.30499        2.71133
       104         1        2.00000        9.22997       13.89327        5.14833
       105         1        2.00000        9.22997       23.42093        0.27431
       106         1        2.00000        9.49161        6.02367        5.14801
       107         1        2.00000        9.49161       15.55133        0.27398
       108         1        2.00000        9.49161       25.13960        2.71100
       109         1        2.00000        9.75494        7.68311        0.27060
       110         1        2.00000        9.75494       17.27139        2.70760
       111         1        2.00000        9.75494       26.85964        5.14462
       112         1        2.00000       10.02678        9.40139        2.70431
       113         1        2.00000       10.02686       18.98967        5.14132
       114         1        2.00000       10.02686       28.51732        0.26730
       115         1        2.00000       10.30455       11.11658        5.14301
       116         1        2.00000       10.30455       20.64424        0.26899
       117         1        2.00000       10.30455        1.52831        2.70601
       118         1        2.00000       10.57270       12.77093        0.27437
       119         1        2.00000       10.57270       22.35921        2.71138
       120         1        2.00000       10.57270        3.24327        5.14839
       121         1        2.00000       10.83193        4.89997        0.27665
       122         1        2.00000       10.83193       14.48822        2.71366
       123         1        2.00000       10.83201       24.07650        5.15067
       124         1        2.00000       11.08996        6.62095        2.71013
       125         1        2.00000       11.08996       16.20923        5.14713
       126         1        2.00000       11.08996       25.73688        0.27312
       127         1        2.00000       11.35594        8.34273        5.14021
       128         1        2.00000       11.35594       17.87042        0.26619
       129         1        2.00000       11.35594       27.45867        2.70320
       130         1        2.00000       11.63813        9.99767        0.26384
       131         1        2.00000       11.63813       19.58595        2.70085
       132         1        2.00000       11.63813        0.47002        5.13786
       133         1        2.00000       11.91783       11.70965        2.70948
       134         1        2.00000       11.91783       21.29790        5.14648
       135         1        2.00000       11.91783        2.12137        0.27247
       136         1        2.00000       12.17779        3.83595        2.71698
       137         1        2.00000       12.17779       13.42420        5.15399
       138         1        2.00000       12.17779       22.95189        0.27997
       139         1        2.00000       12.42875        5.55680        5.15211
       140         1        2.00000       12.42875       15.08446        0.27808
       141         1        2.00000       12.42875       24.67271        2.71510
       142         1        2.00000       12.68317        7.22187        0.26783
       143         1        2.00000       12.68317       16.81012        2.70484
       144         1        2.00000       12.68317       26.39837        5.14186
       145         1        2.00000       12.96247        8.94133        2.69516
       146         1        2.00000       12.96247       18.52958        5.13217
       147         1        2.00000       12.96247       28.05723        0.25815
       148         1        2.00000       13.26288       10.65186        5.13868
       149         1        2.00000       13.26288       20.17954        0.26466
       150         1        2.00000       13.26288        1.06361        2.70167
       151         1        2.00000       13.53086       12.30127        0.28174
       152         1        2.00000       13.53086       21.88952        2.71875
       153         1        2.00000       13.53086        2.77359        5.15576
       154         1        2.00000       13.77365       14.01610        2.72442
       155         1        2.00000       13.77365        4.42782        0.28741
       156         1        2.00000       13.77365       23.60435        5.16143
       157         1        2.00000       14.01531        6.15731        2.71201
       158         1        2.00000       14.01531       15.74558        5.14901
       159         1        2.00000       14.01531       25.27324        0.27499
       160         1        2.00000       14.27486        7.88766        5.12646
       161         1        2.00000       14.27486       17.41531        0.25244
       162         1        2.00000       14.27486       27.00359        2.68944
       163         1        2.00000       14.58618        9.54069        0.24901
       164         1        2.00000       14.58618       19.12897        2.68601
       165         1        2.00000       14.58618       28.71722        5.12303
       166         1        2.00000       14.89293       11.23921        2.71501
       167         1        2.00000       14.89293       20.82748        5.15202
       168         1        2.00000       14.89293        1.65096        0.27800
       169         1        2.00000       15.13660       12.94734        5.17811
       170         1        2.00000       15.13660        3.35909        2.74110
       171         1        2.00000       15.13660       22.47503        0.30410
       172         1        2.00000       15.35811        5.08875        5.16266
       173         1        2.00000       15.35811       14.61641        0.28864
       174         1        2.00000       15.35811       24.20469        2.72566
       175         1        2.00000       15.58316        6.76359        0.25583
       176         1        2.00000       15.58316       16.35187        2.69284
       177         1        2.00000       15.58316       25.94012        5.12985
       178         1        2.00000       15.88461        8.49800        2.66502
       179         1        2.00000       15.88461       18.08625        5.10203
       180         1        2.00000       15.88461       27.61394        0.22801
       181         1        2.00000       16.26046       10.18467        5.12523
       182         1        2.00000       16.26046       19.71235        0.25121
       183         1        2.00000       16.26046        0.59642        2.68822
       184         1        2.00000       16.52186       11.82350        0.32443
       185         1        2.00000       16.52186       21.41175        2.76144
       186         1        2.00000       16.52186        2.29585        5.19846
       187         1        2.00000       16.71536       13.54542        2.76108
       188         1        2.00000       16.71536        3.95718        0.32407
       189         1        2.00000       16.71536       23.13370        5.19809
       190         1        2.00000       16.91296        5.69567        2.70995
       191         1        2.00000       16.91296       15.28392        5.14696
       192         1        2.00000       16.91296       24.81157        0.27294
       193         1        2.00000       17.14796        7.47347        5.08033
       194         1        2.00000       17.14796       17.00113        0.20632
       195         1        2.00000       17.14796       26.58938        2.64333
       196         1        2.00000       17.52910        9.06683        0.17783
       197         1        2.00000       17.52910       28.24336        5.05186
       198         1        2.00000       17.52910       18.65508        2.61485
       199         1        2.00000       17.95014       20.36441        5.25328
       200         1        2.00000       17.95014       10.77616        2.81628
       201         1        2.00000       17.95014        1.18788        0.37926
       202         1        2.00000       18.12847       12.47790        5.25340
       203         1        2.00000       18.12847       22.00559        0.37938
       204         1        2.00000       18.12847        2.88966        2.81639
       205         1        2.00000       18.26323       14.15254        0.32152
       206         1        2.00000       18.26323       23.74078        2.75853
       207         1        2.00000       18.26323        4.62488        5.19554
       208         1        2.00000       18.42647        6.38001        0.22421
       209         1        2.00000       18.42647       15.96829        2.66122
       210         1        2.00000       18.42647       25.55654        5.09822
       211         1        2.00000       18.74558        8.06336        2.58100
       212         1        2.00000       18.74558       17.65160        5.01801
       213         1        2.00000       18.74558       27.17926        0.14399
       214         1        2.00000       19.55884       19.31688        0.56134
       215         1        2.00000       19.55884        0.20098        2.99835
       216         1        2.00000       19.55884        9.78923        5.43536
       217         1        2.00000       19.60242       20.98132        2.88131
       218         1        2.00000       19.60242        1.86542        5.31832
       219         1        2.00000       19.60242       11.39307        0.44429
       220         1        2.00000       19.62955        3.55515        0.38379
       221         1        2.00000       19.62963       22.73165        5.25782
       222         1        2.00000       19.62963       13.14340        2.82080
       223         1        2.00000       19.75893       14.95876        5.18581
       224         1        2.00000       19.75893       24.48642        0.31179
       225         1        2.00000       19.75893        5.37049        2.74880
       226         1        2.00000       19.86342        7.04753        5.05541
       227         1        2.00000       19.86342       16.57518        0.18139
       228         1        2.00000       19.86342       26.16346        2.61839
       229         1        2.00000       21.13408       18.20430        3.45949
       230         1        2.00000       21.13408       27.79255        5.89649
       231         1        2.00000       21.13408        8.61603        1.02248
       232         1        2.00000       21.13408       21.83299        0.44202
       233         1        2.00000       21.13408       20.18970        5.38042
       234         1        2.00000       21.13408        2.71706        2.87903
       235         1        2.00000       21.13408        1.01321        0.50640
       236         1        2.00000       21.13408       23.48299        2.79678
       237         1        2.00000       21.13408       12.30534        5.31603
       238         1        2.00000       21.13408        4.36709        5.23379
       239         1        2.00000       21.13408        5.93124        0.40673
       240         1        2.00000       21.13408       15.51949        2.84374
       241         1        2.00000       21.13408       25.10777        5.28075
       242         1        2.00000       21.13408       10.60146        2.94341
       243         1        2.00000       21.13408       13.89474        0.35978
       244         1        2.00000       22.40481       16.57521        0.18137
       245         1        2.00000       22.40481        7.04756        5.05539
       246         1        2.00000       22.40481       26.16346        2.61838
       247         1        2.00000       22.50931       24.48642        0.31178
       248         1        2.00000       22.50931       14.95876        5.18580
       249         1        2.00000       22.50931        5.37051        2.74879
       250         1        2.00000       22.63860       22.73165        5.25781
       251         1        2.00000       22.63860        3.55515        0.38379
       252         1        2.00000       22.63860       13.14340        2.82079
       253         1        2.00000       22.66573       20.98132        2.88130
       254         1        2.00000       22.66573        1.86542        5.31831
       255         1        2.00000       22.66573       11.39307        0.44428
       256         1        2.00000       22.70939       19.31691        0.56133
       257         1        2.00000       22.70939        0.20098        2.99834
       258         1        2.00000       22.70939        9.78923        5.43536
       259         1        2.00000       23.52265        8.06336        2.58098
       260         1        2.00000       23.52265       27.17929        0.14396
       261         1        2.00000       23.52265       17.65160        5.01799
       262         1        2.00000       23.84168       15.96829        2.66119
       263         1        2.00000       23.84168        6.38004        0.22419
       264         1        2.00000       23.84168       25.55657        5.09820
       265         1        2.00000       24.00500       23.74081        2.75851
       266         1        2.00000       24.00500       14.15254        0.32150
       267         1        2.00000       24.00500        4.62488        5.19552
       268         1        2.00000       24.13976       22.00559        0.37936
       269         1        2.00000       24.13976       12.47793        5.25339
       270         1        2.00000       24.13976        2.88966        2.81638
       271         1        2.00000       24.31809       20.36441        5.25326
       272         1        2.00000       24.31809        1.18791        0.37925
       273         1        2.00000       24.31809       10.77616        2.81625
       274         1        2.00000       24.73913        9.06683        0.17780
       275         1        2.00000       24.73913       28.24336        5.05183
       276         1        2.00000       24.73913       18.65511        2.61481
       277         1        2.00000       25.12028        7.47347        5.08030
       278         1        2.00000       25.12028       17.00113        0.20629
       279         1        2.00000       25.12028       26.58941        2.64330
       280         1        2.00000       25.35527       24.81160        0.27291
       281         1        2.00000       25.35527       15.28392        5.14693
       282         1        2.00000       25.35527        5.69567        2.70992
       283         1        2.00000       25.55287       23.13370        5.19806
       284         1        2.00000       25.55287       13.54545        2.76105
       285         1        2.00000       25.55287        3.95720        0.32404
       286         1        2.00000       25.74637       21.41178        2.76141
       287         1        2.00000       25.74637       11.82350        0.32441
       288         1        2.00000       25.74637        2.29585        5.19843
       289         1        2.00000       26.00778       10.18470        5.12519
       290         1        2.00000       26.00778       19.71235        0.25118
       291         1        2.00000       26.00778        0.59645        2.68819
       292         1        2.00000       26.38363        8.49800        2.66498
       293         1        2.00000       26.38363       27.61394        0.22797
       294         1        2.00000       26.38363       18.08628        5.10200
       295         1        2.00000       26.68508        6.76362        0.25579
       296         1        2.00000       26.68508       25.94015        5.12981
       297         1        2.00000       26.68508       16.35187        2.69280
       298         1        2.00000       26.91012       24.20469        2.72562
       299         1        2.00000       26.91012       14.61644        0.28860
       300         1        2.00000       26.91012        5.08875        5.16263
       301         1        2.00000       27.13164       22.47502        0.30406
       302         1        2.00000       27.13164       12.94737        5.17807
       303         1        2.00000       27.13164        3.35912        2.74107
       304         1        2.00000       27.37530       11.23923        2.71497
       305         1        2.00000       27.37530       20.82748        5.15198
       306         1        2.00000       27.37530        1.65099        0.27796
       307         1        2.00000       27.68205        9.54072        0.24896
       308         1        2.00000       27.68205       19.12897        2.68598
       309         1        2.00000       27.68205       28.71725        5.12299
       310         1        2.00000       27.99337        7.88768        5.12642
       311         1        2.00000       27.99337       17.41534        0.25239
       312         1        2.00000       27.99337       27.00359        2.68940
       313         1        2.00000       28.25293       15.74558        5.14897
       314         1        2.00000       28.25293        6.15734        2.71195
       315         1        2.00000       28.25293       25.27327        0.27495
       316         1        2.00000       28.49459       14.01610        2.72438
       317         1        2.00000       28.49459        4.42785        0.28737
       318         1        2.00000       28.49459       23.60438        5.16138
       319         1        2.00000       28.73737       12.30127        0.28169
       320         1        2.00000       28.73737       21.88955        2.71870
       321         1        2.00000       28.73737        2.77362        5.15572
       322         1        2.00000       29.00527       10.65188        5.13863
       323         1        2.00000       29.00527       20.17954        0.26462
       324         1        2.00000       29.00527        1.06363        2.70162
       325         1        2.00000       29.30576        8.94133        2.69511
       326         1        2.00000       29.30576       18.52961        5.13213
       327         1        2.00000       29.30576       28.05726        0.25810
       328         1        2.00000       29.58506        7.22187        0.26778
       329         1        2.00000       29.58506       16.81014        2.70479
       330         1        2.00000       29.58506       26.39839        5.14180
       331         1        2.00000       29.83940       15.08449        0.27804
       332         1        2.00000       29.83940        5.55680        5.15205
       333         1        2.00000       29.83940       24.67274        2.71505
       334         1        2.00000       30.09045       13.42423        5.15393
       335         1        2.00000       30.09045       22.95189        0.27992
       336         1        2.00000       30.09045        3.83598        2.71693
       337         1        2.00000       30.35040       11.70965        2.70942
       338         1        2.00000       30.35040       21.29793        5.14643
       339         1        2.00000       30.35040        2.12140        0.27241
       340         1        2.00000       30.63010        9.99770        0.26379
       341         1        2.00000       30.63010       19.58595        2.70080
       342         1        2.00000       30.63010        0.47004        5.13781
       343         1        2.00000       30.91229        8.34276        5.14016
       344         1        2.00000       30.91229       17.87044        0.26614
       345         1        2.00000       30.91229       27.45869        2.70314
       346         1        2.00000       31.17827       16.20923        5.14708
       347         1        2.00000       31.17827        6.62098        2.71007
       348         1        2.00000       31.17827       25.73691        0.27306
       349         1        2.00000       31.43622       14.48825        2.71360
       350         1        2.00000       31.43622        4.90000        0.27659
       351         1        2.00000       31.43622       24.07653        5.15061
       352         1        2.00000       31.69554       12.77096        0.27431
       353         1        2.00000       31.69554       22.35921        2.71132
       354         1        2.00000       31.69554        3.24330        5.14833
       355         1        2.00000       31.96368       11.11658        5.14295
       356         1        2.00000       31.96368       20.64427        0.26893
       357         1        2.00000       31.96368        1.52833        2.70594
       358         1        2.00000       32.24137        9.40142        2.70424
       359         1        2.00000       32.24137       18.98967        5.14125
       360         1        2.00000       32.24137       28.51735        0.26723
       361         1        2.00000       32.51321        7.68314        0.27053
       362         1        2.00000       32.51321       17.27141        2.70755
       363         1        2.00000       32.51321       26.85966        5.14455
       364         1        2.00000       32.77654       15.55135        0.27392
       365         1        2.00000       32.77654        6.02370        5.14795
       366         1        2.00000       32.77654       25.13963        2.71093
       367         1        2.00000       33.03818       13.89330        5.14826
       368         1        2.00000       33.03818        4.30502        2.71125
       369         1        2.00000       33.03818       23.42095        0.27424
       370         1        2.00000       33.30311       12.17675        2.70862
       371         1        2.00000       33.30311       21.76502        5.14564
       372         1        2.00000       33.30311        2.58850        0.27161
       373         1        2.00000       33.57447       10.46097        0.26911
       374         1        2.00000       33.57447       20.04922        2.70613
       375         1        2.00000       33.57447        0.93332        5.14314
       376         1        2.00000       33.84695       18.33224        0.26990
       377         1        2.00000       33.84695       27.92049        2.70692
       378         1        2.00000       33.84695        8.80458        5.14393
       379         1        2.00000       34.11429       16.67403        5.14629
       380         1        2.00000       34.11429       26.20168        0.27228
       381         1        2.00000       34.11429        7.08575        2.70929
       382         1        2.00000       34.37850       24.54355        5.14742
       383         1        2.00000       34.37850        5.36702        0.27340
       384         1        2.00000       34.37850       14.95527        2.71040
       385         1        2.00000       34.64311       22.82606        2.70956
       386         1        2.00000       34.64311        3.71013        5.14658
       387         1        2.00000       34.64311       13.23782        0.27256
       388         1        2.00000       34.91077       21.10941        0.27081
       389         1        2.00000       34.91077        1.99347        2.70782
       390         1        2.00000       34.91077       11.58172        5.14482
       391         1        2.00000       35.18148       19.45321        5.14433
       392         1        2.00000       35.18148        0.27668        0.27030
       393         1        2.00000       35.18148        9.86496        2.70731
       394         1        2.00000       35.45059       17.73543        2.70847
       395         1        2.00000       35.45059       27.32367        5.14548
       396         1        2.00000       35.45059        8.14715        0.27146
       397         1        2.00000       35.71681       16.01704        0.27262
       398         1        2.00000       35.71681       25.60529        2.70964
       399         1        2.00000       35.71681        6.48936        5.14664
       400         1        2.00000       35.98230       23.88736        0.27269
       401         1        2.00000       35.98230        4.77145        2.70970
       402         1        2.00000       35.98230       14.35970        5.14671
       403         1        2.00000       36.24884       22.23072        5.14582
       404         1        2.00000       36.24884        3.05422        0.27179
       405         1        2.00000       36.24884       12.64247        2.70880
       406         1        2.00000       36.51747       20.51376        2.70803
       407         1        2.00000       36.51747        1.39782        5.14504
       408         1        2.00000       36.51747       10.92551        0.27101
       409         1        2.00000       36.78666       18.79637        0.27132
       410         1        2.00000       36.78666       28.38465        2.70833
       411         1        2.00000       36.78666        9.26871        5.14534
       412         1        2.00000       37.05424       17.13903        5.14616
       413         1        2.00000       37.05424       26.66669        0.27214
       414         1        2.00000       37.05424        7.55076        2.70915
       415         1        2.00000       37.32062       15.42107        2.70953
       416         1        2.00000       37.32062       25.00935        5.14655
       417         1        2.00000       37.32062        5.83282        0.27253
       418         1        2.00000       37.58707       23.29179        2.70923
       419         1        2.00000       37.58707        4.17588        5.14624
       420         1        2.00000       37.58707       13.70354        0.27222
       421         1        2.00000       37.85450       21.57454        0.27165
       422         1        2.00000       37.85450        2.45860        2.70866
       423         1        2.00000       37.85450       12.04685        5.14567
       424         1        2.00000       38.12304       19.91779        5.14556
       425         1        2.00000       38.12304        0.74130        0.27154
       426         1        2.00000       38.12304       10.32955        2.70855
       427         1        2.00000       38.39110       18.20018        2.70898
       428         1        2.00000       38.39110       27.78843        5.14599
       429         1        2.00000       38.39110        8.61190        0.27197
       430         1        2.00000       38.65828       16.48236        0.27237
       431         1        2.00000       38.65828       26.07061        2.70938
       432         1        2.00000       38.65828        6.95471        5.14640
       433         1        2.00000       38.92506       24.35296        0.27236
       434         1        2.00000       38.92506        5.23703        2.70937
       435         1        2.00000       38.92506       14.82531        5.14637
       436         1        2.00000       39.19208       22.69611        5.14607
       437         1        2.00000       39.19208        3.51958        0.27204
       438         1        2.00000       39.19208       13.10783        2.70905
       439         1        2.00000       39.45991       20.97869        2.70885
       440         1        2.00000       39.45991        1.86278        5.14586
       441         1        2.00000       39.45991       11.39044        0.27184
       442         1        2.00000       39.72789       19.26115        0.27203
       443         1        2.00000       39.72789        0.14525        2.70904
       444         1        2.00000       39.72789        9.73350        5.14605
       445         1        2.00000       39.99563       17.60410        5.14637
       446         1        2.00000       39.99563       27.13176        0.27234
       447         1        2.00000       39.99563        8.01582        2.70936
       448         1        2.00000       40.26281       15.88645        2.70942
       449         1        2.00000       40.26281       25.47473        5.14644
       450         1        2.00000       40.26281        6.29820        0.27242
       451         1        2.00000       40.52983       23.75720        2.70926
       452         1        2.00000       40.52983       14.16895        0.27224
       453         1        2.00000       40.52983        4.64126        5.14626
       454         1        2.00000       40.79709       22.03969        0.27208
       455         1        2.00000       40.79709        2.92376        2.70909
       456         1        2.00000       40.79709       12.51203        5.14610
       457         1        2.00000       41.06484       20.38272        5.14620
       458         1        2.00000       41.06484        1.20620        0.27218
       459         1        2.00000       41.06484       10.79447        2.70919
       460         1        2.00000       41.33266       18.66513        2.70945
       461         1        2.00000       41.33266       28.25338        5.14646
       462         1        2.00000       41.33266        9.07686        0.27245
       463         1        2.00000       41.60040       16.94757        0.27254
       464         1        2.00000       41.60040       26.53582        2.70955
       465         1        2.00000       41.60040        7.41989        5.14656
       466         1        2.00000       41.86758       15.29066        5.14640
       467         1        2.00000       41.86758       24.81832        0.27238
       468         1        2.00000       41.86758        5.70238        2.70939
       469         1        2.00000       42.13460       23.16137        5.14622
       470         1        2.00000       42.13460        3.98488        0.27220
       471         1        2.00000       42.13460       13.57312        2.70921
       472         1        2.00000       42.40186       21.44375        2.70929
       473         1        2.00000       42.40186        2.32782        5.14629
       474         1        2.00000       42.40186       11.85551        0.27228
       475         1        2.00000       42.66953       19.72608        0.27259
       476         1        2.00000       42.66953        0.61017        2.70960
       477         1        2.00000       42.66953       10.19842        5.14661
       478         1        2.00000       42.93759       18.06914        5.14680
       479         1        2.00000       42.93759       27.59683        0.27277
       480         1        2.00000       42.93759        8.48089        2.70979
       481         1        2.00000       43.20533       16.35175        2.70959
       482         1        2.00000       43.20533       25.94000        5.14660
       483         1        2.00000       43.20533        6.76350        0.27258
       484         1        2.00000       43.47235       24.22255        2.70927
       485         1        2.00000       43.47235        5.10661        5.14629
       486         1        2.00000       43.47235       14.63430        0.27226
       487         1        2.00000       43.73913       22.50490        0.27225
       488         1        2.00000       43.73913        3.38897        2.70926
       489         1        2.00000       43.73913       12.97722        5.14627
       490         1        2.00000       44.00639       20.84768        5.14667
       491         1        2.00000       44.00631        1.67115        0.27265
       492         1        2.00000       44.00631       11.25943        2.70966
       493         1        2.00000       44.27445       19.13003        2.71010
       494         1        2.00000       44.27445       28.71831        5.14711
       495         1        2.00000       44.27445        9.54178        0.27308
       496         1        2.00000       44.54292       17.41273        0.27297
       497         1        2.00000       44.54292       27.00098        2.70998
       498         1        2.00000       44.54292        7.88507        5.14699
       499         1        2.00000       44.81042       15.75604        5.14643
       500         1        2.00000       44.81042       25.28373        0.27240
       501         1        2.00000       44.81042        6.16779        2.70942
       502         1        2.00000       45.07688       23.62675        5.14612
       503         1        2.00000       45.07688        4.45026        0.27209
       504         1        2.00000       45.07688       14.03850        2.70911
       505         1        2.00000       45.34326       21.90882        2.70949
       506         1        2.00000       45.34326        2.79289        5.14651
       507         1        2.00000       45.34326       12.32057        0.27248
       508         1        2.00000       45.61084       20.19086        0.27330
       509         1        2.00000       45.61084        1.07496        2.71032
       510         1        2.00000       45.61084       10.66321        5.14732
       511         1        2.00000       45.87995       18.53410        5.14763
       512         1        2.00000       45.87995       28.06175        0.27361
       513         1        2.00000       45.87995        8.94582        2.71062
       514         1        2.00000       46.14865       16.81710        2.70984
       515         1        2.00000       46.14865       26.40538        5.14685
       516         1        2.00000       46.14865        7.22885        0.27283
       517         1        2.00000       46.41519        5.57222        5.14596
       518         1        2.00000       46.41519       15.09988        0.27193
       519         1        2.00000       46.41519       24.68816        2.70894
       520         1        2.00000       46.68061        3.85429        2.70901
       521         1        2.00000       46.68061       13.44257        5.14602
       522         1        2.00000       46.68061       22.97022        0.27200
       523         1        2.00000       46.94690       11.72418        2.71018
       524         1        2.00000       46.94690        2.13590        0.27317
       525         1        2.00000       46.94690       21.31243        5.14719
       526         1        2.00000       47.21593       10.00637        0.27432
       527         1        2.00000       47.21593        0.47871        5.14834
       528         1        2.00000       47.21593       19.59462        2.71133
       529         1        2.00000       47.48672        8.35020        5.14784
       530         1        2.00000       47.48672       17.87786        0.27382
       531         1        2.00000       47.48672       27.46611        2.71083
       532         1        2.00000       47.75438        6.63351        2.70908
       533         1        2.00000       47.75438       16.22179        5.14610
       534         1        2.00000       47.75438       25.74945        0.27207
       535         1        2.00000       48.01900        4.91603        0.27123
       536         1        2.00000       48.01900       14.50431        2.70824
       537         1        2.00000       48.01900       24.09256        5.14525
       538         1        2.00000       48.28321       12.78555        0.27235
       539         1        2.00000       48.28321        3.25789        5.14637
       540         1        2.00000       48.28321       22.37383        2.70937
       541         1        2.00000       48.55047       11.12734        5.14874
       542         1        2.00000       48.55047        1.53909        2.71173
       543         1        2.00000       48.55047       20.65502        0.27473
       544         1        2.00000       48.82295        9.41036        2.71252
       545         1        2.00000       48.82295       28.52629        0.27552
       546         1        2.00000       48.82295       18.99861        5.14953
       547         1        2.00000       49.09438        7.69458        0.27302
       548         1        2.00000       49.09438       17.28283        2.71003
       549         1        2.00000       49.09438       26.87108        5.14704
       550         1        2.00000       49.35923        6.03862        5.14441
       551         1        2.00000       49.35923       15.56628        0.27039
       552         1        2.00000       49.35923       25.15456        2.70740
       553         1        2.00000       49.62088       13.90822        5.14473
       554         1        2.00000       49.62088        4.31995        2.70772
       555         1        2.00000       49.62088       23.43588        0.27071
       556         1        2.00000       49.88420       12.18819        2.71111
       557         1        2.00000       49.88420        2.59991        0.27410
       558         1        2.00000       49.88420       21.77644        5.14812
       559         1        2.00000       50.15612       10.46991        0.27740
       560         1        2.00000       50.15612        0.94223        5.15142
       561         1        2.00000       50.15612       20.05816        2.71441
       562         1        2.00000       50.43382        8.81531        5.14972
       563         1        2.00000       50.43382       18.34299        0.27571
       564         1        2.00000       50.43382       27.93124        2.71271
       565         1        2.00000       50.70196        7.10037        2.70733
       566         1        2.00000       50.70196       16.68862        5.14435
       567         1        2.00000       50.70196       26.21628        0.27033
       568         1        2.00000       50.96119        5.38305        0.26804
       569         1        2.00000       50.96119       14.97133        2.70506
       570         1        2.00000       50.96119       24.55958        5.14207
       571         1        2.00000       51.21922        3.72267        5.14560
       572         1        2.00000       51.21922       13.25035        0.27158
       573         1        2.00000       51.21922       22.83860        2.70858
       574         1        2.00000       51.48520       11.58913        5.15252
       575         1        2.00000       51.48520        2.00088        2.71551
       576         1        2.00000       51.48520       21.11682        0.27850
       577         1        2.00000       51.76739        9.87363        2.71786
       578         1        2.00000       51.76739        0.28535        0.28085
       579         1        2.00000       51.76739       19.46188        5.15487
       580         1        2.00000       52.04709        8.16165        0.27223
       581         1        2.00000       52.04709       27.33818        5.14625
       582         1        2.00000       52.04709       17.74993        2.70923
       583         1        2.00000       52.30705        6.50769        5.13874
       584         1        2.00000       52.30705       16.03535        0.26473
       585         1        2.00000       52.30705       25.62359        2.70173
       586         1        2.00000       52.55802        4.78684        2.70361
       587         1        2.00000       52.55802       14.37509        5.14063
       588         1        2.00000       52.55802       23.90278        0.26660
       589         1        2.00000       52.81244        3.06118        0.27685
       590         1        2.00000       52.81244       12.64943        2.71387
       591         1        2.00000       52.81244       22.23771        5.15088
       592         1        2.00000       53.09174       10.92997        0.28654
       593         1        2.00000       53.09174        1.40231        5.16056
       594         1        2.00000       53.09174       20.51825        2.72355
       595         1        2.00000       53.39214        9.28004        5.15405
       596         1        2.00000       53.39214       28.39594        2.71704
       597         1        2.00000       53.39214       18.80769        0.28003
       598         1        2.00000       53.66013        7.57003        2.69996
       599         1        2.00000       53.66013       17.15830        5.13696
       600         1        2.00000       53.66013       26.68596        0.26295
       601         1        2.00000       53.90291        5.85520        0.25728
       602         1        2.00000       53.90291       15.44348        2.69429
       603         1        2.00000       53.90291       25.03173        5.13130
       604         1        2.00000       54.14457        4.18631        5.14372
       605         1        2.00000       54.14457       13.71397        0.26970
       606         1        2.00000       54.14457       23.30224        2.70670
       607         1        2.00000       54.40412        2.45596        2.72927
       608         1        2.00000       54.40412       12.04424        5.16627
       609         1        2.00000       54.40412       21.57189        0.29225
       610         1        2.00000       54.71545        0.74233        0.29568
       611         1        2.00000       54.71545       10.33061        2.73269
       612         1        2.00000       54.71545       19.91886        5.16970
       613         1        2.00000       55.02219        8.63207        0.26669
       614         1        2.00000       55.02219       27.80859        5.14071
       615         1        2.00000       55.02219       18.22034        2.70370
       616         1        2.00000       55.26586        6.98455        5.11462
       617         1        2.00000       55.26586       26.10046        2.67761
       618         1        2.00000       55.26586       16.51221        0.24059
       619         1        2.00000       55.48737        5.25489        2.69306
       620         1        2.00000       55.48737       14.84314        5.13006
       621         1        2.00000       55.48737       24.37080        0.25605
       622         1        2.00000       55.71242        3.51943        0.28886
       623         1        2.00000       55.71242       13.10768        2.72587
       624         1        2.00000       55.71242       22.69596        5.16288
       625         1        2.00000       56.01387        1.84564        5.19070
       626         1        2.00000       56.01387       11.37330        0.31668
       627         1        2.00000       56.01387       20.96155        2.75369
       628         1        2.00000       56.38972        0.15895        2.73049
       629         1        2.00000       56.38972        9.74719        5.16750
       630         1        2.00000       56.38972       19.27488        0.29347
       631         1        2.00000       56.65112        8.04780        2.65726
       632         1        2.00000       56.65112       27.16373        0.22025
       633         1        2.00000       56.65112       17.63605        5.09428
       634         1        2.00000       56.84463        6.32585        0.22062
       635         1        2.00000       56.84463       25.50237        5.09464
       636         1        2.00000       56.84463       15.91413        2.65763
       637         1        2.00000       57.04222        4.64798        5.14577
       638         1        2.00000       57.04222       23.76391        2.70875
       639         1        2.00000       57.04222       14.17563        0.27174
       640         1        2.00000       57.27722        2.87017        2.77538
       641         1        2.00000       57.27722       21.98610        0.33837
       642         1        2.00000       57.27722       12.45842        5.21239
       643         1        2.00000       57.65837        1.21622        0.36685
       644         1        2.00000       57.65837       20.39272        5.24087
       645         1        2.00000       57.65837       10.80447        2.80386
       646         1        2.00000       58.07940       28.27167        5.03944
       647         1        2.00000       58.07940        9.09514        0.16543
       648         1        2.00000       58.07940       18.68339        2.60243
       649         1        2.00000       58.25774        7.45396        5.03933
       650         1        2.00000       58.25774       26.56989        2.60232
       651         1        2.00000       58.25774       16.98165        0.16530
       652         1        2.00000       58.39249        5.71877        2.66018
       653         1        2.00000       58.39249       24.83470        0.22317
       654         1        2.00000       58.39249       15.30701        5.09719
       655         1        2.00000       58.55574        3.90301        0.32048
       656         1        2.00000       58.55574       23.07954        5.19450
       657         1        2.00000       58.55574       13.49126        2.75749
       658         1        2.00000       58.87484        2.28029        5.27472
       659         1        2.00000       58.87484       21.39622        2.83770
       660         1        2.00000       58.87484       11.80794        0.40070
       661         1        2.00000       59.68810        0.55442        2.42036
       662         1        2.00000       59.68810       10.14267        4.85737
       663         1        2.00000       59.68810       19.73091        7.29438
       664         1        2.00000       59.73168       27.59416        0.10040
       665         1        2.00000       59.73168        8.47823        2.53740
       666         1        2.00000       59.73168       18.06648        4.97441
       667         1        2.00000       59.75881       25.90443        5.03491
       668         1        2.00000       59.75889        6.72790        0.16089
       669         1        2.00000       59.75889       16.31615        2.59790
       670         1        2.00000       59.88819        4.97313        5.10692
       671         1        2.00000       59.88819       24.08906        2.66991
       672         1        2.00000       59.88819       14.50081        0.23290
       673         1        2.00000       59.99269        3.29609        2.80031
       674         1        2.00000       59.99269       22.41202        0.36330
       675         1        2.00000       59.99269       12.88437        5.23732
       676         1        2.00000       61.26334        1.72759        6.83324
       677         1        2.00000       61.26334       11.25527        1.95922
       678         1        2.00000       61.26334       26.74249        2.53968
       679         1        2.00000       61.26334       28.44637        4.91230
       680         1        2.00000       61.26334       20.84352        4.39623
       681         1        2.00000       61.26334        7.62656        4.97669
       682         1        2.00000       61.26334       25.09249        0.18491
       683         1        2.00000       61.26334        4.35181        0.13796
       684         1        2.00000       61.26334       23.52831        5.01198
       685         1        2.00000       61.26334        5.97656        2.62193
       686         1        2.00000       61.26334        9.26985        0.03829
       687         1        2.00000       61.26334       13.94006        2.57497
       688         1        2.00000       61.26334       17.15424        0.10267
       689         1        2.00000       61.26334       18.85809        2.47530
       690         1        2.00000       61.26334       15.56481        5.05893
       691         1        2.00000       62.53407        3.29609        2.80033
       692         1        2.00000       62.53407       22.41202        0.36331
       693         1        2.00000       62.53407       12.88434        5.23734
       694         1        2.00000       62.63857       24.08906        2.66992
       695         1        2.00000       62.63857        4.97313        5.10693
       696         1        2.00000       62.63857       14.50079        0.23291
       697         1        2.00000       62.76786       25.90443        5.03492
       698         1        2.00000       62.76786        6.72790        0.16090
       699         1        2.00000       62.76786       16.31615        2.59791
       700         1        2.00000       62.79499       27.59416        0.10040
       701         1        2.00000       62.79499        8.47823        2.53741
       702         1        2.00000       62.79499       18.06648        4.97442
       703         1        2.00000       62.83865        0.55439        2.42036
       704         1        2.00000       62.83865       10.14267        4.85738
       705         1        2.00000       62.83865       19.73091        7.29438
       706         1        2.00000       63.65191       21.39619        2.83773
       707         1        2.00000       63.65191        2.28029        5.27474
       708         1        2.00000       63.65191       11.80795        0.40072
       709         1        2.00000       63.97094       23.07951        5.19452
       710         1        2.00000       63.97094        3.90301        0.32051
       711         1        2.00000       63.97094       13.49126        2.75752
       712         1        2.00000       64.13427       24.83467        0.22319
       713         1        2.00000       64.13427        5.71877        2.66020
       714         1        2.00000       64.13427       15.30701        5.09721
       715         1        2.00000       64.26902       26.56989        2.60233
       716         1        2.00000       64.26902        7.45396        5.03935
       717         1        2.00000       64.26902       16.98162        0.16532
       718         1        2.00000       64.44735       28.27164        5.03947
       719         1        2.00000       64.44735        9.09514        0.16545
       720         1        2.00000       64.44735       18.68339        2.60246
       721         1        2.00000       64.86839       20.39272        5.24091
       722         1        2.00000       64.86839        1.21619        0.36688
       723         1        2.00000       64.86839       10.80447        2.80390
       724         1        2.00000       65.24954       21.98608        0.33841
       725         1        2.00000       65.24954        2.87014        2.77541
       726         1        2.00000       65.24954       12.45842        5.21242
       727         1        2.00000       65.48454       23.76388        2.70879
       728         1        2.00000       65.48454        4.64798        5.14580
       729         1        2.00000       65.48454       14.17563        0.27177
       730         1        2.00000       65.68213       25.50237        5.09467
       731         1        2.00000       65.68213        6.32585        0.22065
       732         1        2.00000       65.68213       15.91410        2.65766
       733         1        2.00000       65.87564       27.16370        0.22028
       734         1        2.00000       65.87564       17.63605        5.09431
       735         1        2.00000       65.87564        8.04780        2.65730
       736         1        2.00000       66.13704        0.15895        2.73052
       737         1        2.00000       66.13704       19.27485        0.29351
       738         1        2.00000       66.13704        9.74720        5.16753
       739         1        2.00000       66.51289       20.96155        2.75373
       740         1        2.00000       66.51289        1.84561        5.19074
       741         1        2.00000       66.51289       11.37327        0.31672
       742         1        2.00000       66.81434       22.69593        5.16292
       743         1        2.00000       66.81434        3.51943        0.28890
       744         1        2.00000       66.81434       13.10768        2.72591
       745         1        2.00000       67.03938       24.37080        0.25608
       746         1        2.00000       67.03938        5.25486        2.69310
       747         1        2.00000       67.03938       14.84311        5.13011
       748         1        2.00000       67.26090       26.10046        2.67765
       749         1        2.00000       67.26090       16.51218        0.24064
       750         1        2.00000       67.26090        6.98452        5.11466
       751         1        2.00000       67.50456       27.80856        5.14076
       752         1        2.00000       67.50456       18.22031        2.70374
       753         1        2.00000       67.50456        8.63207        0.26674
       754         1        2.00000       67.81131        0.74233        0.29573
       755         1        2.00000       67.81131       19.91883        5.16975
       756         1        2.00000       67.81131       10.33058        2.73274
       757         1        2.00000       68.12263        2.45596        2.72932
       758         1        2.00000       68.12263       21.57187        0.29230
       759         1        2.00000       68.12263       12.04421        5.16632
       760         1        2.00000       68.38219       23.30221        2.70676
       761         1        2.00000       68.38219        4.18628        5.14377
       762         1        2.00000       68.38219       13.71397        0.26974
       763         1        2.00000       68.62385       25.03170        5.13135
       764         1        2.00000       68.62385       15.44345        2.69433
       765         1        2.00000       68.62385        5.85520        0.25733
       766         1        2.00000       68.86663       26.68593        0.26300
       767         1        2.00000       68.86663       17.15828        5.13702
       768         1        2.00000       68.86663        7.57003        2.70001
       769         1        2.00000       69.13453       28.39594        2.71709
       770         1        2.00000       69.13453       18.80767        0.28008
       771         1        2.00000       69.13461        9.28001        5.15410
       772         1        2.00000       69.43502        1.40229        5.16062
       773         1        2.00000       69.43502       20.51822        2.72360
       774         1        2.00000       69.43502       10.92994        0.28659
       775         1        2.00000       69.71432       22.23768        5.15094
       776         1        2.00000       69.71432        3.06116        0.27692
       777         1        2.00000       69.71432       12.64943        2.71392
       778         1        2.00000       69.96866       23.90275        0.26666
       779         1        2.00000       69.96866       14.37509        5.14068
       780         1        2.00000       69.96866        4.78681        2.70368
       781         1        2.00000       70.21971       25.62357        2.70179
       782         1        2.00000       70.21971       16.03532        0.26478
       783         1        2.00000       70.21971        6.50766        5.13881
       784         1        2.00000       70.47967       27.33815        5.14631
       785         1        2.00000       70.47967       17.74990        2.70929
       786         1        2.00000       70.47967        8.16162        0.27228
       787         1        2.00000       70.75937        0.28532        0.28092
       788         1        2.00000       70.75937       19.46185        5.15493
       789         1        2.00000       70.75937        9.87360        2.71792
       790         1        2.00000       71.04156        2.00086        2.71558
       791         1        2.00000       71.04156       21.11679        0.27856
       792         1        2.00000       71.04156       11.58913        5.15258
       793         1        2.00000       71.30753       22.83857        2.70865
       794         1        2.00000       71.30753       13.25032        0.27163
       795         1        2.00000       71.30753        3.72264        5.14567
       796         1        2.00000       71.56548       24.55955        5.14213
       797         1        2.00000       71.56548       14.97130        2.70512
       798         1        2.00000       71.56548        5.38302        0.26812
       799         1        2.00000       71.82480       26.21625        0.27039
       800         1        2.00000       71.82480       16.68859        5.14441
       801         1        2.00000       71.82480        7.10034        2.70741
       802         1        2.00000       72.09294       27.93122        2.71279
       803         1        2.00000       72.09294       18.34297        0.27576
       804         1        2.00000       72.09294        8.81528        5.14980
       805         1        2.00000       72.37064        0.94220        5.15150
       806         1        2.00000       72.37064       20.05813        2.71448
       807         1        2.00000       72.37064       10.46988        0.27747
       808         1        2.00000       72.64247       21.77641        5.14819
       809         1        2.00000       72.64247       12.18816        2.71118
       810         1        2.00000       72.64247        2.59989        0.27418
       811         1        2.00000       72.90580       23.43585        0.27078
       812         1        2.00000       72.90580       13.90819        5.14480
       813         1        2.00000       72.90580        4.31992        2.70780
       814         1        2.00000       73.16744       25.15453        2.70747
       815         1        2.00000       73.16752        6.03860        5.14449
       816         1        2.00000       73.16752       15.56628        0.27046
       817         1        2.00000       73.43238       26.87105        5.14712
       818         1        2.00000       73.43238       17.28280        2.71010
       819         1        2.00000       73.43238        7.69453        0.27310
       820         1        2.00000       73.70373       28.52623        0.27560
       821         1        2.00000       73.70373       18.99858        5.14961
       822         1        2.00000       73.70373        9.41033        2.71260
       823         1        2.00000       73.97621       11.12731        5.14882
       824         1        2.00000       73.97621       20.65499        0.27479
       825         1        2.00000       73.97621        1.53906        2.71182
       826         1        2.00000       74.24355       12.78552        0.27242
       827         1        2.00000       74.24355       22.37380        2.70944
       828         1        2.00000       74.24355        3.25787        5.14646
       829         1        2.00000       74.50776       14.50428        2.70831
       830         1        2.00000       74.50776       24.09253        5.14533
       831         1        2.00000       74.50776        4.91600        0.27132
       832         1        2.00000       74.77237       16.22176        5.14616
       833         1        2.00000       74.77237       25.74942        0.27215
       834         1        2.00000       74.77237        6.63349        2.70917
       835         1        2.00000       75.04004       17.87783        0.27389
       836         1        2.00000       75.04004       27.46608        2.71092
       837         1        2.00000       75.04004        8.35014        5.14792
       838         1        2.00000       75.31075       19.59459        2.71141
       839         1        2.00000       75.31075        0.47866        5.14844
       840         1        2.00000       75.31075       10.00634        0.27440
       841         1        2.00000       75.57985       11.72412        2.71026
       842         1        2.00000       75.57985       21.31240        5.14727
       843         1        2.00000       75.57985        2.13588        0.27327
       844         1        2.00000       75.84607       13.44251        5.14610
       845         1        2.00000       75.84607       22.97019        0.27208
       846         1        2.00000       75.84607        3.85426        2.70912
       847         1        2.00000       76.11157       15.09985        0.27201
       848         1        2.00000       76.11157       24.68810        2.70903
       849         1        2.00000       76.11157        5.57219        5.14605
       850         1        2.00000       76.37811       16.81708        2.70991
       851         1        2.00000       76.37811       26.40532        5.14694
       852         1        2.00000       76.37811        7.22883        0.27292
       853         1        2.00000       76.64673       18.53407        5.14770
       854         1        2.00000       76.64673       28.06173        0.27371
       855         1        2.00000       76.64673        8.94579        2.71070
       856         1        2.00000       76.91592       20.19084        0.27338
       857         1        2.00000       76.91592        1.07490        2.71043
       858         1        2.00000       76.91592       10.66318        5.14741
       859         1        2.00000       77.18350       12.32052        0.27256
       860         1        2.00000       77.18350       21.90879        2.70957
       861         1        2.00000       77.18350        2.79286        5.14662
       862         1        2.00000       77.44988       14.03848        2.70918
       863         1        2.00000       77.44988       23.62673        5.14621
       864         1        2.00000       77.44988        4.45020        0.27221
       865         1        2.00000       77.71634       15.75601        5.14650
       866         1        2.00000       77.71634       25.28367        0.27250
       867         1        2.00000       77.71634        6.16776        2.70952
       868         1        2.00000       77.98376       17.41270        0.27305
       869         1        2.00000       77.98376       27.00095        2.71008
       870         1        2.00000       77.98376        7.88501        5.14709
       871         1        2.00000       78.25230       19.13000        2.71018
       872         1        2.00000       78.25230       28.71825        5.14723
       873         1        2.00000       78.25230        9.54175        0.27318
       874         1        2.00000       78.52037       11.25940        2.70975
       875         1        2.00000       78.52037       20.84765        5.14675
       876         1        2.00000       78.52037        1.67112        0.27279
       877         1        2.00000       78.78755       12.97719        5.14635
       878         1        2.00000       78.78755       22.50484        0.27234
       879         1        2.00000       78.78755        3.38891        2.70940
       880         1        2.00000       79.05433       14.63427        0.27234
       881         1        2.00000       79.05433       24.22252        2.70937
       882         1        2.00000       79.05433        5.10659        5.14641
       883         1        2.00000       79.32135       16.35172        2.70967
       884         1        2.00000       79.32135       25.93997        5.14670
       885         1        2.00000       79.32143        6.76344        0.27269
       886         1        2.00000       79.58917       18.06911        5.14688
       887         1        2.00000       79.58917       27.59677        0.27289
       888         1        2.00000       79.58917        8.48086        2.70989
       889         1        2.00000       79.85715        0.61012        2.70974
       890         1        2.00000       79.85715       19.72605        0.27267
       891         1        2.00000       79.85715       10.19840        5.14670
       892         1        2.00000       80.12489       11.85545        0.27236
       893         1        2.00000       80.12489       21.44373        2.70937
       894         1        2.00000       80.12489        2.32779        5.14643
       895         2       -2.00000        0.13355       13.60339        6.36482
       896         2       -2.00000        0.13355       23.13105        1.49080
       897         2       -2.00000        0.13355        4.01512        3.92786
       898         2       -2.00000        0.40057       15.26033        1.49096
       899         2       -2.00000        0.40057       24.84858        3.92799
       900         2       -2.00000        0.40057        5.73265        6.36502
       901         2       -2.00000        0.66783       16.97784        3.92813
       902         2       -2.00000        0.66783       26.56609        6.36517
       903         2       -2.00000        0.66783        7.38956        1.49114
       904         2       -2.00000        0.93557       18.69537        6.36505
       905         2       -2.00000        0.93557       28.22303        1.49106
       906         2       -2.00000        0.93557        9.10712        3.92805
       907         2       -2.00000        1.20340       20.35240        1.49076
       908         2       -2.00000        1.20340        1.23646        3.92784
       909         2       -2.00000        1.20340       10.82474        6.36479
       910         2       -2.00000        1.47114       12.48168        1.49067
       911         2       -2.00000        1.47114       22.06996        3.92768
       912         2       -2.00000        1.47106        2.95403        6.36476
       913         2       -2.00000        1.73832       14.19919        3.92784
       914         2       -2.00000        1.73832       23.78746        6.36486
       915         2       -2.00000        1.73832        4.61094        1.49087
       916         2       -2.00000        2.00534       15.91672        6.36502
       917         2       -2.00000        2.00534       25.44438        1.49102
       918         2       -2.00000        2.00534        6.32847        3.92803
       919         2       -2.00000        2.27260       17.57378        1.49092
       920         2       -2.00000        2.27260       27.16203        3.92797
       921         2       -2.00000        2.27260        8.04609        6.36496
       922         2       -2.00000        2.54026       19.29142        3.92763
       923         2       -2.00000        2.54026        0.17549        6.36468
       924         2       -2.00000        2.54026        9.70317        1.49062
       925         2       -2.00000        2.80833       11.42070        3.92744
       926         2       -2.00000        2.80833       21.00895        6.36445
       927         2       -2.00000        2.80833        1.83243        1.49047
       928         2       -2.00000        3.07607       13.13810        6.36465
       929         2       -2.00000        3.07607       22.66575        1.49063
       930         2       -2.00000        3.07607        3.54985        3.92768
       931         2       -2.00000        3.34309       14.79495        1.49094
       932         2       -2.00000        3.34309       24.38323        3.92796
       933         2       -2.00000        3.34309        5.26730        6.36498
       934         2       -2.00000        3.60987       16.51263        3.92796
       935         2       -2.00000        3.60987       26.10088        6.36499
       936         2       -2.00000        3.60987        6.92435        1.49097
       937         2       -2.00000        3.87705       18.23045        6.36457
       938         2       -2.00000        3.87713       27.75810        1.49058
       939         2       -2.00000        3.87705        8.64217        3.92757
       940         2       -2.00000        4.14519       19.88747        1.49013
       941         2       -2.00000        4.14519        0.77154        3.92716
       942         2       -2.00000        4.14519       10.35981        6.36415
       943         2       -2.00000        4.41366       12.01653        1.49024
       944         2       -2.00000        4.41366       21.60478        3.92725
       945         2       -2.00000        4.41366        2.48887        6.36429
       946         2       -2.00000        4.68116       13.73381        3.92781
       947         2       -2.00000        4.68116       23.32205        6.36482
       948         2       -2.00000        4.68116        4.14553        1.49082
       949         2       -2.00000        4.94762       15.45134        6.36512
       950         2       -2.00000        4.94762       24.97900        1.49111
       951         2       -2.00000        4.94762        5.86309        3.92813
       952         2       -2.00000        5.21400       17.10871        1.49071
       953         2       -2.00000        5.21400       26.69696        3.92774
       954         2       -2.00000        5.21400        7.58102        6.36475
       955         2       -2.00000        5.48158       18.82664        3.92692
       956         2       -2.00000        5.48158       28.41489        6.36395
       957         2       -2.00000        5.48158        9.23839        1.48991
       958         2       -2.00000        5.75076       20.54403        6.36362
       959         2       -2.00000        5.75076        1.36750        1.48962
       960         2       -2.00000        5.75076       10.95578        3.92662
       961         2       -2.00000        6.01939       12.67274        6.36440
       962         2       -2.00000        6.01939       22.20040        1.49038
       963         2       -2.00000        6.01939        3.08449        3.92741
       964         2       -2.00000        6.28593        4.80169        6.36530
       965         2       -2.00000        6.28593       23.91762        3.92828
       966         2       -2.00000        6.28593       14.32937        1.49126
       967         2       -2.00000        6.55134        6.45903        1.49120
       968         2       -2.00000        6.55134       25.63556        6.36523
       969         2       -2.00000        6.55134       16.04728        3.92820
       970         2       -2.00000        6.81756        8.17744        3.92705
       971         2       -2.00000        6.81756       17.76569        6.36405
       972         2       -2.00000        6.81756       27.29335        1.49005
       973         2       -2.00000        7.08667        9.89523        6.36292
       974         2       -2.00000        7.08667       19.42291        1.48889
       975         2       -2.00000        7.08667        0.30698        3.92592
       976         2       -2.00000        7.35746       11.55140        1.48940
       977         2       -2.00000        7.35746       21.13965        3.92640
       978         2       -2.00000        7.35746        2.02371        6.36343
       979         2       -2.00000        7.62520        3.67981        1.49114
       980         2       -2.00000        7.62520       13.26805        3.92814
       981         2       -2.00000        7.62520       22.85630        6.36515
       982         2       -2.00000        7.88973        5.39729        3.92897
       983         2       -2.00000        7.88973       14.98554        6.36597
       984         2       -2.00000        7.88973       24.51322        1.49195
       985         2       -2.00000        8.15386        7.11602        6.36486
       986         2       -2.00000        8.15386       16.64370        1.49083
       987         2       -2.00000        8.15386       26.23195        3.92785
       988         2       -2.00000        8.42129        8.77423        1.48850
       989         2       -2.00000        8.42129       18.36251        3.92550
       990         2       -2.00000        8.42129       27.95076        6.36252
       991         2       -2.00000        8.69376       10.49124        3.92473
       992         2       -2.00000        8.69376       20.07952        6.36173
       993         2       -2.00000        8.69376        0.90299        1.48772
       994         2       -2.00000        8.96512       12.20704        6.36421
       995         2       -2.00000        8.96512        2.61877        3.92721
       996         2       -2.00000        8.96512       21.73470        1.49019
       997         2       -2.00000        9.22997        4.33526        6.36682
       998         2       -2.00000        9.22997       13.86294        1.49279
       999         2       -2.00000        9.22997       23.45119        3.92980
      1000         2       -2.00000        9.49161        5.99337        1.49247
      1001         2       -2.00000        9.49161       15.58162        3.92947
      1002         2       -2.00000        9.49161       25.16987        6.36648
      1003         2       -2.00000        9.75494        7.71346        3.92611
      1004         2       -2.00000        9.75494       17.30171        6.36312
      1005         2       -2.00000        9.75494       26.82940        1.48910
      1006         2       -2.00000       10.02670        9.43174        6.35987
      1007         2       -2.00000       10.02670       18.95940        1.48585
      1008         2       -2.00000       10.02670       28.54768        3.92287
      1009         2       -2.00000       10.30455       11.08623        1.48752
      1010         2       -2.00000       10.30455       20.67451        3.92453
      1011         2       -2.00000       10.30455        1.55857        6.36155
      1012         2       -2.00000       10.57286       12.80120        3.92986
      1013         2       -2.00000       10.57286        3.21292        1.49286
      1014         2       -2.00000       10.57286       22.38944        6.36688
      1015         2       -2.00000       10.83193        4.93027        3.93211
      1016         2       -2.00000       10.83193       14.51852        6.36912
      1017         2       -2.00000       10.83193       24.04620        1.49510
      1018         2       -2.00000       11.08980        6.65125        6.36560
      1019         2       -2.00000       11.08980       16.17893        1.49157
      1020         2       -2.00000       11.08980       25.76718        3.92858
      1021         2       -2.00000       11.35602        8.31241        1.48475
      1022         2       -2.00000       11.35602       17.90066        3.92175
      1023         2       -2.00000       11.35602       27.48890        6.35877
      1024         2       -2.00000       11.63829       10.02803        3.91943
      1025         2       -2.00000       11.63837       19.61628        6.35644
      1026         2       -2.00000       11.63837        0.43975        1.48242
      1027         2       -2.00000       11.91799       11.73995        6.36503
      1028         2       -2.00000       11.91799       21.26763        1.49101
      1029         2       -2.00000       11.91799        2.15170        3.92803
      1030         2       -2.00000       12.17771       13.39385        1.49840
      1031         2       -2.00000       12.17771        3.86619        6.37242
      1032         2       -2.00000       12.17771       22.98210        3.93541
      1033         2       -2.00000       12.42884        5.52648        1.49651
      1034         2       -2.00000       12.42884       15.11473        3.93352
      1035         2       -2.00000       12.42884       24.70297        6.37053
      1036         2       -2.00000       12.68301        7.25225        3.92333
      1037         2       -2.00000       12.68301       16.84053        6.36034
      1038         2       -2.00000       12.68301       26.36818        1.48633
      1039         2       -2.00000       12.96191        8.97177        6.35084
      1040         2       -2.00000       12.96191       18.49943        1.47682
      1041         2       -2.00000       12.96191       28.08770        3.91383
      1042         2       -2.00000       13.26296       10.62145        1.48329
      1043         2       -2.00000       13.26296       20.20969        3.92030
      1044         2       -2.00000       13.26296        1.09376        6.35732
      1045         2       -2.00000       13.53127       12.33151        3.93714
      1046         2       -2.00000       13.53127        2.74326        1.50013
      1047         2       -2.00000       13.53127       21.91979        6.37415
      1048         2       -2.00000       13.77357       14.04631        6.37974
      1049         2       -2.00000       13.77357        4.45803        3.94273
      1050         2       -2.00000       13.77357       23.57396        1.50571
      1051         2       -2.00000       14.01482        6.18760        6.36744
      1052         2       -2.00000       14.01482       15.71526        1.49342
      1053         2       -2.00000       14.01482       25.30351        3.93043
      1054         2       -2.00000       14.27534        7.85716        1.47104
      1055         2       -2.00000       14.27534       17.44541        3.90805
      1056         2       -2.00000       14.27534       27.03369        6.34506
      1057         2       -2.00000       14.58667        9.57105        3.90498
      1058         2       -2.00000       14.58667       19.15933        6.34199
      1059         2       -2.00000       14.58667       28.68698        1.46797
      1060         2       -2.00000       14.89341       11.26970        6.37047
      1061         2       -2.00000       14.89341       20.79736        1.49644
      1062         2       -2.00000       14.89341        1.68143        3.93345
      1063         2       -2.00000       15.13620       12.91678        1.52232
      1064         2       -2.00000       15.13620        3.38913        6.39635
      1065         2       -2.00000       15.13620       22.50503        3.95933
      1066         2       -2.00000       15.35843        5.05874        1.50680
      1067         2       -2.00000       15.35843       14.64699        3.94380
      1068         2       -2.00000       15.35843       24.23527        6.38081
      1069         2       -2.00000       15.58291        6.79337        3.91164
      1070         2       -2.00000       15.58291       16.38162        6.34865
      1071         2       -2.00000       15.58291       25.90928        1.47463
      1072         2       -2.00000       15.88244        8.52862        6.32148
      1073         2       -2.00000       15.88244       18.05628        1.44746
      1074         2       -2.00000       15.88244       27.64453        3.88448
      1075         2       -2.00000       16.26070       10.15423        1.46952
      1076         2       -2.00000       16.26070       19.74251        3.90653
      1077         2       -2.00000       16.26070        0.62657        6.34354
      1078         2       -2.00000       16.52282       11.85411        3.97966
      1079         2       -2.00000       16.52282        2.26586        1.54265
      1080         2       -2.00000       16.52282       21.44239        6.41667
      1081         2       -2.00000       16.71560       13.57577        6.41614
      1082         2       -2.00000       16.71560       23.10346        1.54212
      1083         2       -2.00000       16.71560        3.98752        3.97913
      1084         2       -2.00000       16.91208        5.72444        6.36524
      1085         2       -2.00000       16.91208       15.25210        1.49122
      1086         2       -2.00000       16.91208       24.84038        3.92822
      1087         2       -2.00000       17.15012        7.44305        1.42655
      1088         2       -2.00000       17.15012       17.03130        3.86356
      1089         2       -2.00000       17.15012       26.61955        6.30057
      1090         2       -2.00000       17.52854        9.09604        3.83104
      1091         2       -2.00000       17.52854       28.21198        1.39403
      1092         2       -2.00000       17.52854       18.68429        6.26805
      1093         2       -2.00000       17.95126       20.33480        1.59826
      1094         2       -2.00000       17.95118       10.80712        6.47228
      1095         2       -2.00000       17.95126        1.21887        4.03527
      1096         2       -2.00000       18.12783       22.03620        4.03485
      1097         2       -2.00000       18.12783       12.44795        1.59783
      1098         2       -2.00000       18.12783        2.92027        6.47186
      1099         2       -2.00000       18.26435       14.18398        3.97692
      1100         2       -2.00000       18.26435       23.77226        6.41392
      1101         2       -2.00000       18.26435        4.59573        1.53991
      1102         2       -2.00000       18.42864       15.99930        6.31572
      1103         2       -2.00000       18.42864        6.41102        3.87871
      1104         2       -2.00000       18.42864       25.52695        1.44171
      1105         2       -2.00000       18.73419        8.09178        6.23552
      1106         2       -2.00000       18.73419       27.20771        3.79851
      1107         2       -2.00000       18.73419       17.61943        1.36150
      1108         2       -2.00000       19.56117       19.35086        4.21763
      1109         2       -2.00000       19.56117        0.23496        6.65465
      1110         2       -2.00000       19.56117        9.76261        1.78062
      1111         2       -2.00000       19.60443       21.01107        6.53672
      1112         2       -2.00000       19.60443        1.83454        1.66270
      1113         2       -2.00000       19.60443       11.42279        4.09971
      1114         2       -2.00000       19.62971       22.70066        1.60188
      1115         2       -2.00000       19.62971       13.17298        6.47589
      1116         2       -2.00000       19.62971        3.58473        4.03888
      1117         2       -2.00000       19.75844       14.92806        1.52941
      1118         2       -2.00000       19.75844       24.51631        3.96642
      1119         2       -2.00000       19.75844        5.40037        6.40343
      1120         2       -2.00000       19.86583        7.02084        1.39170
      1121         2       -2.00000       19.86583       16.60909        3.82871
      1122         2       -2.00000       19.86583       26.19734        6.26572
      1123         2       -2.00000       21.13408       18.22228        7.14902
      1124         2       -2.00000       21.13408       27.74994        2.27500
      1125         2       -2.00000       21.13408       21.86424        4.09826
      1126         2       -2.00000       21.13408        8.63403        4.71201
      1127         2       -2.00000       21.13408       20.15718        1.73024
      1128         2       -2.00000       21.13408        2.74831        6.53527
      1129         2       -2.00000       21.13408        1.04125        4.16724
      1130         2       -2.00000       21.13408       23.51509        6.45154
      1131         2       -2.00000       21.13408        5.95782        4.06717
      1132         2       -2.00000       21.13408       15.54610        6.50418
      1133         2       -2.00000       21.13408        4.33856        1.57752
      1134         2       -2.00000       21.13408       25.07375        1.63016
      1135         2       -2.00000       21.13408       13.92681        4.01452
      1136         2       -2.00000       21.13408       10.62953        6.60426
      1137         2       -2.00000       21.13408       12.27599        1.66125
      1138         2       -2.00000       22.40240        7.02084        1.39168
      1139         2       -2.00000       22.40240       16.60909        3.82869
      1140         2       -2.00000       22.40240       26.19736        6.26571
      1141         2       -2.00000       22.50979       24.51631        3.96641
      1142         2       -2.00000       22.50979       14.92806        1.52939
      1143         2       -2.00000       22.50979        5.40040        6.40342
      1144         2       -2.00000       22.63844       22.70066        1.60187
      1145         2       -2.00000       22.63844        3.58473        4.03888
      1146         2       -2.00000       22.63844       13.17300        6.47589
      1147         2       -2.00000       22.66380       21.01107        6.53671
      1148         2       -2.00000       22.66380        1.83454        1.66269
      1149         2       -2.00000       22.66380       11.42282        4.09971
      1150         2       -2.00000       22.70706       19.35089        4.21763
      1151         2       -2.00000       22.70706        0.23496        6.65464
      1152         2       -2.00000       22.70706        9.76261        1.78062
      1153         2       -2.00000       23.53405        8.09178        6.23549
      1154         2       -2.00000       23.53405       27.20771        3.79848
      1155         2       -2.00000       23.53405       17.61946        1.36147
      1156         2       -2.00000       23.83959       25.52695        1.44168
      1157         2       -2.00000       23.83959       15.99930        6.31570
      1158         2       -2.00000       23.83959        6.41105        3.87869
      1159         2       -2.00000       24.00388       23.77226        6.41391
      1160         2       -2.00000       24.00388       14.18401        3.97689
      1161         2       -2.00000       24.00388        4.59573        1.53989
      1162         2       -2.00000       24.14032       22.03620        4.03483
      1163         2       -2.00000       24.14032        2.92030        6.47184
      1164         2       -2.00000       24.14032       12.44795        1.59782
      1165         2       -2.00000       24.31697       20.33480        1.59824
      1166         2       -2.00000       24.31697        1.21887        4.03524
      1167         2       -2.00000       24.31697       10.80715        6.47226
      1168         2       -2.00000       24.73969        9.09604        3.83100
      1169         2       -2.00000       24.73969       28.21198        1.39399
      1170         2       -2.00000       24.73969       18.68432        6.26802
      1171         2       -2.00000       25.11811        7.44305        1.42651
      1172         2       -2.00000       25.11811       26.61958        6.30054
      1173         2       -2.00000       25.11811       17.03130        3.86353
      1174         2       -2.00000       25.35616       24.84038        3.92820
      1175         2       -2.00000       25.35616       15.25213        1.49119
      1176         2       -2.00000       25.35616        5.72444        6.36521
      1177         2       -2.00000       25.55263       23.10346        1.54209
      1178         2       -2.00000       25.55263       13.57580        6.41612
      1179         2       -2.00000       25.55263        3.98752        3.97910
      1180         2       -2.00000       25.74541       11.85414        3.97963
      1181         2       -2.00000       25.74541       21.44239        6.41664
      1182         2       -2.00000       25.74541        2.26586        1.54262
      1183         2       -2.00000       26.00745       10.15426        1.46949
      1184         2       -2.00000       26.00745        0.62660        6.34351
      1185         2       -2.00000       26.00745       19.74251        3.90650
      1186         2       -2.00000       26.38579        8.52862        6.32145
      1187         2       -2.00000       26.38579       27.64456        3.88444
      1188         2       -2.00000       26.38579       18.05631        1.44742
      1189         2       -2.00000       26.68532        6.79337        3.91160
      1190         2       -2.00000       26.68532       16.38165        6.34861
      1191         2       -2.00000       26.68532       25.90931        1.47459
      1192         2       -2.00000       26.90980       14.64702        3.94377
      1193         2       -2.00000       26.90980       24.23527        6.38078
      1194         2       -2.00000       26.90980        5.05877        1.50676
      1195         2       -2.00000       27.13204       12.91681        1.52229
      1196         2       -2.00000       27.13204       22.50506        3.95930
      1197         2       -2.00000       27.13204        3.38913        6.39630
      1198         2       -2.00000       27.37482       11.26970        6.37042
      1199         2       -2.00000       27.37482       20.79736        1.49640
      1200         2       -2.00000       27.37482        1.68145        3.93342
      1201         2       -2.00000       27.68157        9.57108        3.90494
      1202         2       -2.00000       27.68157       28.68701        1.46793
      1203         2       -2.00000       27.68157       19.15933        6.34195
      1204         2       -2.00000       27.99281        7.85716        1.47099
      1205         2       -2.00000       27.99281       17.44544        3.90800
      1206         2       -2.00000       27.99281       27.03369        6.34502
      1207         2       -2.00000       28.25333        6.18760        6.36740
      1208         2       -2.00000       28.25333       15.71529        1.49337
      1209         2       -2.00000       28.25333       25.30354        3.93039
      1210         2       -2.00000       28.49467       14.04631        6.37969
      1211         2       -2.00000       28.49467        4.45806        3.94268
      1212         2       -2.00000       28.49467       23.57396        1.50567
      1213         2       -2.00000       28.73697       12.33154        3.93709
      1214         2       -2.00000       28.73697       21.91979        6.37410
      1215         2       -2.00000       28.73697        2.74329        1.50008
      1216         2       -2.00000       29.00527       10.62144        1.48324
      1217         2       -2.00000       29.00527       20.20972        3.92026
      1218         2       -2.00000       29.00527        1.09379        6.35726
      1219         2       -2.00000       29.30632        8.97180        6.35079
      1220         2       -2.00000       29.30632       18.49946        1.47677
      1221         2       -2.00000       29.30632       28.08770        3.91379
      1222         2       -2.00000       29.58522        7.25228        3.92328
      1223         2       -2.00000       29.58522       16.84053        6.36030
      1224         2       -2.00000       29.58522       26.36821        1.48627
      1225         2       -2.00000       29.83940       15.11475        3.93347
      1226         2       -2.00000       29.83940        5.52650        1.49646
      1227         2       -2.00000       29.83940       24.70300        6.37047
      1228         2       -2.00000       30.09053       13.39388        1.49834
      1229         2       -2.00000       30.09053       22.98213        3.93535
      1230         2       -2.00000       30.09053        3.86619        6.37237
      1231         2       -2.00000       30.35024       11.73998        6.36498
      1232         2       -2.00000       30.35024       21.26766        1.49095
      1233         2       -2.00000       30.35024        2.15173        3.92797
      1234         2       -2.00000       30.62986       10.02803        3.91937
      1235         2       -2.00000       30.62986       19.61630        6.35639
      1236         2       -2.00000       30.62986        0.43978        1.48236
      1237         2       -2.00000       30.91213        8.31241        1.48469
      1238         2       -2.00000       30.91213       17.90068        3.92170
      1239         2       -2.00000       30.91213       27.48893        6.35871
      1240         2       -2.00000       31.17843       16.17896        1.49152
      1241         2       -2.00000       31.17843        6.65127        6.36554
      1242         2       -2.00000       31.17843       25.76721        3.92852
      1243         2       -2.00000       31.43630       14.51855        6.36906
      1244         2       -2.00000       31.43630        4.93030        3.93205
      1245         2       -2.00000       31.43630       24.04623        1.49504
      1246         2       -2.00000       31.69538       12.80119        3.92980
      1247         2       -2.00000       31.69538       22.38947        6.36682
      1248         2       -2.00000       31.69538        3.21295        1.49280
      1249         2       -2.00000       31.96360       11.08626        1.48746
      1250         2       -2.00000       31.96360       20.67454        3.92447
      1251         2       -2.00000       31.96360        1.55860        6.36148
      1252         2       -2.00000       32.24153        9.43177        6.35981
      1253         2       -2.00000       32.24153       18.95943        1.48578
      1254         2       -2.00000       32.24153       28.54771        3.92280
      1255         2       -2.00000       32.51329       17.30174        6.36306
      1256         2       -2.00000       32.51329        7.71349        3.92605
      1257         2       -2.00000       32.51329       26.82940        1.48904
      1258         2       -2.00000       32.77654       15.58165        3.92941
      1259         2       -2.00000       32.77654        5.99340        1.49239
      1260         2       -2.00000       32.77654       25.16990        6.36642
      1261         2       -2.00000       33.03826       13.86297        1.49272
      1262         2       -2.00000       33.03826        4.33529        6.36675
      1263         2       -2.00000       33.03826       23.45122        3.92974
      1264         2       -2.00000       33.30303       12.20707        6.36414
      1265         2       -2.00000       33.30303       21.73473        1.49013
      1266         2       -2.00000       33.30303        2.61879        3.92714
      1267         2       -2.00000       33.57439       10.49127        3.92466
      1268         2       -2.00000       33.57439       20.07955        6.36167
      1269         2       -2.00000       33.57439        0.90302        1.48765
      1270         2       -2.00000       33.84695       18.36254        3.92543
      1271         2       -2.00000       33.84695       27.95079        6.36245
      1272         2       -2.00000       33.84695        8.77426        1.48842
      1273         2       -2.00000       34.11429       16.64373        1.49076
      1274         2       -2.00000       34.11429       26.23198        3.92778
      1275         2       -2.00000       34.11429        7.11605        6.36479
      1276         2       -2.00000       34.37850       24.51325        1.49188
      1277         2       -2.00000       34.37850        5.39732        3.92890
      1278         2       -2.00000       34.37850       14.98557        6.36591
      1279         2       -2.00000       34.64303       22.85633        6.36507
      1280         2       -2.00000       34.64303        3.67983        1.49106
      1281         2       -2.00000       34.64303       13.26808        3.92806
      1282         2       -2.00000       34.91077       21.13967        3.92633
      1283         2       -2.00000       34.91077        2.02377        6.36335
      1284         2       -2.00000       34.91077       11.55142        1.48932
      1285         2       -2.00000       35.18157       19.42294        1.48883
      1286         2       -2.00000       35.18157        0.30701        3.92583
      1287         2       -2.00000       35.18157        9.89526        6.36284
      1288         2       -2.00000       35.45059       17.76572        6.36398
      1289         2       -2.00000       35.45059       27.29338        1.48996
      1290         2       -2.00000       35.45059        8.17747        3.92697
      1291         2       -2.00000       35.71681       16.04734        3.92813
      1292         2       -2.00000       35.71681       25.63559        6.36514
      1293         2       -2.00000       35.71681        6.45906        1.49112
      1294         2       -2.00000       35.98230       23.91765        3.92820
      1295         2       -2.00000       35.98230        4.80172        6.36521
      1296         2       -2.00000       35.98230       14.32940        1.49119
      1297         2       -2.00000       36.24876       22.20043        1.49030
      1298         2       -2.00000       36.24876        3.08452        3.92731
      1299         2       -2.00000       36.24876       12.67277        6.36433
      1300         2       -2.00000       36.51747       20.54405        6.36355
      1301         2       -2.00000       36.51747        1.36753        1.48953
      1302         2       -2.00000       36.51747       10.95580        3.92654
      1303         2       -2.00000       36.78666       18.82667        3.92684
      1304         2       -2.00000       36.78666       28.41494        6.36385
      1305         2       -2.00000       36.78666        9.23842        1.48983
      1306         2       -2.00000       37.05424       17.10874        1.49064
      1307         2       -2.00000       37.05424       26.69699        3.92765
      1308         2       -2.00000       37.05424        7.58105        6.36466
      1309         2       -2.00000       37.32062       15.45137        6.36504
      1310         2       -2.00000       37.32062       24.97905        1.49103
      1311         2       -2.00000       37.32062        5.86312        3.92803
      1312         2       -2.00000       37.58707       23.32208        6.36474
      1313         2       -2.00000       37.58707        4.14556        1.49072
      1314         2       -2.00000       37.58707       13.73383        3.92773
      1315         2       -2.00000       37.85450       21.60483        3.92717
      1316         2       -2.00000       37.85450        2.48890        6.36418
      1317         2       -2.00000       37.85450       12.01655        1.49016
      1318         2       -2.00000       38.12304       19.88750        1.49005
      1319         2       -2.00000       38.12304        0.77159        3.92705
      1320         2       -2.00000       38.12304       10.35984        6.36407
      1321         2       -2.00000       38.39110       18.23048        6.36449
      1322         2       -2.00000       38.39110       27.75813        1.49048
      1323         2       -2.00000       38.39110        8.64220        3.92749
      1324         2       -2.00000       38.65828       16.51266        3.92788
      1325         2       -2.00000       38.65828       26.10091        6.36490
      1326         2       -2.00000       38.65828        6.92441        1.49087
      1327         2       -2.00000       38.92506       24.38326        3.92787
      1328         2       -2.00000       38.92506        5.26733        6.36488
      1329         2       -2.00000       38.92506       14.79498        1.49086
      1330         2       -2.00000       39.19208       22.66581        1.49055
      1331         2       -2.00000       39.19208        3.54988        3.92756
      1332         2       -2.00000       39.19208       13.13812        6.36457
      1333         2       -2.00000       39.45983       21.00898        6.36437
      1334         2       -2.00000       39.45983        1.83248        1.49035
      1335         2       -2.00000       39.45983       11.42073        3.92736
      1336         2       -2.00000       39.72789       19.29145        3.92754
      1337         2       -2.00000       39.72789        0.17554        6.36456
      1338         2       -2.00000       39.72789        9.70320        1.49054
      1339         2       -2.00000       39.99563       17.57380        1.49085
      1340         2       -2.00000       39.99563       27.16205        3.92786
      1341         2       -2.00000       39.99563        8.04612        6.36487
      1342         2       -2.00000       40.26281       15.91675        6.36494
      1343         2       -2.00000       40.26281       25.44443        1.49092
      1344         2       -2.00000       40.26281        6.32850        3.92793
      1345         2       -2.00000       40.52983       23.78749        6.36477
      1346         2       -2.00000       40.52983       14.19922        3.92776
      1347         2       -2.00000       40.52983        4.61097        1.49075
      1348         2       -2.00000       40.79709       22.06999        3.92760
      1349         2       -2.00000       40.79709        2.95405        6.36461
      1350         2       -2.00000       40.79709       12.48174        1.49059
      1351         2       -2.00000       41.06484       20.35243        1.49068
      1352         2       -2.00000       41.06484        1.23649        3.92769
      1353         2       -2.00000       41.06484       10.82477        6.36471
      1354         2       -2.00000       41.33266       18.69543        6.36497
      1355         2       -2.00000       41.33266       28.22309        1.49095
      1356         2       -2.00000       41.33266        9.10715        3.92795
      1357         2       -2.00000       41.60040       16.97787        3.92806
      1358         2       -2.00000       41.60040       26.56612        6.36506
      1359         2       -2.00000       41.60040        7.38959        1.49104
      1360         2       -2.00000       41.86758       15.26036        1.49088
      1361         2       -2.00000       41.86758       24.84861        3.92790
      1362         2       -2.00000       41.86758        5.73268        6.36490
      1363         2       -2.00000       42.13460       23.13108        1.49071
      1364         2       -2.00000       42.13460        4.01517        3.92772
      1365         2       -2.00000       42.13460       13.60342        6.36473
      1366         2       -2.00000       42.40186       21.47405        6.36480
      1367         2       -2.00000       42.40186        2.29752        1.49079
      1368         2       -2.00000       42.40186       11.88580        3.92779
      1369         2       -2.00000       42.66953       19.75638        3.92810
      1370         2       -2.00000       42.66953        0.64047        6.36512
      1371         2       -2.00000       42.66953       10.16813        1.49109
      1372         2       -2.00000       42.93759       18.03884        1.49128
      1373         2       -2.00000       42.93759       27.62712        3.92829
      1374         2       -2.00000       42.93759        8.51119        6.36530
      1375         2       -2.00000       43.20533       16.38205        6.36510
      1376         2       -2.00000       43.20533       25.90970        1.49108
      1377         2       -2.00000       43.20533        6.79380        3.92809
      1378         2       -2.00000       43.47235       24.25285        6.36479
      1379         2       -2.00000       43.47235        5.07632        1.49077
      1380         2       -2.00000       43.47235       14.66460        3.92779
      1381         2       -2.00000       43.73913       22.53520        3.92777
      1382         2       -2.00000       43.73913        3.41926        6.36478
      1383         2       -2.00000       43.73913       12.94692        1.49076
      1384         2       -2.00000       44.00631       20.81738        1.49116
      1385         2       -2.00000       44.00631        1.70145        3.92817
      1386         2       -2.00000       44.00631       11.28972        6.36517
      1387         2       -2.00000       44.27445       19.16033        6.36561
      1388         2       -2.00000       44.27445       28.68801        1.49158
      1389         2       -2.00000       44.27445        9.57208        3.92860
      1390         2       -2.00000       44.54292       17.44302        3.92848
      1391         2       -2.00000       44.54292       27.03127        6.36550
      1392         2       -2.00000       44.54292        7.85477        1.49147
      1393         2       -2.00000       44.81042       15.72574        1.49091
      1394         2       -2.00000       44.81042       25.31402        3.92792
      1395         2       -2.00000       44.81042        6.19809        6.36493
      1396         2       -2.00000       45.07688       23.59646        1.49061
      1397         2       -2.00000       45.07688        4.48055        3.92762
      1398         2       -2.00000       45.07688       14.06880        6.36463
      1399         2       -2.00000       45.34326       21.93912        6.36501
      1400         2       -2.00000       45.34326        2.76259        1.49099
      1401         2       -2.00000       45.34326       12.35087        3.92801
      1402         2       -2.00000       45.61084       20.22116        3.92882
      1403         2       -2.00000       45.61084        1.10526        6.36583
      1404         2       -2.00000       45.61084       10.63291        1.49180
      1405         2       -2.00000       45.88003       18.50380        1.49210
      1406         2       -2.00000       45.88003       28.09205        3.92912
      1407         2       -2.00000       45.88003        8.97612        6.36612
      1408         2       -2.00000       46.14865       16.84740        6.36535
      1409         2       -2.00000       46.14865       26.37506        1.49133
      1410         2       -2.00000       46.14865        7.25915        3.92834
      1411         2       -2.00000       46.41519        5.54193        1.49045
      1412         2       -2.00000       46.41519       15.13020        3.92746
      1413         2       -2.00000       46.41519       24.71845        6.36447
      1414         2       -2.00000       46.68061       13.41227        1.49051
      1415         2       -2.00000       46.68061        3.88458        6.36454
      1416         2       -2.00000       46.68061       23.00052        3.92753
      1417         2       -2.00000       46.94682       11.75445        6.36569
      1418         2       -2.00000       46.94682        2.16620        3.92869
      1419         2       -2.00000       46.94682       21.28210        1.49168
      1420         2       -2.00000       47.21593       10.03664        3.92983
      1421         2       -2.00000       47.21593        0.44839        1.49281
      1422         2       -2.00000       47.21593       19.62492        6.36683
      1423         2       -2.00000       47.48672        8.31990        1.49231
      1424         2       -2.00000       47.48672       17.90815        3.92932
      1425         2       -2.00000       47.48672       27.49643        6.36634
      1426         2       -2.00000       47.75446        6.66384        6.36460
      1427         2       -2.00000       47.75446       16.19150        1.49058
      1428         2       -2.00000       47.75446       25.77974        3.92760
      1429         2       -2.00000       48.01900        4.94633        3.92676
      1430         2       -2.00000       48.01900       14.53461        6.36378
      1431         2       -2.00000       48.01900       24.06226        1.48975
      1432         2       -2.00000       48.28313       12.81585        3.92788
      1433         2       -2.00000       48.28313        3.22760        1.49087
      1434         2       -2.00000       48.28313       22.40412        6.36490
      1435         2       -2.00000       48.55055       11.09707        1.49321
      1436         2       -2.00000       48.55055        1.56938        6.36724
      1437         2       -2.00000       48.55055       20.68532        3.93023
      1438         2       -2.00000       48.82303        9.44065        6.36801
      1439         2       -2.00000       48.82303       28.55656        3.93100
      1440         2       -2.00000       48.82303       18.96831        1.49399
      1441         2       -2.00000       49.09438        7.72485        3.92852
      1442         2       -2.00000       49.09438       17.31313        6.36554
      1443         2       -2.00000       49.09438       26.84078        1.49152
      1444         2       -2.00000       49.35923        6.00836        1.48891
      1445         2       -2.00000       49.35923       15.59661        3.92593
      1446         2       -2.00000       49.35923       25.18488        6.36294
      1447         2       -2.00000       49.62088        4.35027        6.36327
      1448         2       -2.00000       49.62088       13.87793        1.48924
      1449         2       -2.00000       49.62088       23.46618        3.92626
      1450         2       -2.00000       49.88420       12.21843        6.36663
      1451         2       -2.00000       49.88420        2.63018        3.92961
      1452         2       -2.00000       49.88420       21.74609        1.49261
      1453         2       -2.00000       50.15596       10.50015        3.93287
      1454         2       -2.00000       50.15596        0.91187        1.49586
      1455         2       -2.00000       50.15596       20.08840        6.36988
      1456         2       -2.00000       50.43382        8.78504        1.49418
      1457         2       -2.00000       50.43382       18.37332        3.93119
      1458         2       -2.00000       50.43382       27.96157        6.36820
      1459         2       -2.00000       50.70212        7.13070        6.36287
      1460         2       -2.00000       50.70212       16.65838        1.48885
      1461         2       -2.00000       50.70212       26.24663        3.92586
      1462         2       -2.00000       50.96119        5.41335        3.92362
      1463         2       -2.00000       50.96119       15.00162        6.36063
      1464         2       -2.00000       50.96119       24.52928        1.48660
      1465         2       -2.00000       51.21906        3.69237        1.49013
      1466         2       -2.00000       51.21906       13.28062        3.92714
      1467         2       -2.00000       51.21906       22.86890        6.36415
      1468         2       -2.00000       51.48528       11.55889        1.49696
      1469         2       -2.00000       51.48528        2.03124        6.37098
      1470         2       -2.00000       51.48528       21.14717        3.93396
      1471         2       -2.00000       51.76763        9.90387        6.37330
      1472         2       -2.00000       51.76763        0.31562        3.93630
      1473         2       -2.00000       51.76763       19.43155        1.49928
      1474         2       -2.00000       52.04725        8.19192        3.92771
      1475         2       -2.00000       52.04725       27.30785        1.49069
      1476         2       -2.00000       52.04725       17.78019        6.36471
      1477         2       -2.00000       52.30697        6.47745        1.48331
      1478         2       -2.00000       52.30697       16.06570        3.92031
      1479         2       -2.00000       52.30697       25.65398        6.35732
      1480         2       -2.00000       52.55810        4.81717        6.35922
      1481         2       -2.00000       52.55810       14.34482        1.48519
      1482         2       -2.00000       52.55810       23.93307        3.92221
      1483         2       -2.00000       52.81228        3.09137        3.93238
      1484         2       -2.00000       52.81228       12.67964        6.36940
      1485         2       -2.00000       52.81228       22.20730        1.49538
      1486         2       -2.00000       53.09117       10.96012        3.94189
      1487         2       -2.00000       53.09117        1.37187        1.50488
      1488         2       -2.00000       53.09117       20.54837        6.37890
      1489         2       -2.00000       53.39222        9.24986        1.49841
      1490         2       -2.00000       53.39222       28.42638        6.37243
      1491         2       -2.00000       53.39222       18.83810        3.93542
      1492         2       -2.00000       53.66053        7.60038        6.35559
      1493         2       -2.00000       53.66053       17.12804        1.48157
      1494         2       -2.00000       53.66053       26.71629        3.91858
      1495         2       -2.00000       53.90283        5.88559        3.91300
      1496         2       -2.00000       53.90283       15.47386        6.35000
      1497         2       -2.00000       53.90283       25.00152        1.47598
      1498         2       -2.00000       54.14409        4.15604        1.48828
      1499         2       -2.00000       54.14409       13.74429        3.92529
      1500         2       -2.00000       54.14409       23.33257        6.36230
      1501         2       -2.00000       54.40461        2.48648        6.38468
      1502         2       -2.00000       54.40461       12.01414        1.51066
      1503         2       -2.00000       54.40461       21.60239        3.94767
      1504         2       -2.00000       54.71593        0.77256        3.95074
      1505         2       -2.00000       54.71593       10.36081        6.38775
      1506         2       -2.00000       54.71593       19.88850        1.51373
      1507         2       -2.00000       55.02268        8.66219        3.92227
      1508         2       -2.00000       55.02268       27.77812        1.48525
      1509         2       -2.00000       55.02268       18.25047        6.35927
      1510         2       -2.00000       55.26546        6.95452        1.45938
      1511         2       -2.00000       55.26546       26.13104        6.33339
      1512         2       -2.00000       55.26546       16.54277        3.89639
      1513         2       -2.00000       55.48769        5.28490        6.34892
      1514         2       -2.00000       55.48769       24.40081        3.91191
      1515         2       -2.00000       55.48769       14.81256        1.47491
      1516         2       -2.00000       55.71218        3.55027        3.94408
      1517         2       -2.00000       55.71218       13.13852        6.38109
      1518         2       -2.00000       55.71218       22.66618        1.50707
      1519         2       -2.00000       56.01170        1.81502        1.53423
      1520         2       -2.00000       56.01170       11.40327        3.97125
      1521         2       -2.00000       56.01170       20.99152        6.40826
      1522         2       -2.00000       56.38996        0.18939        6.38619
      1523         2       -2.00000       56.38996        9.71704        1.51218
      1524         2       -2.00000       56.38996       19.30532        3.94919
      1525         2       -2.00000       56.65209        8.07778        6.31307
      1526         2       -2.00000       56.65209       27.19369        3.87606
      1527         2       -2.00000       56.65209       17.60544        1.43905
      1528         2       -2.00000       56.84487        6.35609        3.87659
      1529         2       -2.00000       56.84487       25.47202        1.43958
      1530         2       -2.00000       56.84487       15.94437        6.31360
      1531         2       -2.00000       57.04134        4.61920        1.49048
      1532         2       -2.00000       57.04134       23.79570        6.36450
      1533         2       -2.00000       57.04134       14.20745        3.92749
      1534         2       -2.00000       57.27939        2.90060        6.42917
      1535         2       -2.00000       57.27939       22.01650        3.99216
      1536         2       -2.00000       57.27939       12.42825        1.55515
      1537         2       -2.00000       57.65780        1.24760        4.02468
      1538         2       -2.00000       57.65780       20.36351        1.58767
      1539         2       -2.00000       57.65780       10.83585        6.46169
      1540         2       -2.00000       58.08045       28.24068        1.38344
      1541         2       -2.00000       58.08053        9.12478        3.82045
      1542         2       -2.00000       58.08053       18.71302        6.25746
      1543         2       -2.00000       58.25710        7.42335        1.38386
      1544         2       -2.00000       58.25710       26.59988        6.25789
      1545         2       -2.00000       58.25710       17.01160        3.82087
      1546         2       -2.00000       58.39361        5.74791        6.31581
      1547         2       -2.00000       58.39361       24.86382        3.87880
      1548         2       -2.00000       58.39361       15.27557        1.44179
      1549         2       -2.00000       58.55790        3.93260        3.97700
      1550         2       -2.00000       58.55790       23.04853        1.54000
      1551         2       -2.00000       58.55790       13.52087        6.41401
      1552         2       -2.00000       58.86345        2.25187        1.62020
      1553         2       -2.00000       58.86345       21.42836        6.49422
      1554         2       -2.00000       58.86345       11.84012        4.05721
      1555         2       -2.00000       59.69043        0.58100        6.07509
      1556         2       -2.00000       59.69043       10.10869        1.20107
      1557         2       -2.00000       59.69043       19.69694        3.63809
      1558         2       -2.00000       59.73361       27.62501        3.75601
      1559         2       -2.00000       59.73369        8.50907        6.19301
      1560         2       -2.00000       59.73369       18.03676        1.31900
      1561         2       -2.00000       59.75897       25.87482        1.37983
      1562         2       -2.00000       59.75897        6.75889        3.81683
      1563         2       -2.00000       59.75897       16.34717        6.25384
      1564         2       -2.00000       59.88771        4.94324        1.45229
      1565         2       -2.00000       59.88771       24.11977        6.32631
      1566         2       -2.00000       59.88771       14.53149        3.88930
      1567         2       -2.00000       59.99509        3.32281        6.46401
      1568         2       -2.00000       59.99509       22.43871        4.02700
      1569         2       -2.00000       59.99509       12.85046        1.59000
      1570         2       -2.00000       61.26334        1.70961        3.14371
      1571         2       -2.00000       61.26334       11.29786        5.58072
      1572         2       -2.00000       61.26334       28.41830        1.25146
      1573         2       -2.00000       61.26334       26.77183        6.19447
      1574         2       -2.00000       61.26334        7.59531        1.32045
      1575         2       -2.00000       61.26334       25.12098        3.84119
      1576         2       -2.00000       61.26334       20.82552        0.70670
      1577         2       -2.00000       61.26334        4.38579        3.78855
      1578         2       -2.00000       61.26334        6.00508        6.27820
      1579         2       -2.00000       61.26334        9.30237        3.68847
      1580         2       -2.00000       61.26334       23.50173        1.35154
      1581         2       -2.00000       61.26334       13.97407        6.22556
      1582         2       -2.00000       61.26334       17.18358        3.75746
      1583         2       -2.00000       61.26334       15.53274        1.40418
      1584         2       -2.00000       61.26334       18.89061        6.12548
      1585         2       -2.00000       62.53166       22.43871        4.02703
      1586         2       -2.00000       62.53166        3.32278        6.46403
      1587         2       -2.00000       62.53166       12.85046        1.59001
      1588         2       -2.00000       62.63905        4.94324        1.45230
      1589         2       -2.00000       62.63905       24.11977        6.32632
      1590         2       -2.00000       62.63905       14.53149        3.88931
      1591         2       -2.00000       62.76770       25.87482        1.37983
      1592         2       -2.00000       62.76770        6.75889        3.81684
      1593         2       -2.00000       62.76770       16.34717        6.25385
      1594         2       -2.00000       62.79307       27.62501        3.75601
      1595         2       -2.00000       62.79307        8.50907        6.19302
      1596         2       -2.00000       62.79307       18.03676        1.31901
      1597         2       -2.00000       62.83633        0.58100        6.07510
      1598         2       -2.00000       62.83633       10.10866        1.20108
      1599         2       -2.00000       62.83633       19.69694        3.63809
      1600         2       -2.00000       63.66331       21.42836        6.49424
      1601         2       -2.00000       63.66331        2.25184        1.62023
      1602         2       -2.00000       63.66331       11.84012        4.05724
      1603         2       -2.00000       63.96885       23.04853        1.54002
      1604         2       -2.00000       63.96885        3.93260        3.97703
      1605         2       -2.00000       63.96885       13.52085        6.41404
      1606         2       -2.00000       64.13314       24.86382        3.87882
      1607         2       -2.00000       64.13314        5.74789        6.31583
      1608         2       -2.00000       64.13314       15.27554        1.44181
      1609         2       -2.00000       64.26958       26.59985        6.25790
      1610         2       -2.00000       64.26958        7.42335        1.38388
      1611         2       -2.00000       64.26958       17.01160        3.82089
      1612         2       -2.00000       64.44623       28.24068        1.38346
      1613         2       -2.00000       64.44623        9.12475        3.82047
      1614         2       -2.00000       64.44623       18.71302        6.25748
      1615         2       -2.00000       64.86895       20.36351        1.58770
      1616         2       -2.00000       64.86895        1.24757        4.02472
      1617         2       -2.00000       64.86895       10.83585        6.46172
      1618         2       -2.00000       65.24737       22.01650        3.99220
      1619         2       -2.00000       65.24737        2.90057        6.42920
      1620         2       -2.00000       65.24737       12.42825        1.55518
      1621         2       -2.00000       65.48542       23.79570        6.36453
      1622         2       -2.00000       65.48542        4.61917        1.49051
      1623         2       -2.00000       65.48542       14.20742        3.92752
      1624         2       -2.00000       65.68189       25.47202        1.43961
      1625         2       -2.00000       65.68189        6.35609        3.87662
      1626         2       -2.00000       65.68189       15.94434        6.31362
      1627         2       -2.00000       65.87467       27.19369        3.87609
      1628         2       -2.00000       65.87467       17.60541        1.43908
      1629         2       -2.00000       65.87467        8.07775        6.31311
      1630         2       -2.00000       66.13672        0.18939        6.38624
      1631         2       -2.00000       66.13672       19.30529        3.94922
      1632         2       -2.00000       66.13672        9.71704        1.51221
      1633         2       -2.00000       66.51506       20.99152        6.40829
      1634         2       -2.00000       66.51506        1.81499        1.53428
      1635         2       -2.00000       66.51506       11.40327        3.97129
      1636         2       -2.00000       66.81458       22.66618        1.50711
      1637         2       -2.00000       66.81458        3.55024        3.94413
      1638         2       -2.00000       66.81458       13.13852        6.38113
      1639         2       -2.00000       67.03906       24.40081        3.91196
      1640         2       -2.00000       67.03906        5.28488        6.34897
      1641         2       -2.00000       67.03906       14.81253        1.47494
      1642         2       -2.00000       67.26130       26.13102        6.33344
      1643         2       -2.00000       67.26130       16.54277        3.89642
      1644         2       -2.00000       67.26130        6.95449        1.45941
      1645         2       -2.00000       67.50408       27.77810        1.48530
      1646         2       -2.00000       67.50408       18.25044        6.35932
      1647         2       -2.00000       67.50408        8.66219        3.92231
      1648         2       -2.00000       67.81083        0.77257        3.95079
      1649         2       -2.00000       67.81083       19.88847        1.51377
      1650         2       -2.00000       67.81083       10.36081        6.38779
      1651         2       -2.00000       68.12207       21.60239        3.94772
      1652         2       -2.00000       68.12207        2.48646        6.38473
      1653         2       -2.00000       68.12207       12.01411        1.51071
      1654         2       -2.00000       68.38259       23.33254        6.36235
      1655         2       -2.00000       68.38259        4.15601        1.48833
      1656         2       -2.00000       68.38259       13.74429        3.92534
      1657         2       -2.00000       68.62393       25.00149        1.47603
      1658         2       -2.00000       68.62393       15.47384        6.35006
      1659         2       -2.00000       68.62393        5.88559        3.91305
      1660         2       -2.00000       68.86623       26.71629        3.91863
      1661         2       -2.00000       68.86623       17.12801        1.48162
      1662         2       -2.00000       68.86623        7.60035        6.35565
      1663         2       -2.00000       69.13453       28.42635        6.37249
      1664         2       -2.00000       69.13453       18.83810        3.93547
      1665         2       -2.00000       69.13453        9.24983        1.49846
      1666         2       -2.00000       69.43558        1.37185        1.50494
      1667         2       -2.00000       69.43558       20.54837        6.37896
      1668         2       -2.00000       69.43558       10.96009        3.94195
      1669         2       -2.00000       69.71448       22.20727        1.49543
      1670         2       -2.00000       69.71448        3.09134        3.93245
      1671         2       -2.00000       69.71448       12.67962        6.36945
      1672         2       -2.00000       69.96866       23.93307        3.92226
      1673         2       -2.00000       69.96866        4.81714        6.35927
      1674         2       -2.00000       69.96866       14.34480        1.48525
      1675         2       -2.00000       70.21979       25.65395        6.35739
      1676         2       -2.00000       70.21979       16.06570        3.92037
      1677         2       -2.00000       70.21979        6.47742        1.48336
      1678         2       -2.00000       70.47951       27.30782        1.49076
      1679         2       -2.00000       70.47951       17.78017        6.36477
      1680         2       -2.00000       70.47951        8.19192        3.92776
      1681         2       -2.00000       70.75913        0.31559        3.93636
      1682         2       -2.00000       70.75913       19.43152        1.49934
      1683         2       -2.00000       70.75913        9.90384        6.37337
      1684         2       -2.00000       71.04140        2.03121        6.37105
      1685         2       -2.00000       71.04140       21.14714        3.93402
      1686         2       -2.00000       71.04148       11.55887        1.49701
      1687         2       -2.00000       71.30769       22.86887        6.36422
      1688         2       -2.00000       71.30769        3.69234        1.49020
      1689         2       -2.00000       71.30769       13.28062        3.92720
      1690         2       -2.00000       71.56556       24.52925        1.48667
      1691         2       -2.00000       71.56556       15.00160        6.36069
      1692         2       -2.00000       71.56556        5.41335        3.92368
      1693         2       -2.00000       71.82464       26.24660        3.92593
      1694         2       -2.00000       71.82464       16.65835        1.48891
      1695         2       -2.00000       71.82464        7.13067        6.36294
      1696         2       -2.00000       72.09286       27.96154        6.36827
      1697         2       -2.00000       72.09286       18.37329        3.93125
      1698         2       -2.00000       72.09286        8.78501        1.49425
      1699         2       -2.00000       72.37080        0.91187        1.49593
      1700         2       -2.00000       72.37080       20.08837        6.36994
      1701         2       -2.00000       72.37080       10.50012        3.93293
      1702         2       -2.00000       72.64255        2.63015        3.92969
      1703         2       -2.00000       72.64255       21.74606        1.49267
      1704         2       -2.00000       72.64255       12.21840        6.36670
      1705         2       -2.00000       72.90580       23.46615        3.92632
      1706         2       -2.00000       72.90580       13.87790        1.48931
      1707         2       -2.00000       72.90580        4.35024        6.36335
      1708         2       -2.00000       73.16752       25.18486        6.36301
      1709         2       -2.00000       73.16752       15.59658        3.92599
      1710         2       -2.00000       73.16752        6.00833        1.48899
      1711         2       -2.00000       73.43230       26.84076        1.49160
      1712         2       -2.00000       73.43230       17.31310        6.36561
      1713         2       -2.00000       73.43238        7.72482        3.92860
      1714         2       -2.00000       73.70365       28.55653        3.93109
      1715         2       -2.00000       73.70373       18.96828        1.49406
      1716         2       -2.00000       73.70373        9.44060        6.36808
      1717         2       -2.00000       73.97621       11.09704        1.49329
      1718         2       -2.00000       73.97621       20.68529        3.93029
      1719         2       -2.00000       73.97621        1.56936        6.36732
      1720         2       -2.00000       74.24363       12.81582        3.92795
      1721         2       -2.00000       74.24355       22.40410        6.36497
      1722         2       -2.00000       74.24355        3.22757        1.49096
      1723         2       -2.00000       74.50776       14.53458        6.36384
      1724         2       -2.00000       74.50776       24.06223        1.48983
      1725         2       -2.00000       74.50776        4.94630        3.92686
      1726         2       -2.00000       74.77229       16.19147        1.49065
      1727         2       -2.00000       74.77229       25.77972        3.92768
      1728         2       -2.00000       74.77229        6.66381        6.36469
      1729         2       -2.00000       75.04004       17.90812        3.92939
      1730         2       -2.00000       75.04004       27.49637        6.36642
      1731         2       -2.00000       75.04004        8.31988        1.49240
      1732         2       -2.00000       75.31083       19.62489        6.36691
      1733         2       -2.00000       75.31083        0.44836        1.49291
      1734         2       -2.00000       75.31083       10.03661        3.92991
      1735         2       -2.00000       75.57985       11.75442        6.36577
      1736         2       -2.00000       75.57985       21.28208        1.49175
      1737         2       -2.00000       75.57985        2.16614        3.92879
      1738         2       -2.00000       75.84607       13.41224        1.49059
      1739         2       -2.00000       75.84607       23.00049        3.92761
      1740         2       -2.00000       75.84607        3.88456        6.36464
      1741         2       -2.00000       76.11157       15.13015        3.92753
      1742         2       -2.00000       76.11157       24.71843        6.36455
      1743         2       -2.00000       76.11157        5.54190        1.49055
      1744         2       -2.00000       76.37803       16.84737        6.36542
      1745         2       -2.00000       76.37803       26.37503        1.49143
      1746         2       -2.00000       76.37803        7.25909        3.92844
      1747         2       -2.00000       76.64673       18.50375        1.49218
      1748         2       -2.00000       76.64673       28.09202        3.92922
      1749         2       -2.00000       76.64673        8.97609        6.36621
      1750         2       -2.00000       76.91592       20.22113        3.92889
      1751         2       -2.00000       76.91592        1.10520        6.36594
      1752         2       -2.00000       76.91592       10.63288        1.49189
      1753         2       -2.00000       77.18350       12.35081        3.92809
      1754         2       -2.00000       77.18350       21.93909        6.36509
      1755         2       -2.00000       77.18350        2.76256        1.49111
      1756         2       -2.00000       77.44988       14.06877        6.36471
      1757         2       -2.00000       77.44988       23.59643        1.49070
      1758         2       -2.00000       77.44988        4.48050        3.92773
      1759         2       -2.00000       77.71634       15.72572        1.49099
      1760         2       -2.00000       77.71634       25.31399        3.92801
      1761         2       -2.00000       77.71634        6.19806        6.36504
      1762         2       -2.00000       77.98376       17.44300        3.92856
      1763         2       -2.00000       77.98376       27.03124        6.36560
      1764         2       -2.00000       77.98376        7.85472        1.49157
      1765         2       -2.00000       78.25230       19.16030        6.36569
      1766         2       -2.00000       78.25230       28.68796        1.49170
      1767         2       -2.00000       78.25230        9.57205        3.92869
      1768         2       -2.00000       78.52037       11.28967        6.36526
      1769         2       -2.00000       78.52037       20.81735        1.49124
      1770         2       -2.00000       78.52037        1.70142        3.92831
      1771         2       -2.00000       78.78755       12.94689        1.49084
      1772         2       -2.00000       78.78755       22.53517        3.92785
      1773         2       -2.00000       78.78763        3.41921        6.36493
      1774         2       -2.00000       79.05433       14.66457        3.92786
      1775         2       -2.00000       79.05433       24.25282        6.36489
      1776         2       -2.00000       79.05433        5.07629        1.49089
      1777         2       -2.00000       79.32135       16.38202        6.36518
      1778         2       -2.00000       79.32135       25.90967        1.49119
      1779         2       -2.00000       79.32135        6.79374        3.92820
      1780         2       -2.00000       79.58909       18.03882        1.49136
      1781         2       -2.00000       79.58909       27.62707        3.92841
      1782         2       -2.00000       79.58909        8.51116        6.36540
      1783         2       -2.00000       79.85715        0.64041        6.36525
      1784         2       -2.00000       79.85715       19.75635        3.92819
      1785         2       -2.00000       79.85715       10.16810        1.49118
      1786         2       -2.00000       80.12489       11.88575        3.92788
      1787         2       -2.00000       80.12489       21.47402        6.36489
      1788         2       -2.00000       80.12489        2.29744        1.49103
