# Supplementary material for: Quantitative prediction of grain boundary thermal conductivities from local atomic environments
Source: Nat Commun. 2020 Apr 15;11:1854. doi: 10.1038/s41467-020-15619-9 (PMC7160158; doi:10.1038/s41467-020-15619-9)
Supplement: Supplementary file 4 — Supplementary Data 1 [file 41467_2020_15619_MOESM4_ESM.zip › MgO_GBs/sym_tilt/standard_pressure/111/s327_17_-19_2.lmp]

LAMMPS data file

      1932          atoms
         0          bonds
         0         angles
         0      dihedrals
         0      impropers
         2     atom types
         0     bond types
         0    angle types
         0 dihedral types
         0 improper types

      0.0000000     79.9300200 xlo xhi
      0.0000000     31.0912120 ylo yhi
      0.0000000      7.3070288 zlo zhi
      0.0000000      0.0000000     -0.0500225 xy xz yz

Masses

1                24.30500 # Mg
2                15.99940 # O

Atoms

         1         1        2.00000        0.04028       10.30291        4.36056
         2         1        2.00000        0.11942       25.00476        1.92134
         3         1        2.00000        0.19839        8.57367        6.79539
         4         1        2.00000        0.28455       23.27665        4.35636
         5         1        2.00000        0.35681        6.89360        1.92204
         6         1        2.00000        0.45049       21.54829        6.79070
         7         1        2.00000        0.51747        5.16313        4.35504
         8         1        2.00000        0.61794       19.87017        1.91809
         9         1        2.00000        0.68148        3.43298        6.78824
        10         1        2.00000        0.78675       18.14279        4.35351
        11         1        2.00000        0.84910        1.75386        1.91563
        12         1        2.00000        0.95540       16.41640        6.79059
        13         1        2.00000        1.01855        0.02605        4.35190
        14         1        2.00000        1.12166       14.74059        1.92203
        15         1        2.00000        1.18736       29.39040        6.78964
        16         1        2.00000        1.28440       13.01459        4.36073
        17         1        2.00000        1.35441       27.71381        1.92060
        18         1        2.00000        1.44378       11.28764        6.79848
        19         1        2.00000        1.51979       25.98670        4.35769
        20         1        2.00000        1.60092        9.60919        1.92738
        21         1        2.00000        1.68421       24.25874        6.79315
        22         1        2.00000        1.75750        7.87906        4.36113
        23         1        2.00000        1.84894       22.57997        1.91996
        24         1        2.00000        1.91576        6.14767        6.79310
        25         1        2.00000        2.01560       20.85100        4.35300
        26         1        2.00000        2.07778        4.46597        1.91741
        27         1        2.00000        2.18465       19.12276        6.78675
        28         1        2.00000        2.24467        2.73523        4.34972
        29         1        2.00000        2.35538       17.44625        1.91582
        30         1        2.00000        2.41549        1.00643        6.78462
        31         1        2.00000        2.52459       15.72124        4.35481
        32         1        2.00000        2.58678       30.42077        1.91552
        33         1        2.00000        2.68925       13.99685        6.79538
        34         1        2.00000        2.75535       28.69489        4.35498
        35         1        2.00000        2.84927       12.32180        1.92848
        36         1        2.00000        2.92104       26.96874        6.79389
        37         1        2.00000        3.00545       10.59488        4.36639
        38         1        2.00000        3.08458       25.29144        1.92360
        39         1        2.00000        3.15955        8.86539        6.80108
        40         1        2.00000        3.24764       23.56246        4.35755
        41         1        2.00000        3.31438        7.18350        1.92559
        42         1        2.00000        3.41245       21.83247        6.78931
        43         1        2.00000        3.47304        5.45017        4.35511
        44         1        2.00000        3.58086       20.15278        1.91375
        45         1        2.00000        3.63793        3.71721        6.78476
        46         1        2.00000        3.75343       18.42508        4.34752
        47         1        2.00000        3.80962        2.03658        1.91006
        48         1        2.00000        3.92680       16.70024        6.78572
        49         1        2.00000        3.98467        0.30910        4.34703
        50         1        2.00000        4.09545       15.02747        1.92092
        51         1        2.00000        4.15668       29.67518        6.78791
        52         1        2.00000        4.25723       13.30487        4.36398
        53         1        2.00000        4.32373       28.00061        1.92236
        54         1        2.00000        4.41294       11.58035        6.80491
        55         1        2.00000        4.48671       26.27464        4.36151
        56         1        2.00000        4.56440        9.90249        1.93466
        57         1        2.00000        4.64745       24.54615        6.79659
        58         1        2.00000        4.71475        8.17079        4.36661
        59         1        2.00000        4.80899       22.86532        1.92059
        60         1        2.00000        4.86814        6.43606        6.79473
        61         1        2.00000        4.97508       21.13351        4.34952
        62         1        2.00000        5.02888        4.75038        1.91441
        63         1        2.00000        5.14781       19.40338        6.77958
        64         1        2.00000        5.19953        3.01668        4.34290
        65         1        2.00000        5.32614       17.72743        1.90801
        66         1        2.00000        5.37865        1.28754        6.77713
        67         1        2.00000        5.50222       16.00570        4.35062
        68         1        2.00000        5.55761       30.70413        1.91149
        69         1        2.00000        5.66816       14.28586        6.79712
        70         1        2.00000        5.72818       28.98154        4.35628
        71         1        2.00000        5.82466       12.61494        1.93528
        72         1        2.00000        5.89156       27.25810        6.79923
        73         1        2.00000        5.97373       10.89003        4.37551
        74         1        2.00000        6.04974       25.58129        1.92996
        75         1        2.00000        6.11864        9.15971        6.80907
        76         1        2.00000        6.20673       23.85025        4.36138
        77         1        2.00000        6.26484        7.47424        1.92956
        78         1        2.00000        6.36778       22.11619        6.78791
        79         1        2.00000        6.41846        5.73563        4.35331
        80         1        2.00000        6.53764       20.43237        1.90653
        81         1        2.00000        6.58448        3.99773        6.77729
        82         1        2.00000        6.71956       18.70295        4.33671
        83         1        2.00000        6.76608        2.31486        1.89948
        84         1        2.00000        6.90619       16.98071        6.77687
        85         1        2.00000        6.95519        0.58948        4.33883
        86         1        2.00000        7.08188       15.31352        1.91982
        87         1        2.00000        7.13447       29.96032        6.78733
        88         1        2.00000        7.24182       13.59739        4.37060
        89         1        2.00000        7.30033       28.29102        1.92880
        90         1        2.00000        7.38945       11.87719        6.81614
        91         1        2.00000        7.45659       26.56758        4.37138
        92         1        2.00000        7.52845       10.19996        1.94577
        93         1        2.00000        7.60758       24.83795        6.80461
        94         1        2.00000        7.66545        8.46505        4.37355
        95         1        2.00000        7.76033       23.15228        1.92284
        96         1        2.00000        7.80820        6.72400        6.79511
        97         1        2.00000        7.92370       21.41384        4.34380
        98         1        2.00000        7.96567        5.03103        1.90727
        99         1        2.00000        8.10339       19.67800        6.76664
       100         1        2.00000        8.14359        3.29159        4.32956
       101         1        2.00000        8.30073       18.00244        1.89330
       102         1        2.00000        8.34262        1.56317        6.76309
       103         1        2.00000        8.49640       16.28658        4.34448
       104         1        2.00000        8.54116       30.98563        1.90667
       105         1        2.00000        8.66537       14.57560        6.80267
       106         1        2.00000        8.71461       29.27127        4.36278
       107         1        2.00000        8.81412       12.91211        1.94924
       108         1        2.00000        8.87063       27.55384        6.81307
       109         1        2.00000        8.94745       11.19045        4.39044
       110         1        2.00000        9.01459       25.87859        1.94341
       111         1        2.00000        9.07318        9.45839        6.81977
       112         1        2.00000        9.15670       24.14289        4.36870
       113         1        2.00000        9.20202        7.76607        1.93292
       114         1        2.00000        9.30737       22.40035        6.78517
       115         1        2.00000        9.34494        6.01835        4.34735
       116         1        2.00000        9.47762       20.70600        1.89353
       117         1        2.00000        9.51159        4.27059        6.76266
       118         1        2.00000        9.68001       18.97225        4.31624
       119         1        2.00000        9.71461        2.58468        1.87923
       120         1        2.00000        9.90213       17.25333        6.76194
       121         1        2.00000        9.93994        0.86389        4.32554
       122         1        2.00000       10.09556       15.59730        1.92257
       123         1        2.00000       10.13513       30.24633        6.79182
       124         1        2.00000       10.25063       13.89331        4.38917
       125         1        2.00000       10.29515       28.58862        1.94817
       126         1        2.00000       10.37995       12.17904        6.83665
       127         1        2.00000       10.43359       26.86977        4.39175
       128         1        2.00000       10.49313       10.50147        1.96086
       129         1        2.00000       10.56115       25.13705        6.81792
       130         1        2.00000       10.60424        8.76046        4.38023
       131         1        2.00000       10.69216       23.44368        1.92480
       132         1        2.00000       10.72557        7.01115        6.79158
       133         1        2.00000       10.84706       21.69035        4.33291
       134         1        2.00000       10.87544        5.30426        1.89299
       135         1        2.00000       11.03578       19.94426        6.74064
       136         1        2.00000       11.06343        3.55654        4.30272
       137         1        2.00000       11.27869       18.26366        1.86722
       138         1        2.00000       11.30930        1.82681        6.73810
       139         1        2.00000       11.52871       16.56549        4.33798
       140         1        2.00000       11.55972        0.17709        1.90308
       141         1        2.00000       11.70343       14.86728        6.83171
       142         1        2.00000       11.73612       29.56783        4.39225
       143         1        2.00000       11.83100       13.21159        1.97932
       144         1        2.00000       11.86945       27.85832        6.84324
       145         1        2.00000       11.92972       11.49062        4.41121
       146         1        2.00000       11.97919       26.18174        1.96444
       147         1        2.00000       12.02012        9.75341        6.83021
       148         1        2.00000       12.08942       24.43928        4.37766
       149         1        2.00000       12.11819        8.05344        1.93364
       150         1        2.00000       12.21658       22.68128        6.77693
       151         1        2.00000       12.23952        6.29295        4.33383
       152         1        2.00000       12.37628       20.97841        1.86830
       153         1        2.00000       12.39779        4.53972        6.73509
       154         1        2.00000       12.62071       19.22220        4.27389
       155         1        2.00000       12.64493        2.83590        1.83766
       156         1        2.00000       12.93260       17.53303        6.72847
       157         1        2.00000       12.96265        1.14574        4.29637
       158         1        2.00000       13.17998       15.88074        1.97936
       159         1        2.00000       13.20004       30.53732        6.84513
       160         1        2.00000       13.30523       14.18401        4.44044
       161         1        2.00000       13.32761       28.88990        1.99774
       162         1        2.00000       13.39076       12.47069        6.86648
       163         1        2.00000       13.42289       27.17071        4.42263
       164         1        2.00000       13.45774       10.78359        1.97414
       165         1        2.00000       13.50274       25.42956        6.83158
       166         1        2.00000       13.52544        9.03709        4.38339
       167         1        2.00000       13.59338       23.72131        1.92764
       168         1        2.00000       13.61152        7.28055        6.78792
       169         1        2.00000       13.72438       21.96480        4.31258
       170         1        2.00000       13.74069        5.57415        1.86778
       171         1        2.00000       13.91318       20.18285        6.68616
       172         1        2.00000       13.92940        3.79518        4.24655
       173         1        2.00000       14.23090       18.56517        1.78226
       174         1        2.00000       14.25768        2.12958        6.65583
       175         1        2.00000       14.70345       16.82819        4.49455
       176         1        2.00000       14.71032        0.44711        2.04559
       177         1        2.00000       14.82222       15.14699        6.93393
       178         1        2.00000       14.83261       29.85745        4.48691
       179         1        2.00000       14.88209       13.46768        2.02206
       180         1        2.00000       14.89576       28.13432        6.88372
       181         1        2.00000       14.91670       11.72979        4.42650
       182         1        2.00000       14.93668       26.44743        1.98389
       183         1        2.00000       14.95459       10.00165        6.83788
       184         1        2.00000       14.99991       24.69652        4.38807
       185         1        2.00000       15.01358        8.30249        1.93637
       186         1        2.00000       15.08232       22.95638        6.78150
       187         1        2.00000       15.09383        6.56299        4.33196
       188         1        2.00000       15.21300       21.20679        1.82985
       189         1        2.00000       15.22299        4.76786        6.69149
       190         1        2.00000       15.48157       19.51638        4.19299
       191         1        2.00000       15.50115        3.12903        1.75163
       192         1        2.00000       16.35033        1.38078        4.69363
       193         1        2.00000       16.35264       17.76426        7.15111
       194         1        2.00000       16.36887       16.13223        2.14872
       195         1        2.00000       16.37350       30.79786        7.00813
       196         1        2.00000       16.38422       14.35408        4.50371
       197         1        2.00000       16.39133       29.07647        2.05732
       198         1        2.00000       16.40644       12.62854        6.89352
       199         1        2.00000       16.41411       27.35000        4.44650
       200         1        2.00000       16.42594       10.95311        1.98145
       201         1        2.00000       16.43465       25.63883        6.84058
       202         1        2.00000       16.44224        9.23958        4.38392
       203         1        2.00000       16.45192       23.97605        1.94792
       204         1        2.00000       16.45847        7.53039        6.80232
       205         1        2.00000       16.55638       22.17069        4.33539
       206         1        2.00000       16.56198        5.77840        1.88456
       207         1        2.00000       16.64047       20.49010        6.66285
       208         1        2.00000       16.64575        4.09958        4.21260
       209         1        2.00000       17.91943        0.54555        2.19415
       210         1        2.00000       17.91943        5.12738        6.84794
       211         1        2.00000       17.91943        6.75294        4.34720
       212         1        2.00000       17.91943       28.22168        6.91268
       213         1        2.00000       17.91943        8.41941        1.94391
       214         1        2.00000       17.91943       26.54122        1.99470
       215         1        2.00000       17.91943       29.92650        4.55642
       216         1        2.00000       17.91943       10.09145        6.84111
       217         1        2.00000       17.91943       23.14725        6.79915
       218         1        2.00000       17.91943       24.81583        4.39947
       219         1        2.00000       17.91943       11.81295        4.43756
       220         1        2.00000       17.91943       21.57039        1.99123
       221         1        2.00000       17.91943        2.52817        0.27467
       222         1        2.00000       17.91943       13.54551        2.05201
       223         1        2.00000       17.91943       15.20632        7.00539
       224         1        2.00000       17.91943       16.90898        4.63792
       225         1        2.00000       17.91943       18.92430        2.75112
       226         1        2.00000       19.19312        4.09958        4.21260
       227         1        2.00000       19.19847       20.49010        6.66285
       228         1        2.00000       19.27696        5.77840        1.88456
       229         1        2.00000       19.28248       22.17069        4.33539
       230         1        2.00000       19.38047        7.53039        6.80232
       231         1        2.00000       19.38695       23.97605        1.94792
       232         1        2.00000       19.39670        9.23958        4.38392
       233         1        2.00000       19.40429       25.63883        6.84058
       234         1        2.00000       19.41292       10.95311        1.98145
       235         1        2.00000       19.42475       27.35000        4.44650
       236         1        2.00000       19.43251       12.62854        6.89352
       237         1        2.00000       19.44761       29.07647        2.05732
       238         1        2.00000       19.45473       14.35408        4.50371
       239         1        2.00000       19.46536       30.79786        7.00813
       240         1        2.00000       19.47007       16.13223        2.14872
       241         1        2.00000       19.48622       17.76426        7.15111
       242         1        2.00000       19.48862        1.38078        4.69363
       243         1        2.00000       20.33779        3.12903        1.75163
       244         1        2.00000       20.35738       19.51638        4.19299
       245         1        2.00000       20.61595        4.76786        6.69149
       246         1        2.00000       20.62594       21.20679        1.82985
       247         1        2.00000       20.74504        6.56299        4.33196
       248         1        2.00000       20.75663       22.95638        6.78150
       249         1        2.00000       20.82529        8.30249        1.93637
       250         1        2.00000       20.83904       24.69652        4.38807
       251         1        2.00000       20.88436       10.00165        6.83788
       252         1        2.00000       20.90218       26.44743        1.98389
       253         1        2.00000       20.92216       11.72979        4.42650
       254         1        2.00000       20.94310       28.13432        6.88372
       255         1        2.00000       20.95677       13.46768        2.02206
       256         1        2.00000       21.00625       29.85745        4.48691
       257         1        2.00000       21.01664       15.14699        6.93393
       258         1        2.00000       21.12862        0.44711        2.04559
       259         1        2.00000       21.13542       16.82819        4.49455
       260         1        2.00000       21.58119        2.12958        6.65583
       261         1        2.00000       21.60804       18.56517        1.78226
       262         1        2.00000       21.90954        3.79518        4.24655
       263         1        2.00000       21.92568       20.18285        6.68616
       264         1        2.00000       22.09825        5.57415        1.86778
       265         1        2.00000       22.11456       21.96480        4.31258
       266         1        2.00000       22.22734        7.28055        6.78792
       267         1        2.00000       22.24548       23.72131        1.92764
       268         1        2.00000       22.31342        9.03709        4.38339
       269         1        2.00000       22.33612       25.42956        6.83158
       270         1        2.00000       22.38120       10.78359        1.97414
       271         1        2.00000       22.41605       27.17071        4.42263
       272         1        2.00000       22.44811       12.47069        6.86648
       273         1        2.00000       22.51133       28.88990        1.99774
       274         1        2.00000       22.53371       14.18401        4.44044
       275         1        2.00000       22.63882       30.53732        6.84513
       276         1        2.00000       22.65888       15.88074        1.97936
       277         1        2.00000       22.87629        1.14574        4.29637
       278         1        2.00000       22.90627       17.53303        6.72847
       279         1        2.00000       23.19401        2.83590        1.83766
       280         1        2.00000       23.21823       19.22220        4.27389
       281         1        2.00000       23.44108        4.53972        6.73509
       282         1        2.00000       23.46258       20.97841        1.86830
       283         1        2.00000       23.59942        6.29295        4.33383
       284         1        2.00000       23.62236       22.68128        6.77693
       285         1        2.00000       23.72075        8.05344        1.93364
       286         1        2.00000       23.74953       24.43928        4.37766
       287         1        2.00000       23.81883        9.75341        6.83021
       288         1        2.00000       23.85967       26.18174        1.96444
       289         1        2.00000       23.90923       11.49062        4.41121
       290         1        2.00000       23.96949       27.85832        6.84324
       291         1        2.00000       24.00786       13.21159        1.97932
       292         1        2.00000       24.10282       29.56783        4.39225
       293         1        2.00000       24.13551       14.86728        6.83171
       294         1        2.00000       24.27922        0.17709        1.90308
       295         1        2.00000       24.31024       16.56549        4.33798
       296         1        2.00000       24.52964        1.82681        6.73810
       297         1        2.00000       24.56026       18.26366        1.86722
       298         1        2.00000       24.77551        3.55654        4.30272
       299         1        2.00000       24.80316       19.94426        6.74064
       300         1        2.00000       24.96342        5.30426        1.89299
       301         1        2.00000       24.99180       21.69035        4.33291
       302         1        2.00000       25.11329        7.01115        6.79158
       303         1        2.00000       25.14670       23.44368        1.92480
       304         1        2.00000       25.23471        8.76046        4.38023
       305         1        2.00000       25.27779       25.13705        6.81792
       306         1        2.00000       25.34581       10.50147        1.96086
       307         1        2.00000       25.40536       26.86977        4.39175
       308         1        2.00000       25.45899       12.17904        6.83665
       309         1        2.00000       25.54380       28.58862        1.94817
       310         1        2.00000       25.58832       13.89331        4.38917
       311         1        2.00000       25.70382       30.24633        6.79182
       312         1        2.00000       25.74330       15.59730        1.92257
       313         1        2.00000       25.89901        0.86389        4.32554
       314         1        2.00000       25.93681       17.25333        6.76194
       315         1        2.00000       26.12433        2.58468        1.87923
       316         1        2.00000       26.15886       18.97225        4.31624
       317         1        2.00000       26.32727        4.27059        6.76266
       318         1        2.00000       26.36132       20.70600        1.89353
       319         1        2.00000       26.49400        6.01835        4.34735
       320         1        2.00000       26.53157       22.40035        6.78517
       321         1        2.00000       26.63684        7.76607        1.93292
       322         1        2.00000       26.68224       24.14289        4.36870
       323         1        2.00000       26.76577        9.45839        6.81977
       324         1        2.00000       26.82427       25.87859        1.94341
       325         1        2.00000       26.89150       11.19045        4.39044
       326         1        2.00000       26.96831       27.55384        6.81307
       327         1        2.00000       27.02482       12.91211        1.94924
       328         1        2.00000       27.12425       29.27127        4.36278
       329         1        2.00000       27.17357       14.57560        6.80267
       330         1        2.00000       27.29778       30.98563        1.90667
       331         1        2.00000       27.34254       16.28658        4.34448
       332         1        2.00000       27.49633        1.56317        6.76309
       333         1        2.00000       27.53821       18.00244        1.89330
       334         1        2.00000       27.69535        3.29159        4.32956
       335         1        2.00000       27.73548       19.67800        6.76664
       336         1        2.00000       27.87328        5.03103        1.90727
       337         1        2.00000       27.91524       21.41384        4.34380
       338         1        2.00000       28.03074        6.72400        6.79511
       339         1        2.00000       28.07862       23.15228        1.92284
       340         1        2.00000       28.17349        8.46505        4.37355
       341         1        2.00000       28.23136       24.83795        6.80461
       342         1        2.00000       28.31049       10.19996        1.94577
       343         1        2.00000       28.38235       26.56758        4.37138
       344         1        2.00000       28.44949       11.87719        6.81614
       345         1        2.00000       28.53861       28.29102        1.92880
       346         1        2.00000       28.59712       13.59739        4.37060
       347         1        2.00000       28.70447       29.96032        6.78733
       348         1        2.00000       28.75706       15.31352        1.91982
       349         1        2.00000       28.88375        0.58948        4.33883
       350         1        2.00000       28.93267       16.98071        6.77687
       351         1        2.00000       29.07287        2.31486        1.89948
       352         1        2.00000       29.11931       18.70295        4.33671
       353         1        2.00000       29.25447        3.99773        6.77729
       354         1        2.00000       29.30123       20.43237        1.90653
       355         1        2.00000       29.42048        5.73563        4.35331
       356         1        2.00000       29.47116       22.11619        6.78791
       357         1        2.00000       29.57411        7.47424        1.92956
       358         1        2.00000       29.63222       23.85025        4.36138
       359         1        2.00000       29.72030        9.15971        6.80907
       360         1        2.00000       29.78920       25.58129        1.92996
       361         1        2.00000       29.86521       10.89003        4.37551
       362         1        2.00000       29.94738       27.25810        6.79923
       363         1        2.00000       30.01420       12.61494        1.93528
       364         1        2.00000       30.11076       28.98154        4.35628
       365         1        2.00000       30.17078       14.28586        6.79712
       366         1        2.00000       30.28133       30.70413        1.91149
       367         1        2.00000       30.33664       16.00570        4.35062
       368         1        2.00000       30.46029        1.28754        6.77713
       369         1        2.00000       30.51281       17.72743        1.90801
       370         1        2.00000       30.63941        3.01668        4.34290
       371         1        2.00000       30.69113       19.40338        6.77958
       372         1        2.00000       30.80999        4.75038        1.91441
       373         1        2.00000       30.86378       21.13351        4.34952
       374         1        2.00000       30.97080        6.43606        6.79473
       375         1        2.00000       31.02987       22.86532        1.92059
       376         1        2.00000       31.12411        8.17079        4.36661
       377         1        2.00000       31.19141       24.54615        6.79659
       378         1        2.00000       31.27446        9.90249        1.93466
       379         1        2.00000       31.35223       26.27464        4.36151
       380         1        2.00000       31.42593       11.58035        6.80491
       381         1        2.00000       31.51521       28.00061        1.92236
       382         1        2.00000       31.58171       13.30487        4.36398
       383         1        2.00000       31.68226       29.67518        6.78791
       384         1        2.00000       31.74349       15.02747        1.92092
       385         1        2.00000       31.85427        0.30910        4.34703
       386         1        2.00000       31.91206       16.70024        6.78572
       387         1        2.00000       32.02924        2.03658        1.91006
       388         1        2.00000       32.08551       18.42508        4.34752
       389         1        2.00000       32.20101        3.71721        6.78476
       390         1        2.00000       32.25808       20.15278        1.91375
       391         1        2.00000       32.36590        5.45017        4.35511
       392         1        2.00000       32.42649       21.83247        6.78931
       393         1        2.00000       32.52448        7.18350        1.92559
       394         1        2.00000       32.59123       23.56246        4.35755
       395         1        2.00000       32.67931        8.86539        6.80108
       396         1        2.00000       32.75428       25.29144        1.92360
       397         1        2.00000       32.83349       10.59488        4.36639
       398         1        2.00000       32.91790       26.96874        6.79389
       399         1        2.00000       32.98968       12.32180        1.92848
       400         1        2.00000       33.08359       28.69489        4.35498
       401         1        2.00000       33.14970       13.99685        6.79538
       402         1        2.00000       33.25217       30.42077        1.91552
       403         1        2.00000       33.31435       15.72124        4.35481
       404         1        2.00000       33.42346        1.00643        6.78462
       405         1        2.00000       33.48356       17.44625        1.91582
       406         1        2.00000       33.59427        2.73523        4.34972
       407         1        2.00000       33.65422       19.12276        6.78675
       408         1        2.00000       33.76116        4.46597        1.91741
       409         1        2.00000       33.82335       20.85100        4.35300
       410         1        2.00000       33.92318        6.14767        6.79310
       411         1        2.00000       33.98992       22.57997        1.91996
       412         1        2.00000       34.08136        7.87906        4.36113
       413         1        2.00000       34.15474       24.25874        6.79315
       414         1        2.00000       34.23794        9.60919        1.92738
       415         1        2.00000       34.31915       25.98670        4.35769
       416         1        2.00000       34.39509       11.28764        6.79848
       417         1        2.00000       34.48453       27.71381        1.92060
       418         1        2.00000       34.55455       13.01459        4.36073
       419         1        2.00000       34.65150       29.39040        6.78964
       420         1        2.00000       34.71728       14.74059        1.92203
       421         1        2.00000       34.82039        0.02605        4.35190
       422         1        2.00000       34.88346       16.41640        6.79059
       423         1        2.00000       34.98985        1.75386        1.91563
       424         1        2.00000       35.05219       18.14279        4.35351
       425         1        2.00000       35.15738        3.43298        6.78824
       426         1        2.00000       35.22100       19.87017        1.91809
       427         1        2.00000       35.32140        5.16313        4.35504
       428         1        2.00000       35.38838       21.54829        6.79070
       429         1        2.00000       35.48205        6.89360        1.92204
       430         1        2.00000       35.55431       23.27665        4.35636
       431         1        2.00000       35.64056        8.57367        6.79539
       432         1        2.00000       35.71953       25.00476        1.92134
       433         1        2.00000       35.79866       10.30291        4.36056
       434         1        2.00000       35.88490       26.68237        6.79241
       435         1        2.00000       35.95788       12.03122        1.92453
       436         1        2.00000       36.05124       28.40956        4.35567
       437         1        2.00000       36.11958       13.70864        6.79464
       438         1        2.00000       36.21885       30.13667        1.91864
       439         1        2.00000       36.28407       15.43559        4.35735
       440         1        2.00000       36.38726        0.72278        6.78900
       441         1        2.00000       36.45121       17.16242        1.92032
       442         1        2.00000       36.55496        2.45081        4.35320
       443         1        2.00000       36.61938       18.83952        6.79104
       444         1        2.00000       36.72009        4.17961        1.91831
       445         1        2.00000       36.78707       20.56709        4.35546
       446         1        2.00000       36.88235        5.85894        6.79098
       447         1        2.00000       36.95365       22.29499        1.92027
       448         1        2.00000       37.04221        7.58852        4.35669
       449         1        2.00000       37.11934       23.97292        6.79212
       450         1        2.00000       37.20095        9.31794        1.92216
       451         1        2.00000       37.28488       25.70080        4.35670
       452         1        2.00000       37.36009       10.99702        6.79424
       453         1        2.00000       37.45089       27.42845        1.92092
       454         1        2.00000       37.52099       12.72570        4.35883
       455         1        2.00000       37.61786       29.10587        6.79182
       456         1        2.00000       37.68437       14.45386        1.92298
       457         1        2.00000       37.78580       30.83319        4.35543
       458         1        2.00000       37.85038       16.13149        6.79378
       459         1        2.00000       37.95357        1.46932        1.91902
       460         1        2.00000       38.01815       17.85887        4.35736
       461         1        2.00000       38.11959        3.14699        6.78982
       462         1        2.00000       38.18601       19.58619        1.92098
       463         1        2.00000       38.28296        4.87514        4.35397
       464         1        2.00000       38.35306       21.26361        6.79188
       465         1        2.00000       38.44378        6.60379        1.91856
       466         1        2.00000       38.51908       22.99126        4.35610
       467         1        2.00000       38.60292        8.28288        6.79064
       468         1        2.00000       38.68461       24.71913        1.92067
       469         1        2.00000       38.76166       10.01233        4.35611
       470         1        2.00000       38.85023       26.39707        6.79253
       471         1        2.00000       38.92160       11.74187        1.92182
       472         1        2.00000       39.01688       28.12494        4.35734
       473         1        2.00000       39.08386       13.42120        6.79449
       474         1        2.00000       39.18449       29.85250        1.92176
       475         1        2.00000       39.24900       15.15000        4.35960
       476         1        2.00000       39.35275        0.43840        6.79248
       477         1        2.00000       39.41661       16.87803        1.92380
       478         1        2.00000       39.51988        2.16525        4.35545
       479         1        2.00000       39.58502       18.55539        6.79416
       480         1        2.00000       39.68438        3.89220        1.91816
       481         1        2.00000       39.75264       20.28246        4.35713
       482         1        2.00000       39.84599        5.56963        6.78827
       483         1        2.00000       39.91905       22.00969        1.92039
       484         1        2.00000       40.00529        7.29791        4.35224
       485         1        2.00000       40.08443       23.68729        6.79146
       486         1        2.00000       40.16340        9.02717        1.91741
       487         1        2.00000       40.24956       25.41541        4.35644
       488         1        2.00000       40.32182       10.70725        6.79076
       489         1        2.00000       40.41550       27.14377        1.92210
       490         1        2.00000       40.48248       12.43771        4.35776
       491         1        2.00000       40.58295       28.82186        6.79471
       492         1        2.00000       40.64649       14.16787        1.92455
       493         1        2.00000       40.75176       30.54923        4.35929
       494         1        2.00000       40.81411       15.84695        6.79717
       495         1        2.00000       40.92041        1.18444        1.92221
       496         1        2.00000       40.98356       17.57477        4.36090
       497         1        2.00000       41.08667        2.86026        6.79077
       498         1        2.00000       41.15237       19.30166        1.92316
       499         1        2.00000       41.24941        4.58626        4.35207
       500         1        2.00000       41.31942       20.97825        6.79220
       501         1        2.00000       41.40879        6.31318        1.91432
       502         1        2.00000       41.48480       22.70532        4.35511
       503         1        2.00000       41.56593        7.99162        6.78542
       504         1        2.00000       41.64922       24.43332        1.91964
       505         1        2.00000       41.72251        9.72178        4.35167
       506         1        2.00000       41.81395       26.11206        6.79284
       507         1        2.00000       41.88077       11.45317        1.91970
       508         1        2.00000       41.98061       27.84106        4.35980
       509         1        2.00000       42.04279       13.13485        6.79539
       510         1        2.00000       42.14966       29.56926        1.92605
       511         1        2.00000       42.20968       14.86562        4.36308
       512         1        2.00000       42.32039        0.15460        6.79698
       513         1        2.00000       42.38050       16.59442        1.92818
       514         1        2.00000       42.48960        1.87960        4.35799
       515         1        2.00000       42.55179       18.27129        6.79728
       516         1        2.00000       42.65426        3.60399        1.91742
       517         1        2.00000       42.72036       19.99717        4.35782
       518         1        2.00000       42.81428        5.27901        6.78432
       519         1        2.00000       42.88605       21.72329        1.91891
       520         1        2.00000       42.97046        7.00597        4.34641
       521         1        2.00000       43.04959       23.40062        6.78920
       522         1        2.00000       43.12456        8.73545        1.91172
       523         1        2.00000       43.21265       25.12957        4.35524
       524         1        2.00000       43.27939       10.41735        6.78721
       525         1        2.00000       43.37746       26.85959        1.92349
       526         1        2.00000       43.43805       12.15065        4.35769
       527         1        2.00000       43.54587       28.53927        6.79904
       528         1        2.00000       43.60294       13.88364        1.92804
       529         1        2.00000       43.71844       30.26695        4.36528
       530         1        2.00000       43.77463       15.56427        6.80274
       531         1        2.00000       43.89181        0.90058        1.92708
       532         1        2.00000       43.94968       17.29174        4.36577
       533         1        2.00000       44.06046        2.57337        6.79188
       534         1        2.00000       44.12169       19.01685        1.92489
       535         1        2.00000       44.22224        4.29598        4.34882
       536         1        2.00000       44.28874       20.69141        6.79044
       537         1        2.00000       44.37795        6.02050        1.90789
       538         1        2.00000       44.45172       22.41741        4.35129
       539         1        2.00000       44.52941        7.69833        6.77814
       540         1        2.00000       44.61246       24.14590        1.91621
       541         1        2.00000       44.67976        9.43006        4.34618
       542         1        2.00000       44.77400       25.82671        6.79220
       543         1        2.00000       44.83315       11.16475        1.91807
       544         1        2.00000       44.94009       27.55854        4.36328
       545         1        2.00000       44.99389       12.85044        6.79839
       546         1        2.00000       45.11282       29.28865        1.93321
       547         1        2.00000       45.16454       14.58414        4.36990
       548         1        2.00000       45.29115       30.96463        6.80479
       549         1        2.00000       45.34366       16.31330        1.93567
       550         1        2.00000       45.46723        1.59515        4.36218
       551         1        2.00000       45.52262       17.98790        6.80131
       552         1        2.00000       45.63317        3.31498        1.91568
       553         1        2.00000       45.69319       19.71048        4.35652
       554         1        2.00000       45.78967        4.98590        6.77752
       555         1        2.00000       45.85657       21.43396        1.91356
       556         1        2.00000       45.93874        6.71079        4.33728
       557         1        2.00000       46.01475       23.11077        6.78284
       558         1        2.00000       46.08365        8.44113        1.90373
       559         1        2.00000       46.17174       24.84178        4.35142
       560         1        2.00000       46.22985       10.12661        6.78324
       561         1        2.00000       46.33279       26.57587        1.92489
       562         1        2.00000       46.38347       11.86519        4.35949
       563         1        2.00000       46.50265       28.25968        6.80627
       564         1        2.00000       46.54949       13.60312        1.93551
       565         1        2.00000       46.68457       29.98910        4.37609
       566         1        2.00000       46.73109       15.28599        6.81331
       567         1        2.00000       46.87120        0.62011        1.93592
       568         1        2.00000       46.92020       17.01137        4.37397
       569         1        2.00000       47.04689        2.28733        6.79298
       570         1        2.00000       47.09948       18.73174        1.92547
       571         1        2.00000       47.20683        4.00346        4.34219
       572         1        2.00000       47.26534       20.40104        6.78400
       573         1        2.00000       47.35446        5.72366        1.89666
       574         1        2.00000       47.42160       22.12445        4.34142
       575         1        2.00000       47.49346        7.40086        6.76702
       576         1        2.00000       47.57259       23.85411        1.90819
       577         1        2.00000       47.63046        9.13580        4.33925
       578         1        2.00000       47.72534       25.53978        6.78995
       579         1        2.00000       47.77321       10.87685        1.91769
       580         1        2.00000       47.88871       27.27822        4.36900
       581         1        2.00000       47.93068       12.56982        6.80553
       582         1        2.00000       48.06840       29.01405        1.94615
       583         1        2.00000       48.10860       14.30923        4.38324
       584         1        2.00000       48.26574       30.68959        6.81950
       585         1        2.00000       48.30763       16.03765        1.94971
       586         1        2.00000       48.46141        1.31426        4.36832
       587         1        2.00000       48.50617       17.70643        6.80613
       588         1        2.00000       48.63038        3.02525        1.91013
       589         1        2.00000       48.67962       19.42079        4.35002
       590         1        2.00000       48.77913        4.68870        6.76356
       591         1        2.00000       48.83564       21.13819        1.89973
       592         1        2.00000       48.91246        6.41036        4.32236
       593         1        2.00000       48.97960       22.81347        6.76939
       594         1        2.00000       49.03819        8.14242        1.89303
       595         1        2.00000       49.12171       24.54914        4.34410
       596         1        2.00000       49.16703        9.83475        6.77988
       597         1        2.00000       49.27238       26.29168        1.92763
       598         1        2.00000       49.30995       11.58250        4.36545
       599         1        2.00000       49.44263       27.98605        6.81927
       600         1        2.00000       49.47660       13.33022        1.95014
       601         1        2.00000       49.64502       29.71981        4.39656
       602         1        2.00000       49.67962       15.01616        6.83357
       603         1        2.00000       49.86714        0.34752        1.95086
       604         1        2.00000       49.90495       16.73696        4.38726
       605         1        2.00000       50.06057        2.00355        6.79022
       606         1        2.00000       50.10014       18.44573        1.92098
       607         1        2.00000       50.21564        3.70753        4.32363
       608         1        2.00000       50.26016       20.10341        6.76463
       609         1        2.00000       50.34496        5.42181        1.87615
       610         1        2.00000       50.39860       21.82229        4.32105
       611         1        2.00000       50.45814        7.09938        6.75194
       612         1        2.00000       50.52616       23.55498        1.89488
       613         1        2.00000       50.56925        8.84035        4.33257
       614         1        2.00000       50.65717       25.24838        6.78800
       615         1        2.00000       50.69058       10.58970        1.92122
       616         1        2.00000       50.81207       27.00171        4.37989
       617         1        2.00000       50.84045       12.29656        6.81981
       618         1        2.00000       51.00079       28.74777        1.97216
       619         1        2.00000       51.02844       14.04430        4.41008
       620         1        2.00000       51.24370       30.42840        6.84558
       621         1        2.00000       51.27431       15.77401        1.97470
       622         1        2.00000       51.49372        1.03533        4.37482
       623         1        2.00000       51.52473       17.42372        6.80972
       624         1        2.00000       51.66844        2.73356        1.88109
       625         1        2.00000       51.70113       19.12419        4.32054
       626         1        2.00000       51.79601        4.38925        6.73348
       627         1        2.00000       51.83446       20.83373        1.86956
       628         1        2.00000       51.89473        6.11020        4.30159
       629         1        2.00000       51.94420       22.51032        6.74836
       630         1        2.00000       51.98513        7.84741        1.88259
       631         1        2.00000       52.05443       24.25275        4.33514
       632         1        2.00000       52.08320        9.54741        6.77915
       633         1        2.00000       52.18159       26.01078        1.93587
       634         1        2.00000       52.20453       11.30787        4.37897
       635         1        2.00000       52.34129       27.71362        6.84450
       636         1        2.00000       52.36280       13.06109        1.97771
       637         1        2.00000       52.58572       29.46982        4.43891
       638         1        2.00000       52.60994       14.76494        6.87514
       639         1        2.00000       52.89761        0.06781        1.98433
       640         1        2.00000       52.92766       16.45507        4.41643
       641         1        2.00000       53.14499        1.72010        6.73343
       642         1        2.00000       53.16505       18.15471        1.86767
       643         1        2.00000       53.27024        3.41681        4.27235
       644         1        2.00000       53.29262       19.80213        6.71506
       645         1        2.00000       53.35577        5.13016        1.84632
       646         1        2.00000       53.38790       21.52135        4.29017
       647         1        2.00000       53.42275        6.81725        6.73866
       648         1        2.00000       53.46775       23.26250        1.88122
       649         1        2.00000       53.49045        8.56376        4.32941
       650         1        2.00000       53.55839       24.97075        6.78516
       651         1        2.00000       53.57653       10.32030        1.92488
       652         1        2.00000       53.68939       26.72722        4.40022
       653         1        2.00000       53.70570       12.02670        6.84502
       654         1        2.00000       53.87819       28.50920        2.02664
       655         1        2.00000       53.89441       13.80567        4.46625
       656         1        2.00000       54.19591       30.12689        6.93054
       657         1        2.00000       54.22269       15.47127        2.05697
       658         1        2.00000       54.66846        0.77265        4.21825
       659         1        2.00000       54.67533       17.15374        6.66721
       660         1        2.00000       54.78723        2.45382        1.77887
       661         1        2.00000       54.79762       18.83461        4.22589
       662         1        2.00000       54.84710        4.13317        6.69074
       663         1        2.00000       54.86077       20.55770        1.82907
       664         1        2.00000       54.88171        5.87105        4.28630
       665         1        2.00000       54.90169       22.24462        6.72891
       666         1        2.00000       54.91960        7.59916        1.87492
       667         1        2.00000       54.96492       23.99554        4.32473
       668         1        2.00000       54.97859        9.29832        6.77643
       669         1        2.00000       55.04733       25.73565        1.93130
       670         1        2.00000       55.05884       11.03783        4.38083
       671         1        2.00000       55.17801       27.48527        6.88295
       672         1        2.00000       55.18800       12.83296        2.02131
       673         1        2.00000       55.44658       29.17565        4.51981
       674         1        2.00000       55.46616       14.47182        6.96117
       675         1        2.00000       56.31534       16.22007        4.01917
       676         1        2.00000       56.31765       30.92777        1.56169
       677         1        2.00000       56.33388        1.46858        6.56408
       678         1        2.00000       56.33851       17.89416        1.70466
       679         1        2.00000       56.34923        3.24674        4.20909
       680         1        2.00000       56.35634       19.61559        6.65548
       681         1        2.00000       56.37145        4.97231        1.81928
       682         1        2.00000       56.37912       21.34205        4.26630
       683         1        2.00000       56.39095        6.64773        6.73135
       684         1        2.00000       56.39966       23.05322        1.87222
       685         1        2.00000       56.40725        8.36126        4.32887
       686         1        2.00000       56.41693       24.71600        6.76488
       687         1        2.00000       56.42348       10.07045        1.91048
       688         1        2.00000       56.52139       26.52134        4.37741
       689         1        2.00000       56.52699       11.82245        6.82824
       690         1        2.00000       56.60548       28.20196        2.04995
       691         1        2.00000       56.61076       13.50127        4.50019
       692         1        2.00000       57.88444        9.18141        6.76889
       693         1        2.00000       57.88444       10.84790        4.36560
       694         1        2.00000       57.88444        7.50936        1.87169
       695         1        2.00000       57.88444       12.47343        1.86486
       696         1        2.00000       57.88444        5.78790        4.27524
       697         1        2.00000       57.88444        4.05533        6.66079
       698         1        2.00000       57.88444       17.05529        6.51864
       699         1        2.00000       57.88444        2.39449        1.70741
       700         1        2.00000       57.88444       20.47035        1.80012
       701         1        2.00000       57.88444       27.12167        6.72157
       702         1        2.00000       57.88444        0.69187        4.07488
       703         1        2.00000       57.88444       18.76556        4.15638
       704         1        2.00000       57.88444       22.15080        6.71810
       705         1        2.00000       57.88444       23.87622        4.31333
       706         1        2.00000       57.88444       25.54478        1.91365
       707         1        2.00000       57.88444       15.12270        1.13110
       708         1        2.00000       57.88444       29.76776        5.96168
       709         1        2.00000       59.15813       13.50127        4.50019
       710         1        2.00000       59.16348       28.20196        2.04995
       711         1        2.00000       59.24197       11.82245        6.82824
       712         1        2.00000       59.24749       26.52134        4.37741
       713         1        2.00000       59.34548       10.07045        1.91048
       714         1        2.00000       59.35196       24.71600        6.76488
       715         1        2.00000       59.36171        8.36126        4.32887
       716         1        2.00000       59.36930       23.05322        1.87222
       717         1        2.00000       59.37793        6.64773        6.73135
       718         1        2.00000       59.38976       21.34205        4.26630
       719         1        2.00000       59.39752        4.97231        1.81928
       720         1        2.00000       59.41262       19.61559        6.65548
       721         1        2.00000       59.41974        3.24674        4.20909
       722         1        2.00000       59.43037       17.89416        1.70466
       723         1        2.00000       59.43508        1.46858        6.56408
       724         1        2.00000       59.45123       30.92777        1.56169
       725         1        2.00000       59.45363       16.22007        4.01917
       726         1        2.00000       60.30280       14.47182        6.96117
       727         1        2.00000       60.32239       29.17565        4.51981
       728         1        2.00000       60.58096       12.83296        2.02131
       729         1        2.00000       60.59095       27.48527        6.88295
       730         1        2.00000       60.71005       11.03783        4.38083
       731         1        2.00000       60.72164       25.73565        1.93130
       732         1        2.00000       60.79030        9.29832        6.77643
       733         1        2.00000       60.80405       23.99554        4.32473
       734         1        2.00000       60.84937        7.59916        1.87492
       735         1        2.00000       60.86719       22.24462        6.72891
       736         1        2.00000       60.88717        5.87105        4.28630
       737         1        2.00000       60.90811       20.55770        1.82907
       738         1        2.00000       60.92178        4.13317        6.69074
       739         1        2.00000       60.97126       18.83461        4.22589
       740         1        2.00000       60.98165        2.45382        1.77887
       741         1        2.00000       61.09363       17.15374        6.66721
       742         1        2.00000       61.10043        0.77265        4.21825
       743         1        2.00000       61.54620       15.47127        2.05697
       744         1        2.00000       61.57305       30.12689        6.93054
       745         1        2.00000       61.87455       13.80567        4.46625
       746         1        2.00000       61.89069       28.50920        2.02664
       747         1        2.00000       62.06326       12.02670        6.84502
       748         1        2.00000       62.07957       26.72722        4.40022
       749         1        2.00000       62.19235       10.32030        1.92488
       750         1        2.00000       62.21049       24.97075        6.78516
       751         1        2.00000       62.27843        8.56376        4.32941
       752         1        2.00000       62.30113       23.26250        1.88122
       753         1        2.00000       62.34621        6.81725        6.73866
       754         1        2.00000       62.38106       21.52135        4.29017
       755         1        2.00000       62.41312        5.13016        1.84632
       756         1        2.00000       62.47634       19.80213        6.71506
       757         1        2.00000       62.49872        3.41681        4.27235
       758         1        2.00000       62.60383       18.15471        1.86767
       759         1        2.00000       62.62389        1.72010        6.73343
       760         1        2.00000       62.84130       16.45507        4.41643
       761         1        2.00000       62.87128        0.06781        1.98433
       762         1        2.00000       63.15902       14.76494        6.87514
       763         1        2.00000       63.18324       29.46982        4.43891
       764         1        2.00000       63.40609       13.06109        1.97771
       765         1        2.00000       63.42759       27.71362        6.84450
       766         1        2.00000       63.56443       11.30787        4.37897
       767         1        2.00000       63.58737       26.01078        1.93587
       768         1        2.00000       63.68576        9.54741        6.77915
       769         1        2.00000       63.71454       24.25275        4.33514
       770         1        2.00000       63.78384        7.84741        1.88259
       771         1        2.00000       63.82468       22.51032        6.74836
       772         1        2.00000       63.87424        6.11020        4.30159
       773         1        2.00000       63.93450       20.83373        1.86956
       774         1        2.00000       63.97287        4.38925        6.73348
       775         1        2.00000       64.06783       19.12419        4.32054
       776         1        2.00000       64.10052        2.73356        1.88109
       777         1        2.00000       64.24423       17.42372        6.80972
       778         1        2.00000       64.27525        1.03533        4.37482
       779         1        2.00000       64.49465       15.77401        1.97470
       780         1        2.00000       64.52527       30.42840        6.84558
       781         1        2.00000       64.74052       14.04430        4.41008
       782         1        2.00000       64.76817       28.74777        1.97216
       783         1        2.00000       64.92843       12.29656        6.81981
       784         1        2.00000       64.95681       27.00171        4.37989
       785         1        2.00000       65.07830       10.58970        1.92122
       786         1        2.00000       65.11171       25.24838        6.78800
       787         1        2.00000       65.19972        8.84035        4.33257
       788         1        2.00000       65.24280       23.55498        1.89488
       789         1        2.00000       65.31082        7.09938        6.75194
       790         1        2.00000       65.37037       21.82229        4.32105
       791         1        2.00000       65.42400        5.42181        1.87615
       792         1        2.00000       65.50881       20.10341        6.76463
       793         1        2.00000       65.55333        3.70753        4.32363
       794         1        2.00000       65.66883       18.44573        1.92098
       795         1        2.00000       65.70831        2.00355        6.79022
       796         1        2.00000       65.86402       16.73696        4.38726
       797         1        2.00000       65.90182        0.34752        1.95086
       798         1        2.00000       66.08934       15.01616        6.83357
       799         1        2.00000       66.12387       29.71981        4.39656
       800         1        2.00000       66.29228       13.33022        1.95014
       801         1        2.00000       66.32633       27.98605        6.81927
       802         1        2.00000       66.45901       11.58250        4.36545
       803         1        2.00000       66.49658       26.29168        1.92763
       804         1        2.00000       66.60185        9.83475        6.77988
       805         1        2.00000       66.64725       24.54914        4.34410
       806         1        2.00000       66.73078        8.14242        1.89303
       807         1        2.00000       66.78928       22.81347        6.76939
       808         1        2.00000       66.85651        6.41036        4.32236
       809         1        2.00000       66.93332       21.13819        1.89973
       810         1        2.00000       66.98983        4.68870        6.76356
       811         1        2.00000       67.08926       19.42079        4.35002
       812         1        2.00000       67.13858        3.02525        1.91013
       813         1        2.00000       67.26279       17.70643        6.80613
       814         1        2.00000       67.30755        1.31426        4.36832
       815         1        2.00000       67.46134       16.03765        1.94971
       816         1        2.00000       67.50322       30.68959        6.81950
       817         1        2.00000       67.66036       14.30923        4.38324
       818         1        2.00000       67.70049       29.01405        1.94615
       819         1        2.00000       67.83829       12.56982        6.80553
       820         1        2.00000       67.88025       27.27822        4.36900
       821         1        2.00000       67.99575       10.87685        1.91769
       822         1        2.00000       68.04363       25.53978        6.78995
       823         1        2.00000       68.13850        9.13580        4.33925
       824         1        2.00000       68.19637       23.85411        1.90819
       825         1        2.00000       68.27550        7.40086        6.76702
       826         1        2.00000       68.34736       22.12445        4.34142
       827         1        2.00000       68.41450        5.72366        1.89666
       828         1        2.00000       68.50362       20.40104        6.78400
       829         1        2.00000       68.56213        4.00346        4.34219
       830         1        2.00000       68.66948       18.73174        1.92547
       831         1        2.00000       68.72207        2.28733        6.79298
       832         1        2.00000       68.84876       17.01137        4.37397
       833         1        2.00000       68.89768        0.62011        1.93592
       834         1        2.00000       69.03788       15.28599        6.81331
       835         1        2.00000       69.08432       29.98910        4.37609
       836         1        2.00000       69.21948       13.60312        1.93551
       837         1        2.00000       69.26624       28.25968        6.80627
       838         1        2.00000       69.38549       11.86519        4.35949
       839         1        2.00000       69.43617       26.57587        1.92489
       840         1        2.00000       69.53912       10.12661        6.78324
       841         1        2.00000       69.59723       24.84178        4.35142
       842         1        2.00000       69.68531        8.44113        1.90373
       843         1        2.00000       69.75421       23.11077        6.78284
       844         1        2.00000       69.83022        6.71079        4.33728
       845         1        2.00000       69.91239       21.43396        1.91356
       846         1        2.00000       69.97921        4.98590        6.77752
       847         1        2.00000       70.07577       19.71048        4.35652
       848         1        2.00000       70.13579        3.31498        1.91568
       849         1        2.00000       70.24634       17.98790        6.80131
       850         1        2.00000       70.30165        1.59515        4.36218
       851         1        2.00000       70.42530       16.31330        1.93567
       852         1        2.00000       70.47782       30.96463        6.80479
       853         1        2.00000       70.60442       14.58414        4.36990
       854         1        2.00000       70.65614       29.28865        1.93321
       855         1        2.00000       70.77500       12.85044        6.79839
       856         1        2.00000       70.82879       27.55854        4.36328
       857         1        2.00000       70.93581       11.16475        1.91807
       858         1        2.00000       70.99488       25.82671        6.79220
       859         1        2.00000       71.08912        9.43006        4.34618
       860         1        2.00000       71.15642       24.14590        1.91621
       861         1        2.00000       71.23947        7.69833        6.77814
       862         1        2.00000       71.31724       22.41741        4.35129
       863         1        2.00000       71.39094        6.02050        1.90789
       864         1        2.00000       71.48022       20.69141        6.79044
       865         1        2.00000       71.54672        4.29598        4.34882
       866         1        2.00000       71.64727       19.01685        1.92489
       867         1        2.00000       71.70850        2.57337        6.79188
       868         1        2.00000       71.81928       17.29174        4.36577
       869         1        2.00000       71.87707        0.90058        1.92708
       870         1        2.00000       71.99425       15.56427        6.80274
       871         1        2.00000       72.05052       30.26695        4.36528
       872         1        2.00000       72.16602       13.88364        1.92804
       873         1        2.00000       72.22309       28.53927        6.79904
       874         1        2.00000       72.33091       12.15065        4.35769
       875         1        2.00000       72.39150       26.85959        1.92349
       876         1        2.00000       72.48949       10.41735        6.78721
       877         1        2.00000       72.55624       25.12957        4.35524
       878         1        2.00000       72.64432        8.73545        1.91172
       879         1        2.00000       72.71929       23.40062        6.78920
       880         1        2.00000       72.79850        7.00597        4.34641
       881         1        2.00000       72.88291       21.72329        1.91891
       882         1        2.00000       72.95469        5.27901        6.78432
       883         1        2.00000       73.04860       19.99717        4.35782
       884         1        2.00000       73.11471        3.60399        1.91742
       885         1        2.00000       73.21718       18.27129        6.79728
       886         1        2.00000       73.27936        1.87960        4.35799
       887         1        2.00000       73.38847       16.59442        1.92818
       888         1        2.00000       73.44857        0.15460        6.79698
       889         1        2.00000       73.55928       14.86562        4.36308
       890         1        2.00000       73.61923       29.56926        1.92605
       891         1        2.00000       73.72617       13.13485        6.79539
       892         1        2.00000       73.78836       27.84106        4.35980
       893         1        2.00000       73.88819       11.45317        1.91970
       894         1        2.00000       73.95493       26.11206        6.79284
       895         1        2.00000       74.04637        9.72178        4.35167
       896         1        2.00000       74.11975       24.43332        1.91964
       897         1        2.00000       74.20295        7.99162        6.78542
       898         1        2.00000       74.28416       22.70532        4.35511
       899         1        2.00000       74.36010        6.31318        1.91432
       900         1        2.00000       74.44954       20.97825        6.79220
       901         1        2.00000       74.51956        4.58626        4.35207
       902         1        2.00000       74.61651       19.30166        1.92316
       903         1        2.00000       74.68229        2.86026        6.79077
       904         1        2.00000       74.78540       17.57477        4.36090
       905         1        2.00000       74.84847        1.18444        1.92221
       906         1        2.00000       74.95486       15.84695        6.79717
       907         1        2.00000       75.01720       30.54923        4.35929
       908         1        2.00000       75.12239       14.16787        1.92455
       909         1        2.00000       75.18601       28.82186        6.79471
       910         1        2.00000       75.28641       12.43771        4.35776
       911         1        2.00000       75.35339       27.14377        1.92210
       912         1        2.00000       75.44706       10.70725        6.79076
       913         1        2.00000       75.51932       25.41541        4.35644
       914         1        2.00000       75.60557        9.02717        1.91741
       915         1        2.00000       75.68454       23.68729        6.79146
       916         1        2.00000       75.76367        7.29791        4.35224
       917         1        2.00000       75.84991       22.00969        1.92039
       918         1        2.00000       75.92289        5.56963        6.78827
       919         1        2.00000       76.01625       20.28246        4.35713
       920         1        2.00000       76.08459        3.89220        1.91816
       921         1        2.00000       76.18386       18.55539        6.79416
       922         1        2.00000       76.24908        2.16525        4.35545
       923         1        2.00000       76.35227       16.87803        1.92380
       924         1        2.00000       76.41622        0.43840        6.79248
       925         1        2.00000       76.51997       15.15000        4.35960
       926         1        2.00000       76.58439       29.85250        1.92176
       927         1        2.00000       76.68510       13.42120        6.79449
       928         1        2.00000       76.75208       28.12494        4.35734
       929         1        2.00000       76.84736       11.74187        1.92182
       930         1        2.00000       76.91866       26.39707        6.79253
       931         1        2.00000       77.00722       10.01233        4.35611
       932         1        2.00000       77.08435       24.71913        1.92067
       933         1        2.00000       77.16596        8.28288        6.79064
       934         1        2.00000       77.24989       22.99126        4.35610
       935         1        2.00000       77.32510        6.60379        1.91856
       936         1        2.00000       77.41590       21.26361        6.79188
       937         1        2.00000       77.48600        4.87514        4.35397
       938         1        2.00000       77.58287       19.58619        1.92098
       939         1        2.00000       77.64938        3.14699        6.78982
       940         1        2.00000       77.75081       17.85887        4.35736
       941         1        2.00000       77.81539        1.46932        1.91902
       942         1        2.00000       77.91858       16.13149        6.79378
       943         1        2.00000       77.98316       30.83319        4.35543
       944         1        2.00000       78.08460       14.45386        1.92298
       945         1        2.00000       78.15102       29.10587        6.79182
       946         1        2.00000       78.24797       12.72570        4.35883
       947         1        2.00000       78.31807       27.42845        1.92092
       948         1        2.00000       78.40879       10.99702        6.79424
       949         1        2.00000       78.48409       25.70080        4.35670
       950         1        2.00000       78.56793        9.31794        1.92216
       951         1        2.00000       78.64962       23.97292        6.79212
       952         1        2.00000       78.72667        7.58852        4.35669
       953         1        2.00000       78.81524       22.29499        1.92027
       954         1        2.00000       78.88661        5.85894        6.79098
       955         1        2.00000       78.98189       20.56709        4.35546
       956         1        2.00000       79.04887        4.17961        1.91831
       957         1        2.00000       79.14950       18.83952        6.79104
       958         1        2.00000       79.21401        2.45081        4.35320
       959         1        2.00000       79.31776       17.16242        1.92032
       960         1        2.00000       79.38162        0.72278        6.78900
       961         1        2.00000       79.48489       15.43559        4.35735
       962         1        2.00000       79.55003       30.13667        1.91864
       963         1        2.00000       79.64939       13.70864        6.79464
       964         1        2.00000       79.71765       28.40956        4.35567
       965         1        2.00000       79.81100       12.03122        1.92453
       966         1        2.00000       79.88406       26.68237        6.79241
       967         2       -2.00000        0.04028       10.32795        0.70703
       968         2       -2.00000        0.11942       24.97975        5.57485
       969         2       -2.00000        0.19831        8.59869        3.14186
       970         2       -2.00000        0.28455       23.30166        0.70283
       971         2       -2.00000        0.35681        6.86859        5.57554
       972         2       -2.00000        0.45049       21.57330        3.13719
       973         2       -2.00000        0.51747        5.18811        0.70153
       974         2       -2.00000        0.61786       19.84515        5.57161
       975         2       -2.00000        0.68148        3.45796        3.13474
       976         2       -2.00000        0.78675       18.16780        0.70001
       977         2       -2.00000        0.84902        1.72885        5.56917
       978         2       -2.00000        0.95540       16.44141        3.13709
       979         2       -2.00000        1.01855        0.05106        0.69840
       980         2       -2.00000        1.12174       14.71557        5.57555
       981         2       -2.00000        1.18744       29.41541        3.13613
       982         2       -2.00000        1.28440       13.03960        0.70720
       983         2       -2.00000        1.35441       27.68880        5.57411
       984         2       -2.00000        1.44378       11.31265        3.14495
       985         2       -2.00000        1.51979       26.01175        0.70416
       986         2       -2.00000        1.60092        9.58418        5.58087
       987         2       -2.00000        1.68413       24.28375        3.13963
       988         2       -2.00000        1.75750        7.90408        0.70758
       989         2       -2.00000        1.84894       22.55496        5.57347
       990         2       -2.00000        1.91568        6.17268        3.13957
       991         2       -2.00000        2.01552       20.87598        0.69949
       992         2       -2.00000        2.07770        4.44096        5.57093
       993         2       -2.00000        2.18465       19.14777        3.13327
       994         2       -2.00000        2.24467        2.76024        0.69624
       995         2       -2.00000        2.35538       17.42121        5.56937
       996         2       -2.00000        2.41549        1.03141        3.13114
       997         2       -2.00000        2.52459       15.74622        0.70131
       998         2       -2.00000        2.58678       30.39576        5.56906
       999         2       -2.00000        2.68925       14.02186        3.14187
      1000         2       -2.00000        2.75535       28.71990        0.70147
      1001         2       -2.00000        2.84927       12.29682        5.58197
      1002         2       -2.00000        2.92104       26.99378        3.14036
      1003         2       -2.00000        3.00545       10.61989        0.71284
      1004         2       -2.00000        3.08458       25.26643        5.57709
      1005         2       -2.00000        3.15955        8.89041        3.14752
      1006         2       -2.00000        3.24764       23.58747        0.70402
      1007         2       -2.00000        3.31438        7.15849        5.57908
      1008         2       -2.00000        3.41245       21.85748        3.13579
      1009         2       -2.00000        3.47304        5.47518        0.70159
      1010         2       -2.00000        3.58086       20.12774        5.56730
      1011         2       -2.00000        3.63786        3.74219        3.13127
      1012         2       -2.00000        3.75335       18.45009        0.69406
      1013         2       -2.00000        3.80962        2.01154        5.56362
      1014         2       -2.00000        3.92688       16.72525        3.13225
      1015         2       -2.00000        3.98467        0.33412        0.69356
      1016         2       -2.00000        4.09553       15.00246        5.57444
      1017         2       -2.00000        4.15676       29.70019        3.13442
      1018         2       -2.00000        4.25731       13.32988        0.71045
      1019         2       -2.00000        4.32373       27.97563        5.57585
      1020         2       -2.00000        4.41302       11.60539        3.15135
      1021         2       -2.00000        4.48671       26.29966        0.70795
      1022         2       -2.00000        4.56440        9.87751        5.58812
      1023         2       -2.00000        4.64745       24.57117        3.14303
      1024         2       -2.00000        4.71475        8.19580        0.71304
      1025         2       -2.00000        4.80899       22.84031        5.57409
      1026         2       -2.00000        4.86806        6.46108        3.14119
      1027         2       -2.00000        4.97500       21.15853        0.69602
      1028         2       -2.00000        5.02888        4.72537        5.56793
      1029         2       -2.00000        5.14781       19.42839        3.12613
      1030         2       -2.00000        5.19953        3.04169        0.68944
      1031         2       -2.00000        5.32614       17.70239        5.56161
      1032         2       -2.00000        5.37865        1.31252        3.12370
      1033         2       -2.00000        5.50230       16.03068        0.69716
      1034         2       -2.00000        5.55769       30.67912        5.56506
      1035         2       -2.00000        5.66816       14.31091        3.14361
      1036         2       -2.00000        5.72826       29.00659        0.70277
      1037         2       -2.00000        5.82474       12.58996        5.58874
      1038         2       -2.00000        5.89156       27.28314        3.14567
      1039         2       -2.00000        5.97373       10.91504        0.72192
      1040         2       -2.00000        6.04966       25.55628        5.58341
      1041         2       -2.00000        6.11856        9.18472        3.15547
      1042         2       -2.00000        6.20665       23.87529        0.70780
      1043         2       -2.00000        6.26476        7.44923        5.58301
      1044         2       -2.00000        6.36778       22.14117        3.13438
      1045         2       -2.00000        6.41846        5.76064        0.69977
      1046         2       -2.00000        6.53756       20.40733        5.56009
      1047         2       -2.00000        6.58440        4.02271        3.12384
      1048         2       -2.00000        6.71940       18.72790        0.68332
      1049         2       -2.00000        6.76592        2.28981        5.55313
      1050         2       -2.00000        6.90627       17.00572        3.12346
      1051         2       -2.00000        6.95519        0.61449        0.68541
      1052         2       -2.00000        7.08204       15.28854        5.57338
      1053         2       -2.00000        7.13463       29.98536        3.13385
      1054         2       -2.00000        7.24190       13.62240        0.71705
      1055         2       -2.00000        7.30033       28.26604        5.58227
      1056         2       -2.00000        7.38937       11.90220        3.16252
      1057         2       -2.00000        7.45651       26.59262        0.71776
      1058         2       -2.00000        7.52837       10.17498        5.59916
      1059         2       -2.00000        7.60758       24.86296        3.15099
      1060         2       -2.00000        7.66545        8.49003        0.71993
      1061         2       -2.00000        7.76025       23.12727        5.57629
      1062         2       -2.00000        7.80812        6.74901        3.14153
      1063         2       -2.00000        7.92354       21.43885        0.69030
      1064         2       -2.00000        7.96551        5.00601        5.56080
      1065         2       -2.00000        8.10355       19.70301        3.11326
      1066         2       -2.00000        8.14375        3.31663        0.67619
      1067         2       -2.00000        8.30081       17.97742        5.54700
      1068         2       -2.00000        8.34270        1.58815        3.10975
      1069         2       -2.00000        8.49656       16.31150        0.69114
      1070         2       -2.00000        8.54132       30.96056        5.56033
      1071         2       -2.00000        8.66545       14.60064        3.14914
      1072         2       -2.00000        8.71469       29.29634        0.70923
      1073         2       -2.00000        8.81412       12.88720        5.60263
      1074         2       -2.00000        8.87071       27.57888        3.15942
      1075         2       -2.00000        8.94745       11.21540        0.73675
      1076         2       -2.00000        9.01451       25.85358        5.59676
      1077         2       -2.00000        9.07310        9.48344        3.16609
      1078         2       -2.00000        9.15654       24.16790        0.71506
      1079         2       -2.00000        9.20194        7.74112        5.58633
      1080         2       -2.00000        9.30745       22.42536        3.13162
      1081         2       -2.00000        9.34502        6.04336        0.69382
      1082         2       -2.00000        9.47754       20.68096        5.54711
      1083         2       -2.00000        9.51151        4.29561        3.10923
      1084         2       -2.00000        9.67945       18.99720        0.66300
      1085         2       -2.00000        9.71398        2.55961        5.53303
      1086         2       -2.00000        9.90213       17.27830        3.10874
      1087         2       -2.00000        9.93994        0.88890        0.67232
      1088         2       -2.00000       10.09596       15.57244        5.57611
      1089         2       -2.00000       10.13553       30.27143        3.13831
      1090         2       -2.00000       10.25063       13.91826        0.73553
      1091         2       -2.00000       10.29515       28.56361        5.60154
      1092         2       -2.00000       10.37987       12.20399        3.18294
      1093         2       -2.00000       10.43343       26.89478        0.73802
      1094         2       -2.00000       10.49297       10.47652        5.61417
      1095         2       -2.00000       10.56123       25.16197        3.16420
      1096         2       -2.00000       10.60432        8.78538        0.72654
      1097         2       -2.00000       10.69216       23.41886        5.57818
      1098         2       -2.00000       10.72557        7.03635        3.13795
      1099         2       -2.00000       10.84674       21.71545        0.67941
      1100         2       -2.00000       10.87512        5.27937        5.54653
      1101         2       -2.00000       11.03626       19.96946        3.08730
      1102         2       -2.00000       11.06399        3.58174        0.64940
      1103         2       -2.00000       11.27877       18.23867        5.52138
      1104         2       -2.00000       11.30946        1.85184        3.08522
      1105         2       -2.00000       11.52927       16.59043        0.68453
      1106         2       -2.00000       11.56028        0.15199        5.55667
      1107         2       -2.00000       11.70343       14.89217        3.17812
      1108         2       -2.00000       11.73596       29.59281        0.73864
      1109         2       -2.00000       11.83100       13.18668        5.63259
      1110         2       -2.00000       11.86953       27.88324        3.18945
      1111         2       -2.00000       11.92980       11.51551        0.75748
      1112         2       -2.00000       11.97927       26.15673        5.61769
      1113         2       -2.00000       12.02012        9.77836        3.17649
      1114         2       -2.00000       12.08918       24.46457        0.72395
      1115         2       -2.00000       12.11803        8.02880        5.58701
      1116         2       -2.00000       12.21698       22.70595        3.12321
      1117         2       -2.00000       12.24000        6.31762        0.68012
      1118         2       -2.00000       12.37612       20.95414        5.52227
      1119         2       -2.00000       12.39763        4.56545        3.08202
      1120         2       -2.00000       12.61871       19.24711        0.62140
      1121         2       -2.00000       12.64277        2.81082        5.49220
      1122         2       -2.00000       12.93228       17.55808        3.07447
      1123         2       -2.00000       12.96241        1.17082        0.64249
      1124         2       -2.00000       13.18094       15.85582        5.63302
      1125         2       -2.00000       13.20100       30.56233        3.19171
      1126         2       -2.00000       13.30507       14.20893        0.78676
      1127         2       -2.00000       13.32753       28.86482        5.65104
      1128         2       -2.00000       13.39060       12.49530        3.21281
      1129         2       -2.00000       13.42257       27.19563        0.76892
      1130         2       -2.00000       13.45766       10.75880        5.62752
      1131         2       -2.00000       13.50306       25.45417        3.17777
      1132         2       -2.00000       13.52576        9.06173        0.72961
      1133         2       -2.00000       13.59378       23.69627        5.58086
      1134         2       -2.00000       13.61184        7.30550        3.13412
      1135         2       -2.00000       13.72374       21.99140        0.65899
      1136         2       -2.00000       13.74005        5.55072        5.52121
      1137         2       -2.00000       13.91558       20.20764        3.03420
      1138         2       -2.00000       13.93180        3.81999        0.59461
      1139         2       -2.00000       14.22898       18.54140        5.43249
      1140         2       -2.00000       14.25608        2.15579        2.99924
      1141         2       -2.00000       14.70553       16.85251        0.84257
      1142         2       -2.00000       14.71216        0.42147        5.70037
      1143         2       -2.00000       14.82166       15.17085        3.28081
      1144         2       -2.00000       14.83205       29.88150        0.83372
      1145         2       -2.00000       14.88225       13.44286        5.67554
      1146         2       -2.00000       14.89608       28.15921        3.23012
      1147         2       -2.00000       14.91694       11.75468        0.77297
      1148         2       -2.00000       14.93684       26.42242        5.63740
      1149         2       -2.00000       14.95459       10.02651        3.18438
      1150         2       -2.00000       14.99975       24.72200        0.73443
      1151         2       -2.00000       15.01350        8.27801        5.58976
      1152         2       -2.00000       15.08327       22.98008        3.12789
      1153         2       -2.00000       15.09478        6.58672        0.67833
      1154         2       -2.00000       15.21500       21.18076        5.48247
      1155         2       -2.00000       15.22491        4.79191        3.03711
      1156         2       -2.00000       15.47062       19.54355        0.53772
      1157         2       -2.00000       15.49004        3.10617        5.40350
      1158         2       -2.00000       16.35248        1.40199        1.04078
      1159         2       -2.00000       16.35488       17.78553        3.49808
      1160         2       -2.00000       16.37079       16.10852        5.80269
      1161         2       -2.00000       16.37550       30.82396        3.35505
      1162         2       -2.00000       16.38430       14.37953        0.84993
      1163         2       -2.00000       16.39149       29.05196        5.71056
      1164         2       -2.00000       16.40628       12.65327        3.24004
      1165         2       -2.00000       16.41387       27.37511        0.79305
      1166         2       -2.00000       16.42586       10.92838        5.63504
      1167         2       -2.00000       16.43473       25.66316        3.18697
      1168         2       -2.00000       16.44240        9.26397        0.73034
      1169         2       -2.00000       16.45192       23.95120        5.60133
      1170         2       -2.00000       16.45847        7.55547        3.14872
      1171         2       -2.00000       16.55606       22.19664        0.68123
      1172         2       -2.00000       16.56166        5.75420        5.53738
      1173         2       -2.00000       16.64255       20.51159        3.00174
      1174         2       -2.00000       16.64790        4.12097        0.55146
      1175         2       -2.00000       17.91943        0.52297        5.85256
      1176         2       -2.00000       17.91943        5.15590        3.19932
      1177         2       -2.00000       17.91943        6.77612        0.69300
      1178         2       -2.00000       17.91943       28.24638        3.25903
      1179         2       -2.00000       17.91943        8.39526        5.59798
      1180         2       -2.00000       17.91943       26.51634        5.64840
      1181         2       -2.00000       17.91943       29.95005        0.90296
      1182         2       -2.00000       17.91943       10.11640        3.18779
      1183         2       -2.00000       17.91943       23.17040        3.14493
      1184         2       -2.00000       17.91943       24.84171        0.74652
      1185         2       -2.00000       17.91943       11.83790        0.78410
      1186         2       -2.00000       17.91943       21.54888        5.64976
      1187         2       -2.00000       17.91943       13.52050        5.70538
      1188         2       -2.00000       17.91943        2.51546        3.96092
      1189         2       -2.00000       17.91943       15.22975        3.35192
      1190         2       -2.00000       17.91943       16.93601        0.98888
      1191         2       -2.00000       17.91943       18.91168        6.43809
      1192         2       -2.00000       19.19096        4.12097        0.55146
      1193         2       -2.00000       19.19631       20.51159        3.00174
      1194         2       -2.00000       19.27720        5.75420        5.53738
      1195         2       -2.00000       19.28280       22.19664        0.68123
      1196         2       -2.00000       19.38047        7.55547        3.14872
      1197         2       -2.00000       19.38695       23.95120        5.60133
      1198         2       -2.00000       19.39654        9.26397        0.73034
      1199         2       -2.00000       19.40413       25.66316        3.18697
      1200         2       -2.00000       19.41308       10.92838        5.63504
      1201         2       -2.00000       19.42507       27.37511        0.79305
      1202         2       -2.00000       19.43267       12.65327        3.24004
      1203         2       -2.00000       19.44745       29.05196        5.71056
      1204         2       -2.00000       19.45457       14.37953        0.84993
      1205         2       -2.00000       19.46344       30.82396        3.35505
      1206         2       -2.00000       19.46816       16.10852        5.80269
      1207         2       -2.00000       19.48406       17.78553        3.49808
      1208         2       -2.00000       19.48638        1.40199        1.04078
      1209         2       -2.00000       20.34890        3.10617        5.40350
      1210         2       -2.00000       20.36825       19.54355        0.53772
      1211         2       -2.00000       20.61403        4.79191        3.03711
      1212         2       -2.00000       20.62386       21.18076        5.48247
      1213         2       -2.00000       20.74408        6.58672        0.67833
      1214         2       -2.00000       20.75567       22.98008        3.12789
      1215         2       -2.00000       20.82537        8.27801        5.58976
      1216         2       -2.00000       20.83912       24.72200        0.73443
      1217         2       -2.00000       20.88428       10.02651        3.18438
      1218         2       -2.00000       20.90202       26.42242        5.63740
      1219         2       -2.00000       20.92200       11.75468        0.77297
      1220         2       -2.00000       20.94286       28.15921        3.23012
      1221         2       -2.00000       20.95661       13.44286        5.67554
      1222         2       -2.00000       21.00689       29.88150        0.83372
      1223         2       -2.00000       21.01720       15.17085        3.28081
      1224         2       -2.00000       21.12678        0.42147        5.70037
      1225         2       -2.00000       21.13342       16.85251        0.84257
      1226         2       -2.00000       21.58286        2.15579        2.99924
      1227         2       -2.00000       21.60996       18.54140        5.43249
      1228         2       -2.00000       21.90706        3.81999        0.59461
      1229         2       -2.00000       21.92329       20.20764        3.03420
      1230         2       -2.00000       22.09881        5.55072        5.52121
      1231         2       -2.00000       22.11512       21.99140        0.65899
      1232         2       -2.00000       22.22710        7.30550        3.13412
      1233         2       -2.00000       22.24516       23.69627        5.58086
      1234         2       -2.00000       22.31318        9.06173        0.72961
      1235         2       -2.00000       22.33588       25.45417        3.17777
      1236         2       -2.00000       22.38128       10.75880        5.62752
      1237         2       -2.00000       22.41637       27.19563        0.76892
      1238         2       -2.00000       22.44835       12.49530        3.21281
      1239         2       -2.00000       22.51133       28.86482        5.65104
      1240         2       -2.00000       22.53379       14.20893        0.78676
      1241         2       -2.00000       22.63786       30.56233        3.19171
      1242         2       -2.00000       22.65800       15.85582        5.63302
      1243         2       -2.00000       22.87645        1.17082        0.64249
      1244         2       -2.00000       22.90658       17.55808        3.07447
      1245         2       -2.00000       23.19609        2.81082        5.49220
      1246         2       -2.00000       23.22023       19.24711        0.62140
      1247         2       -2.00000       23.44132        4.56545        3.08202
      1248         2       -2.00000       23.46282       20.95414        5.52227
      1249         2       -2.00000       23.59894        6.31762        0.68012
      1250         2       -2.00000       23.62188       22.70595        3.12321
      1251         2       -2.00000       23.72091        8.02880        5.58701
      1252         2       -2.00000       23.74969       24.46457        0.72395
      1253         2       -2.00000       23.81875        9.77836        3.17649
      1254         2       -2.00000       23.85967       26.15673        5.61769
      1255         2       -2.00000       23.90915       11.51551        0.75748
      1256         2       -2.00000       23.96941       27.88324        3.18945
      1257         2       -2.00000       24.00786       13.18668        5.63259
      1258         2       -2.00000       24.10290       29.59281        0.73864
      1259         2       -2.00000       24.13551       14.89217        3.17812
      1260         2       -2.00000       24.27858        0.15199        5.55667
      1261         2       -2.00000       24.30960       16.59043        0.68453
      1262         2       -2.00000       24.52940        1.85184        3.08522
      1263         2       -2.00000       24.56018       18.23867        5.52138
      1264         2       -2.00000       24.77495        3.58174        0.64940
      1265         2       -2.00000       24.80260       19.96946        3.08730
      1266         2       -2.00000       24.96374        5.27937        5.54653
      1267         2       -2.00000       24.99212       21.71545        0.67941
      1268         2       -2.00000       25.11337        7.03635        3.13795
      1269         2       -2.00000       25.14678       23.41886        5.57818
      1270         2       -2.00000       25.23455        8.78538        0.72654
      1271         2       -2.00000       25.27763       25.16197        3.16420
      1272         2       -2.00000       25.34589       10.47652        5.61417
      1273         2       -2.00000       25.40552       26.89478        0.73802
      1274         2       -2.00000       25.45907       12.20399        3.18294
      1275         2       -2.00000       25.54380       28.56361        5.60154
      1276         2       -2.00000       25.58824       13.91826        0.73553
      1277         2       -2.00000       25.70334       30.27143        3.13831
      1278         2       -2.00000       25.74290       15.57244        5.57611
      1279         2       -2.00000       25.89901        0.88890        0.67232
      1280         2       -2.00000       25.93681       17.27830        3.10874
      1281         2       -2.00000       26.12489        2.55961        5.53303
      1282         2       -2.00000       26.15950       18.99720        0.66300
      1283         2       -2.00000       26.32743        4.29561        3.10923
      1284         2       -2.00000       26.36140       20.68096        5.54711
      1285         2       -2.00000       26.49392        6.04336        0.69382
      1286         2       -2.00000       26.53149       22.42536        3.13162
      1287         2       -2.00000       26.63692        7.74112        5.58633
      1288         2       -2.00000       26.68240       24.16790        0.71506
      1289         2       -2.00000       26.76585        9.48344        3.16609
      1290         2       -2.00000       26.82435       25.85358        5.59676
      1291         2       -2.00000       26.89142       11.21540        0.73675
      1292         2       -2.00000       26.96823       27.57888        3.15942
      1293         2       -2.00000       27.02474       12.88720        5.60263
      1294         2       -2.00000       27.12425       29.29634        0.70923
      1295         2       -2.00000       27.17341       14.60064        3.14914
      1296         2       -2.00000       27.29762       30.96056        5.56033
      1297         2       -2.00000       27.34230       16.31150        0.69114
      1298         2       -2.00000       27.49617        1.58815        3.10975
      1299         2       -2.00000       27.53813       17.97742        5.54700
      1300         2       -2.00000       27.69519        3.31663        0.67619
      1301         2       -2.00000       27.73540       19.70301        3.11326
      1302         2       -2.00000       27.87336        5.00601        5.56080
      1303         2       -2.00000       27.91540       21.43885        0.69030
      1304         2       -2.00000       28.03082        6.74901        3.14153
      1305         2       -2.00000       28.07870       23.12727        5.57629
      1306         2       -2.00000       28.17349        8.49003        0.71993
      1307         2       -2.00000       28.23136       24.86296        3.15099
      1308         2       -2.00000       28.31049       10.17498        5.59916
      1309         2       -2.00000       28.38243       26.59262        0.71776
      1310         2       -2.00000       28.44949       11.90220        3.16252
      1311         2       -2.00000       28.53853       28.26604        5.58227
      1312         2       -2.00000       28.59704       13.62240        0.71705
      1313         2       -2.00000       28.70431       29.98536        3.13385
      1314         2       -2.00000       28.75690       15.28854        5.57338
      1315         2       -2.00000       28.88375        0.61449        0.68541
      1316         2       -2.00000       28.93267       17.00572        3.12346
      1317         2       -2.00000       29.07303        2.28981        5.55313
      1318         2       -2.00000       29.11947       18.72790        0.68332
      1319         2       -2.00000       29.25447        4.02271        3.12384
      1320         2       -2.00000       29.30131       20.40733        5.56009
      1321         2       -2.00000       29.42048        5.76064        0.69977
      1322         2       -2.00000       29.47116       22.14117        3.13438
      1323         2       -2.00000       29.57419        7.44923        5.58301
      1324         2       -2.00000       29.63230       23.87529        0.70780
      1325         2       -2.00000       29.72030        9.18472        3.15547
      1326         2       -2.00000       29.78920       25.55628        5.58341
      1327         2       -2.00000       29.86521       10.91504        0.72192
      1328         2       -2.00000       29.94738       27.28314        3.14567
      1329         2       -2.00000       30.01420       12.58996        5.58874
      1330         2       -2.00000       30.11068       29.00659        0.70277
      1331         2       -2.00000       30.17071       14.31091        3.14361
      1332         2       -2.00000       30.28125       30.67912        5.56506
      1333         2       -2.00000       30.33656       16.03068        0.69716
      1334         2       -2.00000       30.46021        1.31252        3.12370
      1335         2       -2.00000       30.51273       17.70239        5.56161
      1336         2       -2.00000       30.63941        3.04169        0.68944
      1337         2       -2.00000       30.69113       19.42839        3.12613
      1338         2       -2.00000       30.81007        4.72537        5.56793
      1339         2       -2.00000       30.86386       21.15853        0.69602
      1340         2       -2.00000       30.97080        6.46108        3.14119
      1341         2       -2.00000       31.02995       22.84031        5.57409
      1342         2       -2.00000       31.12419        8.19580        0.71304
      1343         2       -2.00000       31.19149       24.57117        3.14303
      1344         2       -2.00000       31.27454        9.87751        5.58812
      1345         2       -2.00000       31.35223       26.29966        0.70795
      1346         2       -2.00000       31.42593       11.60539        3.15135
      1347         2       -2.00000       31.51521       27.97563        5.57585
      1348         2       -2.00000       31.58163       13.32988        0.71045
      1349         2       -2.00000       31.68218       29.70019        3.13442
      1350         2       -2.00000       31.74341       15.00246        5.57444
      1351         2       -2.00000       31.85427        0.33412        0.69356
      1352         2       -2.00000       31.91206       16.72525        3.13225
      1353         2       -2.00000       32.02932        2.01154        5.56362
      1354         2       -2.00000       32.08551       18.45009        0.69406
      1355         2       -2.00000       32.20101        3.74219        3.13127
      1356         2       -2.00000       32.25808       20.12774        5.56730
      1357         2       -2.00000       32.36590        5.47518        0.70159
      1358         2       -2.00000       32.42649       21.85748        3.13579
      1359         2       -2.00000       32.52456        7.15849        5.57908
      1360         2       -2.00000       32.59131       23.58747        0.70402
      1361         2       -2.00000       32.67931        8.89041        3.14752
      1362         2       -2.00000       32.75436       25.26643        5.57709
      1363         2       -2.00000       32.83349       10.61989        0.71284
      1364         2       -2.00000       32.91782       26.99378        3.14036
      1365         2       -2.00000       32.98968       12.29682        5.58197
      1366         2       -2.00000       33.08351       28.71990        0.70147
      1367         2       -2.00000       33.14970       14.02186        3.14187
      1368         2       -2.00000       33.25209       30.39576        5.56906
      1369         2       -2.00000       33.31435       15.74622        0.70131
      1370         2       -2.00000       33.42338        1.03141        3.13114
      1371         2       -2.00000       33.48348       17.42121        5.56937
      1372         2       -2.00000       33.59427        2.76024        0.69624
      1373         2       -2.00000       33.65422       19.14777        3.13327
      1374         2       -2.00000       33.76116        4.44096        5.57093
      1375         2       -2.00000       33.82335       20.87598        0.69949
      1376         2       -2.00000       33.92318        6.17268        3.13957
      1377         2       -2.00000       33.99000       22.55496        5.57347
      1378         2       -2.00000       34.08144        7.90408        0.70758
      1379         2       -2.00000       34.15474       24.28375        3.13963
      1380         2       -2.00000       34.23802        9.58418        5.58087
      1381         2       -2.00000       34.31915       26.01175        0.70416
      1382         2       -2.00000       34.39509       11.31265        3.14495
      1383         2       -2.00000       34.48445       27.68880        5.57411
      1384         2       -2.00000       34.55455       13.03960        0.70720
      1385         2       -2.00000       34.65150       29.41541        3.13613
      1386         2       -2.00000       34.71720       14.71557        5.57555
      1387         2       -2.00000       34.82039        0.05106        0.69840
      1388         2       -2.00000       34.88346       16.44141        3.13709
      1389         2       -2.00000       34.98985        1.72885        5.56917
      1390         2       -2.00000       35.05219       18.16780        0.70001
      1391         2       -2.00000       35.15746        3.45796        3.13474
      1392         2       -2.00000       35.22100       19.84515        5.57161
      1393         2       -2.00000       35.32148        5.18811        0.70153
      1394         2       -2.00000       35.38846       21.57330        3.13719
      1395         2       -2.00000       35.48205        6.86859        5.57554
      1396         2       -2.00000       35.55431       23.30166        0.70283
      1397         2       -2.00000       35.64056        8.59869        3.14186
      1398         2       -2.00000       35.71953       24.97975        5.57485
      1399         2       -2.00000       35.79866       10.32795        0.70703
      1400         2       -2.00000       35.88490       26.70738        3.13889
      1401         2       -2.00000       35.95788       12.00621        5.57803
      1402         2       -2.00000       36.05124       28.43460        0.70215
      1403         2       -2.00000       36.11950       13.73365        3.14112
      1404         2       -2.00000       36.21885       30.11166        5.57216
      1405         2       -2.00000       36.28407       15.46060        0.70384
      1406         2       -2.00000       36.38726        0.74779        3.13549
      1407         2       -2.00000       36.45121       17.13741        5.57384
      1408         2       -2.00000       36.55496        2.47582        0.69969
      1409         2       -2.00000       36.61938       18.86454        3.13753
      1410         2       -2.00000       36.72009        4.15460        5.57183
      1411         2       -2.00000       36.78707       20.59210        0.70194
      1412         2       -2.00000       36.88235        5.88396        3.13746
      1413         2       -2.00000       36.95365       22.26997        5.57378
      1414         2       -2.00000       37.04221        7.61353        0.70318
      1415         2       -2.00000       37.11934       23.99794        3.13860
      1416         2       -2.00000       37.20095        9.29296        5.57566
      1417         2       -2.00000       37.28480       25.72581        0.70318
      1418         2       -2.00000       37.36009       11.02207        3.14071
      1419         2       -2.00000       37.45081       27.40344        5.57443
      1420         2       -2.00000       37.52091       12.75071        0.70531
      1421         2       -2.00000       37.61786       29.13088        3.13830
      1422         2       -2.00000       37.68429       14.42885        5.57649
      1423         2       -2.00000       37.78580       30.85820        0.70192
      1424         2       -2.00000       37.85038       16.15650        3.14027
      1425         2       -2.00000       37.95357        1.44431        5.57253
      1426         2       -2.00000       38.01815       17.88388        0.70385
      1427         2       -2.00000       38.11959        3.17200        3.13631
      1428         2       -2.00000       38.18609       19.56115        5.57450
      1429         2       -2.00000       38.28296        4.90015        0.70046
      1430         2       -2.00000       38.35306       21.28859        3.13837
      1431         2       -2.00000       38.44378        6.57878        5.57208
      1432         2       -2.00000       38.51908       23.01627        0.70259
      1433         2       -2.00000       38.60292        8.30789        3.13713
      1434         2       -2.00000       38.68461       24.69412        5.57420
      1435         2       -2.00000       38.76166       10.03734        0.70259
      1436         2       -2.00000       38.85023       26.42208        3.13902
      1437         2       -2.00000       38.92152       11.71689        5.57534
      1438         2       -2.00000       39.01680       28.14995        0.70383
      1439         2       -2.00000       39.08378       13.44625        3.14097
      1440         2       -2.00000       39.18449       29.82749        5.57527
      1441         2       -2.00000       39.24900       15.17502        0.70608
      1442         2       -2.00000       39.35275        0.46341        3.13896
      1443         2       -2.00000       39.41661       16.85302        5.57731
      1444         2       -2.00000       39.51988        2.19027        0.70193
      1445         2       -2.00000       39.58510       18.58040        3.14064
      1446         2       -2.00000       39.68438        3.86716        5.57168
      1447         2       -2.00000       39.75272       20.30748        0.70362
      1448         2       -2.00000       39.84599        5.59464        3.13477
      1449         2       -2.00000       39.91905       21.98468        5.57391
      1450         2       -2.00000       40.00529        7.32292        0.69874
      1451         2       -2.00000       40.08443       23.71231        3.13795
      1452         2       -2.00000       40.16332        9.00216        5.57094
      1453         2       -2.00000       40.24956       25.44042        0.70294
      1454         2       -2.00000       40.32182       10.73226        3.13726
      1455         2       -2.00000       40.41550       27.11876        5.57561
      1456         2       -2.00000       40.48248       12.46272        0.70424
      1457         2       -2.00000       40.58287       28.84690        3.14119
      1458         2       -2.00000       40.64649       14.14286        5.57806
      1459         2       -2.00000       40.75176       30.57425        0.70576
      1460         2       -2.00000       40.81403       15.87200        3.14363
      1461         2       -2.00000       40.92041        1.15943        5.57571
      1462         2       -2.00000       40.98356       17.59978        0.70737
      1463         2       -2.00000       41.08675        2.88524        3.13725
      1464         2       -2.00000       41.15245       19.27665        5.57667
      1465         2       -2.00000       41.24941        4.61124        0.69857
      1466         2       -2.00000       41.31942       21.00323        3.13869
      1467         2       -2.00000       41.40879        6.28817        5.56785
      1468         2       -2.00000       41.48480       22.73033        0.70161
      1469         2       -2.00000       41.56593        8.01663        3.13193
      1470         2       -2.00000       41.64914       24.40828        5.57317
      1471         2       -2.00000       41.72251        9.74679        0.69819
      1472         2       -2.00000       41.81395       26.13707        3.13933
      1473         2       -2.00000       41.88069       11.42816        5.57322
      1474         2       -2.00000       41.98053       27.86607        0.70628
      1475         2       -2.00000       42.04271       13.15986        3.14187
      1476         2       -2.00000       42.14966       29.54425        5.57953
      1477         2       -2.00000       42.20968       14.89063        0.70953
      1478         2       -2.00000       42.32039        0.17961        3.14343
      1479         2       -2.00000       42.38050       16.56941        5.58166
      1480         2       -2.00000       42.48960        1.90461        0.70446
      1481         2       -2.00000       42.55179       18.29630        3.14374
      1482         2       -2.00000       42.65426        3.57895        5.57093
      1483         2       -2.00000       42.72036       20.02218        0.70430
      1484         2       -2.00000       42.81428        5.30403        3.13083
      1485         2       -2.00000       42.88605       21.69828        5.57244
      1486         2       -2.00000       42.97046        7.03095        0.69293
      1487         2       -2.00000       43.04959       23.42563        3.13571
      1488         2       -2.00000       43.12456        8.71044        5.56527
      1489         2       -2.00000       43.21265       25.15458        0.70175
      1490         2       -2.00000       43.27939       10.44236        3.13372
      1491         2       -2.00000       43.37746       26.83458        5.57701
      1492         2       -2.00000       43.43805       12.17569        0.70418
      1493         2       -2.00000       43.54587       28.56429        3.14550
      1494         2       -2.00000       43.60287       13.85863        5.58153
      1495         2       -2.00000       43.71836       30.29199        0.71171
      1496         2       -2.00000       43.77463       15.58928        3.14918
      1497         2       -2.00000       43.89189        0.87557        5.58055
      1498         2       -2.00000       43.94968       17.31672        0.71221
      1499         2       -2.00000       44.06054        2.59839        3.13835
      1500         2       -2.00000       44.12177       18.99184        5.57838
      1501         2       -2.00000       44.22232        4.32096        0.69532
      1502         2       -2.00000       44.28874       20.71643        3.13694
      1503         2       -2.00000       44.37803        5.99546        5.56145
      1504         2       -2.00000       44.45172       22.44239        0.69782
      1505         2       -2.00000       44.52941        7.72334        3.12468
      1506         2       -2.00000       44.61246       24.12089        5.56977
      1507         2       -2.00000       44.67976        9.45507        0.69273
      1508         2       -2.00000       44.77400       25.85175        3.13871
      1509         2       -2.00000       44.83307       11.13974        5.57161
      1510         2       -2.00000       44.94001       27.58356        0.70975
      1511         2       -2.00000       44.99389       12.87545        3.14486
      1512         2       -2.00000       45.11282       29.26364        5.58667
      1513         2       -2.00000       45.16454       14.60915        0.71633
      1514         2       -2.00000       45.29115       30.98967        3.15119
      1515         2       -2.00000       45.34366       16.28829        5.58910
      1516         2       -2.00000       45.46731        1.62016        0.70861
      1517         2       -2.00000       45.52270       18.01294        3.14774
      1518         2       -2.00000       45.63317        3.28994        5.56919
      1519         2       -2.00000       45.69327       19.73550        0.70300
      1520         2       -2.00000       45.78975        5.01088        3.12405
      1521         2       -2.00000       45.85657       21.40892        5.56713
      1522         2       -2.00000       45.93874        6.73580        0.68385
      1523         2       -2.00000       46.01467       23.13575        3.12939
      1524         2       -2.00000       46.08357        8.41612        5.55733
      1525         2       -2.00000       46.17166       24.86679        0.69797
      1526         2       -2.00000       46.22977       10.15162        3.12979
      1527         2       -2.00000       46.33279       26.55086        5.57842
      1528         2       -2.00000       46.38347       11.89023        0.70600
      1529         2       -2.00000       46.50257       28.28473        3.15271
      1530         2       -2.00000       46.54941       13.57814        5.58896
      1531         2       -2.00000       46.68441       30.01418        0.72245
      1532         2       -2.00000       46.73093       15.31103        3.15967
      1533         2       -2.00000       46.87128        0.59510        5.58934
      1534         2       -2.00000       46.92020       17.03635        0.72036
      1535         2       -2.00000       47.04705        2.31231        3.13942
      1536         2       -2.00000       47.09964       18.70670        5.57895
      1537         2       -2.00000       47.20691        4.02844        0.68872
      1538         2       -2.00000       47.26534       20.42602        3.13053
      1539         2       -2.00000       47.35438        5.69861        5.55028
      1540         2       -2.00000       47.42152       22.14946        0.68801
      1541         2       -2.00000       47.49338        7.42587        3.11363
      1542         2       -2.00000       47.57259       23.82909        5.56181
      1543         2       -2.00000       47.63046        9.16084        0.68585
      1544         2       -2.00000       47.72526       25.56479        3.13651
      1545         2       -2.00000       47.77313       10.85184        5.57127
      1546         2       -2.00000       47.88855       27.30320        0.71548
      1547         2       -2.00000       47.93052       12.59480        3.15200
      1548         2       -2.00000       48.06856       28.98901        5.59954
      1549         2       -2.00000       48.10876       14.33421        0.72958
      1550         2       -2.00000       48.26582       30.71463        3.16580
      1551         2       -2.00000       48.30771       16.01267        5.60304
      1552         2       -2.00000       48.46157        1.33934        0.71463
      1553         2       -2.00000       48.50633       17.73150        3.15247
      1554         2       -2.00000       48.63046        3.00018        5.56366
      1555         2       -2.00000       48.67970       19.44574        0.69654
      1556         2       -2.00000       48.77913        4.71365        3.11017
      1557         2       -2.00000       48.83572       21.11318        5.55338
      1558         2       -2.00000       48.91246        6.43544        0.66902
      1559         2       -2.00000       48.97952       22.83845        3.11604
      1560         2       -2.00000       49.03811        8.11741        5.54671
      1561         2       -2.00000       49.12155       24.57415        0.69071
      1562         2       -2.00000       49.16695        9.85973        3.12647
      1563         2       -2.00000       49.27246       26.26670        5.58118
      1564         2       -2.00000       49.31003       11.60751        0.71195
      1565         2       -2.00000       49.44255       28.01107        3.16569
      1566         2       -2.00000       49.47652       13.30524        5.60357
      1567         2       -2.00000       49.64446       29.74488        0.74277
      1568         2       -2.00000       49.67899       15.04124        3.17977
      1569         2       -2.00000       49.86714        0.32251        5.60406
      1570         2       -2.00000       49.90495       16.76194        0.73345
      1571         2       -2.00000       50.06097        2.02840        3.13669
      1572         2       -2.00000       50.10054       18.42063        5.57449
      1573         2       -2.00000       50.21564        3.73258        0.67024
      1574         2       -2.00000       50.26016       20.12845        3.11126
      1575         2       -2.00000       50.34488        5.39686        5.52986
      1576         2       -2.00000       50.39844       21.84727        0.66775
      1577         2       -2.00000       50.45798        7.12429        3.09863
      1578         2       -2.00000       50.52624       23.53009        5.54860
      1579         2       -2.00000       50.56933        8.86549        0.67923
      1580         2       -2.00000       50.65717       25.27317        3.13462
      1581         2       -2.00000       50.69058       10.56450        5.57484
      1582         2       -2.00000       50.81175       27.02663        0.72636
      1583         2       -2.00000       50.84013       12.32147        3.16627
      1584         2       -2.00000       51.00127       28.72257        5.62550
      1585         2       -2.00000       51.02900       14.06913        0.75637
      1586         2       -2.00000       51.24378       30.45339        3.19142
      1587         2       -2.00000       51.27447       15.74897        5.62758
      1588         2       -2.00000       51.49428        1.06043        0.72124
      1589         2       -2.00000       51.52529       17.44886        3.15613
      1590         2       -2.00000       51.66844        2.70868        5.53468
      1591         2       -2.00000       51.70097       19.14927        0.66713
      1592         2       -2.00000       51.79601        4.41417        3.08020
      1593         2       -2.00000       51.83454       20.80881        5.52335
      1594         2       -2.00000       51.89481        6.13536        0.64829
      1595         2       -2.00000       51.94428       22.53530        3.09511
      1596         2       -2.00000       51.98513        7.82249        5.53631
      1597         2       -2.00000       52.05419       24.27748        0.68182
      1598         2       -2.00000       52.08304        9.57204        3.12579
      1599         2       -2.00000       52.18199       25.98611        5.58959
      1600         2       -2.00000       52.20501       11.33322        0.72565
      1601         2       -2.00000       52.34113       27.73788        3.19053
      1602         2       -2.00000       52.36264       13.03540        5.63077
      1603         2       -2.00000       52.58372       29.49494        0.78437
      1604         2       -2.00000       52.60778       14.79002        3.22059
      1605         2       -2.00000       52.89729        0.04274        5.63833
      1606         2       -2.00000       52.92742       16.48005        0.76328
      1607         2       -2.00000       53.14595        1.74499        3.07978
      1608         2       -2.00000       53.16601       18.12973        5.52109
      1609         2       -2.00000       53.27008        3.44191        0.61901
      1610         2       -2.00000       53.29254       19.82723        3.06175
      1611         2       -2.00000       53.35561        5.10552        5.49999
      1612         2       -2.00000       53.38758       21.54645        0.63685
      1613         2       -2.00000       53.42267        6.84202        3.08528
      1614         2       -2.00000       53.46807       23.23789        5.53503
      1615         2       -2.00000       53.49077        8.58914        0.67616
      1616         2       -2.00000       53.55879       24.99579        3.13194
      1617         2       -2.00000       53.57685       10.29535        5.57868
      1618         2       -2.00000       53.68875       26.75068        0.74678
      1619         2       -2.00000       53.70506       12.05012        3.19159
      1620         2       -2.00000       53.88059       28.48439        5.67860
      1621         2       -2.00000       53.89681       13.83084        0.81116
      1622         2       -2.00000       54.19399       30.15066        3.28031
      1623         2       -2.00000       54.22109       15.44502        5.71356
      1624         2       -2.00000       54.67054        0.79833        0.56320
      1625         2       -2.00000       54.67717       17.17938        3.01243
      1626         2       -2.00000       54.78667        2.42999        5.43199
      1627         2       -2.00000       54.79706       18.86058        0.57205
      1628         2       -2.00000       54.84726        4.15799        3.03725
      1629         2       -2.00000       54.86109       20.53285        5.48268
      1630         2       -2.00000       54.88195        5.89619        0.63280
      1631         2       -2.00000       54.90185       22.26960        3.07540
      1632         2       -2.00000       54.91960        7.57434        5.52842
      1633         2       -2.00000       54.96476       24.02005        0.67134
      1634         2       -2.00000       54.97851        9.32280        3.12304
      1635         2       -2.00000       55.04828       25.71197        5.58491
      1636         2       -2.00000       55.05979       11.06414        0.72744
      1637         2       -2.00000       55.18001       27.51130        3.23033
      1638         2       -2.00000       55.18992       12.80890        5.67569
      1639         2       -2.00000       55.43563       29.19853        0.86805
      1640         2       -2.00000       55.45505       14.49464        3.30930
      1641         2       -2.00000       56.31749       16.24885        0.36499
      1642         2       -2.00000       56.31989       30.90649        5.21472
      1643         2       -2.00000       56.33580        1.49232        2.91011
      1644         2       -2.00000       56.34051       17.86807        5.35775
      1645         2       -2.00000       56.34931        3.27131        0.55584
      1646         2       -2.00000       56.35650       19.64010        3.00224
      1647         2       -2.00000       56.37129        4.94758        5.47276
      1648         2       -2.00000       56.37888       21.36697        0.61272
      1649         2       -2.00000       56.39087        6.67246        3.07776
      1650         2       -2.00000       56.39974       23.02890        5.52583
      1651         2       -2.00000       56.40741        8.38689        0.67543
      1652         2       -2.00000       56.41693       24.74083        3.11146
      1653         2       -2.00000       56.42348       10.04535        5.56408
      1654         2       -2.00000       56.52107       26.54541        0.72454
      1655         2       -2.00000       56.52667       11.84665        3.17542
      1656         2       -2.00000       56.60756       28.18047        5.71106
      1657         2       -2.00000       56.61291       13.52990        0.85431
      1658         2       -2.00000       57.88444        9.20555        3.11482
      1659         2       -2.00000       57.88444       10.87471        0.71277
      1660         2       -2.00000       57.88444        7.48445        5.52501
      1661         2       -2.00000       57.88444       12.44491        5.51348
      1662         2       -2.00000       57.88444        5.81297        0.62167
      1663         2       -2.00000       57.88444        4.08034        3.00742
      1664         2       -2.00000       57.88444       17.07785        2.86023
      1665         2       -2.00000       57.88444        2.37107        5.36087
      1666         2       -2.00000       57.88444       27.14317        3.06304
      1667         2       -2.00000       57.88444       18.79200        0.50281
      1668         2       -2.00000       57.88444       20.44568        5.45377
      1669         2       -2.00000       57.88444       22.17572        3.06440
      1670         2       -2.00000       57.88444       23.90037        0.65925
      1671         2       -2.00000       57.88444       25.52166        5.56787
      1672         2       -2.00000       57.88444        0.71486        0.41689
      1673         2       -2.00000       57.88444       15.08538        4.75188
      1674         2       -2.00000       57.88444       29.78038        2.27471
      1675         2       -2.00000       59.15597       13.52990        0.85431
      1676         2       -2.00000       59.16132       28.18047        5.71106
      1677         2       -2.00000       59.24221       11.84665        3.17542
      1678         2       -2.00000       59.24781       26.54541        0.72454
      1679         2       -2.00000       59.34548       10.04535        5.56408
      1680         2       -2.00000       59.35196       24.74083        3.11146
      1681         2       -2.00000       59.36155        8.38689        0.67543
      1682         2       -2.00000       59.36914       23.02890        5.52583
      1683         2       -2.00000       59.37809        6.67246        3.07776
      1684         2       -2.00000       59.39008       21.36697        0.61272
      1685         2       -2.00000       59.39768        4.94758        5.47276
      1686         2       -2.00000       59.41246       19.64010        3.00224
      1687         2       -2.00000       59.41958        3.27131        0.55584
      1688         2       -2.00000       59.42845       17.86807        5.35775
      1689         2       -2.00000       59.43317        1.49232        2.91011
      1690         2       -2.00000       59.44907       30.90649        5.21472
      1691         2       -2.00000       59.45139       16.24885        0.36499
      1692         2       -2.00000       60.31391       14.49464        3.30930
      1693         2       -2.00000       60.33326       29.19853        0.86805
      1694         2       -2.00000       60.57904       12.80890        5.67569
      1695         2       -2.00000       60.58887       27.51130        3.23033
      1696         2       -2.00000       60.70909       11.06414        0.72744
      1697         2       -2.00000       60.72068       25.71197        5.58491
      1698         2       -2.00000       60.79038        9.32280        3.12304
      1699         2       -2.00000       60.80413       24.02005        0.67134
      1700         2       -2.00000       60.84929        7.57434        5.52842
      1701         2       -2.00000       60.86703       22.26960        3.07540
      1702         2       -2.00000       60.88701        5.89619        0.63280
      1703         2       -2.00000       60.90787       20.53285        5.48268
      1704         2       -2.00000       60.92162        4.15799        3.03725
      1705         2       -2.00000       60.97190       18.86058        0.57205
      1706         2       -2.00000       60.98221        2.42999        5.43199
      1707         2       -2.00000       61.09179       17.17938        3.01243
      1708         2       -2.00000       61.09843        0.79833        0.56320
      1709         2       -2.00000       61.54787       15.44502        5.71356
      1710         2       -2.00000       61.57497       30.15066        3.28031
      1711         2       -2.00000       61.87207       13.83084        0.81116
      1712         2       -2.00000       61.88830       28.48439        5.67860
      1713         2       -2.00000       62.06382       12.05012        3.19159
      1714         2       -2.00000       62.08013       26.75068        0.74678
      1715         2       -2.00000       62.19211       10.29535        5.57868
      1716         2       -2.00000       62.21017       24.99579        3.13194
      1717         2       -2.00000       62.27819        8.58914        0.67616
      1718         2       -2.00000       62.30089       23.23789        5.53503
      1719         2       -2.00000       62.34629        6.84202        3.08528
      1720         2       -2.00000       62.38138       21.54645        0.63685
      1721         2       -2.00000       62.41336        5.10552        5.49999
      1722         2       -2.00000       62.47634       19.82723        3.06175
      1723         2       -2.00000       62.49880        3.44191        0.61901
      1724         2       -2.00000       62.60287       18.12973        5.52109
      1725         2       -2.00000       62.62301        1.74499        3.07978
      1726         2       -2.00000       62.84146       16.48005        0.76328
      1727         2       -2.00000       62.87159        0.04274        5.63833
      1728         2       -2.00000       63.16110       14.79002        3.22059
      1729         2       -2.00000       63.18524       29.49494        0.78437
      1730         2       -2.00000       63.40633       13.03540        5.63077
      1731         2       -2.00000       63.42783       27.73788        3.19053
      1732         2       -2.00000       63.56395       11.33322        0.72565
      1733         2       -2.00000       63.58689       25.98611        5.58959
      1734         2       -2.00000       63.68592        9.57204        3.12579
      1735         2       -2.00000       63.71470       24.27748        0.68182
      1736         2       -2.00000       63.78376        7.82249        5.53631
      1737         2       -2.00000       63.82468       22.53530        3.09511
      1738         2       -2.00000       63.87416        6.13536        0.64829
      1739         2       -2.00000       63.93442       20.80881        5.52335
      1740         2       -2.00000       63.97287        4.41417        3.08020
      1741         2       -2.00000       64.06791       19.14927        0.66713
      1742         2       -2.00000       64.10052        2.70868        5.53468
      1743         2       -2.00000       64.24359       17.44886        3.15613
      1744         2       -2.00000       64.27461        1.06043        0.72124
      1745         2       -2.00000       64.49441       15.74897        5.62758
      1746         2       -2.00000       64.52519       30.45339        3.19142
      1747         2       -2.00000       64.73996       14.06913        0.75637
      1748         2       -2.00000       64.76761       28.72257        5.62550
      1749         2       -2.00000       64.92875       12.32147        3.16627
      1750         2       -2.00000       64.95713       27.02663        0.72636
      1751         2       -2.00000       65.07838       10.56450        5.57484
      1752         2       -2.00000       65.11179       25.27317        3.13462
      1753         2       -2.00000       65.19956        8.86549        0.67923
      1754         2       -2.00000       65.24264       23.53009        5.54860
      1755         2       -2.00000       65.31090        7.12429        3.09863
      1756         2       -2.00000       65.37053       21.84727        0.66775
      1757         2       -2.00000       65.42408        5.39686        5.52986
      1758         2       -2.00000       65.50881       20.12845        3.11126
      1759         2       -2.00000       65.55325        3.73258        0.67024
      1760         2       -2.00000       65.66835       18.42063        5.57449
      1761         2       -2.00000       65.70791        2.02840        3.13669
      1762         2       -2.00000       65.86402       16.76194        0.73345
      1763         2       -2.00000       65.90182        0.32251        5.60406
      1764         2       -2.00000       66.08990       15.04124        3.17977
      1765         2       -2.00000       66.12451       29.74488        0.74277
      1766         2       -2.00000       66.29244       13.30524        5.60357
      1767         2       -2.00000       66.32641       28.01107        3.16569
      1768         2       -2.00000       66.45893       11.60751        0.71195
      1769         2       -2.00000       66.49650       26.26670        5.58118
      1770         2       -2.00000       66.60193        9.85973        3.12647
      1771         2       -2.00000       66.64741       24.57415        0.69071
      1772         2       -2.00000       66.73086        8.11741        5.54671
      1773         2       -2.00000       66.78936       22.83845        3.11604
      1774         2       -2.00000       66.85643        6.43544        0.66902
      1775         2       -2.00000       66.93324       21.11318        5.55338
      1776         2       -2.00000       66.98975        4.71365        3.11017
      1777         2       -2.00000       67.08926       19.44574        0.69654
      1778         2       -2.00000       67.13842        3.00018        5.56366
      1779         2       -2.00000       67.26263       17.73150        3.15247
      1780         2       -2.00000       67.30731        1.33934        0.71463
      1781         2       -2.00000       67.46118       16.01267        5.60304
      1782         2       -2.00000       67.50314       30.71463        3.16580
      1783         2       -2.00000       67.66020       14.33421        0.72958
      1784         2       -2.00000       67.70041       28.98901        5.59954
      1785         2       -2.00000       67.83837       12.59480        3.15200
      1786         2       -2.00000       67.88041       27.30320        0.71548
      1787         2       -2.00000       67.99583       10.85184        5.57127
      1788         2       -2.00000       68.04371       25.56479        3.13651
      1789         2       -2.00000       68.13850        9.16084        0.68585
      1790         2       -2.00000       68.19637       23.82909        5.56181
      1791         2       -2.00000       68.27550        7.42587        3.11363
      1792         2       -2.00000       68.34744       22.14946        0.68801
      1793         2       -2.00000       68.41450        5.69861        5.55028
      1794         2       -2.00000       68.50354       20.42602        3.13053
      1795         2       -2.00000       68.56205        4.02844        0.68872
      1796         2       -2.00000       68.66932       18.70670        5.57895
      1797         2       -2.00000       68.72191        2.31231        3.13942
      1798         2       -2.00000       68.84876       17.03635        0.72036
      1799         2       -2.00000       68.89768        0.59510        5.58934
      1800         2       -2.00000       69.03804       15.31103        3.15967
      1801         2       -2.00000       69.08448       30.01418        0.72245
      1802         2       -2.00000       69.21948       13.57814        5.58896
      1803         2       -2.00000       69.26632       28.28473        3.15271
      1804         2       -2.00000       69.38549       11.89023        0.70600
      1805         2       -2.00000       69.43617       26.55086        5.57842
      1806         2       -2.00000       69.53920       10.15162        3.12979
      1807         2       -2.00000       69.59731       24.86679        0.69797
      1808         2       -2.00000       69.68531        8.41612        5.55733
      1809         2       -2.00000       69.75421       23.13575        3.12939
      1810         2       -2.00000       69.83022        6.73580        0.68385
      1811         2       -2.00000       69.91239       21.40892        5.56713
      1812         2       -2.00000       69.97921        5.01088        3.12405
      1813         2       -2.00000       70.07569       19.73550        0.70300
      1814         2       -2.00000       70.13572        3.28994        5.56919
      1815         2       -2.00000       70.24626       18.01294        3.14774
      1816         2       -2.00000       70.30157        1.62016        0.70861
      1817         2       -2.00000       70.42522       16.28829        5.58910
      1818         2       -2.00000       70.47774       30.98967        3.15119
      1819         2       -2.00000       70.60442       14.60915        0.71633
      1820         2       -2.00000       70.65614       29.26364        5.58667
      1821         2       -2.00000       70.77508       12.87545        3.14486
      1822         2       -2.00000       70.82887       27.58356        0.70975
      1823         2       -2.00000       70.93581       11.13974        5.57161
      1824         2       -2.00000       70.99496       25.85175        3.13871
      1825         2       -2.00000       71.08920        9.45507        0.69273
      1826         2       -2.00000       71.15650       24.12089        5.56977
      1827         2       -2.00000       71.23955        7.72334        3.12468
      1828         2       -2.00000       71.31724       22.44239        0.69782
      1829         2       -2.00000       71.39094        5.99546        5.56145
      1830         2       -2.00000       71.48022       20.71643        3.13694
      1831         2       -2.00000       71.54664        4.32096        0.69532
      1832         2       -2.00000       71.64719       18.99184        5.57838
      1833         2       -2.00000       71.70842        2.59839        3.13835
      1834         2       -2.00000       71.81928       17.31672        0.71221
      1835         2       -2.00000       71.87707        0.87557        5.58055
      1836         2       -2.00000       71.99433       15.58928        3.14918
      1837         2       -2.00000       72.05052       30.29199        0.71171
      1838         2       -2.00000       72.16602       13.85863        5.58153
      1839         2       -2.00000       72.22309       28.56429        3.14550
      1840         2       -2.00000       72.33091       12.17569        0.70418
      1841         2       -2.00000       72.39150       26.83458        5.57701
      1842         2       -2.00000       72.48957       10.44236        3.13372
      1843         2       -2.00000       72.55632       25.15458        0.70175
      1844         2       -2.00000       72.64432        8.71044        5.56527
      1845         2       -2.00000       72.71937       23.42563        3.13571
      1846         2       -2.00000       72.79850        7.03095        0.69293
      1847         2       -2.00000       72.88283       21.69828        5.57244
      1848         2       -2.00000       72.95469        5.30403        3.13083
      1849         2       -2.00000       73.04852       20.02218        0.70430
      1850         2       -2.00000       73.11471        3.57895        5.57093
      1851         2       -2.00000       73.21710       18.29630        3.14374
      1852         2       -2.00000       73.27936        1.90461        0.70446
      1853         2       -2.00000       73.38839       16.56941        5.58166
      1854         2       -2.00000       73.44849        0.17961        3.14343
      1855         2       -2.00000       73.55928       14.89063        0.70953
      1856         2       -2.00000       73.61923       29.54425        5.57953
      1857         2       -2.00000       73.72617       13.15986        3.14187
      1858         2       -2.00000       73.78836       27.86607        0.70628
      1859         2       -2.00000       73.88819       11.42816        5.57322
      1860         2       -2.00000       73.95501       26.13707        3.13933
      1861         2       -2.00000       74.04645        9.74679        0.69819
      1862         2       -2.00000       74.11975       24.40828        5.57317
      1863         2       -2.00000       74.20303        8.01663        3.13193
      1864         2       -2.00000       74.28416       22.73033        0.70161
      1865         2       -2.00000       74.36010        6.28817        5.56785
      1866         2       -2.00000       74.44946       21.00323        3.13869
      1867         2       -2.00000       74.51956        4.61124        0.69857
      1868         2       -2.00000       74.61651       19.27665        5.57667
      1869         2       -2.00000       74.68221        2.88524        3.13725
      1870         2       -2.00000       74.78540       17.59978        0.70737
      1871         2       -2.00000       74.84847        1.15943        5.57571
      1872         2       -2.00000       74.95486       15.87200        3.14363
      1873         2       -2.00000       75.01720       30.57425        0.70576
      1874         2       -2.00000       75.12247       14.14286        5.57806
      1875         2       -2.00000       75.18601       28.84690        3.14119
      1876         2       -2.00000       75.28649       12.46272        0.70424
      1877         2       -2.00000       75.35347       27.11876        5.57561
      1878         2       -2.00000       75.44706       10.73226        3.13726
      1879         2       -2.00000       75.51932       25.44042        0.70294
      1880         2       -2.00000       75.60557        9.00216        5.57094
      1881         2       -2.00000       75.68454       23.71231        3.13795
      1882         2       -2.00000       75.76367        7.32292        0.69874
      1883         2       -2.00000       75.84991       21.98468        5.57391
      1884         2       -2.00000       75.92289        5.59464        3.13477
      1885         2       -2.00000       76.01625       20.30748        0.70362
      1886         2       -2.00000       76.08451        3.86716        5.57168
      1887         2       -2.00000       76.18386       18.58040        3.14064
      1888         2       -2.00000       76.24908        2.19027        0.70193
      1889         2       -2.00000       76.35227       16.85302        5.57731
      1890         2       -2.00000       76.41622        0.46341        3.13896
      1891         2       -2.00000       76.51997       15.17502        0.70608
      1892         2       -2.00000       76.58439       29.82749        5.57527
      1893         2       -2.00000       76.68510       13.44625        3.14097
      1894         2       -2.00000       76.75208       28.14995        0.70383
      1895         2       -2.00000       76.84736       11.71689        5.57534
      1896         2       -2.00000       76.91866       26.42208        3.13902
      1897         2       -2.00000       77.00722       10.03734        0.70259
      1898         2       -2.00000       77.08435       24.69412        5.57420
      1899         2       -2.00000       77.16596        8.30789        3.13713
      1900         2       -2.00000       77.24981       23.01627        0.70259
      1901         2       -2.00000       77.32510        6.57878        5.57208
      1902         2       -2.00000       77.41582       21.28859        3.13837
      1903         2       -2.00000       77.48592        4.90015        0.70046
      1904         2       -2.00000       77.58287       19.56115        5.57450
      1905         2       -2.00000       77.64930        3.17200        3.13631
      1906         2       -2.00000       77.75081       17.88388        0.70385
      1907         2       -2.00000       77.81539        1.44431        5.57253
      1908         2       -2.00000       77.91858       16.15650        3.14027
      1909         2       -2.00000       77.98316       30.85820        0.70192
      1910         2       -2.00000       78.08460       14.42885        5.57649
      1911         2       -2.00000       78.15110       29.13088        3.13830
      1912         2       -2.00000       78.24797       12.75071        0.70531
      1913         2       -2.00000       78.31807       27.40344        5.57443
      1914         2       -2.00000       78.40879       11.02207        3.14071
      1915         2       -2.00000       78.48409       25.72581        0.70318
      1916         2       -2.00000       78.56793        9.29296        5.57566
      1917         2       -2.00000       78.64962       23.99794        3.13860
      1918         2       -2.00000       78.72667        7.61353        0.70318
      1919         2       -2.00000       78.81524       22.26997        5.57378
      1920         2       -2.00000       78.88653        5.88396        3.13746
      1921         2       -2.00000       78.98181       20.59210        0.70194
      1922         2       -2.00000       79.04879        4.15460        5.57183
      1923         2       -2.00000       79.14950       18.86454        3.13753
      1924         2       -2.00000       79.21401        2.47582        0.69969
      1925         2       -2.00000       79.31776       17.13741        5.57384
      1926         2       -2.00000       79.38162        0.74779        3.13549
      1927         2       -2.00000       79.48489       15.46060        0.70384
      1928         2       -2.00000       79.55011       30.11166        5.57216
      1929         2       -2.00000       79.64939       13.73365        3.14112
      1930         2       -2.00000       79.71773       28.43460        0.70215
      1931         2       -2.00000       79.81100       12.00621        5.57803
      1932         2       -2.00000       79.88406       26.70738        3.13889
