# Supplementary material for: Quantitative prediction of grain boundary thermal conductivities from local atomic environments
Source: Nat Commun. 2020 Apr 15;11:1854. doi: 10.1038/s41467-020-15619-9 (PMC7160158; doi:10.1038/s41467-020-15619-9)
Supplement: Supplementary file 4 — Supplementary Data 1 [file 41467_2020_15619_MOESM4_ESM.zip › MgO_GBs/sym_tilt/standard_pressure/111/s39_5-72.lmp]

LAMMPS data file

       660          atoms
         0          bonds
         0         angles
         0      dihedrals
         0      impropers
         2     atom types
         0     bond types
         0    angle types
         0 dihedral types
         0 improper types

      0.0000000     79.6604660 xlo xhi
      0.0000000     10.7260990 ylo yhi
      0.0000000      7.3199230 zlo zhi
      0.0000000      0.0000000     -0.0444609 xy xz yz

Masses

1                24.30500 # Mg
2                15.99940 # O

Atoms

         1         1        2.00000        0.00446        1.50998        5.97214
         2         1        2.00000        0.24257        7.72766        1.09219
         3         1        2.00000        0.48139        3.17440        3.53194
         4         1        2.00000        0.71917        9.34790        5.97230
         5         1        2.00000        0.95776        4.83903        1.09191
         6         1        2.00000        1.19626        0.28628        3.53236
         7         1        2.00000        1.43429        6.45930        5.97204
         8         1        2.00000        1.67351        1.95054        1.09210
         9         1        2.00000        1.91090        8.12408        3.53229
        10         1        2.00000        2.14988        3.57063        5.97175
        11         1        2.00000        2.38774        9.78876        1.09255
        12         1        2.00000        2.62601        5.23536        3.53187
        13         1        2.00000        2.86547        0.68235        5.97238
        14         1        2.00000        3.10262        6.90018        1.09222
        15         1        2.00000        3.34239        2.34660        3.53174
        16         1        2.00000        3.57914        8.52066        5.97258
        17         1        2.00000        3.81797        4.01136        1.09156
        18         1        2.00000        4.05679       10.18498        3.53285
        19         1        2.00000        4.29418        5.63176        5.97196
        20         1        2.00000        4.53531        1.12260        1.09210
        21         1        2.00000        4.77063        7.29682        3.53251
        22         1        2.00000        5.01072        2.74274        5.97112
        23         1        2.00000        5.24739        8.96179        1.09326
        24         1        2.00000        5.48574        4.40773        3.53139
        25         1        2.00000        5.72719       10.58061        5.97310
        26         1        2.00000        5.96235        6.07284        1.09226
        27         1        2.00000        6.20467        1.51823        3.53094
        28         1        2.00000        6.43816        7.69409        5.97336
        29         1        2.00000        6.67786        3.18345        1.09038
        30         1        2.00000        6.91692        9.35789        3.53442
        31         1        2.00000        7.15343        4.80441        5.97159
        32         1        2.00000        7.39998        0.29350        1.09220
        33         1        2.00000        7.62964        6.47030        3.53287
        34         1        2.00000        7.87197        1.91388        5.96911
        35         1        2.00000        8.10513        8.13655        1.09524
        36         1        2.00000        8.34388        3.57997        3.52977
        37         1        2.00000        8.59154        9.75226        5.97578
        38         1        2.00000        8.82184        5.24578        1.09210
        39         1        2.00000        9.07070        0.68743        3.52876
        40         1        2.00000        9.29438        6.87036        5.97472
        41         1        2.00000        9.53560        2.35423        1.08682
        42         1        2.00000        9.77569        8.53326        3.53909
        43         1        2.00000       10.01005        3.97582        5.97082
        44         1        2.00000       10.27540       10.18747        1.09272
        45         1        2.00000       10.48690        5.64581        3.53251
        46         1        2.00000       10.73489        1.08295        5.96408
        47         1        2.00000       10.95546        7.31774        1.09987
        48         1        2.00000       11.19492        2.74857        3.52617
        49         1        2.00000       11.46465        8.92469        5.98273
        50         1        2.00000       11.68093        4.41613        1.09134
        51         1        2.00000       11.95273       10.58115        3.52107
        52         1        2.00000       12.13954        6.05018        5.97860
        53         1        2.00000       12.38696        1.52195        1.08007
        54         1        2.00000       12.62563        7.71990        3.54742
        55         1        2.00000       12.86134        3.14721        5.97031
        56         1        2.00000       13.19313        9.34884        1.09001
        57         1        2.00000       13.33468        4.80746        3.53533
        58         1        2.00000       13.60433        0.24938        5.94511
        59         1        2.00000       13.77369        6.51813        1.10741
        60         1        2.00000       14.04024        1.93539        3.52948
        61         1        2.00000       14.35721        8.07887        6.00504
        62         1        2.00000       14.54512        3.56538        1.09131
        63         1        2.00000       14.88296        9.74754        3.45794
        64         1        2.00000       14.95992        5.25640        5.96943
        65         1        2.00000       15.23642        0.74121        1.08175
        66         1        2.00000       15.40275        6.87853        3.59156
        67         1        2.00000       15.69646        2.33482        6.00375
        68         1        2.00000       16.22891        4.07176        3.42087
        69         1        2.00000       16.29678        8.48831        0.82048
        70         1        2.00000       16.46176        5.67373        1.08951
        71         1        2.00000       16.50366       10.27970        5.91613
        72         1        2.00000       16.83783        1.26048        3.57486
        73         1        2.00000       17.65515        2.90051        0.82856
        74         1        2.00000       17.71219        4.40537        5.73189
        75         1        2.00000       17.75823        7.10604        5.12383
        76         1        2.00000       17.87183        9.33530        3.39600
        77         1        2.00000       17.96144        0.16473        1.05454
        78         1        2.00000       19.01694        5.52778        1.05454
        79         1        2.00000       19.10664        3.97225        3.39600
        80         1        2.00000       19.22024        1.74299        5.12383
        81         1        2.00000       19.26628        9.76842        5.73189
        82         1        2.00000       19.32332        8.26357        0.82856
        83         1        2.00000       20.14064        6.62353        3.57486
        84         1        2.00000       20.47481        4.91665        5.91613
        85         1        2.00000       20.51671        0.31068        1.08951
        86         1        2.00000       20.68169        3.12526        0.82048
        87         1        2.00000       20.74956        9.43481        3.42087
        88         1        2.00000       21.28193        7.69787        6.00375
        89         1        2.00000       21.57572        1.51548        3.59156
        90         1        2.00000       21.74205        6.10426        1.08175
        91         1        2.00000       22.01855       10.61945        5.96943
        92         1        2.00000       22.09542        4.38450        3.45794
        93         1        2.00000       22.43334        8.92843        1.09131
        94         1        2.00000       22.62126        2.71582        6.00504
        95         1        2.00000       22.93815        7.29844        3.52948
        96         1        2.00000       23.20470        1.15508        1.10741
        97         1        2.00000       23.37405        5.61242        5.94511
        98         1        2.00000       23.64370       10.17051        3.53533
        99         1        2.00000       23.78534        3.98579        1.09001
       100         1        2.00000       24.11713        8.51026        5.97031
       101         1        2.00000       24.35284        2.35685        3.54742
       102         1        2.00000       24.59150        6.88500        1.08007
       103         1        2.00000       24.83893        0.68713        5.97860
       104         1        2.00000       25.02573        5.21810        3.52107
       105         1        2.00000       25.29754        9.77918        1.09134
       106         1        2.00000       25.51381        3.56165        5.98273
       107         1        2.00000       25.78346        8.11161        3.52617
       108         1        2.00000       26.02300        1.95469        1.09987
       109         1        2.00000       26.24358        6.44600        5.96408
       110         1        2.00000       26.49149        0.28276        3.53251
       111         1        2.00000       26.70298        4.82442        1.09272
       112         1        2.00000       26.96841        9.33887        5.97082
       113         1        2.00000       27.20277        3.17022        3.53909
       114         1        2.00000       27.44287        7.71728        1.08682
       115         1        2.00000       27.68408        1.50731        5.97472
       116         1        2.00000       27.90777        6.05048        3.52876
       117         1        2.00000       28.15663       10.60883        1.09210
       118         1        2.00000       28.38685        4.38921        5.97578
       119         1        2.00000       28.63459        8.94302        3.52977
       120         1        2.00000       28.87333        2.77350        1.09524
       121         1        2.00000       29.10650        7.27693        5.96911
       122         1        2.00000       29.34883        1.10725        3.53287
       123         1        2.00000       29.57849        5.65655        1.09220
       124         1        2.00000       29.82496       10.16746        5.97159
       125         1        2.00000       30.06155        3.99484        3.53442
       126         1        2.00000       30.30061        8.54650        1.09038
       127         1        2.00000       30.54031        2.33104        5.97336
       128         1        2.00000       30.77371        6.88128        3.53094
       129         1        2.00000       31.01604        0.70979        1.09226
       130         1        2.00000       31.25120        5.21756        5.97310
       131         1        2.00000       31.49273        9.77078        3.53139
       132         1        2.00000       31.73099        3.59874        1.09326
       133         1        2.00000       31.96775        8.10578        5.97112
       134         1        2.00000       32.20776        1.93377        3.53251
       135         1        2.00000       32.44316        6.48565        1.09210
       136         1        2.00000       32.68429        0.26871        5.97196
       137         1        2.00000       32.92168        4.82193        3.53285
       138         1        2.00000       33.16042        9.37441        1.09156
       139         1        2.00000       33.39924        3.15761        5.97258
       140         1        2.00000       33.63607        7.70965        3.53174
       141         1        2.00000       33.87585        1.53713        1.09222
       142         1        2.00000       34.11300        6.04540        5.97238
       143         1        2.00000       34.35246       10.59840        3.53187
       144         1        2.00000       34.59073        4.42571        1.09255
       145         1        2.00000       34.82859        8.93367        5.97175
       146         1        2.00000       35.06757        2.76103        3.53229
       147         1        2.00000       35.30496        7.31359        1.09210
       148         1        2.00000       35.54418        1.09625        5.97204
       149         1        2.00000       35.78221        5.64932        3.53236
       150         1        2.00000       36.02071       10.20208        1.09191
       151         1        2.00000       36.25921        3.98485        5.97230
       152         1        2.00000       36.49708        8.53745        3.53194
       153         1        2.00000       36.73590        2.36461        1.09219
       154         1        2.00000       36.97393        6.87303        5.97214
       155         1        2.00000       37.21259        0.69990        3.53200
       156         1        2.00000       37.45101        5.25309        1.09231
       157         1        2.00000       37.68912        9.76133        5.97189
       158         1        2.00000       37.92770        3.58848        3.53223
       159         1        2.00000       38.16581        8.14127        1.09203
       160         1        2.00000       38.40431        1.92378        5.97207
       161         1        2.00000       38.64281        6.47687        3.53218
       162         1        2.00000       38.88100        0.30356        1.09198
       163         1        2.00000       39.11958        4.81234        5.97224
       164         1        2.00000       39.35769        9.36504        3.53190
       165         1        2.00000       39.59611        3.19214        1.09221
       166         1        2.00000       39.83469        7.70064        5.97199
       167         1        2.00000       40.07280        1.52742        3.53202
       168         1        2.00000       40.31162        6.08067        1.09227
       169         1        2.00000       40.54941       10.58882        5.97183
       170         1        2.00000       40.78799        4.41604        3.53229
       171         1        2.00000       41.02649        8.96881        1.09185
       172         1        2.00000       41.26452        2.75131        5.97209
       173         1        2.00000       41.50374        7.30454        3.53211
       174         1        2.00000       41.74113        1.13100        1.09191
       175         1        2.00000       41.98011        5.64000        5.97238
       176         1        2.00000       42.21798       10.19242        3.53167
       177         1        2.00000       42.45624        4.01972        1.09234
       178         1        2.00000       42.69570        8.52827        5.97175
       179         1        2.00000       42.93285        2.35490        3.53199
       180         1        2.00000       43.17263        6.90847        1.09247
       181         1        2.00000       43.40938        0.68996        5.97156
       182         1        2.00000       43.64820        5.24373        3.53265
       183         1        2.00000       43.88702        9.79620        1.09136
       184         1        2.00000       44.12441        3.57885        5.97218
       185         1        2.00000       44.36554        8.13248        3.53210
       186         1        2.00000       44.60086        1.95825        1.09170
       187         1        2.00000       44.84096        6.46788        5.97301
       188         1        2.00000       45.07763        0.29329        3.53095
       189         1        2.00000       45.31597        4.84735        1.09282
       190         1        2.00000       45.55742        9.35611        5.97103
       191         1        2.00000       45.79258        3.18224        3.53196
       192         1        2.00000       46.03491        7.73684        1.09327
       193         1        2.00000       46.26839        1.51653        5.97077
       194         1        2.00000       46.50809        6.07162        3.53384
       195         1        2.00000       46.74715       10.62329        1.08980
       196         1        2.00000       46.98366        4.40622        5.97255
       197         1        2.00000       47.23021        8.96158        3.53201
       198         1        2.00000       47.45987        2.78478        1.09134
       199         1        2.00000       47.70220        7.29673        5.97503
       200         1        2.00000       47.93537        1.11853        3.52897
       201         1        2.00000       48.17411        5.67511        1.09444
       202         1        2.00000       48.42177       10.18447        5.96836
       203         1        2.00000       48.65207        4.00930        3.53210
       204         1        2.00000       48.90093        8.56765        1.09545
       205         1        2.00000       49.12462        2.34025        5.96941
       206         1        2.00000       49.36583        6.90084        3.53740
       207         1        2.00000       49.60593        0.72182        1.08511
       208         1        2.00000       49.84029        5.23479        5.97332
       209         1        2.00000       50.10564        9.79371        3.53149
       210         1        2.00000       50.31714        3.60927        1.09169
       211         1        2.00000       50.56512        8.12767        5.98005
       212         1        2.00000       50.78570        1.93734        3.52435
       213         1        2.00000       51.02516        6.50652        1.09805
       214         1        2.00000       51.29489        0.28593        5.96140
       215         1        2.00000       51.51117        4.83896        3.53287
       216         1        2.00000       51.78297        9.40002        1.10314
       217         1        2.00000       51.96977        3.16044        5.96553
       218         1        2.00000       52.21720        7.73312        3.54415
       219         1        2.00000       52.45586        1.53519        1.07678
       220         1        2.00000       52.69157        6.06341        5.97383
       221         1        2.00000       53.02336       10.63234        3.53420
       222         1        2.00000       53.16492        4.44762        1.08888
       223         1        2.00000       53.43457        8.96125        5.99902
       224         1        2.00000       53.60393        2.73695        3.51680
       225         1        2.00000       53.87047        7.31969        1.09473
       226         1        2.00000       54.18744        1.13175        5.93909
       227         1        2.00000       54.37536        5.68970        3.53290
       228         1        2.00000       54.71320       10.23364        1.16628
       229         1        2.00000       54.79015        3.95423        5.97471
       230         1        2.00000       55.06665        8.51387        3.54245
       231         1        2.00000       55.23298        2.37655        1.03264
       232         1        2.00000       55.52669        6.87580        5.94039
       233         1        2.00000       56.05914        5.18331        1.20334
       234         1        2.00000       56.12701        0.76677        3.80373
       235         1        2.00000       56.29199        3.58135        3.53470
       236         1        2.00000       56.33389        9.65702        6.02800
       237         1        2.00000       56.66807        7.99460        1.04935
       238         1        2.00000       57.48538        6.35457        3.79565
       239         1        2.00000       57.54242        4.80524        6.21224
       240         1        2.00000       57.58846        2.10458        6.82030
       241         1        2.00000       57.70206       10.64588        1.22822
       242         1        2.00000       57.79168        9.09035        3.56967
       243         1        2.00000       58.84718        3.72730        3.56967
       244         1        2.00000       58.93688        5.28283        1.22822
       245         1        2.00000       59.05047        7.46763        6.82030
       246         1        2.00000       59.09652       10.16829        6.21224
       247         1        2.00000       59.15355        0.99152        3.79565
       248         1        2.00000       59.97087        2.63155        1.04935
       249         1        2.00000       60.30504        4.29397        6.02800
       250         1        2.00000       60.34695        8.94440        3.53470
       251         1        2.00000       60.51192        6.12982        3.80373
       252         1        2.00000       60.57979       10.54636        1.20334
       253         1        2.00000       61.11216        1.51275        5.94038
       254         1        2.00000       61.40595        7.73960        1.03264
       255         1        2.00000       61.57228        3.15082        3.54245
       256         1        2.00000       61.84878        9.31728        5.97471
       257         1        2.00000       61.92566        4.87059        1.16628
       258         1        2.00000       62.26358        0.32665        3.53290
       259         1        2.00000       62.45150        6.49480        5.93909
       260         1        2.00000       62.76838        1.95665        1.09473
       261         1        2.00000       63.03493        8.10000        3.51680
       262         1        2.00000       63.20429        3.59820        5.99902
       263         1        2.00000       63.47394        9.81067        1.08888
       264         1        2.00000       63.61557        5.26929        3.53420
       265         1        2.00000       63.94736        0.70036        5.97383
       266         1        2.00000       64.18307        6.89824        1.07678
       267         1        2.00000       64.42174        2.37007        3.54415
       268         1        2.00000       64.66916        8.52349        5.96553
       269         1        2.00000       64.85597        4.03697        1.10314
       270         1        2.00000       65.12777       10.20200        3.53287
       271         1        2.00000       65.34405        5.64898        5.96140
       272         1        2.00000       65.61370        1.14347        1.09805
       273         1        2.00000       65.85324        7.30039        3.52435
       274         1        2.00000       66.07382        2.76462        5.98005
       275         1        2.00000       66.32172        8.97232        1.09169
       276         1        2.00000       66.53322        4.43066        3.53149
       277         1        2.00000       66.79865       10.59784        5.97332
       278         1        2.00000       67.03301        6.08487        1.08511
       279         1        2.00000       67.27310        1.53779        3.53740
       280         1        2.00000       67.51432        7.70330        5.96941
       281         1        2.00000       67.73800        3.20460        1.09545
       282         1        2.00000       67.98686        9.37235        3.53210
       283         1        2.00000       68.21708        4.82142        5.96836
       284         1        2.00000       68.46482        0.31206        1.09444
       285         1        2.00000       68.70357        6.48158        3.52897
       286         1        2.00000       68.93673        1.93368        5.97503
       287         1        2.00000       69.17906        8.14783        1.09134
       288         1        2.00000       69.40872        3.59853        3.53201
       289         1        2.00000       69.65519        9.76927        5.97255
       290         1        2.00000       69.89178        5.26024        1.08980
       291         1        2.00000       70.13084        0.70858        3.53384
       292         1        2.00000       70.37054        6.87958        5.97077
       293         1        2.00000       70.60395        2.37379        1.09327
       294         1        2.00000       70.84627        8.54529        3.53196
       295         1        2.00000       71.08143        3.99306        5.97103
       296         1        2.00000       71.32296       10.21040        1.09282
       297         1        2.00000       71.56123        5.65634        3.53095
       298         1        2.00000       71.79798        1.10483        5.97301
       299         1        2.00000       72.03799        7.32130        1.09170
       300         1        2.00000       72.27339        2.76943        3.53210
       301         1        2.00000       72.51452        8.94190        5.97218
       302         1        2.00000       72.75191        4.43315        1.09136
       303         1        2.00000       72.99065       10.60678        3.53265
       304         1        2.00000       73.22948        6.05301        5.97155
       305         1        2.00000       73.46631        1.54542        1.09247
       306         1        2.00000       73.70609        7.71795        3.53199
       307         1        2.00000       73.94323        3.16522        5.97175
       308         1        2.00000       74.18269        9.38277        1.09234
       309         1        2.00000       74.42096        4.82937        3.53167
       310         1        2.00000       74.65882        0.27695        5.97238
       311         1        2.00000       74.89781        6.49405        1.09191
       312         1        2.00000       75.13519        1.94149        3.53211
       313         1        2.00000       75.37441        8.11436        5.97209
       314         1        2.00000       75.61244        3.60576        1.09185
       315         1        2.00000       75.85094        9.77909        3.53229
       316         1        2.00000       76.08945        5.22577        5.97183
       317         1        2.00000       76.32731        0.71762        1.09227
       318         1        2.00000       76.56613        6.89047        3.53202
       319         1        2.00000       76.80416        2.33759        5.97199
       320         1        2.00000       77.04282        8.55517        1.09221
       321         1        2.00000       77.28125        4.00199        3.53190
       322         1        2.00000       77.51935       10.17539        5.97224
       323         1        2.00000       77.75794        5.66660        1.09198
       324         1        2.00000       77.99604        1.11382        3.53218
       325         1        2.00000       78.23454        7.28683        5.97207
       326         1        2.00000       78.47305        2.77822        1.09203
       327         1        2.00000       78.71123        8.95153        3.53223
       328         1        2.00000       78.94981        4.39828        5.97189
       329         1        2.00000       79.18792       10.61613        1.09231
       330         1        2.00000       79.42634        6.06295        3.53200
       331         2       -2.00000        0.00446        1.53221        2.31218
       332         2       -2.00000        0.24257        7.70543        4.75215
       333         2       -2.00000        0.48131        3.15217        7.19190
       334         2       -2.00000        0.71917        9.37013        2.31233
       335         2       -2.00000        0.95776        4.81680        4.75187
       336         2       -2.00000        1.19618        0.26405        7.19231
       337         2       -2.00000        1.43429        6.48153        2.31208
       338         2       -2.00000        1.67351        1.92831        4.75206
       339         2       -2.00000        1.91090        8.10185        7.19226
       340         2       -2.00000        2.14988        3.59285        2.31179
       341         2       -2.00000        2.38774        9.76653        4.75250
       342         2       -2.00000        2.62601        5.21312        7.19183
       343         2       -2.00000        2.86547        0.70458        2.31242
       344         2       -2.00000        3.10262        6.87795        4.75218
       345         2       -2.00000        3.34239        2.32437        7.19171
       346         2       -2.00000        3.57914        8.54289        2.31262
       347         2       -2.00000        3.81805        3.98911        4.75153
       348         2       -2.00000        4.05671       10.16275        7.19281
       349         2       -2.00000        4.29418        5.65398        2.31200
       350         2       -2.00000        4.53531        1.10037        4.75206
       351         2       -2.00000        4.77063        7.27459        7.19248
       352         2       -2.00000        5.01072        2.76497        2.31117
       353         2       -2.00000        5.24747        8.93956        4.75321
       354         2       -2.00000        5.48566        4.38550        7.19136
       355         2       -2.00000        5.72727       10.60281        2.31313
       356         2       -2.00000        5.96243        6.05062        4.75222
       357         2       -2.00000        6.20467        1.49600        7.19092
       358         2       -2.00000        6.43808        7.71634        2.31340
       359         2       -2.00000        6.67794        3.16122        4.75035
       360         2       -2.00000        6.91676        9.33567        7.19434
       361         2       -2.00000        7.15351        4.82660        2.31163
       362         2       -2.00000        7.39998        0.27128        4.75215
       363         2       -2.00000        7.62948        6.44806        7.19284
       364         2       -2.00000        7.87197        1.93610        2.30919
       365         2       -2.00000        8.10529        8.11431        4.75516
       366         2       -2.00000        8.34364        3.55776        7.18975
       367         2       -2.00000        8.59178        9.77441        2.31576
       368         2       -2.00000        8.82192        5.22359        4.75206
       369         2       -2.00000        9.07054        0.66517        7.18875
       370         2       -2.00000        9.29431        6.89267        2.31476
       371         2       -2.00000        9.53584        2.33207        4.74682
       372         2       -2.00000        9.77514        8.51104        7.19894
       373         2       -2.00000       10.01029        3.99793        2.31093
       374         2       -2.00000       10.27556       10.16532        4.75258
       375         2       -2.00000       10.48658        5.62351        7.19249
       376         2       -2.00000       10.73489        1.10522        2.30428
       377         2       -2.00000       10.95610        7.29547        4.75979
       378         2       -2.00000       11.19421        2.72628        7.18619
       379         2       -2.00000       11.46521        8.94668        2.32253
       380         2       -2.00000       11.68133        4.39423        4.75144
       381         2       -2.00000       11.95226       10.55878        7.18113
       382         2       -2.00000       12.13938        6.07228        2.31863
       383         2       -2.00000       12.38768        1.50009        4.74016
       384         2       -2.00000       12.62387        7.69758        7.20692
       385         2       -2.00000       12.86214        3.16939        2.31026
       386         2       -2.00000       13.19337        9.32707        4.75027
       387         2       -2.00000       13.33389        4.78407        7.19585
       388         2       -2.00000       13.60433        0.27166        2.28502
       389         2       -2.00000       13.77568        6.49629        4.76573
       390         2       -2.00000       14.03777        1.91281        7.18888
       391         2       -2.00000       14.35872        8.10060        2.34661
       392         2       -2.00000       14.54648        3.54492        4.75141
       393         2       -2.00000       14.88161        9.72367        7.11808
       394         2       -2.00000       14.96167        5.27937        2.31060
       395         2       -2.00000       15.23841        0.72006        4.73977
       396         2       -2.00000       15.39367        6.85405        7.25268
       397         2       -2.00000       15.69757        2.35783        2.34532
       398         2       -2.00000       16.22835        4.04743        7.08063
       399         2       -2.00000       16.29861        8.47073        4.48185
       400         2       -2.00000       16.46415        5.65447        4.75636
       401         2       -2.00000       16.50660       10.30329        2.25891
       402         2       -2.00000       16.82620        1.23420        7.23577
       403         2       -2.00000       17.65865        2.88272        4.48827
       404         2       -2.00000       17.71282        4.42506        2.06688
       405         2       -2.00000       17.75990        7.11846        1.43040
       406         2       -2.00000       17.87071        9.31156        7.05510
       407         2       -2.00000       17.96511        0.14622        4.72238
       408         2       -2.00000       19.01336        5.50927        4.72238
       409         2       -2.00000       19.10776        3.94851        7.05510
       410         2       -2.00000       19.21857        1.75541        1.43040
       411         2       -2.00000       19.26564        9.78811        2.06688
       412         2       -2.00000       19.31981        8.24577        4.48827
       413         2       -2.00000       20.15227        6.59725        7.23577
       414         2       -2.00000       20.47186        4.94024        2.25891
       415         2       -2.00000       20.51424        0.29142        4.75636
       416         2       -2.00000       20.67986        3.10768        4.48185
       417         2       -2.00000       20.75012        9.41048        7.08063
       418         2       -2.00000       21.28082        7.72088        2.34532
       419         2       -2.00000       21.58480        1.49100        7.25268
       420         2       -2.00000       21.74006        6.08311        4.73977
       421         2       -2.00000       22.01680       10.64242        2.31060
       422         2       -2.00000       22.09686        4.36062        7.11808
       423         2       -2.00000       22.43199        8.90796        4.75141
       424         2       -2.00000       22.61967        2.73755        2.34661
       425         2       -2.00000       22.94070        7.27586        7.18888
       426         2       -2.00000       23.20278        1.13324        4.76573
       427         2       -2.00000       23.37413        5.63471        2.28502
       428         2       -2.00000       23.64450       10.14712        7.19585
       429         2       -2.00000       23.78502        3.96402        4.75027
       430         2       -2.00000       24.11633        8.53244        2.31026
       431         2       -2.00000       24.35459        2.33453        7.20692
       432         2       -2.00000       24.59079        6.86313        4.74016
       433         2       -2.00000       24.83909        0.70923        2.31863
       434         2       -2.00000       25.02621        5.19573        7.18113
       435         2       -2.00000       25.29714        9.75728        4.75144
       436         2       -2.00000       25.51326        3.58363        2.32253
       437         2       -2.00000       25.78426        8.08933        7.18619
       438         2       -2.00000       26.02237        1.93242        4.75979
       439         2       -2.00000       26.24350        6.46827        2.30428
       440         2       -2.00000       26.49188        0.26046        7.19249
       441         2       -2.00000       26.70291        4.80228        4.75258
       442         2       -2.00000       26.96817        9.36098        2.31093
       443         2       -2.00000       27.20325        3.14799        7.19894
       444         2       -2.00000       27.44263        7.69512        4.74682
       445         2       -2.00000       27.68408        1.52962        2.31476
       446         2       -2.00000       27.90793        6.02822        7.18875
       447         2       -2.00000       28.15647       10.58664        4.75206
       448         2       -2.00000       28.38669        4.41136        2.31576
       449         2       -2.00000       28.63483        8.92081        7.18975
       450         2       -2.00000       28.87317        2.75126        4.75516
       451         2       -2.00000       29.10650        7.29915        2.30919
       452         2       -2.00000       29.34891        1.08501        7.19284
       453         2       -2.00000       29.57841        5.63433        4.75215
       454         2       -2.00000       29.82496       10.18965        2.31163
       455         2       -2.00000       30.06171        3.97263        7.19434
       456         2       -2.00000       30.30053        8.52427        4.75035
       457         2       -2.00000       30.54031        2.35330        2.31340
       458         2       -2.00000       30.77379        6.85905        7.19092
       459         2       -2.00000       31.01604        0.68757        4.75222
       460         2       -2.00000       31.25120        5.23977        2.31313
       461         2       -2.00000       31.49281        9.74855        7.19136
       462         2       -2.00000       31.73099        3.57651        4.75321
       463         2       -2.00000       31.96775        8.12802        2.31117
       464         2       -2.00000       32.20784        1.91154        7.19248
       465         2       -2.00000       32.44316        6.46342        4.75206
       466         2       -2.00000       32.68429        0.29093        2.31200
       467         2       -2.00000       32.92176        4.79970        7.19281
       468         2       -2.00000       33.16042        9.35216        4.75153
       469         2       -2.00000       33.39932        3.17984        2.31262
       470         2       -2.00000       33.63607        7.68742        7.19171
       471         2       -2.00000       33.87585        1.51490        4.75218
       472         2       -2.00000       34.11300        6.06763        2.31242
       473         2       -2.00000       34.35246       10.57617        7.19183
       474         2       -2.00000       34.59065        4.40348        4.75250
       475         2       -2.00000       34.82859        8.95589        2.31179
       476         2       -2.00000       35.06757        2.73880        7.19226
       477         2       -2.00000       35.30496        7.29136        4.75206
       478         2       -2.00000       35.54418        1.11848        2.31208
       479         2       -2.00000       35.78221        5.62710        7.19232
       480         2       -2.00000       36.02071       10.17985        4.75187
       481         2       -2.00000       36.25921        4.00708        2.31233
       482         2       -2.00000       36.49708        8.51522        7.19190
       483         2       -2.00000       36.73590        2.34238        4.75215
       484         2       -2.00000       36.97393        6.89526        2.31218
       485         2       -2.00000       37.21259        0.67767        7.19196
       486         2       -2.00000       37.45101        5.23086        4.75227
       487         2       -2.00000       37.68912        9.78356        2.31194
       488         2       -2.00000       37.92770        3.56625        7.19219
       489         2       -2.00000       38.16581        8.11904        4.75199
       490         2       -2.00000       38.40431        1.94601        2.31211
       491         2       -2.00000       38.64289        6.45464        7.19214
       492         2       -2.00000       38.88100        0.28132        4.75194
       493         2       -2.00000       39.11958        4.83457        2.31228
       494         2       -2.00000       39.35769        9.34281        7.19187
       495         2       -2.00000       39.59611        3.16990        4.75217
       496         2       -2.00000       39.83469        7.72287        2.31203
       497         2       -2.00000       40.07280        1.50519        7.19199
       498         2       -2.00000       40.31154        6.05844        4.75223
       499         2       -2.00000       40.54941       10.61104        2.31187
       500         2       -2.00000       40.78799        4.39381        7.19226
       501         2       -2.00000       41.02641        8.94658        4.75182
       502         2       -2.00000       41.26452        2.77355        2.31213
       503         2       -2.00000       41.50374        7.28231        7.19207
       504         2       -2.00000       41.74113        1.10876        4.75187
       505         2       -2.00000       41.98011        5.66223        2.31241
       506         2       -2.00000       42.21798       10.17019        7.19163
       507         2       -2.00000       42.45624        3.99749        4.75230
       508         2       -2.00000       42.69570        8.55050        2.31179
       509         2       -2.00000       42.93285        2.33267        7.19195
       510         2       -2.00000       43.17263        6.88625        4.75243
       511         2       -2.00000       43.40938        0.71218        2.31160
       512         2       -2.00000       43.64828        5.22150        7.19260
       513         2       -2.00000       43.88694        9.77396        4.75133
       514         2       -2.00000       44.12441        3.60109        2.31221
       515         2       -2.00000       44.36554        8.11025        7.19207
       516         2       -2.00000       44.60086        1.93602        4.75166
       517         2       -2.00000       44.84096        6.49011        2.31304
       518         2       -2.00000       45.07771        0.27106        7.19092
       519         2       -2.00000       45.31589        4.82512        4.75278
       520         2       -2.00000       45.55750        9.37836        2.31108
       521         2       -2.00000       45.79266        3.16000        7.19192
       522         2       -2.00000       46.03491        7.71462        4.75322
       523         2       -2.00000       46.26831        1.53874        2.31081
       524         2       -2.00000       46.50817        6.04939        7.19378
       525         2       -2.00000       46.74699       10.60105        4.74980
       526         2       -2.00000       46.98374        4.42847        2.31258
       527         2       -2.00000       47.23021        8.93933        7.19198
       528         2       -2.00000       47.45971        2.76257        4.75129
       529         2       -2.00000       47.70220        7.31898        2.31502
       530         2       -2.00000       47.93553        1.09632        7.18897
       531         2       -2.00000       48.17387        5.65287        4.75439
       532         2       -2.00000       48.42201       10.20676        2.30845
       533         2       -2.00000       48.65215        3.98702        7.19207
       534         2       -2.00000       48.90077        8.54545        4.75538
       535         2       -2.00000       49.12454        2.36241        2.30944
       536         2       -2.00000       49.36607        6.87854        7.19731
       537         2       -2.00000       49.60537        0.69959        4.74519
       538         2       -2.00000       49.84053        5.25714        2.31328
       539         2       -2.00000       50.10580        9.77140        7.19155
       540         2       -2.00000       50.31682        3.58710        4.75164
       541         2       -2.00000       50.56512        8.14986        2.31993
       542         2       -2.00000       50.78634        1.91515        7.18434
       543         2       -2.00000       51.02444        6.48434        4.75794
       544         2       -2.00000       51.29545        0.30839        2.30168
       545         2       -2.00000       51.51156        4.81639        7.19270
       546         2       -2.00000       51.78249        9.37793        4.76300
       547         2       -2.00000       51.96961        3.18280        2.30558
       548         2       -2.00000       52.21791        7.71053        7.20398
       549         2       -2.00000       52.45411        1.51303        4.73722
       550         2       -2.00000       52.69237        6.08568        2.31395
       551         2       -2.00000       53.02360       10.60964        7.19386
       552         2       -2.00000       53.16412        4.42656        4.74828
       553         2       -2.00000       53.43457        8.98341        2.33920
       554         2       -2.00000       53.60592        2.71433        7.17840
       555         2       -2.00000       53.86800        7.29781        4.75526
       556         2       -2.00000       54.18895        1.15448        2.27761
       557         2       -2.00000       54.37671        5.66571        7.19272
       558         2       -2.00000       54.71184       10.21305        4.82605
       559         2       -2.00000       54.79190        3.97571        2.31362
       560         2       -2.00000       55.06864        8.49056        7.20436
       561         2       -2.00000       55.22390        2.35656        4.69146
       562         2       -2.00000       55.52781        6.89724        2.27890
       563         2       -2.00000       56.05858        5.16318        4.86350
       564         2       -2.00000       56.12884        0.78434        0.14236
       565         2       -2.00000       56.29438        3.55615        7.18777
       566         2       -2.00000       56.33684        9.67789        2.36530
       567         2       -2.00000       56.65644        7.97641        4.70836
       568         2       -2.00000       57.48889        6.37235        0.13595
       569         2       -2.00000       57.54306        4.83002        2.55734
       570         2       -2.00000       57.59014        2.13661        3.19381
       571         2       -2.00000       57.70094       10.62516        4.88903
       572         2       -2.00000       57.79534        9.06441        7.22176
       573         2       -2.00000       58.84359        3.70136        7.22176
       574         2       -2.00000       58.93799        5.26211        4.88903
       575         2       -2.00000       59.04880        7.49966        3.19381
       576         2       -2.00000       59.09588       10.19307        2.55734
       577         2       -2.00000       59.15005        1.00930        0.13595
       578         2       -2.00000       59.98250        2.61336        4.70836
       579         2       -2.00000       60.30210        4.31484        2.36530
       580         2       -2.00000       60.34448        8.91920        7.18777
       581         2       -2.00000       60.51009        6.14739        0.14236
       582         2       -2.00000       60.58035       10.52623        4.86350
       583         2       -2.00000       61.11105        1.53419        2.27890
       584         2       -2.00000       61.41503        7.71961        4.69146
       585         2       -2.00000       61.57029        3.12751        7.20436
       586         2       -2.00000       61.84703        9.33876        2.31361
       587         2       -2.00000       61.92709        4.85000        4.82605
       588         2       -2.00000       62.26222        0.30266        7.19272
       589         2       -2.00000       62.44990        6.51753        2.27760
       590         2       -2.00000       62.77093        1.93477        4.75526
       591         2       -2.00000       63.03302        8.07737        7.17840
       592         2       -2.00000       63.20437        3.62036        2.33920
       593         2       -2.00000       63.47473        9.78960        4.74828
       594         2       -2.00000       63.61525        5.24659        7.19386
       595         2       -2.00000       63.94656        0.72264        2.31395
       596         2       -2.00000       64.18483        6.87608        4.73722
       597         2       -2.00000       64.42102        2.34748        7.20398
       598         2       -2.00000       64.66932        8.54585        2.30558
       599         2       -2.00000       64.85644        4.01488        4.76300
       600         2       -2.00000       65.12737       10.17944        7.19270
       601         2       -2.00000       65.34349        5.67144        2.30168
       602         2       -2.00000       65.61449        1.12129        4.75794
       603         2       -2.00000       65.85260        7.27820        7.18434
       604         2       -2.00000       66.07374        2.78682        2.31993
       605         2       -2.00000       66.32212        8.95015        4.75164
       606         2       -2.00000       66.53314        4.40835        7.19155
       607         2       -2.00000       66.79841       10.62019        2.31328
       608         2       -2.00000       67.03349        6.06264        4.74519
       609         2       -2.00000       67.27287        1.51549        7.19731
       610         2       -2.00000       67.51432        7.72546        2.30944
       611         2       -2.00000       67.73816        3.18240        4.75538
       612         2       -2.00000       67.98670        9.35007        7.19207
       613         2       -2.00000       68.21692        4.84371        2.30845
       614         2       -2.00000       68.46506        0.28982        4.75439
       615         2       -2.00000       68.70341        6.45936        7.18897
       616         2       -2.00000       68.93673        1.95593        2.31502
       617         2       -2.00000       69.17914        8.12561        4.75129
       618         2       -2.00000       69.40864        3.57628        7.19198
       619         2       -2.00000       69.65519        9.79152        2.31258
       620         2       -2.00000       69.89194        5.23800        4.74980
       621         2       -2.00000       70.13076        0.68635        7.19378
       622         2       -2.00000       70.37054        6.90179        2.31081
       623         2       -2.00000       70.60403        2.35157        4.75322
       624         2       -2.00000       70.84627        8.52305        7.19192
       625         2       -2.00000       71.08143        4.01531        2.31108
       626         2       -2.00000       71.32304       10.18817        4.75278
       627         2       -2.00000       71.56123        5.63411        7.19092
       628         2       -2.00000       71.79798        1.12706        2.31304
       629         2       -2.00000       72.03807        7.29907        4.75166
       630         2       -2.00000       72.27339        2.74720        7.19207
       631         2       -2.00000       72.51452        8.96414        2.31221
       632         2       -2.00000       72.75199        4.41091        4.75133
       633         2       -2.00000       72.99065       10.58455        7.19260
       634         2       -2.00000       73.22956        6.07523        2.31160
       635         2       -2.00000       73.46631        1.52320        4.75243
       636         2       -2.00000       73.70609        7.69572        7.19195
       637         2       -2.00000       73.94323        3.18745        2.31179
       638         2       -2.00000       74.18269        9.36054        4.75230
       639         2       -2.00000       74.42088        4.80714        7.19163
       640         2       -2.00000       74.65882        0.29918        2.31241
       641         2       -2.00000       74.89781        6.47181        4.75187
       642         2       -2.00000       75.13519        1.91926        7.19207
       643         2       -2.00000       75.37441        8.13660        2.31213
       644         2       -2.00000       75.61244        3.58353        4.75182
       645         2       -2.00000       75.85094        9.75686        7.19226
       646         2       -2.00000       76.08945        5.24799        2.31187
       647         2       -2.00000       76.32731        0.69539        4.75223
       648         2       -2.00000       76.56613        6.86824        7.19199
       649         2       -2.00000       76.80416        2.35982        2.31203
       650         2       -2.00000       77.04282        8.53295        4.75217
       651         2       -2.00000       77.28125        3.97976        7.19187
       652         2       -2.00000       77.51935       10.19762        2.31228
       653         2       -2.00000       77.75794        5.64437        4.75194
       654         2       -2.00000       77.99604        1.09159        7.19214
       655         2       -2.00000       78.23454        7.30906        2.31211
       656         2       -2.00000       78.47305        2.75599        4.75199
       657         2       -2.00000       78.71123        8.92930        7.19219
       658         2       -2.00000       78.94981        4.42051        2.31193
       659         2       -2.00000       79.18792       10.59391        4.75227
       660         2       -2.00000       79.42634        6.04072        7.19196
