# Supplementary material for: Quantitative prediction of grain boundary thermal conductivities from local atomic environments
Source: Nat Commun. 2020 Apr 15;11:1854. doi: 10.1038/s41467-020-15619-9 (PMC7160158; doi:10.1038/s41467-020-15619-9)
Supplement: Supplementary file 4 — Supplementary Data 1 [file 41467_2020_15619_MOESM4_ESM.zip › MgO_GBs/sym_tilt/standard_pressure/111/s43_6-71.lmp]

LAMMPS data file

      2100          atoms
         0          bonds
         0         angles
         0      dihedrals
         0      impropers
         2     atom types
         0     bond types
         0    angle types
         0 dihedral types
         0 improper types

      0.0000000     79.9768600 xlo xhi
      0.0000000     33.8168570 ylo yhi
      0.0000000      7.3099236 zlo zhi
      0.0000000      0.0000000      0.0571546 xy xz yz

Masses

1                24.30500 # Mg
2                15.99940 # O

Atoms

         1         1        2.00000        0.12324       19.23098        3.18500
         2         1        2.00000        0.10389       30.47773        0.75417
         3         1        2.00000        0.08973        7.98426        5.62201
         4         1        2.00000        0.35198       20.95090        5.62377
         5         1        2.00000        0.32287       32.20206        3.19088
         6         1        2.00000        0.32055        9.65159        0.74682
         7         1        2.00000        0.57951       22.61384        0.75243
         8         1        2.00000        0.54304        0.10991        5.62735
         9         1        2.00000        0.55304       11.37544        3.18172
        10         1        2.00000        0.80569       24.33446        3.19054
        11         1        2.00000        0.76554        1.77783        0.75339
        12         1        2.00000        0.78713       13.09834        5.61714
        13         1        2.00000        1.02978       26.05583        5.62820
        14         1        2.00000        0.99091        3.50310        3.18879
        15         1        2.00000        1.02194       14.76292        0.74359
        16         1        2.00000        1.25116       27.72089        0.75571
        17         1        2.00000        1.21853        5.22850        5.62379
        18         1        2.00000        1.25604       16.48354        3.18121
        19         1        2.00000        1.47029       29.44401        3.19292
        20         1        2.00000        1.44766        6.89675        0.74867
        21         1        2.00000        1.48805       18.20336        5.61980
        22         1        2.00000        1.71790       19.86562        0.74887
        23         1        2.00000        1.68831       31.16804        5.62971
        24         1        2.00000        1.67823        8.62195        3.18329
        25         1        2.00000        1.94592       21.58506        3.18775
        26         1        2.00000        1.90665       32.83582        0.75591
        27         1        2.00000        1.91057       10.34667        5.61782
        28         1        2.00000        2.17225       23.30485        5.62628
        29         1        2.00000        2.12690        0.74468        3.19127
        30         1        2.00000        2.14490       12.01333        0.74270
        31         1        2.00000        2.39683       24.96795        0.75466
        32         1        2.00000        2.35012        2.47075        5.62604
        33         1        2.00000        2.38115       13.73579        3.17841
        34         1        2.00000        2.61892       26.68891        3.19293
        35         1        2.00000        2.57645        4.13971        0.75071
        36         1        2.00000        2.61780       15.45665        5.61568
        37         1        2.00000        2.83806       28.41086        5.63099
        38         1        2.00000        2.80503        5.86572        3.18542
        39         1        2.00000        2.85237       17.11908        0.74451
        40         1        2.00000        3.08407       18.83802        3.18387
        41         1        2.00000        3.05512       30.07696        0.75846
        42         1        2.00000        3.03504        7.59156        5.62009
        43         1        2.00000        3.31304       20.55686        5.62306
        44         1        2.00000        3.27145       31.80163        3.19476
        45         1        2.00000        3.26681        9.25997        0.74456
        46         1        2.00000        3.53986       22.21882        0.75183
        47         1        2.00000        3.48899       33.52761        5.62977
        48         1        2.00000        3.50099       10.98490        3.17882
        49         1        2.00000        3.76499       23.93820        3.19031
        50         1        2.00000        3.70941        1.38045        0.75392
        51         1        2.00000        3.73812       12.70851        5.61360
        52         1        2.00000        3.98797       25.65798        5.62909
        53         1        2.00000        3.93390        3.10736        3.18778
        54         1        2.00000        3.97741       14.37288        0.74015
        55         1        2.00000        4.20758       27.32143        0.75819
        56         1        2.00000        4.16176        4.83401        5.62216
        57         1        2.00000        4.21574       16.09246        3.17890
        58         1        2.00000        4.42392       29.04341        3.19664
        59         1        2.00000        4.39121        6.50321        0.74709
        60         1        2.00000        4.45023       17.81094        5.61884
        61         1        2.00000        4.68081       19.47202        0.74867
        62         1        2.00000        4.63826       30.76727        5.63366
        63         1        2.00000        4.62218        8.22946        3.18170
        64         1        2.00000        4.90842       21.19055        3.18750
        65         1        2.00000        4.85252       32.43599        0.75884
        66         1        2.00000        4.85548        9.95549        5.61569
        67         1        2.00000        5.13403       22.90946        5.62567
        68         1        2.00000        5.06933        0.34656        3.19230
        69         1        2.00000        5.09245       11.62340        0.73962
        70         1        2.00000        5.35813       24.57117        0.75435
        71         1        2.00000        5.29079        2.07445        5.62511
        72         1        2.00000        5.33374       13.34623        3.17477
        73         1        2.00000        5.57911       26.29039        3.19406
        74         1        2.00000        5.51752        3.74461        0.74877
        75         1        2.00000        5.57679       15.06628        5.61289
        76         1        2.00000        5.79536       28.01076        5.63389
        77         1        2.00000        5.74698        5.47133        3.18374
        78         1        2.00000        5.81576       16.72720        0.74371
        79         1        2.00000        5.97707        7.19792        5.61897
        80         1        2.00000        6.00786       29.67606        0.76237
        81         1        2.00000        6.04905       18.44464        3.18460
        82         1        2.00000        6.20876        8.86759        0.74336
        83         1        2.00000        6.21860       31.40123        3.19822
        84         1        2.00000        6.27770       20.16267        5.62385
        85         1        2.00000        6.43070       33.12889        5.63134
        86         1        2.00000        6.44430       10.59419        3.17662
        87         1        2.00000        6.50356       21.82424        0.75151
        88         1        2.00000        6.64768        0.98380        0.75299
        89         1        2.00000        6.68583       12.31908        5.61002
        90         1        2.00000        6.72869       23.54287        3.18901
        91         1        2.00000        6.87209        2.71216        3.18509
        92         1        2.00000        6.95207       25.26103        5.62844
        93         1        2.00000        6.93343       13.98311        0.73661
        94         1        2.00000        7.10203        4.43915        5.61956
        95         1        2.00000        7.16977       26.92243        0.75979
        96         1        2.00000        7.17992       15.70096        3.17792
        97         1        2.00000        7.33196        6.10842        0.74590
        98         1        2.00000        7.38122       28.64288        3.20031
        99         1        2.00000        7.41761       17.41749        5.62077
       100         1        2.00000        7.56197        7.83525        3.18142
       101         1        2.00000        7.58852       30.36661        5.63776
       102         1        2.00000        7.64787       19.07753        0.75149
       103         1        2.00000        7.79494       32.03681        0.76128
       104         1        2.00000        7.79462        9.56304        5.61470
       105         1        2.00000        7.87380       20.79633        3.18873
       106         1        2.00000        8.00568       33.76670        3.19166
       107         1        2.00000        8.03368       11.23316        0.73664
       108         1        2.00000        8.09886       22.51568        5.62403
       109         1        2.00000        8.22522        1.67981        5.62139
       110         1        2.00000        8.28376       12.95683        3.17040
       111         1        2.00000        8.32487       24.17658        0.75157
       112         1        2.00000        8.45499        3.35014        0.74426
       113         1        2.00000        8.54705       25.89348        3.19348
       114         1        2.00000        8.54009       14.67504        5.61058
       115         1        2.00000        8.68741        5.07576        3.18145
       116         1        2.00000        8.75923       27.61144        5.63681
       117         1        2.00000        8.78610       16.33329        0.74662
       118         1        2.00000        8.91622        6.80162        5.61912
       119         1        2.00000        8.96365       29.27557        0.76728
       120         1        2.00000        9.01963       18.04889        3.19055
       121         1        2.00000        9.14479        8.47227        0.74397
       122         1        2.00000        9.16399       31.00175        3.20221
       123         1        2.00000        9.24525       19.76759        5.62841
       124         1        2.00000        9.36641       32.73235        5.63159
       125         1        2.00000        9.37897       10.20157        3.17499
       126         1        2.00000        9.46830       21.43142        0.75118
       127         1        2.00000        9.57779        0.59045        0.74866
       128         1        2.00000        9.62585       11.92943        5.60500
       129         1        2.00000        9.69583       23.15130        3.18431
       130         1        2.00000        9.80492        2.31973        3.17795
       131         1        2.00000        9.89018       13.59211        0.73139
       132         1        2.00000        9.92497       24.86771        5.62408
       133         1        2.00000       10.04213        4.04446        5.61413
       134         1        2.00000       10.14211       26.52587        0.76085
       135         1        2.00000       10.15362       15.30603        3.18045
       136         1        2.00000       10.27255        5.71039        0.74555
       137         1        2.00000       10.34565       28.24348        3.20607
       138         1        2.00000       10.39387       17.01907        5.63029
       139         1        2.00000       10.49768        7.43603        3.18392
       140         1        2.00000       10.54007       29.96715        5.64416
       141         1        2.00000       10.61885       18.67959        0.76197
       142         1        2.00000       10.72426        9.16583        5.61513
       143         1        2.00000       10.73193       31.64049        0.76381
       144         1        2.00000       10.83830       20.40253        3.19246
       145         1        2.00000       10.93220       33.37514        3.18775
       146         1        2.00000       10.96155       10.84115        0.73202
       147         1        2.00000       11.06240       22.12722        5.61866
       148         1        2.00000       11.15013        1.29168        5.61154
       149         1        2.00000       11.22683       12.56567        3.16153
       150         1        2.00000       11.29769       23.78872        0.74199
       151         1        2.00000       11.39102        2.95940        0.73368
       152         1        2.00000       11.51443       14.27946        5.60837
       153         1        2.00000       11.52954       25.50196        3.19035
       154         1        2.00000       11.63295        4.67883        3.17849
       155         1        2.00000       11.73620       27.21498        5.64253
       156         1        2.00000       11.77099       15.93120        0.75877
       157         1        2.00000       11.85633        6.39917        5.62307
       158         1        2.00000       11.92551       28.87681        0.77751
       159         1        2.00000       11.99789       17.64446        3.21046
       160         1        2.00000       12.07211        8.06762        0.74816
       161         1        2.00000       12.10642       30.60571        3.20911
       162         1        2.00000       12.21103       19.36884        5.63991
       163         1        2.00000       12.29108       32.34243        5.62969
       164         1        2.00000       12.29716        9.80349        3.17277
       165         1        2.00000       12.42489       21.04406        0.74827
       166         1        2.00000       12.49295        0.20772        0.73755
       167         1        2.00000       12.54637       11.53671        5.59102
       168         1        2.00000       12.66106       22.77051        3.16962
       169         1        2.00000       12.73112        1.93723        3.16107
       170         1        2.00000       12.84804       13.19832        0.71930
       171         1        2.00000       12.91418       24.48538        5.61201
       172         1        2.00000       12.99272        3.65380        5.60385
       173         1        2.00000       13.13628       26.13633        0.76435
       174         1        2.00000       13.15195       14.89719        3.18996
       175         1        2.00000       13.22385        5.30899        0.74995
       176         1        2.00000       13.32454       27.84713        3.22199
       177         1        2.00000       13.38805       16.60467        5.66423
       178         1        2.00000       13.43267        7.02528        3.19600
       179         1        2.00000       13.49402       29.57150        5.65809
       180         1        2.00000       13.58919       18.27070        0.78645
       181         1        2.00000       13.63869        8.75836        5.61747
       182         1        2.00000       13.65749       31.25125        0.76695
       183         1        2.00000       13.78809       20.01211        3.19695
       184         1        2.00000       13.83968       32.99872        3.17781
       185         1        2.00000       13.85743       10.43710        0.71742
       186         1        2.00000       14.00811       21.75282        5.59967
       187         1        2.00000       14.05577        0.92154        5.58768
       188         1        2.00000       14.15263       12.17578        3.13360
       189         1        2.00000       14.27515       23.42257        0.71751
       190         1        2.00000       14.33169        2.58366        0.71140
       191         1        2.00000       14.52212       13.86001        5.59648
       192         1        2.00000       14.54619       25.12215        3.18507
       193         1        2.00000       14.60617        4.28361        3.17841
       194         1        2.00000       14.74349       26.82483        5.66783
       195         1        2.00000       14.79684       15.50647        0.81632
       196         1        2.00000       14.81083        5.98617        5.64529
       197         1        2.00000       14.90001       28.48426        0.80217
       198         1        2.00000       14.98406       17.22432        3.25803
       199         1        2.00000       14.99270        7.65409        0.76765
       200         1        2.00000       15.04109       30.21895        3.22214
       201         1        2.00000       15.15905       18.97027        5.65586
       202         1        2.00000       15.18361        9.38846        3.16383
       203         1        2.00000       15.19344       31.97060        5.62320
       204         1        2.00000       15.34484       20.66922        0.73279
       205         1        2.00000       15.37515       33.66393        0.71323
       206         1        2.00000       15.41914       11.15670        5.54622
       207         1        2.00000       15.60812       22.42796        3.12915
       208         1        2.00000       15.64643        1.58966        3.12200
       209         1        2.00000       15.78999       12.75326        0.65018
       210         1        2.00000       15.94067       24.11666        5.57960
       211         1        2.00000       15.98681        3.27094        5.58026
       212         1        2.00000       16.19004       25.75998        0.81123
       213         1        2.00000       16.21667        4.90226        0.79196
       214         1        2.00000       16.24730       14.47264        3.31756
       215         1        2.00000       16.33471       27.46612        3.26585
       216         1        2.00000       16.38238        6.61403        3.23825
       217         1        2.00000       16.41605       16.16921        5.75045
       218         1        2.00000       16.44940       29.19246        5.68178
       219         1        2.00000       16.52834        8.32947        5.64022
       220         1        2.00000       16.54425       17.87404        0.82231
       221         1        2.00000       16.55985       30.89055        0.77369
       222         1        2.00000       16.69149       19.64830        3.19107
       223         1        2.00000       16.70109       10.06800        0.68482
       224         1        2.00000       16.70725       32.65010        3.15678
       225         1        2.00000       16.89719       21.43837        5.55029
       226         1        2.00000       16.91359        0.60711        5.53540
       227         1        2.00000       17.00628       11.74531        3.04983
       228         1        2.00000       17.23277       23.05033        0.63359
       229         1        2.00000       17.27828        2.20886        0.63686
       230         1        2.00000       17.69064        3.92611        3.28366
       231         1        2.00000       17.69392       24.78322        3.31646
       232         1        2.00000       17.82092        5.58898        5.71781
       233         1        2.00000       17.82164       26.46544        5.75137
       234         1        2.00000       17.84788       13.45828        5.94529
       235         1        2.00000       17.89066        7.23185        0.81916
       236         1        2.00000       17.89098       28.13633        0.83865
       237         1        2.00000       17.89554       15.07701        0.95617
       238         1        2.00000       17.96064       16.88512        3.30786
       239         1        2.00000       17.96120       29.89747        3.23805
       240         1        2.00000       18.03134        9.05498        3.19756
       241         1        2.00000       18.05438       18.62625        5.68263
       242         1        2.00000       18.05398       31.63508        5.62924
       243         1        2.00000       18.14187       10.72425        5.52059
       244         1        2.00000       18.19610       20.38094        0.70402
       245         1        2.00000       18.19402       33.37327        0.67339
       246         1        2.00000       18.47577       22.07983        3.05291
       247         1        2.00000       18.50297        1.24659        3.03648
       248         1        2.00000       19.31025        2.98585        5.91512
       249         1        2.00000       19.34392        4.59448        0.93253
       250         1        2.00000       19.34056       23.83409        5.96882
       251         1        2.00000       19.36264        6.35667        3.29709
       252         1        2.00000       19.35920       25.46517        0.95891
       253         1        2.00000       19.37335       27.24349        3.31554
       254         1        2.00000       19.38543        8.02162        5.68212
       255         1        2.00000       19.40495        9.58496        0.86158
       256         1        2.00000       19.39911       28.95070        5.70336
       257         1        2.00000       19.41990       12.25179        1.54090
       258         1        2.00000       19.41950       14.25921        3.43828
       259         1        2.00000       19.42094       30.59981        0.79874
       260         1        2.00000       19.43158       15.94488        5.80357
       261         1        2.00000       19.44301       17.58129        0.86218
       262         1        2.00000       19.52739       32.40466        3.17888
       263         1        2.00000       19.54570       19.40681        3.22170
       264         1        2.00000       19.61456        0.26607        5.49685
       265         1        2.00000       19.63160       21.09030        5.53749
       266         1        2.00000       20.68937       10.64884        5.52434
       267         1        2.00000       20.76999        8.96520        3.21043
       268         1        2.00000       20.86588        7.15007        0.84778
       269         1        2.00000       20.87356        5.51563        5.78673
       270         1        2.00000       20.87948        3.81983        3.42681
       271         1        2.00000       20.88140        1.85689        1.48379
       272         1        2.00000       20.88452       33.00484        0.83772
       273         1        2.00000       20.89068       31.43942        5.65146
       274         1        2.00000       20.89587       29.77487        3.25762
       275         1        2.00000       20.89987       28.04139        0.86614
       276         1        2.00000       20.90387       26.39629        5.81760
       277         1        2.00000       20.90787       22.66733        1.59017
       278         1        2.00000       20.90963       24.71229        3.44501
       279         1        2.00000       20.91947       20.00617        0.87112
       280         1        2.00000       20.93282       18.44156        5.69368
       281         1        2.00000       20.95170       16.77453        3.31055
       282         1        2.00000       20.96353       15.00282        0.94765
       283         1        2.00000       20.98641       13.38242        5.94384
       284         1        2.00000       21.82137       11.62648        3.05012
       285         1        2.00000       22.11536        9.92604        0.69782
       286         1        2.00000       22.14383        0.30112        5.50400
       287         1        2.00000       22.19598       21.12941        5.52722
       288         1        2.00000       22.25228        8.17958        5.66976
       289         1        2.00000       22.24396       32.44485        3.18058
       290         1        2.00000       22.29955       19.45418        3.20721
       291         1        2.00000       22.34042        6.43888        3.29342
       292         1        2.00000       22.36425       30.62927        0.80310
       293         1        2.00000       22.40128        4.64174        0.93881
       294         1        2.00000       22.39520       28.97879        5.70597
       295         1        2.00000       22.43223       17.63104        0.82837
       296         1        2.00000       22.42943       27.27117        3.31750
       297         1        2.00000       22.45510        3.02717        5.91560
       298         1        2.00000       22.45382       25.49237        0.96057
       299         1        2.00000       22.47838       23.86784        5.96863
       300         1        2.00000       22.49477       15.98134        5.73027
       301         1        2.00000       22.61970       14.31294        3.29860
       302         1        2.00000       23.05549       12.58472        0.63727
       303         1        2.00000       23.25543        1.30512        3.04768
       304         1        2.00000       23.35436       22.13866        3.04226
       305         1        2.00000       23.40627       10.97502        5.54817
       306         1        2.00000       23.57126       33.43929        0.67876
       307         1        2.00000       23.61037        9.19185        3.18240
       308         1        2.00000       23.63940       20.45482        0.68613
       309         1        2.00000       23.72122       31.69535        5.63432
       310         1        2.00000       23.75521        7.41991        0.81128
       311         1        2.00000       23.80623       18.71227        5.64687
       312         1        2.00000       23.82511       29.95503        3.24287
       313         1        2.00000       23.87901        5.72141        5.73529
       314         1        2.00000       23.90580       28.19047        0.84278
       315         1        2.00000       23.94611       16.99377        3.24631
       316         1        2.00000       23.98554       26.52126        5.75443
       317         1        2.00000       24.04016        4.02236        3.30183
       318         1        2.00000       24.10822       15.27973        0.79903
       319         1        2.00000       24.12606       24.84616        3.31700
       320         1        2.00000       24.34600       13.64284        5.57968
       321         1        2.00000       24.46276        2.30059        0.65716
       322         1        2.00000       24.59608       23.12617        0.62754
       323         1        2.00000       24.68382       11.95738        3.12779
       324         1        2.00000       24.84441        0.69661        5.54737
       325         1        2.00000       24.93591       21.52887        5.53718
       326         1        2.00000       24.95142       10.20486        0.72807
       327         1        2.00000       25.06171       32.73407        3.16495
       328         1        2.00000       25.13617        8.50831        5.64724
       329         1        2.00000       25.16224       19.75826        3.16435
       330         1        2.00000       25.21886       30.97334        0.78003
       331         1        2.00000       25.30548        6.76391        3.24754
       332         1        2.00000       25.34667       18.02345        0.77166
       333         1        2.00000       25.33971       29.27275        5.68754
       334         1        2.00000       25.46543       27.54708        3.27031
       335         1        2.00000       25.48399        5.04429        0.80823
       336         1        2.00000       25.52517       16.35489        5.64974
       337         1        2.00000       25.62219       25.84453        0.81302
       338         1        2.00000       25.72936       14.65055        3.17995
       339         1        2.00000       25.73783        3.39531        5.59996
       340         1        2.00000       25.88363       24.20880        5.57798
       341         1        2.00000       26.00664       12.94858        0.71469
       342         1        2.00000       26.10037        1.70241        3.13623
       343         1        2.00000       26.22513       22.53233        3.12172
       344         1        2.00000       26.28024       11.28238        5.59587
       345         1        2.00000       26.38509       33.77138        0.72327
       346         1        2.00000       26.50073        9.54335        3.19095
       347         1        2.00000       26.50321       20.79350        0.71264
       348         1        2.00000       26.57759       32.07367        5.63134
       349         1        2.00000       26.69596        7.80179        0.77937
       350         1        2.00000       26.71275       19.11761        5.61753
       351         1        2.00000       26.74074       30.31947        3.22872
       352         1        2.00000       26.88950        6.13341        5.65857
       353         1        2.00000       26.91389       17.38570        3.19809
       354         1        2.00000       26.89238       28.58490        0.80713
       355         1        2.00000       27.06065       26.92766        5.67063
       356         1        2.00000       27.12039       15.67008        0.75194
       357         1        2.00000       27.11240        4.42225        3.19008
       358         1        2.00000       27.27107       25.23009        3.18506
       359         1        2.00000       27.35257       14.01516        5.60595
       360         1        2.00000       27.40127        2.71620        0.72198
       361         1        2.00000       27.55387       23.53947        0.71302
       362         1        2.00000       27.61457       12.29892        3.16553
       363         1        2.00000       27.69415        1.04728        5.59764
       364         1        2.00000       27.83267       21.88145        5.58575
       365         1        2.00000       27.85570       10.57132        0.74406
       366         1        2.00000       27.92336       33.11897        3.18610
       367         1        2.00000       28.06844        8.89474        5.63521
       368         1        2.00000       28.06844       20.15258        3.17069
       369         1        2.00000       28.11658       31.36851        0.77362
       370         1        2.00000       28.27566        7.16763        3.20675
       371         1        2.00000       28.28598       18.41974        0.74840
       372         1        2.00000       28.29093       29.68770        5.66316
       373         1        2.00000       28.49783       16.75400        5.62431
       374         1        2.00000       28.49272        5.45004        0.75832
       375         1        2.00000       28.47192       27.96436        3.22482
       376         1        2.00000       28.67250       26.25685        0.76448
       377         1        2.00000       28.72009       15.03586        3.18010
       378         1        2.00000       28.73585        3.79291        5.61139
       379         1        2.00000       28.90716       24.61089        5.60854
       380         1        2.00000       28.96338       13.31884        0.73609
       381         1        2.00000       29.01177        2.07292        3.16765
       382         1        2.00000       29.17164       22.90198        3.16026
       383         1        2.00000       29.20667       11.65434        5.61461
       384         1        2.00000       29.26209        0.34050        0.74383
       385         1        2.00000       29.43308        9.92658        3.18937
       386         1        2.00000       29.41989       21.18166        0.73081
       387         1        2.00000       29.47563       32.47230        5.63526
       388         1        2.00000       29.64982        8.19994        0.76001
       389         1        2.00000       29.64654       19.51047        5.61494
       390         1        2.00000       29.67134       30.73404        3.21326
       391         1        2.00000       29.86704       17.78450        3.18473
       392         1        2.00000       29.86776        6.53520        5.63053
       393         1        2.00000       29.86328       29.00523        0.77967
       394         1        2.00000       30.08961       16.06239        0.74688
       395         1        2.00000       30.06418       27.34484        5.64224
       396         1        2.00000       30.09753        4.81755        3.18353
       397         1        2.00000       30.32035       14.40004        5.61565
       398         1        2.00000       30.28260       25.63409        3.18713
       399         1        2.00000       30.34858        3.09845        0.73740
       400         1        2.00000       30.55988       12.67953        3.17940
       401         1        2.00000       30.52565       23.92356        0.73501
       402         1        2.00000       30.60035        1.43016        5.61504
       403         1        2.00000       30.79317       10.95565        0.74853
       404         1        2.00000       30.77118       22.26446        5.60681
       405         1        2.00000       30.82892       33.51260        3.19086
       406         1        2.00000       31.01679        9.28767        5.62752
       407         1        2.00000       31.00495       20.54051        3.17619
       408         1        2.00000       31.03942       31.77726        0.76605
       409         1        2.00000       31.23840        7.56463        3.19161
       410         1        2.00000       31.23104       18.81520        0.74530
       411         1        2.00000       31.24168       30.10364        5.64496
       412         1        2.00000       31.45530       17.14858        5.62064
       413         1        2.00000       31.46434        5.84461        0.74995
       414         1        2.00000       31.44674       28.38026        3.20488
       415         1        2.00000       31.68299       15.42691        3.18294
       416         1        2.00000       31.66092       26.66338        0.75738
       417         1        2.00000       31.69995        4.18198        5.61640
       418         1        2.00000       31.91725       13.70585        0.74530
       419         1        2.00000       31.88853       25.00587        5.61813
       420         1        2.00000       31.94460        2.45937        3.17901
       421         1        2.00000       32.15158       12.04082        5.62096
       422         1        2.00000       32.12710       23.28958        3.17566
       423         1        2.00000       32.18021        0.73116        0.74919
       424         1        2.00000       32.38023       10.31719        3.18814
       425         1        2.00000       32.36280       21.56867        0.74027
       426         1        2.00000       32.40063       32.87354        5.63151
       427         1        2.00000       32.60537        8.59408        0.75301
       428         1        2.00000       32.59185       19.90196        5.61749
       429         1        2.00000       32.61224       31.14323        3.20105
       430         1        2.00000       32.81866       18.17792        3.18385
       431         1        2.00000       32.83090        6.92986        5.62429
       432         1        2.00000       32.82194       29.41724        0.76471
       433         1        2.00000       33.04628       16.45515        0.74802
       434         1        2.00000       33.06075        5.20945        3.18345
       435         1        2.00000       33.03572       27.75307        5.63263
       436         1        2.00000       33.27701       14.79040        5.62104
       437         1        2.00000       33.25718       26.03472        3.18767
       438         1        2.00000       33.29709        3.48797        0.74417
       439         1        2.00000       33.51046       13.06847        3.18526
       440         1        2.00000       33.48783       24.31672        0.74439
       441         1        2.00000       33.53278        1.82051        5.62005
       442         1        2.00000       33.74176       11.34591        0.75071
       443         1        2.00000       33.72120       22.65373        5.61600
       444         1        2.00000       33.75927        0.09254        3.18941
       445         1        2.00000       33.95194       20.93096        3.18129
       446         1        2.00000       33.97753       32.18071        0.75812
       447         1        2.00000       33.96969        9.68037        5.62541
       448         1        2.00000       34.19179       30.51111        5.63355
       449         1        2.00000       34.19651        7.95860        3.18813
       450         1        2.00000       34.18035       19.20719        0.74719
       451         1        2.00000       34.40700       28.78730        3.19499
       452         1        2.00000       34.42460        6.23769        0.74891
       453         1        2.00000       34.40852       17.54100        5.62219
       454         1        2.00000       34.62630       27.06614        0.75351
       455         1        2.00000       34.65565        4.57371        5.61958
       456         1        2.00000       34.63830       15.81840        3.18625
       457         1        2.00000       34.85144       25.40311        5.62159
       458         1        2.00000       34.88871        2.85103        3.18292
       459         1        2.00000       34.87031       14.09627        0.75013
       460         1        2.00000       35.08137       23.68238        3.18222
       461         1        2.00000       35.11776        1.12594        0.74933
       462         1        2.00000       35.10248       12.43129        5.62453
       463         1        2.00000       35.31178       21.96004        0.74585
       464         1        2.00000       35.34025       33.27328        5.62655
       465         1        2.00000       35.33258       10.70906        3.18889
       466         1        2.00000       35.55843       31.54694        3.19246
       467         1        2.00000       35.56099        8.98730        0.75202
       468         1        2.00000       35.54092       20.29365        5.62094
       469         1        2.00000       35.77541       29.82210        0.75580
       470         1        2.00000       35.78909        7.32335        5.62366
       471         1        2.00000       35.76973       18.56998        3.18620
       472         1        2.00000       35.99415       28.15618        5.62678
       473         1        2.00000       36.01806        5.60242        3.18481
       474         1        2.00000       35.99942       16.84683        0.75087
       475         1        2.00000       36.21640       26.43419        3.18685
       476         1        2.00000       36.24831        3.88081        0.74687
       477         1        2.00000       36.23064       15.18139        5.62499
       478         1        2.00000       36.44298       24.71227        0.74772
       479         1        2.00000       36.47745        2.21482        5.62098
       480         1        2.00000       36.46297       13.45922        3.18913
       481         1        2.00000       36.67179       23.04681        5.62052
       482         1        2.00000       36.70234        0.49013        3.18656
       483         1        2.00000       36.69458       11.73729        0.75310
       484         1        2.00000       36.90092       21.32323        3.18501
       485         1        2.00000       36.92324       32.58169        0.75196
       486         1        2.00000       36.92460       10.07289        5.62624
       487         1        2.00000       37.14189       30.91394        5.62599
       488         1        2.00000       37.15349        8.35186        3.18838
       489         1        2.00000       37.13006       19.59928        0.75012
       490         1        2.00000       37.36071       29.18987        3.18860
       491         1        2.00000       37.38206        6.63116        0.74980
       492         1        2.00000       37.35983       17.93276        5.62505
       493         1        2.00000       37.58153       27.46654        0.75029
       494         1        2.00000       37.61080        4.96735        5.62131
       495         1        2.00000       37.59088       16.20959        3.18969
       496         1        2.00000       37.80546       25.80060        5.62201
       497         1        2.00000       37.83913        3.24554        3.18402
       498         1        2.00000       37.82322       14.48708        0.75395
       499         1        2.00000       38.03228       24.07724        3.18489
       500         1        2.00000       38.06507        1.52250        0.74800
       501         1        2.00000       38.05579       12.82231        5.62776
       502         1        2.00000       38.26061       22.35332        0.74903
       503         1        2.00000       38.28756       33.67252        5.62234
       504         1        2.00000       38.28748       11.10092        3.19094
       505         1        2.00000       38.50750       31.94816        3.18638
       506         1        2.00000       38.51766        9.38009        0.75321
       507         1        2.00000       38.48958       20.68615        5.62388
       508         1        2.00000       38.72656       30.22389        0.74969
       509         1        2.00000       38.74679        7.71679        5.62469
       510         1        2.00000       38.71936       18.96193        3.18903
       511         1        2.00000       38.94641       28.55691        5.62240
       512         1        2.00000       38.97512        5.99639        3.18607
       513         1        2.00000       38.95041       17.23815        0.75404
       514         1        2.00000       39.16827       26.83285        3.18519
       515         1        2.00000       39.20274        4.27553        0.74794
       516         1        2.00000       39.18282       15.57220        5.62861
       517         1        2.00000       39.39300       25.10861        0.74855
       518         1        2.00000       39.42891        2.61098        5.62058
       519         1        2.00000       39.41628       13.84994        3.19272
       520         1        2.00000       39.62006       23.44124        5.62268
       521         1        2.00000       39.65237        0.88834        3.18389
       522         1        2.00000       39.64949       12.12851        0.75599
       523         1        2.00000       39.84855       21.71644        3.18754
       524         1        2.00000       39.87318       32.98181        0.74732
       525         1        2.00000       39.88142       10.46504        5.62820
       526         1        2.00000       40.09232       31.31504        5.62056
       527         1        2.00000       40.11167        8.74492        3.18974
       528         1        2.00000       40.07816       19.99165        0.75272
       529         1        2.00000       40.31130       29.59070        3.18384
       530         1        2.00000       40.34041        7.02500        0.75096
       531         1        2.00000       40.30898       18.32431        5.62791
       532         1        2.00000       40.53147       27.86596        0.74738
       533         1        2.00000       40.56794        5.36203        5.62230
       534         1        2.00000       40.54147       16.60047        3.19301
       535         1        2.00000       40.75397       26.19808        5.62134
       536         1        2.00000       40.79412        3.64141        3.18420
       537         1        2.00000       40.77556       14.87753        0.75759
       538         1        2.00000       40.97934       24.47277        3.18595
       539         1        2.00000       41.01821        1.92007        0.74653
       540         1        2.00000       41.01037       13.21296        5.63115
       541         1        2.00000       41.20696       22.74737        0.75094
       542         1        2.00000       41.23959        0.25498        5.61902
       543         1        2.00000       41.24447       11.49237        3.19352
       544         1        2.00000       41.43609       21.07916        5.62606
       545         1        2.00000       41.45872       32.34872        3.18182
       546         1        2.00000       41.47648        9.77255        0.75493
       547         1        2.00000       41.67674       30.62469        0.74503
       548         1        2.00000       41.70633        8.11029        5.62586
       549         1        2.00000       41.66666       19.35396        3.19145
       550         1        2.00000       41.89508       28.95691        5.61882
       551         1        2.00000       41.93435        6.39081        3.18699
       552         1        2.00000       41.89900       17.62923        0.75691
       553         1        2.00000       42.11533       27.23123        3.18346
       554         1        2.00000       42.16068        4.67106        0.74846
       555         1        2.00000       42.13333       15.96254        5.63203
       556         1        2.00000       42.33855       25.50515        0.74870
       557         1        2.00000       42.38526        3.00796        5.62007
       558         1        2.00000       42.36958       14.24011        3.19632
       559         1        2.00000       42.56488       23.83619        5.62403
       560         1        2.00000       42.60735        1.28699        3.18180
       561         1        2.00000       42.60623       12.51925        0.75905
       562         1        2.00000       42.79346       22.11018        3.18931
       563         1        2.00000       42.82649       33.38187        0.74374
       564         1        2.00000       42.84080       10.85683        5.63023
       565         1        2.00000       43.04355       31.71580        5.61627
       566         1        2.00000       43.07250        9.13788        3.19086
       567         1        2.00000       43.02347       20.38434        0.75464
       568         1        2.00000       43.25988       29.99113        3.17998
       569         1        2.00000       43.30147        7.41904        0.75168
       570         1        2.00000       43.25524       18.71593        5.63017
       571         1        2.00000       43.47742       28.26512        0.74496
       572         1        2.00000       43.52829        5.75709        5.62290
       573         1        2.00000       43.48942       16.99097        3.19591
       574         1        2.00000       43.69784       26.59546        5.62082
       575         1        2.00000       43.75342        4.03767        3.18442
       576         1        2.00000       43.72655       15.26740        0.76112
       577         1        2.00000       43.92233       24.86851        3.18696
       578         1        2.00000       43.97640        2.31789        0.74565
       579         1        2.00000       43.96584       13.60303        5.63458
       580         1        2.00000       44.15019       23.14189        0.75257
       581         1        2.00000       44.19601        0.65444        5.61655
       582         1        2.00000       44.20417       11.88344        3.19584
       583         1        2.00000       44.37964       21.47270        5.62765
       584         1        2.00000       44.41235       32.74935        3.17809
       585         1        2.00000       44.43866       10.16497        0.75590
       586         1        2.00000       44.62669       31.02546        0.74107
       587         1        2.00000       44.66924        8.50388        5.62606
       588         1        2.00000       44.61061       19.74642        3.19303
       589         1        2.00000       44.84095       29.35673        5.61589
       590         1        2.00000       44.89685        6.78532        3.18724
       591         1        2.00000       44.84391       18.02041        0.75905
       592         1        2.00000       45.05776       27.62935        3.18243
       593         1        2.00000       45.12246        5.06645        0.74907
       594         1        2.00000       45.08088       16.35248        5.63512
       595         1        2.00000       45.27922       25.90146        0.74963
       596         1        2.00000       45.34656        3.40470        5.62039
       597         1        2.00000       45.32217       14.62967        3.19996
       598         1        2.00000       45.50595       24.23126        5.62596
       599         1        2.00000       45.56754        1.68551        3.18067
       600         1        2.00000       45.56522       12.90962        0.76184
       601         1        2.00000       45.73541       22.50454        3.19099
       602         1        2.00000       45.78379       33.78200        0.74085
       603         1        2.00000       45.80419       11.24870        5.63102
       604         1        2.00000       45.96550       20.77795        0.75577
       605         1        2.00000       45.99629       32.11667        5.61236
       606         1        2.00000       46.03748        9.53127        3.19013
       607         1        2.00000       46.19719       19.10832        5.63138
       608         1        2.00000       46.20703       30.39149        3.17651
       609         1        2.00000       46.26613        7.81324        0.75088
       610         1        2.00000       46.41913       28.66384        0.74339
       611         1        2.00000       46.43273       17.38171        3.19811
       612         1        2.00000       46.49199        6.15166        5.62322
       613         1        2.00000       46.63611       26.99210        5.62174
       614         1        2.00000       46.67426       15.65683        0.76472
       615         1        2.00000       46.71712        4.43300        3.18572
       616         1        2.00000       46.86052       25.26374        3.18965
       617         1        2.00000       46.94050        2.71487        0.74630
       618         1        2.00000       46.92186       13.99276        5.63811
       619         1        2.00000       47.09046       23.53672        0.75517
       620         1        2.00000       47.15820        1.05344        5.61494
       621         1        2.00000       47.16835       12.27495        3.19682
       622         1        2.00000       47.32039       21.86748        5.62883
       623         1        2.00000       47.36965       33.14989        3.17442
       624         1        2.00000       47.40604       10.55841        0.75397
       625         1        2.00000       47.55040       20.14065        3.19331
       626         1        2.00000       47.57695       31.42615        0.73697
       627         1        2.00000       47.63630        8.89834        5.62324
       628         1        2.00000       47.78337       29.75596        5.61345
       629         1        2.00000       47.78305       18.41283        0.76003
       630         1        2.00000       47.86223        7.17958        3.18600
       631         1        2.00000       47.99411       28.02606        3.18308
       632         1        2.00000       48.02211       16.74275        5.63809
       633         1        2.00000       48.08729        5.46022        0.75071
       634         1        2.00000       48.21365       26.29610        0.75334
       635         1        2.00000       48.27219       15.01908        3.20433
       636         1        2.00000       48.31330        3.79933        5.62317
       637         1        2.00000       48.44342       24.62577        5.63048
       638         1        2.00000       48.53548        2.08239        3.18126
       639         1        2.00000       48.52852       13.30087        0.76416
       640         1        2.00000       48.67584       22.90011        3.19328
       641         1        2.00000       48.74766        0.36446        0.73791
       642         1        2.00000       48.77453       11.64261        5.62811
       643         1        2.00000       48.90465       21.17428        0.75562
       644         1        2.00000       48.95208       32.51716        5.60745
       645         1        2.00000       49.00806        9.92701        3.18419
       646         1        2.00000       49.13322       19.50363        5.63077
       647         1        2.00000       49.15242       30.79098        3.17252
       648         1        2.00000       49.23368        8.20832        0.74632
       649         1        2.00000       49.35484       29.06041        0.74313
       650         1        2.00000       49.36740       17.77430        3.19974
       651         1        2.00000       49.45673        6.54448        5.62355
       652         1        2.00000       49.56622       27.38546        5.62608
       653         1        2.00000       49.61428       16.04644        0.76973
       654         1        2.00000       49.68426        4.82461        3.19042
       655         1        2.00000       49.79335       25.65618        3.19679
       656         1        2.00000       49.87861       14.38379        5.64333
       657         1        2.00000       49.91340        3.10819        0.75065
       658         1        2.00000       50.03056       23.93144        0.76060
       659         1        2.00000       50.13054        1.45003        5.61388
       660         1        2.00000       50.14205       12.66984        3.19428
       661         1        2.00000       50.26098       22.26548        5.62917
       662         1        2.00000       50.33408       33.54929        3.16866
       663         1        2.00000       50.38230       10.95683        0.74445
       664         1        2.00000       50.48611       20.53988        3.19081
       665         1        2.00000       50.52850       31.82562        0.73057
       666         1        2.00000       50.60728        9.29631        5.61276
       667         1        2.00000       50.71269       18.81004        0.75960
       668         1        2.00000       50.72036       30.15224        5.61092
       669         1        2.00000       50.82673        7.57338        3.18227
       670         1        2.00000       50.92063       28.41759        3.18698
       671         1        2.00000       50.94998       17.13475        5.64272
       672         1        2.00000       51.05083        5.84865        0.75607
       673         1        2.00000       51.13856       26.68422        0.76319
       674         1        2.00000       51.21526       15.41020        3.21321
       675         1        2.00000       51.28612        4.18718        5.63275
       676         1        2.00000       51.37945       25.01647        5.64106
       677         1        2.00000       51.50286       13.69641        0.76636
       678         1        2.00000       51.51797        2.47391        3.18438
       679         1        2.00000       51.62138       23.29708        3.19624
       680         1        2.00000       51.72463        0.76089        0.73221
       681         1        2.00000       51.75942       12.04470        5.61597
       682         1        2.00000       51.84476       21.57670        0.75166
       683         1        2.00000       51.91394       32.91595        5.59722
       684         1        2.00000       51.98632       10.33144        3.16428
       685         1        2.00000       52.06054       19.90825        5.62658
       686         1        2.00000       52.09485       31.18702        3.16561
       687         1        2.00000       52.19946        8.60706        0.73482
       688         1        2.00000       52.27951       29.45033        0.74505
       689         1        2.00000       52.28559       18.17241        3.20197
       690         1        2.00000       52.41332        6.93184        5.62646
       691         1        2.00000       52.48138       27.76815        5.63718
       692         1        2.00000       52.53480       16.43919        0.78372
       693         1        2.00000       52.64949        5.20540        3.20512
       694         1        2.00000       52.71955       26.03868        3.21365
       695         1        2.00000       52.83647       14.77758        5.65543
       696         1        2.00000       52.90261        3.49049        0.76272
       697         1        2.00000       52.98115       24.32211        0.77088
       698         1        2.00000       53.12471        1.83958        5.61038
       699         1        2.00000       53.14038       13.07872        3.18478
       700         1        2.00000       53.21228       22.66692        5.62478
       701         1        2.00000       53.31297        0.12877        3.15274
       702         1        2.00000       53.37648       11.37123        0.71050
       703         1        2.00000       53.42110       20.95059        3.17873
       704         1        2.00000       53.48245       32.22127        0.71664
       705         1        2.00000       53.57762        9.70520        5.58828
       706         1        2.00000       53.62712       19.21751        0.75726
       707         1        2.00000       53.64592       30.54151        5.60779
       708         1        2.00000       53.77652        7.96379        3.17778
       709         1        2.00000       53.82811       28.79404        3.19693
       710         1        2.00000       53.84586       17.53878        5.65731
       711         1        2.00000       53.99654        6.22309        0.77506
       712         1        2.00000       54.04420       27.05436        0.78706
       713         1        2.00000       54.14106       15.80009        3.24113
       714         1        2.00000       54.26358        4.55334        5.65722
       715         1        2.00000       54.32012       25.39225        5.66333
       716         1        2.00000       54.51055       14.11590        0.77824
       717         1        2.00000       54.53462        2.85372        3.18966
       718         1        2.00000       54.59460       23.69229        3.19632
       719         1        2.00000       54.73192        1.15104        0.70690
       720         1        2.00000       54.78527       12.46943        5.55841
       721         1        2.00000       54.79926       21.98974        0.72944
       722         1        2.00000       54.88844       33.30850        5.57256
       723         1        2.00000       54.97249       10.75155        3.11670
       724         1        2.00000       54.98113       20.32181        5.60708
       725         1        2.00000       55.02952       31.57382        3.15259
       726         1        2.00000       55.14748        9.00564        0.71887
       727         1        2.00000       55.17204       18.58741        3.21091
       728         1        2.00000       55.18187       29.82213        0.75153
       729         1        2.00000       55.33327        7.30666        5.64194
       730         1        2.00000       55.36358       28.12883        5.66150
       731         1        2.00000       55.40757       16.81917        0.82851
       732         1        2.00000       55.59655        5.54794        3.24558
       733         1        2.00000       55.63486       26.38625        3.25273
       734         1        2.00000       55.77842       15.22261        5.72455
       735         1        2.00000       55.92910        3.85924        0.79514
       736         1        2.00000       55.97524       24.70493        0.79446
       737         1        2.00000       56.17847        2.21593        5.56350
       738         1        2.00000       56.20510       23.07364        5.58277
       739         1        2.00000       56.23573       13.50327        3.05717
       740         1        2.00000       56.32314        0.50978        3.10887
       741         1        2.00000       56.37081       21.36184        3.13648
       742         1        2.00000       56.40448       11.80666        0.62428
       743         1        2.00000       56.43783       32.60027        0.69294
       744         1        2.00000       56.51677       19.64640        0.73451
       745         1        2.00000       56.53268       10.10187        5.55243
       746         1        2.00000       56.54828       30.90222        5.60104
       747         1        2.00000       56.67992        8.32761        3.18365
       748         1        2.00000       56.68952       17.90790        5.68991
       749         1        2.00000       56.69568       29.14262        3.21795
       750         1        2.00000       56.88562        6.53750        0.82444
       751         1        2.00000       56.90202       27.36876        0.83934
       752         1        2.00000       56.99471       16.23059        3.32490
       753         1        2.00000       57.22120        4.92554        5.74114
       754         1        2.00000       57.26671       25.76705        5.73788
       755         1        2.00000       57.67907       24.04979        3.09107
       756         1        2.00000       57.68235        3.19269        3.05827
       757         1        2.00000       57.80935       22.38692        0.65692
       758         1        2.00000       57.81007        1.51047        0.62336
       759         1        2.00000       57.83631       14.51759        0.42945
       760         1        2.00000       57.87909       20.74405        5.55557
       761         1        2.00000       57.88397       12.89889        5.41856
       762         1        2.00000       57.87941       33.65640        5.53608
       763         1        2.00000       57.94907       11.09075        3.06688
       764         1        2.00000       57.94963       31.89529        3.13668
       765         1        2.00000       58.01977       18.92089        3.17718
       766         1        2.00000       58.04281        9.34965        0.69210
       767         1        2.00000       58.04241       30.15765        0.74549
       768         1        2.00000       58.13030       17.25162        0.85415
       769         1        2.00000       58.18453        7.59497        5.67071
       770         1        2.00000       58.18245       28.41946        5.70135
       771         1        2.00000       58.46420        5.89604        3.32182
       772         1        2.00000       58.49140       26.72931        3.33824
       773         1        2.00000       59.29868       24.99002        0.45960
       774         1        2.00000       59.33235       23.38139        5.44221
       775         1        2.00000       59.32899        4.14182        0.40591
       776         1        2.00000       59.35107       21.61924        3.07765
       777         1        2.00000       59.34763        2.51074        5.41582
       778         1        2.00000       59.36178        0.73238        3.05920
       779         1        2.00000       59.37386       19.95428        0.69261
       780         1        2.00000       59.39338       18.39095        5.51316
       781         1        2.00000       59.38754       32.84203        0.67137
       782         1        2.00000       59.40833       15.72408        4.83383
       783         1        2.00000       59.40793       13.71666        2.93645
       784         1        2.00000       59.40937       31.19291        5.57599
       785         1        2.00000       59.42001       12.03103        0.57116
       786         1        2.00000       59.43144       10.39461        5.51255
       787         1        2.00000       59.51582       29.38810        3.19585
       788         1        2.00000       59.53413        8.56906        3.15303
       789         1        2.00000       59.60299       27.70984        0.87788
       790         1        2.00000       59.62003        6.88561        0.83724
       791         1        2.00000       60.67780       17.32703        0.85040
       792         1        2.00000       60.75842       19.01071        3.16431
       793         1        2.00000       60.85431       20.82580        5.52695
       794         1        2.00000       60.86199       22.46024        0.58800
       795         1        2.00000       60.86791       24.15604        2.94792
       796         1        2.00000       60.86983       26.11902        4.89095
       797         1        2.00000       60.87295       28.78793        5.53702
       798         1        2.00000       60.87911       30.35331        0.72328
       799         1        2.00000       60.88430       32.01789        3.11710
       800         1        2.00000       60.88830       33.75138        5.50859
       801         1        2.00000       60.89230        1.57958        0.55713
       802         1        2.00000       60.89630        5.30858        4.78456
       803         1        2.00000       60.89806        3.26361        2.92973
       804         1        2.00000       60.90790        7.96974        5.50361
       805         1        2.00000       60.92125        9.53434        0.68105
       806         1        2.00000       60.94013       11.20134        3.06417
       807         1        2.00000       60.95196       12.97309        5.42708
       808         1        2.00000       60.97484       14.59348        0.43090
       809         1        2.00000       61.80980       16.34943        3.32462
       810         1        2.00000       62.10379       18.04983        5.67692
       811         1        2.00000       62.13226       27.67478        0.87073
       812         1        2.00000       62.18441        6.84649        0.84751
       813         1        2.00000       62.24071       19.79632        0.70497
       814         1        2.00000       62.23239       29.34791        3.19415
       815         1        2.00000       62.28798        8.52169        3.16751
       816         1        2.00000       62.32885       21.53702        3.08132
       817         1        2.00000       62.35268       31.16349        5.57163
       818         1        2.00000       62.38971       23.33413        5.43592
       819         1        2.00000       62.38363       32.81397        0.66877
       820         1        2.00000       62.42066       10.34483        5.54637
       821         1        2.00000       62.41786        0.70474        3.05724
       822         1        2.00000       62.44353       24.94873        0.45913
       823         1        2.00000       62.44225        2.48354        5.41416
       824         1        2.00000       62.46681        4.10807        0.40610
       825         1        2.00000       62.48320       11.99453        0.64446
       826         1        2.00000       62.60813       13.66293        3.07613
       827         1        2.00000       63.04392       15.39115        5.73746
       828         1        2.00000       63.24386       26.67079        3.32705
       829         1        2.00000       63.34279        5.83725        3.33248
       830         1        2.00000       63.39470       17.00085        0.82657
       831         1        2.00000       63.55969       28.35347        5.69598
       832         1        2.00000       63.59880       18.78402        3.19233
       833         1        2.00000       63.62783        7.52108        5.68860
       834         1        2.00000       63.70965       30.09738        0.74041
       835         1        2.00000       63.74364       20.55596        5.56345
       836         1        2.00000       63.79466        9.26363        0.72786
       837         1        2.00000       63.81354       31.83770        3.13186
       838         1        2.00000       63.86744       22.25450        0.63945
       839         1        2.00000       63.89423       33.60229        5.53195
       840         1        2.00000       63.93454       10.98210        3.12843
       841         1        2.00000       63.97397        1.45465        0.62030
       842         1        2.00000       64.02859       23.95354        3.07291
       843         1        2.00000       64.09665       12.69617        5.57570
       844         1        2.00000       64.11449        3.12975        3.05773
       845         1        2.00000       64.33443       14.33303        0.79506
       846         1        2.00000       64.45119       25.67531        5.71757
       847         1        2.00000       64.58451        4.84970        5.74719
       848         1        2.00000       64.67225       16.01853        3.24694
       849         1        2.00000       64.83284       27.27929        0.82736
       850         1        2.00000       64.92434        6.44704        0.83755
       851         1        2.00000       64.93985       17.77105        5.64667
       852         1        2.00000       65.05014       29.05866        3.20979
       853         1        2.00000       65.12460       19.46759        0.72749
       854         1        2.00000       65.15067        8.21761        3.21038
       855         1        2.00000       65.20729       30.81942        5.59470
       856         1        2.00000       65.29391       21.21200        3.12719
       857         1        2.00000       65.33510        9.95245        5.60306
       858         1        2.00000       65.32814       32.51998        0.68719
       859         1        2.00000       65.45386        0.42879        3.10443
       860         1        2.00000       65.47242       22.93162        5.56651
       861         1        2.00000       65.51360       11.62101        0.72499
       862         1        2.00000       65.61062        2.13137        5.56171
       863         1        2.00000       65.71779       13.32532        3.19478
       864         1        2.00000       65.72626       24.58056        0.77477
       865         1        2.00000       65.87206        3.76710        0.79675
       866         1        2.00000       65.99507       15.02729        5.66004
       867         1        2.00000       66.08880       26.27349        3.23850
       868         1        2.00000       66.21356        5.44357        3.25301
       869         1        2.00000       66.26867       16.69353        0.77887
       870         1        2.00000       66.37352       28.02135        5.65146
       871         1        2.00000       66.48916       18.43256        3.18379
       872         1        2.00000       66.49164        7.18240        5.66209
       873         1        2.00000       66.56602       29.71906        0.74340
       874         1        2.00000       66.68439       20.17408        5.59537
       875         1        2.00000       66.70118        8.85826        0.75720
       876         1        2.00000       66.72917       31.47329        3.14601
       877         1        2.00000       66.87793       21.84250        0.71617
       878         1        2.00000       66.90232       10.59020        3.17664
       879         1        2.00000       66.88081       33.20786        5.56760
       880         1        2.00000       67.04908        1.04821        0.70411
       881         1        2.00000       67.10882       12.30579        5.62279
       882         1        2.00000       67.10083       23.55362        3.18465
       883         1        2.00000       67.25950        2.74581        3.18968
       884         1        2.00000       67.34100       13.96074        0.76878
       885         1        2.00000       67.38970       25.25970        5.65275
       886         1        2.00000       67.54230        4.43643        5.66171
       887         1        2.00000       67.60300       15.67699        3.20920
       888         1        2.00000       67.68258       26.92859        0.77710
       889         1        2.00000       67.82110        6.09442        0.78898
       890         1        2.00000       67.84413       17.40458        5.63068
       891         1        2.00000       67.91179       28.67379        3.18863
       892         1        2.00000       68.05687       19.08116        0.73952
       893         1        2.00000       68.05687        7.82332        3.20404
       894         1        2.00000       68.10501       30.42425        5.60112
       895         1        2.00000       68.26409       20.80827        3.16798
       896         1        2.00000       68.27441        9.55617        5.62633
       897         1        2.00000       68.27936       32.10503        0.71157
       898         1        2.00000       68.48626       11.22190        0.75041
       899         1        2.00000       68.48115       22.52587        5.61641
       900         1        2.00000       68.46035       33.82836        3.14991
       901         1        2.00000       68.66093        1.71905        5.61025
       902         1        2.00000       68.70852       12.94004        3.19463
       903         1        2.00000       68.72428       24.18299        0.76335
       904         1        2.00000       68.89559        3.36502        0.76620
       905         1        2.00000       68.95181       14.65706        5.63863
       906         1        2.00000       69.00020       25.90299        3.20708
       907         1        2.00000       69.16007        5.07389        3.21448
       908         1        2.00000       69.19510       16.32156        0.76013
       909         1        2.00000       69.25052       27.63537        5.63090
       910         1        2.00000       69.42151       18.04932        3.18536
       911         1        2.00000       69.40832        6.79424        5.64392
       912         1        2.00000       69.46406       29.32047        0.73948
       913         1        2.00000       69.63825       19.77597        5.61472
       914         1        2.00000       69.63497        8.46543        0.75979
       915         1        2.00000       69.65977       31.05872        3.16148
       916         1        2.00000       69.85547       10.19141        3.19001
       917         1        2.00000       69.85619       21.44070        0.74420
       918         1        2.00000       69.85171       32.78749        5.59507
       919         1        2.00000       70.07804       11.91348        5.62785
       920         1        2.00000       70.05261        0.63107        0.73249
       921         1        2.00000       70.08596       23.15835        3.19121
       922         1        2.00000       70.30878       13.57583        0.75908
       923         1        2.00000       70.27103        2.34182        3.18760
       924         1        2.00000       70.33701       24.87742        5.63734
       925         1        2.00000       70.54831       15.29637        3.19533
       926         1        2.00000       70.51408        4.05234        5.63972
       927         1        2.00000       70.58878       26.54575        0.75969
       928         1        2.00000       70.78160       17.02022        5.62620
       929         1        2.00000       70.75961        5.71145        0.76791
       930         1        2.00000       70.81735       28.28013        3.18387
       931         1        2.00000       71.00522       18.68824        0.74722
       932         1        2.00000       70.99338        7.43540        3.19854
       933         1        2.00000       71.02785       30.01550        5.60869
       934         1        2.00000       71.22683       20.41128        3.18312
       935         1        2.00000       71.21947        9.16070        5.62944
       936         1        2.00000       71.23011       31.68913        0.72977
       937         1        2.00000       71.44373       10.82732        0.75409
       938         1        2.00000       71.45277       22.13129        5.62479
       939         1        2.00000       71.43517       33.41247        3.16985
       940         1        2.00000       71.67142       12.54900        3.19179
       941         1        2.00000       71.64935        1.31253        5.61735
       942         1        2.00000       71.68838       23.79392        0.75833
       943         1        2.00000       71.90568       14.27006        5.62944
       944         1        2.00000       71.87696        2.97000        0.75660
       945         1        2.00000       71.93303       25.51654        3.19572
       946         1        2.00000       72.14001       15.93509        0.75377
       947         1        2.00000       72.11553        4.68629        3.19907
       948         1        2.00000       72.16864       27.24474        5.62554
       949         1        2.00000       72.36866       17.65872        3.18659
       950         1        2.00000       72.35123        6.40724        5.63447
       951         1        2.00000       72.38906       28.91922        0.74322
       952         1        2.00000       72.59380       19.38179        5.62173
       953         1        2.00000       72.58028        8.07395        0.75724
       954         1        2.00000       72.60067       30.64953        3.17368
       955         1        2.00000       72.80709        9.79799        3.19088
       956         1        2.00000       72.81933       21.04601        0.75044
       957         1        2.00000       72.81037       32.37552        5.61003
       958         1        2.00000       73.03471       11.52073        5.62671
       959         1        2.00000       73.04918       22.76645        3.19129
       960         1        2.00000       73.02415        0.22281        0.74211
       961         1        2.00000       73.26544       13.18551        0.75369
       962         1        2.00000       73.24561        1.94118        3.18705
       963         1        2.00000       73.28552       24.48793        5.63056
       964         1        2.00000       73.49889       14.90740        3.18947
       965         1        2.00000       73.47626        3.65918        5.63034
       966         1        2.00000       73.52121       26.15536        0.75468
       967         1        2.00000       73.73019       16.62999        5.62403
       968         1        2.00000       73.70963        5.32218        0.75873
       969         1        2.00000       73.74770       27.88337        3.18533
       970         1        2.00000       73.96596       29.61206        5.61662
       971         1        2.00000       73.94037        7.04494        3.19344
       972         1        2.00000       73.95812       18.29550        0.74932
       973         1        2.00000       74.18494       20.01731        3.18661
       974         1        2.00000       74.18022       31.28165        0.74118
       975         1        2.00000       74.16878        8.76868        5.62754
       976         1        2.00000       74.41303       21.73821        5.62582
       977         1        2.00000       74.39543       33.00543        3.17974
       978         1        2.00000       74.39695       10.43487        0.75255
       979         1        2.00000       74.64408       23.40220        0.75515
       980         1        2.00000       74.61473        0.90976        5.62121
       981         1        2.00000       74.62673       12.15751        3.18848
       982         1        2.00000       74.87714       25.12488        3.19182
       983         1        2.00000       74.83987        2.57276        0.75314
       984         1        2.00000       74.85874       13.87960        5.62461
       985         1        2.00000       75.10619       26.84996        5.62540
       986         1        2.00000       75.06980        4.29353        3.19251
       987         1        2.00000       75.09091       15.54461        0.75020
       988         1        2.00000       75.32868       28.51948        0.74818
       989         1        2.00000       75.30021        6.01586        5.62888
       990         1        2.00000       75.32101       17.26684        3.18585
       991         1        2.00000       75.54942       18.98857        5.62271
       992         1        2.00000       75.54686       30.24582        3.18227
       993         1        2.00000       75.52935        7.68225        0.75380
       994         1        2.00000       75.77752       20.65255        0.75107
       995         1        2.00000       75.76384       31.97066        5.61893
       996         1        2.00000       75.75816        9.40590        3.18854
       997         1        2.00000       76.00649       22.37345        3.18993
       998         1        2.00000       75.98258       33.63658        0.74796
       999         1        2.00000       75.98785       11.12907        5.62387
      1000         1        2.00000       76.23674       24.09509        5.62787
      1001         1        2.00000       76.20483        1.54171        3.18788
      1002         1        2.00000       76.21907       12.79448        0.74975
      1003         1        2.00000       76.46588       25.76105        0.75376
      1004         1        2.00000       76.43141        3.26360        5.62701
      1005         1        2.00000       76.45140       14.51668        3.18560
      1006         1        2.00000       76.68301       16.23861        5.62163
      1007         1        2.00000       76.69077       27.48574        3.18816
      1008         1        2.00000       76.66022        4.92909        0.75422
      1009         1        2.00000       76.91167       29.21107        5.62277
      1010         1        2.00000       76.88935        6.65267        3.18971
      1011         1        2.00000       76.91303       17.90298        0.74850
      1012         1        2.00000       77.14192       19.62405        3.18636
      1013         1        2.00000       77.13032       30.87882        0.74873
      1014         1        2.00000       77.11849        8.37659        5.62461
      1015         1        2.00000       77.37049       21.34474        5.62494
      1016         1        2.00000       77.34914       32.60289        3.18613
      1017         1        2.00000       77.34826       10.04314        0.74968
      1018         1        2.00000       77.59923       23.00856        0.75343
      1019         1        2.00000       77.56996        0.50936        5.62444
      1020         1        2.00000       77.57931       11.76628        3.18504
      1021         1        2.00000       77.82756       24.73036        3.19071
      1022         1        2.00000       77.79389        2.17530        0.75272
      1023         1        2.00000       77.81165       13.48882        5.62078
      1024         1        2.00000       78.05350       26.45337        5.62674
      1025         1        2.00000       78.02071        3.89866        3.18985
      1026         1        2.00000       78.04422       15.15359        0.74697
      1027         1        2.00000       78.27599       28.12020        0.75240
      1028         1        2.00000       78.24904        5.62258        5.62570
      1029         1        2.00000       78.27591       16.87499        3.18379
      1030         1        2.00000       78.50609       18.59581        5.62152
      1031         1        2.00000       78.49593       29.84457        3.18835
      1032         1        2.00000       78.47801        7.28972        0.75085
      1033         1        2.00000       78.73522       20.25908        0.75005
      1034         1        2.00000       78.71499       31.56887        5.62504
      1035         1        2.00000       78.70779        9.01397        3.18570
      1036         1        2.00000       78.96355       21.97951        3.18866
      1037         1        2.00000       78.93484       33.23581        0.75234
      1038         1        2.00000       78.93884       10.73775        5.62070
      1039         1        2.00000       79.19117       23.70037        5.62680
      1040         1        2.00000       79.15670        1.14303        3.18955
      1041         1        2.00000       79.17125       12.40370        0.74612
      1042         1        2.00000       79.41734       25.36489        0.75416
      1043         1        2.00000       79.38143        2.86729        5.62619
      1044         1        2.00000       79.40471       14.12597        3.18201
      1045         1        2.00000       79.64080       27.08753        3.19084
      1046         1        2.00000       79.60849        4.53467        0.75205
      1047         1        2.00000       79.63792       15.84736        5.61874
      1048         1        2.00000       79.86161       28.81095        5.62741
      1049         1        2.00000       79.83698        6.25946        3.18720
      1050         1        2.00000       79.86985       17.51086        0.74653
      1051         2       -2.00000        0.12324       19.25956        6.83996
      1052         2       -2.00000        0.10389       30.50630        4.40913
      1053         2       -2.00000        0.08973        7.95568        1.96706
      1054         2       -2.00000        0.35198       20.92233        1.96880
      1055         2       -2.00000        0.32287       32.23064        6.84584
      1056         2       -2.00000        0.32055        9.68017        4.40179
      1057         2       -2.00000        0.57951       22.64242        4.40739
      1058         2       -2.00000        0.54296        0.08133        1.97238
      1059         2       -2.00000        0.55304       11.40401        6.83669
      1060         2       -2.00000        0.80569       24.36304        6.84549
      1061         2       -2.00000        0.76554        1.80640        4.40834
      1062         2       -2.00000        0.78713       13.06976        1.96219
      1063         2       -2.00000        1.02978       26.02725        1.97323
      1064         2       -2.00000        0.99091        3.53167        6.84374
      1065         2       -2.00000        1.02194       14.79149        4.39857
      1066         2       -2.00000        1.25124       27.74946        4.41066
      1067         2       -2.00000        1.21853        5.19992        1.96883
      1068         2       -2.00000        1.25604       16.51211        6.83619
      1069         2       -2.00000        1.47037       29.47258        6.84786
      1070         2       -2.00000        1.44766        6.92533        4.40363
      1071         2       -2.00000        1.48805       18.17478        1.96485
      1072         2       -2.00000        1.71790       19.89419        4.40383
      1073         2       -2.00000        1.68831       31.13949        1.97472
      1074         2       -2.00000        1.67823        8.65052        6.83825
      1075         2       -2.00000        1.94592       21.61364        6.84271
      1076         2       -2.00000        1.90665       32.86443        4.41085
      1077         2       -2.00000        1.91057       10.31809        1.96287
      1078         2       -2.00000        2.17225       23.27627        1.97131
      1079         2       -2.00000        2.12690        0.77325        6.84622
      1080         2       -2.00000        2.14490       12.04190        4.39768
      1081         2       -2.00000        2.39683       24.99653        4.40962
      1082         2       -2.00000        2.35012        2.44218        1.97107
      1083         2       -2.00000        2.38115       13.76437        6.83340
      1084         2       -2.00000        2.61892       26.71749        6.84789
      1085         2       -2.00000        2.57645        4.16829        4.40567
      1086         2       -2.00000        2.61780       15.42807        1.96075
      1087         2       -2.00000        2.83806       28.38228        1.97602
      1088         2       -2.00000        2.80503        5.89426        6.84039
      1089         2       -2.00000        2.85237       17.14766        4.39948
      1090         2       -2.00000        3.08407       18.86657        6.83884
      1091         2       -2.00000        3.05512       30.10554        4.41340
      1092         2       -2.00000        3.03504        7.56298        1.96513
      1093         2       -2.00000        3.31304       20.52829        1.96809
      1094         2       -2.00000        3.27145       31.83021        6.84970
      1095         2       -2.00000        3.26681        9.28855        4.39953
      1096         2       -2.00000        3.53986       22.24740        4.40679
      1097         2       -2.00000        3.48899       33.49907        1.97479
      1098         2       -2.00000        3.50099       11.01348        6.83379
      1099         2       -2.00000        3.76499       23.96681        6.84528
      1100         2       -2.00000        3.70941        1.40903        4.40886
      1101         2       -2.00000        3.73812       12.67993        1.95867
      1102         2       -2.00000        3.98797       25.62940        1.97412
      1103         2       -2.00000        3.93390        3.13594        6.84274
      1104         2       -2.00000        3.97741       14.40146        4.39515
      1105         2       -2.00000        4.20758       27.35000        4.41313
      1106         2       -2.00000        4.16176        4.80544        1.96720
      1107         2       -2.00000        4.21574       16.12104        6.83389
      1108         2       -2.00000        4.42392       29.07198        6.85158
      1109         2       -2.00000        4.39129        6.53179        4.40204
      1110         2       -2.00000        4.45023       17.78236        1.96389
      1111         2       -2.00000        4.68081       19.50056        4.40364
      1112         2       -2.00000        4.63826       30.73869        1.97866
      1113         2       -2.00000        4.62218        8.25803        6.83666
      1114         2       -2.00000        4.90834       21.21913        6.84245
      1115         2       -2.00000        4.85252       32.46457        4.41378
      1116         2       -2.00000        4.85548        9.92692        1.96073
      1117         2       -2.00000        5.13403       22.88088        1.97070
      1118         2       -2.00000        5.06925        0.37514        6.84725
      1119         2       -2.00000        5.09237       11.65197        4.39460
      1120         2       -2.00000        5.35813       24.59978        4.40931
      1121         2       -2.00000        5.29079        2.04587        1.97014
      1122         2       -2.00000        5.33366       13.37481        6.82977
      1123         2       -2.00000        5.57911       26.31897        6.84901
      1124         2       -2.00000        5.51752        3.77322        4.40374
      1125         2       -2.00000        5.57679       15.03767        1.95797
      1126         2       -2.00000        5.79536       27.98218        1.97891
      1127         2       -2.00000        5.74698        5.49991        6.83871
      1128         2       -2.00000        5.81576       16.75575        4.39870
      1129         2       -2.00000        5.97707        7.16935        1.96400
      1130         2       -2.00000        6.00786       29.70464        4.41729
      1131         2       -2.00000        6.04905       18.47321        6.83957
      1132         2       -2.00000        6.20876        8.89613        4.39832
      1133         2       -2.00000        6.21860       31.42981        6.85313
      1134         2       -2.00000        6.27770       20.13409        1.96888
      1135         2       -2.00000        6.43070       33.10034        1.97635
      1136         2       -2.00000        6.44430       10.62277        6.83158
      1137         2       -2.00000        6.50356       21.85282        4.40648
      1138         2       -2.00000        6.64768        1.01238        4.40794
      1139         2       -2.00000        6.68591       12.29050        1.95509
      1140         2       -2.00000        6.72861       23.57148        6.84399
      1141         2       -2.00000        6.87209        2.74074        6.84006
      1142         2       -2.00000        6.95207       25.23246        1.97348
      1143         2       -2.00000        6.93351       14.01169        4.39164
      1144         2       -2.00000        7.10203        4.41057        1.96461
      1145         2       -2.00000        7.16985       26.95101        4.41473
      1146         2       -2.00000        7.17992       15.72953        6.83292
      1147         2       -2.00000        7.33204        6.13697        4.40086
      1148         2       -2.00000        7.38122       28.67142        6.85523
      1149         2       -2.00000        7.41761       17.38888        1.96581
      1150         2       -2.00000        7.56197        7.86379        6.83637
      1151         2       -2.00000        7.58852       30.33803        1.98274
      1152         2       -2.00000        7.64787       19.10611        4.40643
      1153         2       -2.00000        7.79494       32.06538        4.41619
      1154         2       -2.00000        7.79462        9.53450        1.95972
      1155         2       -2.00000        7.87372       20.82490        6.84367
      1156         2       -2.00000        8.00560       33.79528        6.84659
      1157         2       -2.00000        8.03368       11.26177        4.39163
      1158         2       -2.00000        8.09886       22.48710        1.96908
      1159         2       -2.00000        8.22530        1.65123        1.96645
      1160         2       -2.00000        8.28360       12.98544        6.82544
      1161         2       -2.00000        8.32495       24.20515        4.40656
      1162         2       -2.00000        8.45507        3.37871        4.39925
      1163         2       -2.00000        8.54705       25.92209        6.84845
      1164         2       -2.00000        8.54009       14.64646        1.95568
      1165         2       -2.00000        8.68741        5.10434        6.83642
      1166         2       -2.00000        8.75931       27.58286        1.98182
      1167         2       -2.00000        8.78618       16.36184        4.40160
      1168         2       -2.00000        8.91630        6.77301        1.96413
      1169         2       -2.00000        8.96365       29.30411        4.42217
      1170         2       -2.00000        9.01963       18.07743        6.84547
      1171         2       -2.00000        9.14471        8.50082        4.39889
      1172         2       -2.00000        9.16391       31.03033        6.85710
      1173         2       -2.00000        9.24525       19.73904        1.97341
      1174         2       -2.00000        9.36641       32.70381        1.97659
      1175         2       -2.00000        9.37889       10.23015        6.82993
      1176         2       -2.00000        9.46822       21.46003        4.40614
      1177         2       -2.00000        9.57771        0.61906        4.40363
      1178         2       -2.00000        9.62601       11.90086        1.95012
      1179         2       -2.00000        9.69567       23.17991        6.83934
      1180         2       -2.00000        9.80468        2.34834        6.83297
      1181         2       -2.00000        9.89034       13.62069        4.38647
      1182         2       -2.00000        9.92497       24.83913        1.96916
      1183         2       -2.00000       10.04221        4.01589        1.95920
      1184         2       -2.00000       10.14227       26.55438        4.41581
      1185         2       -2.00000       10.15378       15.33464        6.83551
      1186         2       -2.00000       10.27271        5.73890        4.40049
      1187         2       -2.00000       10.34565       28.27202        6.86096
      1188         2       -2.00000       10.39387       16.99046        1.97527
      1189         2       -2.00000       10.49768        7.46454        6.83881
      1190         2       -2.00000       10.54007       29.93860        1.98910
      1191         2       -2.00000       10.61885       18.70814        4.41684
      1192         2       -2.00000       10.72426        9.13729        1.96011
      1193         2       -2.00000       10.73185       31.66907        4.41868
      1194         2       -2.00000       10.83806       20.43110        6.84737
      1195         2       -2.00000       10.93204       33.40369        6.84268
      1196         2       -2.00000       10.96147       10.86976        4.38698
      1197         2       -2.00000       11.06248       22.09867        1.96377
      1198         2       -2.00000       11.15037        1.26311        1.95668
      1199         2       -2.00000       11.22627       12.59431        6.81667
      1200         2       -2.00000       11.29777       23.81734        4.39707
      1201         2       -2.00000       11.39126        2.98798        4.38874
      1202         2       -2.00000       11.51451       14.25092        1.95361
      1203         2       -2.00000       11.52970       25.53057        6.84541
      1204         2       -2.00000       11.63311        4.70737        6.83349
      1205         2       -2.00000       11.73628       27.18640        1.98750
      1206         2       -2.00000       11.77131       15.95961        4.41365
      1207         2       -2.00000       11.85649        6.37066        1.96801
      1208         2       -2.00000       11.92551       28.90532        4.43232
      1209         2       -2.00000       11.99781       17.67304        6.86526
      1210         2       -2.00000       12.07203        8.09603        4.40295
      1211         2       -2.00000       12.10634       30.63425        6.86394
      1212         2       -2.00000       12.21095       19.34036        1.98484
      1213         2       -2.00000       12.29116       32.31392        1.97466
      1214         2       -2.00000       12.29676        9.83197        6.82767
      1215         2       -2.00000       12.42473       21.07267        4.40323
      1216         2       -2.00000       12.49287        0.23637        4.39256
      1217         2       -2.00000       12.54685       11.50800        1.93614
      1218         2       -2.00000       12.66042       22.79912        6.82481
      1219         2       -2.00000       12.73040        1.96584        6.81628
      1220         2       -2.00000       12.84836       13.22691        4.37476
      1221         2       -2.00000       12.91434       24.45684        1.95729
      1222         2       -2.00000       12.99288        3.62532        1.94907
      1223         2       -2.00000       13.13676       26.16480        4.41926
      1224         2       -2.00000       13.15235       14.92577        6.84486
      1225         2       -2.00000       13.22425        5.33746        4.40480
      1226         2       -2.00000       13.32446       27.87561        6.87677
      1227         2       -2.00000       13.38797       16.57633        2.00907
      1228         2       -2.00000       13.43243        7.05355        6.85071
      1229         2       -2.00000       13.49410       29.54312        2.00291
      1230         2       -2.00000       13.58911       18.29907        4.44114
      1231         2       -2.00000       13.63901        8.73018        1.96220
      1232         2       -2.00000       13.65741       31.27966        4.42174
      1233         2       -2.00000       13.78777       20.04055        6.85185
      1234         2       -2.00000       13.83928       33.02709        6.83278
      1235         2       -2.00000       13.85703       10.46513        4.37266
      1236         2       -2.00000       14.00859       21.72411        1.94486
      1237         2       -2.00000       14.05641        0.89286        1.93292
      1238         2       -2.00000       14.15063       12.20450        6.78948
      1239         2       -2.00000       14.27539       23.45115        4.37310
      1240         2       -2.00000       14.33209        2.61227        4.36694
      1241         2       -2.00000       14.52220       13.83149        1.94117
      1242         2       -2.00000       14.54667       25.15073        6.84006
      1243         2       -2.00000       14.60649        4.31209        6.83338
      1244         2       -2.00000       14.74349       26.79649        2.01272
      1245         2       -2.00000       14.79772       15.53502        4.47111
      1246         2       -2.00000       14.81099        5.95816        1.99005
      1247         2       -2.00000       14.90009       28.51280        4.45681
      1248         2       -2.00000       14.98374       17.25256        6.91265
      1249         2       -2.00000       14.99286        7.68270        4.42215
      1250         2       -2.00000       15.04093       30.24708        6.87685
      1251         2       -2.00000       15.15929       18.94226        2.00064
      1252         2       -2.00000       15.18297        9.41544        6.81846
      1253         2       -2.00000       15.19384       31.94246        1.96802
      1254         2       -2.00000       15.34468       20.69709        4.38823
      1255         2       -2.00000       15.37491       33.69191        4.36864
      1256         2       -2.00000       15.42138       11.12820        1.89288
      1257         2       -2.00000       15.60596       22.45658        6.78513
      1258         2       -2.00000       15.64395        1.61817        6.77797
      1259         2       -2.00000       15.78911       12.78063        4.30250
      1260         2       -2.00000       15.94059       24.08808        1.92430
      1261         2       -2.00000       15.98705        3.24260        1.92520
      1262         2       -2.00000       16.19100       25.78855        4.46623
      1263         2       -2.00000       16.21755        4.93104        4.44690
      1264         2       -2.00000       16.24834       14.50156        6.97305
      1265         2       -2.00000       16.33455       27.49449        6.92057
      1266         2       -2.00000       16.38214        6.64196        6.89289
      1267         2       -2.00000       16.41581       16.14205        2.09542
      1268         2       -2.00000       16.44940       29.16459        2.02648
      1269         2       -2.00000       16.52930        8.30268        1.98502
      1270         2       -2.00000       16.54489       17.90241        4.47696
      1271         2       -2.00000       16.56017       30.91909        4.42834
      1272         2       -2.00000       16.69093       19.67488        6.84606
      1273         2       -2.00000       16.70301       10.09738        4.33875
      1274         2       -2.00000       16.70661       32.67685        6.81166
      1275         2       -2.00000       16.89951       21.40998        1.89701
      1276         2       -2.00000       16.91599        0.57875        1.88215
      1277         2       -2.00000       16.99572       11.77175        6.70368
      1278         2       -2.00000       17.23125       23.07787        4.28548
      1279         2       -2.00000       17.27748        2.23654        4.28932
      1280         2       -2.00000       17.69168        3.95483        6.93949
      1281         2       -2.00000       17.69552       24.81218        6.97269
      1282         2       -2.00000       17.82060        5.56203        2.06288
      1283         2       -2.00000       17.82124       26.43815        2.09666
      1284         2       -2.00000       17.84964       13.43390        2.29040
      1285         2       -2.00000       17.89074        7.26009        4.47402
      1286         2       -2.00000       17.89130       28.16488        4.49359
      1287         2       -2.00000       17.89754       15.10387        4.61133
      1288         2       -2.00000       17.96056       16.91255        6.96242
      1289         2       -2.00000       17.96120       29.92541        6.89290
      1290         2       -2.00000       18.03102        9.08220        6.85186
      1291         2       -2.00000       18.05518       18.59923        2.02754
      1292         2       -2.00000       18.05502       31.60789        1.97414
      1293         2       -2.00000       18.14435       10.69964        1.85784
      1294         2       -2.00000       18.19825       20.41062        4.35794
      1295         2       -2.00000       18.19594       33.40262        4.32745
      1296         2       -2.00000       18.46450       22.10610        6.70630
      1297         2       -2.00000       18.49097        1.27269        6.69007
      1298         2       -2.00000       19.31305        2.96161        2.26115
      1299         2       -2.00000       19.34576        4.62198        4.58802
      1300         2       -2.00000       19.34320       23.80930        2.31434
      1301         2       -2.00000       19.36280        6.38373        6.95240
      1302         2       -2.00000       19.36104       25.49243        4.61424
      1303         2       -2.00000       19.37335       27.27122        6.97036
      1304         2       -2.00000       19.38543        7.99513        2.02645
      1305         2       -2.00000       19.40479        9.60985        4.52139
      1306         2       -2.00000       19.39903       28.92304        2.04833
      1307         2       -2.00000       19.41926       14.28523        7.09833
      1308         2       -2.00000       19.42086       12.26738        5.23054
      1309         2       -2.00000       19.42086       30.62826        4.45365
      1310         2       -2.00000       19.43150       15.91873        2.14836
      1311         2       -2.00000       19.44309       17.60957        4.51704
      1312         2       -2.00000       19.52723       32.43263        6.83306
      1313         2       -2.00000       19.54538       19.43434        6.87598
      1314         2       -2.00000       19.61688        0.24145        1.83381
      1315         2       -2.00000       19.63376       21.06521        1.87443
      1316         2       -2.00000       20.68729       10.62408        1.86104
      1317         2       -2.00000       20.77023        8.99302        6.86468
      1318         2       -2.00000       20.86596        7.17834        4.50266
      1319         2       -2.00000       20.87348        5.48945        2.13151
      1320         2       -2.00000       20.87972        3.84540        7.08720
      1321         2       -2.00000       20.88084        1.87280        5.17184
      1322         2       -2.00000       20.88460       33.02973        4.49742
      1323         2       -2.00000       20.89060       31.41273        1.99584
      1324         2       -2.00000       20.89587       29.80237        6.91321
      1325         2       -2.00000       20.89987       28.07003        4.52114
      1326         2       -2.00000       20.90395       26.36964        2.16267
      1327         2       -2.00000       20.90747       22.68343        5.28001
      1328         2       -2.00000       20.90955       24.73921        7.10428
      1329         2       -2.00000       20.91955       20.03130        4.53111
      1330         2       -2.00000       20.93290       18.41508        2.03801
      1331         2       -2.00000       20.95154       16.80159        6.96593
      1332         2       -2.00000       20.96178       15.03018        4.60322
      1333         2       -2.00000       20.98329       13.35815        2.28974
      1334         2       -2.00000       21.83352       11.65247        6.70351
      1335         2       -2.00000       22.11320        9.95552        4.35182
      1336         2       -2.00000       22.14119        0.27654        1.84117
      1337         2       -2.00000       22.19366       21.10443        1.86452
      1338         2       -2.00000       22.25140        8.15249        2.01465
      1339         2       -2.00000       22.24428       32.47248        6.83477
      1340         2       -2.00000       22.29987       19.48147        6.86156
      1341         2       -2.00000       22.34042        6.46634        6.94799
      1342         2       -2.00000       22.36433       30.65768        4.45805
      1343         2       -2.00000       22.39936        4.66886        4.59398
      1344         2       -2.00000       22.39520       28.95119        2.05089
      1345         2       -2.00000       22.43207       17.65935        4.48321
      1346         2       -2.00000       22.42943       27.29890        6.97229
      1347         2       -2.00000       22.45302        3.00280        2.26119
      1348         2       -2.00000       22.45182       25.51949        4.61581
      1349         2       -2.00000       22.47638       23.84308        2.31380
      1350         2       -2.00000       22.49509       15.95442        2.07542
      1351         2       -2.00000       22.61842       14.34163        6.95471
      1352         2       -2.00000       23.05653       12.61253        4.28938
      1353         2       -2.00000       23.26671        1.33145        6.70161
      1354         2       -2.00000       23.36492       22.16513        6.69576
      1355         2       -2.00000       23.40387       10.94672        1.89494
      1356         2       -2.00000       23.56942       33.46860        4.33272
      1357         2       -2.00000       23.61101        9.21840        6.83737
      1358         2       -2.00000       23.63732       20.48434        4.34011
      1359         2       -2.00000       23.72010       31.66832        1.97919
      1360         2       -2.00000       23.75473        7.44832        4.46594
      1361         2       -2.00000       23.80543       18.68535        1.99172
      1362         2       -2.00000       23.82511       29.98286        6.89770
      1363         2       -2.00000       23.87925        5.69408        2.08021
      1364         2       -2.00000       23.90548       28.21895        4.49766
      1365         2       -2.00000       23.94635       17.02173        6.90096
      1366         2       -2.00000       23.98610       26.49407        2.09967
      1367         2       -2.00000       24.03936        4.05124        6.95712
      1368         2       -2.00000       24.10726       15.30851        4.45405
      1369         2       -2.00000       24.12438       24.87522        6.97321
      1370         2       -2.00000       24.34592       13.61450        1.92453
      1371         2       -2.00000       24.46324        2.32810        4.30985
      1372         2       -2.00000       24.59776       23.15347        4.27946
      1373         2       -2.00000       24.68630       11.98586        6.78374
      1374         2       -2.00000       24.84201        0.66808        1.89410
      1375         2       -2.00000       24.93375       21.50037        1.88382
      1376         2       -2.00000       24.95158       10.23276        4.38351
      1377         2       -2.00000       25.06235       32.76092        6.81976
      1378         2       -2.00000       25.13593        8.48034        1.99203
      1379         2       -2.00000       25.16288       19.78525        6.81905
      1380         2       -2.00000       25.21862       31.00182        4.43464
      1381         2       -2.00000       25.30572        6.79211        6.90218
      1382         2       -2.00000       25.34643       18.05213        4.42620
      1383         2       -2.00000       25.33963       29.24495        2.03220
      1384         2       -2.00000       25.46567       27.57549        6.92497
      1385         2       -2.00000       25.48327        5.07286        4.46301
      1386         2       -2.00000       25.52501       16.32685        1.99452
      1387         2       -2.00000       25.62115       25.87308        4.46794
      1388         2       -2.00000       25.72896       14.67906        6.83493
      1389         2       -2.00000       25.73767        3.36686        1.94477
      1390         2       -2.00000       25.88355       24.18019        1.92267
      1391         2       -2.00000       26.00632       12.97723        4.37024
      1392         2       -2.00000       26.10261        1.73100        6.79213
      1393         2       -2.00000       26.22705       22.56109        6.77771
      1394         2       -2.00000       26.27968       11.25374        1.94108
      1395         2       -2.00000       26.38533       33.79935        4.37859
      1396         2       -2.00000       26.50113        9.57172        6.84585
      1397         2       -2.00000       26.50361       20.82148        4.36796
      1398         2       -2.00000       26.57719       32.04549        1.97612
      1399         2       -2.00000       26.69604        7.83023        4.43408
      1400         2       -2.00000       26.71251       19.08944        1.96229
      1401         2       -2.00000       26.74098       30.34764        6.88340
      1402         2       -2.00000       26.88950        6.10507        2.00342
      1403         2       -2.00000       26.91405       17.41394        6.85282
      1404         2       -2.00000       26.89230       28.61341        4.46174
      1405         2       -2.00000       27.06065       26.89931        2.01548
      1406         2       -2.00000       27.11991       15.69859        4.40681
      1407         2       -2.00000       27.11216        4.45086        6.84501
      1408         2       -2.00000       27.27051       25.25864        6.84001
      1409         2       -2.00000       27.35249       13.98672        1.95119
      1410         2       -2.00000       27.40087        2.74471        4.37745
      1411         2       -2.00000       27.55371       23.56809        4.36859
      1412         2       -2.00000       27.61529       12.32750        6.82071
      1413         2       -2.00000       27.69343        1.01857        1.94283
      1414         2       -2.00000       27.83227       21.85274        1.93090
      1415         2       -2.00000       27.85586       10.59996        4.39902
      1416         2       -2.00000       27.92368       33.14737        6.84104
      1417         2       -2.00000       28.06844        8.86627        1.98014
      1418         2       -2.00000       28.06876       20.18109        6.82563
      1419         2       -2.00000       28.11666       31.39688        4.42837
      1420         2       -2.00000       28.27582        7.19617        6.86157
      1421         2       -2.00000       28.28606       18.44811        4.40321
      1422         2       -2.00000       28.29093       29.65932        2.00796
      1423         2       -2.00000       28.49767       16.72549        1.96926
      1424         2       -2.00000       28.49240        5.47844        4.41321
      1425         2       -2.00000       28.47200       27.99287        6.87957
      1426         2       -2.00000       28.67210       26.28530        4.41938
      1427         2       -2.00000       28.71993       15.06441        6.83511
      1428         2       -2.00000       28.73577        3.76434        1.95663
      1429         2       -2.00000       28.90700       24.58231        1.95380
      1430         2       -2.00000       28.96322       13.34746        4.39115
      1431         2       -2.00000       29.01241        2.10153        6.82284
      1432         2       -2.00000       29.17220       22.93066        6.81542
      1433         2       -2.00000       29.20659       11.62580        1.95971
      1434         2       -2.00000       29.26217        0.36911        4.39881
      1435         2       -2.00000       29.43332        9.95512        6.84427
      1436         2       -2.00000       29.42005       21.21027        4.38581
      1437         2       -2.00000       29.47555       32.44379        1.98021
      1438         2       -2.00000       29.64982        8.22848        4.41489
      1439         2       -2.00000       29.64654       19.48190        1.95994
      1440         2       -2.00000       29.67150       30.76262        6.86806
      1441         2       -2.00000       29.86712       17.81301        6.83963
      1442         2       -2.00000       29.86768        6.50663        1.97552
      1443         2       -2.00000       29.86328       29.03374        4.43446
      1444         2       -2.00000       30.08945       16.09090        4.40182
      1445         2       -2.00000       30.06402       27.31626        1.98720
      1446         2       -2.00000       30.09745        4.84613        6.83858
      1447         2       -2.00000       30.32027       14.37150        1.96072
      1448         2       -2.00000       30.28244       25.66266        6.84218
      1449         2       -2.00000       30.34842        3.12703        4.39248
      1450         2       -2.00000       30.56012       12.70814        6.83442
      1451         2       -2.00000       30.52549       23.95218        4.39008
      1452         2       -2.00000       30.60019        1.40155        1.96017
      1453         2       -2.00000       30.79325       10.98429        4.40349
      1454         2       -2.00000       30.77110       22.23588        1.95194
      1455         2       -2.00000       30.82908       33.54118        6.84578
      1456         2       -2.00000       31.01679        9.25913        1.97250
      1457         2       -2.00000       31.00511       20.56905        6.83115
      1458         2       -2.00000       31.03950       31.80584        4.42091
      1459         2       -2.00000       31.23848        7.59317        6.84653
      1460         2       -2.00000       31.23104       18.84371        4.40022
      1461         2       -2.00000       31.24176       30.07506        1.98988
      1462         2       -2.00000       31.45522       17.11997        1.96565
      1463         2       -2.00000       31.46426        5.87312        4.40492
      1464         2       -2.00000       31.44674       28.40880        6.85976
      1465         2       -2.00000       31.68299       15.45549        6.83791
      1466         2       -2.00000       31.66076       26.69189        4.41234
      1467         2       -2.00000       31.69987        4.15340        1.96151
      1468         2       -2.00000       31.91717       13.73443        4.40028
      1469         2       -2.00000       31.88845       24.97733        1.96322
      1470         2       -2.00000       31.94476        2.48798        6.83406
      1471         2       -2.00000       32.15150       12.01224        1.96601
      1472         2       -2.00000       32.12718       23.31822        6.83070
      1473         2       -2.00000       32.18029        0.75977        4.40416
      1474         2       -2.00000       32.38031       10.34577        6.84308
      1475         2       -2.00000       32.36280       21.59724        4.39526
      1476         2       -2.00000       32.40063       32.84499        1.97649
      1477         2       -2.00000       32.60537        8.62266        4.40794
      1478         2       -2.00000       32.59185       19.87338        1.96252
      1479         2       -2.00000       32.61224       31.17181        6.85594
      1480         2       -2.00000       32.81874       18.20646        6.83881
      1481         2       -2.00000       32.83090        6.90129        1.96933
      1482         2       -2.00000       32.82194       29.44579        4.41959
      1483         2       -2.00000       33.04628       16.48372        4.40297
      1484         2       -2.00000       33.06075        5.23803        6.83845
      1485         2       -2.00000       33.03564       27.72449        1.97763
      1486         2       -2.00000       33.27701       14.76182        1.96608
      1487         2       -2.00000       33.25710       26.06330        6.84265
      1488         2       -2.00000       33.29701        3.51655        4.39919
      1489         2       -2.00000       33.51046       13.09708        6.84023
      1490         2       -2.00000       33.48775       24.34530        4.39940
      1491         2       -2.00000       33.53270        1.79193        1.96513
      1492         2       -2.00000       33.74184       11.37449        4.40566
      1493         2       -2.00000       33.72120       22.62515        1.96108
      1494         2       -2.00000       33.75935        0.12111        6.84435
      1495         2       -2.00000       33.95194       20.95954        6.83626
      1496         2       -2.00000       33.97761       32.20928        4.41304
      1497         2       -2.00000       33.96969        9.65182        1.97043
      1498         2       -2.00000       34.19179       30.48250        1.97854
      1499         2       -2.00000       34.19651        7.98714        6.84308
      1500         2       -2.00000       34.18035       19.23577        4.40215
      1501         2       -2.00000       34.40700       28.81588        6.84992
      1502         2       -2.00000       34.42460        6.26624        4.40388
      1503         2       -2.00000       34.40852       17.51243        1.96722
      1504         2       -2.00000       34.62622       27.09468        4.40848
      1505         2       -2.00000       34.65565        4.54513        1.96464
      1506         2       -2.00000       34.63822       15.84698        6.84121
      1507         2       -2.00000       34.85136       25.37454        1.96665
      1508         2       -2.00000       34.88879        2.87961        6.83791
      1509         2       -2.00000       34.87031       14.12484        4.40509
      1510         2       -2.00000       35.08137       23.71095        6.83721
      1511         2       -2.00000       35.11776        1.15452        4.40430
      1512         2       -2.00000       35.10248       12.40272        1.96956
      1513         2       -2.00000       35.31178       21.98862        4.40082
      1514         2       -2.00000       35.34025       33.24470        1.97157
      1515         2       -2.00000       35.33266       10.73764        6.84384
      1516         2       -2.00000       35.55843       31.57548        6.84740
      1517         2       -2.00000       35.56099        9.01588        4.40697
      1518         2       -2.00000       35.54092       20.26507        1.96597
      1519         2       -2.00000       35.77541       29.85067        4.41074
      1520         2       -2.00000       35.78909        7.29478        1.96870
      1521         2       -2.00000       35.76973       18.59855        6.84115
      1522         2       -2.00000       35.99407       28.12757        1.97181
      1523         2       -2.00000       36.01806        5.63103        6.83979
      1524         2       -2.00000       35.99942       16.87541        4.40582
      1525         2       -2.00000       36.21640       26.46277        6.84183
      1526         2       -2.00000       36.24831        3.90939        4.40185
      1527         2       -2.00000       36.23064       15.15281        1.97002
      1528         2       -2.00000       36.44298       24.74088        4.40269
      1529         2       -2.00000       36.47745        2.18628        1.96603
      1530         2       -2.00000       36.46297       13.48780        6.84408
      1531         2       -2.00000       36.67179       23.01824        1.96557
      1532         2       -2.00000       36.70242        0.51871        6.84153
      1533         2       -2.00000       36.69458       11.76587        4.40806
      1534         2       -2.00000       36.90092       21.35181        6.83998
      1535         2       -2.00000       36.92324       32.61027        4.40690
      1536         2       -2.00000       36.92460       10.04431        1.97126
      1537         2       -2.00000       37.14189       30.88537        1.97102
      1538         2       -2.00000       37.15349        8.38043        6.84333
      1539         2       -2.00000       37.13006       19.62786        4.40508
      1540         2       -2.00000       37.36071       29.21845        6.84356
      1541         2       -2.00000       37.38206        6.65974        4.40476
      1542         2       -2.00000       37.35983       17.90418        1.97008
      1543         2       -2.00000       37.58153       27.49512        4.40526
      1544         2       -2.00000       37.61080        4.93877        1.96636
      1545         2       -2.00000       37.59088       16.23816        6.84464
      1546         2       -2.00000       37.80538       25.77202        1.96706
      1547         2       -2.00000       37.83913        3.27412        6.83900
      1548         2       -2.00000       37.82322       14.51566        4.40891
      1549         2       -2.00000       38.03228       24.10582        6.83987
      1550         2       -2.00000       38.06507        1.55111        4.40296
      1551         2       -2.00000       38.05579       12.79373        1.97279
      1552         2       -2.00000       38.26061       22.38190        4.40400
      1553         2       -2.00000       38.28756       33.64395        1.96738
      1554         2       -2.00000       38.28748       11.12949        6.84590
      1555         2       -2.00000       38.50750       31.97674        6.84134
      1556         2       -2.00000       38.51766        9.40867        4.40816
      1557         2       -2.00000       38.48958       20.65758        1.96892
      1558         2       -2.00000       38.72656       30.25247        4.40465
      1559         2       -2.00000       38.74679        7.68821        1.96972
      1560         2       -2.00000       38.71936       18.99051        6.84399
      1561         2       -2.00000       38.94641       28.52834        1.96744
      1562         2       -2.00000       38.97512        6.02497        6.84104
      1563         2       -2.00000       38.95041       17.26673        4.40900
      1564         2       -2.00000       39.16827       26.86142        6.84016
      1565         2       -2.00000       39.20274        4.30411        4.40291
      1566         2       -2.00000       39.18282       15.54362        1.97364
      1567         2       -2.00000       39.39300       25.13719        4.40352
      1568         2       -2.00000       39.42891        2.58241        1.96562
      1569         2       -2.00000       39.41628       13.87851        6.84767
      1570         2       -2.00000       39.62006       23.41266        1.96772
      1571         2       -2.00000       39.65237        0.91692        6.83886
      1572         2       -2.00000       39.64949       12.15712        4.41094
      1573         2       -2.00000       39.84855       21.74502        6.84250
      1574         2       -2.00000       39.87318       33.01039        4.40228
      1575         2       -2.00000       39.88142       10.43646        1.97323
      1576         2       -2.00000       40.09232       31.28646        1.96561
      1577         2       -2.00000       40.11167        8.77350        6.84469
      1578         2       -2.00000       40.07816       20.02023        4.40768
      1579         2       -2.00000       40.31130       29.61928        6.83881
      1580         2       -2.00000       40.34041        7.05358        4.40592
      1581         2       -2.00000       40.30898       18.29574        1.97294
      1582         2       -2.00000       40.53139       27.89454        4.40235
      1583         2       -2.00000       40.56794        5.33345        1.96734
      1584         2       -2.00000       40.54147       16.62904        6.84796
      1585         2       -2.00000       40.75397       26.16950        1.96639
      1586         2       -2.00000       40.79412        3.66998        6.83916
      1587         2       -2.00000       40.77556       14.90611        4.41254
      1588         2       -2.00000       40.97934       24.50135        6.84092
      1589         2       -2.00000       41.01821        1.94865        4.40150
      1590         2       -2.00000       41.01037       13.18438        1.97616
      1591         2       -2.00000       41.20696       22.77598        4.40590
      1592         2       -2.00000       41.23967        0.22641        1.96407
      1593         2       -2.00000       41.24447       11.52094        6.84847
      1594         2       -2.00000       41.43609       21.05058        1.97110
      1595         2       -2.00000       41.45880       32.37730        6.83679
      1596         2       -2.00000       41.47648        9.80113        4.40988
      1597         2       -2.00000       41.67674       30.65327        4.40000
      1598         2       -2.00000       41.70633        8.08171        1.97089
      1599         2       -2.00000       41.66666       19.38254        6.84640
      1600         2       -2.00000       41.89508       28.92833        1.96388
      1601         2       -2.00000       41.93435        6.41938        6.84195
      1602         2       -2.00000       41.89900       17.65781        4.41186
      1603         2       -2.00000       42.11533       27.25981        6.83843
      1604         2       -2.00000       42.16068        4.69963        4.40342
      1605         2       -2.00000       42.13333       15.93397        1.97705
      1606         2       -2.00000       42.33855       25.53373        4.40367
      1607         2       -2.00000       42.38526        2.97938        1.96512
      1608         2       -2.00000       42.36958       14.26869        6.85126
      1609         2       -2.00000       42.56488       23.80762        1.96907
      1610         2       -2.00000       42.60735        1.31557        6.83677
      1611         2       -2.00000       42.60623       12.54783        4.41399
      1612         2       -2.00000       42.79346       22.13876        6.84427
      1613         2       -2.00000       42.82649       33.41045        4.39872
      1614         2       -2.00000       42.84080       10.82825        1.97524
      1615         2       -2.00000       43.04355       31.68722        1.96133
      1616         2       -2.00000       43.07250        9.16646        6.84582
      1617         2       -2.00000       43.02347       20.41292        4.40960
      1618         2       -2.00000       43.25988       30.01971        6.83496
      1619         2       -2.00000       43.30147        7.44762        4.40664
      1620         2       -2.00000       43.25524       18.68735        1.97521
      1621         2       -2.00000       43.47742       28.29370        4.39994
      1622         2       -2.00000       43.52829        5.72851        1.96794
      1623         2       -2.00000       43.48942       17.01955        6.85086
      1624         2       -2.00000       43.69784       26.56688        1.96587
      1625         2       -2.00000       43.75342        4.06625        6.83938
      1626         2       -2.00000       43.72655       15.29597        4.41606
      1627         2       -2.00000       43.92233       24.89708        6.84192
      1628         2       -2.00000       43.97640        2.34647        4.40062
      1629         2       -2.00000       43.96584       13.57445        1.97958
      1630         2       -2.00000       44.15019       23.17047        4.40753
      1631         2       -2.00000       44.19601        0.62590        1.96160
      1632         2       -2.00000       44.20417       11.91202        6.85077
      1633         2       -2.00000       44.37972       21.44412        1.97269
      1634         2       -2.00000       44.41235       32.77793        6.83308
      1635         2       -2.00000       44.43866       10.19354        4.41084
      1636         2       -2.00000       44.62669       31.05403        4.39606
      1637         2       -2.00000       44.66924        8.47531        1.97110
      1638         2       -2.00000       44.61061       19.77499        6.84799
      1639         2       -2.00000       44.84095       29.32816        1.96095
      1640         2       -2.00000       44.89677        6.81389        6.84220
      1641         2       -2.00000       44.84391       18.04899        4.41400
      1642         2       -2.00000       45.05768       27.65792        6.83741
      1643         2       -2.00000       45.12246        5.09503        4.40403
      1644         2       -2.00000       45.08080       16.32390        1.98013
      1645         2       -2.00000       45.27922       25.93003        4.40459
      1646         2       -2.00000       45.34656        3.37612        1.96542
      1647         2       -2.00000       45.32209       14.65822        6.85488
      1648         2       -2.00000       45.50595       24.20268        1.97100
      1649         2       -2.00000       45.56754        1.71409        6.83564
      1650         2       -2.00000       45.56522       12.93820        4.41676
      1651         2       -2.00000       45.73541       22.53315        6.84595
      1652         2       -2.00000       45.78379       33.81058        4.39583
      1653         2       -2.00000       45.80419       11.22016        1.97603
      1654         2       -2.00000       45.96550       20.80652        4.41073
      1655         2       -2.00000       45.99629       32.08812        1.95744
      1656         2       -2.00000       46.03748        9.55984        6.84509
      1657         2       -2.00000       46.19719       19.07974        1.97642
      1658         2       -2.00000       46.20703       30.42007        6.83152
      1659         2       -2.00000       46.26613        7.84181        4.40585
      1660         2       -2.00000       46.41913       28.69242        4.39839
      1661         2       -2.00000       46.43273       17.41029        6.85307
      1662         2       -2.00000       46.49199        6.12305        1.96826
      1663         2       -2.00000       46.63611       26.96352        1.96679
      1664         2       -2.00000       46.67434       15.68540        4.41964
      1665         2       -2.00000       46.71704        4.46158        6.84067
      1666         2       -2.00000       46.86052       25.29232        6.84460
      1667         2       -2.00000       46.94050        2.74341        4.40125
      1668         2       -2.00000       46.92194       13.96418        1.98309
      1669         2       -2.00000       47.09046       23.56533        4.41012
      1670         2       -2.00000       47.15828        1.02489        1.96000
      1671         2       -2.00000       47.16835       12.30353        6.85174
      1672         2       -2.00000       47.32047       21.83894        1.97388
      1673         2       -2.00000       47.36965       33.17846        6.82942
      1674         2       -2.00000       47.40604       10.58699        4.40892
      1675         2       -2.00000       47.55040       20.16923        6.84829
      1676         2       -2.00000       47.57695       31.45473        4.39199
      1677         2       -2.00000       47.63630        8.86979        1.96830
      1678         2       -2.00000       47.78337       29.72738        1.95855
      1679         2       -2.00000       47.78305       18.44141        4.41500
      1680         2       -2.00000       47.86215        7.20812        6.84098
      1681         2       -2.00000       47.99403       28.05463        6.83806
      1682         2       -2.00000       48.02211       16.71413        1.98310
      1683         2       -2.00000       48.08729        5.48880        4.40565
      1684         2       -2.00000       48.21373       26.32467        4.40829
      1685         2       -2.00000       48.27203       15.04762        6.85921
      1686         2       -2.00000       48.31338        3.77072        1.96817
      1687         2       -2.00000       48.44350       24.59719        1.97548
      1688         2       -2.00000       48.53548        2.11097        6.83621
      1689         2       -2.00000       48.52852       13.32945        4.41905
      1690         2       -2.00000       48.67584       22.92869        6.84824
      1691         2       -2.00000       48.74774        0.39304        4.39291
      1692         2       -2.00000       48.77461       11.61407        1.97312
      1693         2       -2.00000       48.90473       21.20286        4.41061
      1694         2       -2.00000       48.95208       32.48861        1.95256
      1695         2       -2.00000       49.00806        9.95562        6.83918
      1696         2       -2.00000       49.13314       19.47509        1.97584
      1697         2       -2.00000       49.15234       30.81959        6.82756
      1698         2       -2.00000       49.23368        8.23686        4.40133
      1699         2       -2.00000       49.35484       29.08895        4.39815
      1700         2       -2.00000       49.36732       17.80291        6.85472
      1701         2       -2.00000       49.45665        6.51587        1.96858
      1702         2       -2.00000       49.56614       27.35685        1.97111
      1703         2       -2.00000       49.61444       16.07501        4.42462
      1704         2       -2.00000       49.68410        4.85311        6.84532
      1705         2       -2.00000       49.79311       25.68472        6.85168
      1706         2       -2.00000       49.87877       14.35521        1.98826
      1707         2       -2.00000       49.91340        3.13674        4.40557
      1708         2       -2.00000       50.03056       23.95998        4.41553
      1709         2       -2.00000       50.13070        1.42149        1.95893
      1710         2       -2.00000       50.14221       12.69842        6.84914
      1711         2       -2.00000       50.26114       22.23700        1.97424
      1712         2       -2.00000       50.33408       33.57790        6.82370
      1713         2       -2.00000       50.38230       10.98545        4.39946
      1714         2       -2.00000       50.48611       20.56852        6.84584
      1715         2       -2.00000       50.52850       31.85416        4.38564
      1716         2       -2.00000       50.60728        9.26777        1.95789
      1717         2       -2.00000       50.71269       18.83862        4.41462
      1718         2       -2.00000       50.72028       30.12366        1.95605
      1719         2       -2.00000       50.82649        7.60196        6.83729
      1720         2       -2.00000       50.92047       28.44620        6.84198
      1721         2       -2.00000       50.94990       17.10611        1.98774
      1722         2       -2.00000       51.05091        5.87723        4.41095
      1723         2       -2.00000       51.13880       26.71276        4.41805
      1724         2       -2.00000       51.21470       15.43871        6.86799
      1725         2       -2.00000       51.28620        4.15857        1.97767
      1726         2       -2.00000       51.37969       24.98789        1.98599
      1727         2       -2.00000       51.50294       13.72498        4.42112
      1728         2       -2.00000       51.51813        2.50249        6.83925
      1729         2       -2.00000       51.62154       23.32569        6.85117
      1730         2       -2.00000       51.72471        0.78947        4.38723
      1731         2       -2.00000       51.75974       12.01629        1.96108
      1732         2       -2.00000       51.84492       21.60521        4.40672
      1733         2       -2.00000       51.91394       32.88744        1.94241
      1734         2       -2.00000       51.98624       10.36002        6.81939
      1735         2       -2.00000       52.06046       19.87988        1.97179
      1736         2       -2.00000       52.09477       31.21566        6.82071
      1737         2       -2.00000       52.19938        8.63554        4.38989
      1738         2       -2.00000       52.27959       29.47884        4.40007
      1739         2       -2.00000       52.28519       18.20109        6.85698
      1740         2       -2.00000       52.41316        6.90323        1.97150
      1741         2       -2.00000       52.48130       27.73954        1.98217
      1742         2       -2.00000       52.53528       16.46787        4.43859
      1743         2       -2.00000       52.64885        5.23390        6.85985
      1744         2       -2.00000       52.71883       26.06722        6.86837
      1745         2       -2.00000       52.83679       14.74900        1.99997
      1746         2       -2.00000       52.90277        3.51903        4.41744
      1747         2       -2.00000       52.98131       24.35058        4.42566
      1748         2       -2.00000       53.12519        1.81110        1.95547
      1749         2       -2.00000       53.14078       13.10729        6.83980
      1750         2       -2.00000       53.21268       22.63844        1.96993
      1751         2       -2.00000       53.31289        0.15742        6.80789
      1752         2       -2.00000       53.37640       11.39957        4.36566
      1753         2       -2.00000       53.42086       20.97951        6.83395
      1754         2       -2.00000       53.48253       32.24964        4.37182
      1755         2       -2.00000       53.57754        9.67683        1.93360
      1756         2       -2.00000       53.62744       19.24572        4.41253
      1757         2       -2.00000       53.64584       30.51310        1.95300
      1758         2       -2.00000       53.77620        7.99247        6.83281
      1759         2       -2.00000       53.82771       28.82279        6.85188
      1760         2       -2.00000       53.84546       17.51077        2.00206
      1761         2       -2.00000       53.99702        6.25176        4.42987
      1762         2       -2.00000       54.04484       27.08304        4.44182
      1763         2       -2.00000       54.13906       15.82856        6.89517
      1764         2       -2.00000       54.26382        4.52476        2.00163
      1765         2       -2.00000       54.32052       25.36360        2.00779
      1766         2       -2.00000       54.51063       14.14438        4.43356
      1767         2       -2.00000       54.53510        2.88233        6.84460
      1768         2       -2.00000       54.59492       23.72094        6.85128
      1769         2       -2.00000       54.73192        1.17941        4.36201
      1770         2       -2.00000       54.78615       12.44089        1.90362
      1771         2       -2.00000       54.79942       22.01774        4.38469
      1772         2       -2.00000       54.88852       33.27996        1.91792
      1773         2       -2.00000       54.97217       10.78047        6.77201
      1774         2       -2.00000       54.98129       20.29317        1.95258
      1775         2       -2.00000       55.02936       31.60280        6.80780
      1776         2       -2.00000       55.14772        9.03364        4.37409
      1777         2       -2.00000       55.17140       18.61758        6.86620
      1778         2       -2.00000       55.18227       29.85030        4.40671
      1779         2       -2.00000       55.33311        7.27882        1.98650
      1780         2       -2.00000       55.36334       28.10082        2.00609
      1781         2       -2.00000       55.40981       16.84770        4.48185
      1782         2       -2.00000       55.59439        5.57648        6.89952
      1783         2       -2.00000       55.63238       26.41485        6.90669
      1784         2       -2.00000       55.77754       15.19527        2.07224
      1785         2       -2.00000       55.92902        3.88782        4.45043
      1786         2       -2.00000       55.97548       24.73327        4.44953
      1787         2       -2.00000       56.17943        2.18735        1.90850
      1788         2       -2.00000       56.20598       23.04486        1.92784
      1789         2       -2.00000       56.23677       13.53150        6.71161
      1790         2       -2.00000       56.32298        0.53853        6.76409
      1791         2       -2.00000       56.37057       21.39107        6.79176
      1792         2       -2.00000       56.40424       11.83385        4.27931
      1793         2       -2.00000       56.43783       32.62817        4.34825
      1794         2       -2.00000       56.51773       19.67323        4.38971
      1795         2       -2.00000       56.53332       10.07349        1.89777
      1796         2       -2.00000       56.54860       30.87364        1.94639
      1797         2       -2.00000       56.67936        8.35815        6.83859
      1798         2       -2.00000       56.69144       17.87852        2.03598
      1799         2       -2.00000       56.69504       29.17303        6.87300
      1800         2       -2.00000       56.88794        6.56592        4.47773
      1801         2       -2.00000       56.90442       27.39716        4.49258
      1802         2       -2.00000       56.98415       16.26131        6.98098
      1803         2       -2.00000       57.21968        4.89800        2.08926
      1804         2       -2.00000       57.26591       25.73937        2.08541
      1805         2       -2.00000       57.68011       24.07820        6.74517
      1806         2       -2.00000       57.68395        3.22088        6.71196
      1807         2       -2.00000       57.80903       22.41384        4.31185
      1808         2       -2.00000       57.80967        1.53776        4.27807
      1809         2       -2.00000       57.83807       14.54200        4.08433
      1810         2       -2.00000       57.87917       20.71578        1.90070
      1811         2       -2.00000       57.87973       33.62789        1.88115
      1812         2       -2.00000       57.88597       12.87204        1.76340
      1813         2       -2.00000       57.94899       11.12051        6.72223
      1814         2       -2.00000       57.94963       31.92451        6.79175
      1815         2       -2.00000       58.01945       18.95086        6.83279
      1816         2       -2.00000       58.04361        9.37667        4.34720
      1817         2       -2.00000       58.04345       30.18487        4.40059
      1818         2       -2.00000       58.13278       17.27623        4.51690
      1819         2       -2.00000       58.18668        7.56528        2.01679
      1820         2       -2.00000       58.18437       28.39014        2.04728
      1821         2       -2.00000       58.45293        5.92696        6.97836
      1822         2       -2.00000       58.47940       26.76037        6.99459
      1823         2       -2.00000       59.30148       25.01426        4.11359
      1824         2       -2.00000       59.33419       23.35392        1.78671
      1825         2       -2.00000       59.33163        4.16660        4.06040
      1826         2       -2.00000       59.35123       21.64933        6.73225
      1827         2       -2.00000       59.34947        2.48344        1.76049
      1828         2       -2.00000       59.36178        0.76184        6.71430
      1829         2       -2.00000       59.37386       19.98077        4.34829
      1830         2       -2.00000       59.39322       18.36605        1.85334
      1831         2       -2.00000       59.38746       32.86972        4.32641
      1832         2       -2.00000       59.40769       13.74783        6.58633
      1833         2       -2.00000       59.40929       15.70852        1.14420
      1834         2       -2.00000       59.40929       31.16447        1.92108
      1835         2       -2.00000       59.41993       12.05717        4.22636
      1836         2       -2.00000       59.43152       10.36634        1.85769
      1837         2       -2.00000       59.51566       29.41729        6.85159
      1838         2       -2.00000       59.53381        8.59872        6.80867
      1839         2       -2.00000       59.60531       27.73445        4.54092
      1840         2       -2.00000       59.62219        6.91066        4.50030
      1841         2       -2.00000       60.67572       17.35182        4.51370
      1842         2       -2.00000       60.75866       19.04003        6.81998
      1843         2       -2.00000       60.85439       20.79753        1.87206
      1844         2       -2.00000       60.86191       22.48645        4.24322
      1845         2       -2.00000       60.86815       24.18766        6.59745
      1846         2       -2.00000       60.86927       26.10310        1.20290
      1847         2       -2.00000       60.87303       28.76300        1.87731
      1848         2       -2.00000       60.87903       30.38003        4.37890
      1849         2       -2.00000       60.88430       32.04751        6.77145
      1850         2       -2.00000       60.88830       33.72270        1.85359
      1851         2       -2.00000       60.89238        1.60626        4.21207
      1852         2       -2.00000       60.89590        5.29248        1.09472
      1853         2       -2.00000       60.89798        3.29384        6.58038
      1854         2       -2.00000       60.90798        7.94460        1.84362
      1855         2       -2.00000       60.92133        9.56083        4.33671
      1856         2       -2.00000       60.93997       11.23144        6.71873
      1857         2       -2.00000       60.95021       12.94572        1.77151
      1858         2       -2.00000       60.97172       14.61776        4.08500
      1859         2       -2.00000       61.82195       16.38058        6.98115
      1860         2       -2.00000       62.10163       18.02035        2.02291
      1861         2       -2.00000       62.12962       27.69936        4.53356
      1862         2       -2.00000       62.18209        6.87148        4.51022
      1863         2       -2.00000       62.23983       19.82341        4.36008
      1864         2       -2.00000       62.23271       29.37741        6.84989
      1865         2       -2.00000       62.28830        8.55159        6.82310
      1866         2       -2.00000       62.32885       21.56672        6.73666
      1867         2       -2.00000       62.35276       31.13505        1.91668
      1868         2       -2.00000       62.38779       23.30704        1.78076
      1869         2       -2.00000       62.38363       32.84157        4.32384
      1870         2       -2.00000       62.42050       10.31652        1.89153
      1871         2       -2.00000       62.41786        0.73413        6.71237
      1872         2       -2.00000       62.44145       24.97311        4.11355
      1873         2       -2.00000       62.44025        2.45638        1.75892
      1874         2       -2.00000       62.46481        4.13282        4.06093
      1875         2       -2.00000       62.48352       12.02149        4.29932
      1876         2       -2.00000       62.60685       13.69140        6.72995
      1877         2       -2.00000       63.04496       15.36338        2.08536
      1878         2       -2.00000       63.25514       26.70161        6.98304
      1879         2       -2.00000       63.35335        5.86793        6.98889
      1880         2       -2.00000       63.39230       17.02918        4.47980
      1881         2       -2.00000       63.55785       28.32416        2.04201
      1882         2       -2.00000       63.59944       18.81466        6.84729
      1883         2       -2.00000       63.62575        7.49153        2.03462
      1884         2       -2.00000       63.70853       30.12444        4.39554
      1885         2       -2.00000       63.74316       20.52755        1.90879
      1886         2       -2.00000       63.79386        9.29052        4.38301
      1887         2       -2.00000       63.81354       31.86702        6.78696
      1888         2       -2.00000       63.86768       22.28179        4.29452
      1889         2       -2.00000       63.89391       33.57382        1.87706
      1890         2       -2.00000       63.93478       11.01129        6.78369
      1891         2       -2.00000       63.97453        1.48180        4.27506
      1892         2       -2.00000       64.02779       23.98181        6.72753
      1893         2       -2.00000       64.09569       12.66736        1.92069
      1894         2       -2.00000       64.11281        3.15784        6.71145
      1895         2       -2.00000       64.33435       14.36141        4.45019
      1896         2       -2.00000       64.45167       25.64777        2.06489
      1897         2       -2.00000       64.58619        4.82243        2.09527
      1898         2       -2.00000       64.67473       16.04717        6.90092
      1899         2       -2.00000       64.83044       27.30782        4.48063
      1900         2       -2.00000       64.92218        6.47550        4.49092
      1901         2       -2.00000       64.94001       17.74311        1.99122
      1902         2       -2.00000       65.05078       29.08900        6.86490
      1903         2       -2.00000       65.12436       19.49556        4.38270
      1904         2       -2.00000       65.15131        8.24781        6.86560
      1905         2       -2.00000       65.20705       30.79094        1.94010
      1906         2       -2.00000       65.29415       21.24095        6.78248
      1907         2       -2.00000       65.33486        9.92378        1.94853
      1908         2       -2.00000       65.32806       32.54778        4.34253
      1909         2       -2.00000       65.45410        0.45754        6.75968
      1910         2       -2.00000       65.47170       22.90301        1.91173
      1911         2       -2.00000       65.51344       11.64902        4.38021
      1912         2       -2.00000       65.60958        2.10283        1.90679
      1913         2       -2.00000       65.71739       13.35400        6.84973
      1914         2       -2.00000       65.72610       24.60904        4.42997
      1915         2       -2.00000       65.87198        3.79572        4.45207
      1916         2       -2.00000       65.99475       14.99864        2.00450
      1917         2       -2.00000       66.09104       26.30203        6.89253
      1918         2       -2.00000       66.21548        5.47197        6.90695
      1919         2       -2.00000       66.26811       16.72217        4.43366
      1920         2       -2.00000       66.37376       27.99341        1.99614
      1921         2       -2.00000       66.48956       18.46131        6.83880
      1922         2       -2.00000       66.49204        7.15443        2.00678
      1923         2       -2.00000       66.56562       29.74727        4.39861
      1924         2       -2.00000       66.68447       20.14567        1.94066
      1925         2       -2.00000       66.70094        8.88647        4.41245
      1926         2       -2.00000       66.72941       31.50225        6.80126
      1927         2       -2.00000       66.87793       21.87084        4.37131
      1928         2       -2.00000       66.90248       10.61909        6.83184
      1929         2       -2.00000       66.88073       33.17935        1.91300
      1930         2       -2.00000       67.04908        1.07659        4.35925
      1931         2       -2.00000       67.10834       12.27731        1.96792
      1932         2       -2.00000       67.10059       23.58220        6.83964
      1933         2       -2.00000       67.25894        2.77442        6.84465
      1934         2       -2.00000       67.34092       13.98918        4.42355
      1935         2       -2.00000       67.38930       25.23119        1.99728
      1936         2       -2.00000       67.54214        4.40782        2.00615
      1937         2       -2.00000       67.60372       15.70553        6.86395
      1938         2       -2.00000       67.68186       26.95730        4.43190
      1939         2       -2.00000       67.82070        6.12317        4.44383
      1940         2       -2.00000       67.84429       17.37594        1.97571
      1941         2       -2.00000       67.91211       28.70251        6.84362
      1942         2       -2.00000       68.05687       19.10960        4.39459
      1943         2       -2.00000       68.05719        7.85197        6.85903
      1944         2       -2.00000       68.10509       30.39584        1.94636
      1945         2       -2.00000       68.26425       20.83688        6.82308
      1946         2       -2.00000       68.27449        9.52779        1.97152
      1947         2       -2.00000       68.27936       32.13344        4.36678
      1948         2       -2.00000       68.48610       11.25041        4.40546
      1949         2       -2.00000       68.48083       22.49743        1.96152
      1950         2       -2.00000       68.46043       33.85701        6.80509
      1951         2       -2.00000       68.66053        1.69061        1.95535
      1952         2       -2.00000       68.70836       12.96862        6.84954
      1953         2       -2.00000       68.72420       24.21157        4.41810
      1954         2       -2.00000       68.89543        3.39356        4.42094
      1955         2       -2.00000       68.95165       14.62845        1.98358
      1956         2       -2.00000       69.00084       25.93149        6.86182
      1957         2       -2.00000       69.16063        5.10240        6.86923
      1958         2       -2.00000       69.19502       16.35011        4.41502
      1959         2       -2.00000       69.25060       27.60676        1.97592
      1960         2       -2.00000       69.42175       18.07790        6.84038
      1961         2       -2.00000       69.40848        6.76560        1.98893
      1962         2       -2.00000       69.46398       29.34898        4.39453
      1963         2       -2.00000       69.63825       19.74739        1.95984
      1964         2       -2.00000       69.63497        8.49397        4.41479
      1965         2       -2.00000       69.65993       31.08730        6.81660
      1966         2       -2.00000       69.85555       10.22005        6.84502
      1967         2       -2.00000       69.85611       21.46928        4.39921
      1968         2       -2.00000       69.85171       32.75902        1.94027
      1969         2       -2.00000       70.07788       11.88497        1.97291
      1970         2       -2.00000       70.05245        0.65965        4.38753
      1971         2       -2.00000       70.08588       23.18690        6.84607
      1972         2       -2.00000       70.30870       13.60437        4.41402
      1973         2       -2.00000       70.27087        2.37036        6.84248
      1974         2       -2.00000       70.33685       24.84887        1.98225
      1975         2       -2.00000       70.54855       15.32488        6.85024
      1976         2       -2.00000       70.51392        4.02373        1.98464
      1977         2       -2.00000       70.58862       26.57436        4.41456
      1978         2       -2.00000       70.78168       16.99161        1.97125
      1979         2       -2.00000       70.75953        5.74003        4.42279
      1980         2       -2.00000       70.81751       28.30874        6.83887
      1981         2       -2.00000       71.00522       18.71678        4.40223
      1982         2       -2.00000       70.99354        7.46398        6.85351
      1983         2       -2.00000       71.02793       29.98692        1.95383
      1984         2       -2.00000       71.22691       20.43986        6.83813
      1985         2       -2.00000       71.21947        9.13216        1.97451
      1986         2       -2.00000       71.23019       31.71770        4.38486
      1987         2       -2.00000       71.44365       10.85590        4.40908
      1988         2       -2.00000       71.45269       22.10275        1.96981
      1989         2       -2.00000       71.43517       33.44108        6.82490
      1990         2       -2.00000       71.67142       12.57757        6.84675
      1991         2       -2.00000       71.64919        1.28398        1.96239
      1992         2       -2.00000       71.68830       23.82250        4.41323
      1993         2       -2.00000       71.90560       14.24145        1.97445
      1994         2       -2.00000       71.87688        2.99857        4.41151
      1995         2       -2.00000       71.93319       25.54508        6.85060
      1996         2       -2.00000       72.13993       15.96363        4.40872
      1997         2       -2.00000       72.11561        4.71484        6.85396
      1998         2       -2.00000       72.16872       27.21613        1.97057
      1999         2       -2.00000       72.36874       17.68729        6.84158
      2000         2       -2.00000       72.35123        6.37863        1.97947
      2001         2       -2.00000       72.38906       28.94777        4.39823
      2002         2       -2.00000       72.59380       19.35324        1.96679
      2003         2       -2.00000       72.58028        8.10252        4.41221
      2004         2       -2.00000       72.60067       30.67811        6.82872
      2005         2       -2.00000       72.80717        9.82660        6.84585
      2006         2       -2.00000       72.81933       21.07462        4.40541
      2007         2       -2.00000       72.81037       32.34698        1.95513
      2008         2       -2.00000       73.03471       11.49218        1.97176
      2009         2       -2.00000       73.04918       22.79503        6.84621
      2010         2       -2.00000       73.02407        0.25142        4.39709
      2011         2       -2.00000       73.26544       13.21408        4.40865
      2012         2       -2.00000       73.24553        1.96976        6.84200
      2013         2       -2.00000       73.28544       24.45935        1.97554
      2014         2       -2.00000       73.49889       14.93598        6.84442
      2015         2       -2.00000       73.47618        3.63060        1.97533
      2016         2       -2.00000       73.52113       26.18394        4.40961
      2017         2       -2.00000       73.73027       16.60141        1.96907
      2018         2       -2.00000       73.70963        5.35076        4.41365
      2019         2       -2.00000       73.74778       27.91191        6.84030
      2020         2       -2.00000       73.95812       18.32408        4.40430
      2021         2       -2.00000       73.96604       29.58348        1.96170
      2022         2       -2.00000       73.94037        7.07352        6.84840
      2023         2       -2.00000       74.18494       20.04588        6.84158
      2024         2       -2.00000       74.18022       31.31023        4.39620
      2025         2       -2.00000       74.16878        8.74014        1.97259
      2026         2       -2.00000       74.41303       21.70963        1.97085
      2027         2       -2.00000       74.39543       33.03404        6.83473
      2028         2       -2.00000       74.39695       10.46348        4.40752
      2029         2       -2.00000       74.64408       23.43078        4.41008
      2030         2       -2.00000       74.61465        0.88119        1.96626
      2031         2       -2.00000       74.62665       12.18608        6.84345
      2032         2       -2.00000       74.87722       25.15345        6.84674
      2033         2       -2.00000       74.83979        2.60133        4.40809
      2034         2       -2.00000       74.85874       13.85103        1.96964
      2035         2       -2.00000       75.10619       26.82135        1.97043
      2036         2       -2.00000       75.06980        4.32207        6.84745
      2037         2       -2.00000       75.09091       15.57319        4.40517
      2038         2       -2.00000       75.32868       28.54802        4.40316
      2039         2       -2.00000       75.30021        5.98729        1.97391
      2040         2       -2.00000       75.32109       17.29542        6.84082
      2041         2       -2.00000       75.54942       18.96003        1.96776
      2042         2       -2.00000       75.54686       30.27440        6.83726
      2043         2       -2.00000       75.52935        7.71083        4.40876
      2044         2       -2.00000       75.77752       20.68113        4.40603
      2045         2       -2.00000       75.76384       31.94209        1.96399
      2046         2       -2.00000       75.75816        9.43447        6.84350
      2047         2       -2.00000       76.00649       22.40203        6.84487
      2048         2       -2.00000       75.98250       33.66515        4.40293
      2049         2       -2.00000       75.98785       11.10049        1.96891
      2050         2       -2.00000       76.23674       24.06652        1.97288
      2051         2       -2.00000       76.20483        1.57029        6.84283
      2052         2       -2.00000       76.21907       12.82306        4.40472
      2053         2       -2.00000       76.46588       25.78963        4.40870
      2054         2       -2.00000       76.43141        3.23502        1.97203
      2055         2       -2.00000       76.45140       14.54526        6.84057
      2056         2       -2.00000       76.68301       16.21003        1.96668
      2057         2       -2.00000       76.69085       27.51431        6.84313
      2058         2       -2.00000       76.66022        4.95767        4.40916
      2059         2       -2.00000       76.91167       29.18249        1.96782
      2060         2       -2.00000       76.88935        6.68125        6.84467
      2061         2       -2.00000       76.91303       17.93156        4.40347
      2062         2       -2.00000       77.14192       19.65263        6.84132
      2063         2       -2.00000       77.13032       30.90740        4.40371
      2064         2       -2.00000       77.11849        8.34804        1.96965
      2065         2       -2.00000       77.37049       21.31617        1.96997
      2066         2       -2.00000       77.34914       32.63147        6.84109
      2067         2       -2.00000       77.34826       10.07172        4.40465
      2068         2       -2.00000       77.59923       23.03713        4.40837
      2069         2       -2.00000       77.56996        0.48079        1.96948
      2070         2       -2.00000       77.57931       11.79486        6.84001
      2071         2       -2.00000       77.82756       24.75894        6.84566
      2072         2       -2.00000       77.79381        2.20388        4.40767
      2073         2       -2.00000       77.81165       13.46024        1.96582
      2074         2       -2.00000       78.05350       26.42479        1.97177
      2075         2       -2.00000       78.02071        3.92724        6.84479
      2076         2       -2.00000       78.04422       15.18217        4.40194
      2077         2       -2.00000       78.27599       28.14878        4.40736
      2078         2       -2.00000       78.24904        5.59401        1.97073
      2079         2       -2.00000       78.27591       16.90357        6.83876
      2080         2       -2.00000       78.50609       18.56724        1.96657
      2081         2       -2.00000       78.49593       29.87314        6.84332
      2082         2       -2.00000       78.47801        7.31829        4.40582
      2083         2       -2.00000       78.73522       20.28766        4.40501
      2084         2       -2.00000       78.71499       31.54029        1.97008
      2085         2       -2.00000       78.70779        9.04255        6.84067
      2086         2       -2.00000       78.96355       22.00809        6.84362
      2087         2       -2.00000       78.93484       33.26439        4.40729
      2088         2       -2.00000       78.93884       10.70917        1.96574
      2089         2       -2.00000       79.19117       23.67180        1.97182
      2090         2       -2.00000       79.15670        1.17164        6.84450
      2091         2       -2.00000       79.17125       12.43228        4.40109
      2092         2       -2.00000       79.41734       25.39346        4.40910
      2093         2       -2.00000       79.38143        2.83871        1.97121
      2094         2       -2.00000       79.40471       14.15455        6.83699
      2095         2       -2.00000       79.64080       27.11611        6.84580
      2096         2       -2.00000       79.60849        4.56324        4.40701
      2097         2       -2.00000       79.63792       15.81878        1.96380
      2098         2       -2.00000       79.86161       28.78237        1.97244
      2099         2       -2.00000       79.83698        6.28801        6.84216
      2100         2       -2.00000       79.86985       17.53944        4.40150
