# Supplementary material for: Quantitative prediction of grain boundary thermal conductivities from local atomic environments
Source: Nat Commun. 2020 Apr 15;11:1854. doi: 10.1038/s41467-020-15619-9 (PMC7160158; doi:10.1038/s41467-020-15619-9)
Supplement: Supplementary file 4 — Supplementary Data 1 [file 41467_2020_15619_MOESM4_ESM.zip › MgO_GBs/sym_tilt/standard_pressure/111/s93_7_-11_4.lmp]

LAMMPS data file

      1020          atoms
         0          bonds
         0         angles
         0      dihedrals
         0      impropers
         2     atom types
         0     bond types
         0    angle types
         0 dihedral types
         0 improper types

      0.0000000     80.0262840 xlo xhi
      0.0000000     16.4837860 ylo yhi
      0.0000000      7.3206919 zlo zhi
      0.0000000      0.0000000     -0.0674873 xy xz yz

Masses

1                24.30500 # Mg
2                15.99940 # O

Atoms

         1         1        2.00000        0.08155        9.46711        3.33201
         2         1        2.00000        0.23640        4.92421        5.77087
         3         1        2.00000        0.39229        0.44979        0.88894
         4         1        2.00000        0.54642       12.39254        3.33157
         5         1        2.00000        0.69975        7.84993        5.77300
         6         1        2.00000        0.85548        3.37453        0.89011
         7         1        2.00000        1.01121       15.31719        3.33023
         8         1        2.00000        1.16422       10.77578        5.77363
         9         1        2.00000        1.31811        6.29995        0.89266
        10         1        2.00000        1.47456        1.75761        3.33020
        11         1        2.00000        1.62958       13.70094        5.77229
        12         1        2.00000        1.78187        9.22612        0.89453
        13         1        2.00000        1.93704        4.68249        3.33238
        14         1        2.00000        2.09373        0.14119        5.77081
        15         1        2.00000        2.24738       12.15206        0.89410
        16         1        2.00000        2.39991        7.60856        3.33542
        17         1        2.00000        2.55652        3.06528        5.77189
        18         1        2.00000        2.71289       15.07657        0.89184
        19         1        2.00000        2.86438       10.53508        3.33649
        20         1        2.00000        3.01811        5.99064        5.77527
        21         1        2.00000        3.17592        1.51596        0.89095
        22         1        2.00000        3.33101       13.46073        3.33450
        23         1        2.00000        3.48178        8.91767        5.77817
        24         1        2.00000        3.63767        4.44046        0.89365
        25         1        2.00000        3.79621       16.38410        3.33160
        26         1        2.00000        3.94786       11.84430        5.77777
        27         1        2.00000        4.09919        7.36688        0.89812
        28         1        2.00000        4.25772        2.82302        3.33247
        29         1        2.00000        4.41505       14.76888        5.77404
        30         1        2.00000        4.56398       10.29470        0.89986
        31         1        2.00000        4.71803        5.74845        3.33709
        32         1        2.00000        4.87832        1.20683        5.77154
        33         1        2.00000        5.03261       13.22114        0.89717
        34         1        2.00000        5.18082        8.67662        3.34179
        35         1        2.00000        5.33855        4.13039        5.77516
        36         1        2.00000        5.49981       16.14348        0.89217
        37         1        2.00000        5.64753       11.60441        3.34133
        38         1        2.00000        5.79742        7.05720        5.78161
        39         1        2.00000        5.95900        2.57998        0.89211
        40         1        2.00000        6.11825       14.52946        3.33560
        41         1        2.00000        6.26318        9.98718        5.78470
        42         1        2.00000        6.41771        5.50582        0.89873
        43         1        2.00000        6.58344        0.96553        3.33056
        44         1        2.00000        6.73341       12.91455        5.78113
        45         1        2.00000        6.87754        8.43504        0.90618
        46         1        2.00000        7.03895        3.88621        3.33529
        47         1        2.00000        7.20453       15.83572        5.77310
        48         1        2.00000        7.34617       11.36578        0.90558
        49         1        2.00000        7.49494        6.81492        3.34458
        50         1        2.00000        7.66212        2.26957        5.77029
        51         1        2.00000        7.82313       14.29136        0.89789
        52         1        2.00000        7.96109        9.74738        3.35045
        53         1        2.00000        8.11755        5.19462        5.78084
        54         1        2.00000        8.29144        0.72383        0.88960
        55         1        2.00000        8.43261       12.67546        3.34495
        56         1        2.00000        8.57114        8.12476        5.79149
        57         1        2.00000        8.73687        3.64000        0.89351
        58         1        2.00000        8.91261       15.59726        3.33269
        59         1        2.00000        9.04513       11.06173        5.79108
        60         1        2.00000        9.19222        6.57252        0.90790
        61         1        2.00000        9.37372        2.02719        3.32613
        62         1        2.00000        9.52665       13.98440        5.78272
        63         1        2.00000        9.65133        9.50713        0.91856
        64         1        2.00000        9.81250        4.94764        3.34193
        65         1        2.00000        9.99944        0.41606        5.76775
        66         1        2.00000       10.13165       12.43990        0.90833
        67         1        2.00000       10.26489        7.88345        3.35698
        68         1        2.00000       10.43911        3.32606        5.76676
        69         1        2.00000       10.62909       15.36052        0.89571
        70         1        2.00000       10.74497       10.82423        3.35976
        71         1        2.00000       10.89078        6.26067        5.79389
        72         1        2.00000       11.08860        1.78339        0.88209
        73         1        2.00000       11.22425       13.74339        3.34561
        74         1        2.00000       11.33052        9.19880        5.80479
        75         1        2.00000       11.49554        4.69328        0.89975
        76         1        2.00000       11.71889        0.17755        3.32376
        77         1        2.00000       11.84101       12.13771        5.79473
        78         1        2.00000       11.95713        7.64995        0.92698
        79         1        2.00000       12.16416        3.09312        3.31470
        80         1        2.00000       12.33133       15.05592        5.78181
        81         1        2.00000       12.42432       10.58435        0.92990
        82         1        2.00000       12.57429        6.00075        3.36384
        83         1        2.00000       12.80469        1.46709        5.75720
        84         1        2.00000       12.92993       13.50617        0.91261
        85         1        2.00000       13.01852        8.95891        3.37393
        86         1        2.00000       13.18457        4.37612        5.76211
        87         1        2.00000       13.46706       16.44076        0.88221
        88         1        2.00000       13.56005       11.90859        3.36219
        89         1        2.00000       13.65096        7.35598        5.81940
        90         1        2.00000       13.89280        2.82478        0.86642
        91         1        2.00000       14.01828       14.78888        3.35160
        92         1        2.00000       14.08295       10.24677        5.81764
        93         1        2.00000       14.18738        5.75231        0.95212
        94         1        2.00000       14.51109        1.27994        3.28772
        95         1        2.00000       14.64841       13.24223        5.78810
        96         1        2.00000       14.72740        8.76419        0.93994
        97         1        2.00000       15.02574        4.13129        3.33015
        98         1        2.00000       15.18987       16.10417        5.84971
        99         1        2.00000       15.23444       11.62709        0.98266
       100         1        2.00000       15.28462        7.05768        3.44037
       101         1        2.00000       15.58224        2.52773        5.70329
       102         1        2.00000       15.70884       14.56178        0.87952
       103         1        2.00000       15.76246       10.01714        3.34431
       104         1        2.00000       15.83200        5.46174        5.78394
       105         1        2.00000       16.51254        0.95504        1.17627
       106         1        2.00000       16.52839       12.88168        3.60712
       107         1        2.00000       16.54463        8.33964        6.06027
       108         1        2.00000       16.60009        3.89854        0.95556
       109         1        2.00000       16.69924       15.80197        3.42581
       110         1        2.00000       16.72677       11.24468        5.86657
       111         1        2.00000       16.76711        6.79108        1.04117
       112         1        2.00000       18.00143        2.13544        3.93055
       113         1        2.00000       18.00143       14.06906        6.36047
       114         1        2.00000       18.00143        9.62262        1.45815
       115         1        2.00000       18.00143        0.51654        6.24512
       116         1        2.00000       18.00143       12.51744        1.35393
       117         1        2.00000       18.00143        8.02188        3.79097
       118         1        2.00000       18.00143        5.19240        4.23923
       119         1        2.00000       19.23584        6.79108        1.04117
       120         1        2.00000       19.27617       11.24468        5.86657
       121         1        2.00000       19.30370       15.80198        3.42582
       122         1        2.00000       19.40285        3.89856        0.95556
       123         1        2.00000       19.45831        8.33964        6.06027
       124         1        2.00000       19.47456       12.88169        3.60711
       125         1        2.00000       19.49040        0.95506        1.17626
       126         1        2.00000       20.17094        5.46174        5.78394
       127         1        2.00000       20.24041       10.01716        3.34431
       128         1        2.00000       20.29411       14.56179        0.87952
       129         1        2.00000       20.42071        2.52773        5.70328
       130         1        2.00000       20.71832        7.05770        3.44037
       131         1        2.00000       20.76850       11.62711        0.98266
       132         1        2.00000       20.81308       16.10417        5.84971
       133         1        2.00000       20.97721        4.13129        3.33015
       134         1        2.00000       21.27547        8.76420        0.93993
       135         1        2.00000       21.35453       13.24225        5.78810
       136         1        2.00000       21.49186        1.27995        3.28772
       137         1        2.00000       21.81557        5.75231        0.95211
       138         1        2.00000       21.92000       10.24677        5.81764
       139         1        2.00000       21.98466       14.78890        3.35160
       140         1        2.00000       22.11006        2.82480        0.86642
       141         1        2.00000       22.35198        7.35600        5.81939
       142         1        2.00000       22.44289       11.90861        3.36219
       143         1        2.00000       22.53588       16.44077        0.88221
       144         1        2.00000       22.81837        4.37612        5.76211
       145         1        2.00000       22.98443        8.95892        3.37393
       146         1        2.00000       23.07302       13.50617        0.91261
       147         1        2.00000       23.19826        1.46709        5.75720
       148         1        2.00000       23.42865        6.00077        3.36384
       149         1        2.00000       23.57862       10.58437        0.92990
       150         1        2.00000       23.67161       15.05592        5.78181
       151         1        2.00000       23.83879        3.09312        3.31470
       152         1        2.00000       24.04582        7.64995        0.92698
       153         1        2.00000       24.16186       12.13771        5.79473
       154         1        2.00000       24.28406        0.17757        3.32376
       155         1        2.00000       24.50741        4.69329        0.89975
       156         1        2.00000       24.67234        9.19882        5.80478
       157         1        2.00000       24.77870       13.74341        3.34561
       158         1        2.00000       24.91426        1.78341        0.88209
       159         1        2.00000       25.11217        6.26067        5.79389
       160         1        2.00000       25.25798       10.82423        3.35975
       161         1        2.00000       25.37377       15.36053        0.89571
       162         1        2.00000       25.56384        3.32606        5.76676
       163         1        2.00000       25.73805        7.88346        3.35698
       164         1        2.00000       25.87130       12.43992        0.90832
       165         1        2.00000       26.00350        0.41607        5.76775
       166         1        2.00000       26.19044        4.94766        3.34193
       167         1        2.00000       26.35161        9.50714        0.91856
       168         1        2.00000       26.47630       13.98441        5.78272
       169         1        2.00000       26.62923        2.02721        3.32612
       170         1        2.00000       26.81073        6.57252        0.90790
       171         1        2.00000       26.95781       11.06175        5.79108
       172         1        2.00000       27.09034       15.59726        3.33269
       173         1        2.00000       27.26608        3.64000        0.89351
       174         1        2.00000       27.43181        8.12478        5.79149
       175         1        2.00000       27.57034       12.67546        3.34494
       176         1        2.00000       27.71150        0.72384        0.88960
       177         1        2.00000       27.88540        5.19463        5.78084
       178         1        2.00000       28.04185        9.74738        3.35045
       179         1        2.00000       28.17982       14.29136        0.89789
       180         1        2.00000       28.34083        2.26957        5.77029
       181         1        2.00000       28.50800        6.81492        3.34458
       182         1        2.00000       28.65677       11.36578        0.90558
       183         1        2.00000       28.79842       15.83572        5.77310
       184         1        2.00000       28.96399        3.88621        3.33529
       185         1        2.00000       29.12541        8.43504        0.90618
       186         1        2.00000       29.26953       12.91455        5.78112
       187         1        2.00000       29.41942        0.96554        3.33055
       188         1        2.00000       29.58524        5.50584        0.89873
       189         1        2.00000       29.73977        9.98719        5.78470
       190         1        2.00000       29.88462       14.52946        3.33560
       191         1        2.00000       30.04395        2.57999        0.89211
       192         1        2.00000       30.20552        7.05720        5.78160
       193         1        2.00000       30.35541       11.60441        3.34132
       194         1        2.00000       30.50314       16.14350        0.89217
       195         1        2.00000       30.66439        4.13039        5.77516
       196         1        2.00000       30.82212        8.67662        3.34179
       197         1        2.00000       30.97033       13.22115        0.89717
       198         1        2.00000       31.12462        1.20683        5.77153
       199         1        2.00000       31.28492        5.74847        3.33709
       200         1        2.00000       31.43897       10.29471        0.89986
       201         1        2.00000       31.58781       14.76888        5.77404
       202         1        2.00000       31.74523        2.82303        3.33247
       203         1        2.00000       31.90376        7.36688        0.89812
       204         1        2.00000       32.05509       11.84432        5.77777
       205         1        2.00000       32.20674       16.38410        3.33160
       206         1        2.00000       32.36527        4.44047        0.89364
       207         1        2.00000       32.52116        8.91769        5.77817
       208         1        2.00000       32.67193       13.46073        3.33450
       209         1        2.00000       32.82702        1.51598        0.89095
       210         1        2.00000       32.98475        5.99064        5.77527
       211         1        2.00000       33.13856       10.53510        3.33649
       212         1        2.00000       33.28997       15.07657        0.89184
       213         1        2.00000       33.44643        3.06529        5.77189
       214         1        2.00000       33.60304        7.60856        3.33542
       215         1        2.00000       33.75557       12.15208        0.89410
       216         1        2.00000       33.90914        0.14121        5.77081
       217         1        2.00000       34.06591        4.68249        3.33238
       218         1        2.00000       34.22108        9.22614        0.89453
       219         1        2.00000       34.37337       13.70096        5.77229
       220         1        2.00000       34.52838        1.75761        3.33020
       221         1        2.00000       34.68483        6.29995        0.89266
       222         1        2.00000       34.83872       10.77578        5.77362
       223         1        2.00000       34.99173       15.31720        3.33023
       224         1        2.00000       35.14746        3.37455        0.89011
       225         1        2.00000       35.30320        7.84995        5.77300
       226         1        2.00000       35.45653       12.39256        3.33157
       227         1        2.00000       35.61066        0.44979        0.88894
       228         1        2.00000       35.76647        4.92421        5.77087
       229         1        2.00000       35.92140        9.46713        3.33201
       230         1        2.00000       36.07465       14.00905        0.88952
       231         1        2.00000       36.22942        1.99910        5.76896
       232         1        2.00000       36.38515        6.54151        3.33075
       233         1        2.00000       36.53936       11.08406        0.89046
       234         1        2.00000       36.69309       15.55806        5.76851
       235         1        2.00000       36.84826        3.61610        3.32870
       236         1        2.00000       37.00367        8.15867        0.89018
       237         1        2.00000       37.15756       12.63321        5.76929
       238         1        2.00000       37.31161        0.69100        3.32736
       239         1        2.00000       37.46711        5.23327        0.88857
       240         1        2.00000       37.62204        9.70815        5.76980
       241         1        2.00000       37.77577       14.24981        3.32744
       242         1        2.00000       37.93030        2.30796        0.88671
       243         1        2.00000       38.08579        6.78292        5.76897
       244         1        2.00000       38.24032       11.32487        3.32825
       245         1        2.00000       38.39405       15.86653        0.88588
       246         1        2.00000       38.54898        3.85761        5.76712
       247         1        2.00000       38.70447        8.39988        3.32832
       248         1        2.00000       38.85852       12.94144        0.88640
       249         1        2.00000       39.01241        0.93220        5.76551
       250         1        2.00000       39.16774        5.47478        3.32699
       251         1        2.00000       39.32300       10.01662        0.88717
       252         1        2.00000       39.47673       14.49061        5.76522
       253         1        2.00000       39.63094        2.54937        3.32493
       254         1        2.00000       39.78667        7.09179        0.88672
       255         1        2.00000       39.94144       11.56562        5.76616
       256         1        2.00000       40.09469       16.10755        3.32368
       257         1        2.00000       40.24954        4.16668        0.88482
       258         1        2.00000       40.40543        8.64108        5.76675
       259         1        2.00000       40.55956       13.18212        3.32411
       260         1        2.00000       40.71289        1.24094        0.88269
       261         1        2.00000       40.86862        5.71634        5.76558
       262         1        2.00000       41.02435       10.25747        3.32546
       263         1        2.00000       41.17736       14.79887        0.88206
       264         1        2.00000       41.33125        2.79094        5.76302
       265         1        2.00000       41.48771        7.33326        3.32548
       266         1        2.00000       41.64272       11.87372        0.88340
       267         1        2.00000       41.79501       16.34854        5.76115
       268         1        2.00000       41.95018        4.40840        3.32331
       269         1        2.00000       42.10687        8.94968        0.88487
       270         1        2.00000       42.26052       13.42260        5.76158
       271         1        2.00000       42.41305        1.48232        3.32027
       272         1        2.00000       42.56966        6.02559        0.88380
       273         1        2.00000       42.72603       10.49809        5.76385
       274         1        2.00000       42.87752       15.03957        3.31919
       275         1        2.00000       43.03125        3.10023        0.88042
       276         1        2.00000       43.18907        7.57491        5.76474
       277         1        2.00000       43.34416       12.11394        3.32118
       278         1        2.00000       43.49493        0.17320        0.87752
       279         1        2.00000       43.65082        4.65041        5.76204
       280         1        2.00000       43.80935        9.19055        3.32408
       281         1        2.00000       43.96100       13.73035        0.87791
       282         1        2.00000       44.11233        1.72401        5.75757
       283         1        2.00000       44.27086        6.26785        3.32321
       284         1        2.00000       44.42819       10.80580        0.88164
       285         1        2.00000       44.57712       15.27996        5.75582
       286         1        2.00000       44.73117        3.34242        3.31859
       287         1        2.00000       44.89146        7.88404        0.88415
       288         1        2.00000       45.04575       12.35352        5.75851
       289         1        2.00000       45.19396        0.41425        3.31389
       290         1        2.00000       45.35170        4.96049        0.88053
       291         1        2.00000       45.51295        9.43118        5.76351
       292         1        2.00000       45.66068       13.97026        3.31436
       293         1        2.00000       45.81057        2.03369        0.87408
       294         1        2.00000       45.97214        6.51089        5.76357
       295         1        2.00000       46.13139       11.04521        3.32009
       296         1        2.00000       46.27632       15.58748        0.87099
       297         1        2.00000       46.43085        3.58505        5.75696
       298         1        2.00000       46.59658        8.12534        3.32513
       299         1        2.00000       46.74655       12.66011        0.87456
       300         1        2.00000       46.89068        0.65585        5.74951
       301         1        2.00000       47.05209        5.20467        3.32039
       302         1        2.00000       47.21767        9.73896        0.88258
       303         1        2.00000       47.35931       14.20888        5.75010
       304         1        2.00000       47.50808        2.27595        3.31111
       305         1        2.00000       47.67526        6.82132        0.88540
       306         1        2.00000       47.83627       11.28330        5.75780
       307         1        2.00000       47.97424       15.82728        3.30523
       308         1        2.00000       48.13069        3.89625        0.87484
       309         1        2.00000       48.30459        8.36704        5.76608
       310         1        2.00000       48.44575       12.89921        3.31074
       311         1        2.00000       48.58428        0.96611        0.86419
       312         1        2.00000       48.75001        5.45088        5.76218
       313         1        2.00000       48.92575        9.97741        3.32299
       314         1        2.00000       49.05827       14.51293        0.86460
       315         1        2.00000       49.20536        2.51837        5.74779
       316         1        2.00000       49.38686        7.06368        3.32956
       317         1        2.00000       49.53979       11.59026        0.87296
       318         1        2.00000       49.66447       16.06753        5.73713
       319         1        2.00000       49.82564        4.14323        3.31376
       320         1        2.00000       50.01259        8.67481        0.88793
       321         1        2.00000       50.14479       13.13475        5.74736
       322         1        2.00000       50.27803        1.20742        3.29870
       323         1        2.00000       50.45225        5.76482        0.88893
       324         1        2.00000       50.64223       10.21414        5.75998
       325         1        2.00000       50.75811       14.75045        3.29593
       326         1        2.00000       50.90392        2.83020        0.86180
       327         1        2.00000       51.10174        7.30748        5.77359
       328         1        2.00000       51.23739       11.83127        3.31008
       329         1        2.00000       51.34366       16.37585        0.85090
       330         1        2.00000       51.50868        4.39759        5.75594
       331         1        2.00000       51.73203        8.91332        3.33193
       332         1        2.00000       51.85415       13.43696        0.86095
       333         1        2.00000       51.97027        1.44093        5.72870
       334         1        2.00000       52.17730        5.99777        3.34099
       335         1        2.00000       52.34447       10.51875        0.87388
       336         1        2.00000       52.43746       14.99030        5.72578
       337         1        2.00000       52.58743        3.09012        3.29185
       338         1        2.00000       52.81783        7.62379        0.89848
       339         1        2.00000       52.94307       12.06851        5.74308
       340         1        2.00000       53.03166        0.13196        3.28176
       341         1        2.00000       53.19771        4.71475        0.89358
       342         1        2.00000       53.48021        9.13390        5.77348
       343         1        2.00000       53.57320       13.66607        3.29350
       344         1        2.00000       53.66411        1.73489        0.83629
       345         1        2.00000       53.90594        6.26609        5.78927
       346         1        2.00000       54.03143       10.78577        3.30408
       347         1        2.00000       54.09609       15.32790        0.83805
       348         1        2.00000       54.20052        3.33858        5.70357
       349         1        2.00000       54.52423        7.81093        3.36796
       350         1        2.00000       54.66155       12.33242        0.86759
       351         1        2.00000       54.74054        0.32668        5.71575
       352         1        2.00000       55.03888        4.95958        3.32554
       353         1        2.00000       55.20301        9.47050        0.80598
       354         1        2.00000       55.24759       13.94756        5.67303
       355         1        2.00000       55.29776        2.03319        3.21531
       356         1        2.00000       55.59538        6.56314        0.95240
       357         1        2.00000       55.72198       11.01288        5.77617
       358         1        2.00000       55.77560       15.55751        3.31138
       359         1        2.00000       55.84514        3.62914        0.87174
       360         1        2.00000       56.52569        8.13583        5.47942
       361         1        2.00000       56.54153       12.69298        3.04857
       362         1        2.00000       56.55778        0.75125        0.59542
       363         1        2.00000       56.61323        5.19233        5.70013
       364         1        2.00000       56.71239        9.77269        3.22987
       365         1        2.00000       56.73992       14.32998        0.78912
       366         1        2.00000       56.78025        2.29980        5.61452
       367         1        2.00000       58.01457        6.95543        2.72514
       368         1        2.00000       58.01457       11.50560        0.29521
       369         1        2.00000       58.01457       15.95204        5.19754
       370         1        2.00000       58.01457        8.57433        0.41057
       371         1        2.00000       58.01457       13.05722        5.30176
       372         1        2.00000       58.01457        1.06900        2.86472
       373         1        2.00000       58.01457        3.89849        2.41646
       374         1        2.00000       59.24898        2.29979        5.61452
       375         1        2.00000       59.28931       14.32998        0.78912
       376         1        2.00000       59.31684        9.77269        3.22987
       377         1        2.00000       59.41599        5.19231        5.70013
       378         1        2.00000       59.47145        0.75123        0.59542
       379         1        2.00000       59.48770       12.69296        3.04857
       380         1        2.00000       59.50354        8.13581        5.47942
       381         1        2.00000       60.18409        3.62913        0.87175
       382         1        2.00000       60.25355       15.55750        3.31138
       383         1        2.00000       60.30725       11.01286        5.77617
       384         1        2.00000       60.43385        6.56314        0.95241
       385         1        2.00000       60.73147        2.03317        3.21531
       386         1        2.00000       60.78164       13.94755        5.67303
       387         1        2.00000       60.82622        9.47048        0.80598
       388         1        2.00000       60.99035        4.95958        3.32554
       389         1        2.00000       61.28861        0.32667        5.71575
       390         1        2.00000       61.36768       12.33241        0.86759
       391         1        2.00000       61.50500        7.81092        3.36796
       392         1        2.00000       61.82871        3.33856        5.70357
       393         1        2.00000       61.93314       15.32788        0.83805
       394         1        2.00000       61.99780       10.78577        3.30408
       395         1        2.00000       62.12320        6.26607        5.78927
       396         1        2.00000       62.36512        1.73487        0.83629
       397         1        2.00000       62.45603       13.66607        3.29350
       398         1        2.00000       62.54902        9.13388        5.77348
       399         1        2.00000       62.83152        4.71475        0.89358
       400         1        2.00000       62.99757        0.13195        3.28176
       401         1        2.00000       63.08616       12.06849        5.74308
       402         1        2.00000       63.21140        7.62378        0.89848
       403         1        2.00000       63.44180        3.09010        3.29185
       404         1        2.00000       63.59177       14.99030        5.72579
       405         1        2.00000       63.68476       10.51874        0.87388
       406         1        2.00000       63.85193        5.99775        3.34099
       407         1        2.00000       64.05896        1.44092        5.72870
       408         1        2.00000       64.17500       13.43695        0.86096
       409         1        2.00000       64.29720        8.91332        3.33193
       410         1        2.00000       64.52055        4.39758        5.75594
       411         1        2.00000       64.68549       16.37584        0.85091
       412         1        2.00000       64.79184       11.83127        3.31008
       413         1        2.00000       64.92740        7.30746        5.77360
       414         1        2.00000       65.12531        2.83020        0.86180
       415         1        2.00000       65.27112       14.75043        3.29593
       416         1        2.00000       65.38692       10.21414        5.75998
       417         1        2.00000       65.57698        5.76481        0.88893
       418         1        2.00000       65.75120        1.20742        3.29870
       419         1        2.00000       65.88444       13.13474        5.74736
       420         1        2.00000       66.01664        8.67480        0.88793
       421         1        2.00000       66.20358        4.14323        3.31376
       422         1        2.00000       66.36476       16.06753        5.73713
       423         1        2.00000       66.48944       11.59026        0.87297
       424         1        2.00000       66.64237        7.06368        3.32957
       425         1        2.00000       66.82387        2.51835        5.74779
       426         1        2.00000       66.97096       14.51291        0.86460
       427         1        2.00000       67.10348        9.97740        3.32300
       428         1        2.00000       67.27922        5.45087        5.76218
       429         1        2.00000       67.44495        0.96609        0.86419
       430         1        2.00000       67.58348       12.89920        3.31074
       431         1        2.00000       67.72464        8.36703        5.76608
       432         1        2.00000       67.89854        3.89625        0.87485
       433         1        2.00000       68.05499       15.82728        3.30523
       434         1        2.00000       68.19296       11.28330        5.75780
       435         1        2.00000       68.35397        6.82130        0.88540
       436         1        2.00000       68.52115        2.27595        3.31111
       437         1        2.00000       68.66991       14.20888        5.75010
       438         1        2.00000       68.81156        9.73894        0.88259
       439         1        2.00000       68.97713        5.20466        3.32039
       440         1        2.00000       69.13855        0.65583        5.74951
       441         1        2.00000       69.28268       12.66011        0.87457
       442         1        2.00000       69.43256        8.12533        3.32513
       443         1        2.00000       69.59838        3.58503        5.75696
       444         1        2.00000       69.75291       15.58746        0.87099
       445         1        2.00000       69.89776       11.04520        3.32009
       446         1        2.00000       70.05709        6.51088        5.76357
       447         1        2.00000       70.21866        2.03367        0.87408
       448         1        2.00000       70.36855       13.97025        3.31436
       449         1        2.00000       70.51628        9.43118        5.76352
       450         1        2.00000       70.67753        4.96047        0.88053
       451         1        2.00000       70.83527        0.41425        3.31389
       452         1        2.00000       70.98347       12.35350        5.75852
       453         1        2.00000       71.13776        7.88404        0.88415
       454         1        2.00000       71.29806        3.34240        3.31859
       455         1        2.00000       71.45211       15.27994        5.75583
       456         1        2.00000       71.60096       10.80578        0.88165
       457         1        2.00000       71.75837        6.26785        3.32322
       458         1        2.00000       71.91690        1.72399        5.75757
       459         1        2.00000       72.06823       13.73033        0.87792
       460         1        2.00000       72.21988        9.19055        3.32408
       461         1        2.00000       72.37841        4.65041        5.76204
       462         1        2.00000       72.53430        0.17320        0.87752
       463         1        2.00000       72.68507       12.11393        3.32119
       464         1        2.00000       72.84016        7.57489        5.76474
       465         1        2.00000       72.99790        3.10023        0.88042
       466         1        2.00000       73.15171       15.03955        3.31919
       467         1        2.00000       73.30312       10.49809        5.76385
       468         1        2.00000       73.45957        6.02559        0.88380
       469         1        2.00000       73.61618        1.48231        3.32027
       470         1        2.00000       73.76871       13.42258        5.76159
       471         1        2.00000       73.92228        8.94966        0.88488
       472         1        2.00000       74.07905        4.40838        3.32331
       473         1        2.00000       74.23422       16.34854        5.76116
       474         1        2.00000       74.38651       11.87372        0.88340
       475         1        2.00000       74.54152        7.33326        3.32548
       476         1        2.00000       74.69797        2.79092        5.76302
       477         1        2.00000       74.85186       14.79887        0.88206
       478         1        2.00000       75.00487       10.25745        3.32546
       479         1        2.00000       75.16061        5.71632        5.76558
       480         1        2.00000       75.31634        1.24094        0.88269
       481         1        2.00000       75.46967       13.18212        3.32412
       482         1        2.00000       75.62380        8.64108        5.76675
       483         1        2.00000       75.77961        4.16666        0.88482
       484         1        2.00000       75.93454       16.10753        3.32368
       485         1        2.00000       76.08779       11.56562        5.76616
       486         1        2.00000       76.24256        7.09179        0.88673
       487         1        2.00000       76.39829        2.54937        3.32493
       488         1        2.00000       76.55250       14.49061        5.76523
       489         1        2.00000       76.70623       10.01660        0.88718
       490         1        2.00000       76.86140        5.47477        3.32699
       491         1        2.00000       77.01682        0.93220        5.76551
       492         1        2.00000       77.17071       12.94144        0.88640
       493         1        2.00000       77.32476        8.39988        3.32832
       494         1        2.00000       77.48025        3.85761        5.76712
       495         1        2.00000       77.63518       15.86651        0.88589
       496         1        2.00000       77.78891       11.32485        3.32825
       497         1        2.00000       77.94344        6.78291        5.76898
       498         1        2.00000       78.09893        2.30796        0.88671
       499         1        2.00000       78.25346       14.24981        3.32744
       500         1        2.00000       78.40719        9.70815        5.76980
       501         1        2.00000       78.56212        5.23326        0.88857
       502         1        2.00000       78.71761        0.69099        3.32737
       503         1        2.00000       78.87166       12.63321        5.76929
       504         1        2.00000       79.02556        8.15867        0.89018
       505         1        2.00000       79.18089        3.61610        3.32870
       506         1        2.00000       79.33614       15.55806        5.76851
       507         1        2.00000       79.48979       11.08404        0.89046
       508         1        2.00000       79.64408        6.54150        3.33075
       509         1        2.00000       79.79981        1.99908        5.76896
       510         1        2.00000       79.95458       14.00903        0.88952
       511         2       -2.00000        0.08155        9.43338        6.99234
       512         2       -2.00000        0.23640        4.95795        2.11053
       513         2       -2.00000        0.39229        0.41605        4.54929
       514         2       -2.00000        0.54642       12.35880        6.99191
       515         2       -2.00000        0.69975        7.88369        2.11265
       516         2       -2.00000        0.85548        3.34079        4.55046
       517         2       -2.00000        1.01121       15.28344        6.99058
       518         2       -2.00000        1.16422       10.80953        2.11328
       519         2       -2.00000        1.31811        6.26621        4.55301
       520         2       -2.00000        1.47456        1.72385        6.99056
       521         2       -2.00000        1.62958       13.73468        2.11195
       522         2       -2.00000        1.78187        9.19238        4.55487
       523         2       -2.00000        1.93704        4.64875        6.99272
       524         2       -2.00000        2.09373        0.17494        2.11047
       525         2       -2.00000        2.24738       12.11832        4.55444
       526         2       -2.00000        2.39991        7.57482        6.99576
       527         2       -2.00000        2.55644        3.09902        2.11155
       528         2       -2.00000        2.71289       15.04283        4.55219
       529         2       -2.00000        2.86438       10.50136        6.99683
       530         2       -2.00000        3.01811        6.02440        2.11492
       531         2       -2.00000        3.17592        1.48223        4.55131
       532         2       -2.00000        3.33101       13.42698        6.99485
       533         2       -2.00000        3.48178        8.95143        2.11781
       534         2       -2.00000        3.63767        4.40673        4.55400
       535         2       -2.00000        3.79621       16.35034        6.99196
       536         2       -2.00000        3.94786       11.87805        2.11741
       537         2       -2.00000        4.09919        7.33312        4.55845
       538         2       -2.00000        4.25772        2.78926        6.99283
       539         2       -2.00000        4.41505       14.80260        2.11371
       540         2       -2.00000        4.56406       10.26095        4.56019
       541         2       -2.00000        4.71795        5.71472        6.99743
       542         2       -2.00000        4.87824        1.24056        2.11121
       543         2       -2.00000        5.03261       13.18738        4.55751
       544         2       -2.00000        5.18082        8.64289        7.00212
       545         2       -2.00000        5.33847        4.16414        2.11482
       546         2       -2.00000        5.49981       16.10974        4.55254
       547         2       -2.00000        5.64761       11.57068        7.00166
       548         2       -2.00000        5.79742        7.09097        2.12124
       549         2       -2.00000        5.95908        2.54628        4.55249
       550         2       -2.00000        6.11833       14.49572        6.99596
       551         2       -2.00000        6.26326       10.02094        2.12433
       552         2       -2.00000        6.41779        5.47211        4.55908
       553         2       -2.00000        6.58344        0.93177        6.99094
       554         2       -2.00000        6.73341       12.94826        2.12077
       555         2       -2.00000        6.87754        8.40123        4.56649
       556         2       -2.00000        7.03887        3.85240        6.99565
       557         2       -2.00000        7.20445       15.86941        2.11280
       558         2       -2.00000        7.34617       11.33198        4.56592
       559         2       -2.00000        7.49486        6.78119        7.00491
       560         2       -2.00000        7.66188        2.30325        2.10999
       561         2       -2.00000        7.82313       14.25760        4.55824
       562         2       -2.00000        7.96109        9.71367        7.01073
       563         2       -2.00000        8.11739        5.22841        2.12045
       564         2       -2.00000        8.29136        0.69013        4.55002
       565         2       -2.00000        8.43277       12.64178        7.00529
       566         2       -2.00000        8.57122        8.15864        2.13109
       567         2       -2.00000        8.73719        3.60644        4.55392
       568         2       -2.00000        8.91277       15.56355        6.99307
       569         2       -2.00000        9.04521       11.09552        2.13069
       570         2       -2.00000        9.19254        6.53873        4.56824
       571         2       -2.00000        9.37380        1.99338        6.98655
       572         2       -2.00000        9.52665       14.01801        2.12240
       573         2       -2.00000        9.65141        9.47312        4.57884
       574         2       -2.00000        9.81226        4.91380        7.00222
       575         2       -2.00000        9.99936        0.44967        2.10748
       576         2       -2.00000       10.13149       12.40603        4.56865
       577         2       -2.00000       10.26465        7.84974        7.01723
       578         2       -2.00000       10.43831        3.35963        2.10650
       579         2       -2.00000       10.62893       15.32680        4.55610
       580         2       -2.00000       10.74481       10.79053        7.02003
       581         2       -2.00000       10.89030        6.29466        2.13344
       582         2       -2.00000       11.08860        1.74993        4.54256
       583         2       -2.00000       11.22465       13.70994        7.00589
       584         2       -2.00000       11.33092        9.23301        2.14430
       585         2       -2.00000       11.49682        4.65983        4.56012
       586         2       -2.00000       11.71929        0.14382        6.98420
       587         2       -2.00000       11.84141       12.17147        2.13439
       588         2       -2.00000       11.95801        7.61593        4.58712
       589         2       -2.00000       12.16432        3.05957        6.97542
       590         2       -2.00000       12.33125       15.08927        2.12157
       591         2       -2.00000       12.42424       10.54998        4.59028
       592         2       -2.00000       12.57389        5.96668        7.02385
       593         2       -2.00000       12.80405        1.50011        2.09743
       594         2       -2.00000       12.92897       13.47189        4.57334
       595         2       -2.00000       13.01772        8.92466        7.03463
       596         2       -2.00000       13.18161        4.40974        2.10159
       597         2       -2.00000       13.46650       16.40758        4.54158
       598         2       -2.00000       13.55981       11.87525        7.02153
       599         2       -2.00000       13.65040        7.39082        2.15769
       600         2       -2.00000       13.89368        2.79165        4.52818
       601         2       -2.00000       14.01956       14.75570        7.01324
       602         2       -2.00000       14.08415       10.28172        2.15861
       603         2       -2.00000       14.19034        5.71966        4.61479
       604         2       -2.00000       14.51093        1.24666        6.94566
       605         2       -2.00000       14.64937       13.27609        2.12610
       606         2       -2.00000       14.72900        8.72988        4.59911
       607         2       -2.00000       15.03006        4.09680        6.98952
       608         2       -2.00000       15.19139       16.13738        2.18901
       609         2       -2.00000       15.23532       11.59265        4.64251
       610         2       -2.00000       15.28630        7.02255        7.09914
       611         2       -2.00000       15.57520        2.56057        2.04127
       612         2       -2.00000       15.70156       14.52775        4.53831
       613         2       -2.00000       15.75581        9.98245        7.00385
       614         2       -2.00000       15.82080        5.49489        2.12243
       615         2       -2.00000       16.51438        0.91939        4.83603
       616         2       -2.00000       16.52959       12.84618        7.26634
       617         2       -2.00000       16.54455        8.37398        2.39884
       618         2       -2.00000       16.60057        3.86582        4.60819
       619         2       -2.00000       16.70061       15.76893        7.08094
       620         2       -2.00000       16.72909       11.27979        2.20113
       621         2       -2.00000       16.77175        6.75762        4.69308
       622         2       -2.00000       18.00143        2.16731        0.28212
       623         2       -2.00000       18.00143       14.10209        2.71309
       624         2       -2.00000       18.00143        9.58725        5.13160
       625         2       -2.00000       18.00143        0.55097        2.59095
       626         2       -2.00000       18.00143       12.48332        5.02044
       627         2       -2.00000       18.00143        8.05251        0.13631
       628         2       -2.00000       18.00143        5.22749        0.61973
       629         2       -2.00000       19.23120        6.75762        4.69308
       630         2       -2.00000       19.27385       11.27981        2.20113
       631         2       -2.00000       19.30234       15.76895        7.08094
       632         2       -2.00000       19.40237        3.86584        4.60819
       633         2       -2.00000       19.45839        8.37398        2.39884
       634         2       -2.00000       19.47336       12.84618        7.26634
       635         2       -2.00000       19.48856        0.91941        4.83603
       636         2       -2.00000       20.18215        5.49490        2.12243
       637         2       -2.00000       20.24705        9.98245        7.00385
       638         2       -2.00000       20.30139       14.52777        4.53831
       639         2       -2.00000       20.42775        2.56058        2.04126
       640         2       -2.00000       20.71664        7.02255        7.09914
       641         2       -2.00000       20.76762       11.59266        4.64251
       642         2       -2.00000       20.81156       16.13739        2.18901
       643         2       -2.00000       20.97289        4.09680        6.98952
       644         2       -2.00000       21.27395        8.72988        4.59911
       645         2       -2.00000       21.35357       13.27611        2.12609
       646         2       -2.00000       21.49202        1.24668        6.94565
       647         2       -2.00000       21.81260        5.71966        4.61479
       648         2       -2.00000       21.91880       10.28172        2.15861
       649         2       -2.00000       21.98338       14.75572        7.01324
       650         2       -2.00000       22.10926        2.79165        4.52818
       651         2       -2.00000       22.35254        7.39082        2.15769
       652         2       -2.00000       22.44313       11.87525        7.02153
       653         2       -2.00000       22.53644       16.40760        4.54158
       654         2       -2.00000       22.82134        4.40975        2.10159
       655         2       -2.00000       22.98523        8.92466        7.03463
       656         2       -2.00000       23.07398       13.47191        4.57334
       657         2       -2.00000       23.19890        1.50011        2.09742
       658         2       -2.00000       23.42906        5.96670        7.02385
       659         2       -2.00000       23.57870       10.55000        4.59028
       660         2       -2.00000       23.67169       15.08927        2.12157
       661         2       -2.00000       23.83863        3.05959        6.97541
       662         2       -2.00000       24.04494        7.61595        4.58711
       663         2       -2.00000       24.16146       12.17148        2.13439
       664         2       -2.00000       24.28358        0.14382        6.98420
       665         2       -2.00000       24.50613        4.65985        4.56012
       666         2       -2.00000       24.67202        9.23303        2.14430
       667         2       -2.00000       24.77830       13.70996        7.00589
       668         2       -2.00000       24.91434        1.74994        4.54256
       669         2       -2.00000       25.11257        6.29468        2.13344
       670         2       -2.00000       25.25806       10.79053        7.02003
       671         2       -2.00000       25.37401       15.32680        4.55610
       672         2       -2.00000       25.56464        3.35963        2.10650
       673         2       -2.00000       25.73829        7.84975        7.01722
       674         2       -2.00000       25.87146       12.40604        4.56865
       675         2       -2.00000       26.00358        0.44968        2.10748
       676         2       -2.00000       26.19068        4.91380        7.00222
       677         2       -2.00000       26.35153        9.47314        4.57884
       678         2       -2.00000       26.47630       14.01801        2.12240
       679         2       -2.00000       26.62915        1.99340        6.98655
       680         2       -2.00000       26.81041        6.53873        4.56824
       681         2       -2.00000       26.95773       11.09554        2.13069
       682         2       -2.00000       27.09018       15.56356        6.99306
       683         2       -2.00000       27.26576        3.60644        4.55392
       684         2       -2.00000       27.43173        8.15865        2.13109
       685         2       -2.00000       27.57018       12.64180        7.00528
       686         2       -2.00000       27.71158        0.69015        4.55001
       687         2       -2.00000       27.88556        5.22843        2.12045
       688         2       -2.00000       28.04185        9.71368        7.01073
       689         2       -2.00000       28.17982       14.25760        4.55824
       690         2       -2.00000       28.34107        2.30326        2.10999
       691         2       -2.00000       28.50808        6.78121        7.00491
       692         2       -2.00000       28.65677       11.33198        4.56592
       693         2       -2.00000       28.79842       15.86941        2.11280
       694         2       -2.00000       28.96407        3.85242        6.99565
       695         2       -2.00000       29.12533        8.40123        4.56649
       696         2       -2.00000       29.26953       12.94828        2.12077
       697         2       -2.00000       29.41942        0.93178        6.99094
       698         2       -2.00000       29.58516        5.47211        4.55908
       699         2       -2.00000       29.73969       10.02095        2.12433
       700         2       -2.00000       29.88462       14.49573        6.99596
       701         2       -2.00000       30.04387        2.54630        4.55249
       702         2       -2.00000       30.20552        7.09099        2.12124
       703         2       -2.00000       30.35533       11.57070        7.00166
       704         2       -2.00000       30.50314       16.10975        4.55254
       705         2       -2.00000       30.66447        4.16415        2.11482
       706         2       -2.00000       30.82212        8.64289        7.00211
       707         2       -2.00000       30.97033       13.18739        4.55751
       708         2       -2.00000       31.12470        1.24056        2.11121
       709         2       -2.00000       31.28500        5.71472        6.99743
       710         2       -2.00000       31.43889       10.26095        4.56019
       711         2       -2.00000       31.58789       14.80260        2.11371
       712         2       -2.00000       31.74523        2.78926        6.99283
       713         2       -2.00000       31.90376        7.33314        4.55845
       714         2       -2.00000       32.05501       11.87805        2.11741
       715         2       -2.00000       32.20674       16.35036        6.99196
       716         2       -2.00000       32.36519        4.40673        4.55400
       717         2       -2.00000       32.52116        8.95143        2.11781
       718         2       -2.00000       32.67193       13.42698        6.99485
       719         2       -2.00000       32.82702        1.48223        4.55131
       720         2       -2.00000       32.98475        6.02440        2.11492
       721         2       -2.00000       33.13848       10.50136        6.99683
       722         2       -2.00000       33.28997       15.04283        4.55219
       723         2       -2.00000       33.44643        3.09904        2.11155
       724         2       -2.00000       33.60304        7.57484        6.99575
       725         2       -2.00000       33.75557       12.11833        4.55444
       726         2       -2.00000       33.90922        0.17494        2.11047
       727         2       -2.00000       34.06591        4.64875        6.99272
       728         2       -2.00000       34.22108        9.19239        4.55487
       729         2       -2.00000       34.37337       13.73468        2.11195
       730         2       -2.00000       34.52838        1.72387        6.99056
       731         2       -2.00000       34.68483        6.26621        4.55301
       732         2       -2.00000       34.83872       10.80953        2.11328
       733         2       -2.00000       34.99173       15.28346        6.99058
       734         2       -2.00000       35.14746        3.34080        4.55045
       735         2       -2.00000       35.30320        7.88369        2.11264
       736         2       -2.00000       35.45653       12.35881        6.99191
       737         2       -2.00000       35.61066        0.41605        4.54929
       738         2       -2.00000       35.76647        4.95795        2.11053
       739         2       -2.00000       35.92140        9.43338        6.99234
       740         2       -2.00000       36.07465       13.97531        4.54987
       741         2       -2.00000       36.22942        2.03283        2.10862
       742         2       -2.00000       36.38515        6.50777        6.99109
       743         2       -2.00000       36.53936       11.05032        4.55081
       744         2       -2.00000       36.69309       15.59180        2.10817
       745         2       -2.00000       36.84834        3.58236        6.98904
       746         2       -2.00000       37.00367        8.12494        4.55052
       747         2       -2.00000       37.15756       12.66696        2.10894
       748         2       -2.00000       37.31161        0.65724        6.98772
       749         2       -2.00000       37.46711        5.19953        4.54892
       750         2       -2.00000       37.62204        9.74189        2.10945
       751         2       -2.00000       37.77577       14.21606        6.98778
       752         2       -2.00000       37.93030        2.27422        4.54706
       753         2       -2.00000       38.08579        6.81667        2.10862
       754         2       -2.00000       38.24032       11.29112        6.98860
       755         2       -2.00000       38.39405       15.83278        4.54624
       756         2       -2.00000       38.54898        3.89136        2.10677
       757         2       -2.00000       38.70439        8.36616        6.98865
       758         2       -2.00000       38.85852       12.90771        4.54674
       759         2       -2.00000       39.01241        0.96594        2.10517
       760         2       -2.00000       39.16774        5.44104        6.98734
       761         2       -2.00000       39.32300        9.98287        4.54752
       762         2       -2.00000       39.47673       14.52436        2.10488
       763         2       -2.00000       39.63094        2.51563        6.98528
       764         2       -2.00000       39.78667        7.05804        4.54706
       765         2       -2.00000       39.94144       11.59936        2.10582
       766         2       -2.00000       40.09469       16.07379        6.98404
       767         2       -2.00000       40.24954        4.13292        4.54516
       768         2       -2.00000       40.40543        8.67484        2.10640
       769         2       -2.00000       40.55956       13.14837        6.98447
       770         2       -2.00000       40.71289        1.20719        4.54304
       771         2       -2.00000       40.86862        5.75008        2.10523
       772         2       -2.00000       41.02435       10.22372        6.98580
       773         2       -2.00000       41.17736       14.76515        4.54241
       774         2       -2.00000       41.33125        2.82466        2.10268
       775         2       -2.00000       41.48771        7.29953        6.98581
       776         2       -2.00000       41.64272       11.83997        4.54374
       777         2       -2.00000       41.79501       16.38228        2.10082
       778         2       -2.00000       41.95018        4.37465        6.98365
       779         2       -2.00000       42.10687        8.91595        4.54521
       780         2       -2.00000       42.26052       13.45634        2.10124
       781         2       -2.00000       42.41305        1.44856        6.98062
       782         2       -2.00000       42.56958        5.99185        4.54414
       783         2       -2.00000       42.72603       10.53185        2.10350
       784         2       -2.00000       42.87752       15.00581        6.97955
       785         2       -2.00000       43.03125        3.06647        4.54077
       786         2       -2.00000       43.18907        7.60864        2.10438
       787         2       -2.00000       43.34416       12.08020        6.98152
       788         2       -2.00000       43.49493        0.13946        4.53788
       789         2       -2.00000       43.65082        4.68416        2.10168
       790         2       -2.00000       43.80935        9.15682        6.98442
       791         2       -2.00000       43.96100       13.69661        4.53827
       792         2       -2.00000       44.11233        1.75775        2.09723
       793         2       -2.00000       44.27086        6.23412        6.98355
       794         2       -2.00000       44.42819       10.77207        4.54198
       795         2       -2.00000       44.57720       15.31372        2.09549
       796         2       -2.00000       44.73109        3.30867        6.97895
       797         2       -2.00000       44.89138        7.85033        4.54447
       798         2       -2.00000       45.04575       12.38728        2.09818
       799         2       -2.00000       45.19396        0.38049        6.97426
       800         2       -2.00000       45.35162        4.92673        4.54087
       801         2       -2.00000       45.51295        9.46492        2.10315
       802         2       -2.00000       45.66076       13.93649        6.97472
       803         2       -2.00000       45.81057        1.99990        4.53444
       804         2       -2.00000       45.97222        6.54459        2.10320
       805         2       -2.00000       46.13147       11.01145        6.98042
       806         2       -2.00000       46.27640       15.55372        4.53135
       807         2       -2.00000       46.43093        3.61878        2.09661
       808         2       -2.00000       46.59658        8.09162        6.98544
       809         2       -2.00000       46.74655       12.62640        4.53492
       810         2       -2.00000       46.89068        0.68966        2.08920
       811         2       -2.00000       47.05201        5.17098        6.98073
       812         2       -2.00000       47.21759        9.70525        4.54288
       813         2       -2.00000       47.35931       14.24269        2.08977
       814         2       -2.00000       47.50800        2.24219        6.97147
       815         2       -2.00000       47.67502        6.78762        4.54570
       816         2       -2.00000       47.83627       11.31707        2.09745
       817         2       -2.00000       47.97424       15.79350        6.96565
       818         2       -2.00000       48.13053        3.86246        4.53523
       819         2       -2.00000       48.30451        8.40074        2.10567
       820         2       -2.00000       48.44591       12.86539        6.97109
       821         2       -2.00000       48.58436        0.93223        4.52460
       822         2       -2.00000       48.75033        5.48445        2.10177
       823         2       -2.00000       48.92591        9.94362        6.98331
       824         2       -2.00000       49.05835       14.47913        4.52499
       825         2       -2.00000       49.20568        2.55216        2.08744
       826         2       -2.00000       49.38694        7.03000        6.98983
       827         2       -2.00000       49.53979       11.55666        4.53329
       828         2       -2.00000       49.66455       16.10154        2.07685
       829         2       -2.00000       49.82540        4.10960        6.97416
       830         2       -2.00000       50.01251        8.64120        4.54820
       831         2       -2.00000       50.14463       13.16863        2.08703
       832         2       -2.00000       50.27779        1.17365        6.95915
       833         2       -2.00000       50.45145        5.73124        4.54918
       834         2       -2.00000       50.64207       10.24785        2.09958
       835         2       -2.00000       50.75795       14.71665        6.95635
       836         2       -2.00000       50.90344        2.79621        4.52225
       837         2       -2.00000       51.10174        7.34094        2.11313
       838         2       -2.00000       51.23779       11.79723        6.97048
       839         2       -2.00000       51.34406       16.34165        4.51139
       840         2       -2.00000       51.50996        4.43104        2.09556
       841         2       -2.00000       51.73243        8.87956        6.99218
       842         2       -2.00000       51.85455       13.40319        4.52130
       843         2       -2.00000       51.97115        1.47494        2.06857
       844         2       -2.00000       52.17746        5.96381        7.00096
       845         2       -2.00000       52.34439       10.48539        4.53411
       846         2       -2.00000       52.43738       15.02467        2.06541
       847         2       -2.00000       52.58703        3.05670        6.95252
       848         2       -2.00000       52.81719        7.59078        4.55826
       849         2       -2.00000       52.94211       12.10277        2.08235
       850         2       -2.00000       53.03086        0.09872        6.94175
       851         2       -2.00000       53.19475        4.68113        4.55409
       852         2       -2.00000       53.47964        9.16707        2.11411
       853         2       -2.00000       53.57296       13.63192        6.95485
       854         2       -2.00000       53.66355        1.70006        4.49799
       855         2       -2.00000       53.90683        6.29923        2.12750
       856         2       -2.00000       54.03271       10.75146        6.96313
       857         2       -2.00000       54.09729       15.29295        4.49708
       858         2       -2.00000       54.20348        3.37122        2.04090
       859         2       -2.00000       54.52407        7.77672        7.03072
       860         2       -2.00000       54.66251       12.29857        4.52959
       861         2       -2.00000       54.74214        0.36101        2.05657
       862         2       -2.00000       55.04320        4.92660        6.98686
       863         2       -2.00000       55.20453        9.43728        4.46667
       864         2       -2.00000       55.24847       13.98201        2.01317
       865         2       -2.00000       55.29944        2.00085        6.87723
       866         2       -2.00000       55.58834        6.53030        4.61442
       867         2       -2.00000       55.71470       11.04690        2.11738
       868         2       -2.00000       55.76896       15.52474        6.97253
       869         2       -2.00000       55.83394        3.59598        4.53326
       870         2       -2.00000       56.52753        8.17148        1.81966
       871         2       -2.00000       56.54273       12.66100        6.71004
       872         2       -2.00000       56.55770        0.71690        4.25684
       873         2       -2.00000       56.61371        5.22505        2.04750
       874         2       -2.00000       56.71375        9.73824        6.89544
       875         2       -2.00000       56.74224       14.29487        4.45455
       876         2       -2.00000       56.78489        2.33327        1.96260
       877         2       -2.00000       58.01457        6.92358        6.37356
       878         2       -2.00000       58.01457       11.47257        3.94259
       879         2       -2.00000       58.01457       15.98740        1.52409
       880         2       -2.00000       58.01457        8.53990        4.06473
       881         2       -2.00000       58.01457       13.09133        1.63524
       882         2       -2.00000       58.01457        1.03838        6.51938
       883         2       -2.00000       58.01457        3.86338        6.03596
       884         2       -2.00000       59.24434        2.33325        1.96260
       885         2       -2.00000       59.28699       14.29487        4.45455
       886         2       -2.00000       59.31548        9.73822        6.89544
       887         2       -2.00000       59.41551        5.22503        2.04750
       888         2       -2.00000       59.47153        0.71689        4.25684
       889         2       -2.00000       59.48650       12.66099        6.71004
       890         2       -2.00000       59.50170        8.17148        1.81966
       891         2       -2.00000       60.19529        3.59597        4.53326
       892         2       -2.00000       60.26019       15.52472        6.97253
       893         2       -2.00000       60.31453       11.04689        2.11738
       894         2       -2.00000       60.44089        6.53030        4.61443
       895         2       -2.00000       60.72979        2.00083        6.87724
       896         2       -2.00000       60.78076       13.98201        2.01317
       897         2       -2.00000       60.82470        9.43728        4.46667
       898         2       -2.00000       60.98603        4.92658        6.98686
       899         2       -2.00000       61.28709        0.36099        2.05657
       900         2       -2.00000       61.36672       12.29855        4.52959
       901         2       -2.00000       61.50516        7.77670        7.03073
       902         2       -2.00000       61.82575        3.37121        2.04090
       903         2       -2.00000       61.93194       15.29293        4.49708
       904         2       -2.00000       61.99652       10.75145        6.96313
       905         2       -2.00000       62.12240        6.29922        2.12750
       906         2       -2.00000       62.36568        1.70005        4.49800
       907         2       -2.00000       62.45627       13.63192        6.95485
       908         2       -2.00000       62.54958        9.16707        2.11411
       909         2       -2.00000       62.83448        4.68113        4.55409
       910         2       -2.00000       62.99837        0.09872        6.94175
       911         2       -2.00000       63.08712       12.10277        2.08235
       912         2       -2.00000       63.21204        7.59076        4.55826
       913         2       -2.00000       63.44220        3.05668        6.95253
       914         2       -2.00000       63.59185       15.02466        2.06541
       915         2       -2.00000       63.68484       10.48539        4.53411
       916         2       -2.00000       63.85177        5.96379        7.00097
       917         2       -2.00000       64.05808        1.47492        2.06857
       918         2       -2.00000       64.17460       13.40319        4.52130
       919         2       -2.00000       64.29672        8.87956        6.99218
       920         2       -2.00000       64.51927        4.43104        2.09556
       921         2       -2.00000       64.68517       16.34165        4.51139
       922         2       -2.00000       64.79144       11.79723        6.97049
       923         2       -2.00000       64.92748        7.34093        2.11313
       924         2       -2.00000       65.12571        2.79621        4.52225
       925         2       -2.00000       65.27120       14.71664        6.95635
       926         2       -2.00000       65.38716       10.24785        2.09959
       927         2       -2.00000       65.57778        5.73124        4.54919
       928         2       -2.00000       65.75144        1.17363        6.95915
       929         2       -2.00000       65.88460       13.16863        2.08703
       930         2       -2.00000       66.01672        8.64119        4.54821
       931         2       -2.00000       66.20382        4.10958        6.97416
       932         2       -2.00000       66.36468       16.10152        2.07685
       933         2       -2.00000       66.48944       11.55665        4.53329
       934         2       -2.00000       66.64229        7.03000        6.98983
       935         2       -2.00000       66.82355        2.55214        2.08744
       936         2       -2.00000       66.97088       14.47912        4.52499
       937         2       -2.00000       67.10332        9.94361        6.98332
       938         2       -2.00000       67.27890        5.48443        2.10177
       939         2       -2.00000       67.44487        0.93223        4.52460
       940         2       -2.00000       67.58332       12.86537        6.97110
       941         2       -2.00000       67.72472        8.40072        2.10567
       942         2       -2.00000       67.89870        3.86244        4.53523
       943         2       -2.00000       68.05499       15.79348        6.96565
       944         2       -2.00000       68.19296       11.31706        2.09745
       945         2       -2.00000       68.35421        6.78761        4.54570
       946         2       -2.00000       68.52123        2.24219        6.97147
       947         2       -2.00000       68.66991       14.24267        2.08977
       948         2       -2.00000       68.81156        9.70525        4.54289
       949         2       -2.00000       68.97722        5.17098        6.98073
       950         2       -2.00000       69.13847        0.68964        2.08920
       951         2       -2.00000       69.28268       12.62640        4.53492
       952         2       -2.00000       69.43256        8.09162        6.98544
       953         2       -2.00000       69.59830        3.61876        2.09661
       954         2       -2.00000       69.75283       15.55370        4.53136
       955         2       -2.00000       69.89776       11.01145        6.98042
       956         2       -2.00000       70.05701        6.54457        2.10320
       957         2       -2.00000       70.21866        1.99990        4.53444
       958         2       -2.00000       70.36847       13.93649        6.97472
       959         2       -2.00000       70.51628        9.46490        2.10315
       960         2       -2.00000       70.67761        4.92671        4.54087
       961         2       -2.00000       70.83527        0.38049        6.97426
       962         2       -2.00000       70.98347       12.38726        2.09818
       963         2       -2.00000       71.13784        7.85031        4.54447
       964         2       -2.00000       71.29814        3.30866        6.97895
       965         2       -2.00000       71.45203       15.31370        2.09550
       966         2       -2.00000       71.60104       10.77205        4.54198
       967         2       -2.00000       71.75837        6.23412        6.98355
       968         2       -2.00000       71.91690        1.75773        2.09724
       969         2       -2.00000       72.06815       13.69661        4.53827
       970         2       -2.00000       72.21988        9.15681        6.98442
       971         2       -2.00000       72.37833        4.68414        2.10169
       972         2       -2.00000       72.53430        0.13944        4.53788
       973         2       -2.00000       72.68507       12.08018        6.98153
       974         2       -2.00000       72.84008        7.60864        2.10438
       975         2       -2.00000       72.99790        3.06647        4.54077
       976         2       -2.00000       73.15163       15.00581        6.97955
       977         2       -2.00000       73.30312       10.53183        2.10350
       978         2       -2.00000       73.45957        5.99185        4.54414
       979         2       -2.00000       73.61618        1.44856        6.98063
       980         2       -2.00000       73.76871       13.45634        2.10124
       981         2       -2.00000       73.92236        8.91593        4.54521
       982         2       -2.00000       74.07905        4.37464        6.98365
       983         2       -2.00000       74.23422       16.38228        2.10082
       984         2       -2.00000       74.38651       11.83997        4.54374
       985         2       -2.00000       74.54152        7.29952        6.98582
       986         2       -2.00000       74.69797        2.82466        2.10268
       987         2       -2.00000       74.85186       14.76513        4.54241
       988         2       -2.00000       75.00487       10.22372        6.98580
       989         2       -2.00000       75.16061        5.75007        2.10523
       990         2       -2.00000       75.31634        1.20718        4.54304
       991         2       -2.00000       75.46967       13.14837        6.98447
       992         2       -2.00000       75.62380        8.67482        2.10640
       993         2       -2.00000       75.77961        4.13292        4.54516
       994         2       -2.00000       75.93454       16.07379        6.98404
       995         2       -2.00000       76.08779       11.59936        2.10582
       996         2       -2.00000       76.24256        7.05804        4.54706
       997         2       -2.00000       76.39829        2.51561        6.98529
       998         2       -2.00000       76.55250       14.52436        2.10488
       999         2       -2.00000       76.70623        9.98286        4.54752
      1000         2       -2.00000       76.86148        5.44102        6.98734
      1001         2       -2.00000       77.01682        0.96594        2.10517
      1002         2       -2.00000       77.17071       12.90770        4.54674
      1003         2       -2.00000       77.32476        8.36614        6.98866
      1004         2       -2.00000       77.48025        3.89136        2.10677
      1005         2       -2.00000       77.63518       15.83277        4.54624
      1006         2       -2.00000       77.78891       11.29111        6.98860
      1007         2       -2.00000       77.94344        6.81665        2.10862
      1008         2       -2.00000       78.09893        2.27422        4.54706
      1009         2       -2.00000       78.25346       14.21606        6.98778
      1010         2       -2.00000       78.40719        9.74189        2.10945
      1011         2       -2.00000       78.56212        5.19951        4.54892
      1012         2       -2.00000       78.71753        0.65724        6.98772
      1013         2       -2.00000       78.87166       12.66696        2.10894
      1014         2       -2.00000       79.02556        8.12493        4.55052
      1015         2       -2.00000       79.18089        3.58236        6.98904
      1016         2       -2.00000       79.33614       15.59178        2.10817
      1017         2       -2.00000       79.48987       11.05030        4.55081
      1018         2       -2.00000       79.64408        6.50775        6.99109
      1019         2       -2.00000       79.79981        2.03283        2.10862
      1020         2       -2.00000       79.95458       13.97529        4.54987
