# Supplementary material for: Quantitative prediction of grain boundary thermal conductivities from local atomic environments
Source: Nat Commun. 2020 Apr 15;11:1854. doi: 10.1038/s41467-020-15619-9 (PMC7160158; doi:10.1038/s41467-020-15619-9)
Supplement: Supplementary file 4 — Supplementary Data 1 [file 41467_2020_15619_MOESM4_ESM.zip › MgO_GBs/sym_tilt/standard_pressure/112/s105_-5_-11_8.lmp]

LAMMPS data file

      2176          atoms
         0          bonds
         0         angles
         0      dihedrals
         0      impropers
         2     atom types
         0     bond types
         0    angle types
         0 dihedral types
         0 improper types

      0.0000000     80.0681870 xlo xhi
      0.0000000     24.9263900 ylo yhi
      0.0000000     10.3291251 zlo zhi
      0.0000000      0.0000000      0.0629595 xy xz yz

Masses

1                24.30500 # Mg
2                15.99940 # O

Atoms

         1         1        2.00000        0.09320        2.45537        6.47340
         2         1        2.00000        0.09320        2.42389        1.30883
         3         1        2.00000        0.24693       19.53678        5.61794
         4         1        2.00000        0.24693       19.50530        0.45338
         5         1        2.00000        0.38449       11.70585        4.75037
         6         1        2.00000        0.38449       11.73733        9.91494
         7         1        2.00000        0.52685        3.86618        3.88930
         8         1        2.00000        0.52685        3.89766        9.05386
         9         1        2.00000        0.68210       20.97691        8.20017
        10         1        2.00000        0.68210       20.94540        3.03561
        11         1        2.00000        0.82326       13.14467        7.33410
        12         1        2.00000        0.82326       13.11319        2.16954
        13         1        2.00000        0.96122        5.30815        6.47015
        14         1        2.00000        0.96122        5.27667        1.30559
        15         1        2.00000        1.11607       22.38623        5.61710
        16         1        2.00000        1.11607       22.35475        0.45254
        17         1        2.00000        1.26203       14.55171        4.75347
        18         1        2.00000        1.26203       14.58319        9.91804
        19         1        2.00000        1.39679        6.71815        3.88699
        20         1        2.00000        1.39679        6.74963        9.05156
        21         1        2.00000        1.54900       23.82778        8.19787
        22         1        2.00000        1.54900       23.79630        3.03331
        23         1        2.00000        1.70057       15.99016        7.33740
        24         1        2.00000        1.70057       15.95868        2.17283
        25         1        2.00000        1.83364        8.15903        6.46906
        26         1        2.00000        1.83364        8.12755        1.30450
        27         1        2.00000        1.98161        0.31210        5.61356
        28         1        2.00000        1.98161        0.28062        0.44900
        29         1        2.00000        2.13790       17.39725        4.75652
        30         1        2.00000        2.13790       17.42873        9.92108
        31         1        2.00000        2.27169        9.56769        3.88728
        32         1        2.00000        2.27169        9.59916        9.05185
        33         1        2.00000        2.41422        1.75468        8.19360
        34         1        2.00000        2.41422        1.72320        3.02904
        35         1        2.00000        2.57387       18.83617        7.33965
        36         1        2.00000        2.57387       18.80469        2.17508
        37         1        2.00000        2.71087       11.00715        6.47063
        38         1        2.00000        2.71087       10.97567        1.30607
        39         1        2.00000        2.84771        3.16597        5.60917
        40         1        2.00000        2.84771        3.13449        0.44461
        41         1        2.00000        3.00824       20.24428        4.75739
        42         1        2.00000        3.00824       20.27576        9.92195
        43         1        2.00000        3.15060       12.41452        3.88996
        44         1        2.00000        3.15060       12.44600        9.05452
        45         1        2.00000        3.28240        4.60851        8.18981
        46         1        2.00000        3.28240        4.57703        3.02525
        47         1        2.00000        3.44093       21.68470        7.33883
        48         1        2.00000        3.44093       21.65322        2.17427
        49         1        2.00000        3.59034       13.85277        6.47419
        50         1        2.00000        3.59034       13.82129        1.30963
        51         1        2.00000        3.71853        6.01905        5.60661
        52         1        2.00000        3.71853        5.98757        0.44205
        53         1        2.00000        3.87218       23.09457        4.75488
        54         1        2.00000        3.87218       23.12605        9.91944
        55         1        2.00000        4.02935       15.29070        9.05852
        56         1        2.00000        4.02935       15.25922        3.89396
        57         1        2.00000        4.15626        7.46038        8.18870
        58         1        2.00000        4.15626        7.42890        3.02414
        59         1        2.00000        4.30302       24.53690        7.33467
        60         1        2.00000        4.30302       24.50542        2.17011
        61         1        2.00000        4.46740       16.66561        1.31351
        62         1        2.00000        4.46740       16.69709        6.47808
        63         1        2.00000        4.59575        8.86946        5.60693
        64         1        2.00000        4.59575        8.83798        0.44237
        65         1        2.00000        4.73443        1.02224        4.74951
        66         1        2.00000        4.73443        1.05372        9.91407
        67         1        2.00000        4.90306       18.13519        9.06178
        68         1        2.00000        4.90306       18.10371        3.89722
        69         1        2.00000        5.03621       10.30908        8.19045
        70         1        2.00000        5.03621       10.27760        3.02589
        71         1        2.00000        5.16680        2.46572        7.32909
        72         1        2.00000        5.16680        2.43424        2.16453
        73         1        2.00000        5.33630       19.51092        1.31539
        74         1        2.00000        5.33630       19.54240        6.47996
        75         1        2.00000        5.47770       11.68489        0.44523
        76         1        2.00000        5.47770       11.71637        5.60979
        77         1        2.00000        5.60165        3.87773        4.74450
        78         1        2.00000        5.60165        3.90921        9.90906
        79         1        2.00000        5.76763       20.98233        9.06133
        80         1        2.00000        5.76763       20.95085        3.89677
        81         1        2.00000        5.91928       13.15440        8.19429
        82         1        2.00000        5.91928       13.12292        3.02973
        83         1        2.00000        6.03850        5.32060        7.32564
        84         1        2.00000        6.03850        5.28912        2.16108
        85         1        2.00000        6.19680       22.36059        1.31257
        86         1        2.00000        6.19680       22.39207        6.47714
        87         1        2.00000        6.35982       14.52865        0.45011
        88         1        2.00000        6.35982       14.56013        5.61467
        89         1        2.00000        6.47720        6.76238        9.90792
        90         1        2.00000        6.47720        6.73090        4.74336
        91         1        2.00000        6.62444       23.83446        9.05678
        92         1        2.00000        6.62444       23.80298        3.89222
        93         1        2.00000        6.79859       15.99699        8.19967
        94         1        2.00000        6.79859       15.96551        3.03511
        95         1        2.00000        6.91781        8.17161        7.32639
        96         1        2.00000        6.91781        8.14013        2.16182
        97         1        2.00000        7.05289        0.32041        6.47063
        98         1        2.00000        7.05289        0.28893        1.30607
        99         1        2.00000        7.23560       17.37118        0.45479
       100         1        2.00000        7.23560       17.40266        5.61935
       101         1        2.00000        7.36091        9.61162        9.90965
       102         1        2.00000        7.36091        9.58014        4.74509
       103         1        2.00000        7.48405        1.76538        9.04912
       104         1        2.00000        7.48405        1.73390        3.88456
       105         1        2.00000        7.66805       18.84034        8.20332
       106         1        2.00000        7.66805       18.80886        3.03876
       107         1        2.00000        7.80385       11.01877        7.32940
       108         1        2.00000        7.80385       10.98729        2.16484
       109         1        2.00000        7.91706        3.17843        6.46396
       110         1        2.00000        7.91706        3.14695        1.29939
       111         1        2.00000        8.09617       20.21594        0.45608
       112         1        2.00000        8.09617       20.24742        5.62065
       113         1        2.00000        8.24854       12.45647        9.91327
       114         1        2.00000        8.24854       12.42499        4.74871
       115         1        2.00000        8.35568        4.62261        9.04379
       116         1        2.00000        8.35568        4.59113        3.87923
       117         1        2.00000        8.52302       21.68866        8.20003
       118         1        2.00000        8.52302       21.65718        3.03547
       119         1        2.00000        8.69220       13.83054        2.16944
       120         1        2.00000        8.69220       13.86202        7.33400
       121         1        2.00000        8.79669        6.03378        6.46158
       122         1        2.00000        8.79669        6.00230        1.29702
       123         1        2.00000        8.94794       23.10001        5.61484
       124         1        2.00000        8.94794       23.06853        0.45028
       125         1        2.00000        9.13322       15.29757        9.92078
       126         1        2.00000        9.13322       15.26609        4.75622
       127         1        2.00000        9.23883        7.47413        9.04592
       128         1        2.00000        9.23883        7.44265        3.88135
       129         1        2.00000        9.36958       24.51293        3.02881
       130         1        2.00000        9.36958       24.54441        8.19337
       131         1        2.00000        9.56975       16.70184        7.34211
       132         1        2.00000        9.56975       16.67036        2.17754
       133         1        2.00000        9.68217        8.88199        6.46497
       134         1        2.00000        9.68217        8.85051        1.30041
       135         1        2.00000        9.79642        1.03235        5.60582
       136         1        2.00000        9.79642        1.00087        0.44126
       137         1        2.00000       10.00612       18.13855        9.92672
       138         1        2.00000       10.00612       18.10707        4.76216
       139         1        2.00000       10.13151       10.32131        9.04789
       140         1        2.00000       10.13151       10.28983        3.88333
       141         1        2.00000       10.23047        2.44827        3.01842
       142         1        2.00000       10.23047        2.47975        8.18298
       143         1        2.00000       10.43112       19.54471        7.34573
       144         1        2.00000       10.43112       19.51323        2.18117
       145         1        2.00000       10.57493       11.69555        1.30313
       146         1        2.00000       10.57493       11.72703        6.46770
       147         1        2.00000       10.66492        3.89255        5.59828
       148         1        2.00000       10.66492        3.86107        0.43372
       149         1        2.00000       10.84860       20.98346        9.92541
       150         1        2.00000       10.84860       20.95198        4.76085
       151         1        2.00000       11.02467       13.16355        9.05011
       152         1        2.00000       11.02467       13.13207        3.88555
       153         1        2.00000       11.11290        5.30498        3.01247
       154         1        2.00000       11.11290        5.33645        8.17703
       155         1        2.00000       11.27200       22.36589        2.17360
       156         1        2.00000       11.27200       22.39737        7.33816
       157         1        2.00000       11.47249       14.56941        6.47496
       158         1        2.00000       11.47249       14.53793        1.31039
       159         1        2.00000       11.56169        6.74626        5.59948
       160         1        2.00000       11.56169        6.71478        0.43492
       161         1        2.00000       11.69100       23.81312        4.75058
       162         1        2.00000       11.69100       23.84460        9.91514
       163         1        2.00000       11.91102       16.00341        9.06457
       164         1        2.00000       11.91102       15.97193        3.90001
       165         1        2.00000       12.00470        8.18255        8.18564
       166         1        2.00000       12.00470        8.15107        3.02107
       167         1        2.00000       12.10447        0.29981        2.16619
       168         1        2.00000       12.10447        0.33129        7.33076
       169         1        2.00000       12.34379       17.40510        6.49053
       170         1        2.00000       12.34379       17.37363        1.32597
       171         1        2.00000       12.44972        9.58696        5.60604
       172         1        2.00000       12.44972        9.55548        0.44148
       173         1        2.00000       12.53187        1.77693        9.90541
       174         1        2.00000       12.53187        1.74545        4.74085
       175         1        2.00000       12.77984       18.84197        9.06852
       176         1        2.00000       12.77984       18.81049        3.90395
       177         1        2.00000       12.91003       11.02787        8.18051
       178         1        2.00000       12.91003       10.99639        3.01595
       179         1        2.00000       12.97809        3.19667        7.31326
       180         1        2.00000       12.97809        3.16519        2.14870
       181         1        2.00000       13.18499       20.25599        6.48660
       182         1        2.00000       13.18499       20.22451        1.32204
       183         1        2.00000       13.34408       12.43331        5.60237
       184         1        2.00000       13.34408       12.40183        0.43781
       185         1        2.00000       13.40838        4.63629        9.89663
       186         1        2.00000       13.40838        4.60481        4.73207
       187         1        2.00000       13.58509       21.65993        3.90912
       188         1        2.00000       13.58509       21.69141        9.07368
       189         1        2.00000       13.81096       13.86990        8.18890
       190         1        2.00000       13.81096       13.83842        3.02434
       191         1        2.00000       13.88526        6.01179        2.14558
       192         1        2.00000       13.88526        6.04327        7.31014
       193         1        2.00000       14.00857       23.08708        1.30190
       194         1        2.00000       14.00857       23.11856        6.46647
       195         1        2.00000       14.26159       15.28241        5.61250
       196         1        2.00000       14.26159       15.25093        0.44793
       197         1        2.00000       14.33821        7.48555        9.89766
       198         1        2.00000       14.33821        7.45407        4.73309
       199         1        2.00000       14.43237       24.56594        9.04825
       200         1        2.00000       14.43237       24.53446        3.88369
       201         1        2.00000       14.71037       16.70104        8.23328
       202         1        2.00000       14.71037       16.66956        3.06872
       203         1        2.00000       14.78243        8.84025        2.17687
       204         1        2.00000       14.78243        8.87173        7.34144
       205         1        2.00000       14.82855        1.01257        1.31501
       206         1        2.00000       14.82855        1.04405        6.47957
       207         1        2.00000       15.10398       18.08831        0.47869
       208         1        2.00000       15.10398       18.11979        5.64326
       209         1        2.00000       15.20271       10.28858        4.73752
       210         1        2.00000       15.20271       10.32006        9.90208
       211         1        2.00000       15.25283        2.49310        9.03555
       212         1        2.00000       15.25283        2.46162        3.87098
       213         1        2.00000       15.54107       19.56113        8.18644
       214         1        2.00000       15.54107       19.52965        3.02188
       215         1        2.00000       15.69577       11.72963        7.28290
       216         1        2.00000       15.69577       11.69815        2.11834
       217         1        2.00000       15.74205        3.86749        1.25245
       218         1        2.00000       15.74205        3.89897        6.41701
       219         1        2.00000       15.94350       20.95206        0.49158
       220         1        2.00000       15.94350       20.98354        5.65615
       221         1        2.00000       16.10892       13.14070        4.76441
       222         1        2.00000       16.10892       13.17218        9.92897
       223         1        2.00000       16.14679        5.30323        3.88710
       224         1        2.00000       16.14679        5.33471        9.05166
       225         1        2.00000       16.26001       22.42260        8.21760
       226         1        2.00000       16.26001       22.39112        3.05304
       227         1        2.00000       16.59613       14.55799        7.28446
       228         1        2.00000       16.59613       14.52651        2.11990
       229         1        2.00000       16.67236        6.69717        1.23807
       230         1        2.00000       16.67236        6.72865        6.40263
       231         1        2.00000       16.75371       23.85447        0.41994
       232         1        2.00000       16.75371       23.88595        5.58450
       233         1        2.00000       17.15589       16.06311       10.03017
       234         1        2.00000       17.15589       16.03163        4.86561
       235         1        2.00000       17.20201        8.18136        3.95757
       236         1        2.00000       17.20201        8.21284        9.12214
       237         1        2.00000       17.22411        0.39410        8.25123
       238         1        2.00000       17.22411        0.36262        3.08666
       239         1        2.00000       17.48881       17.40576        7.40375
       240         1        2.00000       17.48881       17.37428        2.23919
       241         1        2.00000       17.51580        9.55322        6.49095
       242         1        2.00000       17.51580        9.52174        1.32638
       243         1        2.00000       17.53397        1.68906        0.44178
       244         1        2.00000       17.53397        1.72054        5.60634
       245         1        2.00000       17.73486       18.85315        4.74830
       246         1        2.00000       17.73486       18.88463        9.91286
       247         1        2.00000       17.85424       11.01067        3.84591
       248         1        2.00000       17.85424       11.04215        9.01047
       249         1        2.00000       17.90373        3.16664        2.96273
       250         1        2.00000       17.90373        3.19812        8.12730
       251         1        2.00000       18.43786       20.38590        7.57721
       252         1        2.00000       18.43786       20.35442        2.41265
       253         1        2.00000       18.62498       21.98626        9.94346
       254         1        2.00000       18.62498       21.95478        4.77889
       255         1        2.00000       18.64892        4.63223        0.54146
       256         1        2.00000       18.64892        4.66371        5.70603
       257         1        2.00000       18.66926       12.50016        1.44333
       258         1        2.00000       18.66926       12.53164        6.60789
       259         1        2.00000       18.73347       13.99033        9.02860
       260         1        2.00000       18.73347       13.95885        3.86403
       261         1        2.00000       18.75261        6.05402        2.98970
       262         1        2.00000       18.75261        6.08550        8.15427
       263         1        2.00000       18.82075       23.15043        2.17910
       264         1        2.00000       18.82075       23.18191        7.34367
       265         1        2.00000       19.87501       17.09537        4.17928
       266         1        2.00000       19.87501       17.12684        9.34384
       267         1        2.00000       19.88285        9.19588        8.41810
       268         1        2.00000       19.88285        9.16440        3.25354
       269         1        2.00000       19.90199        1.29136        2.34256
       270         1        2.00000       19.90199        1.32284        7.50713
       271         1        2.00000       20.06925        2.41946       10.15880
       272         1        2.00000       20.06925        2.38798        4.99424
       273         1        2.00000       20.07422       10.20037        0.73446
       274         1        2.00000       20.07422       10.23185        5.89903
       275         1        2.00000       20.10736       18.01265        1.63815
       276         1        2.00000       20.10736       18.04413        6.80271
       277         1        2.00000       20.72069       24.30878       10.23087
       278         1        2.00000       20.72069       24.27730        5.06631
       279         1        2.00000       20.80244        7.20744        6.02325
       280         1        2.00000       20.80244        7.17596        0.85869
       281         1        2.00000       20.92982       14.97856        1.74570
       282         1        2.00000       20.92982       15.01004        6.91027
       283         1        2.00000       21.32600       22.65869        2.32806
       284         1        2.00000       21.32600       22.69017        7.49262
       285         1        2.00000       21.35563       21.29305        4.99816
       286         1        2.00000       21.35563       21.32453       10.16272
       287         1        2.00000       21.39726        5.54086        3.29145
       288         1        2.00000       21.39726        5.57234        8.45601
       289         1        2.00000       21.44042       13.40415        9.35353
       290         1        2.00000       21.44042       13.37267        4.18897
       291         1        2.00000       21.57501        4.31345        0.79877
       292         1        2.00000       21.57501        4.34492        5.96333
       293         1        2.00000       21.63867       12.13307        1.69651
       294         1        2.00000       21.63867       12.16455        6.86107
       295         1        2.00000       21.99161       19.83260        7.55222
       296         1        2.00000       21.99161       19.80112        2.38766
       297         1        2.00000       22.27921        2.76154        8.32884
       298         1        2.00000       22.27921        2.73006        3.16428
       299         1        2.00000       22.30011       18.47838        4.96444
       300         1        2.00000       22.30011       18.50986       10.12900
       301         1        2.00000       22.33534       10.58130        9.23704
       302         1        2.00000       22.33534       10.54982        4.07247
       303         1        2.00000       22.67579        1.33544        0.64379
       304         1        2.00000       22.67579        1.36692        5.80836
       305         1        2.00000       22.73792        9.21199        6.71714
       306         1        2.00000       22.73792        9.18051        1.55258
       307         1        2.00000       22.81463       16.97852        2.44680
       308         1        2.00000       22.81463       17.01000        7.61137
       309         1        2.00000       22.96612       24.90822        8.35155
       310         1        2.00000       22.96612       24.87674        3.18699
       311         1        2.00000       23.05547        7.81713        9.25691
       312         1        2.00000       23.05547        7.78565        4.09235
       313         1        2.00000       23.11032       15.64328        4.97750
       314         1        2.00000       23.11032       15.67476       10.14206
       315         1        2.00000       23.45309       23.43319        5.77657
       316         1        2.00000       23.45309       23.40171        0.61201
       317         1        2.00000       23.59097        6.34996        1.51985
       318         1        2.00000       23.59097        6.38144        6.68441
       319         1        2.00000       23.68713       14.16539        2.41248
       320         1        2.00000       23.68713       14.19687        7.57704
       321         1        2.00000       23.89211       22.02452        8.41738
       322         1        2.00000       23.89211       21.99304        3.25282
       323         1        2.00000       24.06169        4.95153        9.27451
       324         1        2.00000       24.06169        4.92005        4.10995
       325         1        2.00000       24.12487       12.75924        5.00084
       326         1        2.00000       24.12487       12.79072       10.16540
       327         1        2.00000       24.24921       20.57731        5.81945
       328         1        2.00000       24.24921       20.54583        0.65489
       329         1        2.00000       24.47132        3.51753        6.64859
       330         1        2.00000       24.47132        3.48605        1.48403
       331         1        2.00000       24.55323       11.35017        7.54342
       332         1        2.00000       24.55323       11.31869        2.37886
       333         1        2.00000       24.70168       19.13284        3.24904
       334         1        2.00000       24.70168       19.16432        8.41360
       335         1        2.00000       24.95213        2.09732        9.24096
       336         1        2.00000       24.95213        2.06584        4.07640
       337         1        2.00000       25.03860        9.94027       10.13270
       338         1        2.00000       25.03860        9.90879        4.96813
       339         1        2.00000       25.11467       17.73030        5.83753
       340         1        2.00000       25.11467       17.69882        0.67296
       341         1        2.00000       25.36328        0.64126        6.67833
       342         1        2.00000       25.36328        0.60978        1.51376
       343         1        2.00000       25.46785        8.46328        2.39941
       344         1        2.00000       25.46785        8.49476        7.56398
       345         1        2.00000       25.55648       16.29001        3.27478
       346         1        2.00000       25.55648       16.32149        8.43934
       347         1        2.00000       25.76194       24.17456        9.24642
       348         1        2.00000       25.76194       24.14308        4.08185
       349         1        2.00000       25.89237        7.10389       10.12098
       350         1        2.00000       25.89237        7.07241        4.95642
       351         1        2.00000       25.97948       14.90166        5.83430
       352         1        2.00000       25.97948       14.87018        0.66974
       353         1        2.00000       26.18518       22.71402        6.67741
       354         1        2.00000       26.18518       22.68254        1.51284
       355         1        2.00000       26.35060        5.65035        7.53882
       356         1        2.00000       26.35060        5.61887        2.37425
       357         1        2.00000       26.44684       13.48255        8.42297
       358         1        2.00000       26.44684       13.45107        3.25841
       359         1        2.00000       26.61779       21.27821        4.10509
       360         1        2.00000       26.61779       21.30969        9.26966
       361         1        2.00000       26.80411        4.21399        4.95049
       362         1        2.00000       26.80411        4.24547       10.11505
       363         1        2.00000       26.89586       12.02044        0.66793
       364         1        2.00000       26.89586       12.05192        5.83250
       365         1        2.00000       27.02598       19.86830        6.69066
       366         1        2.00000       27.02598       19.83682        1.52610
       367         1        2.00000       27.23239        2.79931        7.52914
       368         1        2.00000       27.23239        2.76783        2.36457
       369         1        2.00000       27.33680       10.61100        3.24495
       370         1        2.00000       27.33680       10.64248        8.40951
       371         1        2.00000       27.46043       18.43156        4.11303
       372         1        2.00000       27.46043       18.46304        9.27759
       373         1        2.00000       27.67197        1.38339       10.11742
       374         1        2.00000       27.67197        1.35191        4.95286
       375         1        2.00000       27.78734        9.20073        5.82765
       376         1        2.00000       27.78734        9.16925        0.66309
       377         1        2.00000       27.89119       17.02460        6.69868
       378         1        2.00000       27.89119       16.99312        1.53411
       379         1        2.00000       28.09649       24.86325        7.54084
       380         1        2.00000       28.09649       24.83177        2.37628
       381         1        2.00000       28.22900        7.79172        8.40836
       382         1        2.00000       28.22900        7.76024        3.24380
       383         1        2.00000       28.33197       15.62038        9.28092
       384         1        2.00000       28.33197       15.58890        4.11635
       385         1        2.00000       28.51220       23.45479       10.12550
       386         1        2.00000       28.51220       23.42331        4.96093
       387         1        2.00000       28.66601        6.35429        5.81925
       388         1        2.00000       28.66601        6.32281        0.65469
       389         1        2.00000       28.77050       14.18630        6.69364
       390         1        2.00000       28.77050       14.15482        1.52908
       391         1        2.00000       28.93912       22.01041        7.54710
       392         1        2.00000       28.93912       21.97893        2.38254
       393         1        2.00000       29.11007        4.91000        3.23421
       394         1        2.00000       29.11007        4.94148        8.39878
       395         1        2.00000       29.21952       12.77819        9.27410
       396         1        2.00000       29.21952       12.74671        4.10954
       397         1        2.00000       29.36749       20.60234       10.13472
       398         1        2.00000       29.36749       20.57086        4.97016
       399         1        2.00000       29.54964        3.46744        0.65175
       400         1        2.00000       29.54964        3.49892        5.81631
       401         1        2.00000       29.66358       11.30905        1.52433
       402         1        2.00000       29.66358       11.34053        6.68889
       403         1        2.00000       29.79409       19.13191        2.38953
       404         1        2.00000       29.79409       19.16339        7.55409
       405         1        2.00000       29.98073        2.05411        3.23542
       406         1        2.00000       29.98073        2.08559        8.39999
       407         1        2.00000       30.10508        9.90040        4.10442
       408         1        2.00000       30.10508        9.93188        9.26899
       409         1        2.00000       30.22774       17.72556        4.97330
       410         1        2.00000       30.22774       17.75704       10.13786
       411         1        2.00000       30.41326        0.60961        0.65641
       412         1        2.00000       30.41326        0.64109        5.82097
       413         1        2.00000       30.54906        8.49164        6.68482
       414         1        2.00000       30.54906        8.46016        1.52026
       415         1        2.00000       30.66515       16.31997        7.55522
       416         1        2.00000       30.66515       16.28849        2.39066
       417         1        2.00000       30.84034       24.12376        3.24316
       418         1        2.00000       30.84034       24.15524        8.40772
       419         1        2.00000       30.98895        7.05048        4.10123
       420         1        2.00000       30.98895        7.08196        9.26579
       421         1        2.00000       31.10473       14.91417       10.13634
       422         1        2.00000       31.10473       14.88269        4.97178
       423         1        2.00000       31.26647       22.68264        0.66304
       424         1        2.00000       31.26647       22.71412        5.82760
       425         1        2.00000       31.42668        5.64101        6.68111
       426         1        2.00000       31.42668        5.60953        1.51654
       427         1        2.00000       31.54542       13.47684        7.55117
       428         1        2.00000       31.54542       13.44536        2.38661
       429         1        2.00000       31.69571       21.30424        8.41248
       430         1        2.00000       31.69571       21.27276        3.24792
       431         1        2.00000       31.86426        4.19791        4.09870
       432         1        2.00000       31.86426        4.22939        9.26326
       433         1        2.00000       31.98820       12.06935       10.13168
       434         1        2.00000       31.98820       12.03787        4.96712
       435         1        2.00000       32.12736       19.83334        0.66764
       436         1        2.00000       32.12736       19.86482        5.83221
       437         1        2.00000       32.29911        2.75487        1.51780
       438         1        2.00000       32.29911        2.78635        6.68237
       439         1        2.00000       32.42954       10.59879        2.38313
       440         1        2.00000       32.42954       10.63027        7.54769
       441         1        2.00000       32.56021       18.42613        3.25060
       442         1        2.00000       32.56021       18.45761        8.41516
       443         1        2.00000       32.73099        1.37452        9.26665
       444         1        2.00000       32.73099        1.34304        4.10209
       445         1        2.00000       32.86983        9.22174       10.12832
       446         1        2.00000       32.86983        9.19026        4.96375
       447         1        2.00000       32.99642       17.01957        5.83243
       448         1        2.00000       32.99642       16.98809        0.66787
       449         1        2.00000       33.16232       24.82642        1.52261
       450         1        2.00000       33.16232       24.85790        6.68717
       451         1        2.00000       33.30957        7.74947        2.38047
       452         1        2.00000       33.30957        7.78095        7.54503
       453         1        2.00000       33.43471       15.58150        3.24910
       454         1        2.00000       33.43471       15.61298        8.41366
       455         1        2.00000       33.59261       23.44727        9.27205
       456         1        2.00000       33.59261       23.41579        4.10749
       457         1        2.00000       33.74722        6.33959        4.96227
       458         1        2.00000       33.74722        6.37107       10.12683
       459         1        2.00000       33.87421       14.17485        5.82979
       460         1        2.00000       33.87421       14.14338        0.66523
       461         1        2.00000       34.02321       21.97487        1.52701
       462         1        2.00000       34.02321       22.00635        6.69157
       463         1        2.00000       34.18319        4.89776        2.37996
       464         1        2.00000       34.18319        4.92924        7.54453
       465         1        2.00000       34.31418       12.73636        3.24565
       466         1        2.00000       34.31418       12.76783        8.41021
       467         1        2.00000       34.45582       20.56607        4.11051
       468         1        2.00000       34.45582       20.59755        9.27507
       469         1        2.00000       34.61804        3.51815       10.12789
       470         1        2.00000       34.61804        3.48667        4.96333
       471         1        2.00000       34.75424       11.29716        0.66192
       472         1        2.00000       34.75424       11.32864        5.82648
       473         1        2.00000       34.89011       19.12664        1.52878
       474         1        2.00000       34.89011       19.15812        6.69335
       475         1        2.00000       35.05153        2.07556        7.54735
       476         1        2.00000       35.05153        2.04408        2.38278
       477         1        2.00000       35.19349        9.88897        3.24298
       478         1        2.00000       35.19349        9.92045        8.40755
       479         1        2.00000       35.32600       17.71930        4.11068
       480         1        2.00000       35.32600       17.75078        9.27524
       481         1        2.00000       35.48382        0.63307        4.96713
       482         1        2.00000       35.48382        0.66455       10.13169
       483         1        2.00000       35.63170        8.48009        5.82451
       484         1        2.00000       35.63170        8.44861        0.65995
       485         1        2.00000       35.76358       16.31221        6.69197
       486         1        2.00000       35.76358       16.28073        1.52741
       487         1        2.00000       35.91627       24.14890        7.55145
       488         1        2.00000       35.91627       24.11742        2.38689
       489         1        2.00000       36.06872        7.07059        8.40666
       490         1        2.00000       36.06872        7.03911        3.24210
       491         1        2.00000       36.20219       14.90517        9.27289
       492         1        2.00000       36.20219       14.87369        4.10833
       493         1        2.00000       36.34888       22.73899       10.13540
       494         1        2.00000       36.34888       22.70751        4.97084
       495         1        2.00000       36.50437        5.59756        0.66032
       496         1        2.00000       36.50437        5.62904        5.82488
       497         1        2.00000       36.64120       13.43504        1.52453
       498         1        2.00000       36.64120       13.46652        6.68909
       499         1        2.00000       36.78244       21.26690        2.38952
       500         1        2.00000       36.78244       21.29838        7.55408
       501         1        2.00000       36.93882        4.21857        8.40823
       502         1        2.00000       36.93882        4.18709        3.24367
       503         1        2.00000       37.08006       12.05903        9.26994
       504         1        2.00000       37.08006       12.02755        4.10537
       505         1        2.00000       37.21753       19.88988       10.13667
       506         1        2.00000       37.21753       19.85840        4.97211
       507         1        2.00000       37.37247        2.74482        0.66299
       508         1        2.00000       37.37247        2.77630        5.82755
       509         1        2.00000       37.51835       10.58811        1.52203
       510         1        2.00000       37.51835       10.61959        6.68659
       511         1        2.00000       37.65399       18.41899        2.38948
       512         1        2.00000       37.65399       18.45047        7.55404
       513         1        2.00000       37.80572        1.36549        8.41169
       514         1        2.00000       37.80572        1.33401        3.24713
       515         1        2.00000       37.95560        9.21111        9.26829
       516         1        2.00000       37.95560        9.17963        4.10373
       517         1        2.00000       38.09148       17.04298       10.13537
       518         1        2.00000       38.09148       17.01150        4.97081
       519         1        2.00000       38.23896       24.81836        0.66662
       520         1        2.00000       38.23896       24.84984        5.83118
       521         1        2.00000       38.39173        7.73907        1.52146
       522         1        2.00000       38.39173        7.77055        6.68602
       523         1        2.00000       38.52985       15.57278        2.38717
       524         1        2.00000       38.52985       15.60426        7.55174
       525         1        2.00000       38.67277       23.43967        8.41491
       526         1        2.00000       38.67277       23.40819        3.25035
       527         1        2.00000       38.82667        6.36086        9.26899
       528         1        2.00000       38.82667        6.32938        4.10442
       529         1        2.00000       38.96847       14.19707       10.13252
       530         1        2.00000       38.96847       14.16559        4.96796
       531         1        2.00000       39.10746       21.96714        0.66898
       532         1        2.00000       39.10746       21.99862        5.83354
       533         1        2.00000       39.26063        4.88765        1.52343
       534         1        2.00000       39.26063        4.91913        6.68799
       535         1        2.00000       39.40684       12.72682        2.38424
       536         1        2.00000       39.40684       12.75830        7.54880
       537         1        2.00000       39.54336       20.58970        8.41605
       538         1        2.00000       39.54336       20.55822        3.25148
       539         1        2.00000       39.69396        3.50850        9.27197
       540         1        2.00000       39.69396        3.47702        4.10741
       541         1        2.00000       39.84441       11.35071       10.12995
       542         1        2.00000       39.84441       11.31923        4.96539
       543         1        2.00000       39.98045       19.11841        0.66878
       544         1        2.00000       39.98045       19.14988        5.83334
       545         1        2.00000       40.12729        2.03468        1.52705
       546         1        2.00000       40.12729        2.06616        6.69161
       547         1        2.00000       40.28102        9.87969        2.38251
       548         1        2.00000       40.28102        9.91117        7.54707
       549         1        2.00000       40.41858       17.74210        8.41462
       550         1        2.00000       40.41858       17.71062        3.25006
       551         1        2.00000       40.56094        0.65537        9.27571
       552         1        2.00000       40.56094        0.62389        4.11115
       553         1        2.00000       40.71619        8.50252       10.12941
       554         1        2.00000       40.71619        8.47104        4.96485
       555         1        2.00000       40.85735       16.27180        0.66634
       556         1        2.00000       40.85735       16.30328        5.83090
       557         1        2.00000       40.99531       24.10831        1.53029
       558         1        2.00000       40.99531       24.13979        6.69485
       559         1        2.00000       41.15016        7.03023        2.38335
       560         1        2.00000       41.15016        7.06171        7.54792
       561         1        2.00000       41.29613       14.89623        8.41152
       562         1        2.00000       41.29613       14.86475        3.24696
       563         1        2.00000       41.43088       22.72980        9.27801
       564         1        2.00000       41.43088       22.69832        4.11345
       565         1        2.00000       41.58309        5.65165       10.13170
       566         1        2.00000       41.58309        5.62017        4.96714
       567         1        2.00000       41.73466       13.42630        0.66305
       568         1        2.00000       41.73466       13.45778        5.82761
       569         1        2.00000       41.86774       21.25744        1.53139
       570         1        2.00000       41.86774       21.28892        6.69595
       571         1        2.00000       42.01570        4.17798        2.38689
       572         1        2.00000       42.01570        4.20946        7.55145
       573         1        2.00000       42.17199       12.05069        8.40848
       574         1        2.00000       42.17199       12.01921        3.24391
       575         1        2.00000       42.30579       19.88023        9.27772
       576         1        2.00000       42.30579       19.84875        4.11316
       577         1        2.00000       42.44831        2.79833       10.13597
       578         1        2.00000       42.44831        2.76685        4.97141
       579         1        2.00000       42.60797       10.58030        0.66081
       580         1        2.00000       42.60797       10.61177        5.82537
       581         1        2.00000       42.74496       18.40929        1.52982
       582         1        2.00000       42.74496       18.44077        6.69438
       583         1        2.00000       42.88180        1.32411        2.39128
       584         1        2.00000       42.88180        1.35559        7.55584
       585         1        2.00000       43.04234        9.20367        8.40762
       586         1        2.00000       43.04234        9.17219        3.24306
       587         1        2.00000       43.18470       17.03343        9.27505
       588         1        2.00000       43.18470       17.00195        4.11049
       589         1        2.00000       43.31649       24.87092       10.13976
       590         1        2.00000       43.31649       24.83944        4.97520
       591         1        2.00000       43.47502        7.73176        0.66161
       592         1        2.00000       43.47502        7.76324        5.82617
       593         1        2.00000       43.62443       15.56369        1.52625
       594         1        2.00000       43.62443       15.59517        6.69081
       595         1        2.00000       43.75262       23.39741        2.39383
       596         1        2.00000       43.75262       23.42889        7.55839
       597         1        2.00000       43.90627        6.35338        8.41014
       598         1        2.00000       43.90627        6.32190        3.24558
       599         1        2.00000       44.06344       14.18873        9.27104
       600         1        2.00000       44.06344       14.15725        4.10648
       601         1        2.00000       44.19035       21.98757        4.97630
       602         1        2.00000       44.19035       22.01905       10.14087
       603         1        2.00000       44.33712        4.91104        5.83034
       604         1        2.00000       44.33712        4.87956        0.66577
       605         1        2.00000       44.50150       12.71937        1.52237
       606         1        2.00000       44.50150       12.75085        6.68693
       607         1        2.00000       44.62985       20.57848        7.55808
       608         1        2.00000       44.62985       20.54701        2.39352
       609         1        2.00000       44.76853        3.46783        3.25094
       610         1        2.00000       44.76853        3.49931        8.41550
       611         1        2.00000       44.93715       11.34421        9.26778
       612         1        2.00000       44.93715       11.31273        4.10321
       613         1        2.00000       45.07030       19.13887        4.97456
       614         1        2.00000       45.07030       19.17035       10.13912
       615         1        2.00000       45.20089        2.05583        5.83591
       616         1        2.00000       45.20089        2.02435        0.67135
       617         1        2.00000       45.37040        9.90554        6.68505
       618         1        2.00000       45.37040        9.87406        1.52049
       619         1        2.00000       45.51180       17.73157        7.55522
       620         1        2.00000       45.51180       17.70009        2.39066
       621         1        2.00000       45.63574        0.61235        3.25595
       622         1        2.00000       45.63574        0.64383        8.42051
       623         1        2.00000       45.80173        8.49709        9.26824
       624         1        2.00000       45.80173        8.46561        4.10368
       625         1        2.00000       45.95337       16.29355        4.97072
       626         1        2.00000       45.95337       16.32503       10.13528
       627         1        2.00000       46.07260       24.12732        5.83935
       628         1        2.00000       46.07260       24.09584        0.67479
       629         1        2.00000       46.23089        7.05587        6.68787
       630         1        2.00000       46.23089        7.02439        1.52331
       631         1        2.00000       46.39391       14.88782        7.55033
       632         1        2.00000       46.39391       14.85634        2.38577
       633         1        2.00000       46.51129       22.71705        8.42165
       634         1        2.00000       46.51129       22.68557        3.25708
       635         1        2.00000       46.65853        5.61349        4.10822
       636         1        2.00000       46.65853        5.64497        9.27279
       637         1        2.00000       46.83268       13.48241       10.12989
       638         1        2.00000       46.83268       13.45093        4.96532
       639         1        2.00000       46.95190       21.27634        5.83861
       640         1        2.00000       46.95190       21.24486        0.67405
       641         1        2.00000       47.08698        4.20114        6.69437
       642         1        2.00000       47.08698        4.16966        1.52981
       643         1        2.00000       47.26970       12.04528        7.54564
       644         1        2.00000       47.26970       12.01380        2.38108
       645         1        2.00000       47.39500       19.86780        8.41992
       646         1        2.00000       47.39500       19.83632        3.25536
       647         1        2.00000       47.51815        2.78765        9.28045
       648         1        2.00000       47.51815        2.75617        4.11589
       649         1        2.00000       47.70214       10.60761        4.96169
       650         1        2.00000       47.70214       10.63909       10.12625
       651         1        2.00000       47.83794       18.42918        5.83560
       652         1        2.00000       47.83794       18.39770        0.67104
       653         1        2.00000       47.95116        1.34310        6.70105
       654         1        2.00000       47.95116        1.31162        1.53649
       655         1        2.00000       48.13027        9.20053        7.54435
       656         1        2.00000       48.13027        9.16905        2.37979
       657         1        2.00000       48.28264       17.02296        8.41630
       658         1        2.00000       48.28264       16.99148        3.25173
       659         1        2.00000       48.38977       24.85681        9.28578
       660         1        2.00000       48.38977       24.82533        4.12122
       661         1        2.00000       48.55711        7.75929        4.96497
       662         1        2.00000       48.55711        7.79077       10.12954
       663         1        2.00000       48.72630       15.58592        5.83101
       664         1        2.00000       48.72630       15.55444        0.66645
       665         1        2.00000       48.83078       23.41416        6.70343
       666         1        2.00000       48.83078       23.38268        1.53886
       667         1        2.00000       48.98203        6.34794        7.55017
       668         1        2.00000       48.98203        6.31646        2.38560
       669         1        2.00000       49.16731       14.18185        8.40878
       670         1        2.00000       49.16731       14.15037        3.24421
       671         1        2.00000       49.27292       22.00530        9.28364
       672         1        2.00000       49.27292       21.97382        4.11908
       673         1        2.00000       49.40367        4.93502       10.13620
       674         1        2.00000       49.40367        4.90354        4.97164
       675         1        2.00000       49.60384       12.71460        0.65834
       676         1        2.00000       49.60384       12.74608        5.82290
       677         1        2.00000       49.71626       20.56593        6.70004
       678         1        2.00000       49.71626       20.53445        1.53548
       679         1        2.00000       49.83052        3.48921        7.55918
       680         1        2.00000       49.83052        3.45773        2.39462
       681         1        2.00000       50.04021       11.30940        3.23827
       682         1        2.00000       50.04021       11.34088        8.40284
       683         1        2.00000       50.16560       19.12664        4.11711
       684         1        2.00000       50.16560       19.15812        9.28167
       685         1        2.00000       50.26457        2.07328       10.14659
       686         1        2.00000       50.26457        2.04180        4.98203
       687         1        2.00000       50.46522        9.90323        5.81926
       688         1        2.00000       50.46522        9.87175        0.65470
       689         1        2.00000       50.60902       17.72091        6.69730
       690         1        2.00000       50.60902       17.68943        1.53274
       691         1        2.00000       50.69902        0.62900        7.56671
       692         1        2.00000       50.69902        0.59752        2.40215
       693         1        2.00000       50.88269        8.49596        8.40415
       694         1        2.00000       50.88269        8.46448        3.23959
       695         1        2.00000       51.05876       16.28439        4.11489
       696         1        2.00000       51.05876       16.31587        9.27945
       697         1        2.00000       51.14700       24.14297       10.15253
       698         1        2.00000       51.14700       24.11149        4.98797
       699         1        2.00000       51.30609        7.05058        5.82685
       700         1        2.00000       51.30609        7.01910        0.66228
       701         1        2.00000       51.50658       14.87854        6.69004
       702         1        2.00000       51.50658       14.84706        1.52548
       703         1        2.00000       51.59578       22.67018        2.40096
       704         1        2.00000       51.59578       22.70166        7.56553
       705         1        2.00000       51.72509        5.63483        8.41442
       706         1        2.00000       51.72509        5.60335        3.24985
       707         1        2.00000       51.94512       13.44454        4.10044
       708         1        2.00000       51.94512       13.47602        9.26500
       709         1        2.00000       52.03880       21.26539        4.97936
       710         1        2.00000       52.03880       21.29687       10.14392
       711         1        2.00000       52.13856        4.15879        0.66968
       712         1        2.00000       52.13856        4.19027        5.83424
       713         1        2.00000       52.37789       12.01136        1.50991
       714         1        2.00000       52.37789       12.04284        6.67447
       715         1        2.00000       52.48382       19.86098        7.55897
       716         1        2.00000       52.48382       19.82950        2.39440
       717         1        2.00000       52.56597        2.74462        3.25958
       718         1        2.00000       52.56597        2.77610        8.42415
       719         1        2.00000       52.81394       10.60597        4.09648
       720         1        2.00000       52.81394       10.63745        9.26104
       721         1        2.00000       52.94413       18.42008        4.98448
       722         1        2.00000       52.94413       18.45156       10.14905
       723         1        2.00000       53.01219        1.32486        5.85175
       724         1        2.00000       53.01219        1.29338        0.68719
       725         1        2.00000       53.21908        9.19196        6.67841
       726         1        2.00000       53.21908        9.16048        1.51385
       727         1        2.00000       53.37818       17.01464        7.56263
       728         1        2.00000       53.37818       16.98316        2.39807
       729         1        2.00000       53.44247       24.81166        3.26836
       730         1        2.00000       53.44247       24.84314        8.43292
       731         1        2.00000       53.61918        7.75653        4.09131
       732         1        2.00000       53.61918        7.78801        9.25588
       733         1        2.00000       53.84506       15.57804        4.97610
       734         1        2.00000       53.84506       15.60952       10.14066
       735         1        2.00000       53.91936       23.37320        0.69030
       736         1        2.00000       53.91936       23.40468        5.85486
       737         1        2.00000       54.04266        6.29790        1.53397
       738         1        2.00000       54.04266        6.32938        6.69853
       739         1        2.00000       54.29568       14.16554        7.55251
       740         1        2.00000       54.29568       14.13406        2.38795
       741         1        2.00000       54.37230       21.96239        3.26735
       742         1        2.00000       54.37230       21.99387        8.43191
       743         1        2.00000       54.46646        4.88200        4.11676
       744         1        2.00000       54.46646        4.91348        9.28132
       745         1        2.00000       54.74446       12.74691        4.93172
       746         1        2.00000       54.74446       12.77839       10.09629
       747         1        2.00000       54.81652       20.54473        0.65900
       748         1        2.00000       54.81652       20.57621        5.82356
       749         1        2.00000       54.86264        3.44602        1.52087
       750         1        2.00000       54.86264        3.47750        6.68543
       751         1        2.00000       55.13808       11.29668        2.35718
       752         1        2.00000       55.13808       11.32815        7.52174
       753         1        2.00000       55.23680       19.15937        8.42749
       754         1        2.00000       55.23680       19.12789        3.26293
       755         1        2.00000       55.28692        2.02845        4.12946
       756         1        2.00000       55.28692        2.05993        9.29402
       757         1        2.00000       55.57517        9.88681        4.97857
       758         1        2.00000       55.57517        9.91829       10.14313
       759         1        2.00000       55.72986       17.71831        5.88211
       760         1        2.00000       55.72986       17.68683        0.71754
       761         1        2.00000       55.77614        0.59111        1.58342
       762         1        2.00000       55.77614        0.62259        6.74799
       763         1        2.00000       55.97759        8.43293        2.34430
       764         1        2.00000       55.97759        8.46441        7.50886
       765         1        2.00000       56.14301       16.30725        8.40058
       766         1        2.00000       56.14301       16.27577        3.23602
       767         1        2.00000       56.18088       24.14472        9.27791
       768         1        2.00000       56.18088       24.11324        4.11335
       769         1        2.00000       56.29410        7.02535        4.94740
       770         1        2.00000       56.29410        7.05683       10.11197
       771         1        2.00000       56.63023       14.88993        5.88054
       772         1        2.00000       56.63023       14.85845        0.71597
       773         1        2.00000       56.70645       22.68782        1.59781
       774         1        2.00000       56.70645       22.71930        6.76237
       775         1        2.00000       56.78780        5.53051        2.41594
       776         1        2.00000       56.78780        5.56199        7.58050
       777         1        2.00000       57.18998       13.38484        3.13483
       778         1        2.00000       57.18998       13.41632        8.29939
       779         1        2.00000       57.23610       21.26659        9.20742
       780         1        2.00000       57.23610       21.23511        4.04286
       781         1        2.00000       57.25820        4.12743        4.91377
       782         1        2.00000       57.25820        4.15891       10.07833
       783         1        2.00000       57.52291       12.01070        0.59668
       784         1        2.00000       57.52291       12.04218        5.76125
       785         1        2.00000       57.54989       19.89472        6.67405
       786         1        2.00000       57.54989       19.86324        1.50949
       787         1        2.00000       57.56807        2.76953        2.39411
       788         1        2.00000       57.56807        2.80101        7.55867
       789         1        2.00000       57.76896       10.56331        3.25215
       790         1        2.00000       57.76896       10.59479        8.41671
       791         1        2.00000       57.88834       18.43727        9.31909
       792         1        2.00000       57.88834       18.40579        4.15453
       793         1        2.00000       57.93782        1.35489       10.20226
       794         1        2.00000       57.93782        1.32341        5.03770
       795         1        2.00000       58.47196        9.06205        5.58780
       796         1        2.00000       58.47196        9.03057        0.42324
       797         1        2.00000       58.65907        7.46168        3.22155
       798         1        2.00000       58.65907        7.49316        8.38611
       799         1        2.00000       58.68302       24.75273        2.29441
       800         1        2.00000       58.68302       24.78421        7.45897
       801         1        2.00000       58.70335       16.88483        1.39255
       802         1        2.00000       58.70335       16.91631        6.55711
       803         1        2.00000       58.76757       15.45761        4.13640
       804         1        2.00000       58.76757       15.48909        9.30096
       805         1        2.00000       58.78670       23.39390       10.17530
       806         1        2.00000       58.78670       23.36242        5.01074
       807         1        2.00000       58.85484        6.23453        0.65677
       808         1        2.00000       58.85484        6.26601        5.82133
       809         1        2.00000       59.90910       12.35258        8.98572
       810         1        2.00000       59.90910       12.32110        3.82116
       811         1        2.00000       59.91695       20.25206        4.74689
       812         1        2.00000       59.91695       20.28354        9.91146
       813         1        2.00000       59.93608        3.16724        0.49332
       814         1        2.00000       59.93608        3.19872        5.65788
       815         1        2.00000       60.10334        2.10210        3.00620
       816         1        2.00000       60.10334        2.13358        8.17076
       817         1        2.00000       60.10831       19.18462        2.10141
       818         1        2.00000       60.10831       19.21610        7.26597
       819         1        2.00000       60.14146       11.37234        1.19772
       820         1        2.00000       60.14146       11.40382        6.36229
       821         1        2.00000       60.75478        5.13916        2.93413
       822         1        2.00000       60.75478        5.17064        8.09870
       823         1        2.00000       60.83653       22.24051        7.14174
       824         1        2.00000       60.83653       22.20903        1.97718
       825         1        2.00000       60.96392       14.40642        1.09018
       826         1        2.00000       60.96392       14.43790        6.25474
       827         1        2.00000       61.36009        6.72629        0.50782
       828         1        2.00000       61.36009        6.75777        5.67238
       829         1        2.00000       61.38972        8.15489        8.16684
       830         1        2.00000       61.38972        8.12341        3.00227
       831         1        2.00000       61.43136       23.90709        9.87355
       832         1        2.00000       61.43136       23.87561        4.70899
       833         1        2.00000       61.47451       16.04380        3.81148
       834         1        2.00000       61.47451       16.07528        8.97604
       835         1        2.00000       61.60911        0.14515        2.03711
       836         1        2.00000       61.60911        0.17663        7.20167
       837         1        2.00000       61.67276       17.25192        1.13937
       838         1        2.00000       61.67276       17.28340        6.30394
       839         1        2.00000       62.02570        9.61534        5.61277
       840         1        2.00000       62.02570        9.58386        0.44821
       841         1        2.00000       62.31331        1.79150       10.00073
       842         1        2.00000       62.31331        1.76002        4.83617
       843         1        2.00000       62.33420       10.96956        8.20056
       844         1        2.00000       62.33420       10.93808        3.03600
       845         1        2.00000       62.36943       18.86665        3.92796
       846         1        2.00000       62.36943       18.89813        9.09252
       847         1        2.00000       62.70988        3.12315        2.19208
       848         1        2.00000       62.70988        3.15463        7.35664
       849         1        2.00000       62.77202       20.20448        1.28330
       850         1        2.00000       62.77202       20.23596        6.44786
       851         1        2.00000       62.84872       12.40647        0.38907
       852         1        2.00000       62.84872       12.43795        5.55363
       853         1        2.00000       63.00021        4.53972        4.81344
       854         1        2.00000       63.00021        4.57120        9.97801
       855         1        2.00000       63.08957       21.63081        3.90810
       856         1        2.00000       63.08957       21.66229        9.07266
       857         1        2.00000       63.14441       13.80466        8.18749
       858         1        2.00000       63.14441       13.77318        3.02293
       859         1        2.00000       63.48719        6.01473        7.38842
       860         1        2.00000       63.48719        5.98325        2.22386
       861         1        2.00000       63.62506       23.03502        1.31603
       862         1        2.00000       63.62506       23.06650        6.48060
       863         1        2.00000       63.72123       15.25105        5.58796
       864         1        2.00000       63.72123       15.21957        0.42340
       865         1        2.00000       63.92620        7.42343        4.74762
       866         1        2.00000       63.92620        7.45491        9.91218
       867         1        2.00000       64.09578       24.49642        3.89050
       868         1        2.00000       64.09578       24.52790        9.05506
       869         1        2.00000       64.15896       16.65722        2.99960
       870         1        2.00000       64.15896       16.68870        8.16416
       871         1        2.00000       64.28330        8.87064        7.34555
       872         1        2.00000       64.28330        8.83916        2.18098
       873         1        2.00000       64.50541        0.97254        1.35184
       874         1        2.00000       64.50541        1.00402        6.51641
       875         1        2.00000       64.58732       18.09777        5.62159
       876         1        2.00000       64.58732       18.06629        0.45702
       877         1        2.00000       64.73577       10.31511        9.91596
       878         1        2.00000       64.73577       10.28363        4.75140
       879         1        2.00000       64.98622        2.42423        3.92404
       880         1        2.00000       64.98622        2.45571        9.08861
       881         1        2.00000       65.07270       19.50768        3.03231
       882         1        2.00000       65.07270       19.53916        8.19687
       883         1        2.00000       65.14876       11.71764        7.32747
       884         1        2.00000       65.14876       11.68616        2.16291
       885         1        2.00000       65.39737        3.84882        1.32212
       886         1        2.00000       65.39737        3.88030        6.48668
       887         1        2.00000       65.50194       20.92171        0.43646
       888         1        2.00000       65.50194       20.95319        5.60102
       889         1        2.00000       65.59058       13.12645        4.72567
       890         1        2.00000       65.59058       13.15793        9.89023
       891         1        2.00000       65.79603        5.27338        3.91859
       892         1        2.00000       65.79603        5.30486        9.08315
       893         1        2.00000       65.92646       22.34405        3.04402
       894         1        2.00000       65.92646       22.37553        8.20859
       895         1        2.00000       66.01358       14.54628        7.33069
       896         1        2.00000       66.01358       14.51480        2.16613
       897         1        2.00000       66.21927        6.73392        6.48760
       898         1        2.00000       66.21927        6.70245        1.32304
       899         1        2.00000       66.38469       23.79757        5.62618
       900         1        2.00000       66.38469       23.76609        0.46162
       901         1        2.00000       66.48094       15.96539        4.74204
       902         1        2.00000       66.48094       15.99687        9.90660
       903         1        2.00000       66.65188        8.13826        3.89534
       904         1        2.00000       66.65188        8.16974        9.05990
       905         1        2.00000       66.83820        0.27608        3.04994
       906         1        2.00000       66.83820        0.30756        8.21451
       907         1        2.00000       66.92996       17.39603        7.33251
       908         1        2.00000       66.92996       17.36455        2.16795
       909         1        2.00000       67.06007        9.54816        1.30977
       910         1        2.00000       67.06007        9.57964        6.47434
       911         1        2.00000       67.26648        1.69076        0.47130
       912         1        2.00000       67.26648        1.72224        5.63586
       913         1        2.00000       67.37089       18.83694        9.92006
       914         1        2.00000       67.37089       18.80546        4.75550
       915         1        2.00000       67.49452       11.01638        9.05197
       916         1        2.00000       67.49452       10.98490        3.88741
       917         1        2.00000       67.70606        3.13816        3.04758
       918         1        2.00000       67.70606        3.16964        8.21214
       919         1        2.00000       67.82144       20.21573        2.17278
       920         1        2.00000       67.82144       20.24721        7.33735
       921         1        2.00000       67.92529       12.42334        6.46632
       922         1        2.00000       67.92529       12.39186        1.30176
       923         1        2.00000       68.13058        4.55321        0.45960
       924         1        2.00000       68.13058        4.58469        5.62417
       925         1        2.00000       68.26309       21.68771        9.92121
       926         1        2.00000       68.26309       21.65623        4.75664
       927         1        2.00000       68.36606       13.82756        3.88408
       928         1        2.00000       68.36606       13.85904        9.04864
       929         1        2.00000       68.54629        5.99316        3.03950
       930         1        2.00000       68.54629        6.02464        8.20406
       931         1        2.00000       68.70011       23.09366        7.34574
       932         1        2.00000       68.70011       23.06218        2.18118
       933         1        2.00000       68.80459       15.26164        6.47136
       934         1        2.00000       68.80459       15.23016        1.30680
       935         1        2.00000       68.97322        7.40603        0.45335
       936         1        2.00000       68.97322        7.43751        5.61791
       937         1        2.00000       69.14416       24.50647        4.76622
       938         1        2.00000       69.14416       24.53795        9.93078
       939         1        2.00000       69.25362       16.70124        9.05547
       940         1        2.00000       69.25362       16.66976        3.89091
       941         1        2.00000       69.40158        8.84560        3.03029
       942         1        2.00000       69.40158        8.87708        8.19485
       943         1        2.00000       69.58374        1.02263        7.34869
       944         1        2.00000       69.58374        0.99115        2.18412
       945         1        2.00000       69.69768       18.07594        1.31154
       946         1        2.00000       69.69768       18.10742        6.47610
       947         1        2.00000       69.82819       10.25308        0.44635
       948         1        2.00000       69.82819       10.28456        5.61092
       949         1        2.00000       70.01483        2.46744        9.92957
       950         1        2.00000       70.01483        2.43596        4.76501
       951         1        2.00000       70.13917       19.54754        9.06058
       952         1        2.00000       70.13917       19.51606        3.89602
       953         1        2.00000       70.26184       11.72239        8.19170
       954         1        2.00000       70.26184       11.69091        3.02714
       955         1        2.00000       70.44735        3.84898        2.17948
       956         1        2.00000       70.44735        3.88046        7.34404
       957         1        2.00000       70.58315       20.92482        1.31561
       958         1        2.00000       70.58315       20.95630        6.48017
       959         1        2.00000       70.69925       13.12798        5.60979
       960         1        2.00000       70.69925       13.09650        0.44523
       961         1        2.00000       70.87444        5.32418        9.92184
       962         1        2.00000       70.87444        5.29270        4.75727
       963         1        2.00000       71.02304       22.39747        9.06377
       964         1        2.00000       71.02304       22.36599        3.89920
       965         1        2.00000       71.13882       14.56525        8.19323
       966         1        2.00000       71.13882       14.53377        3.02866
       967         1        2.00000       71.30056        6.70232        2.17283
       968         1        2.00000       71.30056        6.73380        7.33740
       969         1        2.00000       71.46078       23.80693        6.48389
       970         1        2.00000       71.46078       23.77545        1.31933
       971         1        2.00000       71.57952       15.93963        0.44927
       972         1        2.00000       71.57952       15.97111        5.61383
       973         1        2.00000       71.72981        8.14370        4.75252
       974         1        2.00000       71.72981        8.17518        9.91709
       975         1        2.00000       71.89835        0.32364        9.06631
       976         1        2.00000       71.89835        0.29216        3.90174
       977         1        2.00000       72.02230       17.41008        8.19789
       978         1        2.00000       72.02230       17.37860        3.03332
       979         1        2.00000       72.16145        9.55165        2.16824
       980         1        2.00000       72.16145        9.58313        7.33280
       981         1        2.00000       72.33320        1.70373        1.31807
       982         1        2.00000       72.33320        1.73521        6.48263
       983         1        2.00000       72.46363       18.78619        0.45276
       984         1        2.00000       72.46363       18.81767        5.61732
       985         1        2.00000       72.59430       10.99031        4.74985
       986         1        2.00000       72.59430       11.02179        9.91441
       987         1        2.00000       72.76509        3.17852        9.06292
       988         1        2.00000       72.76509        3.14704        3.89836
       989         1        2.00000       72.90393       20.25769        8.20125
       990         1        2.00000       72.90393       20.22621        3.03669
       991         1        2.00000       73.03051       12.42837        7.33257
       992         1        2.00000       73.03051       12.39689        2.16801
       993         1        2.00000       73.19641        4.55857        1.31328
       994         1        2.00000       73.19641        4.59005        6.47784
       995         1        2.00000       73.34366       21.63552        0.45541
       996         1        2.00000       73.34366       21.66700        5.61997
       997         1        2.00000       73.46881       13.86645        9.91591
       998         1        2.00000       73.46881       13.83497        4.75135
       999         1        2.00000       73.62670        6.03216        9.05751
      1000         1        2.00000       73.62670        6.00068        3.89294
      1001         1        2.00000       73.78131       23.10835        8.20273
      1002         1        2.00000       73.78131       23.07688        3.03817
      1003         1        2.00000       73.90830       15.24161        2.17066
      1004         1        2.00000       73.90830       15.27309        7.33522
      1005         1        2.00000       74.05731        7.41012        1.30888
      1006         1        2.00000       74.05731        7.44160        6.47344
      1007         1        2.00000       74.21728       24.48722        0.45592
      1008         1        2.00000       74.21728       24.51870        5.62048
      1009         1        2.00000       74.34828       16.71156        9.91936
      1010         1        2.00000       74.34828       16.68008        4.75480
      1011         1        2.00000       74.48992        8.88187        9.05450
      1012         1        2.00000       74.48992        8.85039        3.88994
      1013         1        2.00000       74.65213        1.03488        8.20168
      1014         1        2.00000       74.65213        1.00340        3.03711
      1015         1        2.00000       74.78833       18.11930        7.33852
      1016         1        2.00000       74.78833       18.08783        2.17396
      1017         1        2.00000       74.92421       10.25832        1.30709
      1018         1        2.00000       74.92421       10.28980        6.47165
      1019         1        2.00000       75.08562        2.41451        0.45309
      1020         1        2.00000       75.08562        2.44599        5.61765
      1021         1        2.00000       75.22758       19.55897        9.92201
      1022         1        2.00000       75.22758       19.52749        4.75745
      1023         1        2.00000       75.36010       11.72864        9.05433
      1024         1        2.00000       75.36010       11.69716        3.88976
      1025         1        2.00000       75.51791        3.88848        8.19788
      1026         1        2.00000       75.51791        3.85700        3.03331
      1027         1        2.00000       75.66580       20.96785        7.34050
      1028         1        2.00000       75.66580       20.93638        2.17593
      1029         1        2.00000       75.79767       13.13573        6.47304
      1030         1        2.00000       75.79767       13.10425        1.30847
      1031         1        2.00000       75.95036        5.26756        0.44900
      1032         1        2.00000       75.95036        5.29904        5.61356
      1033         1        2.00000       76.10281       22.37736        4.75835
      1034         1        2.00000       76.10281       22.40884        9.92291
      1035         1        2.00000       76.23628       14.54277        3.89212
      1036         1        2.00000       76.23628       14.57425        9.05668
      1037         1        2.00000       76.38297        6.74044        8.19417
      1038         1        2.00000       76.38297        6.70896        3.02960
      1039         1        2.00000       76.53846       23.81888        7.34012
      1040         1        2.00000       76.53846       23.78740        2.17556
      1041         1        2.00000       76.67530       15.98142        6.47592
      1042         1        2.00000       76.67530       15.94994        1.31135
      1043         1        2.00000       76.81654        8.14956        5.61093
      1044         1        2.00000       76.81654        8.11808        0.44636
      1045         1        2.00000       76.97291        0.30299        4.75678
      1046         1        2.00000       76.97291        0.33446        9.92134
      1047         1        2.00000       77.11415       17.38891        3.89507
      1048         1        2.00000       77.11415       17.42039        9.05963
      1049         1        2.00000       77.25163        9.58954        8.19290
      1050         1        2.00000       77.25163        9.55806        3.02833
      1051         1        2.00000       77.40656        1.74525        7.33746
      1052         1        2.00000       77.40656        1.71377        2.17290
      1053         1        2.00000       77.55244       18.82835        6.47842
      1054         1        2.00000       77.55244       18.79687        1.31385
      1055         1        2.00000       77.68808       10.99748        5.61097
      1056         1        2.00000       77.68808       10.96600        0.44640
      1057         1        2.00000       77.83981        3.15606        4.75332
      1058         1        2.00000       77.83981        3.18754        9.91788
      1059         1        2.00000       77.98970       20.23684        3.89671
      1060         1        2.00000       77.98970       20.26832        9.06128
      1061         1        2.00000       78.12557       12.43644        8.19420
      1062         1        2.00000       78.12557       12.40496        3.02964
      1063         1        2.00000       78.27306        4.59811        7.33382
      1064         1        2.00000       78.27306        4.56663        2.16926
      1065         1        2.00000       78.42583       21.67739        6.47899
      1066         1        2.00000       78.42583       21.64591        1.31443
      1067         1        2.00000       78.56395       13.84368        5.61326
      1068         1        2.00000       78.56395       13.81220        0.44870
      1069         1        2.00000       78.70687        6.00827        4.75009
      1070         1        2.00000       78.70687        6.03975        9.91465
      1071         1        2.00000       78.86076       23.08709        3.89603
      1072         1        2.00000       78.86076       23.11857        9.06058
      1073         1        2.00000       79.00256       15.28236        8.19705
      1074         1        2.00000       79.00256       15.25088        3.03249
      1075         1        2.00000       79.14156        7.44932        7.33147
      1076         1        2.00000       79.14156        7.41784        2.16691
      1077         1        2.00000       79.29473       24.52881        6.47702
      1078         1        2.00000       79.29473       24.49733        1.31246
      1079         1        2.00000       79.44093       16.68965        5.61620
      1080         1        2.00000       79.44093       16.65817        0.45164
      1081         1        2.00000       79.57745        8.85825        4.74896
      1082         1        2.00000       79.57745        8.88973        9.91352
      1083         1        2.00000       79.72806        1.01306        3.89304
      1084         1        2.00000       79.72806        1.04454        9.05760
      1085         1        2.00000       79.87851       18.12872        8.19962
      1086         1        2.00000       79.87851       18.09724        3.03506
      1087         1        2.00000       80.01454       10.29806        7.33166
      1088         1        2.00000       80.01454       10.26658        2.16710
      1089         2       -2.00000        0.09536       14.91726        6.47530
      1090         2       -2.00000        0.09536       14.88578        1.31073
      1091         2       -2.00000        0.23220        7.08342        5.60932
      1092         2       -2.00000        0.23220        7.05194        0.44476
      1093         2       -2.00000        0.38473       24.16244        4.75513
      1094         2       -2.00000        0.38473       24.19392        9.91969
      1095         2       -2.00000        0.53365       16.32443        3.89453
      1096         2       -2.00000        0.53365       16.35591        9.05910
      1097         2       -2.00000        0.66857        8.52415        8.19139
      1098         2       -2.00000        0.66857        8.49267        3.02683
      1099         2       -2.00000        0.81774        0.67807        7.33557
      1100         2       -2.00000        0.81774        0.64659        2.17101
      1101         2       -2.00000        0.97115       17.76322        6.47807
      1102         2       -2.00000        0.97115       17.73174        1.31350
      1103         2       -2.00000        1.10614        9.93279        5.60956
      1104         2       -2.00000        1.10614        9.90131        0.44500
      1105         2       -2.00000        1.25075        2.08895        4.75124
      1106         2       -2.00000        1.25075        2.12043        9.91581
      1107         2       -2.00000        1.40736       19.17093        3.89647
      1108         2       -2.00000        1.40736       19.20241        9.06103
      1109         2       -2.00000        1.54476       11.37228        8.19288
      1110         2       -2.00000        1.54476       11.34080        3.02831
      1111         2       -2.00000        1.68431        3.53142        7.33158
      1112         2       -2.00000        1.68431        3.49994        2.16702
      1113         2       -2.00000        1.84221       20.61072        6.47872
      1114         2       -2.00000        1.84221       20.57921        1.31415
      1115         2       -2.00000        1.98393       12.77974        5.61210
      1116         2       -2.00000        1.98393       12.74826        0.44754
      1117         2       -2.00000        2.11884        4.94218        4.74779
      1118         2       -2.00000        2.11884        4.97366        9.91236
      1119         2       -2.00000        2.27554       22.01971        3.89564
      1120         2       -2.00000        2.27554       22.05119        9.06019
      1121         2       -2.00000        2.42318       14.21822        8.19618
      1122         2       -2.00000        2.42318       14.18674        3.03162
      1123         2       -2.00000        2.55458        6.38400        7.32918
      1124         2       -2.00000        2.55458        6.35252        2.16461
      1125         2       -2.00000        2.70775       23.46101        6.47632
      1126         2       -2.00000        2.70775       23.42953        1.31176
      1127         2       -2.00000        2.86204       15.62499        5.61571
      1128         2       -2.00000        2.86204       15.59351        0.45115
      1129         2       -2.00000        2.99191        7.79375        4.74667
      1130         2       -2.00000        2.99191        7.82523        9.91123
      1131         2       -2.00000        3.13955       24.87167        3.89180
      1132         2       -2.00000        3.13955       24.90315        9.05636
      1133         2       -2.00000        3.29969       17.06321        8.19961
      1134         2       -2.00000        3.29969       17.03173        3.03505
      1135         2       -2.00000        3.43052        9.23424        7.32946
      1136         2       -2.00000        3.43052        9.20276        2.16490
      1137         2       -2.00000        3.57152        1.38801        6.47160
      1138         2       -2.00000        3.57144        1.35653        1.30704
      1139         2       -2.00000        3.73550       18.47018        5.61842
      1140         2       -2.00000        3.73550       18.43870        0.45386
      1141         2       -2.00000        3.87034       10.64247        4.74832
      1142         2       -2.00000        3.87034       10.67395        9.91288
      1143         2       -2.00000        4.00445        2.79957        3.88688
      1144         2       -2.00000        4.00445        2.83105        9.05144
      1145         2       -2.00000        4.16947       19.90922        8.20087
      1146         2       -2.00000        4.16947       19.87774        3.03631
      1147         2       -2.00000        4.31103       12.08145        7.33223
      1148         2       -2.00000        4.31103       12.04997        2.16767
      1149         2       -2.00000        4.43906        4.24258        6.46724
      1150         2       -2.00000        4.43906        4.21110        1.30268
      1151         2       -2.00000        4.60160       21.28631        0.45315
      1152         2       -2.00000        4.60160       21.31779        5.61771
      1153         2       -2.00000        4.75165       13.51972        9.91662
      1154         2       -2.00000        4.75165       13.48824        4.75206
      1155         2       -2.00000        4.87527        5.68513        9.04851
      1156         2       -2.00000        4.87527        5.65365        3.88395
      1157         2       -2.00000        5.03181       22.75881        8.19830
      1158         2       -2.00000        5.03181       22.72733        3.03374
      1159         2       -2.00000        5.19146       14.92587        7.33672
      1160         2       -2.00000        5.19146       14.89439        2.17215
      1161         2       -2.00000        5.31332        7.09530        6.46611
      1162         2       -2.00000        5.31332        7.06382        1.30155
      1163         2       -2.00000        5.46113       24.16947        5.61337
      1164         2       -2.00000        5.46113       24.13799        0.44881
      1165         2       -2.00000        5.63015       16.36330        9.92115
      1166         2       -2.00000        5.63015       16.33182        4.75658
      1167         2       -2.00000        5.75346        8.53626        9.04890
      1168         2       -2.00000        5.75346        8.50478        3.88434
      1169         2       -2.00000        5.89126        0.68643        8.19235
      1170         2       -2.00000        5.89126        0.65495        3.02779
      1171         2       -2.00000        6.06653       17.76933        7.34069
      1172         2       -2.00000        6.06653       17.73785        2.17613
      1173         2       -2.00000        6.19504        9.94475        6.46792
      1174         2       -2.00000        6.19504        9.91327        1.30336
      1175         2       -2.00000        6.32258        2.09890        5.60691
      1176         2       -2.00000        6.32258        2.06742        0.44234
      1177         2       -2.00000        6.49929       19.20725        9.92386
      1178         2       -2.00000        6.49929       19.17577        4.75930
      1179         2       -2.00000        6.63733       11.38374        9.05183
      1180         2       -2.00000        6.63733       11.35226        3.88726
      1181         2       -2.00000        6.75647        3.51150        3.02191
      1182         2       -2.00000        6.75647        3.54298        8.18647
      1183         2       -2.00000        6.92942       20.61497        7.34072
      1184         2       -2.00000        6.92942       20.58349        2.17616
      1185         2       -2.00000        7.08059       12.75901        1.30703
      1186         2       -2.00000        7.08059       12.79049        6.47159
      1187         2       -2.00000        7.19381        4.95519        5.60249
      1188         2       -2.00000        7.19381        4.92371        0.43792
      1189         2       -2.00000        7.35795       22.05582        9.92085
      1190         2       -2.00000        7.35795       22.02434        4.75628
      1191         2       -2.00000        7.52289       14.22778        9.05684
      1192         2       -2.00000        7.52289       14.19630        3.89227
      1193         2       -2.00000        7.63314        6.39769        8.18492
      1194         2       -2.00000        7.63314        6.36621        3.02036
      1195         2       -2.00000        7.78367       23.46650        7.33592
      1196         2       -2.00000        7.78367       23.43502        2.17136
      1197         2       -2.00000        7.96270       15.60091        1.31364
      1198         2       -2.00000        7.96270       15.63239        6.47820
      1199         2       -2.00000        8.07416        7.80690        5.60395
      1200         2       -2.00000        8.07416        7.77542        0.43939
      1201         2       -2.00000        8.20915       24.87832        4.74990
      1202         2       -2.00000        8.20915       24.90980        9.91446
      1203         2       -2.00000        8.40091       17.06863        9.06301
      1204         2       -2.00000        8.40091       17.03715        3.89845
      1205         2       -2.00000        8.51837        9.24714        8.18720
      1206         2       -2.00000        8.51837        9.21566        3.02263
      1207         2       -2.00000        8.63824        1.39752        7.32718
      1208         2       -2.00000        8.63824        1.36604        2.16262
      1209         2       -2.00000        8.83432       18.47405        6.48272
      1210         2       -2.00000        8.83432       18.44257        1.31816
      1211         2       -2.00000        8.96291       10.62336        0.44202
      1212         2       -2.00000        8.96291       10.65484        5.60659
      1213         2       -2.00000        9.07020        2.81161        4.74150
      1214         2       -2.00000        9.07020        2.84309        9.90606
      1215         2       -2.00000        9.26053       19.91187        9.06517
      1216         2       -2.00000        9.26053       19.88039        3.90061
      1217         2       -2.00000        9.40769       12.06183        3.02554
      1218         2       -2.00000        9.40769       12.09331        8.19010
      1219         2       -2.00000        9.50674        4.25683        7.32052
      1220         2       -2.00000        9.50674        4.22535        2.15596
      1221         2       -2.00000        9.68473       21.28890        1.31573
      1222         2       -2.00000        9.68473       21.32038        6.48030
      1223         2       -2.00000        9.85535       13.46790        0.44555
      1224         2       -2.00000        9.85535       13.49938        5.61011
      1225         2       -2.00000        9.95127        5.66907        4.73720
      1226         2       -2.00000        9.95127        5.70055        9.90176
      1227         2       -2.00000       10.10965       22.73177        3.89366
      1228         2       -2.00000       10.10965       22.76325        9.05822
      1229         2       -2.00000       10.30053       14.90396        3.03349
      1230         2       -2.00000       10.30053       14.93544        8.19805
      1231         2       -2.00000       10.39565        7.11022        7.32280
      1232         2       -2.00000       10.39565        7.07874        2.15824
      1233         2       -2.00000       10.52881       24.17566        6.47348
      1234         2       -2.00000       10.52881       24.14418        1.30892
      1235         2       -2.00000       10.73770       16.30548        0.45832
      1236         2       -2.00000       10.73770       16.33696        5.62289
      1237         2       -2.00000       10.83835        8.54689        9.90900
      1238         2       -2.00000       10.83835        8.51541        4.74444
      1239         2       -2.00000       10.94732        0.66180        3.88595
      1240         2       -2.00000       10.94732        0.69328        9.05051
      1241         2       -2.00000       11.17432       17.77251        8.20693
      1242         2       -2.00000       11.17432       17.74103        3.04237
      1243         2       -2.00000       11.28689        9.95518        7.32551
      1244         2       -2.00000       11.28689        9.92370        2.16095
      1245         2       -2.00000       11.37961        2.07929        1.29672
      1246         2       -2.00000       11.37961        2.11077        6.46128
      1247         2       -2.00000       11.60132       19.14871        0.45992
      1248         2       -2.00000       11.60132       19.18019        5.62449
      1249         2       -2.00000       11.73343       11.36463        4.74289
      1250         2       -2.00000       11.73343       11.39611        9.90745
      1251         2       -2.00000       11.81382        3.52669        3.87404
      1252         2       -2.00000       11.81382        3.55817        9.03860
      1253         2       -2.00000       12.01519       20.58548        3.04188
      1254         2       -2.00000       12.01519       20.61696        8.20644
      1255         2       -2.00000       12.18045       12.80269        7.32410
      1256         2       -2.00000       12.18045       12.77121        2.15954
      1257         2       -2.00000       12.25684        4.97131        6.45198
      1258         2       -2.00000       12.25684        4.93983        1.28742
      1259         2       -2.00000       12.43003       22.02880        5.62002
      1260         2       -2.00000       12.43003       21.99732        0.45545
      1261         2       -2.00000       12.64213       14.21064        4.74948
      1262         2       -2.00000       12.64213       14.24212        9.91404
      1263         2       -2.00000       12.72115        6.41306        9.03720
      1264         2       -2.00000       12.72115        6.38158        3.87264
      1265         2       -2.00000       12.85807       23.44384        3.02988
      1266         2       -2.00000       12.85807       23.47532        8.19445
      1267         2       -2.00000       13.09275       15.64346        7.34602
      1268         2       -2.00000       13.09275       15.61198        2.18146
      1269         2       -2.00000       13.17122        7.81612        6.46565
      1270         2       -2.00000       13.17122        7.78464        1.30109
      1271         2       -2.00000       13.26273       24.85834        0.44634
      1272         2       -2.00000       13.26273       24.88982        5.61090
      1273         2       -2.00000       13.51295       17.06854        9.94422
      1274         2       -2.00000       13.51295       17.03706        4.77966
      1275         2       -2.00000       13.60086        9.24242        9.05689
      1276         2       -2.00000       13.60086        9.21094        3.89232
      1277         2       -2.00000       13.67220        1.36707        3.02756
      1278         2       -2.00000       13.67220        1.39855        8.19212
      1279         2       -2.00000       13.94532       18.47933        7.34075
      1280         2       -2.00000       13.94532       18.44785        2.17619
      1281         2       -2.00000       14.05149       10.65741        6.45065
      1282         2       -2.00000       14.05149       10.62593        1.28609
      1283         2       -2.00000       14.11226        2.79599        0.42044
      1284         2       -2.00000       14.11226        2.82747        5.58500
      1285         2       -2.00000       14.36415       19.93073        9.92689
      1286         2       -2.00000       14.36415       19.89925        4.76233
      1287         2       -2.00000       14.49803       12.08110        3.86825
      1288         2       -2.00000       14.49803       12.11258        9.03281
      1289         2       -2.00000       14.55359        4.27487        8.16574
      1290         2       -2.00000       14.55359        4.24339        3.00118
      1291         2       -2.00000       14.75665       21.30309        2.20031
      1292         2       -2.00000       14.75665       21.33457        7.36487
      1293         2       -2.00000       14.96082       13.52286        6.46903
      1294         2       -2.00000       14.96082       13.49138        1.30447
      1295         2       -2.00000       15.01863        5.65146        0.42537
      1296         2       -2.00000       15.01863        5.68294        5.58994
      1297         2       -2.00000       15.15963       22.78313        9.93102
      1298         2       -2.00000       15.15963       22.75165        4.76646
      1299         2       -2.00000       15.46829       14.95307        9.05875
      1300         2       -2.00000       15.46829       14.92159        3.89418
      1301         2       -2.00000       15.53363        7.08258        3.00958
      1302         2       -2.00000       15.53363        7.11406        8.17414
      1303         2       -2.00000       15.61017       24.15585        2.13951
      1304         2       -2.00000       15.61017       24.18732        7.30408
      1305         2       -2.00000       15.92732       16.29644        1.35116
      1306         2       -2.00000       15.92732       16.32791        6.51573
      1307         2       -2.00000       15.98025        8.47672        5.62346
      1308         2       -2.00000       15.98025        8.44524        0.45890
      1309         2       -2.00000       16.00307        0.70374        9.93282
      1310         2       -2.00000       16.00307        0.67226        4.76825
      1311         2       -2.00000       16.22590       17.80010        9.09742
      1312         2       -2.00000       16.22590       17.76862        3.93286
      1313         2       -2.00000       16.30172        9.91220        3.02898
      1314         2       -2.00000       16.30172        9.94368        8.19355
      1315         2       -2.00000       16.34112        2.07150        2.16138
      1316         2       -2.00000       16.34112        2.10298        7.32594
      1317         2       -2.00000       16.69558       19.25800        6.47713
      1318         2       -2.00000       16.69558       19.22652        1.31256
      1319         2       -2.00000       16.76892       11.37942        5.54096
      1320         2       -2.00000       16.76892       11.34794        0.37639
      1321         2       -2.00000       16.83466        3.58259        9.83489
      1322         2       -2.00000       16.83466        3.55111        4.67032
      1323         2       -2.00000       17.17991       20.70179        9.15254
      1324         2       -2.00000       17.17991       20.67031        3.98798
      1325         2       -2.00000       17.30586       12.88189        8.22142
      1326         2       -2.00000       17.30586       12.85041        3.05685
      1327         2       -2.00000       17.32579        4.98429        2.17324
      1328         2       -2.00000       17.32579        5.01577        7.33780
      1329         2       -2.00000       17.50355       21.99266        1.34244
      1330         2       -2.00000       17.50355       22.02414        6.50700
      1331         2       -2.00000       17.77714       14.10636        5.58495
      1332         2       -2.00000       17.77714       14.07488        0.42039
      1333         2       -2.00000       17.78747       23.50186        9.01574
      1334         2       -2.00000       17.78747       23.47038        3.85117
      1335         2       -2.00000       17.81901        6.25896        4.69783
      1336         2       -2.00000       17.81901        6.29044        9.86239
      1337         2       -2.00000       18.46220       15.82759        8.50755
      1338         2       -2.00000       18.46220       15.79611        3.34299
      1339         2       -2.00000       18.50496       24.96395        6.65688
      1340         2       -2.00000       18.50496       24.93247        1.49232
      1341         2       -2.00000       18.51136        7.87832        2.41059
      1342         2       -2.00000       18.51136        7.90980        7.57515
      1343         2       -2.00000       18.62234       17.33625        0.51845
      1344         2       -2.00000       18.62234       17.36773        5.68301
      1345         2       -2.00000       18.67134        9.48107        9.94082
      1346         2       -2.00000       18.67134        9.44959        4.77626
      1347         2       -2.00000       18.68936        1.62195        9.04350
      1348         2       -2.00000       18.68936        1.59047        3.87894
      1349         2       -2.00000       18.82179       18.56993        3.07083
      1350         2       -2.00000       18.82179       18.60141        8.23539
      1351         2       -2.00000       18.84445       10.64611        2.18721
      1352         2       -2.00000       18.84445       10.67759        7.35178
      1353         2       -2.00000       18.86006        2.78483        1.29686
      1354         2       -2.00000       18.86006        2.81631        6.46143
      1355         2       -2.00000       19.88734       21.68337        3.27557
      1356         2       -2.00000       19.88734       21.71485        8.44013
      1357         2       -2.00000       20.09255       22.61590        0.73441
      1358         2       -2.00000       20.09255       22.64738        5.89897
      1359         2       -2.00000       20.14972        5.58243        1.72808
      1360         2       -2.00000       20.14972        5.61391        6.89265
      1361         2       -2.00000       20.16109       13.45882        2.64349
      1362         2       -2.00000       20.16109       13.49030        7.80805
      1363         2       -2.00000       20.28199        4.26625        4.35967
      1364         2       -2.00000       20.28199        4.29773        9.52423
      1365         2       -2.00000       20.33860       12.10708        5.29230
      1366         2       -2.00000       20.33860       12.07560        0.12774
      1367         2       -2.00000       20.86553       19.60775        5.95429
      1368         2       -2.00000       20.86553       19.57627        0.78972
      1369         2       -2.00000       21.30542        2.39708        1.46884
      1370         2       -2.00000       21.30542        2.42856        6.63341
      1371         2       -2.00000       21.32704       10.24876        7.54542
      1372         2       -2.00000       21.32704       10.21728        2.38085
      1373         2       -2.00000       21.35963        1.07405        4.11367
      1374         2       -2.00000       21.35963        1.10553        9.27823
      1375         2       -2.00000       21.37092       18.02014        3.22816
      1376         2       -2.00000       21.37092       18.05162        8.39272
      1377         2       -2.00000       21.39558        8.94729       10.20474
      1378         2       -2.00000       21.39558        8.91581        5.04018
      1379         2       -2.00000       21.42120       16.64091        0.76048
      1380         2       -2.00000       21.42120       16.67239        5.92504
      1381         2       -2.00000       21.87615       24.50823        6.67107
      1382         2       -2.00000       21.87615       24.47675        1.50650
      1383         2       -2.00000       22.01427        7.39903        7.57889
      1384         2       -2.00000       22.01427        7.36755        2.41433
      1385         2       -2.00000       22.13613       15.15912        3.28952
      1386         2       -2.00000       22.13613       15.19060        8.45408
      1387         2       -2.00000       22.23165       23.14612        4.06386
      1388         2       -2.00000       22.23165       23.17760        9.22842
      1389         2       -2.00000       22.34223        6.09986       10.15831
      1390         2       -2.00000       22.34223        6.06838        4.99375
      1391         2       -2.00000       22.42069       13.84671        0.72456
      1392         2       -2.00000       22.42069       13.87819        5.88912
      1393         2       -2.00000       22.74601       21.64579        6.71238
      1394         2       -2.00000       22.74601       21.61431        1.54782
      1395         2       -2.00000       22.88421        4.55430        2.41186
      1396         2       -2.00000       22.88421        4.58578        7.57642
      1397         2       -2.00000       22.93697       12.39867        8.47026
      1398         2       -2.00000       22.93697       12.36719        3.30570
      1399         2       -2.00000       23.02329       20.27840        4.07105
      1400         2       -2.00000       23.02329       20.30988        9.23561
      1401         2       -2.00000       23.31994        3.20023       10.03969
      1402         2       -2.00000       23.31994        3.16875        4.87513
      1403         2       -2.00000       23.39144       10.96195        0.61640
      1404         2       -2.00000       23.39144       10.99343        5.78096
      1405         2       -2.00000       23.55686       18.79701        6.68105
      1406         2       -2.00000       23.55686       18.76553        1.51649
      1407         2       -2.00000       23.82997        1.71803        7.53725
      1408         2       -2.00000       23.82997        1.68655        2.37268
      1409         2       -2.00000       23.90372        9.55564        8.43402
      1410         2       -2.00000       23.90372        9.52416        3.26946
      1411         2       -2.00000       23.97282       17.37874        4.14502
      1412         2       -2.00000       23.97282       17.41022        9.30958
      1413         2       -2.00000       24.17355        0.29549        4.93431
      1414         2       -2.00000       24.17355        0.32697       10.09887
      1415         2       -2.00000       24.27467        8.11559        0.65916
      1416         2       -2.00000       24.27467        8.14707        5.82373
      1417         2       -2.00000       24.36435       15.93304        1.54092
      1418         2       -2.00000       24.36435       15.96452        6.70548
      1419         2       -2.00000       24.59823       23.79474        7.52543
      1420         2       -2.00000       24.59823       23.76326        2.36087
      1421         2       -2.00000       24.74091        6.71412        8.41102
      1422         2       -2.00000       24.74091        6.68264        3.24645
      1423         2       -2.00000       24.84236       14.51016        4.12853
      1424         2       -2.00000       24.84236       14.54164        9.29309
      1425         2       -2.00000       25.01714       22.36301        4.94767
      1426         2       -2.00000       25.01714       22.39449       10.11223
      1427         2       -2.00000       25.17256        5.29205        5.81482
      1428         2       -2.00000       25.17256        5.26057        0.65026
      1429         2       -2.00000       25.26087       13.08420        1.53944
      1430         2       -2.00000       25.26087       13.11568        6.70401
      1431         2       -2.00000       25.45039       20.90893        2.39281
      1432         2       -2.00000       25.45039       20.94041        7.55738
      1433         2       -2.00000       25.64824        3.88028        8.38990
      1434         2       -2.00000       25.64824        3.84880        3.22534
      1435         2       -2.00000       25.73416       11.71396        9.27588
      1436         2       -2.00000       25.73416       11.68248        4.11132
      1437         2       -2.00000       25.85266       19.52003        4.96093
      1438         2       -2.00000       25.85266       19.55151       10.12550
      1439         2       -2.00000       26.06812        2.43773        5.79981
      1440         2       -2.00000       26.06812        2.40625        0.63525
      1441         2       -2.00000       26.16788       10.24425        1.52242
      1442         2       -2.00000       26.16788       10.27573        6.68698
      1443         2       -2.00000       26.29527       18.09309        7.56097
      1444         2       -2.00000       26.29527       18.06161        2.39641
      1445         2       -2.00000       26.52259        1.01491        8.39645
      1446         2       -2.00000       26.52259        0.98343        3.23189
      1447         2       -2.00000       26.63428        8.86272        9.27425
      1448         2       -2.00000       26.63428        8.83124        4.10969
      1449         2       -2.00000       26.73124       16.66194        4.97964
      1450         2       -2.00000       26.73124       16.69342       10.14420
      1451         2       -2.00000       26.92253       24.50217        5.81506
      1452         2       -2.00000       26.92253       24.47069        0.65050
      1453         2       -2.00000       27.05304        7.42698        6.68489
      1454         2       -2.00000       27.05304        7.39550        1.52032
      1455         2       -2.00000       27.15617       15.25275        7.55955
      1456         2       -2.00000       27.15617       15.22127        2.39498
      1457         2       -2.00000       27.34697       23.08960        8.40119
      1458         2       -2.00000       27.34697       23.05812        3.23663
      1459         2       -2.00000       27.50438        5.98655        4.09864
      1460         2       -2.00000       27.50438        6.01803        9.26320
      1461         2       -2.00000       27.60863       13.81735        4.97681
      1462         2       -2.00000       27.60863       13.84883       10.14137
      1463         2       -2.00000       27.77173       21.61625        0.66048
      1464         2       -2.00000       27.77173       21.64773        5.82504
      1465         2       -2.00000       27.94652        4.54592        1.50822
      1466         2       -2.00000       27.94652        4.57740        6.67278
      1467         2       -2.00000       28.05189       12.41144        7.55192
      1468         2       -2.00000       28.05189       12.37996        2.38736
      1469         2       -2.00000       28.20154       20.20574        3.24879
      1470         2       -2.00000       28.20154       20.23722        8.41335
      1471         2       -2.00000       28.38818        3.13392        4.09322
      1472         2       -2.00000       28.38818        3.16540        9.25778
      1473         2       -2.00000       28.49843       11.00552       10.13345
      1474         2       -2.00000       28.49843       10.97404        4.96889
      1475         2       -2.00000       28.62406       18.76898        0.66786
      1476         2       -2.00000       28.62406       18.80046        5.83242
      1477         2       -2.00000       28.81830        1.68929        1.50986
      1478         2       -2.00000       28.81830        1.72077        6.67442
      1479         2       -2.00000       28.94033        9.56511        7.54614
      1480         2       -2.00000       28.94033        9.53363        2.38158
      1481         2       -2.00000       29.06163       17.39043        8.41706
      1482         2       -2.00000       29.06163       17.35895        3.25250
      1483         2       -2.00000       29.25195        0.30618        9.26411
      1484         2       -2.00000       29.25195        0.27470        4.09955
      1485         2       -2.00000       29.38647        8.12461        4.96493
      1486         2       -2.00000       29.38647        8.15609       10.12949
      1487         2       -2.00000       29.49848       15.95431        5.83563
      1488         2       -2.00000       29.49848       15.92283        0.67106
      1489         2       -2.00000       29.67367       23.75943        1.51966
      1490         2       -2.00000       29.67367       23.79091        6.68422
      1491         2       -2.00000       29.82236        6.71678        7.54278
      1492         2       -2.00000       29.82236        6.68530        2.37822
      1493         2       -2.00000       29.93605       14.54811        8.41509
      1494         2       -2.00000       29.93605       14.51663        3.25052
      1495         2       -2.00000       30.09995       22.38008        9.26988
      1496         2       -2.00000       30.09995       22.34860        4.10532
      1497         2       -2.00000       30.26377        5.27533        4.95808
      1498         2       -2.00000       30.26377        5.30681       10.12265
      1499         2       -2.00000       30.38035       13.11055        5.83023
      1500         2       -2.00000       30.38035       13.07907        0.66567
      1501         2       -2.00000       30.52952       20.90786        1.52586
      1502         2       -2.00000       30.52952       20.93934        6.69042
      1503         2       -2.00000       30.70095        3.83278        2.37521
      1504         2       -2.00000       30.70095        3.86426        7.53978
      1505         2       -2.00000       30.82217       11.67180        3.24568
      1506         2       -2.00000       30.82217       11.70328        8.41024
      1507         2       -2.00000       30.96021       19.53063        9.27571
      1508         2       -2.00000       30.96021       19.49915        4.11115
      1509         2       -2.00000       31.13636        2.45245       10.12380
      1510         2       -2.00000       31.13636        2.42097        4.95924
      1511         2       -2.00000       31.26471       10.23298        0.66152
      1512         2       -2.00000       31.26471       10.26445        5.82608
      1513         2       -2.00000       31.39265       18.09252        6.69360
      1514         2       -2.00000       31.39265       18.06104        1.52904
      1515         2       -2.00000       31.56720        0.97746        2.37909
      1516         2       -2.00000       31.56720        1.00894        7.54365
      1517         2       -2.00000       31.70500        8.82421        3.24182
      1518         2       -2.00000       31.70500        8.85569        8.40638
      1519         2       -2.00000       31.82951       16.68501        9.27595
      1520         2       -2.00000       31.82951       16.65353        4.11138
      1521         2       -2.00000       31.99861       24.52348       10.12959
      1522         2       -2.00000       31.99861       24.49200        4.96502
      1523         2       -2.00000       32.14570        7.41508        5.82326
      1524         2       -2.00000       32.14570        7.38360        0.65870
      1525         2       -2.00000       32.26804       15.24741        6.69257
      1526         2       -2.00000       32.26804       15.21593        1.52801
      1527         2       -2.00000       32.42682       23.05029        2.38533
      1528         2       -2.00000       32.42682       23.08177        7.54989
      1529         2       -2.00000       32.58279        6.00559        8.40414
      1530         2       -2.00000       32.58279        5.97411        3.23958
      1531         2       -2.00000       32.70737       13.80916        4.10816
      1532         2       -2.00000       32.70737       13.84064        9.27272
      1533         2       -2.00000       32.85718       21.67215       10.13411
      1534         2       -2.00000       32.85718       21.64067        4.96955
      1535         2       -2.00000       33.01956        4.53216        0.65729
      1536         2       -2.00000       33.01956        4.56364        5.82186
      1537         2       -2.00000       33.14839       12.37064        1.52413
      1538         2       -2.00000       33.14839       12.40212        6.68870
      1539         2       -2.00000       33.28939       20.20045        2.38887
      1540         2       -2.00000       33.28939       20.23193        7.55343
      1541         2       -2.00000       33.45441        3.15260        8.40509
      1542         2       -2.00000       33.45441        3.12112        3.24053
      1543         2       -2.00000       33.58876       10.96292        4.10469
      1544         2       -2.00000       33.58876       10.99440        9.26925
      1545         2       -2.00000       33.72344       18.79250        4.97180
      1546         2       -2.00000       33.72344       18.82398       10.13636
      1547         2       -2.00000       33.88774        1.67838        0.66029
      1548         2       -2.00000       33.88774        1.70986        5.82485
      1549         2       -2.00000       34.02842        9.55473        6.68575
      1550         2       -2.00000       34.02842        9.52325        1.52119
      1551         2       -2.00000       34.15909       17.35378        2.38913
      1552         2       -2.00000       34.15909       17.38526        7.55369
      1553         2       -2.00000       34.31963        0.26732        3.24471
      1554         2       -2.00000       34.31963        0.29880        8.40927
      1555         2       -2.00000       34.46687        8.11434        4.10247
      1556         2       -2.00000       34.46687        8.14582        9.26703
      1557         2       -2.00000       34.59690       15.94659        4.97042
      1558         2       -2.00000       34.59690       15.97807       10.13498
      1559         2       -2.00000       34.75159       23.75157        0.66483
      1560         2       -2.00000       34.75159       23.78305        5.82940
      1561         2       -2.00000       34.90445        6.67334        1.52000
      1562         2       -2.00000       34.90445        6.70482        6.68457
      1563         2       -2.00000       35.03576       14.53965        7.55128
      1564         2       -2.00000       35.03576       14.50817        2.38672
      1565         2       -2.00000       35.18348       22.34186        3.24881
      1566         2       -2.00000       35.18348       22.37334        8.41337
      1567         2       -2.00000       35.34010        5.29482        9.26709
      1568         2       -2.00000       35.34010        5.26334        4.10253
      1569         2       -2.00000       35.47485       13.10095        4.96737
      1570         2       -2.00000       35.47485       13.13243       10.13193
      1571         2       -2.00000       35.61665       20.90126        0.66761
      1572         2       -2.00000       35.61665       20.93274        5.83218
      1573         2       -2.00000       35.77487        3.82134        1.52127
      1574         2       -2.00000       35.77487        3.85282        6.68584
      1575         2       -2.00000       35.91418       11.69339        7.54819
      1576         2       -2.00000       35.91418       11.66191        2.38363
      1577         2       -2.00000       36.05142       19.49286        3.25029
      1578         2       -2.00000       36.05142       19.52434        8.41485
      1579         2       -2.00000       36.20852        2.44201        9.26973
      1580         2       -2.00000       36.20852        2.41053        4.10517
      1581         2       -2.00000       36.35272       10.28533       10.12937
      1582         2       -2.00000       36.35272       10.25385        4.96481
      1583         2       -2.00000       36.48763       18.05352        0.66770
      1584         2       -2.00000       36.48763       18.08500        5.83226
      1585         2       -2.00000       36.64160        0.96826        1.52482
      1586         2       -2.00000       36.64160        0.99974        6.68938
      1587         2       -2.00000       36.79037        8.81381        2.38190
      1588         2       -2.00000       36.79037        8.84529        7.54646
      1589         2       -2.00000       36.92497       16.67756        8.41358
      1590         2       -2.00000       36.92497       16.64608        3.24902
      1591         2       -2.00000       37.07453       24.51562        9.27350
      1592         2       -2.00000       37.07453       24.48414        4.10894
      1593         2       -2.00000       37.22682        7.43611       10.12867
      1594         2       -2.00000       37.22682        7.40463        4.96411
      1595         2       -2.00000       37.36334       15.20728        0.66541
      1596         2       -2.00000       37.36334       15.23876        5.82998
      1597         2       -2.00000       37.50802       23.04257        1.52820
      1598         2       -2.00000       37.50802       23.07405        6.69277
      1599         2       -2.00000       37.66223        5.96343        2.38244
      1600         2       -2.00000       37.66223        5.99491        7.54701
      1601         2       -2.00000       37.80203       13.83152        8.41078
      1602         2       -2.00000       37.80203       13.80004        3.24622
      1603         2       -2.00000       37.94223       21.66463        9.27599
      1604         2       -2.00000       37.94223       21.63315        4.11143
      1605         2       -2.00000       38.09644        4.58469       10.13043
      1606         2       -2.00000       38.09644        4.55321        4.96587
      1607         2       -2.00000       38.24049       12.36112        0.66252
      1608         2       -2.00000       38.24049       12.39260        5.82708
      1609         2       -2.00000       38.37772       20.19282        1.52940
      1610         2       -2.00000       38.37772       20.22430        6.69397
      1611         2       -2.00000       38.53001        3.11117        2.38521
      1612         2       -2.00000       38.53001        3.14265        7.54977
      1613         2       -2.00000       38.67830       10.98486        8.40830
      1614         2       -2.00000       38.67830       10.95338        3.24374
      1615         2       -2.00000       38.81449       18.81604        9.27586
      1616         2       -2.00000       38.81449       18.78456        4.11130
      1617         2       -2.00000       38.96342        1.73191       10.13388
      1618         2       -2.00000       38.96342        1.70043        4.96932
      1619         2       -2.00000       39.11515        9.51370        0.66088
      1620         2       -2.00000       39.11515        9.54518        5.82544
      1621         2       -2.00000       39.25231       17.34529        1.52807
      1622         2       -2.00000       39.25231       17.37677        6.69263
      1623         2       -2.00000       39.39691        0.25832        2.38882
      1624         2       -2.00000       39.39691        0.28980        7.55338
      1625         2       -2.00000       39.55080        8.13640        8.40777
      1626         2       -2.00000       39.55080        8.10492        3.24321
      1627         2       -2.00000       39.69076       15.96938        9.27354
      1628         2       -2.00000       39.69076       15.93790        4.10898
      1629         2       -2.00000       39.83112       23.80587       10.13707
      1630         2       -2.00000       39.83112       23.77439        4.97250
      1631         2       -2.00000       39.98525        6.66404        0.66166
      1632         2       -2.00000       39.98525        6.69552        5.82623
      1633         2       -2.00000       40.12945       14.49921        1.52515
      1634         2       -2.00000       40.12945       14.53069        6.68971
      1635         2       -2.00000       40.26629       22.33304        2.39112
      1636         2       -2.00000       40.26629       22.36452        7.55568
      1637         2       -2.00000       40.41882        5.28548        8.40989
      1638         2       -2.00000       40.41882        5.25400        3.24533
      1639         2       -2.00000       40.56775       13.12352        9.27047
      1640         2       -2.00000       40.56775       13.09204        4.10591
      1641         2       -2.00000       40.70266       20.95527       10.13817
      1642         2       -2.00000       40.70266       20.92379        4.97361
      1643         2       -2.00000       40.85183        3.81198        0.66488
      1644         2       -2.00000       40.85183        3.84346        5.82944
      1645         2       -2.00000       41.00524       11.65324        1.52238
      1646         2       -2.00000       41.00524       11.68472        6.68694
      1647         2       -2.00000       41.14024       19.48368        2.39088
      1648         2       -2.00000       41.14024       19.51516        7.55545
      1649         2       -2.00000       41.28484        2.43260        8.41376
      1650         2       -2.00000       41.28484        2.40112        3.24920
      1651         2       -2.00000       41.44145       10.27701        9.26854
      1652         2       -2.00000       41.44145       10.24553        4.10398
      1653         2       -2.00000       41.57885       18.10715       10.13669
      1654         2       -2.00000       41.57885       18.07567        4.97213
      1655         2       -2.00000       41.71841        0.95866        0.66886
      1656         2       -2.00000       41.71841        0.99014        5.83343
      1657         2       -2.00000       41.87630        8.80575        1.52173
      1658         2       -2.00000       41.87630        8.83723        6.68629
      1659         2       -2.00000       42.01802       16.63672        2.38834
      1660         2       -2.00000       42.01802       16.66820        7.55290
      1661         2       -2.00000       42.15294       24.50574        8.41721
      1662         2       -2.00000       42.15294       24.47426        3.25265
      1663         2       -2.00000       42.30963        7.42823        9.26938
      1664         2       -2.00000       42.30963        7.39675        4.10481
      1665         2       -2.00000       42.45728       15.26118       10.13339
      1666         2       -2.00000       42.45728       15.22970        4.96883
      1667         2       -2.00000       42.58867       23.03246        0.67127
      1668         2       -2.00000       42.58867       23.06394        5.83583
      1669         2       -2.00000       42.74184        5.95543        1.52412
      1670         2       -2.00000       42.74184        5.98691        6.68869
      1671         2       -2.00000       42.89613       13.79145        2.38474
      1672         2       -2.00000       42.89613       13.82293        7.54930
      1673         2       -2.00000       43.02600       21.65419        8.41834
      1674         2       -2.00000       43.02600       21.62271        3.25378
      1675         2       -2.00000       43.17365        4.57625        9.27321
      1676         2       -2.00000       43.17365        4.54477        4.10865
      1677         2       -2.00000       43.33378       12.41621       10.12996
      1678         2       -2.00000       43.33378       12.38473        4.96540
      1679         2       -2.00000       43.46461       20.18223        0.67097
      1680         2       -2.00000       43.46461       20.21371        5.83553
      1681         2       -2.00000       43.60562        3.10206        1.52884
      1682         2       -2.00000       43.60562        3.13354        6.69341
      1683         2       -2.00000       43.76959       10.94629        2.38202
      1684         2       -2.00000       43.76959       10.97777        7.54658
      1685         2       -2.00000       43.90443       18.80547        8.41669
      1686         2       -2.00000       43.90443       18.77399        3.25213
      1687         2       -2.00000       44.03854        1.72196        9.27813
      1688         2       -2.00000       44.03854        1.69048        4.11356
      1689         2       -2.00000       44.20356        9.57018       10.12870
      1690         2       -2.00000       44.20356        9.53870        4.96414
      1691         2       -2.00000       44.34512       17.36650        5.83277
      1692         2       -2.00000       44.34512       17.33502        0.66821
      1693         2       -2.00000       44.47315        0.27897        6.69777
      1694         2       -2.00000       44.47315        0.24749        1.53320
      1695         2       -2.00000       44.63569        8.09868        2.38273
      1696         2       -2.00000       44.63569        8.13016        7.54730
      1697         2       -2.00000       44.78574       15.95968        8.41295
      1698         2       -2.00000       44.78574       15.92820        3.24839
      1699         2       -2.00000       44.90937       23.76282        4.11650
      1700         2       -2.00000       44.90937       23.79430        9.28106
      1701         2       -2.00000       45.06590        6.68911        4.96671
      1702         2       -2.00000       45.06590        6.72059       10.13127
      1703         2       -2.00000       45.22555       14.49059        0.66373
      1704         2       -2.00000       45.22555       14.52207        5.82829
      1705         2       -2.00000       45.34742       22.35262        6.69888
      1706         2       -2.00000       45.34742       22.32114        1.53432
      1707         2       -2.00000       45.49522        5.24700        2.38707
      1708         2       -2.00000       45.49522        5.27848        7.55163
      1709         2       -2.00000       45.66425       13.08464        3.24386
      1710         2       -2.00000       45.66425       13.11612        8.40842
      1711         2       -2.00000       45.78755       20.91166        4.11610
      1712         2       -2.00000       45.78755       20.94314        9.28067
      1713         2       -2.00000       45.92535        3.83512        4.97265
      1714         2       -2.00000       45.92535        3.86660       10.13721
      1715         2       -2.00000       46.10062       11.64714        0.65975
      1716         2       -2.00000       46.10062       11.67862        5.82431
      1717         2       -2.00000       46.22913       19.50320        6.69708
      1718         2       -2.00000       46.22913       19.47172        1.53252
      1719         2       -2.00000       46.35668        2.42263        7.55810
      1720         2       -2.00000       46.35668        2.39115        2.39354
      1721         2       -2.00000       46.53339       10.27218        8.40571
      1722         2       -2.00000       46.53339       10.24070        3.24115
      1723         2       -2.00000       46.67143       18.09565        9.27773
      1724         2       -2.00000       46.67143       18.06417        4.11317
      1725         2       -2.00000       46.79057        1.01005       10.14310
      1726         2       -2.00000       46.79057        0.97857        4.97854
      1727         2       -2.00000       46.96351        8.83297        5.82428
      1728         2       -2.00000       46.96351        8.80149        0.65972
      1729         2       -2.00000       47.11468       16.65745        6.69341
      1730         2       -2.00000       47.11468       16.62597        1.52884
      1731         2       -2.00000       47.22790       24.49273        7.56252
      1732         2       -2.00000       47.22790       24.46125        2.39796
      1733         2       -2.00000       47.39204        7.39213        3.24415
      1734         2       -2.00000       47.39204        7.42361        8.40871
      1735         2       -2.00000       47.55698       15.25165        9.27273
      1736         2       -2.00000       47.55698       15.22017        4.10817
      1737         2       -2.00000       47.66723       23.08173       10.14465
      1738         2       -2.00000       47.66723       23.05025        4.98008
      1739         2       -2.00000       47.81776        5.98142        5.82909
      1740         2       -2.00000       47.81776        5.94994        0.66452
      1741         2       -2.00000       47.99679       13.81556        6.68681
      1742         2       -2.00000       47.99679       13.78408        1.52224
      1743         2       -2.00000       48.10825       21.64104        7.56105
      1744         2       -2.00000       48.10825       21.60956        2.39649
      1745         2       -2.00000       48.24324        4.56960        8.41511
      1746         2       -2.00000       48.24324        4.53812        3.25054
      1747         2       -2.00000       48.43501       12.41080        9.26656
      1748         2       -2.00000       48.43501       12.37932        4.10200
      1749         2       -2.00000       48.55247       20.20080        4.97781
      1750         2       -2.00000       48.55247       20.23228       10.14237
      1751         2       -2.00000       48.67233        3.12404        5.83783
      1752         2       -2.00000       48.67233        3.09256        0.67326
      1753         2       -2.00000       48.86842       10.97389        6.68227
      1754         2       -2.00000       48.86842       10.94241        1.51771
      1755         2       -2.00000       48.99701       18.79311        7.55842
      1756         2       -2.00000       48.99701       18.76163        2.39386
      1757         2       -2.00000       49.10430        1.70995        8.42350
      1758         2       -2.00000       49.10430        1.67847        3.25894
      1759         2       -2.00000       49.29462        9.53608        4.09983
      1760         2       -2.00000       49.29462        9.56756        9.26439
      1761         2       -2.00000       49.44179       17.38612       10.13947
      1762         2       -2.00000       49.44179       17.35464        4.97491
      1763         2       -2.00000       49.54083        0.26472        5.84448
      1764         2       -2.00000       49.54083        0.23324        0.67991
      1765         2       -2.00000       49.71882        8.12756        6.68470
      1766         2       -2.00000       49.71882        8.09608        1.52014
      1767         2       -2.00000       49.88945       15.94856        7.55489
      1768         2       -2.00000       49.88945       15.91708        2.39032
      1769         2       -2.00000       49.98537       23.77888        8.42780
      1770         2       -2.00000       49.98537       23.74740        3.26324
      1771         2       -2.00000       50.14374        6.71617        9.27134
      1772         2       -2.00000       50.14374        6.68469        4.10678
      1773         2       -2.00000       50.33463       14.51251        4.96695
      1774         2       -2.00000       50.33463       14.54399       10.13151
      1775         2       -2.00000       50.42975       22.33772        5.84219
      1776         2       -2.00000       50.42975       22.30625        0.67763
      1777         2       -2.00000       50.56290        5.27229        6.69153
      1778         2       -2.00000       50.56290        5.24081        1.52696
      1779         2       -2.00000       50.77180       13.07951        2.37755
      1780         2       -2.00000       50.77180       13.11099        7.54211
      1781         2       -2.00000       50.87244       20.90103        3.25601
      1782         2       -2.00000       50.87244       20.93251        8.42057
      1783         2       -2.00000       50.98142        3.85975        9.27905
      1784         2       -2.00000       50.98142        3.82827        4.11448
      1785         2       -2.00000       51.20841       11.70691       10.12264
      1786         2       -2.00000       51.20841       11.67543        4.95807
      1787         2       -2.00000       51.32099       19.49276        5.83950
      1788         2       -2.00000       51.32099       19.46128        0.67494
      1789         2       -2.00000       51.41370        2.37928        1.53915
      1790         2       -2.00000       51.41370        2.41076        6.70372
      1791         2       -2.00000       51.63541       10.26775        7.54051
      1792         2       -2.00000       51.63541       10.23627        2.37595
      1793         2       -2.00000       51.76753       18.08331        8.42212
      1794         2       -2.00000       51.76753       18.05183        3.25756
      1795         2       -2.00000       51.84791        0.99486        9.29097
      1796         2       -2.00000       51.84791        0.96338        4.12640
      1797         2       -2.00000       52.04929        8.83098        4.95856
      1798         2       -2.00000       52.04929        8.86246       10.12312
      1799         2       -2.00000       52.21455       16.64525        5.84089
      1800         2       -2.00000       52.21455       16.61377        0.67633
      1801         2       -2.00000       52.29093       24.47663        6.71302
      1802         2       -2.00000       52.29093       24.44515        1.54846
      1803         2       -2.00000       52.46412        7.41914        7.54499
      1804         2       -2.00000       52.46412        7.38766        2.38043
      1805         2       -2.00000       52.67622       15.23730        8.41553
      1806         2       -2.00000       52.67622       15.20582        3.25097
      1807         2       -2.00000       52.75525       23.03489        4.12781
      1808         2       -2.00000       52.75525       23.06637        9.29237
      1809         2       -2.00000       52.89216        6.00410       10.13512
      1810         2       -2.00000       52.89216        5.97262        4.97056
      1811         2       -2.00000       53.12684       13.80448        5.81897
      1812         2       -2.00000       53.12684       13.77300        0.65441
      1813         2       -2.00000       53.20531       21.63182        6.69935
      1814         2       -2.00000       53.20531       21.60034        1.53478
      1815         2       -2.00000       53.29683        4.52664        2.38953
      1816         2       -2.00000       53.29683        4.55812        7.55409
      1817         2       -2.00000       53.54704       12.37941        3.22078
      1818         2       -2.00000       53.54704       12.41089        8.38534
      1819         2       -2.00000       53.63496       20.20550        4.10811
      1820         2       -2.00000       53.63496       20.23698        9.27267
      1821         2       -2.00000       53.70630        3.15448       10.13745
      1822         2       -2.00000       53.70630        3.12300        4.97288
      1823         2       -2.00000       53.97941       10.96861        5.82424
      1824         2       -2.00000       53.97941       10.93713        0.65968
      1825         2       -2.00000       54.08558       18.79053        6.71434
      1826         2       -2.00000       54.08558       18.75905        1.54978
      1827         2       -2.00000       54.14635        1.66261        2.41543
      1828         2       -2.00000       54.14635        1.69409        7.58000
      1829         2       -2.00000       54.39825        9.51719        3.23811
      1830         2       -2.00000       54.39825        9.54867        8.40267
      1831         2       -2.00000       54.53212       17.36685        9.29676
      1832         2       -2.00000       54.53212       17.33537        4.13220
      1833         2       -2.00000       54.58769        0.24668        4.99926
      1834         2       -2.00000       54.58769        0.27816       10.16382
      1835         2       -2.00000       54.79074        8.11337        5.80013
      1836         2       -2.00000       54.79074        8.08189        0.63557
      1837         2       -2.00000       54.99491       15.92508        6.69597
      1838         2       -2.00000       54.99491       15.89360        1.53141
      1839         2       -2.00000       55.05272       23.73352        2.41051
      1840         2       -2.00000       55.05272       23.76500        7.57507
      1841         2       -2.00000       55.19372        6.66481        3.23398
      1842         2       -2.00000       55.19372        6.69629        8.39854
      1843         2       -2.00000       55.50239       14.49487        4.10626
      1844         2       -2.00000       55.50239       14.52635        9.27082
      1845         2       -2.00000       55.56772       22.36536       10.15542
      1846         2       -2.00000       55.56772       22.33388        4.99086
      1847         2       -2.00000       55.64427        5.22914        0.69637
      1848         2       -2.00000       55.64427        5.26062        5.86093
      1849         2       -2.00000       55.96142       13.12003        6.64927
      1850         2       -2.00000       55.96142       13.08855        1.48471
      1851         2       -2.00000       56.01434       20.97122        7.54154
      1852         2       -2.00000       56.01434       20.93974        2.37698
      1853         2       -2.00000       56.03716        3.81781        3.23218
      1854         2       -2.00000       56.03716        3.84929        8.39674
      1855         2       -2.00000       56.25999       11.64784        4.06758
      1856         2       -2.00000       56.25999       11.67932        9.23214
      1857         2       -2.00000       56.33582       19.53575       10.13601
      1858         2       -2.00000       56.33582       19.50427        4.97145
      1859         2       -2.00000       56.37521        2.38710        0.67450
      1860         2       -2.00000       56.37521        2.41858        5.83906
      1861         2       -2.00000       56.72967       10.15846        1.52331
      1862         2       -2.00000       56.72967       10.18994        6.68787
      1863         2       -2.00000       56.80301       18.06853        7.62404
      1864         2       -2.00000       56.80301       18.03705        2.45948
      1865         2       -2.00000       56.86875        0.93896        3.33011
      1866         2       -2.00000       56.86875        0.97044        8.49467
      1867         2       -2.00000       57.21400        8.74615        4.01246
      1868         2       -2.00000       57.21400        8.77763        9.17702
      1869         2       -2.00000       57.33995       16.56605        4.94358
      1870         2       -2.00000       57.33995       16.59753       10.10814
      1871         2       -2.00000       57.35989       24.40069        0.66264
      1872         2       -2.00000       57.35989       24.43217        5.82721
      1873         2       -2.00000       57.53764        7.39232        1.49345
      1874         2       -2.00000       57.53764        7.42380        6.65801
      1875         2       -2.00000       57.81123       15.34158        7.58006
      1876         2       -2.00000       57.81123       15.31010        2.41550
      1877         2       -2.00000       57.82156        5.94608        4.14926
      1878         2       -2.00000       57.82156        5.97756        9.31382
      1879         2       -2.00000       57.85311       23.18898        8.46718
      1880         2       -2.00000       57.85311       23.15750        3.30261
      1881         2       -2.00000       58.49630       13.62035        4.65745
      1882         2       -2.00000       58.49630       13.65183        9.82202
      1883         2       -2.00000       58.53905        4.48399        6.50811
      1884         2       -2.00000       58.53905        4.45251        1.34355
      1885         2       -2.00000       58.54546       21.50666        0.42528
      1886         2       -2.00000       58.54546       21.53814        5.58984
      1887         2       -2.00000       58.65643       12.04874        2.31743
      1888         2       -2.00000       58.65643       12.08022        7.48199
      1889         2       -2.00000       58.70543       19.96687        3.22418
      1890         2       -2.00000       58.70543       19.99835        8.38875
      1891         2       -2.00000       58.72345        2.89961        4.12150
      1892         2       -2.00000       58.72345        2.93109        9.28606
      1893         2       -2.00000       58.85588       10.87799       10.09417
      1894         2       -2.00000       58.85588       10.84651        4.92961
      1895         2       -2.00000       58.87854       18.73888        0.64866
      1896         2       -2.00000       58.87854       18.77036        5.81322
      1897         2       -2.00000       58.89415        1.67374        1.53901
      1898         2       -2.00000       58.89415        1.70522        6.70357
      1899         2       -2.00000       59.92143        7.76458        9.88942
      1900         2       -2.00000       59.92143        7.73310        4.72486
      1901         2       -2.00000       60.12664        6.76908        2.10146
      1902         2       -2.00000       60.12664        6.80056        7.26602
      1903         2       -2.00000       60.18381       23.80256        1.10780
      1904         2       -2.00000       60.18381       23.83404        6.27236
      1905         2       -2.00000       60.19518       15.92617        0.19239
      1906         2       -2.00000       60.19518       15.95765        5.35695
      1907         2       -2.00000       60.31609        0.25530        8.80534
      1908         2       -2.00000       60.31609        0.22382        3.64078
      1909         2       -2.00000       60.37269       17.34087        7.87269
      1910         2       -2.00000       60.37269       17.30939        2.70813
      1911         2       -2.00000       60.89962        9.80872        2.04616
      1912         2       -2.00000       60.89962        9.84020        7.21072
      1913         2       -2.00000       61.33952        2.06152        1.36703
      1914         2       -2.00000       61.33952        2.09300        6.53159
      1915         2       -2.00000       61.36114       19.19918        5.61959
      1916         2       -2.00000       61.36114       19.16770        0.45503
      1917         2       -2.00000       61.39372        3.44750        9.05134
      1918         2       -2.00000       61.39372        3.41602        3.88678
      1919         2       -2.00000       61.40501       11.42780        9.93684
      1920         2       -2.00000       61.40501       11.39632        4.77227
      1921         2       -2.00000       61.42967       20.50066        2.96025
      1922         2       -2.00000       61.42967       20.53214        8.12482
      1923         2       -2.00000       61.45530       12.74408        2.07540
      1924         2       -2.00000       61.45530       12.77556        7.23996
      1925         2       -2.00000       61.91024        4.93969        6.49394
      1926         2       -2.00000       61.91024        4.90821        1.32938
      1927         2       -2.00000       62.04836       22.04889        5.58610
      1928         2       -2.00000       62.04836       22.01741        0.42154
      1929         2       -2.00000       62.17022       14.28883        9.87548
      1930         2       -2.00000       62.17022       14.25735        4.71092
      1931         2       -2.00000       62.26575        6.30183        9.10115
      1932         2       -2.00000       62.26575        6.27035        3.93658
      1933         2       -2.00000       62.37632       23.34808        3.00668
      1934         2       -2.00000       62.37632       23.37956        8.17125
      1935         2       -2.00000       62.45479       15.53827        2.11132
      1936         2       -2.00000       62.45479       15.56975        7.27589
      1937         2       -2.00000       62.78010        7.80216        6.45263
      1938         2       -2.00000       62.78010        7.77068        1.28806
      1939         2       -2.00000       62.91830       24.83069        0.42401
      1940         2       -2.00000       62.91830       24.86217        5.58857
      1941         2       -2.00000       62.97107       17.04928        4.69474
      1942         2       -2.00000       62.97107       17.08076        9.85930
      1943         2       -2.00000       63.05738        9.16954        9.09396
      1944         2       -2.00000       63.05738        9.13806        3.92940
      1945         2       -2.00000       63.35403        1.32133        3.12530
      1946         2       -2.00000       63.35403        1.35281        8.28987
      1947         2       -2.00000       63.42553       18.42304        2.21947
      1948         2       -2.00000       63.42553       18.45452        7.38403
      1949         2       -2.00000       63.59095       10.65094        6.48395
      1950         2       -2.00000       63.59095       10.61946        1.31939
      1951         2       -2.00000       63.86407        2.80353        5.62775
      1952         2       -2.00000       63.86407        2.77205        0.46319
      1953         2       -2.00000       63.93781       19.89230        4.73099
      1954         2       -2.00000       63.93781       19.92378        9.89555
      1955         2       -2.00000       64.00691       12.06920        9.01998
      1956         2       -2.00000       64.00691       12.03772        3.85542
      1957         2       -2.00000       64.20764        4.19458        3.06613
      1958         2       -2.00000       64.20764        4.22606        8.23069
      1959         2       -2.00000       64.30877       21.26937        2.17671
      1960         2       -2.00000       64.30877       21.30085        7.34127
      1961         2       -2.00000       64.39844       13.45194        1.29495
      1962         2       -2.00000       64.39844       13.48342        6.45951
      1963         2       -2.00000       64.63232        5.65321        5.63958
      1964         2       -2.00000       64.63232        5.62173        0.47502
      1965         2       -2.00000       64.77500       22.73383        4.75398
      1966         2       -2.00000       64.77500       22.76531        9.91854
      1967         2       -2.00000       64.87645       14.93778        9.03647
      1968         2       -2.00000       64.87645       14.90630        3.87190
      1969         2       -2.00000       65.05124        7.08494        8.21733
      1970         2       -2.00000       65.05124        7.05346        3.05276
      1971         2       -2.00000       65.20665       24.12442        2.18562
      1972         2       -2.00000       65.20665       24.15590        7.35018
      1973         2       -2.00000       65.29497       16.33227        6.46100
      1974         2       -2.00000       65.29497       16.30079        1.29644
      1975         2       -2.00000       65.48449        8.47605        0.44307
      1976         2       -2.00000       65.48449        8.50753        5.60763
      1977         2       -2.00000       65.68234        0.64127        4.77510
      1978         2       -2.00000       65.68234        0.67275        9.93967
      1979         2       -2.00000       65.76825       17.73398        3.88911
      1980         2       -2.00000       65.76825       17.76546        9.05367
      1981         2       -2.00000       65.88675        9.92789        8.20407
      1982         2       -2.00000       65.88675        9.89641        3.03951
      1983         2       -2.00000       66.10221        2.05234        2.20063
      1984         2       -2.00000       66.10221        2.08382        7.36519
      1985         2       -2.00000       66.20198       19.14073        1.31345
      1986         2       -2.00000       66.20198       19.17221        6.47801
      1987         2       -2.00000       66.32937       11.35485        5.60404
      1988         2       -2.00000       66.32937       11.32337        0.43947
      1989         2       -2.00000       66.55668        3.50665        4.76855
      1990         2       -2.00000       66.55668        3.53813        9.93312
      1991         2       -2.00000       66.66838       20.58522        3.89075
      1992         2       -2.00000       66.66838       20.61670        9.05532
      1993         2       -2.00000       66.76534       12.78601        8.18536
      1994         2       -2.00000       66.76534       12.75453        3.02079
      1995         2       -2.00000       66.95662        4.91430        2.18537
      1996         2       -2.00000       66.95662        4.94578        7.34994
      1997         2       -2.00000       67.08713       22.02096        6.48011
      1998         2       -2.00000       67.08713       21.98948        1.31555
      1999         2       -2.00000       67.19026       14.19520        5.60545
      2000         2       -2.00000       67.19026       14.16372        0.44089
      2001         2       -2.00000       67.38106        6.35832        4.76381
      2002         2       -2.00000       67.38106        6.38980        9.92838
      2003         2       -2.00000       67.53848       23.42991        3.90181
      2004         2       -2.00000       67.53848       23.46139        9.06637
      2005         2       -2.00000       67.64273       15.63060        8.18819
      2006         2       -2.00000       67.64273       15.59912        3.02362
      2007         2       -2.00000       67.80582        7.76873        2.17540
      2008         2       -2.00000       67.80582        7.80021        7.33996
      2009         2       -2.00000       67.98061       24.83906        1.32766
      2010         2       -2.00000       67.98061       24.87054        6.49223
      2011         2       -2.00000       68.08598       17.03650        5.61308
      2012         2       -2.00000       68.08598       17.00502        0.44852
      2013         2       -2.00000       68.23563        9.24220        9.91621
      2014         2       -2.00000       68.23563        9.21072        4.75165
      2015         2       -2.00000       68.42227        1.35616        3.90722
      2016         2       -2.00000       68.42227        1.38764        9.07178
      2017         2       -2.00000       68.53252       18.44242        3.03156
      2018         2       -2.00000       68.53252       18.47390        8.19612
      2019         2       -2.00000       68.65815       10.61600        2.16801
      2020         2       -2.00000       68.65815       10.64748        7.33257
      2021         2       -2.00000       68.85240        2.76930        1.32602
      2022         2       -2.00000       68.85240        2.80078        6.49058
      2023         2       -2.00000       68.97442       19.85135        0.45431
      2024         2       -2.00000       68.97442       19.88283        5.61887
      2025         2       -2.00000       69.09572       12.05752        4.74795
      2026         2       -2.00000       69.09572       12.08900        9.91251
      2027         2       -2.00000       69.28604        4.21537        3.90089
      2028         2       -2.00000       69.28604        4.24685        9.06545
      2029         2       -2.00000       69.42056       21.32334        8.20008
      2030         2       -2.00000       69.42056       21.29186        3.03551
      2031         2       -2.00000       69.53257       13.49363        7.32938
      2032         2       -2.00000       69.53257       13.46215        2.16482
      2033         2       -2.00000       69.70776        5.62556        1.31621
      2034         2       -2.00000       69.70776        5.65704        6.48077
      2035         2       -2.00000       69.85645       22.73117        5.62223
      2036         2       -2.00000       69.85645       22.69969        0.45766
      2037         2       -2.00000       69.97015       14.89984        4.74991
      2038         2       -2.00000       69.97015       14.93132        9.91447
      2039         2       -2.00000       70.13405        7.06784        3.89512
      2040         2       -2.00000       70.13405        7.09932        9.05969
      2041         2       -2.00000       70.29787       24.17261        8.20691
      2042         2       -2.00000       70.29787       24.14113        3.04235
      2043         2       -2.00000       70.41445       16.33739        7.33477
      2044         2       -2.00000       70.41445       16.30591        2.17021
      2045         2       -2.00000       70.56361        8.47712        1.31001
      2046         2       -2.00000       70.56361        8.50860        6.47457
      2047         2       -2.00000       70.73504        0.65730        5.62522
      2048         2       -2.00000       70.73504        0.62582        0.46066
      2049         2       -2.00000       70.85626       17.77612        9.91933
      2050         2       -2.00000       70.85626       17.74464        4.75476
      2051         2       -2.00000       70.99430        9.91731        3.88930
      2052         2       -2.00000       70.99430        9.94879        9.05386
      2053         2       -2.00000       71.17045        2.10056        8.20577
      2054         2       -2.00000       71.17045        2.06908        3.04120
      2055         2       -2.00000       71.29880       19.15201        2.17436
      2056         2       -2.00000       71.29880       19.18349        7.33893
      2057         2       -2.00000       71.42675       11.35540        6.47140
      2058         2       -2.00000       71.42675       11.32392        1.30684
      2059         2       -2.00000       71.60130        3.48114        0.45678
      2060         2       -2.00000       71.60130        3.51262        5.62135
      2061         2       -2.00000       71.73909       20.62373        9.92318
      2062         2       -2.00000       71.73909       20.59226        4.75862
      2063         2       -2.00000       71.86360       12.76291        3.88906
      2064         2       -2.00000       71.86360       12.79439        9.05362
      2065         2       -2.00000       72.03270        4.92446        3.03542
      2066         2       -2.00000       72.03270        4.95594        8.19998
      2067         2       -2.00000       72.17979       22.03287        7.34175
      2068         2       -2.00000       72.17979       22.00139        2.17718
      2069         2       -2.00000       72.30213       14.20053        6.47244
      2070         2       -2.00000       72.30213       14.16905        1.30787
      2071         2       -2.00000       72.46091        6.33470        0.45055
      2072         2       -2.00000       72.46091        6.36618        5.61511
      2073         2       -2.00000       72.61688       23.47383        9.92543
      2074         2       -2.00000       72.61688       23.44235        4.76087
      2075         2       -2.00000       72.74147       15.63876        9.05684
      2076         2       -2.00000       72.74147       15.60728        3.89227
      2077         2       -2.00000       72.89128        7.77579        3.03090
      2078         2       -2.00000       72.89128        7.80727        8.19546
      2079         2       -2.00000       73.05365       24.88431        7.34315
      2080         2       -2.00000       73.05365       24.85283        2.17859
      2081         2       -2.00000       73.18248       17.01432        1.31175
      2082         2       -2.00000       73.18248       17.04580        6.47631
      2083         2       -2.00000       73.32348        9.18453        0.44700
      2084         2       -2.00000       73.32348        9.21601        5.61157
      2085         2       -2.00000       73.48850        1.40044        9.92448
      2086         2       -2.00000       73.48850        1.36896        4.75992
      2087         2       -2.00000       73.62286       18.48500        9.06032
      2088         2       -2.00000       73.62286       18.45352        3.89575
      2089         2       -2.00000       73.75753       10.65542        8.19321
      2090         2       -2.00000       73.75753       10.62394        3.02864
      2091         2       -2.00000       73.92183        2.78019        2.17559
      2092         2       -2.00000       73.92183        2.81167        7.34016
      2093         2       -2.00000       74.06251       19.86173        1.31469
      2094         2       -2.00000       74.06251       19.89321        6.47925
      2095         2       -2.00000       74.19318       12.03120        0.44676
      2096         2       -2.00000       74.19318       12.06268        5.61132
      2097         2       -2.00000       74.35372        4.25421        9.92030
      2098         2       -2.00000       74.35372        4.22273        4.75574
      2099         2       -2.00000       74.50097       21.33360        9.06254
      2100         2       -2.00000       74.50097       21.30212        3.89797
      2101         2       -2.00000       74.63100       13.50133        8.19458
      2102         2       -2.00000       74.63100       13.46985        3.03002
      2103         2       -2.00000       74.78569        5.63341        2.17104
      2104         2       -2.00000       74.78569        5.66489        7.33560
      2105         2       -2.00000       74.93854       22.71165        1.31588
      2106         2       -2.00000       74.93854       22.74313        6.48044
      2107         2       -2.00000       75.06985       14.90829        5.61372
      2108         2       -2.00000       75.06985       14.87681        0.44916
      2109         2       -2.00000       75.21758        7.10609        9.91620
      2110         2       -2.00000       75.21758        7.07461        4.75164
      2111         2       -2.00000       75.37419       24.18461        9.06247
      2112         2       -2.00000       75.37419       24.15313        3.89791
      2113         2       -2.00000       75.50894       16.34699        8.19764
      2114         2       -2.00000       75.50894       16.31551        3.03308
      2115         2       -2.00000       75.65075        8.48370        2.16827
      2116         2       -2.00000       75.65075        8.51518        7.33283
      2117         2       -2.00000       75.80896        0.63725        1.31461
      2118         2       -2.00000       75.80896        0.66873        6.47917
      2119         2       -2.00000       75.94828       17.72308        0.45224
      2120         2       -2.00000       75.94828       17.75456        5.61680
      2121         2       -2.00000       76.08552        9.95509        9.91472
      2122         2       -2.00000       76.08552        9.92361        4.75016
      2123         2       -2.00000       76.24261        2.07955        3.89528
      2124         2       -2.00000       76.24261        2.11103        9.05984
      2125         2       -2.00000       76.38681       19.19410        8.20020
      2126         2       -2.00000       76.38681       19.16262        3.03564
      2127         2       -2.00000       76.52173       11.36295        7.33274
      2128         2       -2.00000       76.52173       11.33147        2.16818
      2129         2       -2.00000       76.67570        3.52179        6.47563
      2130         2       -2.00000       76.67570        3.49031        1.31107
      2131         2       -2.00000       76.82446       20.60266        5.61855
      2132         2       -2.00000       76.82446       20.57118        0.45399
      2133         2       -2.00000       76.95906       12.77038        4.75143
      2134         2       -2.00000       76.95906       12.80186        9.91599
      2135         2       -2.00000       77.10863        4.93232        3.89151
      2136         2       -2.00000       77.10863        4.96380        9.05607
      2137         2       -2.00000       77.26092       22.04329        8.20091
      2138         2       -2.00000       77.26092       22.01181        3.03635
      2139         2       -2.00000       77.39743       14.20918        7.33503
      2140         2       -2.00000       77.39743       14.17770        2.17047
      2141         2       -2.00000       77.54212        6.37387        6.47224
      2142         2       -2.00000       77.54212        6.34239        1.30768
      2143         2       -2.00000       77.69633       23.45304        5.61800
      2144         2       -2.00000       77.69633       23.42156        0.45345
      2145         2       -2.00000       77.83613       15.61642        4.75422
      2146         2       -2.00000       77.83613       15.64790        9.91878
      2147         2       -2.00000       77.97633        7.78332        3.88902
      2148         2       -2.00000       77.97633        7.81479        9.05358
      2149         2       -2.00000       78.13054       24.89471        8.19914
      2150         2       -2.00000       78.13054       24.86323        3.03457
      2151         2       -2.00000       78.27458       17.05534        7.33792
      2152         2       -2.00000       78.27458       17.02384        2.17336
      2153         2       -2.00000       78.41182        9.22365        6.47104
      2154         2       -2.00000       78.41182        9.19217        1.30648
      2155         2       -2.00000       78.56411        1.37891        5.61523
      2156         2       -2.00000       78.56411        1.34743        0.45067
      2157         2       -2.00000       78.71239       18.46308        4.75671
      2158         2       -2.00000       78.71239       18.49456        9.92127
      2159         2       -2.00000       78.84859       10.63190        3.88913
      2160         2       -2.00000       78.84859       10.66338        9.05370
      2161         2       -2.00000       78.99752        2.82112        8.19569
      2162         2       -2.00000       78.99752        2.78964        3.03112
      2163         2       -2.00000       79.14924       19.90277        7.33957
      2164         2       -2.00000       79.14924       19.87129        2.17500
      2165         2       -2.00000       79.28640       12.07117        6.47237
      2166         2       -2.00000       79.28640       12.03969        1.30781
      2167         2       -2.00000       79.43100        4.23176        5.61163
      2168         2       -2.00000       79.43100        4.20028        0.44707
      2169         2       -2.00000       79.58490       21.31155        4.75724
      2170         2       -2.00000       79.58490       21.34303        9.92181
      2171         2       -2.00000       79.72485       13.47856        3.89147
      2172         2       -2.00000       79.72485       13.51004        9.05603
      2173         2       -2.00000       79.86521        5.67355        8.19250
      2174         2       -2.00000       79.86521        5.64207        3.02794
      2175         2       -2.00000       80.01935       22.75242        7.33879
      2176         2       -2.00000       80.01935       22.72092        2.17425
