# Supplementary material for: Quantitative prediction of grain boundary thermal conductivities from local atomic environments
Source: Nat Commun. 2020 Apr 15;11:1854. doi: 10.1038/s41467-020-15619-9 (PMC7160158; doi:10.1038/s41467-020-15619-9)
Supplement: Supplementary file 4 — Supplementary Data 1 [file 41467_2020_15619_MOESM4_ESM.zip › MgO_GBs/sym_tilt/standard_pressure/112/s105_5_-13_4.lmp]

LAMMPS data file

      2136          atoms
         0          bonds
         0         angles
         0      dihedrals
         0      impropers
         2     atom types
         0     bond types
         0    angle types
         0 dihedral types
         0 improper types

      0.0000000     80.3157640 xlo xhi
      0.0000000     24.8918990 ylo yhi
      0.0000000     10.3268868 zlo zhi
      0.0000000      0.0000000     -0.0288115 xy xz yz

Masses

1                24.30500 # Mg
2                15.99940 # O

Atoms

         1         1        2.00000        0.07236       19.67506        4.70837
         2         1        2.00000        0.07244       19.66068        9.87182
         3         1        2.00000        0.21766       22.51746        5.56897
         4         1        2.00000        0.21774       22.53189        0.40554
         5         1        2.00000        0.36303        0.46768        6.42960
         6         1        2.00000        0.36319        0.48216        1.26617
         7         1        2.00000        0.50880        3.32420        2.12683
         8         1        2.00000        0.50864        3.30977        7.29029
         9         1        2.00000        0.65441        6.16625        2.98752
        10         1        2.00000        0.65425        6.15182        8.15099
        11         1        2.00000        0.79970        9.00832        3.84817
        12         1        2.00000        0.79962        8.99396        9.01166
        13         1        2.00000        0.94467       11.85064        4.70872
        14         1        2.00000        0.94475       11.83633        9.87220
        15         1        2.00000        1.08964       14.69338        5.56921
        16         1        2.00000        1.08980       14.70789        0.40581
        17         1        2.00000        1.23485       17.53643        6.42975
        18         1        2.00000        1.23502       17.55086        1.26632
        19         1        2.00000        1.38055       20.39367        2.12693
        20         1        2.00000        1.38031       20.37932        7.29039
        21         1        2.00000        1.52592       23.23609        2.98753
        22         1        2.00000        1.52592       23.22176        8.15102
        23         1        2.00000        1.67137        1.18629        3.84813
        24         1        2.00000        1.67145        1.17198        9.01161
        25         1        2.00000        1.81690        4.02831        4.70879
        26         1        2.00000        1.81698        4.01393        9.87228
        27         1        2.00000        1.96244        6.87033        5.56956
        28         1        2.00000        1.96268        6.88469        0.40613
        29         1        2.00000        2.10773        9.71240        6.43025
        30         1        2.00000        2.10789        9.72681        1.26678
        31         1        2.00000        2.25270       12.56913        2.12725
        32         1        2.00000        2.25254       12.55472        7.29071
        33         1        2.00000        2.39751       15.41187        2.98766
        34         1        2.00000        2.39726       15.39749        8.15114
        35         1        2.00000        2.54280       18.25496        3.84823
        36         1        2.00000        2.54264       18.24058        9.01175
        37         1        2.00000        2.68841       21.09796        4.70895
        38         1        2.00000        2.68841       21.08362        9.87246
        39         1        2.00000        2.83394       23.94040        5.56958
        40         1        2.00000        2.83418       23.95500        0.40616
        41         1        2.00000        2.97939        1.89057        6.43014
        42         1        2.00000        2.97980        1.90510        1.26665
        43         1        2.00000        3.12549        4.74682        2.12731
        44         1        2.00000        3.12501        4.73244        7.29084
        45         1        2.00000        3.27110        7.58865        2.98814
        46         1        2.00000        3.27062        7.57436        8.15176
        47         1        2.00000        3.41591       10.43064        3.84880
        48         1        2.00000        3.41583       10.41643        9.01240
        49         1        2.00000        3.56024       13.27291        4.70914
        50         1        2.00000        3.56040       13.25881        9.87270
        51         1        2.00000        3.70473       16.11586        5.56951
        52         1        2.00000        3.70513       16.13034        0.40613
        53         1        2.00000        3.85026       18.95934        6.43027
        54         1        2.00000        3.85074       18.97358        1.26678
        55         1        2.00000        3.99683       21.81684        2.12753
        56         1        2.00000        3.99643       21.80268        7.29112
        57         1        2.00000        4.14245       24.65924        2.98803
        58         1        2.00000        4.14245       24.64518        8.15165
        59         1        2.00000        4.28806        2.59493        9.01205
        60         1        2.00000        4.28790        2.60916        3.84849
        61         1        2.00000        4.43375        5.43620        9.87280
        62         1        2.00000        4.43343        5.45076        4.70931
        63         1        2.00000        4.57920        8.30681        0.40689
        64         1        2.00000        4.57888        8.29265        5.57037
        65         1        2.00000        4.72409       11.14910        1.26748
        66         1        2.00000        4.72377       11.13465        6.43094
        67         1        2.00000        4.86762       13.97705        7.29107
        68         1        2.00000        4.86818       13.99140        2.12753
        69         1        2.00000        5.01211       16.81986        8.15140
        70         1        2.00000        5.01275       16.83427        2.98784
        71         1        2.00000        5.15836       19.67801        3.84878
        72         1        2.00000        5.15780       19.66360        9.01241
        73         1        2.00000        5.30462       22.52150        4.70970
        74         1        2.00000        5.30445       22.50741        9.87329
        75         1        2.00000        5.45023        0.47202        5.57016
        76         1        2.00000        5.45095        0.48692        0.40666
        77         1        2.00000        5.59576        3.31337        6.43055
        78         1        2.00000        5.59704        3.32790        1.26685
        79         1        2.00000        5.74129        6.15466        7.29171
        80         1        2.00000        5.74274        6.16885        2.12780
        81         1        2.00000        5.88715        8.99651        8.15287
        82         1        2.00000        5.88787        9.01059        2.98908
        83         1        2.00000        6.03187       11.83883        9.01327
        84         1        2.00000        6.03187       11.85244        3.84938
        85         1        2.00000        6.17492       14.69479        4.70909
        86         1        2.00000        6.17588       14.68090        9.87281
        87         1        2.00000        6.31892       17.53840        5.56977
        88         1        2.00000        6.32029       17.55231        0.40627
        89         1        2.00000        6.46550       20.38313        6.43115
        90         1        2.00000        6.46638       20.39687        1.26742
        91         1        2.00000        6.61328       23.22749        7.29201
        92         1        2.00000        6.61368       23.24105        2.12827
        93         1        2.00000        6.75946        1.19100        2.98811
        94         1        2.00000        6.76002        1.17747        8.15198
        95         1        2.00000        6.90483        4.03158        3.84861
        96         1        2.00000        6.90579        4.01698        9.01219
        97         1        2.00000        7.04988        6.87260        4.71029
        98         1        2.00000        7.05060        6.85705        9.87348
        99         1        2.00000        7.19525        9.72853        0.40819
       100         1        2.00000        7.19541        9.71430        5.57153
       101         1        2.00000        7.33885       12.55700        6.43153
       102         1        2.00000        7.34006       12.57143        1.26805
       103         1        2.00000        7.48198       15.39872        7.29091
       104         1        2.00000        7.48374       15.41313        2.12707
       105         1        2.00000        7.62542       18.24204        8.15187
       106         1        2.00000        7.62751       18.25674        2.98802
       107         1        2.00000        7.77232       21.08796        9.01363
       108         1        2.00000        7.77360       21.10195        3.84987
       109         1        2.00000        7.92090       23.94658        4.71067
       110         1        2.00000        7.92098       23.93309        9.87433
       111         1        2.00000        8.06659        1.89561        5.57034
       112         1        2.00000        8.06997        1.91104        0.40631
       113         1        2.00000        8.21156        4.73549        6.43159
       114         1        2.00000        8.21590        4.74950        1.26664
       115         1        2.00000        8.35774        7.57581        7.29324
       116         1        2.00000        8.36015        7.59010        2.12905
       117         1        2.00000        8.50351       10.41910        8.15477
       118         1        2.00000        8.50528       10.43157        2.99036
       119         1        2.00000        8.64728       13.27357        3.84889
       120         1        2.00000        8.64872       13.26108        9.01364
       121         1        2.00000        8.78759       16.11604        4.70851
       122         1        2.00000        8.79201       16.10126        9.87218
       123         1        2.00000        8.93127       18.96142        5.57068
       124         1        2.00000        8.93392       18.97386        0.40636
       125         1        2.00000        9.08106       21.80996        6.43272
       126         1        2.00000        9.08154       21.82185        1.26862
       127         1        2.00000        9.23222       24.66773        2.12837
       128         1        2.00000        9.23262       24.65562        7.29267
       129         1        2.00000        9.37815        2.61390        2.98689
       130         1        2.00000        9.38176        2.60064        8.15159
       131         1        2.00000        9.52135        5.45326        3.84959
       132         1        2.00000        9.52497        5.43519        9.01193
       133         1        2.00000        9.66448        8.27653        9.87545
       134         1        2.00000        9.66673        8.29224        4.71182
       135         1        2.00000        9.80969       11.15018        0.41038
       136         1        2.00000        9.80945       11.13734        5.57315
       137         1        2.00000        9.95345       13.97835        6.43112
       138         1        2.00000        9.95811       13.99296        1.26680
       139         1        2.00000       10.09288       16.81933        7.29109
       140         1        2.00000       10.09923       16.83461        2.12571
       141         1        2.00000       10.23528       19.66530        8.15321
       142         1        2.00000       10.24010       19.67981        2.98910
       143         1        2.00000       10.38531       22.51658        9.01618
       144         1        2.00000       10.38844       22.52929        3.85219
       145         1        2.00000       10.53839        0.48148        4.71095
       146         1        2.00000       10.54201        0.46780        9.87390
       147         1        2.00000       10.68071        3.31855        5.57244
       148         1        2.00000       10.69461        3.33329        0.40433
       149         1        2.00000       10.82753        6.15432        6.43413
       150         1        2.00000       10.83428        6.17132        1.26790
       151         1        2.00000       10.97234        8.99845        7.29660
       152         1        2.00000       10.98013        9.00866        2.13098
       153         1        2.00000       11.12277       11.84254        8.15705
       154         1        2.00000       11.12438       11.85123        2.98979
       155         1        2.00000       11.26019       14.69359        3.84618
       156         1        2.00000       11.27216       14.67954        9.01361
       157         1        2.00000       11.39512       17.53600        4.70820
       158         1        2.00000       11.40773       17.51899        9.87047
       159         1        2.00000       11.54065       20.38842        5.57222
       160         1        2.00000       11.54089       20.39481        0.40755
       161         1        2.00000       11.69614       23.25231        1.26987
       162         1        2.00000       11.69799       23.24701        6.43498
       163         1        2.00000       11.86031        1.20327        2.12555
       164         1        2.00000       11.86593        1.19518        7.29134
       165         1        2.00000       11.99395        4.03576        2.98644
       166         1        2.00000       12.01435        4.01426        8.14811
       167         1        2.00000       12.13539        6.85061        9.01479
       168         1        2.00000       12.14109        6.86816        3.85135
       169         1        2.00000       12.27040        9.69446        9.88180
       170         1        2.00000       12.27498        9.71841        4.71465
       171         1        2.00000       12.42469       12.55727        5.57313
       172         1        2.00000       12.42710       12.56675        0.41135
       173         1        2.00000       12.55841       15.40035        6.43133
       174         1        2.00000       12.57946       15.41402        1.26396
       175         1        2.00000       12.69824       18.24070        7.29371
       176         1        2.00000       12.71125       18.25776        2.12508
       177         1        2.00000       12.83438       21.09523        8.15614
       178         1        2.00000       12.85116       21.10630        2.99357
       179         1        2.00000       13.00473       23.96199        3.85478
       180         1        2.00000       13.00738       23.94793        9.01780
       181         1        2.00000       13.15114        1.91480        4.71375
       182         1        2.00000       13.17508        1.88608        9.87086
       183         1        2.00000       13.29314        4.72867        5.57583
       184         1        2.00000       13.31748        4.76317        0.40932
       185         1        2.00000       13.43353        7.57815        6.43661
       186         1        2.00000       13.46357        7.58745        1.27457
       187         1        2.00000       13.59103       10.42760        7.29623
       188         1        2.00000       13.61023       10.41973        2.12879
       189         1        2.00000       13.74636       13.26388        2.98661
       190         1        2.00000       13.76170       13.25494        8.16346
       191         1        2.00000       13.86515       16.11246        3.84339
       192         1        2.00000       13.91117       16.09709        9.01370
       193         1        2.00000       13.99566       18.95704        4.70558
       194         1        2.00000       14.01181       18.93608        9.87112
       195         1        2.00000       14.12602       21.81511        0.40977
       196         1        2.00000       14.13622       21.83291        5.57733
       197         1        2.00000       14.32897       24.68046        1.27017
       198         1        2.00000       14.34022       24.70825        6.44063
       199         1        2.00000       14.49692        2.64576        2.13247
       200         1        2.00000       14.56213        2.60552        7.27721
       201         1        2.00000       14.61651        5.42183        2.97815
       202         1        2.00000       14.63096        5.42179        8.16096
       203         1        2.00000       14.71031        8.26975        9.02337
       204         1        2.00000       14.73192        8.31864        3.86564
       205         1        2.00000       14.88123       11.09529        9.88738
       206         1        2.00000       14.90171       11.13199        4.71565
       207         1        2.00000       14.99913       13.98393        5.56299
       208         1        2.00000       15.05109       13.96908        0.41213
       209         1        2.00000       15.15840       16.83183        6.43918
       210         1        2.00000       15.18209       16.84328        1.24854
       211         1        2.00000       15.27590       19.66385        7.28944
       212         1        2.00000       15.35107       19.67779        2.15082
       213         1        2.00000       15.43854       22.52608        8.14338
       214         1        2.00000       15.45886       22.53635        3.00630
       215         1        2.00000       15.60849        0.52072        3.89534
       216         1        2.00000       15.66944        0.46821        9.01343
       217         1        2.00000       15.76663        3.31672        9.88550
       218         1        2.00000       15.79177        3.30672        4.75379
       219         1        2.00000       15.85289        6.12436        5.61940
       220         1        2.00000       15.98878        6.21457        0.42340
       221         1        2.00000       16.04910        9.02663        6.43934
       222         1        2.00000       16.14267        8.97596        1.27060
       223         1        2.00000       16.25045       11.79973        2.12445
       224         1        2.00000       16.26250       11.82036        7.31903
       225         1        2.00000       16.36337       14.67431        3.00091
       226         1        2.00000       16.42947       14.65560        8.16512
       227         1        2.00000       16.46489       17.53517        3.86342
       228         1        2.00000       16.54601       20.37814        4.76032
       229         1        2.00000       16.55131       20.38365        9.79863
       230         1        2.00000       16.59107       17.57274        9.01653
       231         1        2.00000       16.71114       23.17124        0.37568
       232         1        2.00000       16.73564       23.30723        5.62041
       233         1        2.00000       16.94261        1.26880        1.32495
       234         1        2.00000       17.09368        6.86806        3.16490
       235         1        2.00000       17.13914        6.89159        8.13071
       236         1        2.00000       17.25142        1.19297        6.46777
       237         1        2.00000       17.25930        9.66094        9.04714
       238         1        2.00000       17.29480        4.01001        2.20551
       239         1        2.00000       17.35238        4.03806        7.30752
       240         1        2.00000       17.45189       12.54158        4.73748
       241         1        2.00000       17.46057        9.72267        3.98157
       242         1        2.00000       17.55783       12.44665        9.97294
       243         1        2.00000       17.57807       15.35764        0.39931
       244         1        2.00000       17.64569       15.40722        5.56653
       245         1        2.00000       17.75693       18.28479        6.40603
       246         1        2.00000       17.83701       18.19537        1.21810
       247         1        2.00000       17.89508       21.02432        7.42243
       248         1        2.00000       17.96326       21.13552        2.14600
       249         1        2.00000       18.02695       23.96142        3.13108
       250         1        2.00000       18.12470       23.84313        8.12013
       251         1        2.00000       18.23754        1.91053        9.04572
       252         1        2.00000       18.25296        1.87471        3.87999
       253         1        2.00000       18.29135        4.57967       10.04301
       254         1        2.00000       18.34902        4.74215        4.73883
       255         1        2.00000       18.43921        7.53332        5.60927
       256         1        2.00000       18.85437       10.37119        1.67478
       257         1        2.00000       18.87035       10.15707        6.78723
       258         1        2.00000       18.90215       13.10676        2.37921
       259         1        2.00000       18.98568       13.12551        7.71402
       260         1        2.00000       18.98400       18.96385        3.89669
       261         1        2.00000       19.00962       16.14013        8.51095
       262         1        2.00000       19.01548       16.03308        3.27195
       263         1        2.00000       19.02624        7.14492        1.72276
       264         1        2.00000       19.04142       21.76574        5.03511
       265         1        2.00000       19.05596       24.51107        0.68832
       266         1        2.00000       20.81110       12.06512        0.68832
       267         1        2.00000       20.82564        9.31979        5.03511
       268         1        2.00000       20.84090       19.59087        1.72276
       269         1        2.00000       20.85166        3.58713        3.27195
       270         1        2.00000       20.85752        3.69418        8.51095
       271         1        2.00000       20.88146        0.67956        7.71402
       272         1        2.00000       20.88314        6.51790        3.89669
       273         1        2.00000       20.96490        0.66081        2.37921
       274         1        2.00000       20.99679       22.60302        6.78723
       275         1        2.00000       21.01277       22.81714        1.67478
       276         1        2.00000       21.42792       19.97927        5.60927
       277         1        2.00000       21.51812       17.18810        4.73883
       278         1        2.00000       21.57571       17.02562       10.04301
       279         1        2.00000       21.61418       14.32066        3.87999
       280         1        2.00000       21.62952       14.35648        9.04572
       281         1        2.00000       21.74244       11.39718        8.12013
       282         1        2.00000       21.84011       11.51547        3.13108
       283         1        2.00000       21.90388        8.68957        2.14600
       284         1        2.00000       21.97206        8.57837        7.42243
       285         1        2.00000       22.03013        5.74942        1.21810
       286         1        2.00000       22.11013        5.83884        6.40603
       287         1        2.00000       22.22144        2.96127        5.56653
       288         1        2.00000       22.28907        2.91169        0.39931
       289         1        2.00000       22.30923        0.00070        9.97294
       290         1        2.00000       22.40657       22.16862        3.98157
       291         1        2.00000       22.41517        0.09563        4.73748
       292         1        2.00000       22.51468       16.48401        7.30752
       293         1        2.00000       22.57234       16.45595        2.20551
       294         1        2.00000       22.60776       22.10689        9.04714
       295         1        2.00000       22.61563       13.63892        6.46777
       296         1        2.00000       22.72800       19.33754        8.13071
       297         1        2.00000       22.77337       19.31400        3.16490
       298         1        2.00000       22.92453       13.71475        1.32495
       299         1        2.00000       23.13142       10.86128        5.62041
       300         1        2.00000       23.15592       10.72529        0.37568
       301         1        2.00000       23.27607        5.12680        9.01653
       302         1        2.00000       23.31575        7.93770        9.79863
       303         1        2.00000       23.32105        7.93219        4.76032
       304         1        2.00000       23.40225        5.08922        3.86342
       305         1        2.00000       23.43767        2.20965        8.16512
       306         1        2.00000       23.50369        2.22836        3.00091
       307         1        2.00000       23.60464       24.26631        7.31903
       308         1        2.00000       23.61661       24.24568        2.12445
       309         1        2.00000       23.72447       21.42191        1.27060
       310         1        2.00000       23.81804       21.47258        6.43934
       311         1        2.00000       23.87836       18.66052        0.42340
       312         1        2.00000       24.01417       18.57031        5.61940
       313         1        2.00000       24.07537       15.75267        4.75379
       314         1        2.00000       24.10043       15.76267        9.88550
       315         1        2.00000       24.19769       12.91416        9.01343
       316         1        2.00000       24.25865       12.96667        3.89534
       317         1        2.00000       24.40820       10.09041        3.00630
       318         1        2.00000       24.42860       10.08013        8.14338
       319         1        2.00000       24.51607        7.23184        2.15082
       320         1        2.00000       24.59116        7.21790        7.28944
       321         1        2.00000       24.68505        4.39733        1.24854
       322         1        2.00000       24.70874        4.38588        6.43918
       323         1        2.00000       24.81605        1.52313        0.41213
       324         1        2.00000       24.86801        1.53798        5.56299
       325         1        2.00000       24.96543       23.57794        4.71565
       326         1        2.00000       24.98583       23.54123        9.88738
       327         1        2.00000       25.13514       20.76459        3.86564
       328         1        2.00000       25.15682       20.71570        9.02337
       329         1        2.00000       25.23618       17.86774        8.16096
       330         1        2.00000       25.25055       17.86778        2.97815
       331         1        2.00000       25.30493       15.05147        7.27721
       332         1        2.00000       25.37022       15.09171        2.13247
       333         1        2.00000       25.52692       12.26230        6.44063
       334         1        2.00000       25.53808       12.23451        1.27017
       335         1        2.00000       25.73084        9.38696        5.57733
       336         1        2.00000       25.74104        9.36916        0.40977
       337         1        2.00000       25.85525        6.49013        9.87112
       338         1        2.00000       25.87139        6.51109        4.70558
       339         1        2.00000       25.95589        3.65111        9.01370
       340         1        2.00000       26.00199        3.66651        3.84339
       341         1        2.00000       26.10535        0.80899        8.16346
       342         1        2.00000       26.12069        0.81793        2.98661
       343         1        2.00000       26.25691       22.86568        2.12879
       344         1        2.00000       26.27603       22.87354        7.29623
       345         1        2.00000       26.40349       20.03340        1.27457
       346         1        2.00000       26.43360       20.02410        6.43661
       347         1        2.00000       26.54958       17.20912        0.40932
       348         1        2.00000       26.57392       17.17461        5.57583
       349         1        2.00000       26.69198       14.33202        9.87086
       350         1        2.00000       26.71591       14.36075        4.71375
       351         1        2.00000       26.85976       11.50198        9.01780
       352         1        2.00000       26.86233       11.51604        3.85478
       353         1        2.00000       27.01597        8.66035        2.99357
       354         1        2.00000       27.03268        8.64928        8.15614
       355         1        2.00000       27.15588        5.81181        2.12508
       356         1        2.00000       27.16890        5.79475        7.29371
       357         1        2.00000       27.28768        2.96807        1.26396
       358         1        2.00000       27.30873        2.95440        6.43133
       359         1        2.00000       27.44004        0.12080        0.41135
       360         1        2.00000       27.44237        0.11133        5.57314
       361         1        2.00000       27.59216       22.16436        4.71465
       362         1        2.00000       27.59674       22.14041        9.88180
       363         1        2.00000       27.72605       19.31411        3.85136
       364         1        2.00000       27.73175       19.29656        9.01480
       365         1        2.00000       27.85270       16.46021        8.14811
       366         1        2.00000       27.87318       16.48170        2.98644
       367         1        2.00000       28.00113       13.64113        7.29134
       368         1        2.00000       28.00675       13.64922        2.12555
       369         1        2.00000       28.16915       10.80106        6.43498
       370         1        2.00000       28.17091       10.80636        1.26987
       371         1        2.00000       28.32641        7.94247        5.57222
       372         1        2.00000       28.32617        7.94886        0.40755
       373         1        2.00000       28.45933        5.07304        9.87047
       374         1        2.00000       28.47202        5.09005        4.70820
       375         1        2.00000       28.59498        2.23359        9.01362
       376         1        2.00000       28.60687        2.24764        3.84618
       377         1        2.00000       28.74276       24.29718        2.98979
       378         1        2.00000       28.74437       24.28849        8.15705
       379         1        2.00000       28.88693       21.45461        2.13098
       380         1        2.00000       28.89480       21.44440        7.29660
       381         1        2.00000       29.03278       18.61727        1.26790
       382         1        2.00000       29.03953       18.60027        6.43413
       383         1        2.00000       29.17245       15.77924        0.40433
       384         1        2.00000       29.18643       15.76450        5.57245
       385         1        2.00000       29.32513       12.91375        9.87390
       386         1        2.00000       29.32867       12.92743        4.71095
       387         1        2.00000       29.47862       10.08334        3.85219
       388         1        2.00000       29.48175       10.07063        9.01619
       389         1        2.00000       29.62696        7.23386        2.98910
       390         1        2.00000       29.63186        7.21935        8.15321
       391         1        2.00000       29.76791        4.38866        2.12571
       392         1        2.00000       29.77418        4.37338        7.29109
       393         1        2.00000       29.90903        1.54701        1.26680
       394         1        2.00000       29.91369        1.53240        6.43112
       395         1        2.00000       30.05745       23.59613        0.41038
       396         1        2.00000       30.05761       23.58329        5.57315
       397         1        2.00000       30.20033       20.73818        4.71182
       398         1        2.00000       30.20258       20.72248        9.87545
       399         1        2.00000       30.34217       17.88114        9.01193
       400         1        2.00000       30.34579       17.89921        3.84961
       401         1        2.00000       30.48537       15.04659        8.15160
       402         1        2.00000       30.48899       15.05985        2.98689
       403         1        2.00000       30.63452       12.20967        7.29267
       404         1        2.00000       30.63484       12.22178        2.12837
       405         1        2.00000       30.78559        9.37590        1.26862
       406         1        2.00000       30.78608        9.36401        6.43272
       407         1        2.00000       30.93313        6.52791        0.40636
       408         1        2.00000       30.93579        6.51547        5.57068
       409         1        2.00000       31.07505        3.65531        9.87218
       410         1        2.00000       31.07947        3.67009        4.70851
       411         1        2.00000       31.21834        0.81513        9.01365
       412         1        2.00000       31.21986        0.82762        3.84889
       413         1        2.00000       31.36178       22.87752        2.99036
       414         1        2.00000       31.36363       22.86505        8.15477
       415         1        2.00000       31.50691       20.03605        2.12905
       416         1        2.00000       31.50940       20.02176        7.29324
       417         1        2.00000       31.65116       17.19545        1.26664
       418         1        2.00000       31.65549       17.18144        6.43159
       419         1        2.00000       31.79709       14.35699        0.40631
       420         1        2.00000       31.80046       14.34156        5.57034
       421         1        2.00000       31.94624       11.50063        4.71067
       422         1        2.00000       31.94616       11.48714        9.87433
       423         1        2.00000       32.09346        8.65600        3.84987
       424         1        2.00000       32.09474        8.64201        9.01363
       425         1        2.00000       32.23963        5.81079        2.98802
       426         1        2.00000       32.24164        5.79609        8.15187
       427         1        2.00000       32.38332        2.96718        2.12707
       428         1        2.00000       32.38508        2.95277        7.29091
       429         1        2.00000       32.52700        0.12548        1.26805
       430         1        2.00000       32.52829        0.11105        6.43153
       431         1        2.00000       32.67165       22.16025        5.57153
       432         1        2.00000       32.67189       22.17448        0.40819
       433         1        2.00000       32.81646       19.30300        9.87348
       434         1        2.00000       32.81726       19.31855        4.71029
       435         1        2.00000       32.96135       16.46293        9.01219
       436         1        2.00000       32.96223       16.47753        3.84861
       437         1        2.00000       33.10712       13.62342        8.15198
       438         1        2.00000       33.10768       13.63695        2.98812
       439         1        2.00000       33.25346       10.79511        2.12827
       440         1        2.00000       33.25378       10.78155        7.29201
       441         1        2.00000       33.40068        7.95092        1.26742
       442         1        2.00000       33.40164        7.93718        6.43115
       443         1        2.00000       33.54677        5.10636        0.40627
       444         1        2.00000       33.54814        5.09245        5.56977
       445         1        2.00000       33.69118        2.23495        9.87281
       446         1        2.00000       33.69214        2.24884        4.70909
       447         1        2.00000       33.83518       24.29839        3.84938
       448         1        2.00000       33.83526       24.28478        9.01327
       449         1        2.00000       33.97927       21.45654        2.98908
       450         1        2.00000       33.97991       21.44246        8.15287
       451         1        2.00000       34.12432       18.61477        2.12780
       452         1        2.00000       34.12577       18.60061        7.29171
       453         1        2.00000       34.27009       15.77385        1.26685
       454         1        2.00000       34.27138       15.75932        6.43055
       455         1        2.00000       34.41611       12.93287        0.40666
       456         1        2.00000       34.41691       12.91797        5.57016
       457         1        2.00000       34.56252       10.07555        4.70970
       458         1        2.00000       34.56260       10.06146        9.87329
       459         1        2.00000       34.70878        7.23206        3.84878
       460         1        2.00000       34.70926        7.21765        9.01241
       461         1        2.00000       34.85431        4.38832        2.98784
       462         1        2.00000       34.85503        4.37391        8.15140
       463         1        2.00000       34.99896        1.54545        2.12753
       464         1        2.00000       34.99944        1.53110        7.29107
       465         1        2.00000       35.14337       23.58060        6.43094
       466         1        2.00000       35.14305       23.59505        1.26748
       467         1        2.00000       35.28818       20.73860        5.57037
       468         1        2.00000       35.28786       20.75276        0.40689
       469         1        2.00000       35.43371       17.89671        4.70931
       470         1        2.00000       35.43339       17.88215        9.87281
       471         1        2.00000       35.57900       15.04088        9.01205
       472         1        2.00000       35.57924       15.05511        3.84849
       473         1        2.00000       35.72461       12.19923        8.15165
       474         1        2.00000       35.72461       12.21329        2.98803
       475         1        2.00000       35.87031        9.37089        2.12753
       476         1        2.00000       35.87063        9.35674        7.29112
       477         1        2.00000       36.01632        6.52763        1.26678
       478         1        2.00000       36.01688        6.51340        6.43027
       479         1        2.00000       36.16193        3.68439        0.40613
       480         1        2.00000       36.16233        3.66991        5.56951
       481         1        2.00000       36.30690        0.82696        4.70914
       482         1        2.00000       36.30666        0.81286        9.87270
       483         1        2.00000       36.45115       22.87659        3.84880
       484         1        2.00000       36.45123       22.86238        9.01240
       485         1        2.00000       36.59604       20.03460        2.98814
       486         1        2.00000       36.59644       20.02031        8.15176
       487         1        2.00000       36.74157       17.19277        2.12731
       488         1        2.00000       36.74213       17.17839        7.29084
       489         1        2.00000       36.88734       14.35105        1.26666
       490         1        2.00000       36.88775       14.33652        6.43014
       491         1        2.00000       37.03296       11.50906        0.40616
       492         1        2.00000       37.03312       11.49445        5.56958
       493         1        2.00000       37.17873        8.65201        4.70895
       494         1        2.00000       37.17873        8.63767        9.87246
       495         1        2.00000       37.32434        5.80901        3.84823
       496         1        2.00000       37.32450        5.79463        9.01175
       497         1        2.00000       37.46963        2.96592        2.98766
       498         1        2.00000       37.46979        2.95154        8.15115
       499         1        2.00000       37.61444        0.12318        2.12725
       500         1        2.00000       37.61460        0.10877        7.29071
       501         1        2.00000       37.75917       22.17276        1.26678
       502         1        2.00000       37.75941       22.15835        6.43025
       503         1        2.00000       37.90446       19.33064        0.40613
       504         1        2.00000       37.90462       19.31628        5.56956
       505         1        2.00000       38.05024       16.47426        4.70879
       506         1        2.00000       38.05008       16.45988        9.87228
       507         1        2.00000       38.19577       13.63224        3.84813
       508         1        2.00000       38.19569       13.61793        9.01161
       509         1        2.00000       38.34122       10.79014        2.98753
       510         1        2.00000       38.34122       10.77581        8.15102
       511         1        2.00000       38.48659        7.94772        2.12693
       512         1        2.00000       38.48675        7.93337        7.29039
       513         1        2.00000       38.63204        5.10491        1.26632
       514         1        2.00000       38.63228        5.09048        6.42975
       515         1        2.00000       38.77733        2.26194        0.40581
       516         1        2.00000       38.77741        2.24743        5.56921
       517         1        2.00000       38.92246       24.29659        4.70872
       518         1        2.00000       38.92230       24.28228        9.87220
       519         1        2.00000       39.06743       21.45427        3.84817
       520         1        2.00000       39.06743       21.43991        9.01166
       521         1        2.00000       39.21273       18.61220        2.98752
       522         1        2.00000       39.21289       18.59777        8.15099
       523         1        2.00000       39.35834       15.77015        2.12683
       524         1        2.00000       39.35850       15.75572        7.29029
       525         1        2.00000       39.50387       12.92811        1.26617
       526         1        2.00000       39.50403       12.91363        6.42960
       527         1        2.00000       39.64932       10.08594        0.40554
       528         1        2.00000       39.64948       10.07151        5.56897
       529         1        2.00000       39.79469        7.22911        4.70837
       530         1        2.00000       39.79469        7.21473        9.87182
       531         1        2.00000       39.93991        4.38637        3.84782
       532         1        2.00000       39.93991        4.37196        9.01127
       533         1        2.00000       40.08504        1.54343        2.98730
       534         1        2.00000       40.08504        1.52900        8.15073
       535         1        2.00000       40.23025       23.59256        2.12675
       536         1        2.00000       40.23033       23.57815        7.29018
       537         1        2.00000       40.37554       20.75016        1.26616
       538         1        2.00000       40.37562       20.73573        6.42959
       539         1        2.00000       40.52091       17.90804        0.40553
       540         1        2.00000       40.52107       17.89359        5.56896
       541         1        2.00000       40.66668       15.05152        4.70829
       542         1        2.00000       40.66652       15.03716        9.87173
       543         1        2.00000       40.81229       12.20947        3.84760
       544         1        2.00000       40.81213       12.19509        9.01102
       545         1        2.00000       40.95759        9.36740        2.98696
       546         1        2.00000       40.95751        9.35297        8.15035
       547         1        2.00000       41.10256        6.52508        2.12640
       548         1        2.00000       41.10264        6.51060        7.28981
       549         1        2.00000       41.24753        3.68234        1.26592
       550         1        2.00000       41.24769        3.66786        6.42932
       551         1        2.00000       41.39274        0.83932        0.40537
       552         1        2.00000       41.39290        0.82489        5.56879
       553         1        2.00000       41.53843       22.87394        4.70820
       554         1        2.00000       41.53819       22.85951        9.87162
       555         1        2.00000       41.68380       20.03155        3.84760
       556         1        2.00000       41.68380       20.01705        9.01099
       557         1        2.00000       41.82925       17.18945        2.98700
       558         1        2.00000       41.82933       17.17492        8.15040
       559         1        2.00000       41.97479       14.34743        2.12634
       560         1        2.00000       41.97487       14.33298        7.28974
       561         1        2.00000       42.12032       11.50539        1.26557
       562         1        2.00000       42.12056       11.49103        6.42899
       563         1        2.00000       42.26561        8.66332        0.40488
       564         1        2.00000       42.26577        8.64894        5.56835
       565         1        2.00000       42.41058        5.80662        4.70788
       566         1        2.00000       42.41042        5.79219        9.87130
       567         1        2.00000       42.55539        2.96385        3.84746
       568         1        2.00000       42.55515        2.94942        9.01087
       569         1        2.00000       42.70068        0.12076        2.98690
       570         1        2.00000       42.70052        0.10633        8.15027
       571         1        2.00000       42.84629       22.16966        2.12618
       572         1        2.00000       42.84629       22.15521        7.28955
       573         1        2.00000       42.99182       19.32722        1.26554
       574         1        2.00000       42.99206       19.31261        6.42897
       575         1        2.00000       43.13728       16.48515        0.40498
       576         1        2.00000       43.13768       16.47064        5.56846
       577         1        2.00000       43.28337       13.62890        4.70782
       578         1        2.00000       43.28289       13.61449        9.87116
       579         1        2.00000       43.42898       10.78707        3.84699
       580         1        2.00000       43.42850       10.77254        9.01026
       581         1        2.00000       43.57379        7.94508        2.98632
       582         1        2.00000       43.57371        7.93047        8.14961
       583         1        2.00000       43.71812        5.10281        2.12599
       584         1        2.00000       43.71828        5.08813        7.28932
       585         1        2.00000       43.86261        2.25986        1.26562
       586         1        2.00000       43.86301        2.24541        6.42900
       587         1        2.00000       44.00814       24.30827        0.40484
       588         1        2.00000       44.00862       24.29404        5.56835
       589         1        2.00000       44.15472       21.45078        4.70759
       590         1        2.00000       44.15431       21.43615        9.87089
       591         1        2.00000       44.30033       18.60838        3.84709
       592         1        2.00000       44.30033       18.59363        9.01036
       593         1        2.00000       44.44578       15.76658        2.98664
       594         1        2.00000       44.44594       15.75198        8.14997
       595         1        2.00000       44.59163       12.91071        7.28920
       596         1        2.00000       44.59131       12.92496        2.12582
       597         1        2.00000       44.73709       10.06891        6.42824
       598         1        2.00000       44.73676       10.08307        1.26474
       599         1        2.00000       44.88197        7.22662        5.56764
       600         1        2.00000       44.88165        7.24110        0.40417
       601         1        2.00000       45.02550        4.36986        9.87094
       602         1        2.00000       45.02606        4.38434        4.70759
       603         1        2.00000       45.16999        1.52705        9.01060
       604         1        2.00000       45.17063        1.54145        3.84729
       605         1        2.00000       45.31568       23.57523        8.14961
       606         1        2.00000       45.31624       23.58961        2.98635
       607         1        2.00000       45.46234       20.73139        7.28873
       608         1        2.00000       45.46250       20.74612        2.12543
       609         1        2.00000       45.60811       17.90373        1.26497
       610         1        2.00000       45.60883       17.88880        6.42847
       611         1        2.00000       45.75364       15.06235        0.40458
       612         1        2.00000       45.75493       15.04782        5.56828
       613         1        2.00000       45.89917       12.19224        9.87029
       614         1        2.00000       45.90062       12.20690        4.70732
       615         1        2.00000       46.04503        9.35040        9.00915
       616         1        2.00000       46.04575        9.36513        3.84605
       617         1        2.00000       46.18976        6.50808        8.14875
       618         1        2.00000       46.18976        6.52328        2.98574
       619         1        2.00000       46.33280        3.68093        2.12604
       620         1        2.00000       46.33376        3.66600        7.28920
       621         1        2.00000       46.47681        0.83732        1.26535
       622         1        2.00000       46.47817        0.82341        6.42886
       623         1        2.00000       46.62338       22.88448        0.40397
       624         1        2.00000       46.62426       22.87075        5.56771
       625         1        2.00000       46.77116       20.01134        9.87000
       626         1        2.00000       46.77156       20.02656        4.70686
       627         1        2.00000       46.91734       17.18472        3.84701
       628         1        2.00000       46.91790       17.16944        9.01002
       629         1        2.00000       47.06271       14.34416        2.98652
       630         1        2.00000       47.06367       14.32993        8.14982
       631         1        2.00000       47.20776       11.50312        2.12484
       632         1        2.00000       47.20848       11.48985        7.28852
       633         1        2.00000       47.35313        8.64719        6.42693
       634         1        2.00000       47.35329        8.66144        1.26360
       635         1        2.00000       47.49673        5.81872        0.40359
       636         1        2.00000       47.49794        5.80432        5.56708
       637         1        2.00000       47.63986        2.94819        9.87110
       638         1        2.00000       47.64162        2.96262        4.70806
       639         1        2.00000       47.78330        0.10490        9.01015
       640         1        2.00000       47.78539        0.11898        3.84711
       641         1        2.00000       47.93020       22.15085        8.14839
       642         1        2.00000       47.93148       22.16567        2.98524
       643         1        2.00000       48.07886       19.30571        7.28768
       644         1        2.00000       48.07878       19.32104        2.12445
       645         1        2.00000       48.22448       16.48011        1.26478
       646         1        2.00000       48.22785       16.46468        6.42882
       647         1        2.00000       48.36945       13.64023        0.40354
       648         1        2.00000       48.37378       13.62622        5.56847
       649         1        2.00000       48.51562       10.77110        9.86877
       650         1        2.00000       48.51803       10.78562        4.70608
       651         1        2.00000       48.66139        7.92783        9.00724
       652         1        2.00000       48.66316        7.94415        3.84476
       653         1        2.00000       48.80516        5.10215        2.98624
       654         1        2.00000       48.80660        5.08583        8.14837
       655         1        2.00000       48.94547        2.25968        2.12661
       656         1        2.00000       48.94989        2.24567        7.28982
       657         1        2.00000       49.08916       24.30620        1.26444
       658         1        2.00000       49.09181       24.29376        6.42877
       659         1        2.00000       49.23894       21.45766        0.40240
       660         1        2.00000       49.23943       21.44577        5.56651
       661         1        2.00000       49.39010       18.59991        4.70676
       662         1        2.00000       49.39050       18.58319        9.86934
       663         1        2.00000       49.53603       15.76184        3.84824
       664         1        2.00000       49.53965       15.74627        9.01042
       665         1        2.00000       49.67924       12.92246        2.98552
       666         1        2.00000       49.68285       12.91171        8.15007
       667         1        2.00000       49.82236       10.07037        7.28656
       668         1        2.00000       49.82461       10.08348        2.12331
       669         1        2.00000       49.96733        7.23838        1.26198
       670         1        2.00000       49.96757        7.22557        6.42475
       671         1        2.00000       50.11133        4.39737        0.40401
       672         1        2.00000       50.11599        4.38276        5.56833
       673         1        2.00000       50.25076        1.52758        9.87091
       674         1        2.00000       50.25711        1.54111        4.70941
       675         1        2.00000       50.39316       23.57351        9.00880
       676         1        2.00000       50.39798       23.58781        3.84603
       677         1        2.00000       50.54319       20.72223        8.14583
       678         1        2.00000       50.54632       20.73835        2.98294
       679         1        2.00000       50.69627       17.89424        2.12418
       680         1        2.00000       50.69989       17.87911        7.28812
       681         1        2.00000       50.83859       15.05720        1.26268
       682         1        2.00000       50.85249       15.04245        6.43080
       683         1        2.00000       50.98541       12.22140        0.40100
       684         1        2.00000       50.99216       12.20440        5.56721
       685         1        2.00000       51.13022        9.34846        9.86541
       686         1        2.00000       51.13801        9.36709        4.70414
       687         1        2.00000       51.28065        6.50437        9.00496
       688         1        2.00000       51.28226        6.52449        3.84534
       689         1        2.00000       51.41807        3.68216        2.98894
       690         1        2.00000       51.43004        3.66739        8.14840
       691         1        2.00000       51.55300        0.83972        2.12692
       692         1        2.00000       51.56561        0.82795        7.29155
       693         1        2.00000       51.69853       22.87920        1.26291
       694         1        2.00000       51.69878       22.87281        6.42757
       695         1        2.00000       51.85403       20.01531        5.56525
       696         1        2.00000       51.85587       20.02063        0.40015
       697         1        2.00000       52.01819       17.17248        4.70958
       698         1        2.00000       52.02381       17.15175        9.87067
       699         1        2.00000       52.15184       14.33996        3.84868
       700         1        2.00000       52.17224       14.33265        9.01390
       701         1        2.00000       52.29327       11.49629        8.14721
       702         1        2.00000       52.29898       11.50756        2.98377
       703         1        2.00000       52.42828        8.65247        7.28021
       704         1        2.00000       52.43286        8.65734        2.12048
       705         1        2.00000       52.58257        5.81845        1.26199
       706         1        2.00000       52.58498        5.80897        6.42377
       707         1        2.00000       52.71630        2.97537        0.40380
       708         1        2.00000       52.73734        2.96173        5.57117
       709         1        2.00000       52.85613        0.10621        9.86829
       710         1        2.00000       52.86914        0.11799        4.71004
       711         1        2.00000       52.99226       22.14357        9.00587
       712         1        2.00000       53.00905       22.16132        3.84155
       713         1        2.00000       53.16261       19.30563        2.98034
       714         1        2.00000       53.16526       19.29088        8.14422
       715         1        2.00000       53.30903       16.46092        2.12137
       716         1        2.00000       53.33296       16.46086        7.29114
       717         1        2.00000       53.45102       13.64705        1.25929
       718         1        2.00000       53.47536       13.61258        6.42580
       719         1        2.00000       53.59142       10.79757        0.39851
       720         1        2.00000       53.62145       10.78827        5.56055
       721         1        2.00000       53.74892        7.91931        9.86578
       722         1        2.00000       53.76811        7.95599        4.70633
       723         1        2.00000       53.90425        5.11184        3.84852
       724         1        2.00000       53.91959        5.09200        8.99855
       725         1        2.00000       54.02303        2.26326        2.99173
       726         1        2.00000       54.06905        2.24985        8.14832
       727         1        2.00000       54.15355       24.31058        2.12954
       728         1        2.00000       54.16969       24.30273        7.29090
       729         1        2.00000       54.28390       21.45251        6.42536
       730         1        2.00000       54.29410       21.43471        1.25779
       731         1        2.00000       54.48686       18.58716        5.56496
       732         1        2.00000       54.49810       18.55939        0.39450
       733         1        2.00000       54.65480       15.72996        4.70266
       734         1        2.00000       54.72001       15.74139        9.88479
       735         1        2.00000       54.77439       12.95389        3.85698
       736         1        2.00000       54.78884       12.92512        9.00105
       737         1        2.00000       54.86820       10.07716        8.13864
       738         1        2.00000       54.88980       10.05710        2.96948
       739         1        2.00000       55.03911        7.25162        7.27463
       740         1        2.00000       55.05959        7.24373        2.11948
       741         1        2.00000       55.15701        4.39181        1.27213
       742         1        2.00000       55.20898        4.40664        6.42300
       743         1        2.00000       55.31628        1.54391        0.39595
       744         1        2.00000       55.33997        1.53244        5.58659
       745         1        2.00000       55.43378       23.57498        9.87257
       746         1        2.00000       55.50896       23.58985        4.68430
       747         1        2.00000       55.59642       20.71273        9.01863
       748         1        2.00000       55.61674       20.73126        3.82882
       749         1        2.00000       55.76637       17.85502        2.93979
       750         1        2.00000       55.82733       17.87870        8.14858
       751         1        2.00000       55.92451       15.03019        7.27652
       752         1        2.00000       55.94965       15.06903        2.08134
       753         1        2.00000       56.01077       12.25136        1.21572
       754         1        2.00000       56.14666       12.16115        6.41172
       755         1        2.00000       56.20698        9.34909        0.39578
       756         1        2.00000       56.30055        9.39976        5.56452
       757         1        2.00000       56.40833        6.57599        4.71068
       758         1        2.00000       56.42038        6.52655        9.84299
       759         1        2.00000       56.52126        3.70141        3.83421
       760         1        2.00000       56.58735        3.69131        8.99690
       761         1        2.00000       56.62277        0.84055        2.97171
       762         1        2.00000       56.70389       22.88948        2.07481
       763         1        2.00000       56.70919       22.85519        7.36339
       764         1        2.00000       56.74895        0.77416        8.14548
       765         1        2.00000       56.86902       20.09638        6.45945
       766         1        2.00000       56.89352       19.96039        1.21472
       767         1        2.00000       57.10049       17.10692        5.51017
       768         1        2.00000       57.25157       11.50767        3.67022
       769         1        2.00000       57.29703       11.45535        9.03131
       770         1        2.00000       57.40931       17.18277        0.36735
       771         1        2.00000       57.41718        8.68596        8.11488
       772         1        2.00000       57.45268       14.36571        4.62961
       773         1        2.00000       57.51026       14.30885        9.85449
       774         1        2.00000       57.60977        5.83414        2.09765
       775         1        2.00000       57.61845        8.65308        2.85356
       776         1        2.00000       57.71571        5.90026        7.18907
       777         1        2.00000       57.73595        3.01808        6.43582
       778         1        2.00000       57.80358        2.96853        1.26860
       779         1        2.00000       57.91481        0.09093        0.42910
       780         1        2.00000       57.99489        0.18035        5.61703
       781         1        2.00000       58.05296       22.21449        9.73958
       782         1        2.00000       58.12115       22.13210        4.68912
       783         1        2.00000       58.18484       19.30620        3.70405
       784         1        2.00000       58.28258       19.39568        9.04188
       785         1        2.00000       58.39542       16.43640        8.11628
       786         1        2.00000       58.41084       16.50101        2.95514
       787         1        2.00000       58.44924       13.76724        7.11900
       788         1        2.00000       58.50690       13.63357        2.09630
       789         1        2.00000       58.59710       10.84240        1.22586
       790         1        2.00000       59.01225        8.00455        5.16035
       791         1        2.00000       59.02823        8.21867        0.04789
       792         1        2.00000       59.06004        5.26896        4.45591
       793         1        2.00000       59.14356        5.22140        9.44800
       794         1        2.00000       59.14188       24.30377        2.93844
       795         1        2.00000       59.16750        2.20680        8.65106
       796         1        2.00000       59.17336        2.34264        3.56318
       797         1        2.00000       59.18412       11.23080        5.11236
       798         1        2.00000       59.19930       21.50188        1.80001
       799         1        2.00000       59.21384       18.75654        6.14680
       800         1        2.00000       60.96898        6.31060        6.14680
       801         1        2.00000       60.98352        9.05593        1.80001
       802         1        2.00000       60.99878       23.67675        5.11237
       803         1        2.00000       61.00954       14.78859        3.56318
       804         1        2.00000       61.01540       14.65275        8.65106
       805         1        2.00000       61.03934       17.66735        9.44800
       806         1        2.00000       61.04102       11.85782        2.93844
       807         1        2.00000       61.12279       17.71491        4.45591
       808         1        2.00000       61.15467       20.66462        0.04789
       809         1        2.00000       61.17065       20.45050        5.16035
       810         1        2.00000       61.58581       23.28835        1.22586
       811         1        2.00000       61.67600        1.18762        2.09630
       812         1        2.00000       61.73359        1.32129        7.11900
       813         1        2.00000       61.77206        4.05506        2.95514
       814         1        2.00000       61.78740        3.99045        8.11628
       815         1        2.00000       61.90032        6.94973        9.04188
       816         1        2.00000       61.99799        6.86025        3.70405
       817         1        2.00000       62.06176        9.68615        4.68912
       818         1        2.00000       62.12995        9.76854        9.73958
       819         1        2.00000       62.18801       12.62630        5.61703
       820         1        2.00000       62.26801       12.53688        0.42910
       821         1        2.00000       62.37933       15.41448        1.26860
       822         1        2.00000       62.44695       15.46403        6.43582
       823         1        2.00000       62.46711       18.34621        7.18907
       824         1        2.00000       62.56445       21.09902        2.85356
       825         1        2.00000       62.57305       18.28009        2.09765
       826         1        2.00000       62.67256        1.86290        9.85449
       827         1        2.00000       62.73023        1.91977        4.62961
       828         1        2.00000       62.76565       21.13191        8.11488
       829         1        2.00000       62.77352        4.73682        0.36735
       830         1        2.00000       62.88588       23.90129        9.03131
       831         1        2.00000       62.93126       23.95361        3.67022
       832         1        2.00000       63.08241        4.66097        5.51017
       833         1        2.00000       63.28930        7.51444        1.21472
       834         1        2.00000       63.31380        7.65043        6.45945
       835         1        2.00000       63.43395       13.22011        8.14548
       836         1        2.00000       63.47363       10.40924        7.36339
       837         1        2.00000       63.47893       10.44353        2.07481
       838         1        2.00000       63.56013       13.28650        2.97171
       839         1        2.00000       63.59555       16.13726        8.99690
       840         1        2.00000       63.66157       16.14736        3.83421
       841         1        2.00000       63.76252       18.97250        9.84299
       842         1        2.00000       63.77449       19.02194        4.71068
       843         1        2.00000       63.88236       21.84571        5.56452
       844         1        2.00000       63.97592       21.79504        0.39578
       845         1        2.00000       64.03624       24.60709        6.41172
       846         1        2.00000       64.17205       24.69731        1.21572
       847         1        2.00000       64.23326        2.62308        2.08134
       848         1        2.00000       64.25831        2.58424        7.27652
       849         1        2.00000       64.35558        5.43275        8.14858
       850         1        2.00000       64.41654        5.40907        2.93979
       851         1        2.00000       64.56608        8.28531        3.82882
       852         1        2.00000       64.58648        8.26678        9.01863
       853         1        2.00000       64.67395       11.14390        4.68430
       854         1        2.00000       64.74904       11.12903        9.87257
       855         1        2.00000       64.84293       13.97839        5.58659
       856         1        2.00000       64.86663       13.98986        0.39595
       857         1        2.00000       64.97393       16.85259        6.42300
       858         1        2.00000       65.02589       16.83776        1.27213
       859         1        2.00000       65.12331       19.68968        2.11948
       860         1        2.00000       65.14371       19.69757        7.27463
       861         1        2.00000       65.29302       22.50305        2.96948
       862         1        2.00000       65.31471       22.52311        8.13864
       863         1        2.00000       65.39406        0.47917        9.00105
       864         1        2.00000       65.40844        0.50794        3.85698
       865         1        2.00000       65.46281        3.29544        9.88479
       866         1        2.00000       65.52811        3.28401        4.70266
       867         1        2.00000       65.68480        6.11345        0.39450
       868         1        2.00000       65.69597        6.14121        5.56496
       869         1        2.00000       65.88872        8.98876        1.25779
       870         1        2.00000       65.89892        9.00656        6.42536
       871         1        2.00000       66.01313       11.85678        7.29089
       872         1        2.00000       66.02928       11.86466        2.12954
       873         1        2.00000       66.11377       14.69580        8.14832
       874         1        2.00000       66.15987       14.70921        2.99173
       875         1        2.00000       66.26324       17.53795        8.99855
       876         1        2.00000       66.27858       17.55779        3.84852
       877         1        2.00000       66.41479       20.40194        4.70633
       878         1        2.00000       66.43391       20.36526        9.86578
       879         1        2.00000       66.56137       23.23422        5.56055
       880         1        2.00000       66.59149       23.24352        0.39851
       881         1        2.00000       66.70746        1.16663        6.42580
       882         1        2.00000       66.73180        1.20111        1.25929
       883         1        2.00000       66.84986        4.01491        7.29114
       884         1        2.00000       66.87380        4.01497        2.12137
       885         1        2.00000       67.01764        6.84493        8.14422
       886         1        2.00000       67.02021        6.85968        2.98034
       887         1        2.00000       67.17386        9.71537        3.84155
       888         1        2.00000       67.19056        9.69762        9.00587
       889         1        2.00000       67.31377       12.56394        4.71004
       890         1        2.00000       67.32678       12.55216        9.86829
       891         1        2.00000       67.44556       15.40768        5.57117
       892         1        2.00000       67.46661       15.42132        0.40380
       893         1        2.00000       67.59792       18.25492        6.42377
       894         1        2.00000       67.60025       18.26439        1.26199
       895         1        2.00000       67.75004       21.10329        2.12048
       896         1        2.00000       67.75462       21.09842        7.28021
       897         1        2.00000       67.88393       23.95351        2.98377
       898         1        2.00000       67.88963       23.94224        8.14721
       899         1        2.00000       68.01059        1.88670        9.01390
       900         1        2.00000       68.03107        1.89402        3.84868
       901         1        2.00000       68.15901        4.70581        9.87067
       902         1        2.00000       68.16463        4.72653        4.70958
       903         1        2.00000       68.32703        7.57468        0.40015
       904         1        2.00000       68.32880        7.56936        5.56525
       905         1        2.00000       68.48429       10.43325        1.26291
       906         1        2.00000       68.48405       10.42686        6.42757
       907         1        2.00000       68.61721       13.27390        7.29155
       908         1        2.00000       68.62990       13.28567        2.12692
       909         1        2.00000       68.75286       16.11334        8.14840
       910         1        2.00000       68.76475       16.12811        2.98894
       911         1        2.00000       68.90065       18.97046        3.84534
       912         1        2.00000       68.90225       18.95032        9.00496
       913         1        2.00000       69.04481       21.81304        4.70414
       914         1        2.00000       69.05268       21.79441        9.86541
       915         1        2.00000       69.19067       24.65035        5.56721
       916         1        2.00000       69.19741       24.66735        0.40099
       917         1        2.00000       69.33033        2.59650        6.43080
       918         1        2.00000       69.34431        2.61125        1.26268
       919         1        2.00000       69.48301        5.43316        7.28812
       920         1        2.00000       69.48655        5.44829        2.12418
       921         1        2.00000       69.63650        8.29240        2.98294
       922         1        2.00000       69.63963        8.27628        8.14583
       923         1        2.00000       69.78484       11.14186        3.84603
       924         1        2.00000       69.78974       11.12756        9.00880
       925         1        2.00000       69.92580       13.98706        4.70941
       926         1        2.00000       69.93206       13.97353        9.87091
       927         1        2.00000       70.06691       16.82871        5.56833
       928         1        2.00000       70.07157       16.84332        0.40401
       929         1        2.00000       70.21533       19.67152        6.42475
       930         1        2.00000       70.21549       19.68433        1.26198
       931         1        2.00000       70.35822       22.52943        2.12331
       932         1        2.00000       70.36046       22.51632        7.28656
       933         1        2.00000       70.50005        0.46577        8.15007
       934         1        2.00000       70.50367        0.47651        2.98552
       935         1        2.00000       70.64326        3.30032        9.01042
       936         1        2.00000       70.64687        3.31589        3.84824
       937         1        2.00000       70.79240        6.13724        9.86934
       938         1        2.00000       70.79272        6.15396        4.70676
       939         1        2.00000       70.94348        8.99982        5.56651
       940         1        2.00000       70.94396        9.01171        0.40240
       941         1        2.00000       71.09102       11.84781        6.42877
       942         1        2.00000       71.09367       11.86025        1.26444
       943         1        2.00000       71.23293       14.69162        7.28982
       944         1        2.00000       71.23735       14.70563        2.12661
       945         1        2.00000       71.37622       17.53178        8.14837
       946         1        2.00000       71.37774       17.54810        2.98624
       947         1        2.00000       71.51966       20.39010        3.84476
       948         1        2.00000       71.52151       20.37378        9.00724
       949         1        2.00000       71.66479       23.23157        4.70608
       950         1        2.00000       71.66728       23.21704        9.86877
       951         1        2.00000       71.80904        1.18027        5.56847
       952         1        2.00000       71.81338        1.19428        0.40354
       953         1        2.00000       71.95497        4.01873        6.42882
       954         1        2.00000       71.95835        4.03416        1.26478
       955         1        2.00000       72.10404        6.85976        7.28768
       956         1        2.00000       72.10412        6.87509        2.12445
       957         1        2.00000       72.25134        9.71972        2.98524
       958         1        2.00000       72.25262        9.70490        8.14839
       959         1        2.00000       72.39751       12.56493        3.84711
       960         1        2.00000       72.39952       12.55085        9.01015
       961         1        2.00000       72.54120       15.40857        4.70806
       962         1        2.00000       72.54296       15.39414        9.87110
       963         1        2.00000       72.68488       18.25027        5.56707
       964         1        2.00000       72.68617       18.26467        0.40359
       965         1        2.00000       72.82953       21.10739        1.26360
       966         1        2.00000       72.82977       21.09314        6.42693
       967         1        2.00000       72.97434       23.93580        7.28852
       968         1        2.00000       72.97514       23.94906        2.12484
       969         1        2.00000       73.11923        1.88398        8.14982
       970         1        2.00000       73.12011        1.89821        2.98652
       971         1        2.00000       73.26500        4.72349        9.01002
       972         1        2.00000       73.26557        4.73877        3.84701
       973         1        2.00000       73.41134        7.58061        4.70686
       974         1        2.00000       73.41166        7.56539        9.87000
       975         1        2.00000       73.55856       10.42480        5.56771
       976         1        2.00000       73.55952       10.43854        0.40397
       977         1        2.00000       73.70602       13.28327        1.26535
       978         1        2.00000       73.70465       13.26936        6.42886
       979         1        2.00000       73.85002       16.12688        2.12604
       980         1        2.00000       73.84906       16.11195        7.28920
       981         1        2.00000       73.99307       18.96923        2.98574
       982         1        2.00000       73.99315       18.95403        8.14875
       983         1        2.00000       74.13715       21.81108        3.84605
       984         1        2.00000       74.13780       21.79635        9.00915
       985         1        2.00000       74.28220       24.65285        4.70732
       986         1        2.00000       74.28365       24.63819        9.87029
       987         1        2.00000       74.42798        2.60187        5.56828
       988         1        2.00000       74.42926        2.61640        0.40458
       989         1        2.00000       74.57399        5.44285        6.42847
       990         1        2.00000       74.57479        5.45778        1.26497
       991         1        2.00000       74.72041        8.30017        2.12543
       992         1        2.00000       74.72049        8.28544        7.28873
       993         1        2.00000       74.86666       11.14366        2.98635
       994         1        2.00000       74.86714       11.12928        8.14961
       995         1        2.00000       75.01219       13.98740        3.84729
       996         1        2.00000       75.01292       13.97299        9.01060
       997         1        2.00000       75.15676       16.83029        4.70759
       998         1        2.00000       75.15732       16.81581        9.87094
       999         1        2.00000       75.30093       19.67256        5.56764
      1000         1        2.00000       75.30125       19.68705        0.40417
      1001         1        2.00000       75.44606       22.52902        1.26474
      1002         1        2.00000       75.44574       22.51486        6.42824
      1003         1        2.00000       75.59159        0.47901        2.12582
      1004         1        2.00000       75.59127        0.46476        7.28920
      1005         1        2.00000       75.73688        3.30603        8.14997
      1006         1        2.00000       75.73712        3.32064        2.98664
      1007         1        2.00000       75.88249        6.14768        9.01036
      1008         1        2.00000       75.88249        6.16243        3.84709
      1009         1        2.00000       76.02851        8.99020        9.87089
      1010         1        2.00000       76.02819        9.00483        4.70759
      1011         1        2.00000       76.17420       11.84809        5.56835
      1012         1        2.00000       76.17476       11.86232        0.40484
      1013         1        2.00000       76.31981       14.69136        6.42900
      1014         1        2.00000       76.32022       14.70581        1.26562
      1015         1        2.00000       76.46478       17.54876        2.12599
      1016         1        2.00000       76.46454       17.53408        7.28932
      1017         1        2.00000       76.60903       20.39103        2.98632
      1018         1        2.00000       76.60911       20.37642        8.14961
      1019         1        2.00000       76.75392       23.23302        3.84699
      1020         1        2.00000       76.75432       23.21849        9.01026
      1021         1        2.00000       76.89945        1.18295        4.70782
      1022         1        2.00000       76.90001        1.16854        9.87116
      1023         1        2.00000       77.04523        4.02469        5.56846
      1024         1        2.00000       77.04563        4.03920        0.40498
      1025         1        2.00000       77.19084        6.86666        6.42897
      1026         1        2.00000       77.19100        6.88127        1.26554
      1027         1        2.00000       77.33661        9.72371        2.12618
      1028         1        2.00000       77.33661        9.70926        7.28955
      1029         1        2.00000       77.48222       12.56671        2.98690
      1030         1        2.00000       77.48238       12.55228        8.15027
      1031         1        2.00000       77.62752       15.40980        3.84746
      1032         1        2.00000       77.62768       15.39537        9.01087
      1033         1        2.00000       77.77232       18.25257        4.70788
      1034         1        2.00000       77.77249       18.23814        9.87130
      1035         1        2.00000       77.91705       21.09489        5.56835
      1036         1        2.00000       77.91729       21.10927        0.40488
      1037         1        2.00000       78.06234       23.93698        6.42899
      1038         1        2.00000       78.06251       23.95136        1.26557
      1039         1        2.00000       78.20812        1.90148        2.12634
      1040         1        2.00000       78.20796        1.88703        7.28974
      1041         1        2.00000       78.35365        4.74351        2.98700
      1042         1        2.00000       78.35357        4.72897        8.15040
      1043         1        2.00000       78.49910        7.58560        3.84760
      1044         1        2.00000       78.49910        7.57110        9.01099
      1045         1        2.00000       78.64447       10.42800        4.70820
      1046         1        2.00000       78.64463       10.41356        9.87162
      1047         1        2.00000       78.78993       13.27084        5.56879
      1048         1        2.00000       78.79017       13.28527        0.40537
      1049         1        2.00000       78.93522       16.11381        6.42932
      1050         1        2.00000       78.93530       16.12829        1.26591
      1051         1        2.00000       79.08035       18.97103        2.12640
      1052         1        2.00000       79.08019       18.95655        7.28981
      1053         1        2.00000       79.22532       21.81335        2.98696
      1054         1        2.00000       79.22532       21.79892        8.15035
      1055         1        2.00000       79.37061       24.65542        3.84760
      1056         1        2.00000       79.37077       24.64104        9.01102
      1057         1        2.00000       79.51622        2.60557        4.70829
      1058         1        2.00000       79.51638        2.59121        9.87173
      1059         1        2.00000       79.66175        5.44764        5.56896
      1060         1        2.00000       79.66191        5.46209        0.40552
      1061         1        2.00000       79.80720        8.28978        6.42959
      1062         1        2.00000       79.80737        8.30421        1.26616
      1063         1        2.00000       79.95258       11.14661        2.12675
      1064         1        2.00000       79.95258       11.13220        7.29018
      1065         1        2.00000       80.09779       13.98938        2.98730
      1066         1        2.00000       80.09779       13.97495        8.15073
      1067         1        2.00000       80.24292       16.83232        3.84782
      1068         1        2.00000       80.24292       16.81791        9.01127
      1069         2       -2.00000        0.07212        7.22919        4.70862
      1070         2       -2.00000        0.07212        7.21478        9.87208
      1071         2       -2.00000        0.21733       10.07158        5.56924
      1072         2       -2.00000        0.21741       10.08604        0.40581
      1073         2       -2.00000        0.36287       12.91368        6.42976
      1074         2       -2.00000        0.36303       12.92816        1.26632
      1075         2       -2.00000        0.50888       15.77015        2.12679
      1076         2       -2.00000        0.50864       15.75570        7.29023
      1077         2       -2.00000        0.65465       18.61215        2.98729
      1078         2       -2.00000        0.65449       18.59772        8.15076
      1079         2       -2.00000        0.80003       21.45420        3.84788
      1080         2       -2.00000        0.79995       21.43982        9.01138
      1081         2       -2.00000        0.94491       24.29652        4.70852
      1082         2       -2.00000        0.94500       24.28221        9.87200
      1083         2       -2.00000        1.08964        2.24741        5.56921
      1084         2       -2.00000        1.08980        2.26191        0.40580
      1085         2       -2.00000        1.23461        5.09050        6.42994
      1086         2       -2.00000        1.23485        5.10493        1.26652
      1087         2       -2.00000        1.38023        7.94780        2.12723
      1088         2       -2.00000        1.37999        7.93344        7.29070
      1089         2       -2.00000        1.52568       10.79022        2.98777
      1090         2       -2.00000        1.52560       10.77591        8.15127
      1091         2       -2.00000        1.67129       13.63229        3.84820
      1092         2       -2.00000        1.67129       13.61798        9.01169
      1093         2       -2.00000        1.81706       16.47424        4.70864
      1094         2       -2.00000        1.81714       16.45988        9.87212
      1095         2       -2.00000        1.96276       19.31621        5.56925
      1096         2       -2.00000        1.96292       19.33059        0.40583
      1097         2       -2.00000        2.10805       22.15828        6.42994
      1098         2       -2.00000        2.10821       22.17266        1.26648
      1099         2       -2.00000        2.25286        0.12308        2.12710
      1100         2       -2.00000        2.25270        0.10870        7.29057
      1101         2       -2.00000        2.39743        2.96592        2.98775
      1102         2       -2.00000        2.39718        2.95154        8.15124
      1103         2       -2.00000        2.54248        5.80906        3.84853
      1104         2       -2.00000        2.54232        5.79468        9.01204
      1105         2       -2.00000        2.68809        8.65210        4.70930
      1106         2       -2.00000        2.68801        8.63775        9.87280
      1107         2       -2.00000        2.83370       11.49457        5.56981
      1108         2       -2.00000        2.83394       11.50915        0.40638
      1109         2       -2.00000        2.97939       14.33657        6.43012
      1110         2       -2.00000        2.97971       14.35110        1.26664
      1111         2       -2.00000        3.12573       17.19275        2.12704
      1112         2       -2.00000        3.12525       17.17834        7.29058
      1113         2       -2.00000        3.27142       20.03452        2.98774
      1114         2       -2.00000        3.27102       20.02024        8.15135
      1115         2       -2.00000        3.41623       22.87647        3.84849
      1116         2       -2.00000        3.41615       22.86229        9.01209
      1117         2       -2.00000        3.56024        0.82689        4.70907
      1118         2       -2.00000        3.56048        0.81278        9.87262
      1119         2       -2.00000        3.70456        3.66991        5.56973
      1120         2       -2.00000        3.70497        3.68439        0.40633
      1121         2       -2.00000        3.84986        6.51349        6.43070
      1122         2       -2.00000        3.85042        6.52770        1.26718
      1123         2       -2.00000        3.99643        9.37104        2.12794
      1124         2       -2.00000        3.99611        9.35683        7.29153
      1125         2       -2.00000        4.14229       12.21341        2.98823
      1126         2       -2.00000        4.14229       12.19935        8.15184
      1127         2       -2.00000        4.28798       15.05513        3.84835
      1128         2       -2.00000        4.28814       15.04093        9.01190
      1129         2       -2.00000        4.43375       17.89663        4.70888
      1130         2       -2.00000        4.43407       17.88210        9.87239
      1131         2       -2.00000        4.57969       20.75264        0.40639
      1132         2       -2.00000        4.57936       20.73848        5.56988
      1133         2       -2.00000        4.72401       23.58045        6.43062
      1134         2       -2.00000        4.72433       23.59493        1.26716
      1135         2       -2.00000        4.86762        1.53105        7.29109
      1136         2       -2.00000        4.86818        1.54535        2.12756
      1137         2       -2.00000        5.01178        4.37396        8.15179
      1138         2       -2.00000        5.01243        4.38834        2.98822
      1139         2       -2.00000        5.15740        7.21775        9.01297
      1140         2       -2.00000        5.15788        7.23218        3.84935
      1141         2       -2.00000        5.30413       10.06161        9.87375
      1142         2       -2.00000        5.30421       10.07572        4.71018
      1143         2       -2.00000        5.45015       12.91809        5.57028
      1144         2       -2.00000        5.45087       12.93297        0.40680
      1145         2       -2.00000        5.59600       15.75932        6.43023
      1146         2       -2.00000        5.59729       15.77385        1.26654
      1147         2       -2.00000        5.74177       18.60047        7.29109
      1148         2       -2.00000        5.74322       18.61467        2.12719
      1149         2       -2.00000        5.88763       21.44231        8.15225
      1150         2       -2.00000        5.88827       21.45635        2.98845
      1151         2       -2.00000        6.03204       24.29824        3.84907
      1152         2       -2.00000        6.03204       24.28466        9.01296
      1153         2       -2.00000        6.17468        2.24879        4.70929
      1154         2       -2.00000        6.17572        2.23490        9.87298
      1155         2       -2.00000        6.31844        5.09258        5.57041
      1156         2       -2.00000        6.31989        5.10643        0.40686
      1157         2       -2.00000        6.46494        7.93736        6.43191
      1158         2       -2.00000        6.46590        7.95112        1.26817
      1159         2       -2.00000        6.61296       10.78169        7.29252
      1160         2       -2.00000        6.61336       10.79530        2.12878
      1161         2       -2.00000        6.75954       13.63708        2.98814
      1162         2       -2.00000        6.76002       13.62349        8.15199
      1163         2       -2.00000        6.90531       16.47746        3.84807
      1164         2       -2.00000        6.90611       16.46288        9.01164
      1165         2       -2.00000        7.05044       19.31836        4.70940
      1166         2       -2.00000        7.05116       19.30286        9.87262
      1167         2       -2.00000        7.19589       22.16003        5.57076
      1168         2       -2.00000        7.19565       22.17431        0.40743
      1169         2       -2.00000        7.33893        0.11090        6.43126
      1170         2       -2.00000        7.34014        0.12535        1.26778
      1171         2       -2.00000        7.48173        2.95280        7.29132
      1172         2       -2.00000        7.48342        2.96715        2.12746
      1173         2       -2.00000        7.62494        5.79623        8.15278
      1174         2       -2.00000        7.62687        5.81096        2.98894
      1175         2       -2.00000        7.77184        8.64221        9.01459
      1176         2       -2.00000        7.77304        8.65624        3.85087
      1177         2       -2.00000        7.92066       11.48729        9.87489
      1178         2       -2.00000        7.92066       11.50085        4.71125
      1179         2       -2.00000        8.06700       14.34163        5.57018
      1180         2       -2.00000        8.07021       14.35704        0.40617
      1181         2       -2.00000        8.21221       17.18127        6.43067
      1182         2       -2.00000        8.21646       17.19533        1.26578
      1183         2       -2.00000        8.35830       20.02149        7.29203
      1184         2       -2.00000        8.36079       20.03575        2.12781
      1185         2       -2.00000        8.50383       22.86485        8.15387
      1186         2       -2.00000        8.50560       22.87730        2.98944
      1187         2       -2.00000        8.64696        0.82750        3.84876
      1188         2       -2.00000        8.64864        0.81505        9.01350
      1189         2       -2.00000        8.78687        3.67019        4.70933
      1190         2       -2.00000        8.79152        3.65536        9.87292
      1191         2       -2.00000        8.93055        6.51572        5.57206
      1192         2       -2.00000        8.93328        6.52818        0.40770
      1193         2       -2.00000        9.08050        9.36428        6.43394
      1194         2       -2.00000        9.08106        9.37615        1.26986
      1195         2       -2.00000        9.23214       12.22193        2.12892
      1196         2       -2.00000        9.23254       12.20981        7.29319
      1197         2       -2.00000        9.37871       15.05988        2.98645
      1198         2       -2.00000        9.38217       15.04659        8.15109
      1199         2       -2.00000        9.52216       17.89901        3.84817
      1200         2       -2.00000        9.52553       17.88097        9.01055
      1201         2       -2.00000        9.66512       20.72222        9.87383
      1202         2       -2.00000        9.66737       20.73784        4.71012
      1203         2       -2.00000        9.80977       23.58304        5.57207
      1204         2       -2.00000        9.81001       23.59600        0.40935
      1205         2       -2.00000        9.95305        1.53232        6.43120
      1206         2       -2.00000        9.95779        1.54698        1.26684
      1207         2       -2.00000       10.09232        4.37352        7.29240
      1208         2       -2.00000       10.09834        4.38881        2.12697
      1209         2       -2.00000       10.23464        7.21972        8.15511
      1210         2       -2.00000       10.23930        7.23420        2.99105
      1211         2       -2.00000       10.38483       10.07082        9.01769
      1212         2       -2.00000       10.38804       10.08371        3.85379
      1213         2       -2.00000       10.53879       12.92753        4.71145
      1214         2       -2.00000       10.54201       12.91382        9.87435
      1215         2       -2.00000       10.68184       15.76443        5.57145
      1216         2       -2.00000       10.69525       15.77917        0.40345
      1217         2       -2.00000       10.82833       18.59993        6.43196
      1218         2       -2.00000       10.83532       18.61688        1.26571
      1219         2       -2.00000       10.97274       21.44403        7.29445
      1220         2       -2.00000       10.98061       21.45426        2.12873
      1221         2       -2.00000       11.12285       24.28844        8.15598
      1222         2       -2.00000       11.12422       24.29701        2.98869
      1223         2       -2.00000       11.25907        2.24771        3.84667
      1224         2       -2.00000       11.27167        2.23354        9.01413
      1225         2       -2.00000       11.39392        5.09015        4.71037
      1226         2       -2.00000       11.40685        5.07340        9.87259
      1227         2       -2.00000       11.53985        7.94286        5.57489
      1228         2       -2.00000       11.54033        7.94918        0.41012
      1229         2       -2.00000       11.69582       10.80651        1.27162
      1230         2       -2.00000       11.69767       10.80141        6.43674
      1231         2       -2.00000       11.86071       13.64917        2.12581
      1232         2       -2.00000       11.86649       13.64128        7.29147
      1233         2       -2.00000       11.99532       16.48176        2.98474
      1234         2       -2.00000       12.01516       16.46012        8.14624
      1235         2       -2.00000       12.13611       19.29625        9.01171
      1236         2       -2.00000       12.14222       19.31387        3.84799
      1237         2       -2.00000       12.27072       22.14024        9.87911
      1238         2       -2.00000       12.27546       22.16384        4.71155
      1239         2       -2.00000       12.42445        0.11113        5.57193
      1240         2       -2.00000       12.42718        0.12078        0.41027
      1241         2       -2.00000       12.55713        2.95420        6.43248
      1242         2       -2.00000       12.57865        2.96834        1.26505
      1243         2       -2.00000       12.69728        5.79519        7.29708
      1244         2       -2.00000       12.70973        5.81212        2.12842
      1245         2       -2.00000       12.83398        8.64980        8.15954
      1246         2       -2.00000       12.85036        8.66074        2.99731
      1247         2       -2.00000       13.00521       11.51628        3.85683
      1248         2       -2.00000       13.00706       11.50205        9.01975
      1249         2       -2.00000       13.15259       14.36063        4.71347
      1250         2       -2.00000       13.17524       14.33205        9.87062
      1251         2       -2.00000       13.29483       17.17485        5.57276
      1252         2       -2.00000       13.31908       17.20885        0.40615
      1253         2       -2.00000       13.43402       20.02384        6.43176
      1254         2       -2.00000       13.46446       20.03324        1.27013
      1255         2       -2.00000       13.59063       22.87338        7.29268
      1256         2       -2.00000       13.61031       22.86525        2.12532
      1257         2       -2.00000       13.74524        0.81806        2.98580
      1258         2       -2.00000       13.76162        0.80872        8.16271
      1259         2       -2.00000       13.86314        3.66630        3.84548
      1260         2       -2.00000       13.91005        3.65153        9.01652
      1261         2       -2.00000       13.99406        6.51115        4.71064
      1262         2       -2.00000       14.01109        6.49017        9.87609
      1263         2       -2.00000       14.12562        9.36903        0.41443
      1264         2       -2.00000       14.13549        9.38751        5.58227
      1265         2       -2.00000       14.32881       12.23423        1.27241
      1266         2       -2.00000       14.34094       12.26324        6.44285
      1267         2       -2.00000       14.49788       15.09181        2.13160
      1268         2       -2.00000       14.56398       15.05182        7.27585
      1269         2       -2.00000       14.61883       17.86737        2.97290
      1270         2       -2.00000       14.63201       17.86728        8.15592
      1271         2       -2.00000       14.70999       20.71552        9.01834
      1272         2       -2.00000       14.73385       20.76473        3.85887
      1273         2       -2.00000       14.88139       23.54110        9.88320
      1274         2       -2.00000       14.90139       23.57681        4.71160
      1275         2       -2.00000       14.99744        1.53724        5.56269
      1276         2       -2.00000       15.05061        1.52318        0.41173
      1277         2       -2.00000       15.15526        4.38527        6.44411
      1278         2       -2.00000       15.18024        4.39869        1.25272
      1279         2       -2.00000       15.27526        7.21726        7.29755
      1280         2       -2.00000       15.35019        7.23137        2.15878
      1281         2       -2.00000       15.43958       10.08086        8.15022
      1282         2       -2.00000       15.45918       10.08935        3.01155
      1283         2       -2.00000       15.61073       12.96689        3.89843
      1284         2       -2.00000       15.66880       12.91483        9.01525
      1285         2       -2.00000       15.76767       15.76215        9.88305
      1286         2       -2.00000       15.79313       15.75242        4.75335
      1287         2       -2.00000       15.85522       18.57098        5.61131
      1288         2       -2.00000       15.99063       18.66231        0.41633
      1289         2       -2.00000       16.04862       21.47367        6.43116
      1290         2       -2.00000       16.14491       21.42206        1.26139
      1291         2       -2.00000       16.24820       24.24452        2.11930
      1292         2       -2.00000       16.26274       24.26647        7.31295
      1293         2       -2.00000       16.36201        2.22789        3.00052
      1294         2       -2.00000       16.42851        2.20878        8.16491
      1295         2       -2.00000       16.46128        5.08821        3.86957
      1296         2       -2.00000       16.54224        7.93171        4.76998
      1297         2       -2.00000       16.55067        7.93738        9.80519
      1298         2       -2.00000       16.59284        5.12700        9.02261
      1299         2       -2.00000       16.71098       10.72364        0.38049
      1300         2       -2.00000       16.73443       10.86428        5.62658
      1301         2       -2.00000       16.94165       13.71557        1.32491
      1302         2       -2.00000       17.09585       19.31557        3.14928
      1303         2       -2.00000       17.13481       19.33891        8.11983
      1304         2       -2.00000       17.25472       22.10800        9.03513
      1305         2       -2.00000       17.26082       13.64008        6.47029
      1306         2       -2.00000       17.30018       16.45395        2.20067
      1307         2       -2.00000       17.35929       16.48627        7.30243
      1308         2       -2.00000       17.44611        0.09675        4.72860
      1309         2       -2.00000       17.46458       22.17039        3.97096
      1310         2       -2.00000       17.55839        0.00009        9.96806
      1311         2       -2.00000       17.57148        2.91373        0.39769
      1312         2       -2.00000       17.63879        2.96035        5.56640
      1313         2       -2.00000       17.74978        5.83807        6.41392
      1314         2       -2.00000       17.83596        5.74912        1.21720
      1315         2       -2.00000       17.89002        8.58091        7.43211
      1316         2       -2.00000       17.96214        8.68819        2.15043
      1317         2       -2.00000       18.02495       11.51455        3.13949
      1318         2       -2.00000       18.12349       11.40239        8.12644
      1319         2       -2.00000       18.23738       14.36023        9.04169
      1320         2       -2.00000       18.25071       14.32472        3.87833
      1321         2       -2.00000       18.28533       17.02543       10.03880
      1322         2       -2.00000       18.34573       17.19119        4.72955
      1323         2       -2.00000       18.43576       19.98431        5.59606
      1324         2       -2.00000       18.85573       22.82077        1.66712
      1325         2       -2.00000       18.87083       22.59944        6.77764
      1326         2       -2.00000       18.89983        0.65793        2.36988
      1327         2       -2.00000       18.97307        6.51400        3.91029
      1328         2       -2.00000       18.98199        0.67311        7.72309
      1329         2       -2.00000       19.00327        3.68966        8.51731
      1330         2       -2.00000       19.00809        3.58315        3.28111
      1331         2       -2.00000       19.02897       19.58390        1.74904
      1332         2       -2.00000       19.02962        9.31584        5.05220
      1333         2       -2.00000       19.04223       12.06238        0.70903
      1334         2       -2.00000       20.82483       24.50833        0.70904
      1335         2       -2.00000       20.83809        7.13795        1.74904
      1336         2       -2.00000       20.83752       21.76179        5.05220
      1337         2       -2.00000       20.85905       16.02909        3.28111
      1338         2       -2.00000       20.86379       16.13561        8.51731
      1339         2       -2.00000       20.88515       13.11906        7.72309
      1340         2       -2.00000       20.89407       18.95995        3.91029
      1341         2       -2.00000       20.96723       13.10388        2.36988
      1342         2       -2.00000       20.99631       10.15349        6.77764
      1343         2       -2.00000       21.01141       10.37482        1.66712
      1344         2       -2.00000       21.43138        7.53836        5.59606
      1345         2       -2.00000       21.52141        4.74524        4.72955
      1346         2       -2.00000       21.58173        4.57948       10.03880
      1347         2       -2.00000       21.61643        1.87877        3.87833
      1348         2       -2.00000       21.62976        1.91428        9.04169
      1349         2       -2.00000       21.74365       23.84834        8.12644
      1350         2       -2.00000       21.84219       23.96050        3.13949
      1351         2       -2.00000       21.90500       21.13414        2.15043
      1352         2       -2.00000       21.97704       21.02686        7.43211
      1353         2       -2.00000       22.03118       18.19507        1.21720
      1354         2       -2.00000       22.11727       18.28402        6.41392
      1355         2       -2.00000       22.22827       15.40630        5.56640
      1356         2       -2.00000       22.29558       15.35968        0.39769
      1357         2       -2.00000       22.30875       12.44604        9.96806
      1358         2       -2.00000       22.40248        9.72444        3.97096
      1359         2       -2.00000       22.42103       12.54270        4.72860
      1360         2       -2.00000       22.50785        4.04032        7.30243
      1361         2       -2.00000       22.56688        4.00800        2.20067
      1362         2       -2.00000       22.60624        1.19413        6.47029
      1363         2       -2.00000       22.61234        9.66205        9.03513
      1364         2       -2.00000       22.73233        6.89296        8.11983
      1365         2       -2.00000       22.77129        6.86962        3.14928
      1366         2       -2.00000       22.92549        1.26962        1.32491
      1367         2       -2.00000       23.13263       23.31023        5.62658
      1368         2       -2.00000       23.15608       23.16959        0.38049
      1369         2       -2.00000       23.27430       17.57295        9.02261
      1370         2       -2.00000       23.31647       20.38333        9.80519
      1371         2       -2.00000       23.32490       20.37766        4.76998
      1372         2       -2.00000       23.40586       17.53416        3.86957
      1373         2       -2.00000       23.43863       14.65473        8.16491
      1374         2       -2.00000       23.50505       14.67384        3.00052
      1375         2       -2.00000       23.60432       11.82052        7.31295
      1376         2       -2.00000       23.61894       11.79857        2.11930
      1377         2       -2.00000       23.72222        8.97611        1.26139
      1378         2       -2.00000       23.81852        9.02772        6.43116
      1379         2       -2.00000       23.87651        6.21636        0.41633
      1380         2       -2.00000       24.01184        6.12503        5.61131
      1381         2       -2.00000       24.07393        3.30647        4.75335
      1382         2       -2.00000       24.09939        3.31621        9.88305
      1383         2       -2.00000       24.19834        0.46888        9.01525
      1384         2       -2.00000       24.25632        0.52094        3.89843
      1385         2       -2.00000       24.40788       22.53529        3.01155
      1386         2       -2.00000       24.42756       22.52681        8.15022
      1387         2       -2.00000       24.51687       19.67732        2.15878
      1388         2       -2.00000       24.59180       19.66321        7.29755
      1389         2       -2.00000       24.68690       16.84464        1.25272
      1390         2       -2.00000       24.71180       16.83122        6.44411
      1391         2       -2.00000       24.81645       13.96913        0.41173
      1392         2       -2.00000       24.86962       13.98319        5.56269
      1393         2       -2.00000       24.96575       11.13086        4.71160
      1394         2       -2.00000       24.98575       11.09515        9.88320
      1395         2       -2.00000       25.13321        8.31879        3.85887
      1396         2       -2.00000       25.15707        8.26957        9.01834
      1397         2       -2.00000       25.23513        5.42133        8.15592
      1398         2       -2.00000       25.24830        5.42143        2.97290
      1399         2       -2.00000       25.30308        2.60587        7.27586
      1400         2       -2.00000       25.36926        2.64586        2.13160
      1401         2       -2.00000       25.52612       24.70919        6.44285
      1402         2       -2.00000       25.53824       24.68018        1.27241
      1403         2       -2.00000       25.73164       21.83346        5.58227
      1404         2       -2.00000       25.74144       21.81498        0.41443
      1405         2       -2.00000       25.85597       18.93612        9.87609
      1406         2       -2.00000       25.87308       18.95710        4.71064
      1407         2       -2.00000       25.95709       16.09748        9.01652
      1408         2       -2.00000       26.00400       16.11225        3.84548
      1409         2       -2.00000       26.10551       13.25466        8.16271
      1410         2       -2.00000       26.12190       13.26401        2.98580
      1411         2       -2.00000       26.25675       10.41930        2.12532
      1412         2       -2.00000       26.27643       10.42743        7.29268
      1413         2       -2.00000       26.40260        7.58729        1.27013
      1414         2       -2.00000       26.43304        7.57789        6.43176
      1415         2       -2.00000       26.54797        4.76290        0.40615
      1416         2       -2.00000       26.57223        4.72890        5.57276
      1417         2       -2.00000       26.69182        1.88610        9.87062
      1418         2       -2.00000       26.71455        1.91468        4.71347
      1419         2       -2.00000       26.86000       23.94800        9.01975
      1420         2       -2.00000       26.86185       23.96223        3.85683
      1421         2       -2.00000       27.01678       21.10669        2.99731
      1422         2       -2.00000       27.03308       21.09575        8.15954
      1423         2       -2.00000       27.15741       18.25807        2.12842
      1424         2       -2.00000       27.16978       18.24114        7.29708
      1425         2       -2.00000       27.28849       15.41429        1.26505
      1426         2       -2.00000       27.30993       15.40015        6.43248
      1427         2       -2.00000       27.43996       12.56673        0.41027
      1428         2       -2.00000       27.44261       12.55708        5.57193
      1429         2       -2.00000       27.59160        9.71789        4.71155
      1430         2       -2.00000       27.59634        9.69429        9.87911
      1431         2       -2.00000       27.72484        6.86792        3.84799
      1432         2       -2.00000       27.73103        6.85030        9.01171
      1433         2       -2.00000       27.85198        4.01417        8.14624
      1434         2       -2.00000       27.87182        4.03578        2.98474
      1435         2       -2.00000       28.00057        1.19533        7.29147
      1436         2       -2.00000       28.00635        1.20322        2.12581
      1437         2       -2.00000       28.16939       23.24735        6.43674
      1438         2       -2.00000       28.17124       23.25246        1.27162
      1439         2       -2.00000       28.32673       20.39513        0.41012
      1440         2       -2.00000       28.32721       20.38881        5.57489
      1441         2       -2.00000       28.46021       17.51935        9.87259
      1442         2       -2.00000       28.47322       17.53610        4.71037
      1443         2       -2.00000       28.59546       14.67949        9.01413
      1444         2       -2.00000       28.60799       14.69366        3.84667
      1445         2       -2.00000       28.74284       11.85106        2.98869
      1446         2       -2.00000       28.74429       11.84249        8.15598
      1447         2       -2.00000       28.88645        9.00831        2.12873
      1448         2       -2.00000       28.89440        8.99808        7.29445
      1449         2       -2.00000       29.03182        6.17093        1.26571
      1450         2       -2.00000       29.03873        6.15398        6.43196
      1451         2       -2.00000       29.17189        3.33322        0.40345
      1452         2       -2.00000       29.18522        3.31848        5.57145
      1453         2       -2.00000       29.32513        0.46787        9.87435
      1454         2       -2.00000       29.32827        0.48158        4.71145
      1455         2       -2.00000       29.47910       22.52966        3.85379
      1456         2       -2.00000       29.48231       22.51677        9.01769
      1457         2       -2.00000       29.62784       19.68015        2.99105
      1458         2       -2.00000       29.63250       19.66567        8.15511
      1459         2       -2.00000       29.76880       16.83475        2.12697
      1460         2       -2.00000       29.77482       16.81947        7.29240
      1461         2       -2.00000       29.90927       13.99293        1.26684
      1462         2       -2.00000       29.91409       13.97827        6.43120
      1463         2       -2.00000       30.05713       11.15006        0.40935
      1464         2       -2.00000       30.05737       11.13710        5.57208
      1465         2       -2.00000       30.19969        8.29189        4.71012
      1466         2       -2.00000       30.20194        8.27627        9.87383
      1467         2       -2.00000       30.34153        5.43502        9.01055
      1468         2       -2.00000       30.34490        5.45306        3.84818
      1469         2       -2.00000       30.48489        2.60064        8.15109
      1470         2       -2.00000       30.48835        2.61393        2.98646
      1471         2       -2.00000       30.63460       24.65576        7.29319
      1472         2       -2.00000       30.63492       24.66788        2.12892
      1473         2       -2.00000       30.78608       21.82210        1.26986
      1474         2       -2.00000       30.78656       21.81023        6.43394
      1475         2       -2.00000       30.93378       18.97413        0.40770
      1476         2       -2.00000       30.93651       18.96166        5.57206
      1477         2       -2.00000       31.07553       16.10131        9.87292
      1478         2       -2.00000       31.08019       16.11614        4.70933
      1479         2       -2.00000       31.21842       13.26100        9.01351
      1480         2       -2.00000       31.22010       13.27345        3.84876
      1481         2       -2.00000       31.36154       10.43135        2.98945
      1482         2       -2.00000       31.36323       10.41890        8.15387
      1483         2       -2.00000       31.50627        7.58980        2.12781
      1484         2       -2.00000       31.50884        7.57554        7.29203
      1485         2       -2.00000       31.65068        4.74938        1.26578
      1486         2       -2.00000       31.65485        4.73532        6.43067
      1487         2       -2.00000       31.79693        1.91109        0.40617
      1488         2       -2.00000       31.80006        1.89568        5.57018
      1489         2       -2.00000       31.94640       23.94680        4.71125
      1490         2       -2.00000       31.94640       23.93324        9.87489
      1491         2       -2.00000       32.09402       21.10219        3.85088
      1492         2       -2.00000       32.09530       21.08816        9.01459
      1493         2       -2.00000       32.24027       18.25691        2.98894
      1494         2       -2.00000       32.24212       18.24218        8.15278
      1495         2       -2.00000       32.38372       15.41310        2.12746
      1496         2       -2.00000       32.38540       15.39875        7.29132
      1497         2       -2.00000       32.52692       12.57130        1.26778
      1498         2       -2.00000       32.52821       12.55685        6.43128
      1499         2       -2.00000       32.67125        9.71408        5.57076
      1500         2       -2.00000       32.67141        9.72836        0.40744
      1501         2       -2.00000       32.81598        6.85691        9.87262
      1502         2       -2.00000       32.81662        6.87241        4.70940
      1503         2       -2.00000       32.96095        4.01693        9.01164
      1504         2       -2.00000       32.96183        4.03151        3.84807
      1505         2       -2.00000       33.10704        1.17754        8.15199
      1506         2       -2.00000       33.10760        1.19113        2.98814
      1507         2       -2.00000       33.25378       23.24123        2.12878
      1508         2       -2.00000       33.25410       23.22764        7.29252
      1509         2       -2.00000       33.40116       20.39707        1.26817
      1510         2       -2.00000       33.40220       20.38331        6.43191
      1511         2       -2.00000       33.54717       17.55238        0.40686
      1512         2       -2.00000       33.54862       17.53852        5.57041
      1513         2       -2.00000       33.69134       14.68085        9.87298
      1514         2       -2.00000       33.69238       14.69474        4.70929
      1515         2       -2.00000       33.83510       11.85229        3.84907
      1516         2       -2.00000       33.83502       11.83871        9.01296
      1517         2       -2.00000       33.97879        9.01040        2.98845
      1518         2       -2.00000       33.97951        8.99636        8.15225
      1519         2       -2.00000       34.12392        6.16872        2.12719
      1520         2       -2.00000       34.12536        6.15452        7.29109
      1521         2       -2.00000       34.26985        3.32790        1.26654
      1522         2       -2.00000       34.27106        3.31337        6.43024
      1523         2       -2.00000       34.41619        0.48702        0.40680
      1524         2       -2.00000       34.41691        0.47214        5.57028
      1525         2       -2.00000       34.56284       22.52167        4.71018
      1526         2       -2.00000       34.56301       22.50756        9.87375
      1527         2       -2.00000       34.70918       19.67813        3.84935
      1528         2       -2.00000       34.70966       19.66370        9.01297
      1529         2       -2.00000       34.85463       16.83429        2.98822
      1530         2       -2.00000       34.85527       16.81991        8.15179
      1531         2       -2.00000       34.99896       13.99130        2.12756
      1532         2       -2.00000       34.99944       13.97700        7.29109
      1533         2       -2.00000       35.14272       11.14898        1.26716
      1534         2       -2.00000       35.14305       11.13450        6.43062
      1535         2       -2.00000       35.28778        8.29253        5.56988
      1536         2       -2.00000       35.28745        8.30669        0.40639
      1537         2       -2.00000       35.43331        5.45068        4.70888
      1538         2       -2.00000       35.43307        5.43615        9.87239
      1539         2       -2.00000       35.57908        2.60919        3.84835
      1540         2       -2.00000       35.57892        2.59498        9.01190
      1541         2       -2.00000       35.72477       24.64530        8.15184
      1542         2       -2.00000       35.72477       24.65936        2.98823
      1543         2       -2.00000       35.87063       21.81699        2.12794
      1544         2       -2.00000       35.87103       21.80278        7.29153
      1545         2       -2.00000       36.01672       18.97365        1.26718
      1546         2       -2.00000       36.01728       18.95944        6.43070
      1547         2       -2.00000       36.16209       16.13034        0.40633
      1548         2       -2.00000       36.16257       16.11585        5.56973
      1549         2       -2.00000       36.30682       13.27284        4.70907
      1550         2       -2.00000       36.30658       13.25873        9.87262
      1551         2       -2.00000       36.45091       10.43052        3.84849
      1552         2       -2.00000       36.45099       10.41634        9.01209
      1553         2       -2.00000       36.59564        7.58857        2.98774
      1554         2       -2.00000       36.59612        7.57429        8.15136
      1555         2       -2.00000       36.74133        4.74680        2.12704
      1556         2       -2.00000       36.74189        4.73239        7.29058
      1557         2       -2.00000       36.88734        1.90515        1.26664
      1558         2       -2.00000       36.88767        1.89062        6.43012
      1559         2       -2.00000       37.03320       23.95510        0.40638
      1560         2       -2.00000       37.03336       23.94052        5.56981
      1561         2       -2.00000       37.17905       21.09805        4.70930
      1562         2       -2.00000       37.17905       21.08370        9.87280
      1563         2       -2.00000       37.32458       18.25501        3.84853
      1564         2       -2.00000       37.32474       18.24063        9.01204
      1565         2       -2.00000       37.46971       15.41187        2.98775
      1566         2       -2.00000       37.46987       15.39749        8.15124
      1567         2       -2.00000       37.61428       12.56903        2.12710
      1568         2       -2.00000       37.61436       12.55465        7.29057
      1569         2       -2.00000       37.75885        9.72671        1.26648
      1570         2       -2.00000       37.75909        9.71233        6.42994
      1571         2       -2.00000       37.90414        6.88464        0.40583
      1572         2       -2.00000       37.90430        6.87026        5.56925
      1573         2       -2.00000       38.05008        4.02829        4.70864
      1574         2       -2.00000       38.04999        4.01393        9.87212
      1575         2       -2.00000       38.19585        1.18634        3.84820
      1576         2       -2.00000       38.19577        1.17203        9.01169
      1577         2       -2.00000       38.34146       23.23617        2.98779
      1578         2       -2.00000       38.34146       23.22186        8.15127
      1579         2       -2.00000       38.48691       20.39375        2.12723
      1580         2       -2.00000       38.48707       20.37939        7.29070
      1581         2       -2.00000       38.63220       17.55088        1.26652
      1582         2       -2.00000       38.63244       17.53645        6.42994
      1583         2       -2.00000       38.77725       14.70786        0.40580
      1584         2       -2.00000       38.77741       14.69336        5.56921
      1585         2       -2.00000       38.92222       11.85057        4.70852
      1586         2       -2.00000       38.92206       11.83626        9.87200
      1587         2       -2.00000       39.06711        9.00825        3.84788
      1588         2       -2.00000       39.06711        8.99387        9.01138
      1589         2       -2.00000       39.21249        6.16620        2.98729
      1590         2       -2.00000       39.21265        6.15177        8.15076
      1591         2       -2.00000       39.35826        3.32420        2.12679
      1592         2       -2.00000       39.35842        3.30975        7.29023
      1593         2       -2.00000       39.50403        0.48221        1.26632
      1594         2       -2.00000       39.50419        0.46773        6.42976
      1595         2       -2.00000       39.64964       22.53199        0.40581
      1596         2       -2.00000       39.64980       22.51753        5.56924
      1597         2       -2.00000       39.79502       19.67514        4.70863
      1598         2       -2.00000       39.79494       19.66073        9.87208
      1599         2       -2.00000       39.93999       16.83234        3.84792
      1600         2       -2.00000       39.94007       16.81794        9.01138
      1601         2       -2.00000       40.08496       13.98933        2.98720
      1602         2       -2.00000       40.08496       13.97492        8.15064
      1603         2       -2.00000       40.23001       11.14653        2.12650
      1604         2       -2.00000       40.23001       11.13213        7.28994
      1605         2       -2.00000       40.37522        8.30414        1.26588
      1606         2       -2.00000       40.37530        8.28971        6.42932
      1607         2       -2.00000       40.52075        5.46204        0.40537
      1608         2       -2.00000       40.52091        5.44759        5.56880
      1609         2       -2.00000       40.66676        2.60557        4.70834
      1610         2       -2.00000       40.66652        2.59121        9.87178
      1611         2       -2.00000       40.81254       24.65549        3.84783
      1612         2       -2.00000       40.81238       24.64109        9.01125
      1613         2       -2.00000       40.95791       21.81342        2.98724
      1614         2       -2.00000       40.95783       21.79899        8.15064
      1615         2       -2.00000       41.10280       18.97110        2.12661
      1616         2       -2.00000       41.10288       18.95660        7.29001
      1617         2       -2.00000       41.24753       16.12831        1.26592
      1618         2       -2.00000       41.24769       16.11383        6.42933
      1619         2       -2.00000       41.39250       13.28522        0.40518
      1620         2       -2.00000       41.39274       13.27079        5.56861
      1621         2       -2.00000       41.53811       10.42792        4.70790
      1622         2       -2.00000       41.53787       10.41349        9.87132
      1623         2       -2.00000       41.68356        7.58550        3.84734
      1624         2       -2.00000       41.68348        7.57100        9.01074
      1625         2       -2.00000       41.82917        4.74343        2.98693
      1626         2       -2.00000       41.82917        4.72893        8.15033
      1627         2       -2.00000       41.97495        1.90148        2.12649
      1628         2       -2.00000       41.97503        1.88703        7.28989
      1629         2       -2.00000       42.12064       23.95141        1.26588
      1630         2       -2.00000       42.12080       23.93703        6.42930
      1631         2       -2.00000       42.26593       21.10937        0.40518
      1632         2       -2.00000       42.26609       21.09498        5.56865
      1633         2       -2.00000       42.41074       18.25264        4.70803
      1634         2       -2.00000       42.41058       18.23821        9.87144
      1635         2       -2.00000       42.55531       15.40982        3.84736
      1636         2       -2.00000       42.55507       15.39537        9.01078
      1637         2       -2.00000       42.70036       12.56666        2.98660
      1638         2       -2.00000       42.70020       12.55225        8.14997
      1639         2       -2.00000       42.84597        9.72362        2.12582
      1640         2       -2.00000       42.84589        9.70916        7.28920
      1641         2       -2.00000       42.99158        6.88117        1.26531
      1642         2       -2.00000       42.99182        6.86657        6.42875
      1643         2       -2.00000       43.13728        4.03915        0.40500
      1644         2       -2.00000       43.13760        4.02464        5.56848
      1645         2       -2.00000       43.28361        1.18297        4.70809
      1646         2       -2.00000       43.28313        1.16856        9.87144
      1647         2       -2.00000       43.42930       23.23312        3.84738
      1648         2       -2.00000       43.42890       23.21859        9.01065
      1649         2       -2.00000       43.57411       20.39115        2.98664
      1650         2       -2.00000       43.57403       20.37652        8.14993
      1651         2       -2.00000       43.71812       17.54886        2.12606
      1652         2       -2.00000       43.71836       17.53415        7.28939
      1653         2       -2.00000       43.86245       14.70581        1.26539
      1654         2       -2.00000       43.86285       14.69136        6.42879
      1655         2       -2.00000       44.00774       11.86225        0.40442
      1656         2       -2.00000       44.00830       11.84802        5.56794
      1657         2       -2.00000       44.15431        9.00470        4.70718
      1658         2       -2.00000       44.15399        8.99007        9.87048
      1659         2       -2.00000       44.30017        6.16231        3.84690
      1660         2       -2.00000       44.30017        6.14758        9.01018
      1661         2       -2.00000       44.44586        3.32059        2.98678
      1662         2       -2.00000       44.44602        3.30601        8.15011
      1663         2       -2.00000       44.59195        0.46483        7.28963
      1664         2       -2.00000       44.59163        0.47909        2.12624
      1665         2       -2.00000       44.73757       22.51498        6.42873
      1666         2       -2.00000       44.73725       22.52916        1.26525
      1667         2       -2.00000       44.88189       19.68717        0.40449
      1668         2       -2.00000       44.88222       19.67271        5.56797
      1669         2       -2.00000       45.02550       16.81589        9.87091
      1670         2       -2.00000       45.02606       16.83037        4.70757
      1671         2       -2.00000       45.16967       13.97297        9.01022
      1672         2       -2.00000       45.17031       13.98738        3.84691
      1673         2       -2.00000       45.31528       11.12916        8.14905
      1674         2       -2.00000       45.31576       11.14354        2.98578
      1675         2       -2.00000       45.46202        8.28532        7.28826
      1676         2       -2.00000       45.46210        8.30003        2.12495
      1677         2       -2.00000       45.60803        5.45763        1.26484
      1678         2       -2.00000       45.60875        5.44275        6.42833
      1679         2       -2.00000       45.75388        2.61640        0.40489
      1680         2       -2.00000       45.75517        2.60187        5.56858
      1681         2       -2.00000       45.89966       24.63834        9.87091
      1682         2       -2.00000       45.90110       24.65294        4.70793
      1683         2       -2.00000       46.04551       21.79652        9.00976
      1684         2       -2.00000       46.04615       21.81127        3.84667
      1685         2       -2.00000       46.18992       18.95415        8.14906
      1686         2       -2.00000       46.18992       18.96940        2.98605
      1687         2       -2.00000       46.33256       16.12693        2.12584
      1688         2       -2.00000       46.33360       16.11200        7.28903
      1689         2       -2.00000       46.47632       13.28317        1.26472
      1690         2       -2.00000       46.47777       13.26929        6.42826
      1691         2       -2.00000       46.62282       10.43839        0.40321
      1692         2       -2.00000       46.62378       10.42463        5.56696
      1693         2       -2.00000       46.77084        7.56522        9.86949
      1694         2       -2.00000       46.77124        7.58044        4.70633
      1695         2       -2.00000       46.91742        4.73864        3.84698
      1696         2       -2.00000       46.91790        4.72342        9.01002
      1697         2       -2.00000       47.06319        1.89826        2.98705
      1698         2       -2.00000       47.06399        1.88403        8.15037
      1699         2       -2.00000       47.20832       23.94926        2.12573
      1700         2       -2.00000       47.20904       23.93598        7.28939
      1701         2       -2.00000       47.35353       21.09333        6.42769
      1702         2       -2.00000       47.35377       21.10759        1.26436
      1703         2       -2.00000       47.49682       18.26482        0.40385
      1704         2       -2.00000       47.49802       18.25039        5.56735
      1705         2       -2.00000       47.63962       15.39411        9.87070
      1706         2       -2.00000       47.64130       15.40857        4.70767
      1707         2       -2.00000       47.78282       12.55070        9.00923
      1708         2       -2.00000       47.78475       12.56476        3.84619
      1709         2       -2.00000       47.92972        9.70470        8.14743
      1710         2       -2.00000       47.93092        9.71948        2.98425
      1711         2       -2.00000       48.07854        6.85962        7.28713
      1712         2       -2.00000       48.07854        6.87487        2.12388
      1713         2       -2.00000       48.22488        4.03409        1.26494
      1714         2       -2.00000       48.22809        4.01868        6.42895
      1715         2       -2.00000       48.37009        1.19448        0.40446
      1716         2       -2.00000       48.37435        1.18039        5.56935
      1717         2       -2.00000       48.51618       23.21732        9.86997
      1718         2       -2.00000       48.51867       23.23187        4.70732
      1719         2       -2.00000       48.66172       20.37395        9.00813
      1720         2       -2.00000       48.66348       20.39032        3.84568
      1721         2       -2.00000       48.80484       17.54822        2.98636
      1722         2       -2.00000       48.80652       17.53185        8.14850
      1723         2       -2.00000       48.94475       14.70553        2.12580
      1724         2       -2.00000       48.94941       14.69155        7.28910
      1725         2       -2.00000       49.08843       11.86003        1.26306
      1726         2       -2.00000       49.09116       11.84754        6.42743
      1727         2       -2.00000       49.23838        9.01144        0.40118
      1728         2       -2.00000       49.23894        8.99960        5.56527
      1729         2       -2.00000       49.39002        6.15379        4.70621
      1730         2       -2.00000       49.39042        6.13709        9.86882
      1731         2       -2.00000       49.53659        3.31584        3.84867
      1732         2       -2.00000       49.54005        3.30032        9.01091
      1733         2       -2.00000       49.68004        0.47671        2.98695
      1734         2       -2.00000       49.68341        0.46596        8.15147
      1735         2       -2.00000       49.82300       22.51659        7.28818
      1736         2       -2.00000       49.82525       22.52978        2.12500
      1737         2       -2.00000       49.96765       19.68457        1.26305
      1738         2       -2.00000       49.96789       19.67164        6.42578
      1739         2       -2.00000       50.11093       16.84340        0.40393
      1740         2       -2.00000       50.11567       16.82874        5.56829
      1741         2       -2.00000       50.25020       13.97339        9.86961
      1742         2       -2.00000       50.25622       13.98694        4.70816
      1743         2       -2.00000       50.39252       11.12719        9.00690
      1744         2       -2.00000       50.39718       11.14152        3.84407
      1745         2       -2.00000       50.54271        8.27609        8.14432
      1746         2       -2.00000       50.54592        8.29201        2.98134
      1747         2       -2.00000       50.69668        5.44819        2.12367
      1748         2       -2.00000       50.69989        5.43311        7.28765
      1749         2       -2.00000       50.83972        2.61129        1.26367
      1750         2       -2.00000       50.85313        2.59655        6.43167
      1751         2       -2.00000       50.98621       24.66769        0.40317
      1752         2       -2.00000       50.99320       24.65074        5.56941
      1753         2       -2.00000       51.13062       21.79480        9.86756
      1754         2       -2.00000       51.13849       21.81336        4.70640
      1755         2       -2.00000       51.28073       18.95037        9.00604
      1756         2       -2.00000       51.28210       18.97061        3.84643
      1757         2       -2.00000       51.41695       16.12801        2.98845
      1758         2       -2.00000       51.42956       16.11337        8.14788
      1759         2       -2.00000       51.55180       13.28557        2.12476
      1760         2       -2.00000       51.56473       13.27351        7.28943
      1761         2       -2.00000       51.69773       10.43286        1.26024
      1762         2       -2.00000       51.69821       10.42654        6.42500
      1763         2       -2.00000       51.85370        7.56921        5.56350
      1764         2       -2.00000       51.85555        7.57431        0.39839
      1765         2       -2.00000       52.01859        4.72655        4.70932
      1766         2       -2.00000       52.02438        4.70566        9.87054
      1767         2       -2.00000       52.15320        1.89399        3.85039
      1768         2       -2.00000       52.17304        1.88682        9.01576
      1769         2       -2.00000       52.29400       23.94258        8.15031
      1770         2       -2.00000       52.30010       23.95375        2.98712
      1771         2       -2.00000       52.42860       21.09859        7.28290
      1772         2       -2.00000       52.43334       21.10377        2.12358
      1773         2       -2.00000       52.58233       18.26459        1.26318
      1774         2       -2.00000       52.58506       18.25494        6.42485
      1775         2       -2.00000       52.71501       15.42155        0.40263
      1776         2       -2.00000       52.73654       15.40741        5.57007
      1777         2       -2.00000       52.85516       12.55175        9.86493
      1778         2       -2.00000       52.86761       12.56360        4.70670
      1779         2       -2.00000       52.99186        9.69711        9.00247
      1780         2       -2.00000       53.00824        9.71501        3.83781
      1781         2       -2.00000       53.16309        6.85944        2.97828
      1782         2       -2.00000       53.16494        6.84488        8.14226
      1783         2       -2.00000       53.31047        4.01509        2.12166
      1784         2       -2.00000       53.33312        4.01486        7.29139
      1785         2       -2.00000       53.45271        1.20087        1.26237
      1786         2       -2.00000       53.47697        1.16689        6.42897
      1787         2       -2.00000       53.59190       23.24378        0.40336
      1788         2       -2.00000       53.62234       23.23438        5.56499
      1789         2       -2.00000       53.74851       20.36545        9.86933
      1790         2       -2.00000       53.76819       20.40237        4.70979
      1791         2       -2.00000       53.90312       17.55766        3.84933
      1792         2       -2.00000       53.91951       17.53822        8.99930
      1793         2       -2.00000       54.02103       14.70942        2.98964
      1794         2       -2.00000       54.06793       14.69541        8.14550
      1795         2       -2.00000       54.15194       11.86457        2.12449
      1796         2       -2.00000       54.16897       11.85674        7.28592
      1797         2       -2.00000       54.28350        9.00669        6.42069
      1798         2       -2.00000       54.29338        8.98823        1.25285
      1799         2       -2.00000       54.48670        6.14152        5.56272
      1800         2       -2.00000       54.49882        6.11248        0.39228
      1801         2       -2.00000       54.65576        3.28391        4.70351
      1802         2       -2.00000       54.72186        3.29509        9.88616
      1803         2       -2.00000       54.77672        0.50835        3.86221
      1804         2       -2.00000       54.78989        0.47963        9.00610
      1805         2       -2.00000       54.86787       22.52329        8.14368
      1806         2       -2.00000       54.89173       22.50291        2.97626
      1807         2       -2.00000       55.03927       19.69771        7.27880
      1808         2       -2.00000       55.05927       19.69081        2.12352
      1809         2       -2.00000       55.15532       16.83848        1.27243
      1810         2       -2.00000       55.20849       16.85254        6.42340
      1811         2       -2.00000       55.31315       13.99045        0.39102
      1812         2       -2.00000       55.33812       13.97703        5.58239
      1813         2       -2.00000       55.43314       11.12965        9.86447
      1814         2       -2.00000       55.50807       11.14437        4.67633
      1815         2       -2.00000       55.59746        8.26605        9.01180
      1816         2       -2.00000       55.61706        8.28640        3.82357
      1817         2       -2.00000       55.76862        5.40886        2.93670
      1818         2       -2.00000       55.82668        5.43208        8.14676
      1819         2       -2.00000       55.92555        2.58478        7.27897
      1820         2       -2.00000       55.95101        2.62330        2.08178
      1821         2       -2.00000       56.01310       24.69664        1.22381
      1822         2       -2.00000       56.14851       24.60531        6.41879
      1823         2       -2.00000       56.20650       21.79395        0.40397
      1824         2       -2.00000       56.30280       21.84556        5.57373
      1825         2       -2.00000       56.40608       19.02310        4.71582
      1826         2       -2.00000       56.42062       18.97233        9.84906
      1827         2       -2.00000       56.51989       16.14785        3.83460
      1828         2       -2.00000       56.58639       16.13813        8.99709
      1829         2       -2.00000       56.61916       13.28751        2.96555
      1830         2       -2.00000       56.70012       10.44401        2.06514
      1831         2       -2.00000       56.70855       10.40955        7.35682
      1832         2       -2.00000       56.75072       13.21991        8.13939
      1833         2       -2.00000       56.86886        7.65208        6.45463
      1834         2       -2.00000       56.89231        7.51144        1.20855
      1835         2       -2.00000       57.09953        4.66015        5.51021
      1836         2       -2.00000       57.25373       23.95205        3.68585
      1837         2       -2.00000       57.29269       23.89990        9.04218
      1838         2       -2.00000       57.41260       21.13081        8.12689
      1839         2       -2.00000       57.41870        4.73564        0.36483
      1840         2       -2.00000       57.45806        1.92179        4.63446
      1841         2       -2.00000       57.51717        1.86064        9.85958
      1842         2       -2.00000       57.60399       18.27899        2.10653
      1843         2       -2.00000       57.62246       21.09723        2.86417
      1844         2       -2.00000       57.71627       18.34684        7.19395
      1845         2       -2.00000       57.72936       15.46199        6.43744
      1846         2       -2.00000       57.79667       15.41537        1.26873
      1847         2       -2.00000       57.90767       12.53765        0.42121
      1848         2       -2.00000       57.99384       12.62660        5.61793
      1849         2       -2.00000       58.04790        9.76600        9.72991
      1850         2       -2.00000       58.12002        9.68755        4.68470
      1851         2       -2.00000       58.18283        6.86117        3.69564
      1852         2       -2.00000       58.28138        6.94452        9.03556
      1853         2       -2.00000       58.39526        3.98668        8.12033
      1854         2       -2.00000       58.40860        4.05100        2.95679
      1855         2       -2.00000       58.44321        1.32148        7.12322
      1856         2       -2.00000       58.50361        1.18453        2.10558
      1857         2       -2.00000       58.59364       23.28331        1.23907
      1858         2       -2.00000       59.01361       20.44685        5.16801
      1859         2       -2.00000       59.02871       20.66818        0.05749
      1860         2       -2.00000       59.05771       17.71779        4.46524
      1861         2       -2.00000       59.13096       11.86172        2.92484
      1862         2       -2.00000       59.13987       17.67380        9.43892
      1863         2       -2.00000       59.16115       14.65725        8.64470
      1864         2       -2.00000       59.16597       14.79260        3.55402
      1865         2       -2.00000       59.18686       23.68374        5.08607
      1866         2       -2.00000       59.18750        9.05991        1.78292
      1867         2       -2.00000       59.20011        6.31334        6.12608
      1868         2       -2.00000       60.98272       18.75929        6.12608
      1869         2       -2.00000       60.99597       11.23779        5.08607
      1870         2       -2.00000       60.99541       21.50586        1.78292
      1871         2       -2.00000       61.01693        2.34665        3.55402
      1872         2       -2.00000       61.02167        2.21130        8.64470
      1873         2       -2.00000       61.04303        5.22785        9.43892
      1874         2       -2.00000       61.05195       24.30767        2.92484
      1875         2       -2.00000       61.12512        5.27184        4.46524
      1876         2       -2.00000       61.15419        8.22223        0.05749
      1877         2       -2.00000       61.16929        8.00090        5.16801
      1878         2       -2.00000       61.58926       10.83736        1.23907
      1879         2       -2.00000       61.67929       13.63048        2.10558
      1880         2       -2.00000       61.73961       13.76743        7.12321
      1881         2       -2.00000       61.77431       16.49695        2.95679
      1882         2       -2.00000       61.78764       16.43263        8.12033
      1883         2       -2.00000       61.90153       19.39047        9.03556
      1884         2       -2.00000       62.00008       19.30712        3.69564
      1885         2       -2.00000       62.06288       22.13350        4.68470
      1886         2       -2.00000       62.13493       22.21195        9.72991
      1887         2       -2.00000       62.18906        0.18065        5.61793
      1888         2       -2.00000       62.27516        0.09170        0.42121
      1889         2       -2.00000       62.38615        2.96942        1.26873
      1890         2       -2.00000       62.45346        3.01604        6.43744
      1891         2       -2.00000       62.46663        5.90089        7.19395
      1892         2       -2.00000       62.56036        8.65128        2.86417
      1893         2       -2.00000       62.57891        5.83304        2.10653
      1894         2       -2.00000       62.66573       14.30659        9.85958
      1895         2       -2.00000       62.72476       14.36774        4.63446
      1896         2       -2.00000       62.76412       17.18159        0.36483
      1897         2       -2.00000       62.77022        8.68486        8.12689
      1898         2       -2.00000       62.89021       11.45395        9.04218
      1899         2       -2.00000       62.92917       11.50610        3.68585
      1900         2       -2.00000       63.08337       17.10610        5.51021
      1901         2       -2.00000       63.29051       19.95739        1.20855
      1902         2       -2.00000       63.31396       20.09803        6.45463
      1903         2       -2.00000       63.43219        0.77396        8.13939
      1904         2       -2.00000       63.47435       22.85550        7.35681
      1905         2       -2.00000       63.48278       22.88996        2.06514
      1906         2       -2.00000       63.56374        0.84156        2.96555
      1907         2       -2.00000       63.59651        3.69218        8.99709
      1908         2       -2.00000       63.66293        3.70190        3.83460
      1909         2       -2.00000       63.76220        6.52638        9.84906
      1910         2       -2.00000       63.77682        6.57715        4.71582
      1911         2       -2.00000       63.88011        9.39961        5.57373
      1912         2       -2.00000       63.97641        9.34800        0.40397
      1913         2       -2.00000       64.03439       12.15936        6.41879
      1914         2       -2.00000       64.16973       12.25069        1.22381
      1915         2       -2.00000       64.23181       15.06925        2.08178
      1916         2       -2.00000       64.25727       15.03073        7.27897
      1917         2       -2.00000       64.35622       17.87803        8.14676
      1918         2       -2.00000       64.41421       17.85481        2.93670
      1919         2       -2.00000       64.56576       20.73235        3.82357
      1920         2       -2.00000       64.58544       20.71200        9.01180
      1921         2       -2.00000       64.67475       23.59032        4.67633
      1922         2       -2.00000       64.74969       23.57560        9.86447
      1923         2       -2.00000       64.84478        1.53108        5.58239
      1924         2       -2.00000       64.86968        1.54450        0.39102
      1925         2       -2.00000       64.97433        4.40659        6.42340
      1926         2       -2.00000       65.02750        4.39253        1.27243
      1927         2       -2.00000       65.12364        7.24486        2.12352
      1928         2       -2.00000       65.14363        7.25176        7.27880
      1929         2       -2.00000       65.29109       10.05696        2.97626
      1930         2       -2.00000       65.31495       10.07734        8.14368
      1931         2       -2.00000       65.39301       12.92558        9.00610
      1932         2       -2.00000       65.40619       12.95429        3.86221
      1933         2       -2.00000       65.46096       15.74104        9.88616
      1934         2       -2.00000       65.52714       15.72986        4.70351
      1935         2       -2.00000       65.68400       18.55843        0.39228
      1936         2       -2.00000       65.69613       18.58747        5.56272
      1937         2       -2.00000       65.88953       21.43418        1.25285
      1938         2       -2.00000       65.89933       21.45264        6.42069
      1939         2       -2.00000       66.01386       24.30269        7.28592
      1940         2       -2.00000       66.03096       24.31052        2.12449
      1941         2       -2.00000       66.11497        2.24946        8.14550
      1942         2       -2.00000       66.16188        2.26347        2.98964
      1943         2       -2.00000       66.26340        5.09227        8.99930
      1944         2       -2.00000       66.27978        5.11171        3.84933
      1945         2       -2.00000       66.41463        7.95642        4.70979
      1946         2       -2.00000       66.43431        7.91950        9.86933
      1947         2       -2.00000       66.56048       10.78843        5.56499
      1948         2       -2.00000       66.59092       10.79783        0.40336
      1949         2       -2.00000       66.70586       13.61284        6.42897
      1950         2       -2.00000       66.73011       13.64682        1.26237
      1951         2       -2.00000       66.84970       16.46081        7.29139
      1952         2       -2.00000       66.87243       16.46104        2.12166
      1953         2       -2.00000       67.01788       19.29083        8.14226
      1954         2       -2.00000       67.01973       19.30539        2.97828
      1955         2       -2.00000       67.17466       22.16096        3.83781
      1956         2       -2.00000       67.19096       22.14306        9.00247
      1957         2       -2.00000       67.31529        0.11765        4.70670
      1958         2       -2.00000       67.32766        0.10580        9.86493
      1959         2       -2.00000       67.44637        2.96146        5.57007
      1960         2       -2.00000       67.46781        2.97560        0.40263
      1961         2       -2.00000       67.59784        5.80899        6.42485
      1962         2       -2.00000       67.60049        5.81864        1.26318
      1963         2       -2.00000       67.74948        8.65783        2.12358
      1964         2       -2.00000       67.75422        8.65264        7.28290
      1965         2       -2.00000       67.88272       11.50780        2.98712
      1966         2       -2.00000       67.88891       11.49663        8.15031
      1967         2       -2.00000       68.00986       14.33277        9.01576
      1968         2       -2.00000       68.02970       14.33994        3.85039
      1969         2       -2.00000       68.15845       17.15161        9.87054
      1970         2       -2.00000       68.16423       17.17250        4.70932
      1971         2       -2.00000       68.32727       20.02026        0.39839
      1972         2       -2.00000       68.32912       20.01516        5.56350
      1973         2       -2.00000       68.48461       22.87249        6.42500
      1974         2       -2.00000       68.48509       22.87881        1.26024
      1975         2       -2.00000       68.61809        0.82756        7.28943
      1976         2       -2.00000       68.63111        0.83962        2.12476
      1977         2       -2.00000       68.75335        3.66742        8.14788
      1978         2       -2.00000       68.76588        3.68206        2.98845
      1979         2       -2.00000       68.90073        6.52466        3.84643
      1980         2       -2.00000       68.90217        6.50442        9.00604
      1981         2       -2.00000       69.04433        9.36741        4.70640
      1982         2       -2.00000       69.05228        9.34885        9.86756
      1983         2       -2.00000       69.18970       12.20479        5.56941
      1984         2       -2.00000       69.19661       12.22174        0.40317
      1985         2       -2.00000       69.32977       15.04250        6.43167
      1986         2       -2.00000       69.34310       15.05724        1.26367
      1987         2       -2.00000       69.48301       17.87906        7.28765
      1988         2       -2.00000       69.48615       17.89414        2.12367
      1989         2       -2.00000       69.63698       20.73796        2.98134
      1990         2       -2.00000       69.64019       20.72204        8.14432
      1991         2       -2.00000       69.78572       23.58747        3.84407
      1992         2       -2.00000       69.79038       23.57314        9.00690
      1993         2       -2.00000       69.92668        1.54099        4.70816
      1994         2       -2.00000       69.93270        1.52744        9.86961
      1995         2       -2.00000       70.06715        4.38279        5.56829
      1996         2       -2.00000       70.07197        4.39745        0.40393
      1997         2       -2.00000       70.21501        7.22569        6.42578
      1998         2       -2.00000       70.21525        7.23862        1.26305
      1999         2       -2.00000       70.35757       10.08383        2.12500
      2000         2       -2.00000       70.35982       10.07064        7.28818
      2001         2       -2.00000       70.49941       12.91191        8.15147
      2002         2       -2.00000       70.50278       12.92266        2.98695
      2003         2       -2.00000       70.64277       15.74627        9.01091
      2004         2       -2.00000       70.64623       15.76179        3.84867
      2005         2       -2.00000       70.79248       18.58304        9.86882
      2006         2       -2.00000       70.79280       18.59974        4.70621
      2007         2       -2.00000       70.94396       21.44555        5.56527
      2008         2       -2.00000       70.94444       21.45739        0.40118
      2009         2       -2.00000       71.09166       24.29349        6.42743
      2010         2       -2.00000       71.09439       24.30598        1.26306
      2011         2       -2.00000       71.23342        2.24560        7.28910
      2012         2       -2.00000       71.23807        2.25958        2.12580
      2013         2       -2.00000       71.37630        5.08591        8.14850
      2014         2       -2.00000       71.37798        5.10227        2.98636
      2015         2       -2.00000       71.51942        7.94437        3.84568
      2016         2       -2.00000       71.52111        7.92800        9.00813
      2017         2       -2.00000       71.66415       10.78592        4.70730
      2018         2       -2.00000       71.66672       10.77137        9.86997
      2019         2       -2.00000       71.80856       13.62634        5.56935
      2020         2       -2.00000       71.81273       13.64043        0.40446
      2021         2       -2.00000       71.95481       16.46463        6.42895
      2022         2       -2.00000       71.95794       16.48004        1.26494
      2023         2       -2.00000       72.10428       19.32082        2.12388
      2024         2       -2.00000       72.10428       19.30557        7.28713
      2025         2       -2.00000       72.25190       22.16543        2.98425
      2026         2       -2.00000       72.25319       22.15065        8.14742
      2027         2       -2.00000       72.39816        0.11881        3.84618
      2028         2       -2.00000       72.40000        0.10475        9.00923
      2029         2       -2.00000       72.54160        2.96262        4.70767
      2030         2       -2.00000       72.54329        2.94816        9.87070
      2031         2       -2.00000       72.68480        5.80444        5.56735
      2032         2       -2.00000       72.68609        5.81887        0.40385
      2033         2       -2.00000       72.82913        8.66164        1.26436
      2034         2       -2.00000       72.82929        8.64739        6.42769
      2035         2       -2.00000       72.97386       11.49003        7.28939
      2036         2       -2.00000       72.97450       11.50331        2.12573
      2037         2       -2.00000       73.11883       14.32998        8.15037
      2038         2       -2.00000       73.11971       14.34421        2.98705
      2039         2       -2.00000       73.26549       17.18459        3.84698
      2040         2       -2.00000       73.26492       17.16936        9.01002
      2041         2       -2.00000       73.41166       20.02639        4.70633
      2042         2       -2.00000       73.41198       20.01117        9.86949
      2043         2       -2.00000       73.55904       22.87058        5.56696
      2044         2       -2.00000       73.56008       22.88434        0.40321
      2045         2       -2.00000       73.70505        0.82334        6.42826
      2046         2       -2.00000       73.70650        0.83722        1.26472
      2047         2       -2.00000       73.84922        3.66605        7.28903
      2048         2       -2.00000       73.85026        3.68098        2.12584
      2049         2       -2.00000       73.99291        6.50820        8.14906
      2050         2       -2.00000       73.99299        6.52345        2.98605
      2051         2       -2.00000       74.13667        9.36532        3.84667
      2052         2       -2.00000       74.13739        9.35057        9.00976
      2053         2       -2.00000       74.28180       12.20700        4.70793
      2054         2       -2.00000       74.28325       12.19239        9.87091
      2055         2       -2.00000       74.42774       15.04782        5.56858
      2056         2       -2.00000       74.42894       15.06235        0.40489
      2057         2       -2.00000       74.57407       17.88870        6.42833
      2058         2       -2.00000       74.57479       17.90358        1.26484
      2059         2       -2.00000       74.72073       20.74597        2.12495
      2060         2       -2.00000       74.72089       20.73127        7.28826
      2061         2       -2.00000       74.86706       23.58949        2.98578
      2062         2       -2.00000       74.86754       23.57511        8.14905
      2063         2       -2.00000       75.01251        1.54143        3.84691
      2064         2       -2.00000       75.01316        1.52702        9.01022
      2065         2       -2.00000       75.15684        4.38442        4.70756
      2066         2       -2.00000       75.15732        4.36994        9.87091
      2067         2       -2.00000       75.30093        7.24122        0.40449
      2068         2       -2.00000       75.30061        7.22676        5.56797
      2069         2       -2.00000       75.44566       10.08322        1.26525
      2070         2       -2.00000       75.44534       10.06903        6.42873
      2071         2       -2.00000       75.59119       12.92504        2.12624
      2072         2       -2.00000       75.59095       12.91078        7.28963
      2073         2       -2.00000       75.73696       15.76653        2.98677
      2074         2       -2.00000       75.73680       15.75195        8.15011
      2075         2       -2.00000       75.88266       18.60826        3.84690
      2076         2       -2.00000       75.88266       18.59353        9.01018
      2077         2       -2.00000       76.02891       21.43602        9.87048
      2078         2       -2.00000       76.02851       21.45065        4.70718
      2079         2       -2.00000       76.17517       24.30820        0.40442
      2080         2       -2.00000       76.17460       24.29397        5.56794
      2081         2       -2.00000       76.31997        2.24541        6.42879
      2082         2       -2.00000       76.32046        2.25987        1.26539
      2083         2       -2.00000       76.46470        5.10291        2.12606
      2084         2       -2.00000       76.46446        5.08820        7.28939
      2085         2       -2.00000       76.60879        7.94520        2.98664
      2086         2       -2.00000       76.60887        7.93057        8.14993
      2087         2       -2.00000       76.75352       10.78717        3.84738
      2088         2       -2.00000       76.75400       10.77264        9.01065
      2089         2       -2.00000       76.89921       13.62892        4.70809
      2090         2       -2.00000       76.89977       13.61451        9.87144
      2091         2       -2.00000       77.04523       16.47059        5.56848
      2092         2       -2.00000       77.04555       16.48510        0.40500
      2093         2       -2.00000       77.19108       19.31252        6.42875
      2094         2       -2.00000       77.19124       19.32712        1.26531
      2095         2       -2.00000       77.33693       22.16956        2.12582
      2096         2       -2.00000       77.33693       22.15511        7.28920
      2097         2       -2.00000       77.48246        0.12071        2.98660
      2098         2       -2.00000       77.48263        0.10630        8.14997
      2099         2       -2.00000       77.62760        2.96387        3.84736
      2100         2       -2.00000       77.62776        2.94942        9.01078
      2101         2       -2.00000       77.77216        5.80669        4.70803
      2102         2       -2.00000       77.77224        5.79226        9.87144
      2103         2       -2.00000       77.91673        8.64904        5.56865
      2104         2       -2.00000       77.91697        8.66342        0.40518
      2105         2       -2.00000       78.06202       11.49108        6.42930
      2106         2       -2.00000       78.06218       11.50546        1.26587
      2107         2       -2.00000       78.20796       14.34743        2.12649
      2108         2       -2.00000       78.20788       14.33298        7.28989
      2109         2       -2.00000       78.35373       17.18938        2.98693
      2110         2       -2.00000       78.35365       17.17487        8.15033
      2111         2       -2.00000       78.49934       20.03145        3.84734
      2112         2       -2.00000       78.49934       20.01695        9.01074
      2113         2       -2.00000       78.64479       22.87387        4.70790
      2114         2       -2.00000       78.64496       22.85944        9.87132
      2115         2       -2.00000       78.79009        0.82484        5.56861
      2116         2       -2.00000       78.79033        0.83927        0.40518
      2117         2       -2.00000       78.93514        3.66788        6.42933
      2118         2       -2.00000       78.93530        3.68236        1.26592
      2119         2       -2.00000       79.08011        6.52515        2.12661
      2120         2       -2.00000       79.07995        6.51065        7.29001
      2121         2       -2.00000       79.22500        9.36747        2.98724
      2122         2       -2.00000       79.22500        9.35304        8.15064
      2123         2       -2.00000       79.37037       12.20954        3.84783
      2124         2       -2.00000       79.37053       12.19514        9.01124
      2125         2       -2.00000       79.51614       15.05152        4.70834
      2126         2       -2.00000       79.51630       15.03716        9.87178
      2127         2       -2.00000       79.66191       17.89354        5.56880
      2128         2       -2.00000       79.66207       17.90799        0.40537
      2129         2       -2.00000       79.80753       20.73566        6.42931
      2130         2       -2.00000       79.80769       20.75009        1.26588
      2131         2       -2.00000       79.95290       23.59248        2.12650
      2132         2       -2.00000       79.95282       23.57808        7.28994
      2133         2       -2.00000       80.09787        1.54338        2.98720
      2134         2       -2.00000       80.09795        1.52897        8.15064
      2135         2       -2.00000       80.24284        4.38639        3.84792
      2136         2       -2.00000       80.24284        4.37199        9.01138
