# Supplementary material for: Quantitative prediction of grain boundary thermal conductivities from local atomic environments
Source: Nat Commun. 2020 Apr 15;11:1854. doi: 10.1038/s41467-020-15619-9 (PMC7160158; doi:10.1038/s41467-020-15619-9)
Supplement: Supplementary file 4 — Supplementary Data 1 [file 41467_2020_15619_MOESM4_ESM.zip › MgO_GBs/sym_tilt/standard_pressure/112/s11_1-31.lmp]

LAMMPS data file

      1488          atoms
         0          bonds
         0         angles
         0      dihedrals
         0      impropers
         2     atom types
         0     bond types
         0    angle types
         0 dihedral types
         0 improper types

      0.0000000     80.9693840 xlo xhi
      0.0000000     17.0033960 ylo yhi
      0.0000000     10.3378824 zlo zhi
      0.0000000      0.0000000     -0.0563501 xy xz yz

Masses

1                24.30500 # Mg
2                15.99940 # O

Atoms

         1         1        2.00000       80.96890       15.32770        9.54696
         2         1        2.00000       80.96890        4.01088        6.10100
         3         1        2.00000       80.96890        1.20987        0.07058
         4         1        2.00000       80.96890        9.66930        7.82399
         5         1        2.00000       80.96890        6.84009        6.96249
         6         1        2.00000       80.96890       12.49849        8.68548
         7         1        2.00000       80.96890       15.35588        4.37802
         8         1        2.00000       80.96890        4.03906        0.93206
         9         1        2.00000       80.96890        1.18169        5.23952
        10         1        2.00000       80.96890        9.69748        2.65505
        11         1        2.00000       80.96890        6.86827        1.79355
        12         1        2.00000       80.96890       12.52667        3.51653
        13         1        2.00000        1.27219        0.39544        7.82160
        14         1        2.00000        1.27219        6.05384        9.54457
        15         1        2.00000        1.27219        3.22465        8.68309
        16         1        2.00000        1.27219       11.74044        6.09862
        17         1        2.00000        1.27219        8.93940        0.06819
        18         1        2.00000        1.27219       14.56963        6.96010
        19         1        2.00000        1.27219        0.42362        2.65266
        20         1        2.00000        1.27219        6.08202        4.37563
        21         1        2.00000        1.27219        3.25283        3.51415
        22         1        2.00000        1.27219       11.76861        0.92968
        23         1        2.00000        1.27219        8.91123        5.23713
        24         1        2.00000        1.27219       14.59780        1.79116
        25         1        2.00000        2.54479       16.66895        0.06575
        26         1        2.00000        2.54479        8.12499        7.81916
        27         1        2.00000        2.54479        5.29580        6.95767
        28         1        2.00000        2.54479       13.78341        9.54214
        29         1        2.00000        2.54479       16.64078        5.23469
        30         1        2.00000        2.54479        8.15317        2.65022
        31         1        2.00000        2.54479        5.32398        1.78873
        32         1        2.00000        2.54479       13.81159        4.37320
        33         1        2.00000        2.54479        2.46659        6.09618
        34         1        2.00000        2.54479       10.95420        8.68065
        35         1        2.00000        2.54479        2.49477        0.92724
        36         1        2.00000        2.54479       10.98238        3.51171
        37         1        2.00000        3.81738       15.85455        7.81673
        38         1        2.00000        3.81738        4.50957        9.53972
        39         1        2.00000        3.81738        1.68036        8.67823
        40         1        2.00000        3.81738       10.19615        6.09376
        41         1        2.00000        3.81738        7.39511        0.06332
        42         1        2.00000        3.81738       13.02536        6.95524
        43         1        2.00000        3.81738       15.88272        2.64779
        44         1        2.00000        3.81738        4.53774        4.37077
        45         1        2.00000        3.81738        1.70854        3.50929
        46         1        2.00000        3.81738       10.22432        0.92482
        47         1        2.00000        3.81738        7.36694        5.23226
        48         1        2.00000        3.81738       13.05353        1.78630
        49         1        2.00000        5.09014        9.43809        3.50688
        50         1        2.00000        5.09014       15.12466        0.06092
        51         1        2.00000        5.09014       12.26730        4.36838
        52         1        2.00000        5.09014        9.40991        8.67582
        53         1        2.00000        5.09014       15.09649        5.22986
        54         1        2.00000        5.09014        6.60888        2.64539
        55         1        2.00000        5.09014       12.23912        9.53732
        56         1        2.00000        5.09014        3.75151        6.95285
        57         1        2.00000        5.09014        6.58070        7.81433
        58         1        2.00000        5.09014        3.77969        1.78390
        59         1        2.00000        5.09014        0.92230        6.09135
        60         1        2.00000        5.09014        0.95048        0.92241
        61         1        2.00000        6.36249       11.50924        1.78143
        62         1        2.00000        6.36249       14.33845        2.64292
        63         1        2.00000        6.36249       14.31027        7.81186
        64         1        2.00000        6.36249       11.48107        6.95038
        65         1        2.00000        6.36249        0.16426        3.50441
        66         1        2.00000        6.36249        0.13609        8.67335
        67         1        2.00000        6.36249        2.99345        4.36590
        68         1        2.00000        6.36249        5.82266        5.22739
        69         1        2.00000        6.36249        2.96528        9.53485
        70         1        2.00000        6.36249        8.65187        6.08888
        71         1        2.00000        6.36249        5.85084        0.05845
        72         1        2.00000        6.36249        8.68005        0.91994
        73         1        2.00000        7.63566       10.72299        4.36358
        74         1        2.00000        7.63566       13.55218        5.22507
        75         1        2.00000        7.63566       13.58036        0.05612
        76         1        2.00000        7.63566       16.38139        6.08655
        77         1        2.00000        7.63566       16.40957        0.91761
        78         1        2.00000        7.63566       10.69482        9.53252
        79         1        2.00000        7.63566        2.20720        6.94805
        80         1        2.00000        7.63566        5.03640        7.80954
        81         1        2.00000        7.63566        2.23538        1.77911
        82         1        2.00000        7.63566        7.86561        8.67102
        83         1        2.00000        7.63566        5.06457        2.64059
        84         1        2.00000        7.63566        7.89378        3.50208
        85         1        2.00000        8.90736       12.79419        2.63798
        86         1        2.00000        8.90736       15.59523        8.66842
        87         1        2.00000        8.90736       12.76602        7.80692
        88         1        2.00000        8.90736       15.62340        3.49948
        89         1        2.00000        8.90736        9.96498        1.77649
        90         1        2.00000        8.90736        9.93681        6.94543
        91         1        2.00000        8.90736        1.42102        9.52990
        92         1        2.00000        8.90736        1.44920        4.36096
        93         1        2.00000        8.90736        4.27841        5.22245
        94         1        2.00000        8.90736        4.30658        0.05351
        95         1        2.00000        8.90736        7.10762        6.08395
        96         1        2.00000        8.90736        7.13579        0.91501
        97         1        2.00000       10.18166       12.00786        5.22039
        98         1        2.00000       10.18166       14.83705        6.08188
        99         1        2.00000       10.18166       14.86522        0.91294
       100         1        2.00000       10.18166       12.03603        0.05145
       101         1        2.00000       10.18166        0.66286        6.94338
       102         1        2.00000       10.18166        9.17865        4.35891
       103         1        2.00000       10.18166        9.15047        9.52785
       104         1        2.00000       10.18166        0.69104        1.77444
       105         1        2.00000       10.18166        3.49207        7.80486
       106         1        2.00000       10.18166        6.32126        8.66635
       107         1        2.00000       10.18166        3.52025        2.63592
       108         1        2.00000       10.18166        6.34944        3.49741
       109         1        2.00000       11.45118       14.07922        3.49429
       110         1        2.00000       11.45118       14.05104        8.66323
       111         1        2.00000       11.45118       11.25001        2.63280
       112         1        2.00000       11.45118       11.22183        7.80174
       113         1        2.00000       11.45118       16.88023        9.52473
       114         1        2.00000       11.45118       16.90841        4.35578
       115         1        2.00000       11.45118        8.39262        6.94025
       116         1        2.00000       11.45118        8.42080        1.77131
       117         1        2.00000       11.45118        2.76240        0.04833
       118         1        2.00000       11.45118        2.73422        5.21727
       119         1        2.00000       11.45118        5.56343        6.07876
       120         1        2.00000       11.45118        5.59161        0.90982
       121         1        2.00000       12.72952       13.29259        6.07762
       122         1        2.00000       12.72952       16.12180        6.93912
       123         1        2.00000       12.72952       16.14997        1.77018
       124         1        2.00000       12.72952       13.32076        0.90868
       125         1        2.00000       12.72952       10.46338        5.21613
       126         1        2.00000       12.72952       10.49155        0.04719
       127         1        2.00000       12.72952        7.60601        9.52359
       128         1        2.00000       12.72952        1.94759        7.80060
       129         1        2.00000       12.72952        7.63418        4.35465
       130         1        2.00000       12.72952        4.77680        8.66209
       131         1        2.00000       12.72952        1.97577        2.63166
       132         1        2.00000       12.72952        4.80498        3.49315
       133         1        2.00000       13.99175       15.36452        4.34963
       134         1        2.00000       13.99175       15.33634        9.51857
       135         1        2.00000       13.99175       12.53533        3.48815
       136         1        2.00000       13.99175       12.50715        8.65709
       137         1        2.00000       13.99175        9.67794        7.79560
       138         1        2.00000       13.99175        9.70612        2.62666
       139         1        2.00000       13.99175        6.84873        6.93410
       140         1        2.00000       13.99175        1.19033        5.21113
       141         1        2.00000       13.99175        1.21851        0.04219
       142         1        2.00000       13.99175        6.87691        1.76516
       143         1        2.00000       13.99175        4.01954        6.07262
       144         1        2.00000       13.99175        4.04771        0.90368
       145         1        2.00000       15.28354       14.57695        6.93610
       146         1        2.00000       15.28354       14.60513        1.76716
       147         1        2.00000       15.28354       11.74774        6.07461
       148         1        2.00000       15.28354       11.77592        0.90567
       149         1        2.00000       15.28354        8.91853        5.21311
       150         1        2.00000       15.28354        8.94671        0.04417
       151         1        2.00000       15.28354        6.06117        9.52057
       152         1        2.00000       15.28354        0.40275        7.79759
       153         1        2.00000       15.28354        3.23196        8.65908
       154         1        2.00000       15.28354        6.08934        4.35163
       155         1        2.00000       15.28354        0.43092        2.62864
       156         1        2.00000       15.28354        3.26013        3.49014
       157         1        2.00000       16.52213       16.65086        5.20163
       158         1        2.00000       16.52213       13.79347        9.50908
       159         1        2.00000       16.52213       16.67903        0.03269
       160         1        2.00000       16.52213       13.82165        4.34014
       161         1        2.00000       16.52213       10.96428        8.64759
       162         1        2.00000       16.52213       10.99245        3.47865
       163         1        2.00000       16.52213        8.13507        7.78610
       164         1        2.00000       16.52213        8.16325        2.61716
       165         1        2.00000       16.52213        5.30586        6.92461
       166         1        2.00000       16.52213        5.33404        1.75567
       167         1        2.00000       16.52213        2.47667        6.06312
       168         1        2.00000       16.52213        2.50484        0.89418
       169         1        2.00000       17.85780       15.86085        7.79610
       170         1        2.00000       17.85780       13.03164        6.93460
       171         1        2.00000       17.85780       15.88902        2.62716
       172         1        2.00000       17.85780       13.05981        1.76566
       173         1        2.00000       17.85780       10.20243        6.07311
       174         1        2.00000       17.85780       10.23061        0.90417
       175         1        2.00000       17.85780        7.37324        5.21163
       176         1        2.00000       17.85780        7.40141        0.04269
       177         1        2.00000       17.85780        4.51585        9.51907
       178         1        2.00000       17.85780        4.54403        4.35013
       179         1        2.00000       17.85780        1.68665        8.65758
       180         1        2.00000       17.85780        1.71482        3.48864
       181         1        2.00000       19.02376       15.11546        5.16757
       182         1        2.00000       19.02376       15.08729       10.33651
       183         1        2.00000       19.02376       12.25808        9.47502
       184         1        2.00000       19.02376       12.28626        4.30608
       185         1        2.00000       19.02376        9.42889        8.61352
       186         1        2.00000       19.02376        9.45706        3.44458
       187         1        2.00000       19.02376        6.59968        7.75204
       188         1        2.00000       19.02376        6.62785        2.58310
       189         1        2.00000       19.02376        3.77047        6.89055
       190         1        2.00000       19.02376        3.79865        1.72161
       191         1        2.00000       19.02376        0.94128        6.02905
       192         1        2.00000       19.02376        0.96945        0.86011
       193         1        2.00000       20.52469       14.32870        7.75139
       194         1        2.00000       20.52469       14.35687        2.58244
       195         1        2.00000       20.52469       11.49949        6.88990
       196         1        2.00000       20.52469       11.52766        1.72096
       197         1        2.00000       20.52469        8.67028        6.02840
       198         1        2.00000       20.52469        8.69845        0.85946
       199         1        2.00000       20.52469        5.81291       10.33586
       200         1        2.00000       20.52469        5.84109        5.16691
       201         1        2.00000       20.52469        2.98370        9.47437
       202         1        2.00000       20.52469        3.01188        4.30543
       203         1        2.00000       20.52469        0.15449        8.61287
       204         1        2.00000       20.52469        0.18267        3.44393
       205         1        2.00000       21.45486       16.42364        5.94785
       206         1        2.00000       21.45486       16.45181        0.77891
       207         1        2.00000       21.45486       13.56625       10.25530
       208         1        2.00000       21.45486       13.59443        5.08636
       209         1        2.00000       21.45486       10.73704        9.39382
       210         1        2.00000       21.45486       10.76522        4.22488
       211         1        2.00000       21.45486        7.90785        8.53232
       212         1        2.00000       21.45486        7.93603        3.36338
       213         1        2.00000       21.45486        5.07864        7.67083
       214         1        2.00000       21.45486        5.10682        2.50189
       215         1        2.00000       21.45486        2.24943        6.80935
       216         1        2.00000       21.45486        2.27761        1.64040
       217         1        2.00000       23.77277       16.07289        7.09975
       218         1        2.00000       23.77277       16.10106        1.93081
       219         1        2.00000       23.77277       13.24368        6.23826
       220         1        2.00000       23.77277       13.27185        1.06932
       221         1        2.00000       23.77277       10.41447        5.37676
       222         1        2.00000       23.77277       10.44264        0.20782
       223         1        2.00000       23.77277        7.55710        9.68422
       224         1        2.00000       23.77277        7.58527        4.51528
       225         1        2.00000       23.77277        4.72789        8.82273
       226         1        2.00000       23.77277        4.75607        3.65379
       227         1        2.00000       23.77277        1.89868        7.96123
       228         1        2.00000       23.77277        1.92686        2.79229
       229         1        2.00000       25.27063       16.74032        9.98422
       230         1        2.00000       25.27063       16.76850        4.81528
       231         1        2.00000       25.27063       13.91112        9.12273
       232         1        2.00000       25.27063       13.93929        3.95379
       233         1        2.00000       25.27063       11.08192        8.26124
       234         1        2.00000       25.27063       11.11010        3.09230
       235         1        2.00000       25.27063        8.25271        7.39975
       236         1        2.00000       25.27063        8.28089        2.23081
       237         1        2.00000       25.27063        5.42351        6.53826
       238         1        2.00000       25.27063        5.45168        1.36931
       239         1        2.00000       25.27063        2.59431        5.67677
       240         1        2.00000       25.27063        2.62249        0.50783
       241         1        2.00000       26.43861       14.70109        6.52842
       242         1        2.00000       26.43861       14.72926        1.35948
       243         1        2.00000       26.43861       11.87188        5.66693
       244         1        2.00000       26.43861       11.90005        0.49799
       245         1        2.00000       26.43861        9.01449        9.97438
       246         1        2.00000       26.43861        9.04267        4.80544
       247         1        2.00000       26.43861        6.18530        9.11290
       248         1        2.00000       26.43861        6.21348        3.94395
       249         1        2.00000       26.43861        3.35609        8.25140
       250         1        2.00000       26.43861        3.38427        3.08246
       251         1        2.00000       26.43861        0.52688        7.38991
       252         1        2.00000       26.43861        0.55506        2.22097
       253         1        2.00000       27.77890       15.45321        9.13477
       254         1        2.00000       27.77890       15.48138        3.96583
       255         1        2.00000       27.77890       12.62401        8.27328
       256         1        2.00000       27.77890       12.65219        3.10434
       257         1        2.00000       27.77890        9.79481        7.41180
       258         1        2.00000       27.77890        9.82298        2.24286
       259         1        2.00000       27.77890        6.96560        6.55030
       260         1        2.00000       27.77890        6.99377        1.38136
       261         1        2.00000       27.77890        4.13640        5.68881
       262         1        2.00000       27.77890        4.16458        0.51987
       263         1        2.00000       27.77890        1.27902        9.99627
       264         1        2.00000       27.77890        1.30720        4.82733
       265         1        2.00000       29.01878       16.24301        6.54106
       266         1        2.00000       29.01878       16.27118        1.37212
       267         1        2.00000       29.01878       13.41380        5.67957
       268         1        2.00000       29.01878       13.44197        0.51063
       269         1        2.00000       29.01878       10.55641        9.98703
       270         1        2.00000       29.01878       10.58459        4.81808
       271         1        2.00000       29.01878        7.72722        9.12553
       272         1        2.00000       29.01878        7.75540        3.95659
       273         1        2.00000       29.01878        4.89801        8.26404
       274         1        2.00000       29.01878        4.92619        3.09510
       275         1        2.00000       29.01878        2.06880        7.40255
       276         1        2.00000       29.01878        2.09698        2.23361
       277         1        2.00000       30.30854       14.16978        8.27325
       278         1        2.00000       30.30854       14.19795        3.10431
       279         1        2.00000       30.30854       11.34058        7.41176
       280         1        2.00000       30.30854       11.36876        2.24281
       281         1        2.00000       30.30854        8.51138        6.55027
       282         1        2.00000       30.30854        8.53955        1.38133
       283         1        2.00000       30.30854        5.68217        5.68878
       284         1        2.00000       30.30854        5.71034        0.51984
       285         1        2.00000       30.30854        2.82480        9.99623
       286         1        2.00000       30.30854        2.85297        4.82728
       287         1        2.00000       30.30854       -0.00441        9.13474
       288         1        2.00000       30.30854        0.02377        3.96580
       289         1        2.00000       31.57320       14.95700        5.68798
       290         1        2.00000       31.57320       14.98517        0.51903
       291         1        2.00000       31.57320       12.09961        9.99543
       292         1        2.00000       31.57320       12.12779        4.82649
       293         1        2.00000       31.57320        9.27042        9.13393
       294         1        2.00000       31.57320        9.29859        3.96499
       295         1        2.00000       31.57320        6.44121        8.27245
       296         1        2.00000       31.57320        6.46939        3.10350
       297         1        2.00000       31.57320        3.61200        7.41096
       298         1        2.00000       31.57320        3.64018        2.24202
       299         1        2.00000       31.57320        0.78281        6.54946
       300         1        2.00000       31.57320        0.81098        1.38052
       301         1        2.00000       32.84968       15.71441        8.27696
       302         1        2.00000       32.84968       15.74259        3.10802
       303         1        2.00000       32.84968       12.88520        7.41548
       304         1        2.00000       32.84968       12.91338        2.24654
       305         1        2.00000       32.84968       10.05601        6.55399
       306         1        2.00000       32.84968       10.08419        1.38505
       307         1        2.00000       32.84968        7.22680        5.69249
       308         1        2.00000       32.84968        7.25498        0.52355
       309         1        2.00000       32.84968        4.36942        9.99995
       310         1        2.00000       32.84968        4.39759        4.83101
       311         1        2.00000       32.84968        1.54023        9.13846
       312         1        2.00000       32.84968        1.56840        3.96952
       313         1        2.00000       34.12050       16.50101        5.69370
       314         1        2.00000       34.12050       16.52918        0.52476
       315         1        2.00000       34.12050       13.64364       10.00116
       316         1        2.00000       34.12050       13.67182        4.83222
       317         1        2.00000       34.12050       10.81443        9.13966
       318         1        2.00000       34.12050       10.84261        3.97072
       319         1        2.00000       34.12050        7.98522        8.27817
       320         1        2.00000       34.12050        8.01340        3.10923
       321         1        2.00000       34.12050        5.15603        7.41669
       322         1        2.00000       34.12050        5.18421        2.24775
       323         1        2.00000       34.12050        2.32682        6.55519
       324         1        2.00000       34.12050        2.35500        1.38625
       325         1        2.00000       35.39398        0.28364        3.11235
       326         1        2.00000       35.39398       14.42965        7.41981
       327         1        2.00000       35.39398        5.94204        4.83534
       328         1        2.00000       35.39398        3.11285        3.97384
       329         1        2.00000       35.39398       11.60046        6.55831
       330         1        2.00000       35.39398        8.77125        5.69682
       331         1        2.00000       35.39398        0.25546        8.28130
       332         1        2.00000       35.39398       14.45782        2.25087
       333         1        2.00000       35.39398        5.91386       10.00428
       334         1        2.00000       35.39398        3.08467        9.14278
       335         1        2.00000       35.39398       11.62863        1.38937
       336         1        2.00000       35.39398        8.79942        0.52788
       337         1        2.00000       36.66626       15.21600        4.83736
       338         1        2.00000       36.66626        3.87103        6.56035
       339         1        2.00000       36.66626        1.04182        5.69885
       340         1        2.00000       36.66626        9.55760        3.11438
       341         1        2.00000       36.66626        6.70022        7.42183
       342         1        2.00000       36.66626       12.38681        3.97588
       343         1        2.00000       36.66626       15.18783       10.00631
       344         1        2.00000       36.66626        3.89920        1.39141
       345         1        2.00000       36.66626        1.06999        0.52991
       346         1        2.00000       36.66626        9.52943        8.28332
       347         1        2.00000       36.66626        6.72839        2.25289
       348         1        2.00000       36.66626       12.35864        9.14482
       349         1        2.00000       37.93901        1.82798        3.11703
       350         1        2.00000       37.93901       10.31559        5.70150
       351         1        2.00000       37.93901        1.79981        8.28597
       352         1        2.00000       37.93901       10.34377        0.53256
       353         1        2.00000       37.93901       15.97399        7.42448
       354         1        2.00000       37.93901        7.48638        4.84001
       355         1        2.00000       37.93901        4.65719        3.97852
       356         1        2.00000       37.93901       13.14480        6.56299
       357         1        2.00000       37.93901       16.00217        2.25554
       358         1        2.00000       37.93901        7.45821       10.00895
       359         1        2.00000       37.93901        4.62901        9.14746
       360         1        2.00000       37.93901       13.17297        1.39405
       361         1        2.00000       39.21161       16.76026        4.84231
       362         1        2.00000       39.21161        5.41528        6.56529
       363         1        2.00000       39.21161        2.58607        5.70380
       364         1        2.00000       39.21161       11.10186        3.11933
       365         1        2.00000       39.21161        8.24447        7.42678
       366         1        2.00000       39.21161       13.93107        3.98082
       367         1        2.00000       39.21161       16.73208       10.01125
       368         1        2.00000       39.21161        5.44346        1.39635
       369         1        2.00000       39.21161        2.61425        0.53486
       370         1        2.00000       39.21161       11.07368        8.28827
       371         1        2.00000       39.21161        8.27265        2.25783
       372         1        2.00000       39.21161       13.90289        9.14976
       373         1        2.00000       40.48421       14.68909        6.56778
       374         1        2.00000       40.48421        3.37229        3.12182
       375         1        2.00000       40.48421        0.51490        7.42927
       376         1        2.00000       40.48421        9.03069        4.84480
       377         1        2.00000       40.48421        6.20148        3.98331
       378         1        2.00000       40.48421       11.85990        5.70629
       379         1        2.00000       40.48421       14.71727        1.39884
       380         1        2.00000       40.48421        3.34411        8.29076
       381         1        2.00000       40.48421        0.54308        2.26033
       382         1        2.00000       40.48421        9.00251       10.01374
       383         1        2.00000       40.48421        6.17330        9.15225
       384         1        2.00000       40.48421       11.88807        0.53735
       385         1        2.00000       41.75688        1.30115        4.84718
       386         1        2.00000       41.75688       15.47534        3.98570
       387         1        2.00000       41.75688        6.95955        6.57017
       388         1        2.00000       41.75688        4.13035        5.70868
       389         1        2.00000       41.75688       12.64613        3.12421
       390         1        2.00000       41.75688        9.78876        7.43166
       391         1        2.00000       41.75688        1.27298       10.01613
       392         1        2.00000       41.75688       15.44716        9.15464
       393         1        2.00000       41.75688        6.98773        1.40123
       394         1        2.00000       41.75688        4.15852        0.53974
       395         1        2.00000       41.75688       12.61796        8.29315
       396         1        2.00000       41.75688        9.81694        2.26271
       397         1        2.00000       43.02948       16.23340        6.57261
       398         1        2.00000       43.02948        4.91658        3.12665
       399         1        2.00000       43.02948        2.05919        7.43410
       400         1        2.00000       43.02948       10.57498        4.84962
       401         1        2.00000       43.02948        7.74579        3.98814
       402         1        2.00000       43.02948       13.40419        5.71112
       403         1        2.00000       43.02948       16.26157        1.40367
       404         1        2.00000       43.02948        4.88840        8.29559
       405         1        2.00000       43.02948        2.08737        2.26515
       406         1        2.00000       43.02948       10.54680       10.01857
       407         1        2.00000       43.02948        7.71761        9.15708
       408         1        2.00000       43.02948       13.43236        0.54218
       409         1        2.00000       44.30207       -0.01194        9.15950
       410         1        2.00000       44.30207        0.01623        3.99056
       411         1        2.00000       44.30207       14.16225        8.29801
       412         1        2.00000       44.30207       14.19042        3.12907
       413         1        2.00000       44.30207       11.33304        7.43652
       414         1        2.00000       44.30207       11.36121        2.26758
       415         1        2.00000       44.30207        8.53202        1.40609
       416         1        2.00000       44.30207        8.50384        6.57503
       417         1        2.00000       44.30207        5.70281        0.54460
       418         1        2.00000       44.30207        5.67463        5.71354
       419         1        2.00000       44.30207        2.81725       10.02100
       420         1        2.00000       44.30207        2.84543        4.85205
       421         1        2.00000       45.57483        0.80247        1.40850
       422         1        2.00000       45.57483        0.77429        6.57744
       423         1        2.00000       45.57483       14.97665        0.54700
       424         1        2.00000       45.57483       14.94848        5.71594
       425         1        2.00000       45.57483       12.09111       10.02339
       426         1        2.00000       45.57483       12.11929        4.85445
       427         1        2.00000       45.57483        9.26190        9.16191
       428         1        2.00000       45.57483        9.29008        3.99297
       429         1        2.00000       45.57483        6.43269        8.30041
       430         1        2.00000       45.57483        6.46087        3.13147
       431         1        2.00000       45.57483        3.60350        7.43892
       432         1        2.00000       45.57483        3.63168        2.26998
       433         1        2.00000       46.84719        1.53233        9.16438
       434         1        2.00000       46.84719        1.56051        3.99544
       435         1        2.00000       46.84719       15.70652        8.30289
       436         1        2.00000       46.84719       15.73469        3.13395
       437         1        2.00000       46.84719       12.87733        7.44139
       438         1        2.00000       46.84719       12.90550        2.27245
       439         1        2.00000       46.84719       10.07629        1.41097
       440         1        2.00000       46.84719       10.04812        6.57991
       441         1        2.00000       46.84719        7.24708        0.54948
       442         1        2.00000       46.84719        7.21891        5.71842
       443         1        2.00000       46.84719        4.36154       10.02586
       444         1        2.00000       46.84719        4.38972        4.85692
       445         1        2.00000       48.12035        2.34677        1.41329
       446         1        2.00000       48.12035        2.31860        6.58223
       447         1        2.00000       48.12035       16.52096        0.55179
       448         1        2.00000       48.12035       16.49279        5.72074
       449         1        2.00000       48.12035       13.66358        4.85925
       450         1        2.00000       48.12035       13.63540       10.02819
       451         1        2.00000       48.12035       10.80621        9.16670
       452         1        2.00000       48.12035       10.83438        3.99776
       453         1        2.00000       48.12035        7.97700        8.30521
       454         1        2.00000       48.12035        8.00517        3.13627
       455         1        2.00000       48.12035        5.14779        7.44372
       456         1        2.00000       48.12035        5.17597        2.27478
       457         1        2.00000       49.39205        0.27557        3.13888
       458         1        2.00000       49.39205        0.24739        8.30782
       459         1        2.00000       49.39205       14.42158        7.44634
       460         1        2.00000       49.39205       14.44976        2.27739
       461         1        2.00000       49.39205       11.59237        6.58485
       462         1        2.00000       49.39205       11.62055        1.41591
       463         1        2.00000       49.39205        8.76318        5.72335
       464         1        2.00000       49.39205        8.79136        0.55441
       465         1        2.00000       49.39205        5.90580       10.03081
       466         1        2.00000       49.39205        5.93397        4.86186
       467         1        2.00000       49.39205        3.07659        9.16932
       468         1        2.00000       49.39205        3.10476        4.00038
       469         1        2.00000       50.66635        1.06191        0.55648
       470         1        2.00000       50.66635        1.03373        5.72542
       471         1        2.00000       50.66635       15.17974       10.03286
       472         1        2.00000       50.66635       15.20792        4.86392
       473         1        2.00000       50.66635       12.35055        9.17138
       474         1        2.00000       50.66635       12.37873        4.00244
       475         1        2.00000       50.66635        9.52134        8.30989
       476         1        2.00000       50.66635        9.54952        3.14095
       477         1        2.00000       50.66635        6.69213        7.44839
       478         1        2.00000       50.66635        6.72031        2.27945
       479         1        2.00000       50.66635        3.89112        1.41796
       480         1        2.00000       50.66635        3.86294        6.58691
       481         1        2.00000       51.93587        1.79158        8.31300
       482         1        2.00000       51.93587        1.81976        3.14406
       483         1        2.00000       51.93587       15.96577        7.45151
       484         1        2.00000       51.93587       15.99394        2.28257
       485         1        2.00000       51.93587       13.16473        1.42109
       486         1        2.00000       51.93587       13.13656        6.59003
       487         1        2.00000       51.93587       10.33554        0.55959
       488         1        2.00000       51.93587       10.30737        5.72853
       489         1        2.00000       51.93587        7.44998       10.03599
       490         1        2.00000       51.93587        7.47816        4.86704
       491         1        2.00000       51.93587        4.62077        9.17450
       492         1        2.00000       51.93587        4.64895        4.00556
       493         1        2.00000       53.21421       16.72421       10.03712
       494         1        2.00000       53.21421       16.75238        4.86818
       495         1        2.00000       53.21421       13.89501        9.17564
       496         1        2.00000       53.21421       13.92319        4.00669
       497         1        2.00000       53.21421       11.06581        8.31414
       498         1        2.00000       53.21421       11.09398        3.14520
       499         1        2.00000       53.21421        8.23660        7.45265
       500         1        2.00000       53.21421        8.26477        2.28371
       501         1        2.00000       53.21421        5.43558        1.42222
       502         1        2.00000       53.21421        5.40740        6.59117
       503         1        2.00000       53.21421        2.60637        0.56073
       504         1        2.00000       53.21421        2.57819        5.72967
       505         1        2.00000       54.47644        0.50626        7.45766
       506         1        2.00000       54.47644        0.53444        2.28871
       507         1        2.00000       54.47644       14.70863        1.42723
       508         1        2.00000       54.47644       14.68045        6.59617
       509         1        2.00000       54.47644       11.87943        0.56574
       510         1        2.00000       54.47644       11.85126        5.73468
       511         1        2.00000       54.47644        8.99387       10.04213
       512         1        2.00000       54.47644        9.02205        4.87318
       513         1        2.00000       54.47644        6.16467        9.18064
       514         1        2.00000       54.47644        6.19284        4.01170
       515         1        2.00000       54.47644        3.33547        8.31915
       516         1        2.00000       54.47644        3.36365        3.15021
       517         1        2.00000       55.76823        1.26565       10.04014
       518         1        2.00000       55.76823        1.29383        4.87120
       519         1        2.00000       55.76823       15.43986        9.17865
       520         1        2.00000       55.76823       15.46803        4.00971
       521         1        2.00000       55.76823       12.61065        8.31716
       522         1        2.00000       55.76823       12.63882        3.14822
       523         1        2.00000       55.76823        9.78144        7.45567
       524         1        2.00000       55.76823        9.80962        2.28673
       525         1        2.00000       55.76823        6.98042        1.42524
       526         1        2.00000       55.76823        6.95225        6.59418
       527         1        2.00000       55.76823        4.15121        0.56375
       528         1        2.00000       55.76823        4.12304        5.73269
       529         1        2.00000       57.00682        2.04913        7.46716
       530         1        2.00000       57.00682        2.07731        2.29821
       531         1        2.00000       57.00682       16.25150        1.43673
       532         1        2.00000       57.00682       16.22332        6.60567
       533         1        2.00000       57.00682       13.42230        0.57524
       534         1        2.00000       57.00682       13.39413        5.74418
       535         1        2.00000       57.00682       10.53674       10.05163
       536         1        2.00000       57.00682       10.56492        4.88269
       537         1        2.00000       57.00682        7.70754        9.19014
       538         1        2.00000       57.00682        7.73571        4.02120
       539         1        2.00000       57.00682        4.87834        8.32865
       540         1        2.00000       57.00682        4.90652        3.15971
       541         1        2.00000       58.34249       -0.01823        9.18014
       542         1        2.00000       58.34249        0.00995        4.01120
       543         1        2.00000       58.34249       14.15596        8.31866
       544         1        2.00000       58.34249       14.18414        3.14972
       545         1        2.00000       58.34249       11.32675        7.45716
       546         1        2.00000       58.34249       11.35493        2.28822
       547         1        2.00000       58.34249        8.52573        1.42673
       548         1        2.00000       58.34249        8.49756        6.59567
       549         1        2.00000       58.34249        5.69653        0.56524
       550         1        2.00000       58.34249        5.66835        5.73419
       551         1        2.00000       58.34249        2.81097       10.04163
       552         1        2.00000       58.34249        2.83914        4.87269
       553         1        2.00000       59.50845        0.78349        1.47079
       554         1        2.00000       59.50845        0.75532        6.63973
       555         1        2.00000       59.50845       14.95769        0.60930
       556         1        2.00000       59.50845       14.92952        5.77825
       557         1        2.00000       59.50845       12.07214       10.08569
       558         1        2.00000       59.50845       12.10031        4.91675
       559         1        2.00000       59.50845        9.24293        9.22420
       560         1        2.00000       59.50845        9.27110        4.05526
       561         1        2.00000       59.50845        6.41373        8.36272
       562         1        2.00000       59.50845        6.44191        3.19378
       563         1        2.00000       59.50845        3.58453        7.50122
       564         1        2.00000       59.50845        3.61270        2.33228
       565         1        2.00000       61.00938        1.51391        9.22485
       566         1        2.00000       61.00938        1.54209        4.05591
       567         1        2.00000       61.00938       15.68811        8.36336
       568         1        2.00000       61.00938       15.71629        3.19442
       569         1        2.00000       61.00938       12.85890        7.50187
       570         1        2.00000       61.00938       12.88708        2.33293
       571         1        2.00000       61.00938       10.05787        1.47144
       572         1        2.00000       61.00938       10.02970        6.64038
       573         1        2.00000       61.00938        7.22868        0.60995
       574         1        2.00000       61.00938        7.20050        5.77889
       575         1        2.00000       61.00938        4.34312       10.08634
       576         1        2.00000       61.00938        4.37129        4.91740
       577         1        2.00000       61.93955        2.30453        1.55200
       578         1        2.00000       61.93955        2.27635        6.72094
       579         1        2.00000       61.93955       16.47872        0.69051
       580         1        2.00000       61.93955       16.45054        5.85945
       581         1        2.00000       61.93955       13.59317       10.16689
       582         1        2.00000       61.93955       13.62135        4.99795
       583         1        2.00000       61.93955       10.76396        9.30541
       584         1        2.00000       61.93955       10.79214        4.13647
       585         1        2.00000       61.93955        7.93476        8.44392
       586         1        2.00000       61.93955        7.96293        3.27498
       587         1        2.00000       61.93955        5.10556        7.58242
       588         1        2.00000       61.93955        5.13374        2.41348
       589         1        2.00000       64.25747       16.77313        9.87649
       590         1        2.00000       64.25747       13.94392        9.01500
       591         1        2.00000       64.25747       16.80131        4.70755
       592         1        2.00000       64.25747       11.14289        2.98457
       593         1        2.00000       64.25747       11.11472        8.15351
       594         1        2.00000       64.25747       13.97210        3.84605
       595         1        2.00000       64.25747        8.31370        2.12308
       596         1        2.00000       64.25747        8.28552        7.29202
       597         1        2.00000       64.25747        5.48449        1.26158
       598         1        2.00000       64.25747        5.45631        6.43052
       599         1        2.00000       64.25747        2.65528        0.40010
       600         1        2.00000       64.25747        2.62710        5.56904
       601         1        2.00000       65.75532        1.93149        7.85351
       602         1        2.00000       65.75532        1.95967        2.68457
       603         1        2.00000       65.75532       10.47545        0.10010
       604         1        2.00000       65.75532       10.44728        5.26904
       605         1        2.00000       65.75532        7.61807        4.40755
       606         1        2.00000       65.75532       13.30466        0.96159
       607         1        2.00000       65.75532        7.58989        9.57649
       608         1        2.00000       65.75532       16.13385        1.82308
       609         1        2.00000       65.75532       16.10568        6.99202
       610         1        2.00000       65.75532       13.27648        6.13053
       611         1        2.00000       65.75532        4.78887        3.54606
       612         1        2.00000       65.75532        4.76070        8.71500
       613         1        2.00000       66.92330        1.19787        0.10993
       614         1        2.00000       66.92330        9.68548        2.69440
       615         1        2.00000       66.92330        6.85629        1.83292
       616         1        2.00000       66.92330       12.48651        8.72484
       617         1        2.00000       66.92330        9.65730        7.86334
       618         1        2.00000       66.92330        1.16969        5.27887
       619         1        2.00000       66.92330       12.51469        3.55590
       620         1        2.00000       66.92330       15.31572        9.58633
       621         1        2.00000       66.92330        6.82811        7.00186
       622         1        2.00000       66.92330       15.34390        4.41739
       623         1        2.00000       66.92330        4.02708        0.97143
       624         1        2.00000       66.92330        3.99890        6.14037
       625         1        2.00000       68.26359        8.90518        5.25700
       626         1        2.00000       68.26359        8.93336        0.08806
       627         1        2.00000       68.26359        6.07598        4.39550
       628         1        2.00000       68.26359       11.76255        0.94954
       629         1        2.00000       68.26359        6.04780        9.56444
       630         1        2.00000       68.26359       11.73438        6.11849
       631         1        2.00000       68.26359        0.41757        2.67253
       632         1        2.00000       68.26359        0.38940        7.84147
       633         1        2.00000       68.26359       14.59176        1.81103
       634         1        2.00000       68.26359       14.56359        6.97997
       635         1        2.00000       68.26359        3.21859        8.70296
       636         1        2.00000       68.26359        3.24677        3.53402
       637         1        2.00000       69.50347        8.14358        2.68176
       638         1        2.00000       69.50347        8.11540        7.85070
       639         1        2.00000       69.50347       10.97277        3.54326
       640         1        2.00000       69.50347        5.31437        1.82027
       641         1        2.00000       69.50347       10.94459        8.71220
       642         1        2.00000       69.50347        5.28619        6.98921
       643         1        2.00000       69.50347       16.65936        0.09729
       644         1        2.00000       69.50347       13.77380        9.57369
       645         1        2.00000       69.50347       13.80198        4.40474
       646         1        2.00000       69.50347        2.48516        0.95879
       647         1        2.00000       69.50347       16.63119        5.26623
       648         1        2.00000       69.50347        2.45698        6.12773
       649         1        2.00000       70.79323        7.35941        5.25703
       650         1        2.00000       70.79323        7.38758        0.08809
       651         1        2.00000       70.79323       10.18861        6.11852
       652         1        2.00000       70.79323       10.21679        0.94958
       653         1        2.00000       70.79323        1.67283        8.70299
       654         1        2.00000       70.79323        1.70100        3.53405
       655         1        2.00000       70.79323        4.53020        4.39553
       656         1        2.00000       70.79323        4.50202        9.56447
       657         1        2.00000       70.79323       13.04598        1.81106
       658         1        2.00000       70.79323       13.01781        6.98000
       659         1        2.00000       70.79323       15.84702        7.84150
       660         1        2.00000       70.79323       15.87519        2.67256
       661         1        2.00000       72.05789        9.42957        3.53485
       662         1        2.00000       72.05789        6.60036        2.67336
       663         1        2.00000       72.05789        6.57219        7.84230
       664         1        2.00000       72.05789        9.40140        8.70379
       665         1        2.00000       72.05789        0.94196        0.95038
       666         1        2.00000       72.05789       12.25878        4.39634
       667         1        2.00000       72.05789        3.77117        1.81187
       668         1        2.00000       72.05789       12.23060        9.56528
       669         1        2.00000       72.05789        3.74299        6.98081
       670         1        2.00000       72.05789        0.91378        6.11932
       671         1        2.00000       72.05789       15.11615        0.08889
       672         1        2.00000       72.05789       15.08797        5.25783
       673         1        2.00000       73.33438        8.64398        6.11480
       674         1        2.00000       73.33438        8.67215        0.94585
       675         1        2.00000       73.33438        5.84294        0.08437
       676         1        2.00000       73.33438        5.81477        5.25331
       677         1        2.00000       73.33438       11.47319        6.97629
       678         1        2.00000       73.33438       11.50136        1.80735
       679         1        2.00000       73.33438        0.12819        8.69927
       680         1        2.00000       73.33438        0.15637        3.53032
       681         1        2.00000       73.33438        2.95740        9.56076
       682         1        2.00000       73.33438        2.98558        4.39182
       683         1        2.00000       73.33438       14.33055        2.66884
       684         1        2.00000       73.33438       14.30238        7.83778
       685         1        2.00000       74.60519       10.71475        4.39061
       686         1        2.00000       74.60519        7.88556        3.52913
       687         1        2.00000       74.60519        7.85738        8.69807
       688         1        2.00000       74.60519       10.68657        9.55955
       689         1        2.00000       74.60519        2.22714        1.80614
       690         1        2.00000       74.60519        5.05635        2.66763
       691         1        2.00000       74.60519        2.19896        6.97508
       692         1        2.00000       74.60519        5.02817        7.83657
       693         1        2.00000       74.60519       16.40134        0.94466
       694         1        2.00000       74.60519       13.57213        0.08316
       695         1        2.00000       74.60519       16.37317        6.11360
       696         1        2.00000       74.60519       13.54396        5.25210
       697         1        2.00000       75.87868        9.92874        6.97196
       698         1        2.00000       75.87868        7.09953        6.11047
       699         1        2.00000       75.87868        1.44113        4.38749
       700         1        2.00000       75.87868        9.95692        1.80302
       701         1        2.00000       75.87868        1.41296        9.55643
       702         1        2.00000       75.87868        7.12771        0.94153
       703         1        2.00000       75.87868       15.61532        3.52600
       704         1        2.00000       75.87868        4.27032        5.24898
       705         1        2.00000       75.87868        4.29850        0.08004
       706         1        2.00000       75.87868       15.58714        8.69494
       707         1        2.00000       75.87868       12.78611        2.66451
       708         1        2.00000       75.87868       12.75793        7.83345
       709         1        2.00000       77.15095       14.82896        6.10844
       710         1        2.00000       77.15095        3.48397        7.83142
       711         1        2.00000       77.15095        0.65478        6.96993
       712         1        2.00000       77.15095        9.14239        9.55441
       713         1        2.00000       77.15095        6.31318        8.69291
       714         1        2.00000       77.15095       12.02793        0.07801
       715         1        2.00000       77.15095       14.85714        0.93950
       716         1        2.00000       77.15095        3.51214        2.66248
       717         1        2.00000       77.15095        0.68295        1.80099
       718         1        2.00000       77.15095        9.17056        4.38546
       719         1        2.00000       77.15095        6.34135        3.52397
       720         1        2.00000       77.15095       11.99976        5.24695
       721         1        2.00000       78.42371       16.87201        9.55176
       722         1        2.00000       78.42371        5.55519        6.10579
       723         1        2.00000       78.42371        2.75416        0.07536
       724         1        2.00000       78.42371       11.21359        7.82877
       725         1        2.00000       78.42371        8.38440        6.96729
       726         1        2.00000       78.42371       14.04280        8.69026
       727         1        2.00000       78.42371       16.90019        4.38282
       728         1        2.00000       78.42371        5.58337        0.93685
       729         1        2.00000       78.42371        2.72598        5.24430
       730         1        2.00000       78.42371       11.24177        2.65983
       731         1        2.00000       78.42371        8.41257        1.79835
       732         1        2.00000       78.42371       14.07098        3.52132
       733         1        2.00000       79.69630        1.93971        7.82648
       734         1        2.00000       79.69630       16.11392        6.96498
       735         1        2.00000       79.69630        7.59813        9.54945
       736         1        2.00000       79.69630        4.76892        8.68797
       737         1        2.00000       79.69630       13.28471        6.10350
       738         1        2.00000       79.69630       10.48367        0.07307
       739         1        2.00000       79.69630        1.96789        2.65754
       740         1        2.00000       79.69630       16.14209        1.79604
       741         1        2.00000       79.69630        7.62631        4.38051
       742         1        2.00000       79.69630        4.79710        3.51903
       743         1        2.00000       79.69630       13.31288        0.93455
       744         1        2.00000       79.69630       10.45550        5.24201
       745         2       -2.00000        0.61027       16.37710        6.10065
       746         2       -2.00000        0.61027        5.03212        7.82363
       747         2       -2.00000        0.61027        2.20291        6.96214
       748         2       -2.00000        0.61027       10.69052        9.54661
       749         2       -2.00000        0.61027        7.86131        8.68512
       750         2       -2.00000        0.61027       13.57608        0.07021
       751         2       -2.00000        0.61027       16.40527        0.93171
       752         2       -2.00000        0.61027        5.06030        2.65469
       753         2       -2.00000        0.61027        2.23109        1.79320
       754         2       -2.00000        0.61027       10.71870        4.37767
       755         2       -2.00000        0.61027        7.88949        3.51618
       756         2       -2.00000        0.61027       13.54791        5.23916
       757         2       -2.00000        1.88302        1.41668        9.54421
       758         2       -2.00000        1.88302       15.59087        8.68272
       759         2       -2.00000        1.88302        4.30222        0.06782
       760         2       -2.00000        1.88302        7.10325        6.09824
       761         2       -2.00000        1.88302       12.76166        7.82123
       762         2       -2.00000        1.88302        9.93246        6.95974
       763         2       -2.00000        1.88302        1.44485        4.37527
       764         2       -2.00000        1.88302       15.61904        3.51377
       765         2       -2.00000        1.88302        4.27405        5.23676
       766         2       -2.00000        1.88302        7.13143        0.92930
       767         2       -2.00000        1.88302       12.78983        2.65229
       768         2       -2.00000        1.88302        9.96064        1.79080
       769         2       -2.00000        3.15562       14.83281        6.09583
       770         2       -2.00000        3.15562        3.48781        7.81880
       771         2       -2.00000        3.15562        0.65862        6.95731
       772         2       -2.00000        3.15562        9.14623        9.54178
       773         2       -2.00000        3.15562        6.31702        8.68030
       774         2       -2.00000        3.15562       12.03177        0.06539
       775         2       -2.00000        3.15562       14.86098        0.92688
       776         2       -2.00000        3.15562        3.51599        2.64986
       777         2       -2.00000        3.15562        0.68680        1.78837
       778         2       -2.00000        3.15562        9.17441        4.37284
       779         2       -2.00000        3.15562        6.34520        3.51135
       780         2       -2.00000        3.15562       12.00360        5.23433
       781         2       -2.00000        4.42830       16.87578        9.53934
       782         2       -2.00000        4.42830        2.75795        0.06295
       783         2       -2.00000        4.42830        5.55896        6.09339
       784         2       -2.00000        4.42830       11.21738        7.81636
       785         2       -2.00000        4.42830        8.38817        6.95487
       786         2       -2.00000        4.42830       14.04658        8.67786
       787         2       -2.00000        4.42830       16.90396        4.37040
       788         2       -2.00000        4.42830        2.72977        5.23189
       789         2       -2.00000        4.42830        5.58714        0.92444
       790         2       -2.00000        4.42830       11.24556        2.64742
       791         2       -2.00000        4.42830        8.41635        1.78593
       792         2       -2.00000        4.42830       14.07475        3.50892
       793         2       -2.00000        5.70089       13.31669        0.92206
       794         2       -2.00000        5.70089        7.63010        4.36802
       795         2       -2.00000        5.70089       16.14588        1.78355
       796         2       -2.00000        5.70089       16.11771        6.95249
       797         2       -2.00000        5.70089       10.48748        0.06057
       798         2       -2.00000        5.70089       13.28852        6.09100
       799         2       -2.00000        5.70089       10.45931        5.22951
       800         2       -2.00000        5.70089        4.80091        3.50653
       801         2       -2.00000        5.70089        1.97170        2.64504
       802         2       -2.00000        5.70089        7.60192        9.53697
       803         2       -2.00000        5.70089        4.77273        8.67547
       804         2       -2.00000        5.70089        1.94352        7.81398
       805         2       -2.00000        6.97349       15.33151        9.53446
       806         2       -2.00000        6.97349       12.53048        3.50404
       807         2       -2.00000        6.97349        9.70129        2.64254
       808         2       -2.00000        6.97349       15.35969        4.36552
       809         2       -2.00000        6.97349       12.50230        8.67298
       810         2       -2.00000        6.97349        9.67311        7.81148
       811         2       -2.00000        6.97349        6.87208        1.78105
       812         2       -2.00000        6.97349        4.01469        6.08851
       813         2       -2.00000        6.97349        1.18550        5.22701
       814         2       -2.00000        6.97349        1.21367        0.05807
       815         2       -2.00000        6.97349        6.84390        6.94999
       816         2       -2.00000        6.97349        4.04287        0.91956
       817         2       -2.00000        8.24608       11.77239        0.91727
       818         2       -2.00000        8.24608       11.74421        6.08621
       819         2       -2.00000        8.24608       14.57342        6.94771
       820         2       -2.00000        8.24608       14.60159        1.77877
       821         2       -2.00000        8.24608        8.91500        5.22472
       822         2       -2.00000        8.24608        0.39922        7.80920
       823         2       -2.00000        8.24608        0.42739        2.64025
       824         2       -2.00000        8.24608        3.22842        8.67068
       825         2       -2.00000        8.24608        8.94318        0.05578
       826         2       -2.00000        8.24608        6.05763        9.53218
       827         2       -2.00000        8.24608        3.25660        3.50174
       828         2       -2.00000        8.24608        6.08581        4.36324
       829         2       -2.00000        9.51884       10.98622        3.49907
       830         2       -2.00000        9.51884       13.78726        9.52951
       831         2       -2.00000        9.51884       13.81543        4.36057
       832         2       -2.00000        9.51884       16.64464        5.22206
       833         2       -2.00000        9.51884       16.67282        0.05312
       834         2       -2.00000        9.51884       10.95805        8.66801
       835         2       -2.00000        9.51884        8.12885        7.80653
       836         2       -2.00000        9.51884        2.47044        6.08354
       837         2       -2.00000        9.51884        2.49861        0.91460
       838         2       -2.00000        9.51884        5.29965        6.94504
       839         2       -2.00000        9.51884        5.32782        1.77610
       840         2       -2.00000        9.51884        8.15703        2.63759
       841         2       -2.00000       10.79119       13.02906        6.94305
       842         2       -2.00000       10.79119       13.05724        1.77410
       843         2       -2.00000       10.79119       15.85827        7.80453
       844         2       -2.00000       10.79119       15.88644        2.63559
       845         2       -2.00000       10.79119       10.19987        6.08155
       846         2       -2.00000       10.79119       10.22804        0.91261
       847         2       -2.00000       10.79119        1.68408        8.66602
       848         2       -2.00000       10.79119        1.71226        3.49708
       849         2       -2.00000       10.79119        7.37066        5.22006
       850         2       -2.00000       10.79119        4.51327        9.52752
       851         2       -2.00000       10.79119        7.39883        0.05112
       852         2       -2.00000       10.79119        4.54145        4.35858
       853         2       -2.00000       12.06452       12.27125        4.35539
       854         2       -2.00000       12.06452       15.10044        5.21689
       855         2       -2.00000       12.06452       15.12861        0.04795
       856         2       -2.00000       12.06452       12.24307        9.52433
       857         2       -2.00000       12.06452        9.41386        8.66285
       858         2       -2.00000       12.06452        9.44204        3.49390
       859         2       -2.00000       12.06452        0.92625        6.07838
       860         2       -2.00000       12.06452        0.95443        0.90943
       861         2       -2.00000       12.06452        6.58465        7.80136
       862         2       -2.00000       12.06452        3.75546        6.93986
       863         2       -2.00000       12.06452        3.78363        1.77092
       864         2       -2.00000       12.06452        6.61283        2.63242
       865         2       -2.00000       13.33558       14.31382        7.80023
       866         2       -2.00000       13.33558       14.34200        2.63129
       867         2       -2.00000       13.33558       11.48461        6.93875
       868         2       -2.00000       13.33558       11.51279        1.76980
       869         2       -2.00000       13.33558        8.65541        6.07726
       870         2       -2.00000       13.33558        0.13962        8.66173
       871         2       -2.00000       13.33558        8.68358        0.90832
       872         2       -2.00000       13.33558        0.16779        3.49279
       873         2       -2.00000       13.33558        2.96883        9.52322
       874         2       -2.00000       13.33558        5.82621        5.21576
       875         2       -2.00000       13.33558        5.85439        0.04682
       876         2       -2.00000       13.33558        2.99700        4.35427
       877         2       -2.00000       14.61174       13.55644        5.21111
       878         2       -2.00000       14.61174       16.38565        6.07260
       879         2       -2.00000       14.61174       16.41383        0.90365
       880         2       -2.00000       14.61174       13.58462        0.04217
       881         2       -2.00000       14.61174       10.72723        4.34962
       882         2       -2.00000       14.61174       10.69906        9.51856
       883         2       -2.00000       14.61174        7.86986        8.65707
       884         2       -2.00000       14.61174        7.89804        3.48813
       885         2       -2.00000       14.61174        5.04066        7.79558
       886         2       -2.00000       14.61174        2.21145        6.93409
       887         2       -2.00000       14.61174        2.23962        1.76515
       888         2       -2.00000       14.61174        5.06883        2.62664
       889         2       -2.00000       15.87696       15.59834        8.65814
       890         2       -2.00000       15.87696       15.62652        3.48920
       891         2       -2.00000       15.87696       12.76915        7.79666
       892         2       -2.00000       15.87696       12.79733        2.62771
       893         2       -2.00000       15.87696        9.93994        6.93516
       894         2       -2.00000       15.87696        9.96812        1.76622
       895         2       -2.00000       15.87696        7.11073        6.07367
       896         2       -2.00000       15.87696        7.13891        0.90473
       897         2       -2.00000       15.87696        1.42416        9.51963
       898         2       -2.00000       15.87696        4.28154        5.21218
       899         2       -2.00000       15.87696        1.45233        4.35069
       900         2       -2.00000       15.87696        4.30972        0.04324
       901         2       -2.00000       17.16575       14.84243        6.06420
       902         2       -2.00000       17.16575       14.87061        0.89526
       903         2       -2.00000       17.16575       12.01324        5.20270
       904         2       -2.00000       17.16575       12.04142        0.03376
       905         2       -2.00000       17.16575        9.18403        4.34122
       906         2       -2.00000       17.16575        9.15586        9.51016
       907         2       -2.00000       17.16575        6.32665        8.64867
       908         2       -2.00000       17.16575        6.35482        3.47973
       909         2       -2.00000       17.16575        3.49746        7.78718
       910         2       -2.00000       17.16575        0.66825        6.92569
       911         2       -2.00000       17.16575        3.52563        2.61823
       912         2       -2.00000       17.16575        0.69642        1.75675
       913         2       -2.00000       18.40701       14.05260        8.65809
       914         2       -2.00000       18.40701       14.08078        3.48915
       915         2       -2.00000       18.40701       11.22339        7.79660
       916         2       -2.00000       18.40701       11.25157        2.62766
       917         2       -2.00000       18.40701        8.39420        6.93512
       918         2       -2.00000       18.40701        8.42237        1.76618
       919         2       -2.00000       18.40701        5.56499        6.07362
       920         2       -2.00000       18.40701        5.59316        0.90468
       921         2       -2.00000       18.40701        2.73578        5.21213
       922         2       -2.00000       18.40701       16.88181        9.51959
       923         2       -2.00000       18.40701        2.76396        0.04319
       924         2       -2.00000       18.40701       16.90998        4.35065
       925         2       -2.00000       19.74519       16.12945        6.91397
       926         2       -2.00000       19.74519       16.15762        1.74502
       927         2       -2.00000       19.74519       13.30024        6.05248
       928         2       -2.00000       19.74519       13.32841        0.88354
       929         2       -2.00000       19.74519       10.47105        5.19099
       930         2       -2.00000       19.74519       10.49922        0.02205
       931         2       -2.00000       19.74519        7.61366        9.49844
       932         2       -2.00000       19.74519        7.64184        4.32949
       933         2       -2.00000       19.74519        4.78445        8.63695
       934         2       -2.00000       19.74519        4.81263        3.46801
       935         2       -2.00000       19.74519        1.95526        7.77546
       936         2       -2.00000       19.74519        1.98344        2.60652
       937         2       -2.00000       20.91326       15.33780        9.51380
       938         2       -2.00000       20.91326       15.36597        4.34486
       939         2       -2.00000       20.91326       12.50860        8.65230
       940         2       -2.00000       20.91326       12.53678        3.48336
       941         2       -2.00000       20.91326        9.67940        7.79081
       942         2       -2.00000       20.91326        9.70757        2.62187
       943         2       -2.00000       20.91326        6.85019        6.92933
       944         2       -2.00000       20.91326        6.87836        1.76039
       945         2       -2.00000       20.91326        4.02099        6.06783
       946         2       -2.00000       20.91326        4.04917        0.89889
       947         2       -2.00000       20.91326        1.19178        5.20634
       948         2       -2.00000       20.91326        1.21996        0.03740
       949         2       -2.00000       22.40107       14.66715        6.63983
       950         2       -2.00000       22.40107       14.69533        1.47088
       951         2       -2.00000       22.40107       11.83796        5.77834
       952         2       -2.00000       22.40107       11.86614        0.60940
       953         2       -2.00000       22.40107        8.98058       10.08578
       954         2       -2.00000       22.40107        9.00875        4.91684
       955         2       -2.00000       22.40107        6.15137        9.22430
       956         2       -2.00000       22.40107        6.17954        4.05535
       957         2       -2.00000       22.40107        3.32218        8.36281
       958         2       -2.00000       22.40107        3.35035        3.19387
       959         2       -2.00000       22.40107        0.49297        7.50131
       960         2       -2.00000       22.40107        0.52114        2.33237
       961         2       -2.00000       24.73582       14.99567        5.56094
       962         2       -2.00000       24.73582       15.02385        0.39200
       963         2       -2.00000       24.73582       12.13831        9.86839
       964         2       -2.00000       24.73582       12.16648        4.69945
       965         2       -2.00000       24.73582        9.30910        9.00690
       966         2       -2.00000       24.73582        9.33727        3.83796
       967         2       -2.00000       24.73582        6.47989        8.14541
       968         2       -2.00000       24.73582        6.50806        2.97647
       969         2       -2.00000       24.73582        3.65070        7.28392
       970         2       -2.00000       24.73582        3.67887        2.11498
       971         2       -2.00000       24.73582        0.82149        6.42243
       972         2       -2.00000       24.73582        0.84966        1.25349
       973         2       -2.00000       25.65547       15.72993        8.22605
       974         2       -2.00000       25.65547       15.75810        3.05711
       975         2       -2.00000       25.65547       12.90072        7.36455
       976         2       -2.00000       25.65547       12.92889        2.19561
       977         2       -2.00000       25.65547       10.07151        6.50307
       978         2       -2.00000       25.65547       10.09968        1.33412
       979         2       -2.00000       25.65547        7.24232        5.64158
       980         2       -2.00000       25.65547        7.27049        0.47264
       981         2       -2.00000       25.65547        4.38493        9.94902
       982         2       -2.00000       25.65547        4.41311        4.78008
       983         2       -2.00000       25.65547        1.55572        9.08754
       984         2       -2.00000       25.65547        1.58390        3.91860
       985         2       -2.00000       27.16207       16.51676        5.64201
       986         2       -2.00000       27.16207       16.54494        0.47307
       987         2       -2.00000       27.16207       13.65938        9.94947
       988         2       -2.00000       27.16207       13.68756        4.78053
       989         2       -2.00000       27.16207       10.83017        9.08797
       990         2       -2.00000       27.16207       10.85835        3.91903
       991         2       -2.00000       27.16207        8.00098        8.22648
       992         2       -2.00000       27.16207        8.02915        3.05754
       993         2       -2.00000       27.16207        5.17177        7.36500
       994         2       -2.00000       27.16207        5.19994        2.19606
       995         2       -2.00000       27.16207        2.34256        6.50350
       996         2       -2.00000       27.16207        2.37074        1.33456
       997         2       -2.00000       28.32706       14.43225        7.41131
       998         2       -2.00000       28.32706       14.46042        2.24237
       999         2       -2.00000       28.32706       11.60304        6.54981
      1000         2       -2.00000       28.32706       11.63121        1.38087
      1001         2       -2.00000       28.32706        8.77385        5.68833
      1002         2       -2.00000       28.32706        8.80202        0.51939
      1003         2       -2.00000       28.32706        5.91646        9.99578
      1004         2       -2.00000       28.32706        5.94464        4.82684
      1005         2       -2.00000       28.32706        3.08725        9.13428
      1006         2       -2.00000       28.32706        3.11543        3.96534
      1007         2       -2.00000       28.32706        0.25806        8.27280
      1008         2       -2.00000       28.32706        0.28623        3.10386
      1009         2       -2.00000       29.66313       15.19410        9.98575
      1010         2       -2.00000       29.66313       15.22227        4.81681
      1011         2       -2.00000       29.66313       12.36489        9.12426
      1012         2       -2.00000       29.66313       12.39306        3.95532
      1013         2       -2.00000       29.66313        9.53569        8.26277
      1014         2       -2.00000       29.66313        9.56387        3.09383
      1015         2       -2.00000       29.66313        6.70649        7.40128
      1016         2       -2.00000       29.66313        6.73466        2.23234
      1017         2       -2.00000       29.66313        3.87728        6.53979
      1018         2       -2.00000       29.66313        3.90545        1.37084
      1019         2       -2.00000       29.66313        1.04808        5.67830
      1020         2       -2.00000       29.66313        1.07626        0.50936
      1021         2       -2.00000       30.90164       15.97751        7.41295
      1022         2       -2.00000       30.90164       16.00568        2.24401
      1023         2       -2.00000       30.90164       13.14830        6.55147
      1024         2       -2.00000       30.90164       13.17647        1.38253
      1025         2       -2.00000       30.90164       10.31911        5.68997
      1026         2       -2.00000       30.90164       10.34728        0.52103
      1027         2       -2.00000       30.90164        7.46172        9.99742
      1028         2       -2.00000       30.90164        7.48990        4.82848
      1029         2       -2.00000       30.90164        4.63251        9.13594
      1030         2       -2.00000       30.90164        4.66069        3.96700
      1031         2       -2.00000       30.90164        1.80332        8.27444
      1032         2       -2.00000       30.90164        1.83149        3.10550
      1033         2       -2.00000       32.19327       16.73695        9.99532
      1034         2       -2.00000       32.19327       16.76512        4.82637
      1035         2       -2.00000       32.19327       13.90774        9.13383
      1036         2       -2.00000       32.19327       13.93591        3.96489
      1037         2       -2.00000       32.19327       11.10671        3.10339
      1038         2       -2.00000       32.19327       11.07853        8.27233
      1039         2       -2.00000       32.19327        8.24934        7.41085
      1040         2       -2.00000       32.19327        8.27751        2.24190
      1041         2       -2.00000       32.19327        5.44830        1.38042
      1042         2       -2.00000       32.19327        5.42013        6.54936
      1043         2       -2.00000       32.19327        2.61910        0.51892
      1044         2       -2.00000       32.19327        2.59092        5.68786
      1045         2       -2.00000       33.45566       14.69316        6.55442
      1046         2       -2.00000       33.45566       14.72133        1.38548
      1047         2       -2.00000       33.45566       11.86397        5.69294
      1048         2       -2.00000       33.45566       11.89214        0.52400
      1049         2       -2.00000       33.45566        9.00658       10.00038
      1050         2       -2.00000       33.45566        9.03476        4.83144
      1051         2       -2.00000       33.45566        6.17737        9.13889
      1052         2       -2.00000       33.45566        6.20555        3.96995
      1053         2       -2.00000       33.45566        3.34818        8.27741
      1054         2       -2.00000       33.45566        3.37636        3.10847
      1055         2       -2.00000       33.45566        0.51897        7.41591
      1056         2       -2.00000       33.45566        0.54715        2.24697
      1057         2       -2.00000       34.73392       15.45161        9.14001
      1058         2       -2.00000       34.73392       15.47979        3.97107
      1059         2       -2.00000       34.73392       12.62242        8.27852
      1060         2       -2.00000       34.73392       12.65060        3.10958
      1061         2       -2.00000       34.73392        9.79321        7.41703
      1062         2       -2.00000       34.73392        9.82139        2.24809
      1063         2       -2.00000       34.73392        6.96400        6.55554
      1064         2       -2.00000       34.73392        6.99218        1.38660
      1065         2       -2.00000       34.73392        4.13481        5.69405
      1066         2       -2.00000       34.73392        4.16299        0.52511
      1067         2       -2.00000       34.73392        1.27743       10.00150
      1068         2       -2.00000       34.73392        1.30560        4.83256
      1069         2       -2.00000       36.00352       16.23764        6.55867
      1070         2       -2.00000       36.00352        2.06345        7.42016
      1071         2       -2.00000       36.00352        4.92082        3.11271
      1072         2       -2.00000       36.00352       10.57924        4.83569
      1073         2       -2.00000       36.00352        7.75003        3.97420
      1074         2       -2.00000       36.00352       13.40843        5.69718
      1075         2       -2.00000       36.00352       16.26581        1.38973
      1076         2       -2.00000       36.00352        2.09163        2.25122
      1077         2       -2.00000       36.00352        4.89264        8.28165
      1078         2       -2.00000       36.00352       10.55106       10.00463
      1079         2       -2.00000       36.00352        7.72185        9.14314
      1080         2       -2.00000       36.00352       13.43660        0.52823
      1081         2       -2.00000       37.27774       14.19478        3.11476
      1082         2       -2.00000       37.27774        2.84979        4.83775
      1083         2       -2.00000       37.27774        0.02058        3.97626
      1084         2       -2.00000       37.27774        8.50819        6.56073
      1085         2       -2.00000       37.27774        5.67900        5.69923
      1086         2       -2.00000       37.27774       11.33740        7.42222
      1087         2       -2.00000       37.27774       14.16661        8.28370
      1088         2       -2.00000       37.27774        2.82161       10.00669
      1089         2       -2.00000       37.27774       -0.00760        9.14520
      1090         2       -2.00000       37.27774        8.53637        1.39179
      1091         2       -2.00000       37.27774        5.70717        0.53029
      1092         2       -2.00000       37.27774       11.36557        2.25328
      1093         2       -2.00000       38.54952        0.77858        6.56335
      1094         2       -2.00000       38.54952       14.95277        5.70185
      1095         2       -2.00000       38.54952        3.60778        7.42483
      1096         2       -2.00000       38.54952        6.46516        3.11738
      1097         2       -2.00000       38.54952       12.12356        4.84036
      1098         2       -2.00000       38.54952        9.29437        3.97888
      1099         2       -2.00000       38.54952        0.80676        1.39440
      1100         2       -2.00000       38.54952       14.98095        0.53291
      1101         2       -2.00000       38.54952        3.63595        2.25589
      1102         2       -2.00000       38.54952        6.43699        8.28632
      1103         2       -2.00000       38.54952       12.09539       10.00930
      1104         2       -2.00000       38.54952        9.26620        9.14782
      1105         2       -2.00000       39.82261       15.73904        3.11970
      1106         2       -2.00000       39.82261        4.39404        4.84269
      1107         2       -2.00000       39.82261        1.56484        3.98119
      1108         2       -2.00000       39.82261       10.05245        6.56566
      1109         2       -2.00000       39.82261        7.22325        5.70417
      1110         2       -2.00000       39.82261       12.88165        7.42716
      1111         2       -2.00000       39.82261       15.71086        8.28865
      1112         2       -2.00000       39.82261        4.36587       10.01163
      1113         2       -2.00000       39.82261        1.53666        9.15013
      1114         2       -2.00000       39.82261       10.08062        1.39672
      1115         2       -2.00000       39.82261        7.25143        0.53523
      1116         2       -2.00000       39.82261       12.90983        2.25822
      1117         2       -2.00000       41.09496        2.32289        6.56813
      1118         2       -2.00000       41.09496       16.49708        5.70665
      1119         2       -2.00000       41.09496        5.15208        7.42963
      1120         2       -2.00000       41.09496        8.00947        3.12217
      1121         2       -2.00000       41.09496       13.66787        4.84516
      1122         2       -2.00000       41.09496       10.83868        3.98366
      1123         2       -2.00000       41.09496        2.35107        1.39919
      1124         2       -2.00000       41.09496       16.52525        0.53770
      1125         2       -2.00000       41.09496        5.18026        2.26069
      1126         2       -2.00000       41.09496        7.98129        8.29112
      1127         2       -2.00000       41.09496       13.63969       10.01410
      1128         2       -2.00000       41.09496       10.81050        9.15260
      1129         2       -2.00000       42.36772        0.27992        3.12458
      1130         2       -2.00000       42.36772        8.76753        5.70905
      1131         2       -2.00000       42.36772        0.25174        8.29352
      1132         2       -2.00000       42.36772        8.79570        0.54011
      1133         2       -2.00000       42.36772       14.42593        7.43203
      1134         2       -2.00000       42.36772        5.93832        4.84756
      1135         2       -2.00000       42.36772        3.10912        3.98607
      1136         2       -2.00000       42.36772       11.59674        6.57054
      1137         2       -2.00000       42.36772       14.45410        2.26309
      1138         2       -2.00000       42.36772        5.91014       10.01650
      1139         2       -2.00000       42.36772        3.08095        9.15501
      1140         2       -2.00000       42.36772       11.62491        1.40160
      1141         2       -2.00000       43.64031       15.21216        4.84999
      1142         2       -2.00000       43.64031        3.86718        6.57296
      1143         2       -2.00000       43.64031        1.03797        5.71147
      1144         2       -2.00000       43.64031        6.69637        7.43446
      1145         2       -2.00000       43.64031        9.55376        3.12700
      1146         2       -2.00000       43.64031       12.38297        3.98849
      1147         2       -2.00000       43.64031       15.18398       10.01893
      1148         2       -2.00000       43.64031        3.89536        1.40402
      1149         2       -2.00000       43.64031        1.06615        0.54253
      1150         2       -2.00000       43.64031        6.72455        2.26552
      1151         2       -2.00000       43.64031        9.52558        8.29594
      1152         2       -2.00000       43.64031       12.35479        9.15743
      1153         2       -2.00000       44.91299        1.79603        8.29838
      1154         2       -2.00000       44.91299        1.82421        3.12944
      1155         2       -2.00000       44.91299       15.97022        7.43690
      1156         2       -2.00000       44.91299       15.99839        2.26796
      1157         2       -2.00000       44.91299       13.16918        1.40646
      1158         2       -2.00000       44.91299       13.14101        6.57540
      1159         2       -2.00000       44.91299       10.33999        0.54497
      1160         2       -2.00000       44.91299       10.31182        5.71391
      1161         2       -2.00000       44.91299        7.45443       10.02137
      1162         2       -2.00000       44.91299        7.48261        4.85243
      1163         2       -2.00000       44.91299        4.62522        9.15987
      1164         2       -2.00000       44.91299        4.65340        3.99093
      1165         2       -2.00000       46.18558       16.72829       10.02375
      1166         2       -2.00000       46.18558       16.75647        4.85480
      1167         2       -2.00000       46.18558       13.89908        9.16226
      1168         2       -2.00000       46.18558       13.92726        3.99332
      1169         2       -2.00000       46.18558       11.06987        8.30077
      1170         2       -2.00000       46.18558       11.09805        3.13183
      1171         2       -2.00000       46.18558        8.24068        7.43927
      1172         2       -2.00000       46.18558        8.26886        2.27033
      1173         2       -2.00000       46.18558        5.43965        1.40885
      1174         2       -2.00000       46.18558        5.41147        6.57779
      1175         2       -2.00000       46.18558        2.61044        0.54736
      1176         2       -2.00000       46.18558        2.58226        5.71630
      1177         2       -2.00000       47.45818        0.51109        7.44178
      1178         2       -2.00000       47.45818        0.53927        2.27284
      1179         2       -2.00000       47.45818       14.71347        1.41135
      1180         2       -2.00000       47.45818       14.68530        6.58029
      1181         2       -2.00000       47.45818       11.88426        0.54985
      1182         2       -2.00000       47.45818       11.85609        5.71879
      1183         2       -2.00000       47.45818        8.99870       10.02625
      1184         2       -2.00000       47.45818        9.02688        4.85731
      1185         2       -2.00000       47.45818        6.16951        9.16476
      1186         2       -2.00000       47.45818        6.19769        3.99582
      1187         2       -2.00000       47.45818        3.34030        8.30326
      1188         2       -2.00000       47.45818        3.36848        3.13432
      1189         2       -2.00000       48.73078        1.26920       10.02853
      1190         2       -2.00000       48.73078        1.29738        4.85959
      1191         2       -2.00000       48.73078       15.44339        9.16704
      1192         2       -2.00000       48.73078       15.47157        3.99810
      1193         2       -2.00000       48.73078       12.61418        8.30555
      1194         2       -2.00000       48.73078       12.64236        3.13661
      1195         2       -2.00000       48.73078        9.78499        7.44406
      1196         2       -2.00000       48.73078        9.81316        2.27512
      1197         2       -2.00000       48.73078        6.98395        1.41363
      1198         2       -2.00000       48.73078        6.95578        6.58257
      1199         2       -2.00000       48.73078        4.15475        0.55214
      1200         2       -2.00000       48.73078        4.12657        5.72108
      1201         2       -2.00000       50.00353        2.05535        7.44673
      1202         2       -2.00000       50.00353        2.08352        2.27779
      1203         2       -2.00000       50.00353       16.25773        1.41630
      1204         2       -2.00000       50.00353       16.22955        6.58524
      1205         2       -2.00000       50.00353       13.42852        0.55480
      1206         2       -2.00000       50.00353       13.40034        5.72374
      1207         2       -2.00000       50.00353       10.54296       10.03120
      1208         2       -2.00000       50.00353       10.57114        4.86226
      1209         2       -2.00000       50.00353        7.71377        9.16971
      1210         2       -2.00000       50.00353        7.74194        4.00077
      1211         2       -2.00000       50.00353        4.88456        8.30821
      1212         2       -2.00000       50.00353        4.91273        3.13927
      1213         2       -2.00000       51.27589       -0.01566        9.17171
      1214         2       -2.00000       51.27589        0.01251        4.00277
      1215         2       -2.00000       51.27589       14.15852        8.31022
      1216         2       -2.00000       51.27589       14.18670        3.14128
      1217         2       -2.00000       51.27589       11.32933        7.44872
      1218         2       -2.00000       51.27589       11.35751        2.27978
      1219         2       -2.00000       51.27589        8.52830        1.41830
      1220         2       -2.00000       51.27589        8.50012        6.58724
      1221         2       -2.00000       51.27589        5.69909        0.55681
      1222         2       -2.00000       51.27589        5.67091        5.72575
      1223         2       -2.00000       51.27589        2.81355       10.03319
      1224         2       -2.00000       51.27589        2.84172        4.86425
      1225         2       -2.00000       52.54921        0.79852        1.42147
      1226         2       -2.00000       52.54921        0.77034        6.59041
      1227         2       -2.00000       52.54921       14.97271        0.55998
      1228         2       -2.00000       52.54921       14.94453        5.72892
      1229         2       -2.00000       52.54921       12.08715       10.03638
      1230         2       -2.00000       52.54921       12.11532        4.86744
      1231         2       -2.00000       52.54921        9.25795        9.17488
      1232         2       -2.00000       52.54921        9.28613        4.00594
      1233         2       -2.00000       52.54921        6.42875        8.31339
      1234         2       -2.00000       52.54921        6.45692        3.14445
      1235         2       -2.00000       52.54921        3.59954        7.45191
      1236         2       -2.00000       52.54921        3.62771        2.28297
      1237         2       -2.00000       53.82027        1.52880        9.17600
      1238         2       -2.00000       53.82027        1.55697        4.00706
      1239         2       -2.00000       53.82027       15.70299        8.31451
      1240         2       -2.00000       53.82027       15.73116        3.14557
      1241         2       -2.00000       53.82027       12.87378        7.45302
      1242         2       -2.00000       53.82027       12.90195        2.28408
      1243         2       -2.00000       53.82027       10.07276        1.42259
      1244         2       -2.00000       53.82027       10.04458        6.59153
      1245         2       -2.00000       53.82027        7.24355        0.56110
      1246         2       -2.00000       53.82027        7.21538        5.73004
      1247         2       -2.00000       53.82027        4.35799       10.03749
      1248         2       -2.00000       53.82027        4.38617        4.86855
      1249         2       -2.00000       55.09643        2.34251        1.42725
      1250         2       -2.00000       55.09643        2.31434        6.59619
      1251         2       -2.00000       55.09643       16.51672        0.56575
      1252         2       -2.00000       55.09643       16.48854        5.73469
      1253         2       -2.00000       55.09643       13.65933        4.87321
      1254         2       -2.00000       55.09643       13.63116       10.04215
      1255         2       -2.00000       55.09643       10.80195        9.18066
      1256         2       -2.00000       55.09643       10.83013        4.01172
      1257         2       -2.00000       55.09643        7.97276        8.31916
      1258         2       -2.00000       55.09643        8.00093        3.15022
      1259         2       -2.00000       55.09643        5.14355        7.45768
      1260         2       -2.00000       55.09643        5.17172        2.28873
      1261         2       -2.00000       56.36165        0.24426        8.31810
      1262         2       -2.00000       56.36165        0.27244        3.14916
      1263         2       -2.00000       56.36165       14.41845        7.45661
      1264         2       -2.00000       56.36165       14.44662        2.28767
      1265         2       -2.00000       56.36165       11.61743        1.42617
      1266         2       -2.00000       56.36165       11.58926        6.59511
      1267         2       -2.00000       56.36165        8.78822        0.56469
      1268         2       -2.00000       56.36165        8.76005        5.73363
      1269         2       -2.00000       56.36165        5.90266       10.04108
      1270         2       -2.00000       56.36165        5.93084        4.87214
      1271         2       -2.00000       56.36165        3.07347        9.17958
      1272         2       -2.00000       56.36165        3.10165        4.01064
      1273         2       -2.00000       57.65044        1.05652        0.57416
      1274         2       -2.00000       57.65044        1.02835        5.74310
      1275         2       -2.00000       57.65044       15.17436       10.05055
      1276         2       -2.00000       57.65044       15.20253        4.88161
      1277         2       -2.00000       57.65044       12.34515        9.18906
      1278         2       -2.00000       57.65044       12.37332        4.02012
      1279         2       -2.00000       57.65044        9.51596        8.32757
      1280         2       -2.00000       57.65044        9.54413        3.15863
      1281         2       -2.00000       57.65044        6.68675        7.46608
      1282         2       -2.00000       57.65044        6.71492        2.29714
      1283         2       -2.00000       57.65044        3.88571        1.43565
      1284         2       -2.00000       57.65044        3.85754        6.60459
      1285         2       -2.00000       58.89170        1.79001        8.31814
      1286         2       -2.00000       58.89170        1.81818        3.14920
      1287         2       -2.00000       58.89170       15.96419        7.45665
      1288         2       -2.00000       58.89170       15.99237        2.28771
      1289         2       -2.00000       58.89170       13.16318        1.42622
      1290         2       -2.00000       58.89170       13.13500        6.59517
      1291         2       -2.00000       58.89170       10.33397        0.56473
      1292         2       -2.00000       58.89170       10.30579        5.73367
      1293         2       -2.00000       58.89170        7.44841       10.04112
      1294         2       -2.00000       58.89170        7.47658        4.87218
      1295         2       -2.00000       58.89170        4.61921        9.17964
      1296         2       -2.00000       58.89170        4.64739        4.01070
      1297         2       -2.00000       60.22989       16.71655       10.06227
      1298         2       -2.00000       60.22989       16.74473        4.89333
      1299         2       -2.00000       60.22989       13.88734        9.20078
      1300         2       -2.00000       60.22989       13.91552        4.03184
      1301         2       -2.00000       60.22989       11.05815        8.33929
      1302         2       -2.00000       60.22989       11.08633        3.17035
      1303         2       -2.00000       60.22989        8.25712        2.30886
      1304         2       -2.00000       60.22989        8.22894        7.47780
      1305         2       -2.00000       60.22989        5.42791        1.44737
      1306         2       -2.00000       60.22989        5.39973        6.61631
      1307         2       -2.00000       60.22989        2.59872        0.58588
      1308         2       -2.00000       60.22989        2.57054        5.75482
      1309         2       -2.00000       61.39795        0.50481        7.46244
      1310         2       -2.00000       61.39795        0.53298        2.29350
      1311         2       -2.00000       61.39795       14.70717        1.43201
      1312         2       -2.00000       61.39795       14.67900        6.60096
      1313         2       -2.00000       61.39795       11.87796        0.57053
      1314         2       -2.00000       61.39795       11.84979        5.73947
      1315         2       -2.00000       61.39795        8.99242       10.04691
      1316         2       -2.00000       61.39795        9.02059        4.87797
      1317         2       -2.00000       61.39795        6.16321        9.18543
      1318         2       -2.00000       61.39795        6.19139        4.01648
      1319         2       -2.00000       61.39795        3.33400        8.32394
      1320         2       -2.00000       61.39795        3.36218        3.15500
      1321         2       -2.00000       62.88576        1.17545       10.33641
      1322         2       -2.00000       62.88576        1.20363        5.16747
      1323         2       -2.00000       62.88576       15.34964        9.47492
      1324         2       -2.00000       62.88576       15.37781        4.30598
      1325         2       -2.00000       62.88576       12.52043        8.61343
      1326         2       -2.00000       62.88576       12.54860        3.44449
      1327         2       -2.00000       62.88576        9.71941        2.58300
      1328         2       -2.00000       62.88576        9.69124        7.75194
      1329         2       -2.00000       62.88576        6.89020        1.72151
      1330         2       -2.00000       62.88576        6.86203        6.89045
      1331         2       -2.00000       62.88576        4.06099        0.86002
      1332         2       -2.00000       62.88576        4.03282        6.02896
      1333         2       -2.00000       65.22051        0.90328        1.07741
      1334         2       -2.00000       65.22051        0.87511        6.24636
      1335         2       -2.00000       65.22051       15.07747        0.21593
      1336         2       -2.00000       65.22051       12.19191        9.69232
      1337         2       -2.00000       65.22051       12.22008        4.52338
      1338         2       -2.00000       65.22051        9.39089        3.66188
      1339         2       -2.00000       65.22051        9.36272        8.83083
      1340         2       -2.00000       65.22051       15.04929        5.38487
      1341         2       -2.00000       65.22051        6.56168        2.80040
      1342         2       -2.00000       65.22051        6.53351        7.96934
      1343         2       -2.00000       65.22051        3.73247        1.93891
      1344         2       -2.00000       65.22051        3.70430        7.10785
      1345         2       -2.00000       66.14017        8.65664        0.99678
      1346         2       -2.00000       66.14017        0.11268        8.75019
      1347         2       -2.00000       66.14017       11.48585        1.85827
      1348         2       -2.00000       66.14017       14.28688        7.88870
      1349         2       -2.00000       66.14017       11.45767        7.02721
      1350         2       -2.00000       66.14017        8.62847        6.16572
      1351         2       -2.00000       66.14017        0.14086        3.58125
      1352         2       -2.00000       66.14017       14.31506        2.71976
      1353         2       -2.00000       66.14017        5.82745        0.13529
      1354         2       -2.00000       66.14017        5.79927        5.30423
      1355         2       -2.00000       66.14017        2.94189        9.61168
      1356         2       -2.00000       66.14017        2.97006        4.44274
      1357         2       -2.00000       67.64676        2.21140        1.85783
      1358         2       -2.00000       67.64676        2.18323        7.02677
      1359         2       -2.00000       67.64676        7.86980        3.58082
      1360         2       -2.00000       67.64676       10.67084        9.61124
      1361         2       -2.00000       67.64676        7.84163        8.74976
      1362         2       -2.00000       67.64676       10.69901        4.44230
      1363         2       -2.00000       67.64676       16.38559        0.99634
      1364         2       -2.00000       67.64676       13.55640        0.13486
      1365         2       -2.00000       67.64676       13.52822        5.30380
      1366         2       -2.00000       67.64676        5.04061        2.71933
      1367         2       -2.00000       67.64676        5.01244        7.88827
      1368         2       -2.00000       67.64676       16.35741        6.16529
      1369         2       -2.00000       68.81175        7.12513        0.95003
      1370         2       -2.00000       68.81175        1.41036        9.56493
      1371         2       -2.00000       68.81175        9.95432        1.81152
      1372         2       -2.00000       68.81175        7.09695        6.11897
      1373         2       -2.00000       68.81175        9.92614        6.98046
      1374         2       -2.00000       68.81175        1.43853        4.39599
      1375         2       -2.00000       68.81175       12.78353        2.67300
      1376         2       -2.00000       68.81175       12.75535        7.84195
      1377         2       -2.00000       68.81175        4.29592        0.08853
      1378         2       -2.00000       68.81175       15.58456        8.70344
      1379         2       -2.00000       68.81175        4.26774        5.25747
      1380         2       -2.00000       68.81175       15.61274        3.53450
      1381         2       -2.00000       70.14783        9.16430        4.40602
      1382         2       -2.00000       70.14783        6.33510        3.54453
      1383         2       -2.00000       70.14783        9.13612        9.57496
      1384         2       -2.00000       70.14783        6.30693        8.71347
      1385         2       -2.00000       70.14783       12.02168        0.09857
      1386         2       -2.00000       70.14783        0.67669        1.82155
      1387         2       -2.00000       70.14783        0.64851        6.99049
      1388         2       -2.00000       70.14783       11.99350        5.26751
      1389         2       -2.00000       70.14783       14.85089        0.96006
      1390         2       -2.00000       70.14783        3.50589        2.68304
      1391         2       -2.00000       70.14783        3.47772        7.85198
      1392         2       -2.00000       70.14783       14.82271        6.12900
      1393         2       -2.00000       71.38633        8.40906        1.80987
      1394         2       -2.00000       71.38633        8.38089        6.97881
      1395         2       -2.00000       71.38633        5.57985        0.94838
      1396         2       -2.00000       71.38633       11.23827        2.67136
      1397         2       -2.00000       71.38633        5.55168        6.11732
      1398         2       -2.00000       71.38633       16.86850        9.56329
      1399         2       -2.00000       71.38633       11.21009        7.84030
      1400         2       -2.00000       71.38633       14.03929        8.70179
      1401         2       -2.00000       71.38633        2.75066        0.08689
      1402         2       -2.00000       71.38633       16.89667        4.39434
      1403         2       -2.00000       71.38633       14.06746        3.53285
      1404         2       -2.00000       71.38633        2.72248        5.25583
      1405         2       -2.00000       72.67796       10.45065        5.25794
      1406         2       -2.00000       72.67796        7.62144        4.39645
      1407         2       -2.00000       72.67796        7.59327        9.56539
      1408         2       -2.00000       72.67796        1.96304        2.67347
      1409         2       -2.00000       72.67796       10.47883        0.08900
      1410         2       -2.00000       72.67796        1.93487        7.84241
      1411         2       -2.00000       72.67796        4.79225        3.53496
      1412         2       -2.00000       72.67796        4.76408        8.70390
      1413         2       -2.00000       72.67796       13.30804        0.95049
      1414         2       -2.00000       72.67796       16.13723        1.81198
      1415         2       -2.00000       72.67796       16.10905        6.98092
      1416         2       -2.00000       72.67796       13.27986        6.11943
      1417         2       -2.00000       73.94035        9.69341        2.66840
      1418         2       -2.00000       73.94035        9.66523        7.83735
      1419         2       -2.00000       73.94035        6.83602        6.97586
      1420         2       -2.00000       73.94035        6.86420        1.80692
      1421         2       -2.00000       73.94035        1.20580        0.08393
      1422         2       -2.00000       73.94035        4.03499        0.94542
      1423         2       -2.00000       73.94035       12.52260        3.52989
      1424         2       -2.00000       73.94035        1.17762        5.25287
      1425         2       -2.00000       73.94035        4.00681        6.11436
      1426         2       -2.00000       73.94035       15.32363        9.56033
      1427         2       -2.00000       73.94035       12.49442        8.69883
      1428         2       -2.00000       73.94035       15.35181        4.39139
      1429         2       -2.00000       75.21861        8.90678        5.25176
      1430         2       -2.00000       75.21861        8.93495        0.08282
      1431         2       -2.00000       75.21861        6.04939        9.55921
      1432         2       -2.00000       75.21861        6.07757        4.39027
      1433         2       -2.00000       75.21861        0.41917        2.66729
      1434         2       -2.00000       75.21861        0.39099        7.83623
      1435         2       -2.00000       75.21861       11.76414        0.94430
      1436         2       -2.00000       75.21861       14.59335        1.80580
      1437         2       -2.00000       75.21861       14.56518        6.97474
      1438         2       -2.00000       75.21861        3.24836        3.52877
      1439         2       -2.00000       75.21861        3.22018        8.69772
      1440         2       -2.00000       75.21861       11.73597        6.11324
      1441         2       -2.00000       76.48821        8.12075        7.83310
      1442         2       -2.00000       76.48821       13.80735        4.38714
      1443         2       -2.00000       76.48821       10.97814        3.52564
      1444         2       -2.00000       76.48821       16.63654        5.24863
      1445         2       -2.00000       76.48821       10.94996        8.69458
      1446         2       -2.00000       76.48821        8.14893        2.66416
      1447         2       -2.00000       76.48821       16.66471        0.07968
      1448         2       -2.00000       76.48821        5.29156        6.97161
      1449         2       -2.00000       76.48821        5.31974        1.80267
      1450         2       -2.00000       76.48821       13.77917        9.55608
      1451         2       -2.00000       76.48821        2.46235        6.11011
      1452         2       -2.00000       76.48821        2.49053        0.94117
      1453         2       -2.00000       77.76243       15.85020        7.83104
      1454         2       -2.00000       77.76243        4.50521        9.55402
      1455         2       -2.00000       77.76243        1.67601        8.69254
      1456         2       -2.00000       77.76243        7.39077        0.07763
      1457         2       -2.00000       77.76243       10.19180        6.10807
      1458         2       -2.00000       77.76243       13.02099        6.96955
      1459         2       -2.00000       77.76243       15.87838        2.66210
      1460         2       -2.00000       77.76243        4.53338        4.38508
      1461         2       -2.00000       77.76243        1.70419        3.52359
      1462         2       -2.00000       77.76243        7.36259        5.24657
      1463         2       -2.00000       77.76243       10.21998        0.93912
      1464         2       -2.00000       77.76243       13.04917        1.80061
      1465         2       -2.00000       79.03422       15.12037        0.07501
      1466         2       -2.00000       79.03422        6.57641        7.82842
      1467         2       -2.00000       79.03422        3.74722        6.96694
      1468         2       -2.00000       79.03422       12.23483        9.55141
      1469         2       -2.00000       79.03422       15.09220        5.24395
      1470         2       -2.00000       79.03422        6.60459        2.65948
      1471         2       -2.00000       79.03422        3.77539        1.79800
      1472         2       -2.00000       79.03422       12.26300        4.38247
      1473         2       -2.00000       79.03422        0.91801        6.10545
      1474         2       -2.00000       79.03422        9.40562        8.68992
      1475         2       -2.00000       79.03422        0.94618        0.93651
      1476         2       -2.00000       79.03422        9.43379        3.52098
      1477         2       -2.00000       80.30730        2.96095        9.54908
      1478         2       -2.00000       80.30730        0.13174        8.68759
      1479         2       -2.00000       80.30730        5.84651        0.07269
      1480         2       -2.00000       80.30730        8.64753        6.10312
      1481         2       -2.00000       80.30730       14.30595        7.82610
      1482         2       -2.00000       80.30730       11.47674        6.96461
      1483         2       -2.00000       80.30730        2.98913        4.38014
      1484         2       -2.00000       80.30730        0.15992        3.51865
      1485         2       -2.00000       80.30730        5.81834        5.24163
      1486         2       -2.00000       80.30730        8.67570        0.93418
      1487         2       -2.00000       80.30730       14.33412        2.65716
      1488         2       -2.00000       80.30730       11.50491        1.79567
