# Supplementary material for: Quantitative prediction of grain boundary thermal conductivities from local atomic environments
Source: Nat Commun. 2020 Apr 15;11:1854. doi: 10.1038/s41467-020-15619-9 (PMC7160158; doi:10.1038/s41467-020-15619-9)
Supplement: Supplementary file 4 — Supplementary Data 1 [file 41467_2020_15619_MOESM4_ESM.zip › MgO_GBs/sym_tilt/standard_pressure/112/s15_1-52.lmp]

LAMMPS data file

       800          atoms
         0          bonds
         0         angles
         0      dihedrals
         0      impropers
         2     atom types
         0     bond types
         0    angle types
         0 dihedral types
         0 improper types

      0.0000000     79.2579150 xlo xhi
      0.0000000      9.3999790 ylo yhi
      0.0000000     10.3408619 zlo zhi
      0.0000000      0.0000000      0.0048270 xy xz yz

Masses

1                24.30500 # Mg
2                15.99940 # O

Atoms

         1         1        2.00000        0.19814        0.82509        3.36113
         2         1        2.00000        0.19814        0.82751        8.53156
         3         1        2.00000        0.58262        7.40455        2.49932
         4         1        2.00000        0.58262        7.40697        7.66976
         5         1        2.00000        0.96703        4.58403        1.63752
         6         1        2.00000        0.96703        4.58645        6.80795
         7         1        2.00000        1.35151        1.76352        0.77572
         8         1        2.00000        1.35151        1.76593        5.94615
         9         1        2.00000        1.73599        8.34779       10.25477
        10         1        2.00000        1.73599        8.34538        5.08434
        11         1        2.00000        2.12047        5.52488        4.22254
        12         1        2.00000        2.12047        5.52730        9.39297
        13         1        2.00000        2.50495        2.70436        3.36073
        14         1        2.00000        2.50495        2.70678        8.53116
        15         1        2.00000        2.88943        9.28384        2.49894
        16         1        2.00000        2.88943        9.28626        7.66937
        17         1        2.00000        3.27391        6.46330        1.63712
        18         1        2.00000        3.27391        6.46571        6.80755
        19         1        2.00000        3.65831        3.64277        0.77534
        20         1        2.00000        3.65831        3.64518        5.94577
        21         1        2.00000        4.04279        0.82466        5.08394
        22         1        2.00000        4.04279        0.82707       10.25437
        23         1        2.00000        4.42735        7.40655        9.39258
        24         1        2.00000        4.42735        7.40413        4.22215
        25         1        2.00000        4.81175        4.58609        8.53078
        26         1        2.00000        4.81175        4.58367        3.36035
        27         1        2.00000        5.19631        1.76557        7.66897
        28         1        2.00000        5.19631        1.76315        2.49854
        29         1        2.00000        5.58055        8.34505        6.80721
        30         1        2.00000        5.58055        8.34263        1.63678
        31         1        2.00000        5.96511        5.52435        5.94533
        32         1        2.00000        5.96511        5.52194        0.77490
        33         1        2.00000        6.34959        2.70383        5.08359
        34         1        2.00000        6.34959        2.70625       10.25402
        35         1        2.00000        6.73423        9.28579        9.39212
        36         1        2.00000        6.73423        9.28338        4.22169
        37         1        2.00000        7.11887        6.46541        8.53039
        38         1        2.00000        7.11887        6.46300        3.35996
        39         1        2.00000        7.50303        3.64508        7.66862
        40         1        2.00000        7.50303        3.64266        2.49819
        41         1        2.00000        7.88751        0.82441        6.80680
        42         1        2.00000        7.88751        0.82199        1.63637
        43         1        2.00000        8.27120        7.40360        5.94513
        44         1        2.00000        8.27120        7.40119        0.77470
        45         1        2.00000        8.65647        4.58249        5.08305
        46         1        2.00000        8.65647        4.58491       10.25348
        47         1        2.00000        9.04135        1.76245        4.22132
        48         1        2.00000        9.04135        1.76487        9.39175
        49         1        2.00000        9.42638        8.34503        8.52976
        50         1        2.00000        9.42638        8.34262        3.35933
        51         1        2.00000        9.81062        5.52486        7.66818
        52         1        2.00000        9.81062        5.52245        2.49775
        53         1        2.00000       10.19328        2.70467        6.80679
        54         1        2.00000       10.19328        2.70226        1.63636
        55         1        2.00000       10.57737        9.28199        5.94479
        56         1        2.00000       10.57737        9.27958        0.77435
        57         1        2.00000       10.96074        6.46115        5.08308
        58         1        2.00000       10.96074        6.46357       10.25351
        59         1        2.00000       11.34981        3.64265        9.39081
        60         1        2.00000       11.34981        3.64024        4.22037
        61         1        2.00000       11.73627        0.82386        8.52978
        62         1        2.00000       11.73627        0.82144        3.35935
        63         1        2.00000       12.11996        7.40654        7.66493
        64         1        2.00000       12.11996        7.40413        2.49450
        65         1        2.00000       12.50111        4.58820        6.80875
        66         1        2.00000       12.50111        4.58578        1.63832
        67         1        2.00000       12.87402        1.75819        5.94697
        68         1        2.00000       12.87402        1.75578        0.77654
        69         1        2.00000       13.26801        8.33820       10.24989
        70         1        2.00000       13.26801        8.33579        5.07946
        71         1        2.00000       13.65115        5.52926        9.39511
        72         1        2.00000       13.65115        5.52685        4.22468
        73         1        2.00000       14.05124        2.69301        8.52919
        74         1        2.00000       14.05124        2.69060        3.35876
        75         1        2.00000       14.44626        9.27775        7.65834
        76         1        2.00000       14.44626        9.27534        2.48791
        77         1        2.00000       14.81838        6.49492        6.80629
        78         1        2.00000       14.81838        6.49250        1.63586
        79         1        2.00000       15.14944        3.63094        5.94709
        80         1        2.00000       15.14944        3.62853        0.77666
        81         1        2.00000       15.55231        0.78985        5.10496
        82         1        2.00000       15.55231        0.79226       10.27539
        83         1        2.00000       15.98600        7.43260        4.21597
        84         1        2.00000       15.98600        7.43502        9.38640
        85         1        2.00000       16.32127        4.60794        8.54956
        86         1        2.00000       16.32127        4.60553        3.37912
        87         1        2.00000       16.78730        1.67055        7.67678
        88         1        2.00000       16.78730        1.66813        2.50635
        89         1        2.00000       17.32174        8.34953        6.85126
        90         1        2.00000       17.32174        8.34712        1.68082
        91         1        2.00000       17.40163        5.56232        5.92997
        92         1        2.00000       17.40163        5.55991        0.75954
        93         1        2.00000       17.80735        2.68041       10.32608
        94         1        2.00000       17.80735        2.67800        5.15565
        95         1        2.00000       18.24390        9.33420        4.30809
        96         1        2.00000       18.24390        9.33661        9.47852
        97         1        2.00000       18.76986        6.51337        8.85565
        98         1        2.00000       18.76986        6.51095        3.68521
        99         1        2.00000       18.91966        3.56278        7.97016
       100         1        2.00000       18.91966        3.56036        2.79973
       101         1        2.00000       20.72111        8.26277        7.97016
       102         1        2.00000       20.72111        8.26035        2.79973
       103         1        2.00000       20.87083        1.81338        8.85565
       104         1        2.00000       20.87083        1.81096        3.68521
       105         1        2.00000       21.39686        4.63662        9.47852
       106         1        2.00000       21.39686        4.63421        4.30809
       107         1        2.00000       21.83334        7.38040       10.32608
       108         1        2.00000       21.83334        7.37799        5.15565
       109         1        2.00000       22.23906        0.86233        5.92997
       110         1        2.00000       22.23906        0.85992        0.75954
       111         1        2.00000       22.31903        3.64954        6.85126
       112         1        2.00000       22.31903        3.64713        1.68082
       113         1        2.00000       22.85346        6.37054        7.67678
       114         1        2.00000       22.85346        6.36812        2.50635
       115         1        2.00000       23.31942        9.30793        8.54956
       116         1        2.00000       23.31942        9.30552        3.37912
       117         1        2.00000       23.65476        2.73503        9.38640
       118         1        2.00000       23.65476        2.73261        4.21597
       119         1        2.00000       24.08846        5.49225       10.27539
       120         1        2.00000       24.08846        5.48984        5.10496
       121         1        2.00000       24.49133        8.33093        5.94709
       122         1        2.00000       24.49133        8.32852        0.77666
       123         1        2.00000       24.82231        1.79492        6.80629
       124         1        2.00000       24.82231        1.79250        1.63586
       125         1        2.00000       25.19443        4.57776        7.65834
       126         1        2.00000       25.19443        4.57535        2.48791
       127         1        2.00000       25.58945        7.39300        8.52919
       128         1        2.00000       25.58945        7.39059        3.35876
       129         1        2.00000       25.98954        0.82927        9.39511
       130         1        2.00000       25.98954        0.82686        4.22468
       131         1        2.00000       26.37275        3.63821       10.24989
       132         1        2.00000       26.37275        3.63580        5.07946
       133         1        2.00000       26.76675        6.45818        5.94697
       134         1        2.00000       26.76675        6.45577        0.77654
       135         1        2.00000       27.13965        9.28819        6.80875
       136         1        2.00000       27.13965        9.28577        1.63832
       137         1        2.00000       27.52073        2.70655        7.66493
       138         1        2.00000       27.52073        2.70414        2.49450
       139         1        2.00000       27.90449        5.52385        8.52978
       140         1        2.00000       27.90449        5.52143        3.35935
       141         1        2.00000       28.29087        8.34264        9.39081
       142         1        2.00000       28.29087        8.34023        4.22037
       143         1        2.00000       28.68003        1.76358       10.25351
       144         1        2.00000       28.68003        1.76117        5.08308
       145         1        2.00000       29.06340        4.58200        5.94479
       146         1        2.00000       29.06340        4.57959        0.77435
       147         1        2.00000       29.44749        7.40466        6.80679
       148         1        2.00000       29.44749        7.40225        1.63636
       149         1        2.00000       29.83014        0.82487        7.66818
       150         1        2.00000       29.83014        0.82246        2.49775
       151         1        2.00000       30.21439        3.64504        8.52976
       152         1        2.00000       30.21439        3.64263        3.35933
       153         1        2.00000       30.59942        6.46486        9.39175
       154         1        2.00000       30.59942        6.46244        4.22132
       155         1        2.00000       30.98430        9.28490       10.25348
       156         1        2.00000       30.98430        9.28248        5.08305
       157         1        2.00000       31.36957        2.70361        5.94513
       158         1        2.00000       31.36957        2.70120        0.77470
       159         1        2.00000       31.75326        5.52440        6.80680
       160         1        2.00000       31.75326        5.52198        1.63637
       161         1        2.00000       32.13774        8.34506        7.66862
       162         1        2.00000       32.13774        8.34265        2.49819
       163         1        2.00000       32.52190        1.76543        8.53039
       164         1        2.00000       32.52190        1.76301        3.35996
       165         1        2.00000       32.90654        4.58580        9.39212
       166         1        2.00000       32.90654        4.58339        4.22169
       167         1        2.00000       33.29118        7.40624       10.25402
       168         1        2.00000       33.29118        7.40382        5.08359
       169         1        2.00000       33.67566        0.82436        5.94533
       170         1        2.00000       33.67566        0.82195        0.77490
       171         1        2.00000       34.06014        3.64506        6.80721
       172         1        2.00000       34.06014        3.64264        1.63678
       173         1        2.00000       34.44446        6.46556        7.66897
       174         1        2.00000       34.44446        6.46314        2.49854
       175         1        2.00000       34.82894        9.28608        8.53078
       176         1        2.00000       34.82894        9.28366        3.36035
       177         1        2.00000       35.21342        2.70656        9.39258
       178         1        2.00000       35.21342        2.70415        4.22215
       179         1        2.00000       35.59790        5.52464        5.08394
       180         1        2.00000       35.59790        5.52706       10.25437
       181         1        2.00000       35.98246        8.34517        5.94577
       182         1        2.00000       35.98246        8.34276        0.77534
       183         1        2.00000       36.36686        1.76572        6.80755
       184         1        2.00000       36.36686        1.76331        1.63712
       185         1        2.00000       36.75134        4.58627        7.66937
       186         1        2.00000       36.75134        4.58385        2.49894
       187         1        2.00000       37.13582        7.40677        8.53116
       188         1        2.00000       37.13582        7.40435        3.36073
       189         1        2.00000       37.52030        0.82731        9.39297
       190         1        2.00000       37.52030        0.82489        4.22254
       191         1        2.00000       37.90470        3.64539        5.08434
       192         1        2.00000       37.90470        3.64781       10.25477
       193         1        2.00000       38.28918        6.46592        5.94615
       194         1        2.00000       38.28918        6.46351        0.77572
       195         1        2.00000       38.67366        9.28644        6.80795
       196         1        2.00000       38.67366        9.28402        1.63752
       197         1        2.00000       39.05814        2.70698        7.66976
       198         1        2.00000       39.05814        2.70456        2.49932
       199         1        2.00000       39.44262        5.52749        8.53156
       200         1        2.00000       39.44262        5.52508        3.36113
       201         1        2.00000       39.82710        8.34800        9.39336
       202         1        2.00000       39.82710        8.34559        4.22293
       203         1        2.00000       40.21158        1.76613        5.08474
       204         1        2.00000       40.21158        1.76854       10.25517
       205         1        2.00000       40.59598        4.58665        5.94653
       206         1        2.00000       40.59598        4.58423        0.77610
       207         1        2.00000       40.98046        7.40717        6.80834
       208         1        2.00000       40.98046        7.40476        1.63791
       209         1        2.00000       41.36494        0.82771        7.67015
       210         1        2.00000       41.36494        0.82530        2.49972
       211         1        2.00000       41.74942        3.64822        8.53196
       212         1        2.00000       41.74942        3.64581        3.36152
       213         1        2.00000       42.13390        6.46874        9.39375
       214         1        2.00000       42.13390        6.46633        4.22332
       215         1        2.00000       42.51838        9.28683        5.08512
       216         1        2.00000       42.51838        9.28924       10.25555
       217         1        2.00000       42.90286        2.70738        5.94694
       218         1        2.00000       42.90286        2.70497        0.77651
       219         1        2.00000       43.28727        5.52791        6.80872
       220         1        2.00000       43.28727        5.52550        1.63829
       221         1        2.00000       43.67175        8.34604        2.50012
       222         1        2.00000       43.67175        8.34845        7.67055
       223         1        2.00000       44.05630        1.76897        8.53234
       224         1        2.00000       44.05630        1.76656        3.36191
       225         1        2.00000       44.44071        4.58942        9.39415
       226         1        2.00000       44.44071        4.58701        4.22371
       227         1        2.00000       44.82526        7.40994       10.25595
       228         1        2.00000       44.82526        7.40753        5.08552
       229         1        2.00000       45.20951        0.82564        0.77685
       230         1        2.00000       45.20951        0.82806        5.94728
       231         1        2.00000       45.59407        3.64634        1.63872
       232         1        2.00000       45.59407        3.64875        6.80915
       233         1        2.00000       45.97855        6.46686        2.50047
       234         1        2.00000       45.97855        6.46927        7.67090
       235         1        2.00000       46.36319        9.28970        8.53280
       236         1        2.00000       46.36319        9.28728        3.36237
       237         1        2.00000       46.74782        2.71009        9.39453
       238         1        2.00000       46.74782        2.70768        4.22410
       239         1        2.00000       47.13199        5.53043       10.25630
       240         1        2.00000       47.13199        5.52802        5.08587
       241         1        2.00000       47.51647        8.34628        0.77726
       242         1        2.00000       47.51647        8.34869        5.94769
       243         1        2.00000       47.90015        1.76708        1.63893
       244         1        2.00000       47.90015        1.76949        6.80936
       245         1        2.00000       48.28543        4.58819        2.50101
       246         1        2.00000       48.28543        4.59060        7.67144
       247         1        2.00000       48.67030        7.41065        8.53318
       248         1        2.00000       48.67030        7.40824        3.36274
       249         1        2.00000       49.05534        0.83047        9.39516
       250         1        2.00000       49.05534        0.82806        4.22473
       251         1        2.00000       49.43958        3.65065       10.25673
       252         1        2.00000       49.43958        3.64824        5.08630
       253         1        2.00000       49.82224        6.46602        0.77727
       254         1        2.00000       49.82224        6.46843        5.94770
       255         1        2.00000       50.20632        9.28868        1.63927
       256         1        2.00000       50.20632        9.29109        6.80971
       257         1        2.00000       50.58969        2.70954        2.50098
       258         1        2.00000       50.58969        2.71195        7.67141
       259         1        2.00000       50.97877        5.53286        8.53412
       260         1        2.00000       50.97877        5.53045        3.36369
       261         1        2.00000       51.36523        8.35166        9.39514
       262         1        2.00000       51.36523        8.34925        4.22471
       263         1        2.00000       51.74892        1.76897       10.25999
       264         1        2.00000       51.74892        1.76655        5.08956
       265         1        2.00000       52.13007        4.58249        0.77531
       266         1        2.00000       52.13007        4.58491        5.94574
       267         1        2.00000       52.50298        7.41249        1.63709
       268         1        2.00000       52.50298        7.41490        6.80752
       269         1        2.00000       52.89697        0.83490        2.50460
       270         1        2.00000       52.89697        0.83731        7.67503
       271         1        2.00000       53.28010        3.64626        8.52982
       272         1        2.00000       53.28010        3.64384        3.35938
       273         1        2.00000       53.68020        6.48249        9.39573
       274         1        2.00000       53.68020        6.48008        4.22530
       275         1        2.00000       54.07522        9.29773       10.26658
       276         1        2.00000       54.07522        9.29532        5.09615
       277         1        2.00000       54.44733        2.67578        0.77777
       278         1        2.00000       54.44733        2.67819        5.94820
       279         1        2.00000       54.77839        5.53975        1.63697
       280         1        2.00000       54.77839        5.54216        6.80740
       281         1        2.00000       55.18126        8.38083        2.47910
       282         1        2.00000       55.18126        8.38325        7.64953
       283         1        2.00000       55.61496        1.74049        8.53852
       284         1        2.00000       55.61496        1.73808        3.36809
       285         1        2.00000       55.95022        4.56757        9.37537
       286         1        2.00000       55.95022        4.56515        4.20494
       287         1        2.00000       56.41626        7.50497       10.24814
       288         1        2.00000       56.41626        7.50256        5.07770
       289         1        2.00000       56.95070        0.82116        0.73281
       290         1        2.00000       56.95070        0.82357        5.90324
       291         1        2.00000       57.03059        3.60836        1.65408
       292         1        2.00000       57.03059        3.61078        6.82451
       293         1        2.00000       57.43631        6.49269        2.42841
       294         1        2.00000       57.43631        6.49511        7.59884
       295         1        2.00000       57.87286        9.23888        8.44641
       296         1        2.00000       57.87286        9.23646        3.27597
       297         1        2.00000       58.39882        2.66215        9.06927
       298         1        2.00000       58.39882        2.65974        3.89884
       299         1        2.00000       58.54861        5.61273        9.95477
       300         1        2.00000       58.54861        5.61032        4.78433
       301         1        2.00000       60.35007        0.91274        9.95477
       302         1        2.00000       60.35007        0.91033        4.78433
       303         1        2.00000       60.49979        7.36214        9.06927
       304         1        2.00000       60.49979        7.35973        3.89884
       305         1        2.00000       61.02582        4.53889        8.44641
       306         1        2.00000       61.02582        4.53647        3.27597
       307         1        2.00000       61.46229        1.79512        7.59884
       308         1        2.00000       61.46229        1.79270        2.42841
       309         1        2.00000       61.86802        8.30835        1.65408
       310         1        2.00000       61.86802        8.31076        6.82451
       311         1        2.00000       61.94799        5.52356        5.90324
       312         1        2.00000       61.94799        5.52115        0.73281
       313         1        2.00000       62.48242        2.80498       10.24814
       314         1        2.00000       62.48242        2.80257        5.07770
       315         1        2.00000       62.94838        9.26756        9.37537
       316         1        2.00000       62.94838        9.26514        4.20494
       317         1        2.00000       63.28372        6.44048        8.53852
       318         1        2.00000       63.28372        6.43807        3.36809
       319         1        2.00000       63.71742        3.68326        7.64953
       320         1        2.00000       63.71742        3.68084        2.47910
       321         1        2.00000       64.12029        0.83976        1.63697
       322         1        2.00000       64.12029        0.84217        6.80740
       323         1        2.00000       64.45127        7.37818        5.94820
       324         1        2.00000       64.45127        7.37577        0.77777
       325         1        2.00000       64.82338        4.59774       10.26658
       326         1        2.00000       64.82338        4.59533        5.09615
       327         1        2.00000       65.21841        1.78250        9.39573
       328         1        2.00000       65.21841        1.78009        4.22530
       329         1        2.00000       65.61850        8.34625        8.52982
       330         1        2.00000       65.61850        8.34383        3.35938
       331         1        2.00000       66.00171        5.53730        7.67503
       332         1        2.00000       66.00171        5.53489        2.50460
       333         1        2.00000       66.39570        2.71491        6.80752
       334         1        2.00000       66.39570        2.71250        1.63709
       335         1        2.00000       66.76861        9.28490        5.94574
       336         1        2.00000       66.76861        9.28248        0.77531
       337         1        2.00000       67.14968        6.46654        5.08956
       338         1        2.00000       67.14968        6.46896       10.25999
       339         1        2.00000       67.53345        3.65167        9.39514
       340         1        2.00000       67.53345        3.64926        4.22471
       341         1        2.00000       67.91983        0.83287        8.53412
       342         1        2.00000       67.91983        0.83046        3.36369
       343         1        2.00000       68.30899        7.41194        7.67141
       344         1        2.00000       68.30899        7.40953        2.50098
       345         1        2.00000       68.69236        4.59110        6.80971
       346         1        2.00000       68.69236        4.58869        1.63927
       347         1        2.00000       69.07644        1.76844        5.94770
       348         1        2.00000       69.07644        1.76603        0.77727
       349         1        2.00000       69.45910        8.34823        5.08630
       350         1        2.00000       69.45910        8.35064       10.25673
       351         1        2.00000       69.84334        5.52805        4.22473
       352         1        2.00000       69.84334        5.53046        9.39516
       353         1        2.00000       70.22838        2.71066        8.53318
       354         1        2.00000       70.22838        2.70825        3.36274
       355         1        2.00000       70.61325        9.29059        7.67144
       356         1        2.00000       70.61325        9.28818        2.50101
       357         1        2.00000       70.99853        6.46948        6.80936
       358         1        2.00000       70.99853        6.46707        1.63893
       359         1        2.00000       71.38221        3.64870        5.94769
       360         1        2.00000       71.38221        3.64629        0.77726
       361         1        2.00000       71.76669        0.82803        5.08587
       362         1        2.00000       71.76669        0.83044       10.25630
       363         1        2.00000       72.15086        7.40767        4.22410
       364         1        2.00000       72.15086        7.41008        9.39453
       365         1        2.00000       72.53550        4.58729        3.36237
       366         1        2.00000       72.53550        4.58971        8.53280
       367         1        2.00000       72.92014        1.76928        7.67090
       368         1        2.00000       72.92014        1.76687        2.50047
       369         1        2.00000       73.30462        8.34874        6.80915
       370         1        2.00000       73.30462        8.34633        1.63872
       371         1        2.00000       73.68910        5.52805        5.94728
       372         1        2.00000       73.68910        5.52563        0.77685
       373         1        2.00000       74.07342        2.70754        5.08552
       374         1        2.00000       74.07342        2.70995       10.25595
       375         1        2.00000       74.45790        9.28700        4.22371
       376         1        2.00000       74.45790        9.28941        9.39415
       377         1        2.00000       74.84238        6.46655        3.36191
       378         1        2.00000       74.84238        6.46896        8.53234
       379         1        2.00000       75.22686        3.64605        2.50012
       380         1        2.00000       75.22686        3.64846        7.67055
       381         1        2.00000       75.61142        0.82551        1.63829
       382         1        2.00000       75.61142        0.82792        6.80872
       383         1        2.00000       75.99582        7.40496        0.77651
       384         1        2.00000       75.99582        7.40737        5.94694
       385         1        2.00000       76.38030        4.58925       10.25555
       386         1        2.00000       76.38030        4.58684        5.08512
       387         1        2.00000       76.76478        1.76634        4.22332
       388         1        2.00000       76.76478        1.76875        9.39375
       389         1        2.00000       77.14926        8.34580        3.36152
       390         1        2.00000       77.14926        8.34821        8.53195
       391         1        2.00000       77.53366        5.52529        2.49972
       392         1        2.00000       77.53366        5.52770        7.67015
       393         1        2.00000       77.91814        2.70477        1.63791
       394         1        2.00000       77.91814        2.70719        6.80834
       395         1        2.00000       78.30262        9.28422        0.77610
       396         1        2.00000       78.30262        9.28664        5.94653
       397         1        2.00000       78.68710        6.46853       10.25517
       398         1        2.00000       78.68710        6.46612        5.08474
       399         1        2.00000       79.07158        3.64560        4.22293
       400         1        2.00000       79.07158        3.64801        9.39336
       401         2       -2.00000        0.19814        5.52508        3.36113
       402         2       -2.00000        0.19814        5.52749        8.53156
       403         2       -2.00000        0.58262        2.70456        2.49932
       404         2       -2.00000        0.58262        2.70698        7.66976
       405         2       -2.00000        0.96703        9.28402        1.63753
       406         2       -2.00000        0.96703        9.28644        6.80796
       407         2       -2.00000        1.35151        6.46351        0.77571
       408         2       -2.00000        1.35151        6.46592        5.94614
       409         2       -2.00000        1.73599        3.64781       10.25477
       410         2       -2.00000        1.73599        3.64539        5.08434
       411         2       -2.00000        2.12047        0.82488        4.22254
       412         2       -2.00000        2.12047        0.82730        9.39297
       413         2       -2.00000        2.50495        7.40435        3.36073
       414         2       -2.00000        2.50495        7.40677        8.53116
       415         2       -2.00000        2.88943        4.58385        2.49894
       416         2       -2.00000        2.88943        4.58627        7.66937
       417         2       -2.00000        3.27391        1.76331        1.63712
       418         2       -2.00000        3.27391        1.76572        6.80755
       419         2       -2.00000        3.65831        8.34276        0.77534
       420         2       -2.00000        3.65831        8.34517        5.94577
       421         2       -2.00000        4.04279        5.52705       10.25437
       422         2       -2.00000        4.04279        5.52464        5.08394
       423         2       -2.00000        4.42735        2.70656        9.39257
       424         2       -2.00000        4.42735        2.70415        4.22214
       425         2       -2.00000        4.81175        9.28366        3.36035
       426         2       -2.00000        4.81175        9.28608        8.53078
       427         2       -2.00000        5.19631        6.46555        7.66896
       428         2       -2.00000        5.19631        6.46313        2.49853
       429         2       -2.00000        5.58055        3.64506        6.80720
       430         2       -2.00000        5.58055        3.64264        1.63677
       431         2       -2.00000        5.96511        0.82438        5.94535
       432         2       -2.00000        5.96511        0.82197        0.77492
       433         2       -2.00000        6.34959        7.40381        5.08359
       434         2       -2.00000        6.34959        7.40623       10.25402
       435         2       -2.00000        6.73423        4.58338        4.22168
       436         2       -2.00000        6.73423        4.58579        9.39211
       437         2       -2.00000        7.11887        1.76545        8.53039
       438         2       -2.00000        7.11887        1.76304        3.35996
       439         2       -2.00000        7.50303        8.34505        7.66861
       440         2       -2.00000        7.50303        8.34263        2.49818
       441         2       -2.00000        7.88751        5.52437        6.80678
       442         2       -2.00000        7.88751        5.52195        1.63635
       443         2       -2.00000        8.27120        2.70367        5.94515
       444         2       -2.00000        8.27120        2.70126        0.77472
       445         2       -2.00000        8.65639        9.28492       10.25350
       446         2       -2.00000        8.65639        9.28250        5.08307
       447         2       -2.00000        9.04127        6.46479        9.39173
       448         2       -2.00000        9.04127        6.46238        4.22129
       449         2       -2.00000        9.42638        3.64509        8.52978
       450         2       -2.00000        9.42638        3.64268        3.35935
       451         2       -2.00000        9.81054        0.82489        7.66817
       452         2       -2.00000        9.81054        0.82248        2.49774
       453         2       -2.00000       10.19328        7.40458        6.80671
       454         2       -2.00000       10.19328        7.40217        1.63628
       455         2       -2.00000       10.57752        4.58200        5.94483
       456         2       -2.00000       10.57752        4.57959        0.77440
       457         2       -2.00000       10.96074        1.76124        5.08317
       458         2       -2.00000       10.96074        1.76365       10.25361
       459         2       -2.00000       11.34950        8.34259        9.39068
       460         2       -2.00000       11.34950        8.34017        4.22025
       461         2       -2.00000       11.73635        5.52389        8.52987
       462         2       -2.00000       11.73635        5.52148        3.35944
       463         2       -2.00000       12.12012        2.70651        7.66502
       464         2       -2.00000       12.12012        2.70410        2.49459
       465         2       -2.00000       12.50080        9.28824        6.80856
       466         2       -2.00000       12.50080        9.28583        1.63813
       467         2       -2.00000       12.87418        6.45817        5.94681
       468         2       -2.00000       12.87418        6.45576        0.77638
       469         2       -2.00000       13.26849        3.63800       10.25018
       470         2       -2.00000       13.26849        3.63559        5.07975
       471         2       -2.00000       13.65067        0.82923        9.39496
       472         2       -2.00000       13.65067        0.82682        4.22453
       473         2       -2.00000       14.05124        7.39318        8.52906
       474         2       -2.00000       14.05124        7.39077        3.35863
       475         2       -2.00000       14.44642        4.57759        7.65859
       476         2       -2.00000       14.44642        4.57517        2.48816
       477         2       -2.00000       14.81869        1.79527        6.80679
       478         2       -2.00000       14.81869        1.79286        1.63636
       479         2       -2.00000       15.14833        8.33126        5.94696
       480         2       -2.00000       15.14833        8.32885        0.77653
       481         2       -2.00000       15.55270        5.48874        5.10609
       482         2       -2.00000       15.55270        5.49115       10.27652
       483         2       -2.00000       15.98616        2.73473        9.38600
       484         2       -2.00000       15.98616        2.73231        4.21557
       485         2       -2.00000       16.32166        9.30892        8.54902
       486         2       -2.00000       16.32166        9.30650        3.37859
       487         2       -2.00000       16.78754        6.36911        7.67687
       488         2       -2.00000       16.78754        6.36669        2.50644
       489         2       -2.00000       17.32475        3.65215        6.84883
       490         2       -2.00000       17.32475        3.64973        1.67839
       491         2       -2.00000       17.39854        0.86456        5.92599
       492         2       -2.00000       17.39854        0.86214        0.75556
       493         2       -2.00000       17.80236        7.37783       10.32742
       494         2       -2.00000       17.80236        7.37541        5.15699
       495         2       -2.00000       18.23962        4.63455        9.47326
       496         2       -2.00000       18.23962        4.63214        4.30283
       497         2       -2.00000       18.77176        1.81757        8.85418
       498         2       -2.00000       18.77176        1.81515        3.68375
       499         2       -2.00000       18.91149        8.25902        7.98068
       500         2       -2.00000       18.91149        8.25661        2.81025
       501         2       -2.00000       20.72927        3.55903        7.98068
       502         2       -2.00000       20.72927        3.55662        2.81025
       503         2       -2.00000       20.86901        6.51514        3.68375
       504         2       -2.00000       20.86901        6.51756        8.85418
       505         2       -2.00000       21.40106        9.33454        9.47326
       506         2       -2.00000       21.40106        9.33213        4.30283
       507         2       -2.00000       21.83841        2.67784       10.32742
       508         2       -2.00000       21.83841        2.67542        5.15699
       509         2       -2.00000       22.24215        5.56455        5.92599
       510         2       -2.00000       22.24215        5.56213        0.75556
       511         2       -2.00000       22.31602        8.35214        6.84883
       512         2       -2.00000       22.31602        8.34972        1.67839
       513         2       -2.00000       22.85323        1.66912        7.67687
       514         2       -2.00000       22.85323        1.66671        2.50644
       515         2       -2.00000       23.31911        4.60893        8.54902
       516         2       -2.00000       23.31911        4.60651        3.37859
       517         2       -2.00000       23.65452        7.43472        9.38600
       518         2       -2.00000       23.65452        7.43230        4.21557
       519         2       -2.00000       24.08799        0.79116       10.27652
       520         2       -2.00000       24.08799        0.78875        5.10609
       521         2       -2.00000       24.49244        3.63127        5.94696
       522         2       -2.00000       24.49244        3.62886        0.77653
       523         2       -2.00000       24.82207        6.49526        6.80679
       524         2       -2.00000       24.82207        6.49285        1.63636
       525         2       -2.00000       25.19427        9.27758        7.65859
       526         2       -2.00000       25.19427        9.27516        2.48816
       527         2       -2.00000       25.58953        2.69319        8.52906
       528         2       -2.00000       25.58953        2.69078        3.35863
       529         2       -2.00000       25.99010        5.52922        9.39496
       530         2       -2.00000       25.99010        5.52681        4.22453
       531         2       -2.00000       26.37228        8.33799       10.25018
       532         2       -2.00000       26.37228        8.33557        5.07975
       533         2       -2.00000       26.76659        1.75818        5.94681
       534         2       -2.00000       26.76659        1.75577        0.77638
       535         2       -2.00000       27.13997        4.58825        6.80856
       536         2       -2.00000       27.13997        4.58584        1.63813
       537         2       -2.00000       27.52065        7.40650        7.66502
       538         2       -2.00000       27.52065        7.40409        2.49459
       539         2       -2.00000       27.90433        0.82390        8.52987
       540         2       -2.00000       27.90433        0.82149        3.35944
       541         2       -2.00000       28.29119        3.64260        9.39068
       542         2       -2.00000       28.29119        3.64018        4.22025
       543         2       -2.00000       28.68003        6.46364       10.25361
       544         2       -2.00000       28.68003        6.46123        5.08317
       545         2       -2.00000       29.06316        9.28199        5.94483
       546         2       -2.00000       29.06316        9.27958        0.77440
       547         2       -2.00000       29.44749        2.70459        6.80671
       548         2       -2.00000       29.44749        2.70218        1.63628
       549         2       -2.00000       29.83022        5.52488        7.66817
       550         2       -2.00000       29.83022        5.52247        2.49774
       551         2       -2.00000       30.21431        8.34508        8.52978
       552         2       -2.00000       30.21431        8.34267        3.35935
       553         2       -2.00000       30.59950        1.76480        9.39173
       554         2       -2.00000       30.59950        1.76239        4.22129
       555         2       -2.00000       30.98438        4.58493       10.25350
       556         2       -2.00000       30.98438        4.58251        5.08307
       557         2       -2.00000       31.36957        7.40366        5.94515
       558         2       -2.00000       31.36957        7.40125        0.77472
       559         2       -2.00000       31.75318        0.82438        6.80678
       560         2       -2.00000       31.75318        0.82196        1.63635
       561         2       -2.00000       32.13774        3.64506        7.66861
       562         2       -2.00000       32.13774        3.64264        2.49818
       563         2       -2.00000       32.52190        6.46544        8.53039
       564         2       -2.00000       32.52190        6.46303        3.35996
       565         2       -2.00000       32.90654        9.28578        9.39211
       566         2       -2.00000       32.90654        9.28337        4.22168
       567         2       -2.00000       33.29118        2.70624       10.25402
       568         2       -2.00000       33.29118        2.70382        5.08359
       569         2       -2.00000       33.67566        5.52437        5.94535
       570         2       -2.00000       33.67566        5.52196        0.77492
       571         2       -2.00000       34.06014        8.34505        6.80720
       572         2       -2.00000       34.06014        8.34263        1.63677
       573         2       -2.00000       34.44446        1.76556        7.66896
       574         2       -2.00000       34.44446        1.76315        2.49853
       575         2       -2.00000       34.82894        4.58609        8.53078
       576         2       -2.00000       34.82894        4.58367        3.36035
       577         2       -2.00000       35.21342        7.40655        9.39257
       578         2       -2.00000       35.21342        7.40413        4.22214
       579         2       -2.00000       35.59790        0.82465        5.08394
       580         2       -2.00000       35.59790        0.82706       10.25437
       581         2       -2.00000       35.98246        3.64518        5.94577
       582         2       -2.00000       35.98246        3.64277        0.77534
       583         2       -2.00000       36.36686        6.46571        6.80755
       584         2       -2.00000       36.36686        6.46330        1.63712
       585         2       -2.00000       36.75134        9.28626        7.66937
       586         2       -2.00000       36.75134        9.28384        2.49894
       587         2       -2.00000       37.13574        2.70678        8.53116
       588         2       -2.00000       37.13574        2.70436        3.36073
       589         2       -2.00000       37.52030        5.52729        9.39297
       590         2       -2.00000       37.52030        5.52487        4.22254
       591         2       -2.00000       37.90470        8.34538        5.08434
       592         2       -2.00000       37.90470        8.34779       10.25477
       593         2       -2.00000       38.28918        1.76593        5.94614
       594         2       -2.00000       38.28918        1.76352        0.77571
       595         2       -2.00000       38.67366        4.58645        6.80796
       596         2       -2.00000       38.67366        4.58403        1.63753
       597         2       -2.00000       39.05814        7.40697        7.66976
       598         2       -2.00000       39.05814        7.40455        2.49932
       599         2       -2.00000       39.44262        0.82751        8.53156
       600         2       -2.00000       39.44262        0.82509        3.36113
       601         2       -2.00000       39.82710        3.64801        9.39336
       602         2       -2.00000       39.82710        3.64560        4.22293
       603         2       -2.00000       40.21158        6.46612        5.08474
       604         2       -2.00000       40.21158        6.46853       10.25517
       605         2       -2.00000       40.59598        9.28664        5.94653
       606         2       -2.00000       40.59598        9.28422        0.77610
       607         2       -2.00000       40.98046        2.70719        6.80834
       608         2       -2.00000       40.98046        2.70477        1.63791
       609         2       -2.00000       41.36494        5.52770        7.67015
       610         2       -2.00000       41.36494        5.52529        2.49972
       611         2       -2.00000       41.74942        8.34821        8.53195
       612         2       -2.00000       41.74942        8.34580        3.36151
       613         2       -2.00000       42.13390        1.76875        9.39375
       614         2       -2.00000       42.13390        1.76634        4.22332
       615         2       -2.00000       42.51838        4.58684        5.08512
       616         2       -2.00000       42.51838        4.58925       10.25555
       617         2       -2.00000       42.90286        7.40737        5.94694
       618         2       -2.00000       42.90286        7.40496        0.77651
       619         2       -2.00000       43.28727        0.82792        6.80872
       620         2       -2.00000       43.28727        0.82551        1.63829
       621         2       -2.00000       43.67175        3.64605        2.50012
       622         2       -2.00000       43.67175        3.64846        7.67055
       623         2       -2.00000       44.05630        6.46896        8.53234
       624         2       -2.00000       44.05630        6.46655        3.36191
       625         2       -2.00000       44.44071        9.28941        9.39415
       626         2       -2.00000       44.44071        9.28700        4.22371
       627         2       -2.00000       44.82526        2.70996       10.25596
       628         2       -2.00000       44.82526        2.70755        5.08553
       629         2       -2.00000       45.20951        5.52562        0.77685
       630         2       -2.00000       45.20951        5.52804        5.94728
       631         2       -2.00000       45.59407        8.34631        1.63871
       632         2       -2.00000       45.59407        8.34872        6.80914
       633         2       -2.00000       45.97855        1.76688        2.50047
       634         2       -2.00000       45.97855        1.76929        7.67090
       635         2       -2.00000       46.36319        4.58973        8.53281
       636         2       -2.00000       46.36319        4.58731        3.36238
       637         2       -2.00000       46.74782        7.41006        9.39453
       638         2       -2.00000       46.74782        7.40764        4.22410
       639         2       -2.00000       47.13199        0.83047       10.25631
       640         2       -2.00000       47.13199        0.82806        5.08588
       641         2       -2.00000       47.51647        3.64632        0.77728
       642         2       -2.00000       47.51647        3.64874        5.94771
       643         2       -2.00000       47.90015        6.46702        1.63891
       644         2       -2.00000       47.90015        6.46943        6.80934
       645         2       -2.00000       48.28535        9.28817        2.50099
       646         2       -2.00000       48.28535        9.29058        7.67142
       647         2       -2.00000       48.67022        2.71072        8.53320
       648         2       -2.00000       48.67022        2.70830        3.36277
       649         2       -2.00000       49.05534        5.53043        9.39514
       650         2       -2.00000       49.05534        5.52801        4.22471
       651         2       -2.00000       49.43950        8.35062       10.25675
       652         2       -2.00000       49.43950        8.34820        5.08632
       653         2       -2.00000       49.82224        1.76610        0.77735
       654         2       -2.00000       49.82224        1.76852        5.94778
       655         2       -2.00000       50.20648        4.58868        1.63922
       656         2       -2.00000       50.20648        4.59109        6.80965
       657         2       -2.00000       50.58969        7.40945        2.50089
       658         2       -2.00000       50.58969        7.41186        7.67132
       659         2       -2.00000       50.97845        0.83292        8.53423
       660         2       -2.00000       50.97845        0.83051        3.36380
       661         2       -2.00000       51.36531        3.65161        9.39506
       662         2       -2.00000       51.36531        3.64920        4.22462
       663         2       -2.00000       51.74908        6.46899       10.25989
       664         2       -2.00000       51.74908        6.46658        5.08946
       665         2       -2.00000       52.12975        9.28243        0.77550
       666         2       -2.00000       52.12975        9.28484        5.94593
       667         2       -2.00000       52.50314        2.71251        1.63725
       668         2       -2.00000       52.50314        2.71492        6.80768
       669         2       -2.00000       52.89745        5.53511        2.50430
       670         2       -2.00000       52.89745        5.53752        7.67473
       671         2       -2.00000       53.27963        8.34628        8.52996
       672         2       -2.00000       53.27963        8.34386        3.35953
       673         2       -2.00000       53.68020        1.78233        9.39586
       674         2       -2.00000       53.68020        1.77991        4.22543
       675         2       -2.00000       54.07538        4.59793       10.26632
       676         2       -2.00000       54.07538        4.59552        5.09589
       677         2       -2.00000       54.44765        7.37541        0.77727
       678         2       -2.00000       54.44765        7.37782        5.94770
       679         2       -2.00000       54.77729        0.83943        1.63710
       680         2       -2.00000       54.77729        0.84184        6.80753
       681         2       -2.00000       55.18166        3.68194        2.47797
       682         2       -2.00000       55.18166        3.68436        7.64840
       683         2       -2.00000       55.61512        6.44079        8.53893
       684         2       -2.00000       55.61512        6.43838        3.36849
       685         2       -2.00000       55.95062        9.26658        9.37590
       686         2       -2.00000       55.95062        9.26417        4.20547
       687         2       -2.00000       56.41650        2.80640       10.24805
       688         2       -2.00000       56.41650        2.80399        5.07762
       689         2       -2.00000       56.95371        5.51854        0.73524
       690         2       -2.00000       56.95371        5.52095        5.90567
       691         2       -2.00000       57.02750        8.30613        1.65807
       692         2       -2.00000       57.02750        8.30855        6.82851
       693         2       -2.00000       57.43132        1.79527        2.42707
       694         2       -2.00000       57.43132        1.79768        7.59750
       695         2       -2.00000       57.86858        4.54096        8.45166
       696         2       -2.00000       57.86858        4.53854        3.28123
       697         2       -2.00000       58.40072        7.35794        9.07075
       698         2       -2.00000       58.40072        7.35553        3.90031
       699         2       -2.00000       58.54045        0.91649        9.94424
       700         2       -2.00000       58.54045        0.91407        4.77381
       701         2       -2.00000       60.35823        5.61648        9.94424
       702         2       -2.00000       60.35823        5.61406        4.77381
       703         2       -2.00000       60.49796        2.65795        9.07075
       704         2       -2.00000       60.49796        2.65554        3.90031
       705         2       -2.00000       61.03002        9.24095        8.45166
       706         2       -2.00000       61.03002        9.23853        3.28123
       707         2       -2.00000       61.46737        6.49767        7.59750
       708         2       -2.00000       61.46737        6.49526        2.42707
       709         2       -2.00000       61.87111        3.60856        6.82851
       710         2       -2.00000       61.87111        3.60615        1.65807
       711         2       -2.00000       61.94497        0.82096        5.90567
       712         2       -2.00000       61.94497        0.81855        0.73524
       713         2       -2.00000       62.48218        7.50639       10.24805
       714         2       -2.00000       62.48218        7.50398        5.07762
       715         2       -2.00000       62.94806        4.56659        9.37590
       716         2       -2.00000       62.94806        4.56418        4.20547
       717         2       -2.00000       63.28348        1.74080        8.53893
       718         2       -2.00000       63.28348        1.73839        3.36849
       719         2       -2.00000       63.71694        8.38435        7.64840
       720         2       -2.00000       63.71694        8.38193        2.47797
       721         2       -2.00000       64.12140        5.53942        1.63710
       722         2       -2.00000       64.12140        5.54183        6.80753
       723         2       -2.00000       64.45103        2.67542        0.77727
       724         2       -2.00000       64.45103        2.67783        5.94770
       725         2       -2.00000       64.82323        9.29551        5.09589
       726         2       -2.00000       64.82323        9.29792       10.26632
       727         2       -2.00000       65.21848        6.48232        9.39586
       728         2       -2.00000       65.21848        6.47990        4.22543
       729         2       -2.00000       65.61905        3.64629        8.52996
       730         2       -2.00000       65.61905        3.64387        3.35953
       731         2       -2.00000       66.00124        0.83753        7.67473
       732         2       -2.00000       66.00124        0.83512        2.50430
       733         2       -2.00000       66.39554        7.41491        6.80768
       734         2       -2.00000       66.39554        7.41250        1.63725
       735         2       -2.00000       66.76893        4.58485        5.94593
       736         2       -2.00000       66.76893        4.58244        0.77550
       737         2       -2.00000       67.14960        1.76659        5.08946
       738         2       -2.00000       67.14960        1.76901       10.25989
       739         2       -2.00000       67.53329        8.35160        9.39506
       740         2       -2.00000       67.53329        8.34919        4.22462
       741         2       -2.00000       67.92015        5.53050        3.36380
       742         2       -2.00000       67.92015        5.53291        8.53423
       743         2       -2.00000       68.30899        2.71187        7.67132
       744         2       -2.00000       68.30899        2.70946        2.50089
       745         2       -2.00000       68.69212        9.29108        6.80965
       746         2       -2.00000       68.69212        9.28867        1.63922
       747         2       -2.00000       69.07644        6.46850        5.94778
       748         2       -2.00000       69.07644        6.46609        0.77735
       749         2       -2.00000       69.45918        3.65063       10.25675
       750         2       -2.00000       69.45918        3.64821        5.08632
       751         2       -2.00000       69.84326        0.82802        4.22471
       752         2       -2.00000       69.84326        0.83044        9.39514
       753         2       -2.00000       70.22846        7.41071        8.53320
       754         2       -2.00000       70.22846        7.40829        3.36277
       755         2       -2.00000       70.61333        4.58818        2.50099
       756         2       -2.00000       70.61333        4.59059        7.67142
       757         2       -2.00000       70.99853        1.76944        6.80934
       758         2       -2.00000       70.99853        1.76703        1.63891
       759         2       -2.00000       71.38214        8.34873        5.94771
       760         2       -2.00000       71.38214        8.34631        0.77728
       761         2       -2.00000       71.76669        5.52805        5.08588
       762         2       -2.00000       71.76669        5.53046       10.25631
       763         2       -2.00000       72.15086        2.70765        4.22410
       764         2       -2.00000       72.15086        2.71007        9.39453
       765         2       -2.00000       72.53550        9.28971        8.53281
       766         2       -2.00000       72.53550        9.28730        3.36238
       767         2       -2.00000       72.92014        6.46928        7.67090
       768         2       -2.00000       72.92014        6.46687        2.50047
       769         2       -2.00000       73.30462        3.64873        6.80914
       770         2       -2.00000       73.30462        3.64632        1.63871
       771         2       -2.00000       73.68910        0.82805        5.94728
       772         2       -2.00000       73.68910        0.82563        0.77685
       773         2       -2.00000       74.07342        7.40754        5.08553
       774         2       -2.00000       74.07342        7.40995       10.25596
       775         2       -2.00000       74.45790        4.58942        9.39415
       776         2       -2.00000       74.45790        4.58701        4.22371
       777         2       -2.00000       74.84238        1.76897        8.53234
       778         2       -2.00000       74.84238        1.76656        3.36191
       779         2       -2.00000       75.22686        8.34604        2.50012
       780         2       -2.00000       75.22686        8.34845        7.67055
       781         2       -2.00000       75.61142        5.52550        1.63829
       782         2       -2.00000       75.61142        5.52791        6.80872
       783         2       -2.00000       75.99582        2.70497        0.77651
       784         2       -2.00000       75.99582        2.70738        5.94694
       785         2       -2.00000       76.38030        9.28924       10.25555
       786         2       -2.00000       76.38030        9.28683        5.08512
       787         2       -2.00000       76.76470        6.46633        4.22332
       788         2       -2.00000       76.76470        6.46874        9.39375
       789         2       -2.00000       77.14926        3.64581        3.36151
       790         2       -2.00000       77.14926        3.64822        8.53195
       791         2       -2.00000       77.53366        0.82530        2.49972
       792         2       -2.00000       77.53366        0.82771        7.67015
       793         2       -2.00000       77.91814        7.40476        1.63791
       794         2       -2.00000       77.91814        7.40717        6.80834
       795         2       -2.00000       78.30262        4.58423        0.77610
       796         2       -2.00000       78.30262        4.58665        5.94653
       797         2       -2.00000       78.68710        1.76854       10.25517
       798         2       -2.00000       78.68710        1.76613        5.08474
       799         2       -2.00000       79.07158        8.34559        4.22293
       800         2       -2.00000       79.07158        8.34800        9.39336
