# Supplementary material for: Quantitative prediction of grain boundary thermal conductivities from local atomic environments
Source: Nat Commun. 2020 Apr 15;11:1854. doi: 10.1038/s41467-020-15619-9 (PMC7160158; doi:10.1038/s41467-020-15619-9)
Supplement: Supplementary file 4 — Supplementary Data 1 [file 41467_2020_15619_MOESM4_ESM.zip › MgO_GBs/sym_tilt/standard_pressure/112/s165_-4_-10_7.lmp]

LAMMPS data file

      1936          atoms
         0          bonds
         0         angles
         0      dihedrals
         0      impropers
         2     atom types
         0     bond types
         0    angle types
         0 dihedral types
         0 improper types

      0.0000000     80.3491440 xlo xhi
      0.0000000     22.0728160 ylo yhi
      0.0000000     10.3262557 zlo zhi
      0.0000000      0.0000000      0.0925003 xy xz yz

Masses

1                24.30500 # Mg
2                15.99940 # O

Atoms

         1         1        2.00000        0.08276       19.16425        1.38669
         2         1        2.00000        0.08276       19.21050        6.54981
         3         1        2.00000        0.24691        4.92531        2.24740
         4         1        2.00000        0.24691        4.97156        7.41052
         5         1        2.00000        0.41066       12.75891        3.10782
         6         1        2.00000        0.41066       12.80516        8.27095
         7         1        2.00000        0.57482       20.59255        3.96803
         8         1        2.00000        0.57482       20.63880        9.13119
         9         1        2.00000        0.73873        6.35372        4.82857
        10         1        2.00000        0.73873        6.39997        9.99170
        11         1        2.00000        0.90280       14.18719        5.68917
        12         1        2.00000        0.90280       14.14092        0.52604
        13         1        2.00000        1.06688       21.97458        1.38635
        14         1        2.00000        1.06688       22.02083        6.54947
        15         1        2.00000        1.23055        7.73581        2.24663
        16         1        2.00000        1.23055        7.78206        7.40976
        17         1        2.00000        1.39486       15.56919        3.10731
        18         1        2.00000        1.39486       15.61547        8.27044
        19         1        2.00000        1.55885        1.33005        3.96779
        20         1        2.00000        1.55885        1.37630        9.13092
        21         1        2.00000        1.72252        9.16413        4.82791
        22         1        2.00000        1.72252        9.21038        9.99103
        23         1        2.00000        1.88684       16.99752        5.68855
        24         1        2.00000        1.88684       16.95127        0.52543
        25         1        2.00000        2.05083        2.71212        1.38604
        26         1        2.00000        2.05083        2.75837        6.54917
        27         1        2.00000        2.21458       10.54618        2.24613
        28         1        2.00000        2.21458       10.59243        7.40925
        29         1        2.00000        2.37882       18.37957        3.10664
        30         1        2.00000        2.37882       18.42584        8.26977
        31         1        2.00000        2.54273        4.14049        3.96736
        32         1        2.00000        2.54273        4.18674        9.13049
        33         1        2.00000        2.70672       11.97440        4.82757
        34         1        2.00000        2.70672       12.02065        9.99069
        35         1        2.00000        2.87079       19.80789        5.68788
        36         1        2.00000        2.87079       19.76164        0.52475
        37         1        2.00000        3.03455        5.52260        1.38543
        38         1        2.00000        3.03455        5.56885        6.54856
        39         1        2.00000        3.19886       13.35634        2.24589
        40         1        2.00000        3.19886       13.40259        7.40903
        41         1        2.00000        3.36285       21.18994        3.10607
        42         1        2.00000        3.36285       21.23621        8.26920
        43         1        2.00000        3.52636        6.95106        3.96656
        44         1        2.00000        3.52636        6.99731        9.12969
        45         1        2.00000        3.69092       14.78455        4.82731
        46         1        2.00000        3.69092       14.83080        9.99044
        47         1        2.00000        3.85491        0.54540        5.68752
        48         1        2.00000        3.85491        0.49915        0.52439
        49         1        2.00000        4.01826        8.37951        6.54768
        50         1        2.00000        4.01826        8.33326        1.38455
        51         1        2.00000        4.18282       16.16649        2.24550
        52         1        2.00000        4.18282       16.21274        7.40863
        53         1        2.00000        4.34681        1.97361        8.26906
        54         1        2.00000        4.34681        1.92736        3.10593
        55         1        2.00000        4.51048        9.76169        3.96575
        56         1        2.00000        4.51048        9.80794        9.12887
        57         1        2.00000        4.67471       17.59481        4.82662
        58         1        2.00000        4.67471       17.64106        9.98974
        59         1        2.00000        4.83871        3.30937        0.52424
        60         1        2.00000        4.83871        3.35562        5.68737
        61         1        2.00000        5.00286       11.18999        6.54718
        62         1        2.00000        5.00286       11.14374        1.38405
        63         1        2.00000        5.16661       18.97692        2.24457
        64         1        2.00000        5.16661       19.02320        7.40769
        65         1        2.00000        5.33036        4.73772        3.10560
        66         1        2.00000        5.33036        4.78397        8.26873
        67         1        2.00000        5.49508       12.57185        3.96574
        68         1        2.00000        5.49508       12.61810        9.12886
        69         1        2.00000        5.65867       20.45156        9.98878
        70         1        2.00000        5.65867       20.40531        4.82566
        71         1        2.00000        5.82194        6.16619        5.68661
        72         1        2.00000        5.82194        6.11994        0.52348
        73         1        2.00000        5.98722       13.99984        6.54742
        74         1        2.00000        5.98722       13.95359        1.38430
        75         1        2.00000        6.15105       21.78741        2.24389
        76         1        2.00000        6.15105       21.83366        7.40701
        77         1        2.00000        6.31376        7.54866        3.10429
        78         1        2.00000        6.31376        7.59491        8.26743
        79         1        2.00000        6.47919       15.38165        3.96577
        80         1        2.00000        6.47919       15.42790        9.12890
        81         1        2.00000        6.64327        1.14272        4.82567
        82         1        2.00000        6.64327        1.18897        9.98879
        83         1        2.00000        6.80573        8.97733        5.68520
        84         1        2.00000        6.80573        8.93108        0.52207
        85         1        2.00000        6.97045       16.76354        1.38383
        86         1        2.00000        6.97045       16.80979        6.54696
        87         1        2.00000        7.13492        2.52440        2.24450
        88         1        2.00000        7.13492        2.57065        7.40763
        89         1        2.00000        7.29868       10.35962        3.10322
        90         1        2.00000        7.29868       10.40587        8.26634
        91         1        2.00000        7.46227       18.19206        3.96439
        92         1        2.00000        7.46227       18.23831        9.12752
        93         1        2.00000        7.62666        3.95259        4.82602
        94         1        2.00000        7.62666        3.99884        9.98914
        95         1        2.00000        7.79186       11.78779        5.68517
        96         1        2.00000        7.79186       11.74154        0.52203
        97         1        2.00000        7.95400       19.57446        1.38198
        98         1        2.00000        7.95400       19.62071        6.54511
        99         1        2.00000        8.11743        5.33479        2.24408
       100         1        2.00000        8.11743        5.38104        7.40721
       101         1        2.00000        8.28424       13.16906        3.10456
       102         1        2.00000        8.28424       13.21531        8.26769
       103         1        2.00000        8.44654       21.00295        3.96287
       104         1        2.00000        8.44654       21.04920        9.12599
       105         1        2.00000        8.60829        6.76366        4.82430
       106         1        2.00000        8.60829        6.80991        9.98743
       107         1        2.00000        8.77589       14.59651        5.68662
       108         1        2.00000        8.77589       14.55026        0.52349
       109         1        2.00000        8.94013        0.31217        1.38155
       110         1        2.00000        8.94013        0.35842        6.54468
       111         1        2.00000        9.10042        8.14696        2.24110
       112         1        2.00000        9.10042        8.19321        7.40422
       113         1        2.00000        9.26739       15.97831        3.10462
       114         1        2.00000        9.26739       16.02456        8.26775
       115         1        2.00000        9.43275        1.73989        3.96445
       116         1        2.00000        9.43275        1.78614        9.12757
       117         1        2.00000        9.59280        9.57602        4.82190
       118         1        2.00000        9.59280        9.62227        9.98502
       119         1        2.00000        9.75672       17.40650        5.68523
       120         1        2.00000        9.75672       17.36025        0.52211
       121         1        2.00000        9.92312        3.16692        6.54759
       122         1        2.00000        9.92312        3.12067        1.38446
       123         1        2.00000       10.08840       10.95823        2.24038
       124         1        2.00000       10.08840       11.00448        7.40351
       125         1        2.00000       10.24869       18.78947        3.10094
       126         1        2.00000       10.24869       18.83572        8.26407
       127         1        2.00000       10.41413        4.54884        3.96530
       128         1        2.00000       10.41413        4.59509        9.12843
       129         1        2.00000       10.58359       12.38562        4.82401
       130         1        2.00000       10.58359       12.43187        9.98714
       131         1        2.00000       10.74059       20.17260        0.51816
       132         1        2.00000       10.74059       20.21885        5.68129
       133         1        2.00000       10.90233        5.97801        6.54558
       134         1        2.00000       10.90233        5.93176        1.38245
       135         1        2.00000       11.07492       13.76530        2.24549
       136         1        2.00000       11.07492       13.81155        7.40861
       137         1        2.00000       11.23506       21.60118        3.09943
       138         1        2.00000       11.23506       21.64743        8.26255
       139         1        2.00000       11.39126        7.36191        3.96013
       140         1        2.00000       11.39126        7.40816        9.12326
       141         1        2.00000       11.56409       15.19170        4.82715
       142         1        2.00000       11.56409       15.23795        9.99028
       143         1        2.00000       11.73234        0.91019        0.51956
       144         1        2.00000       11.73234        0.95644        5.68268
       145         1        2.00000       11.88629        8.79373        6.53848
       146         1        2.00000       11.88629        8.74748        1.37535
       147         1        2.00000       12.05494       16.57420        2.24333
       148         1        2.00000       12.05494       16.62045        7.40646
       149         1        2.00000       12.22601        2.33631        3.10604
       150         1        2.00000       12.22601        2.38256        8.26917
       151         1        2.00000       12.38044       10.17653        3.95844
       152         1        2.00000       12.38044       10.22278        9.12156
       153         1        2.00000       12.53808       18.00261        4.82205
       154         1        2.00000       12.53808       18.04886        9.98518
       155         1        2.00000       12.71019        3.76023        5.69081
       156         1        2.00000       12.71019        3.71398        0.52768
       157         1        2.00000       12.88382       11.55747        1.37848
       158         1        2.00000       12.88382       11.60372        6.54161
       159         1        2.00000       13.03271       19.38771        2.23371
       160         1        2.00000       13.03271       19.43396        7.39684
       161         1        2.00000       13.19895        5.14318        3.10417
       162         1        2.00000       13.19895        5.18943        8.26729
       163         1        2.00000       13.38295       12.98280        3.96652
       164         1        2.00000       13.38295       13.02906        9.12965
       165         1        2.00000       13.52662       20.82001        4.81710
       166         1        2.00000       13.52662       20.86626        9.98022
       167         1        2.00000       13.67920        6.57698        5.68062
       168         1        2.00000       13.67920        6.53073        0.51749
       169         1        2.00000       13.86682       14.35866        1.39006
       170         1        2.00000       13.86682       14.40491        6.55319
       171         1        2.00000       14.02599        0.12827        2.23567
       172         1        2.00000       14.02599        0.17452        7.39879
       173         1        2.00000       14.16547        7.96398        3.09013
       174         1        2.00000       14.16547        8.01023        8.25326
       175         1        2.00000       14.34875       15.78188        3.96884
       176         1        2.00000       14.34875       15.82813        9.13197
       177         1        2.00000       14.53837        1.55404        4.82527
       178         1        2.00000       14.53837        1.60029        9.98840
       179         1        2.00000       14.67706        9.35544        0.50906
       180         1        2.00000       14.67706        9.40169        5.67219
       181         1        2.00000       14.83984       17.17008        1.37587
       182         1        2.00000       14.83984       17.21633        6.53900
       183         1        2.00000       15.02923        2.92722        2.25365
       184         1        2.00000       15.02923        2.97347        7.41678
       185         1        2.00000       15.17225       10.77825        3.10084
       186         1        2.00000       15.17225       10.82450        8.26397
       187         1        2.00000       15.30249       18.60203        3.95621
       188         1        2.00000       15.30249       18.64828        9.11933
       189         1        2.00000       15.48617        4.39010       10.00387
       190         1        2.00000       15.48617        4.34385        4.84074
       191         1        2.00000       15.69741       12.15378        0.52213
       192         1        2.00000       15.69741       12.20003        5.68525
       193         1        2.00000       15.81480       19.99075        1.36490
       194         1        2.00000       15.81480       20.03700        6.52803
       195         1        2.00000       15.96795        5.74072        2.22795
       196         1        2.00000       15.96795        5.78697        7.39108
       197         1        2.00000       16.19774       13.57452        3.10547
       198         1        2.00000       16.19774       13.62077        8.26859
       199         1        2.00000       16.31377       21.43026        3.95313
       200         1        2.00000       16.31377       21.47651        9.11626
       201         1        2.00000       16.43220        7.19257        4.80624
       202         1        2.00000       16.43220        7.23882        9.96937
       203         1        2.00000       16.65903       14.93893        0.54770
       204         1        2.00000       16.65903       14.98518        5.71083
       205         1        2.00000       16.83869        0.72375        1.38758
       206         1        2.00000       16.83869        0.77000        6.55071
       207         1        2.00000       16.93334        8.58033        2.22836
       208         1        2.00000       16.93334        8.62658        7.39149
       209         1        2.00000       17.10545       16.38553        3.10463
       210         1        2.00000       17.10545       16.43178        8.26776
       211         1        2.00000       17.38458        2.14068        3.96592
       212         1        2.00000       17.38458        2.18693        9.12905
       213         1        2.00000       17.50470       10.01460        4.80884
       214         1        2.00000       17.50470       10.06085        9.97197
       215         1        2.00000       17.61816       17.76912        0.48237
       216         1        2.00000       17.61816       17.81537        5.64550
       217         1        2.00000       17.85133        3.49542        1.41360
       218         1        2.00000       17.85133        3.54167        6.57673
       219         1        2.00000       17.97836       11.35380        2.26972
       220         1        2.00000       17.97836       11.40005        7.43285
       221         1        2.00000       18.03348       19.21273        3.11219
       222         1        2.00000       18.03348       19.25898        8.27532
       223         1        2.00000       18.17907        4.95407        3.98219
       224         1        2.00000       18.17907        5.00032        9.14531
       225         1        2.00000       18.53116       12.79147        4.79373
       226         1        2.00000       18.53116       12.83772        9.95685
       227         1        2.00000       18.59231       20.57652        0.45562
       228         1        2.00000       18.59231       20.62277        5.61874
       229         1        2.00000       18.68736        6.40176        1.31899
       230         1        2.00000       18.68736        6.44801        6.48212
       231         1        2.00000       19.07296       14.21951        2.33178
       232         1        2.00000       19.07296       14.26576        7.49491
       233         1        2.00000       19.17356       22.05785        3.14617
       234         1        2.00000       19.17356       22.10410        8.30930
       235         1        2.00000       19.19573        7.85408        3.99683
       236         1        2.00000       19.19573        7.90033        9.15996
       237         1        2.00000       19.40440       15.57691        4.86301
       238         1        2.00000       19.40440       15.62316       10.02613
       239         1        2.00000       19.66047        1.22664        0.52075
       240         1        2.00000       19.66047        1.27289        5.68388
       241         1        2.00000       19.72869        9.10883        1.35961
       242         1        2.00000       19.72869        9.15508        6.52273
       243         1        2.00000       19.75199       17.02127        2.21001
       244         1        2.00000       19.75199       17.06752        7.37314
       245         1        2.00000       20.35437        2.87501        3.36396
       246         1        2.00000       20.35437        2.92126        8.52709
       247         1        2.00000       20.51129       18.55655        4.95786
       248         1        2.00000       20.51129       18.60280       10.12099
       249         1        2.00000       20.53411       10.72796        4.14707
       250         1        2.00000       20.53411       10.77421        9.31019
       251         1        2.00000       20.54712        4.45587        5.72291
       252         1        2.00000       20.54712        4.40962        0.55979
       253         1        2.00000       20.61309       12.05922        1.41239
       254         1        2.00000       20.61309       12.10547        6.57552
       255         1        2.00000       20.66805       19.80781        2.29099
       256         1        2.00000       20.66805       19.85406        7.45412
       257         1        2.00000       20.70252        5.65514        3.12457
       258         1        2.00000       20.70252        5.70139        8.28770
       259         1        2.00000       21.79334       15.20084        1.60641
       260         1        2.00000       21.79334       15.24709        6.76954
       261         1        2.00000       21.93909       16.34120        4.23462
       262         1        2.00000       21.93909       16.38745        9.39775
       263         1        2.00000       21.97959        8.49177        3.49512
       264         1        2.00000       21.97959        8.53802        8.65825
       265         1        2.00000       22.03037        0.62789        2.72134
       266         1        2.00000       22.03037        0.67414        7.88447
       267         1        2.00000       22.04194        7.17561        0.94187
       268         1        2.00000       22.04194        7.22186        6.10500
       269         1        2.00000       22.14414       21.38428        0.22710
       270         1        2.00000       22.14414       21.43053        5.39022
       271         1        2.00000       22.64641       13.31358        4.40455
       272         1        2.00000       22.64641       13.35983        9.56768
       273         1        2.00000       23.16233        5.36443        3.28317
       274         1        2.00000       23.16233        5.41068        8.44630
       275         1        2.00000       23.24027       19.56205        2.51574
       276         1        2.00000       23.24027       19.60830        7.67887
       277         1        2.00000       23.24589        3.99274        0.78984
       278         1        2.00000       23.24589        4.03899        5.95297
       279         1        2.00000       23.28068       11.66618        1.69396
       280         1        2.00000       23.28068       11.71243        6.85709
       281         1        2.00000       23.40940       18.40258        5.16137
       282         1        2.00000       23.40940       18.44883       10.32450
       283         1        2.00000       23.52438       10.48218        4.35828
       284         1        2.00000       23.52438       10.52843        9.52141
       285         1        2.00000       23.83879        2.52596        3.37229
       286         1        2.00000       23.83879        2.57221        8.53541
       287         1        2.00000       24.14355       16.76028        2.37451
       288         1        2.00000       24.14355       16.80653        7.53764
       289         1        2.00000       24.21185        1.17664        0.79624
       290         1        2.00000       24.21185        1.22289        5.95936
       291         1        2.00000       24.27420        8.89493        1.57757
       292         1        2.00000       24.27420        8.94118        6.74070
       293         1        2.00000       24.58162       15.41868        5.04174
       294         1        2.00000       24.58162       15.46493       10.20487
       295         1        2.00000       24.70913        7.58964        4.19269
       296         1        2.00000       24.70913        7.63589        9.35581
       297         1        2.00000       24.80724       21.80299        3.38736
       298         1        2.00000       24.80724       21.84924        8.55049
       299         1        2.00000       24.89369       13.99392        2.45186
       300         1        2.00000       24.89369       14.04017        7.61498
       301         1        2.00000       25.18480        6.12456        1.50489
       302         1        2.00000       25.18480        6.17081        6.66801
       303         1        2.00000       25.30106       20.43179        0.71159
       304         1        2.00000       25.30106       20.47804        5.87472
       305         1        2.00000       25.46907       12.61044        5.05830
       306         1        2.00000       25.46907       12.65669       10.22142
       307         1        2.00000       25.72715        4.74027        4.18447
       308         1        2.00000       25.72715        4.78652        9.34760
       309         1        2.00000       25.88335       19.03528        8.49562
       310         1        2.00000       25.88335       18.98903        3.33249
       311         1        2.00000       25.99592       11.16567        2.48966
       312         1        2.00000       25.99592       11.21192        7.65279
       313         1        2.00000       26.12183        3.31987        1.59765
       314         1        2.00000       26.12183        3.36612        6.76078
       315         1        2.00000       26.31812       17.59239        0.70007
       316         1        2.00000       26.31812       17.63864        5.86320
       317         1        2.00000       26.46363        9.79009        5.03151
       318         1        2.00000       26.46363        9.83634       10.19464
       319         1        2.00000       26.61421        1.92755        4.19364
       320         1        2.00000       26.61421        1.97380        9.35676
       321         1        2.00000       26.84192       16.18135        3.30341
       322         1        2.00000       26.84192       16.22760        8.46654
       323         1        2.00000       27.00302        8.35083        2.45198
       324         1        2.00000       27.00302        8.39708        7.61511
       325         1        2.00000       27.10024        0.52228        1.60860
       326         1        2.00000       27.10024        0.56853        6.77173
       327         1        2.00000       27.30625       14.75118        0.75190
       328         1        2.00000       27.30625       14.79743        5.91502
       329         1        2.00000       27.49363        6.97242        5.03055
       330         1        2.00000       27.49363        7.01867       10.19368
       331         1        2.00000       27.62612       21.21390        4.18173
       332         1        2.00000       27.62612       21.26015        9.34486
       333         1        2.00000       27.76400       13.38200        3.31883
       334         1        2.00000       27.76400       13.42825        8.48196
       335         1        2.00000       27.96014        5.53828        2.44580
       336         1        2.00000       27.96014        5.58453        7.60893
       337         1        2.00000       28.11569       19.79129        1.58838
       338         1        2.00000       28.11569       19.83755        6.75151
       339         1        2.00000       28.27173       11.94624        0.74072
       340         1        2.00000       28.27173       11.99249        5.90385
       341         1        2.00000       28.46393        4.14886        5.04475
       342         1        2.00000       28.46393        4.19511       10.20788
       343         1        2.00000       28.63780       18.40255        4.17437
       344         1        2.00000       28.63780       18.44880        9.33750
       345         1        2.00000       28.78034       10.56917        3.31872
       346         1        2.00000       28.78034       10.61542        8.48185
       347         1        2.00000       28.92400        2.72621        2.46410
       348         1        2.00000       28.92400        2.77246        7.62723
       349         1        2.00000       29.10841       16.97646        1.59062
       350         1        2.00000       29.10841       17.02271        6.75374
       351         1        2.00000       29.27143        9.14089        0.73245
       352         1        2.00000       29.27143        9.18714        5.89558
       353         1        2.00000       29.41855        1.34624        5.04419
       354         1        2.00000       29.41855        1.39249       10.20732
       355         1        2.00000       29.60239       15.58620        4.18027
       356         1        2.00000       29.60239       15.63245        9.34340
       357         1        2.00000       29.77546        7.80070        8.47520
       358         1        2.00000       29.77546        7.75445        3.31207
       359         1        2.00000       29.91616       21.99567        2.45697
       360         1        2.00000       29.91616       22.04192        7.62010
       361         1        2.00000       30.08770       14.15862        1.60332
       362         1        2.00000       30.08770       14.20487        6.76644
       363         1        2.00000       30.26286        6.37112        5.89935
       364         1        2.00000       30.26286        6.32487        0.73622
       365         1        2.00000       30.41778       20.61581        5.03853
       366         1        2.00000       30.41778       20.66206       10.20166
       367         1        2.00000       30.57180       12.78000        4.18103
       368         1        2.00000       30.57180       12.82625        9.34416
       369         1        2.00000       30.74608        4.94081        3.31743
       370         1        2.00000       30.74608        4.98706        8.48056
       371         1        2.00000       30.91136       19.18738        2.45326
       372         1        2.00000       30.91136       19.23363        7.61639
       373         1        2.00000       31.07021       11.35142        1.59753
       374         1        2.00000       31.07021       11.39767        6.76066
       375         1        2.00000       31.23798        3.51145        0.74163
       376         1        2.00000       31.23798        3.55770        5.90476
       377         1        2.00000       31.40920       17.80272        5.03888
       378         1        2.00000       31.40920       17.84897       10.20201
       379         1        2.00000       31.56789        9.96997        4.17788
       380         1        2.00000       31.56789       10.01622        9.34101
       381         1        2.00000       31.72240        2.17851        8.48489
       382         1        2.00000       31.72240        2.13226        3.32176
       383         1        2.00000       31.89379       16.37396        2.45868
       384         1        2.00000       31.89379       16.42021        7.62181
       385         1        2.00000       32.06084        8.54080        1.59531
       386         1        2.00000       32.06084        8.58705        6.75844
       387         1        2.00000       32.21639        0.70595        0.73831
       388         1        2.00000       32.21639        0.75220        5.90143
       389         1        2.00000       32.38577       14.99058        5.04207
       390         1        2.00000       32.38577       15.03683       10.20520
       391         1        2.00000       32.55426        7.15677        4.17830
       392         1        2.00000       32.55426        7.20302        9.34143
       393         1        2.00000       32.71118       21.39798        3.31845
       394         1        2.00000       32.71118       21.44423        8.48157
       395         1        2.00000       32.87590       13.56279        2.46148
       396         1        2.00000       32.87590       13.60905        7.62461
       397         1        2.00000       33.04431        5.72772        1.59903
       398         1        2.00000       33.04431        5.77397        6.76216
       399         1        2.00000       33.20637       19.97007        0.73678
       400         1        2.00000       33.20637       20.01632        5.89991
       401         1        2.00000       33.36691       12.18187        5.04115
       402         1        2.00000       33.36691       12.22812       10.20428
       403         1        2.00000       33.53275        4.34525        4.18128
       404         1        2.00000       33.53275        4.39150        9.34440
       405         1        2.00000       33.69867       18.58749        3.31853
       406         1        2.00000       33.69867       18.63374        8.48166
       407         1        2.00000       33.86122       10.75352        2.45878
       408         1        2.00000       33.86122       10.79977        7.62191
       409         1        2.00000       34.02457        2.91729        1.60087
       410         1        2.00000       34.02457        2.96354        6.76400
       411         1        2.00000       34.19145       17.15823        0.73890
       412         1        2.00000       34.19145       17.20448        5.90202
       413         1        2.00000       34.35496        9.37127        5.04014
       414         1        2.00000       34.35496        9.41752       10.20327
       415         1        2.00000       34.51494        1.53642        4.18165
       416         1        2.00000       34.51494        1.58267        9.34478
       417         1        2.00000       34.68134       15.77612        3.32114
       418         1        2.00000       34.68134       15.82237        8.48427
       419         1        2.00000       34.84702        7.94237        2.45908
       420         1        2.00000       34.84702        7.98862        7.62221
       421         1        2.00000       35.00788        0.10887        1.59943
       422         1        2.00000       35.00788        0.15512        6.76256
       423         1        2.00000       35.17316       14.34756        0.74007
       424         1        2.00000       35.17316       14.39381        5.90320
       425         1        2.00000       35.33900        6.55960        5.04154
       426         1        2.00000       35.33900        6.60585       10.20466
       427         1        2.00000       35.50098       20.79996        4.18073
       428         1        2.00000       35.50098       20.84621        9.34386
       429         1        2.00000       35.66490       13.01207        8.48476
       430         1        2.00000       35.66490       12.96582        3.32164
       431         1        2.00000       35.83001        5.13106        2.46106
       432         1        2.00000       35.83001        5.17731        7.62418
       433         1        2.00000       35.99385       19.37161        1.59957
       434         1        2.00000       35.99385       19.41786        6.76270
       435         1        2.00000       36.15695       11.58402        5.90264
       436         1        2.00000       36.15695       11.53777        0.73951
       437         1        2.00000       36.32087        3.79533       10.20603
       438         1        2.00000       36.32087        3.74908        5.04290
       439         1        2.00000       36.48582       18.03555        9.34481
       440         1        2.00000       36.48582       17.98930        4.18168
       441         1        2.00000       36.64966       10.20188        8.48409
       442         1        2.00000       36.64966       10.15563        3.32097
       443         1        2.00000       36.81284        2.36729        7.62474
       444         1        2.00000       36.81284        2.32104        2.46161
       445         1        2.00000       36.97788       16.60701        6.76403
       446         1        2.00000       36.97788       16.56076        1.60090
       447         1        2.00000       37.14211        8.77338        5.90279
       448         1        2.00000       37.14211        8.72713        0.73966
       449         1        2.00000       37.30458        0.98568       10.20613
       450         1        2.00000       37.30458        0.93943        5.04300
       451         1        2.00000       37.46930       15.22494        9.34596
       452         1        2.00000       37.46930       15.17869        4.18284
       453         1        2.00000       37.63401        7.39107        8.48484
       454         1        2.00000       37.63401        7.34482        3.32171
       455         1        2.00000       37.79696       21.63042        7.62450
       456         1        2.00000       37.79696       21.58417        2.46138
       457         1        2.00000       37.96127       13.79664        6.76458
       458         1        2.00000       37.96127       13.75039        1.60145
       459         1        2.00000       38.12575        5.96251        5.90383
       460         1        2.00000       38.12575        5.91626        0.74070
       461         1        2.00000       38.28934       20.24845       10.20623
       462         1        2.00000       38.28934       20.20220        5.04311
       463         1        2.00000       38.45333       12.41468        9.34619
       464         1        2.00000       38.45333       12.36843        4.18306
       465         1        2.00000       38.61741        4.58041        8.48589
       466         1        2.00000       38.61741        4.53416        3.32276
       467         1        2.00000       38.78156       18.82011        7.62505
       468         1        2.00000       38.78156       18.77386        2.46192
       469         1        2.00000       38.94539       10.98642        6.76459
       470         1        2.00000       38.94539       10.94017        1.60146
       471         1        2.00000       39.10906        3.15218        5.90456
       472         1        2.00000       39.10906        3.10593        0.74144
       473         1        2.00000       39.27354       17.43799       10.20702
       474         1        2.00000       39.27354       17.39174        5.04389
       475         1        2.00000       39.43761        9.60430        9.34631
       476         1        2.00000       39.43761        9.55805        4.18319
       477         1        2.00000       39.60112        1.77024        8.48633
       478         1        2.00000       39.60112        1.72399        3.32321
       479         1        2.00000       39.76551       16.00963        7.62587
       480         1        2.00000       39.76551       15.96338        2.46274
       481         1        2.00000       39.92959        8.17589        6.76504
       482         1        2.00000       39.92959        8.12964        1.60191
       483         1        2.00000       40.09310        0.34207        5.90485
       484         1        2.00000       40.09310        0.29582        0.74172
       485         1        2.00000       40.25733       14.62758       10.20770
       486         1        2.00000       40.25733       14.58133        5.04457
       487         1        2.00000       40.42148        6.79371        9.34699
       488         1        2.00000       40.42148        6.74746        4.18386
       489         1        2.00000       40.58524       21.03292        8.48656
       490         1        2.00000       40.58524       20.98667        3.32343
       491         1        2.00000       40.74939       13.19928        7.62632
       492         1        2.00000       40.74939       13.15303        2.46319
       493         1        2.00000       40.91330        5.36532        6.76581
       494         1        2.00000       40.91330        5.31907        1.60269
       495         1        2.00000       41.07737       19.60467        5.90522
       496         1        2.00000       41.07737       19.55842        0.74210
       497         1        2.00000       41.24145       11.81725       10.20803
       498         1        2.00000       41.24145       11.77100        5.04490
       499         1        2.00000       41.40512        3.98321        9.34775
       500         1        2.00000       41.40512        3.93696        4.18462
       501         1        2.00000       41.56943       18.22264        8.48707
       502         1        2.00000       41.56943       18.17639        3.32394
       503         1        2.00000       41.73343       10.38897        7.62659
       504         1        2.00000       41.73343       10.34272        2.46346
       505         1        2.00000       41.89710        2.55488        6.76648
       506         1        2.00000       41.89710        2.50863        1.60335
       507         1        2.00000       42.06141       16.79434        5.90583
       508         1        2.00000       42.06141       16.74809        0.74271
       509         1        2.00000       42.22540        9.00690       10.20834
       510         1        2.00000       42.22540        8.96065        5.04521
       511         1        2.00000       42.38924        1.17286        9.34827
       512         1        2.00000       42.38924        1.12661        4.18514
       513         1        2.00000       42.55339       15.41227        8.48775
       514         1        2.00000       42.55339       15.36602        3.32462
       515         1        2.00000       42.71730        7.57855        7.62702
       516         1        2.00000       42.71730        7.53230        2.46390
       517         1        2.00000       42.88129       21.81744        6.76682
       518         1        2.00000       42.88129       21.77119        1.60369
       519         1        2.00000       43.04537       13.98395        5.90650
       520         1        2.00000       43.04537       13.93770        0.74338
       521         1        2.00000       43.20912        6.19642       10.20895
       522         1        2.00000       43.20912        6.15017        5.04582
       523         1        2.00000       43.37343       20.43550        9.34849
       524         1        2.00000       43.37343       20.38925        4.18537
       525         1        2.00000       43.53742       12.60190        8.48831
       526         1        2.00000       43.53742       12.55565        3.32518
       527         1        2.00000       43.70094        4.76796        7.62782
       528         1        2.00000       43.70094        4.72171        2.46469
       529         1        2.00000       43.86549       19.00731        6.76707
       530         1        2.00000       43.86549       18.96106        1.60395
       531         1        2.00000       44.02948       11.17362        5.90686
       532         1        2.00000       44.02948       11.12737        0.74373
       533         1        2.00000       44.19291        3.33951        5.04670
       534         1        2.00000       44.19291        3.38576       10.20983
       535         1        2.00000       44.35739       17.62534        9.34889
       536         1        2.00000       44.35739       17.57909        4.18576
       537         1        2.00000       44.52138        9.79165        8.48845
       538         1        2.00000       44.52138        9.74540        3.32532
       539         1        2.00000       44.68505        1.95735        7.62863
       540         1        2.00000       44.68505        1.91110        2.46551
       541         1        2.00000       44.84929       16.19704        6.76778
       542         1        2.00000       44.84929       16.15079        1.60465
       543         1        2.00000       45.01328        8.36340        5.90701
       544         1        2.00000       45.01328        8.31714        0.74388
       545         1        2.00000       45.17743        0.52903        5.04721
       546         1        2.00000       45.17743        0.57528       10.21033
       547         1        2.00000       45.34118       14.81491        9.34982
       548         1        2.00000       45.34118       14.76866        4.18669
       549         1        2.00000       45.50493        6.98130        8.48878
       550         1        2.00000       45.50493        6.93505        3.32565
       551         1        2.00000       45.66965       21.21999        7.62865
       552         1        2.00000       45.66965       21.17374        2.46552
       553         1        2.00000       45.83324       13.38652        6.76873
       554         1        2.00000       45.83324       13.34027        1.60560
       555         1        2.00000       45.99651        5.55285        5.90777
       556         1        2.00000       45.99651        5.50660        0.74465
       557         1        2.00000       46.16179       19.79201        5.04697
       558         1        2.00000       46.16179       19.83826       10.21010
       559         1        2.00000       46.32562       12.00445        9.35050
       560         1        2.00000       46.32562       11.95820        4.18737
       561         1        2.00000       46.48833        4.17038        8.49009
       562         1        2.00000       46.48833        4.12413        3.32696
       563         1        2.00000       46.65377       18.36393        2.46549
       564         1        2.00000       46.65377       18.41018        7.62861
       565         1        2.00000       46.81784       10.53005        1.60559
       566         1        2.00000       46.81784       10.57630        6.76872
       567         1        2.00000       46.98031        2.74169        5.90918
       568         1        2.00000       46.98031        2.69544        0.74605
       569         1        2.00000       47.14502       16.98204        5.04743
       570         1        2.00000       47.14502       17.02829       10.21056
       571         1        2.00000       47.30950        9.19462        9.34988
       572         1        2.00000       47.30950        9.14837        4.18675
       573         1        2.00000       47.47325        1.35940        8.49117
       574         1        2.00000       47.47325        1.31315        3.32804
       575         1        2.00000       47.63684       15.59980        7.62999
       576         1        2.00000       47.63684       15.55355        2.46687
       577         1        2.00000       47.80123        7.76643        6.76838
       578         1        2.00000       47.80123        7.72018        1.60525
       579         1        2.00000       47.96643       22.00404        5.90922
       580         1        2.00000       47.96643       21.95779        0.74609
       581         1        2.00000       48.12857       14.17113        5.04927
       582         1        2.00000       48.12857       14.21738       10.21240
       583         1        2.00000       48.29200        6.38422        9.35030
       584         1        2.00000       48.29200        6.33797        4.18717
       585         1        2.00000       48.45881       20.62277        8.48982
       586         1        2.00000       48.45881       20.57652        3.32670
       587         1        2.00000       48.62112       12.78888        7.63152
       588         1        2.00000       48.62112       12.74263        2.46839
       589         1        2.00000       48.78286        4.95538        6.77009
       590         1        2.00000       48.78286        4.90913        1.60696
       591         1        2.00000       48.95047       19.19533        5.90777
       592         1        2.00000       48.95047       19.14908        0.74465
       593         1        2.00000       49.11470       11.36060        5.04970
       594         1        2.00000       49.11470       11.40685       10.21283
       595         1        2.00000       49.27500        3.57208        9.35330
       596         1        2.00000       49.27500        3.52583        4.19017
       597         1        2.00000       49.44196       17.81352        8.48977
       598         1        2.00000       49.44196       17.76727        3.32664
       599         1        2.00000       49.60732        9.97913        7.62995
       600         1        2.00000       49.60732        9.93288        2.46682
       601         1        2.00000       49.76738        2.14302        6.77249
       602         1        2.00000       49.76738        2.09677        1.60936
       603         1        2.00000       49.93129       16.38534        5.90915
       604         1        2.00000       49.93129       16.33909        0.74602
       605         1        2.00000       50.09777        8.55209        5.04679
       606         1        2.00000       50.09777        8.59834       10.20992
       607         1        2.00000       50.26297        0.76079        9.35401
       608         1        2.00000       50.26297        0.71454        4.19088
       609         1        2.00000       50.42335       15.00236        8.49345
       610         1        2.00000       50.42335       14.95611        3.33032
       611         1        2.00000       50.58870        7.17018        7.62908
       612         1        2.00000       50.58870        7.12393        2.46595
       613         1        2.00000       50.75816       21.40621        6.77038
       614         1        2.00000       50.75816       21.35996        1.60725
       615         1        2.00000       50.91516       13.57299        5.91309
       616         1        2.00000       50.91516       13.52674        0.74996
       617         1        2.00000       51.07691        5.74103        5.04881
       618         1        2.00000       51.07691        5.78728       10.21193
       619         1        2.00000       51.24958       19.98028        4.18577
       620         1        2.00000       51.24958       20.02653        9.34890
       621         1        2.00000       51.40963       12.19065        8.49496
       622         1        2.00000       51.40963       12.14440        3.33183
       623         1        2.00000       51.56583        4.35711        7.63426
       624         1        2.00000       51.56583        4.31086        2.47113
       625         1        2.00000       51.73866       18.60013        6.76723
       626         1        2.00000       51.73866       18.55388        1.60410
       627         1        2.00000       51.90699       10.76258        5.91170
       628         1        2.00000       51.90699       10.71633        0.74857
       629         1        2.00000       52.06086        2.92528        5.05590
       630         1        2.00000       52.06086        2.97153       10.21903
       631         1        2.00000       52.22951       17.17138        4.18793
       632         1        2.00000       52.22951       17.21763        9.35105
       633         1        2.00000       52.40058        9.38271        8.48834
       634         1        2.00000       52.40058        9.33646        3.32521
       635         1        2.00000       52.55501        1.54249        7.63595
       636         1        2.00000       52.55501        1.49624        2.47282
       637         1        2.00000       52.71265       15.78925        6.77233
       638         1        2.00000       52.71265       15.74300        1.60920
       639         1        2.00000       52.88476        7.95879        5.90357
       640         1        2.00000       52.88476        7.91254        0.74044
       641         1        2.00000       53.05840        0.11530        5.05277
       642         1        2.00000       53.05840        0.16155       10.21590
       643         1        2.00000       53.20728       14.35787        4.19754
       644         1        2.00000       53.20728       14.40412        9.36067
       645         1        2.00000       53.37353        6.57584        8.49022
       646         1        2.00000       53.37353        6.52959        3.32709
       647         1        2.00000       53.55761       20.80903        7.62787
       648         1        2.00000       53.55761       20.76278        2.46474
       649         1        2.00000       53.70119       12.97183        6.77730
       650         1        2.00000       53.70119       12.92558        1.61417
       651         1        2.00000       53.85377        5.14204        5.91377
       652         1        2.00000       53.85377        5.09579        0.75065
       653         1        2.00000       54.04139       19.38693        5.04121
       654         1        2.00000       54.04139       19.43318       10.20433
       655         1        2.00000       54.20064       11.59075        9.35873
       656         1        2.00000       54.20064       11.54450        4.19560
       657         1        2.00000       54.34005        3.75503        8.50425
       658         1        2.00000       54.34005        3.70878        3.34112
       659         1        2.00000       54.52332       18.00995        7.62555
       660         1        2.00000       54.52332       17.96370        2.46242
       661         1        2.00000       54.71295       10.16498        6.76912
       662         1        2.00000       54.71295       10.11873        1.60599
       663         1        2.00000       54.85171        2.31732        5.92219
       664         1        2.00000       54.85171        2.27107        0.75906
       665         1        2.00000       55.01442       16.57551        5.05539
       666         1        2.00000       55.01442       16.62176       10.21852
       667         1        2.00000       55.20388        8.79180        9.34074
       668         1        2.00000       55.20388        8.74555        4.17761
       669         1        2.00000       55.34682        0.94076        8.49355
       670         1        2.00000       55.34682        0.89451        3.33042
       671         1        2.00000       55.47707       15.18980        7.63819
       672         1        2.00000       55.47707       15.14355        2.47506
       673         1        2.00000       55.66074        7.37516        6.75364
       674         1        2.00000       55.66074        7.32891        1.59051
       675         1        2.00000       55.87198       21.59181        5.90913
       676         1        2.00000       55.87198       21.54556        0.74600
       677         1        2.00000       55.98937       13.75483        5.06636
       678         1        2.00000       55.98937       13.80108       10.22949
       679         1        2.00000       56.14252        5.97829        9.36644
       680         1        2.00000       56.14252        5.93204        4.20331
       681         1        2.00000       56.37232       20.21731        8.48892
       682         1        2.00000       56.37232       20.17106        3.32579
       683         1        2.00000       56.48834       12.36157        7.64126
       684         1        2.00000       56.48834       12.31532        2.47814
       685         1        2.00000       56.60678        4.52645        6.78814
       686         1        2.00000       56.60678        4.48020        1.62501
       687         1        2.00000       56.83360       18.80665        5.88356
       688         1        2.00000       56.83360       18.76040        0.72043
       689         1        2.00000       57.01326       10.99527       10.20680
       690         1        2.00000       57.01326       10.94902        5.04367
       691         1        2.00000       57.10791        3.13869        9.36603
       692         1        2.00000       57.10791        3.09244        4.20290
       693         1        2.00000       57.28002       17.40630        8.48975
       694         1        2.00000       57.28002       17.36005        3.32662
       695         1        2.00000       57.55923        9.57834        7.62847
       696         1        2.00000       57.55923        9.53209        2.46534
       697         1        2.00000       57.67928        1.70441        6.78554
       698         1        2.00000       57.67928        1.65816        1.62241
       699         1        2.00000       57.79273       15.97646        5.94888
       700         1        2.00000       57.79273       15.93021        0.78576
       701         1        2.00000       58.02590        8.17735        5.01766
       702         1        2.00000       58.02590        8.22360       10.18079
       703         1        2.00000       58.15293        0.36522        9.32467
       704         1        2.00000       58.15293        0.31897        4.16154
       705         1        2.00000       58.20805       14.57910        8.48219
       706         1        2.00000       58.20805       14.53285        3.31907
       707         1        2.00000       58.35365        6.76495        7.61220
       708         1        2.00000       58.35365        6.71870        2.44907
       709         1        2.00000       58.70574       20.95411        1.63753
       710         1        2.00000       58.70574       21.00036        6.80066
       711         1        2.00000       58.76696       13.16906        5.97565
       712         1        2.00000       58.76696       13.12281        0.81252
       713         1        2.00000       58.86193        5.27103        5.11226
       714         1        2.00000       58.86193        5.31728       10.27539
       715         1        2.00000       59.24753       19.57234        9.26260
       716         1        2.00000       59.24753       19.52609        4.09947
       717         1        2.00000       59.34813       11.73399        8.44821
       718         1        2.00000       59.34813       11.68774        3.28508
       719         1        2.00000       59.37038        3.86493        7.59755
       720         1        2.00000       59.37038        3.81868        2.43443
       721         1        2.00000       59.57905       18.21492        6.73138
       722         1        2.00000       59.57905       18.16867        1.56825
       723         1        2.00000       59.83512       10.44613        5.91050
       724         1        2.00000       59.83512       10.39988        0.74737
       725         1        2.00000       59.90334        2.61019       10.23478
       726         1        2.00000       59.90334        2.56394        5.07165
       727         1        2.00000       59.92656       16.77056        9.38437
       728         1        2.00000       59.92656       16.72431        4.22124
       729         1        2.00000       60.52894        8.84401        8.23042
       730         1        2.00000       60.52894        8.79776        3.06729
       731         1        2.00000       60.68594       15.23528        6.63652
       732         1        2.00000       60.68594       15.18903        1.47339
       733         1        2.00000       60.70868        0.99105        7.44732
       734         1        2.00000       60.70868        0.94480        2.28419
       735         1        2.00000       60.72170        7.26314        5.87147
       736         1        2.00000       60.72170        7.21689        0.70834
       737         1        2.00000       60.78774       21.68638        5.01886
       738         1        2.00000       60.78774       21.73263       10.18199
       739         1        2.00000       60.84262       13.98402        9.30340
       740         1        2.00000       60.84262       13.93777        4.14027
       741         1        2.00000       60.87709        6.06387        8.46982
       742         1        2.00000       60.87709        6.01762        3.30669
       743         1        2.00000       61.96791       18.54474        4.82484
       744         1        2.00000       61.96791       18.59099        9.98797
       745         1        2.00000       62.11366       17.45063        7.35976
       746         1        2.00000       62.11366       17.40438        2.19663
       747         1        2.00000       62.15416        3.22724        8.09926
       748         1        2.00000       62.15416        3.18099        2.93614
       749         1        2.00000       62.20494       11.09113        8.87304
       750         1        2.00000       62.20494       11.04487        3.70991
       751         1        2.00000       62.21659        4.49715        5.48939
       752         1        2.00000       62.21659        4.45090        0.32626
       753         1        2.00000       62.31872       12.36128        6.20417
       754         1        2.00000       62.31872       12.31503        1.04104
       755         1        2.00000       62.82098       20.47825        7.18983
       756         1        2.00000       62.82098       20.43200        2.02670
       757         1        2.00000       63.33698        6.35459        8.31121
       758         1        2.00000       63.33698        6.30834        3.14808
       759         1        2.00000       63.41484       14.22978        9.07865
       760         1        2.00000       63.41484       14.18353        3.91552
       761         1        2.00000       63.42046        7.68003        5.64142
       762         1        2.00000       63.42046        7.63378        0.47829
       763         1        2.00000       63.45525       22.07938        4.73729
       764         1        2.00000       63.45525       22.12563        9.90042
       765         1        2.00000       63.58405       15.38925        6.43301
       766         1        2.00000       63.58405       15.34300        1.26988
       767         1        2.00000       63.69895        1.23682        7.23610
       768         1        2.00000       63.69895        1.19057        2.07298
       769         1        2.00000       64.01336        9.19304        8.22210
       770         1        2.00000       64.01336        9.14679        3.05897
       771         1        2.00000       64.31812       16.98530        4.05674
       772         1        2.00000       64.31812       17.03155        9.21987
       773         1        2.00000       64.38642       10.49613        5.63503
       774         1        2.00000       64.38642       10.44988        0.47190
       775         1        2.00000       64.44877        2.77784        4.85368
       776         1        2.00000       64.44877        2.82409       10.01681
       777         1        2.00000       64.75619       18.37315        6.55264
       778         1        2.00000       64.75619       18.32690        1.38951
       779         1        2.00000       64.88370        4.12938        7.40171
       780         1        2.00000       64.88370        4.08313        2.23858
       781         1        2.00000       64.98181       11.98884        8.20702
       782         1        2.00000       64.98181       11.94259        3.04389
       783         1        2.00000       65.06834       19.75164        3.97941
       784         1        2.00000       65.06834       19.79789        9.14254
       785         1        2.00000       65.35937        5.54821        4.92637
       786         1        2.00000       65.35937        5.59446       10.08950
       787         1        2.00000       65.47563       13.31378        5.71966
       788         1        2.00000       65.47563       13.26753        0.55653
       789         1        2.00000       65.64364       21.13514        1.37296
       790         1        2.00000       65.64364       21.18139        6.53609
       791         1        2.00000       65.90173        6.93249        2.24679
       792         1        2.00000       65.90173        6.97874        7.40991
       793         1        2.00000       66.05792       14.75653        3.09876
       794         1        2.00000       66.05792       14.80278        8.26189
       795         1        2.00000       66.17049        0.50709        3.94159
       796         1        2.00000       66.17049        0.55334        9.10472
       797         1        2.00000       66.29640        8.35290        4.83361
       798         1        2.00000       66.29640        8.39915        9.99673
       799         1        2.00000       66.49269       16.15319        5.73119
       800         1        2.00000       66.49269       16.10694        0.56806
       801         1        2.00000       66.63821        1.88266        1.39974
       802         1        2.00000       66.63821        1.92891        6.56287
       803         1        2.00000       66.78878        9.79147        7.40074
       804         1        2.00000       66.78878        9.74522        2.23762
       805         1        2.00000       67.01649       17.56423        3.12784
       806         1        2.00000       67.01649       17.61048        8.29097
       807         1        2.00000       67.17767        3.36818        9.14240
       808         1        2.00000       67.17767        3.32193        3.97927
       809         1        2.00000       67.27481       11.15048        4.82265
       810         1        2.00000       67.27481       11.19673        9.98578
       811         1        2.00000       67.48083       18.99441        5.67937
       812         1        2.00000       67.48083       18.94816        0.51624
       813         1        2.00000       67.66820        4.70035        1.40070
       814         1        2.00000       67.66820        4.74660        6.56383
       815         1        2.00000       67.80070       12.53169        2.24952
       816         1        2.00000       67.80070       12.57794        7.41265
       817         1        2.00000       67.93858       20.36359        3.11244
       818         1        2.00000       67.93858       20.40984        8.27556
       819         1        2.00000       68.13471        6.18074        9.14858
       820         1        2.00000       68.13471        6.13449        3.98545
       821         1        2.00000       68.29026       13.95429        4.84287
       822         1        2.00000       68.29026       14.00054       10.00600
       823         1        2.00000       68.44638       21.75309        0.52740
       824         1        2.00000       68.44638       21.79934        5.69053
       825         1        2.00000       68.63850        7.52391        1.38651
       826         1        2.00000       68.63850        7.57016        6.54963
       827         1        2.00000       68.81237       15.38928        7.42001
       828         1        2.00000       68.81237       15.34303        2.25689
       829         1        2.00000       68.95491        1.10360        3.11253
       830         1        2.00000       68.95491        1.14985        8.27566
       831         1        2.00000       69.09858        8.99280        9.13028
       832         1        2.00000       69.09858        8.94655        3.96715
       833         1        2.00000       69.28298       16.76913        4.84065
       834         1        2.00000       69.28298       16.81538       10.00378
       835         1        2.00000       69.44609        2.48563        0.53567
       836         1        2.00000       69.44609        2.53188        5.69880
       837         1        2.00000       69.59313       10.37277        6.55020
       838         1        2.00000       69.59313       10.32652        1.38707
       839         1        2.00000       69.77696       18.15938        2.25098
       840         1        2.00000       69.77696       18.20563        7.41411
       841         1        2.00000       69.95004        3.91832        3.11918
       842         1        2.00000       69.95004        3.96457        8.28231
       843         1        2.00000       70.09073       11.79616        9.13742
       844         1        2.00000       70.09073       11.74991        3.97430
       845         1        2.00000       70.26227       19.58696        4.82794
       846         1        2.00000       70.26227       19.63321        9.99107
       847         1        2.00000       70.43743        5.30164        0.53191
       848         1        2.00000       70.43743        5.34789        5.69503
       849         1        2.00000       70.59235       13.12978        1.39272
       850         1        2.00000       70.59235       13.17603        6.55585
       851         1        2.00000       70.74646       20.96558        2.25023
       852         1        2.00000       70.74646       21.01183        7.41335
       853         1        2.00000       70.92065        6.73196        3.11382
       854         1        2.00000       70.92065        6.77821        8.27695
       855         1        2.00000       71.08593       14.55820        3.97799
       856         1        2.00000       71.08593       14.60445        9.14112
       857         1        2.00000       71.24478        0.32135        4.83372
       858         1        2.00000       71.24478        0.36760        9.99685
       859         1        2.00000       71.41255        8.16131        5.68962
       860         1        2.00000       71.41255        8.11506        0.52649
       861         1        2.00000       71.58378       15.94287        1.39237
       862         1        2.00000       71.58378       15.98912        6.55550
       863         1        2.00000       71.74247        1.70280        2.25337
       864         1        2.00000       71.74247        1.74905        7.41650
       865         1        2.00000       71.89698        9.58676        8.27262
       866         1        2.00000       71.89698        9.54051        3.10949
       867         1        2.00000       72.06836       17.37164        3.97257
       868         1        2.00000       72.06836       17.41789        9.13570
       869         1        2.00000       72.23541        3.13197        4.83594
       870         1        2.00000       72.23541        3.17822        9.99907
       871         1        2.00000       72.39104       10.96682        5.69295
       872         1        2.00000       72.39104       10.92057        0.52982
       873         1        2.00000       72.56034       18.75500        1.38918
       874         1        2.00000       72.56034       18.80125        6.55231
       875         1        2.00000       72.72883        4.51602        2.25295
       876         1        2.00000       72.72883        4.56227        7.41608
       877         1        2.00000       72.88575       12.39386        8.27594
       878         1        2.00000       72.88575       12.34761        3.11281
       879         1        2.00000       73.05055       20.18279        3.96977
       880         1        2.00000       73.05055       20.22904        9.13290
       881         1        2.00000       73.21888        5.94505        4.83222
       882         1        2.00000       73.21888        5.99130        9.99535
       883         1        2.00000       73.38094       13.77553        5.69448
       884         1        2.00000       73.38094       13.72928        0.53135
       885         1        2.00000       73.54148       21.56371        1.39010
       886         1        2.00000       73.54148       21.60996        6.55323
       887         1        2.00000       73.70732        7.37377        7.41311
       888         1        2.00000       73.70732        7.32752        2.24998
       889         1        2.00000       73.87324       15.15811        3.11273
       890         1        2.00000       73.87324       15.20436        8.27585
       891         1        2.00000       74.03579        0.91925        3.97247
       892         1        2.00000       74.03579        0.96550        9.13560
       893         1        2.00000       74.19914        8.75548        4.83040
       894         1        2.00000       74.19914        8.80173        9.99351
       895         1        2.00000       74.36603       16.54112        0.52923
       896         1        2.00000       74.36603       16.58737        5.69236
       897         1        2.00000       74.52954        2.30150        1.39111
       898         1        2.00000       74.52954        2.34775        6.55424
       899         1        2.00000       74.68951       10.18259        7.41273
       900         1        2.00000       74.68951       10.13634        2.24961
       901         1        2.00000       74.85591       17.96946        3.11011
       902         1        2.00000       74.85591       18.01571        8.27324
       903         1        2.00000       75.02159        3.73039        3.97217
       904         1        2.00000       75.02159        3.77664        9.13530
       905         1        2.00000       75.18245       11.56392        4.83182
       906         1        2.00000       75.18245       11.61017        9.99495
       907         1        2.00000       75.34773       19.35177        0.52804
       908         1        2.00000       75.34773       19.39802        5.69117
       909         1        2.00000       75.51349        5.15942        6.55285
       910         1        2.00000       75.51349        5.11317        1.38972
       911         1        2.00000       75.67556       12.99190        7.41366
       912         1        2.00000       75.67556       12.94565        2.25054
       913         1        2.00000       75.83947       20.77979        3.10961
       914         1        2.00000       75.83947       20.82604        8.27274
       915         1        2.00000       76.00459        6.58795        9.13333
       916         1        2.00000       76.00459        6.54170        3.97020
       917         1        2.00000       76.16842       14.37397        4.83169
       918         1        2.00000       76.16842       14.42022        9.99481
       919         1        2.00000       76.33153        0.13499        5.69173
       920         1        2.00000       76.33153        0.08874        0.52860
       921         1        2.00000       76.49544        7.92369        1.38835
       922         1        2.00000       76.49544        7.96994        6.55148
       923         1        2.00000       76.66040       15.75628        2.24957
       924         1        2.00000       76.66040       15.80253        7.41270
       925         1        2.00000       76.82423        1.51714        3.11029
       926         1        2.00000       76.82423        1.56339        8.27342
       927         1        2.00000       76.98742        9.35174        3.96964
       928         1        2.00000       76.98742        9.39799        9.13277
       929         1        2.00000       77.15245       17.18484        4.83035
       930         1        2.00000       77.15245       17.23109        9.99348
       931         1        2.00000       77.31669        2.94566        5.69158
       932         1        2.00000       77.31669        2.89941        0.52846
       933         1        2.00000       77.47915       10.73336        1.38825
       934         1        2.00000       77.47915       10.77961        6.55138
       935         1        2.00000       77.64387       18.56689        2.24842
       936         1        2.00000       77.64387       18.61314        7.41155
       937         1        2.00000       77.80858        4.32797        3.10955
       938         1        2.00000       77.80858        4.37422        8.27267
       939         1        2.00000       77.97153       12.16142        3.96988
       940         1        2.00000       77.97153       12.20767        9.13301
       941         1        2.00000       78.13585       19.99519        4.82980
       942         1        2.00000       78.13585       20.04146        9.99293
       943         1        2.00000       78.30032        5.75651        5.69054
       944         1        2.00000       78.30032        5.71026        0.52741
       945         1        2.00000       78.46391       13.54340        1.38815
       946         1        2.00000       78.46391       13.58965        6.55128
       947         1        2.00000       78.62790       21.37716        2.24819
       948         1        2.00000       78.62790       21.42343        7.41131
       949         1        2.00000       78.79198        7.13860        3.10849
       950         1        2.00000       78.79198        7.18485        8.27162
       951         1        2.00000       78.95613       14.97172        3.96933
       952         1        2.00000       78.95613       15.01797        9.13246
       953         1        2.00000       79.11996        0.73262        4.82979
       954         1        2.00000       79.11996        0.77887        9.99291
       955         1        2.00000       79.28363        8.56686        5.68982
       956         1        2.00000       79.28363        8.52061        0.52669
       957         1        2.00000       79.44811       16.35386        1.38736
       958         1        2.00000       79.44811       16.40011        6.55050
       959         1        2.00000       79.61210        2.11474        2.24807
       960         1        2.00000       79.61210        2.16099        7.41120
       961         1        2.00000       79.77561        9.94880        3.10805
       962         1        2.00000       79.77561        9.99505        8.27118
       963         1        2.00000       79.94009       17.78223        3.96851
       964         1        2.00000       79.94009       17.82848        9.13167
       965         1        2.00000       80.10416        3.54315        4.82934
       966         1        2.00000       80.10416        3.58940        9.99247
       967         1        2.00000       80.26767       11.37695        5.68953
       968         1        2.00000       80.26767       11.33070        0.52640
       969         2       -2.00000        0.08276        8.15093        3.96826
       970         2       -2.00000        0.08276        8.19718        9.13138
       971         2       -2.00000        0.24683       15.98497        4.82889
       972         2       -2.00000        0.24683       16.03122        9.99202
       973         2       -2.00000        0.41058        1.74552        5.68948
       974         2       -2.00000        0.41058        1.69927        0.52634
       975         2       -2.00000        0.57474        9.53304        1.38645
       976         2       -2.00000        0.57474        9.57929        6.54958
       977         2       -2.00000        0.73873       17.36709        2.24697
       978         2       -2.00000        0.73873       17.41336        7.41011
       979         2       -2.00000        0.90272        3.12750        3.10769
       980         2       -2.00000        0.90272        3.17375        8.27081
       981         2       -2.00000        1.06680       10.96137        3.96783
       982         2       -2.00000        1.06680       11.00762        9.13096
       983         2       -2.00000        1.23063       18.79539        4.82821
       984         2       -2.00000        1.23055       18.84166        9.99139
       985         2       -2.00000        1.39478        4.55578        5.68894
       986         2       -2.00000        1.39478        4.50955        0.52581
       987         2       -2.00000        1.55877       12.34344        1.38613
       988         2       -2.00000        1.55877       12.38969        6.54926
       989         2       -2.00000        1.72252       20.17739        2.24637
       990         2       -2.00000        1.72261       20.22367        7.40953
       991         2       -2.00000        1.88676        5.93787        3.10701
       992         2       -2.00000        1.88676        5.98412        8.27013
       993         2       -2.00000        2.05075       13.77178        3.96752
       994         2       -2.00000        2.05075       13.81803        9.13065
       995         2       -2.00000        2.21466       21.60563        4.82776
       996         2       -2.00000        2.21466       21.65190        9.99089
       997         2       -2.00000        2.37866        7.36624        5.68819
       998         2       -2.00000        2.37866        7.31999        0.52506
       999         2       -2.00000        2.54273       15.15390        1.38573
      1000         2       -2.00000        2.54273       15.20015        6.54887
      1001         2       -2.00000        2.70672        0.91473        2.24609
      1002         2       -2.00000        2.70680        0.96100        7.40922
      1003         2       -2.00000        2.87055        8.74838        3.10625
      1004         2       -2.00000        2.87055        8.79463        8.26938
      1005         2       -2.00000        3.03463       16.58225        3.96699
      1006         2       -2.00000        3.03455       16.62852        9.13011
      1007         2       -2.00000        3.19886        2.34292        4.82755
      1008         2       -2.00000        3.19886        2.38917        9.99067
      1009         2       -2.00000        3.36269       10.17674        5.68754
      1010         2       -2.00000        3.36269       10.13049        0.52441
      1011         2       -2.00000        3.52652       17.96440        1.38504
      1012         2       -2.00000        3.52652       18.01065        6.54817
      1013         2       -2.00000        3.69084        3.72486        2.24580
      1014         2       -2.00000        3.69084        3.77111        7.40892
      1015         2       -2.00000        3.85475       11.55882        3.10585
      1016         2       -2.00000        3.85475       11.60507        8.26898
      1017         2       -2.00000        4.01850       19.43904        9.12933
      1018         2       -2.00000        4.01850       19.39279        3.96620
      1019         2       -2.00000        4.18266        5.19935        9.99020
      1020         2       -2.00000        4.18266        5.15310        4.82707
      1021         2       -2.00000        4.34673       12.98705        5.68740
      1022         2       -2.00000        4.34673       12.94080        0.52427
      1023         2       -2.00000        4.51072       20.77489        1.38430
      1024         2       -2.00000        4.51072       20.82114        6.54742
      1025         2       -2.00000        4.67447        6.58146        7.40813
      1026         2       -2.00000        4.67447        6.53521        2.24500
      1027         2       -2.00000        4.83871       14.36906        3.10576
      1028         2       -2.00000        4.83871       14.41531        8.26888
      1029         2       -2.00000        5.00302        0.17658        9.12886
      1030         2       -2.00000        5.00302        0.13033        3.96574
      1031         2       -2.00000        5.16629        8.00991        9.98916
      1032         2       -2.00000        5.16629        7.96366        4.82603
      1033         2       -2.00000        5.33044       15.75111        0.52404
      1034         2       -2.00000        5.33044       15.79736        5.68716
      1035         2       -2.00000        5.49516        1.51214        1.38429
      1036         2       -2.00000        5.49516        1.55839        6.54741
      1037         2       -2.00000        5.65835        9.39212        7.40709
      1038         2       -2.00000        5.65835        9.34587        2.24396
      1039         2       -2.00000        5.82218       17.17954        3.10512
      1040         2       -2.00000        5.82218       17.22579        8.26824
      1041         2       -2.00000        5.98714        2.94011        3.96592
      1042         2       -2.00000        5.98714        2.98636        9.12905
      1043         2       -2.00000        6.15073       10.77425        4.82530
      1044         2       -2.00000        6.15073       10.82050        9.98843
      1045         2       -2.00000        6.31408       18.56192        0.52287
      1046         2       -2.00000        6.31408       18.60817        5.68600
      1047         2       -2.00000        6.47895        4.36821        6.54732
      1048         2       -2.00000        6.47895        4.32196        1.38419
      1049         2       -2.00000        6.64303       12.20245        7.40711
      1050         2       -2.00000        6.64303       12.15620        2.24398
      1051         2       -2.00000        6.80613       19.99052        3.10381
      1052         2       -2.00000        6.80613       20.03677        8.26694
      1053         2       -2.00000        6.97005        5.75019        3.96529
      1054         2       -2.00000        6.97005        5.79644        9.12842
      1055         2       -2.00000        7.13484       13.58415        4.82599
      1056         2       -2.00000        7.13484       13.63040        9.98911
      1057         2       -2.00000        7.29908       21.37273        0.52184
      1058         2       -2.00000        7.29908       21.41898        5.68497
      1059         2       -2.00000        7.46178        7.17877        6.54578
      1060         2       -2.00000        7.46178        7.13252        1.38265
      1061         2       -2.00000        7.62674       14.96605        2.24445
      1062         2       -2.00000        7.62674       15.01230        7.40758
      1063         2       -2.00000        7.79210        0.72802        3.10375
      1064         2       -2.00000        7.79210        0.77427        8.26688
      1065         2       -2.00000        7.95344        8.56128        3.96334
      1066         2       -2.00000        7.95344        8.60753        9.12647
      1067         2       -2.00000        8.11775       16.39444        4.82577
      1068         2       -2.00000        8.11775       16.44069        9.98890
      1069         2       -2.00000        8.28424        2.15551        5.68621
      1070         2       -2.00000        8.28424        2.10926        0.52309
      1071         2       -2.00000        8.44598        9.98984        6.54423
      1072         2       -2.00000        8.44598        9.94359        1.38111
      1073         2       -2.00000        8.60877       17.77694        2.24296
      1074         2       -2.00000        8.60877       17.82319        7.40609
      1075         2       -2.00000        8.77565        3.53675        3.10503
      1076         2       -2.00000        8.77565        3.58300        8.26816
      1077         2       -2.00000        8.93965       11.37192        3.96295
      1078         2       -2.00000        8.93965       11.41817        9.12608
      1079         2       -2.00000        9.10107       19.20638        4.82295
      1080         2       -2.00000        9.10107       19.25263        9.98608
      1081         2       -2.00000        9.26683        4.96489        5.68602
      1082         2       -2.00000        9.26683        4.91864        0.52289
      1083         2       -2.00000        9.43243       12.79968        6.54591
      1084         2       -2.00000        9.43243       12.75343        1.38278
      1085         2       -2.00000        9.59353       20.58909        2.24060
      1086         2       -2.00000        9.59353       20.63534        7.40373
      1087         2       -2.00000        9.75599        6.34698        3.10336
      1088         2       -2.00000        9.75599        6.39323        8.26649
      1089         2       -2.00000        9.92328       14.18049        3.96601
      1090         2       -2.00000        9.92328       14.22674        9.12913
      1091         2       -2.00000       10.08904       22.01746        4.82213
      1092         2       -2.00000       10.08904       22.06371        9.98526
      1093         2       -2.00000       10.24789        7.77634        5.68216
      1094         2       -2.00000       10.24789        7.73009        0.51903
      1095         2       -2.00000       10.41461       15.56232        1.38389
      1096         2       -2.00000       10.41461       15.60857        6.54702
      1097         2       -2.00000       10.58391        1.32576        2.24253
      1098         2       -2.00000       10.58391        1.37201        7.40566
      1099         2       -2.00000       10.73979        9.15953        3.09944
      1100         2       -2.00000       10.73979        9.20578        8.26256
      1101         2       -2.00000       10.90306       16.99132        3.96439
      1102         2       -2.00000       10.90306       17.03757        9.12752
      1103         2       -2.00000       11.07476        2.75166        4.82705
      1104         2       -2.00000       11.07476        2.79791        9.99018
      1105         2       -2.00000       11.23426       10.58816        5.68082
      1106         2       -2.00000       11.23426       10.54191        0.51770
      1107         2       -2.00000       11.39222       18.37506        1.37908
      1108         2       -2.00000       11.39222       18.42131        6.54221
      1109         2       -2.00000       11.56337        4.17820        7.40850
      1110         2       -2.00000       11.56337        4.13195        2.24537
      1111         2       -2.00000       11.73186       11.97005        3.10102
      1112         2       -2.00000       11.73186       12.01630        8.26414
      1113         2       -2.00000       11.88733       19.80671        3.95739
      1114         2       -2.00000       11.88733       19.85296        9.12051
      1115         2       -2.00000       12.05382        5.56089        4.82440
      1116         2       -2.00000       12.05382        5.60714        9.98752
      1117         2       -2.00000       12.22585       13.39622        5.68763
      1118         2       -2.00000       12.22585       13.34997        0.52450
      1119         2       -2.00000       12.38140       21.18950        1.37710
      1120         2       -2.00000       12.38140       21.23575        6.54023
      1121         2       -2.00000       12.53696        6.98958        7.40293
      1122         2       -2.00000       12.53696        6.94333        2.23981
      1123         2       -2.00000       12.71075       14.77386        3.10930
      1124         2       -2.00000       12.71075       14.82011        8.27243
      1125         2       -2.00000       12.88463        0.54381        3.96004
      1126         2       -2.00000       12.88463        0.59006        9.12316
      1127         2       -2.00000       13.03159        8.37471        4.81475
      1128         2       -2.00000       13.03159        8.42096        9.97788
      1129         2       -2.00000       13.20016       16.15660        0.52314
      1130         2       -2.00000       13.20016       16.20285        5.68627
      1131         2       -2.00000       13.38327        1.92287        1.38489
      1132         2       -2.00000       13.38327        1.96912        6.54801
      1133         2       -2.00000       13.52557        9.76078        2.23531
      1134         2       -2.00000       13.52557        9.80703        7.39844
      1135         2       -2.00000       13.68081       17.58996        3.10000
      1136         2       -2.00000       13.68081       17.63621        8.26313
      1137         2       -2.00000       13.86609        3.34502        3.97140
      1138         2       -2.00000       13.86609        3.39127        9.13452
      1139         2       -2.00000       14.02486       11.18816        4.81731
      1140         2       -2.00000       14.02486       11.23441        9.98044
      1141         2       -2.00000       14.16676       19.02302        5.67272
      1142         2       -2.00000       14.16676       18.97677        0.50959
      1143         2       -2.00000       14.34682        4.72234        1.38666
      1144         2       -2.00000       14.34682        4.76859        6.54979
      1145         2       -2.00000       14.53781       12.56768        2.24386
      1146         2       -2.00000       14.53781       12.61393        7.40699
      1147         2       -2.00000       14.67826       20.41443        3.09104
      1148         2       -2.00000       14.67826       20.46068        8.25417
      1149         2       -2.00000       14.83776        6.15698        3.95626
      1150         2       -2.00000       14.83776        6.20323        9.11938
      1151         2       -2.00000       15.02907       13.98715        4.83526
      1152         2       -2.00000       15.02907       14.03340        9.99839
      1153         2       -2.00000       15.17329       21.79136        0.51896
      1154         2       -2.00000       15.17329       21.83761        5.68208
      1155         2       -2.00000       15.30121        7.54308        1.37336
      1156         2       -2.00000       15.30121        7.58933        6.53649
      1157         2       -2.00000       15.48826       15.35723        2.25948
      1158         2       -2.00000       15.48826       15.40348        7.42261
      1159         2       -2.00000       15.69878        1.14014        3.10345
      1160         2       -2.00000       15.69878        1.18639        8.26658
      1161         2       -2.00000       15.81343        8.97797        3.94609
      1162         2       -2.00000       15.81343        9.02422        9.10921
      1163         2       -2.00000       15.97076       16.79998        4.81096
      1164         2       -2.00000       15.97076       16.84623        9.97409
      1165         2       -2.00000       16.19766        2.51518        0.52332
      1166         2       -2.00000       16.19766        2.56143        5.68645
      1167         2       -2.00000       16.31272       10.37128        1.37162
      1168         2       -2.00000       16.31272       10.41753        6.53474
      1169         2       -2.00000       16.43485       18.20470        2.22668
      1170         2       -2.00000       16.43485       18.25095        7.38981
      1171         2       -2.00000       16.65710        3.92518        3.12853
      1172         2       -2.00000       16.65710        3.97143        8.29165
      1173         2       -2.00000       16.83692       11.78303        3.97023
      1174         2       -2.00000       16.83692       11.82928        9.13336
      1175         2       -2.00000       16.93350       19.63897        4.81125
      1176         2       -2.00000       16.93350       19.68522        9.97438
      1177         2       -2.00000       17.10103        5.32676        0.52180
      1178         2       -2.00000       17.10103        5.37301        5.68492
      1179         2       -2.00000       17.38370       13.15377        1.38326
      1180         2       -2.00000       17.38370       13.20002        6.54639
      1181         2       -2.00000       17.50543       21.02764        2.22633
      1182         2       -2.00000       17.50543       21.07389        7.38946
      1183         2       -2.00000       17.61510        6.75653        3.06199
      1184         2       -2.00000       17.61510        6.80278        8.22512
      1185         2       -2.00000       17.85149       14.55486        3.99657
      1186         2       -2.00000       17.85149       14.60111        9.15970
      1187         2       -2.00000       17.97997        0.34197        4.85167
      1188         2       -2.00000       17.97997        0.38822       10.01480
      1189         2       -2.00000       18.03284        8.15529        0.52951
      1190         2       -2.00000       18.03284        8.20154        5.69264
      1191         2       -2.00000       18.18446       15.96666        1.40215
      1192         2       -2.00000       18.18446       16.01291        6.56528
      1193         2       -2.00000       18.53398        1.73316        2.21041
      1194         2       -2.00000       18.53398        1.77941        7.37354
      1195         2       -2.00000       18.59143        9.56176        3.03548
      1196         2       -2.00000       18.59143        9.60801        8.19860
      1197         2       -2.00000       18.69339       17.45920        3.90266
      1198         2       -2.00000       18.69339       17.50545        9.06579
      1199         2       -2.00000       19.07320        3.20671        4.91229
      1200         2       -2.00000       19.07320        3.25296       10.07542
      1201         2       -2.00000       19.17556       10.99750        0.56509
      1202         2       -2.00000       19.17556       11.04375        5.72822
      1203         2       -2.00000       19.19870       18.86570        1.41637
      1204         2       -2.00000       19.19870       18.91195        6.57950
      1205         2       -2.00000       19.40062        4.52015        2.27837
      1206         2       -2.00000       19.40062        4.56640        7.44150
      1207         2       -2.00000       19.65091       12.28358        3.10159
      1208         2       -2.00000       19.65091       12.32983        8.26472
      1209         2       -2.00000       19.71961       20.16695        3.94136
      1210         2       -2.00000       19.71961       20.21320        9.10448
      1211         2       -2.00000       19.73994        6.00766        4.78948
      1212         2       -2.00000       19.73994        6.05391        9.95261
      1213         2       -2.00000       20.35710       13.88576        0.78825
      1214         2       -2.00000       20.35710       13.93201        5.95138
      1215         2       -2.00000       20.51298        7.49754        2.37527
      1216         2       -2.00000       20.51298        7.54379        7.53839
      1217         2       -2.00000       20.53668       21.73985        1.56792
      1218         2       -2.00000       20.53668       21.78610        6.73105
      1219         2       -2.00000       20.55178       15.46698        3.14186
      1220         2       -2.00000       20.55178       15.51323        8.30498
      1221         2       -2.00000       20.61084        1.04813        3.98727
      1222         2       -2.00000       20.61084        1.09438        9.15039
      1223         2       -2.00000       20.66837        8.79187        4.86696
      1224         2       -2.00000       20.66837        8.83812       10.03009
      1225         2       -2.00000       20.70975       16.66249        0.54294
      1226         2       -2.00000       20.70975       16.70874        5.70607
      1227         2       -2.00000       21.78410        4.20253        4.18828
      1228         2       -2.00000       21.78410        4.24878        9.35141
      1229         2       -2.00000       21.93644        5.28057        1.65645
      1230         2       -2.00000       21.93644        5.32682        6.81957
      1231         2       -2.00000       21.98112       19.50862        0.91976
      1232         2       -2.00000       21.98112       19.55487        6.08289
      1233         2       -2.00000       22.03053       11.64369        0.14216
      1234         2       -2.00000       22.03053       11.68994        5.30529
      1235         2       -2.00000       22.04009       18.24631        3.53236
      1236         2       -2.00000       22.04009       18.29256        8.69549
      1237         2       -2.00000       22.14045       10.38102        2.81413
      1238         2       -2.00000       22.14045       10.42727        7.97726
      1239         2       -2.00000       22.66288        2.25090        1.82422
      1240         2       -2.00000       22.66288        2.29715        6.98734
      1241         2       -2.00000       23.16217       16.37763        0.69746
      1242         2       -2.00000       23.16217       16.42388        5.86058
      1243         2       -2.00000       23.23898        8.54523        5.09094
      1244         2       -2.00000       23.23898        8.59148       10.25406
      1245         2       -2.00000       23.24501       15.05481        3.36813
      1246         2       -2.00000       23.24501       15.10106        8.53125
      1247         2       -2.00000       23.28213        0.69492        9.43555
      1248         2       -2.00000       23.28213        0.64867        4.27243
      1249         2       -2.00000       23.40860        7.34077        2.57659
      1250         2       -2.00000       23.40860        7.38702        7.73971
      1251         2       -2.00000       23.52535       21.49248        1.77676
      1252         2       -2.00000       23.52535       21.53873        6.93988
      1253         2       -2.00000       23.83236       13.53877        0.78923
      1254         2       -2.00000       23.83236       13.58502        5.95235
      1255         2       -2.00000       24.14628        5.74396        4.95700
      1256         2       -2.00000       24.14628        5.79021       10.12012
      1257         2       -2.00000       24.21024       12.23794        3.37820
      1258         2       -2.00000       24.21024       12.28419        8.54133
      1259         2       -2.00000       24.27942       19.95373        4.16079
      1260         2       -2.00000       24.27942       19.99998        9.32392
      1261         2       -2.00000       24.58330        4.35864        2.46280
      1262         2       -2.00000       24.58330        4.40489        7.62593
      1263         2       -2.00000       24.70937       18.60281        1.61348
      1264         2       -2.00000       24.70937       18.64906        6.77661
      1265         2       -2.00000       24.80499       10.74300        0.80657
      1266         2       -2.00000       24.80499       10.78925        5.96970
      1267         2       -2.00000       24.89674        2.98097        5.03374
      1268         2       -2.00000       24.89674        3.02722       10.19687
      1269         2       -2.00000       25.18464       17.18331        4.08565
      1270         2       -2.00000       25.18464       17.22956        9.24877
      1271         2       -2.00000       25.29921        9.41782        3.29131
      1272         2       -2.00000       25.29921        9.46407        8.45444
      1273         2       -2.00000       25.47357        1.55006        2.47880
      1274         2       -2.00000       25.47357        1.59631        7.64192
      1275         2       -2.00000       25.72410       15.75386        1.60194
      1276         2       -2.00000       25.72410       15.80011        6.76507
      1277         2       -2.00000       25.88142        7.93062        0.75003
      1278         2       -2.00000       25.88142        7.97687        5.91315
      1279         2       -2.00000       25.99713        0.15337        5.07211
      1280         2       -2.00000       25.99713        0.19962       10.23524
      1281         2       -2.00000       26.12086       14.42578        9.34169
      1282         2       -2.00000       26.12086       14.37953        4.17856
      1283         2       -2.00000       26.31780        6.57895        3.28139
      1284         2       -2.00000       26.31780        6.62520        8.44452
      1285         2       -2.00000       26.46500       20.80278        2.45034
      1286         2       -2.00000       26.46500       20.84903        7.61347
      1287         2       -2.00000       26.61051       12.94102        1.61081
      1288         2       -2.00000       26.61051       12.98727        6.77394
      1289         2       -2.00000       26.84320        5.12253        0.72234
      1290         2       -2.00000       26.84320        5.16878        5.88547
      1291         2       -2.00000       27.00454       19.45638       10.19751
      1292         2       -2.00000       27.00454       19.41013        5.03438
      1293         2       -2.00000       27.09855       11.58157        4.18933
      1294         2       -2.00000       27.09855       11.62782        9.35246
      1295         2       -2.00000       27.30834        3.73788        3.33396
      1296         2       -2.00000       27.30834        3.78413        8.49708
      1297         2       -2.00000       27.49387       17.98478        2.44933
      1298         2       -2.00000       27.49387       18.03103        7.61245
      1299         2       -2.00000       27.62476       10.15478        1.59970
      1300         2       -2.00000       27.62476       10.20103        6.76283
      1301         2       -2.00000       27.76625        2.32282        0.73763
      1302         2       -2.00000       27.76625        2.36907        5.90075
      1303         2       -2.00000       27.95957       16.59753        5.02753
      1304         2       -2.00000       27.95957       16.64378       10.19066
      1305         2       -2.00000       28.11465        8.77841        4.16963
      1306         2       -2.00000       28.11465        8.82466        9.33276
      1307         2       -2.00000       28.27382        0.93259        3.32317
      1308         2       -2.00000       28.27382        0.97884        8.48630
      1309         2       -2.00000       28.46232       15.16169        2.46266
      1310         2       -2.00000       28.46232       15.20794        7.62578
      1311         2       -2.00000       28.63692        7.34376        1.59249
      1312         2       -2.00000       28.63692        7.39001        6.75562
      1313         2       -2.00000       28.78122       21.58234        0.73759
      1314         2       -2.00000       28.78122       21.62859        5.90072
      1315         2       -2.00000       28.92272       13.78552        5.04533
      1316         2       -2.00000       28.92272       13.83177       10.20845
      1317         2       -2.00000       29.10865        5.96373        4.17212
      1318         2       -2.00000       29.10865        6.00998        9.33524
      1319         2       -2.00000       29.27224       20.19981        3.31443
      1320         2       -2.00000       29.27224       20.24606        8.47756
      1321         2       -2.00000       29.41671       12.35959        2.46206
      1322         2       -2.00000       29.41671       12.40584        7.62519
      1323         2       -2.00000       29.60344        4.52726        1.59869
      1324         2       -2.00000       29.60344        4.57351        6.76182
      1325         2       -2.00000       29.77587       18.76727        0.73080
      1326         2       -2.00000       29.77587       18.81352        5.89393
      1327         2       -2.00000       29.91511       10.98256        5.03808
      1328         2       -2.00000       29.91511       11.02881       10.20120
      1329         2       -2.00000       30.08899        3.14561        4.18508
      1330         2       -2.00000       30.08899        3.19186        9.34820
      1331         2       -2.00000       30.26278       17.38377        3.31801
      1332         2       -2.00000       30.26278       17.43002        8.48114
      1333         2       -2.00000       30.41697        9.55662        2.45670
      1334         2       -2.00000       30.41697        9.60287        7.61983
      1335         2       -2.00000       30.57301        1.72051        1.59970
      1336         2       -2.00000       30.57301        1.76676        6.76283
      1337         2       -2.00000       30.74552       15.95369        0.73592
      1338         2       -2.00000       30.74552       15.99994        5.89905
      1339         2       -2.00000       30.91080        8.17454        5.03463
      1340         2       -2.00000       30.91080        8.22079       10.19776
      1341         2       -2.00000       31.07117        0.33792        4.17948
      1342         2       -2.00000       31.07117        0.38417        9.34261
      1343         2       -2.00000       31.23702       14.57070        3.32308
      1344         2       -2.00000       31.23702       14.61695        8.48621
      1345         2       -2.00000       31.40896        6.74376        2.45712
      1346         2       -2.00000       31.40896        6.79001        7.62025
      1347         2       -2.00000       31.56838       20.98299        1.59658
      1348         2       -2.00000       31.56838       21.02924        6.75971
      1349         2       -2.00000       31.72160       13.14545        0.74004
      1350         2       -2.00000       31.72160       13.19170        5.90317
      1351         2       -2.00000       31.89411        5.36112        5.04011
      1352         2       -2.00000       31.89411        5.40737       10.20324
      1353         2       -2.00000       32.06116       19.59991        4.17713
      1354         2       -2.00000       32.06116       19.64616        9.34025
      1355         2       -2.00000       32.21551       11.76557        3.31961
      1356         2       -2.00000       32.21551       11.81182        8.48274
      1357         2       -2.00000       32.38641        3.93138        2.46046
      1358         2       -2.00000       32.38641        3.97763        7.62359
      1359         2       -2.00000       32.55426       18.16966        1.59695
      1360         2       -2.00000       32.55426       18.21591        6.76007
      1361         2       -2.00000       32.71062       10.33864        0.73666
      1362         2       -2.00000       32.71062       10.38489        5.89979
      1363         2       -2.00000       32.87662        2.54962        5.04311
      1364         2       -2.00000       32.87662        2.59587       10.20623
      1365         2       -2.00000       33.04415       16.78685        4.18075
      1366         2       -2.00000       33.04415       16.83310        9.34388
      1367         2       -2.00000       33.20597        8.95707        3.31817
      1368         2       -2.00000       33.20597        9.00332        8.48129
      1369         2       -2.00000       33.36755        1.12230        2.45971
      1370         2       -2.00000       33.36755        1.16855        7.62284
      1371         2       -2.00000       33.53235       15.35827        1.59978
      1372         2       -2.00000       33.53235       15.40452        6.76291
      1373         2       -2.00000       33.69851        7.52831        0.73680
      1374         2       -2.00000       33.69851        7.57456        5.89993
      1375         2       -2.00000       33.86162       21.81288        5.04054
      1376         2       -2.00000       33.86162       21.85913       10.20367
      1377         2       -2.00000       34.02401       13.97667        4.18239
      1378         2       -2.00000       34.02401       14.02292        9.34552
      1379         2       -2.00000       34.19145        6.14530        3.32029
      1380         2       -2.00000       34.19145        6.19155        8.48342
      1381         2       -2.00000       34.35520       20.38431        2.45875
      1382         2       -2.00000       34.35520       20.43056        7.62188
      1383         2       -2.00000       34.51446       12.54968        1.60000
      1384         2       -2.00000       34.51446       12.59593        6.76313
      1385         2       -2.00000       34.68158        4.71685        0.73947
      1386         2       -2.00000       34.68158        4.76310        5.90260
      1387         2       -2.00000       34.84710       19.00164        5.04082
      1388         2       -2.00000       34.84710       19.04789       10.20395
      1389         2       -2.00000       35.00740       11.16849        4.18086
      1390         2       -2.00000       35.00740       11.21474        9.34399
      1391         2       -2.00000       35.17348        3.33443        3.32160
      1392         2       -2.00000       35.17348        3.38068        8.48472
      1393         2       -2.00000       35.33892       17.57264        2.46012
      1394         2       -2.00000       35.33892       17.61889        7.62324
      1395         2       -2.00000       35.50074        9.74060        1.59902
      1396         2       -2.00000       35.50074        9.78685        6.76215
      1397         2       -2.00000       35.66522        1.90630        0.74011
      1398         2       -2.00000       35.66522        1.95255        5.90324
      1399         2       -2.00000       35.82985       16.19038        5.04272
      1400         2       -2.00000       35.82985       16.23663       10.20585
      1401         2       -2.00000       35.99368        8.35857        4.18099
      1402         2       -2.00000       35.99368        8.40482        9.34412
      1403         2       -2.00000       36.15720        0.57067        8.48430
      1404         2       -2.00000       36.15720        0.52442        3.32117
      1405         2       -2.00000       36.32063       14.80848        7.62450
      1406         2       -2.00000       36.32063       14.76223        2.46138
      1407         2       -2.00000       36.48574        6.97626        6.76312
      1408         2       -2.00000       36.48574        6.93001        1.59999
      1409         2       -2.00000       36.64982       21.21503        5.90265
      1410         2       -2.00000       36.64982       21.16878        0.73953
      1411         2       -2.00000       36.81260       13.42676       10.20629
      1412         2       -2.00000       36.81260       13.38051        5.04316
      1413         2       -2.00000       36.97796        5.59393        9.34549
      1414         2       -2.00000       36.97796        5.54768        4.18236
      1415         2       -2.00000       37.14211       19.83274        8.48449
      1416         2       -2.00000       37.14211       19.78649        3.32136
      1417         2       -2.00000       37.30434       11.99899        7.62450
      1418         2       -2.00000       37.30434       11.95274        2.46138
      1419         2       -2.00000       37.46946        4.16554        6.76434
      1420         2       -2.00000       37.46946        4.11929        1.60121
      1421         2       -2.00000       37.63401       18.40415        5.90340
      1422         2       -2.00000       37.63401       18.35790        0.74027
      1423         2       -2.00000       37.79680       10.61724       10.20597
      1424         2       -2.00000       37.79680       10.57099        5.04284
      1425         2       -2.00000       37.96144        2.78340        9.34613
      1426         2       -2.00000       37.96144        2.73715        4.18300
      1427         2       -2.00000       38.12567       17.02189        8.48549
      1428         2       -2.00000       38.12567       16.97564        3.32236
      1429         2       -2.00000       38.28918        9.18905        7.62456
      1430         2       -2.00000       38.28918        9.14280        2.46143
      1431         2       -2.00000       38.45341        1.35512        6.76467
      1432         2       -2.00000       38.45341        1.30887        1.60154
      1433         2       -2.00000       38.61733       15.59359        5.90438
      1434         2       -2.00000       38.61733       15.54734        0.74125
      1435         2       -2.00000       38.78148        7.80700       10.20651
      1436         2       -2.00000       38.78148        7.76075        5.04338
      1437         2       -2.00000       38.94547       22.04586        9.34624
      1438         2       -2.00000       38.94547       21.99961        4.18311
      1439         2       -2.00000       39.10898       14.21165        8.48614
      1440         2       -2.00000       39.10898       14.16540        3.32301
      1441         2       -2.00000       39.27346        6.37859        7.62536
      1442         2       -2.00000       39.27346        6.33234        2.46223
      1443         2       -2.00000       39.43761       20.61745        6.76485
      1444         2       -2.00000       39.43761       20.57120        1.60173
      1445         2       -2.00000       39.60104       12.78352        5.90472
      1446         2       -2.00000       39.60104       12.73727        0.74159
      1447         2       -2.00000       39.76551        4.99646       10.20738
      1448         2       -2.00000       39.76551        4.95021        5.04425
      1449         2       -2.00000       39.92959       19.23527        9.34670
      1450         2       -2.00000       39.92959       19.18902        4.18357
      1451         2       -2.00000       40.09302       11.40167        8.48634
      1452         2       -2.00000       40.09302       11.35542        3.32322
      1453         2       -2.00000       40.25733        3.56809        7.62613
      1454         2       -2.00000       40.25733        3.52184        2.46300
      1455         2       -2.00000       40.42148       17.80686        6.76549
      1456         2       -2.00000       40.42148       17.76061        1.60237
      1457         2       -2.00000       40.58524        9.97350        5.90490
      1458         2       -2.00000       40.58524        9.92725        0.74178
      1459         2       -2.00000       40.74931        2.18600       10.20793
      1460         2       -2.00000       40.74931        2.13975        5.04480
      1461         2       -2.00000       40.91330       16.42475        9.34742
      1462         2       -2.00000       40.91330       16.37850        4.18429
      1463         2       -2.00000       41.07737        8.59152        8.48670
      1464         2       -2.00000       41.07737        8.54527        3.32357
      1465         2       -2.00000       41.24137        0.75765        7.62655
      1466         2       -2.00000       41.24137        0.71140        2.46342
      1467         2       -2.00000       41.40520       14.99645        6.76618
      1468         2       -2.00000       41.40520       14.95020        1.60305
      1469         2       -2.00000       41.56935        7.16324        5.90544
      1470         2       -2.00000       41.56935        7.11699        0.74231
      1471         2       -2.00000       41.73335       21.44839       10.20825
      1472         2       -2.00000       41.73335       21.40214        5.04512
      1473         2       -2.00000       41.89718       13.61444        9.34799
      1474         2       -2.00000       41.89718       13.56819        4.18486
      1475         2       -2.00000       42.06133        5.78114        8.48738
      1476         2       -2.00000       42.06133        5.73489        3.32425
      1477         2       -2.00000       42.22540       20.02005        7.62687
      1478         2       -2.00000       42.22540       19.97380        2.46374
      1479         2       -2.00000       42.38924       12.18620        6.76661
      1480         2       -2.00000       42.38924       12.13995        1.60348
      1481         2       -2.00000       42.55323        4.35278        5.90619
      1482         2       -2.00000       42.55323        4.30653        0.74307
      1483         2       -2.00000       42.71730       18.63795       10.20865
      1484         2       -2.00000       42.71730       18.59170        5.04552
      1485         2       -2.00000       42.88137       10.80429        9.34829
      1486         2       -2.00000       42.88137       10.75804        4.18516
      1487         2       -2.00000       43.04521        2.97066        8.48813
      1488         2       -2.00000       43.04521        2.92441        3.32500
      1489         2       -2.00000       43.20920       17.20959        7.62741
      1490         2       -2.00000       43.20920       17.16334        2.46428
      1491         2       -2.00000       43.37343        9.37612        6.76684
      1492         2       -2.00000       43.37343        9.32987        1.60371
      1493         2       -2.00000       43.53726        1.54230        5.90685
      1494         2       -2.00000       43.53726        1.49605        0.74372
      1495         2       -2.00000       43.70110       15.82745       10.20935
      1496         2       -2.00000       43.70110       15.78120        5.04622
      1497         2       -2.00000       43.86541        7.99415        9.34859
      1498         2       -2.00000       43.86541        7.94790        4.18546
      1499         2       -2.00000       44.02932        0.16022        8.48853
      1500         2       -2.00000       44.02932        0.11397        3.32541
      1501         2       -2.00000       44.19307       14.39906        7.62818
      1502         2       -2.00000       44.19307       14.35281        2.46505
      1503         2       -2.00000       44.35723        6.56592        6.76731
      1504         2       -2.00000       44.35723        6.51967        1.60418
      1505         2       -2.00000       44.52130       20.80480        5.90699
      1506         2       -2.00000       44.52130       20.75855        0.74386
      1507         2       -2.00000       44.68529       12.97070        5.04696
      1508         2       -2.00000       44.68529       13.01695       10.21009
      1509         2       -2.00000       44.84904        5.18381        9.34938
      1510         2       -2.00000       44.84904        5.13756        4.18625
      1511         2       -2.00000       45.01328       19.42277        8.48864
      1512         2       -2.00000       45.01328       19.37652        3.32551
      1513         2       -2.00000       45.17759       11.58869        7.62865
      1514         2       -2.00000       45.17759       11.54244        2.46552
      1515         2       -2.00000       45.34086        3.75535        6.76835
      1516         2       -2.00000       45.34086        3.70910        1.60523
      1517         2       -2.00000       45.50501       17.99447        5.90722
      1518         2       -2.00000       45.50501       17.94822        0.74409
      1519         2       -2.00000       45.66973       10.16063        5.04697
      1520         2       -2.00000       45.66973       10.20688       10.21010
      1521         2       -2.00000       45.83292        2.37315        9.35042
      1522         2       -2.00000       45.83292        2.32690        4.18730
      1523         2       -2.00000       45.99675       16.61229        8.48927
      1524         2       -2.00000       45.99675       16.56604        3.32614
      1525         2       -2.00000       46.16171        8.77891        7.62846
      1526         2       -2.00000       46.16171        8.73266        2.46533
      1527         2       -2.00000       46.32530        0.94476        6.76909
      1528         2       -2.00000       46.32530        0.89851        1.60596
      1529         2       -2.00000       46.48873       15.18366        5.90839
      1530         2       -2.00000       46.48873       15.13741        0.74527
      1531         2       -2.00000       46.65353        7.35080        5.04706
      1532         2       -2.00000       46.65353        7.39705       10.21019
      1533         2       -2.00000       46.81760       21.63563        9.35040
      1534         2       -2.00000       46.81760       21.58938        4.18728
      1535         2       -2.00000       46.98071       13.80131        8.49058
      1536         2       -2.00000       46.98071       13.75506        3.32745
      1537         2       -2.00000       47.14470        5.96882        7.62909
      1538         2       -2.00000       47.14470        5.92257        2.46596
      1539         2       -2.00000       47.30942       20.20768        6.76841
      1540         2       -2.00000       47.30942       20.16143        1.60528
      1541         2       -2.00000       47.47365       12.37286        5.90942
      1542         2       -2.00000       47.47365       12.32661        0.74629
      1543         2       -2.00000       47.63636        4.54024        5.04860
      1544         2       -2.00000       47.63636        4.58649       10.21173
      1545         2       -2.00000       47.80131       18.82578        9.34993
      1546         2       -2.00000       47.80131       18.77953        4.18680
      1547         2       -2.00000       47.96675       10.99100        8.49063
      1548         2       -2.00000       47.96675       10.94475        3.32750
      1549         2       -2.00000       48.12801        3.15773        7.63104
      1550         2       -2.00000       48.12801        3.11148        2.46791
      1551         2       -2.00000       48.29233       17.39739        6.76861
      1552         2       -2.00000       48.29233       17.35114        1.60548
      1553         2       -2.00000       48.45889        9.56350        5.90817
      1554         2       -2.00000       48.45889        9.51725        0.74504
      1555         2       -2.00000       48.62055        1.72917        5.05015
      1556         2       -2.00000       48.62055        1.77542       10.21328
      1557         2       -2.00000       48.78334       16.01489        9.35143
      1558         2       -2.00000       48.78334       15.96864        4.18830
      1559         2       -2.00000       48.95023        8.18229        8.48935
      1560         2       -2.00000       48.95023        8.13604        3.32622
      1561         2       -2.00000       49.11422        0.34710        7.63143
      1562         2       -2.00000       49.11422        0.30085        2.46831
      1563         2       -2.00000       49.27564       14.58545        6.77144
      1564         2       -2.00000       49.27564       14.53920        1.60831
      1565         2       -2.00000       49.44140        6.75412        5.90836
      1566         2       -2.00000       49.44140        6.70787        0.74524
      1567         2       -2.00000       49.60708       20.99215        5.04849
      1568         2       -2.00000       49.60708       21.03840       10.21161
      1569         2       -2.00000       49.76810       13.20275        9.35378
      1570         2       -2.00000       49.76810       13.15650        4.19065
      1571         2       -2.00000       49.93065        5.37204        8.49102
      1572         2       -2.00000       49.93065        5.32579        3.32789
      1573         2       -2.00000       50.09785       19.61136        7.62838
      1574         2       -2.00000       50.09785       19.56511        2.46525
      1575         2       -2.00000       50.26361       11.77438        6.77225
      1576         2       -2.00000       50.26361       11.72813        1.60912
      1577         2       -2.00000       50.42246        3.94268        5.91223
      1578         2       -2.00000       50.42246        3.89643        0.74910
      1579         2       -2.00000       50.58919       18.18326        5.04736
      1580         2       -2.00000       50.58919       18.22951       10.21049
      1581         2       -2.00000       50.75848       10.39326        9.35186
      1582         2       -2.00000       50.75848       10.34701        4.18873
      1583         2       -2.00000       50.91436        2.55949        8.49495
      1584         2       -2.00000       50.91436        2.51324        3.33182
      1585         2       -2.00000       51.07763       16.80051        7.63000
      1586         2       -2.00000       51.07763       16.75426        2.46687
      1587         2       -2.00000       51.24942        8.96735        6.76733
      1588         2       -2.00000       51.24942        8.92110        1.60420
      1589         2       -2.00000       51.40883        1.13085        5.91357
      1590         2       -2.00000       51.40883        1.08460        0.75044
      1591         2       -2.00000       51.56680       15.37052        5.05217
      1592         2       -2.00000       51.56680       15.41677       10.21530
      1593         2       -2.00000       51.73794        7.58707        9.34901
      1594         2       -2.00000       51.73794        7.54082        4.18588
      1595         2       -2.00000       51.90643       21.82178        8.49337
      1596         2       -2.00000       51.90643       21.77553        3.33024
      1597         2       -2.00000       52.06191       13.98512        7.63700
      1598         2       -2.00000       52.06191       13.93887        2.47387
      1599         2       -2.00000       52.22839        6.15813        6.76999
      1600         2       -2.00000       52.22839        6.11188        1.60686
      1601         2       -2.00000       52.40042       20.39562        5.90675
      1602         2       -2.00000       52.40042       20.34937        0.74362
      1603         2       -2.00000       52.55605       12.55608        5.05415
      1604         2       -2.00000       52.55605       12.60233       10.21728
      1605         2       -2.00000       52.71153        4.77568        9.35458
      1606         2       -2.00000       52.71153        4.72943        4.19145
      1607         2       -2.00000       52.88532       19.01797        8.48508
      1608         2       -2.00000       52.88532       18.97172        3.32196
      1609         2       -2.00000       53.05920       11.17521        7.63436
      1610         2       -2.00000       53.05920       11.12896        2.47123
      1611         2       -2.00000       53.20616        3.34430        6.77963
      1612         2       -2.00000       53.20616        3.29805        1.61650
      1613         2       -2.00000       53.37473       17.58898        5.90812
      1614         2       -2.00000       53.37473       17.54273        0.74499
      1615         2       -2.00000       53.55785        9.79614       10.20951
      1616         2       -2.00000       53.55785        9.74989        5.04638
      1617         2       -2.00000       53.70015        1.95824        9.35907
      1618         2       -2.00000       53.70015        1.91199        4.19594
      1619         2       -2.00000       53.85538       16.20187        8.49438
      1620         2       -2.00000       53.85538       16.15562        3.33125
      1621         2       -2.00000       54.04066        8.37400        7.62300
      1622         2       -2.00000       54.04066        8.32775        2.45987
      1623         2       -2.00000       54.19943        0.53086        6.77708
      1624         2       -2.00000       54.19943        0.48461        1.61395
      1625         2       -2.00000       54.34141       14.76881        5.92167
      1626         2       -2.00000       54.34141       14.72256        0.75855
      1627         2       -2.00000       54.52139        6.95043        5.04460
      1628         2       -2.00000       54.52139        6.99668       10.20773
      1629         2       -2.00000       54.71238       21.22415        9.35053
      1630         2       -2.00000       54.71238       21.17790        4.18740
      1631         2       -2.00000       54.85291       13.37740        8.50335
      1632         2       -2.00000       54.85291       13.33115        3.34022
      1633         2       -2.00000       55.01233        5.56204        7.63814
      1634         2       -2.00000       55.01233        5.51579        2.47501
      1635         2       -2.00000       55.20364       19.80468        6.75913
      1636         2       -2.00000       55.20364       19.75843        1.59601
      1637         2       -2.00000       55.34787       11.95423        5.91231
      1638         2       -2.00000       55.34787       11.90798        0.74918
      1639         2       -2.00000       55.47578        4.12971        5.05790
      1640         2       -2.00000       55.47578        4.17596       10.22103
      1641         2       -2.00000       55.66283       18.43461        9.33491
      1642         2       -2.00000       55.66283       18.38836        4.17179
      1643         2       -2.00000       55.87343       10.57888        8.49093
      1644         2       -2.00000       55.87343       10.53263        3.32780
      1645         2       -2.00000       55.98801        2.74104        7.64830
      1646         2       -2.00000       55.98801        2.69479        2.48517
      1647         2       -2.00000       56.14533       16.99185        6.78342
      1648         2       -2.00000       56.14533       16.94560        1.62029
      1649         2       -2.00000       56.37224        9.15758        5.90793
      1650         2       -2.00000       56.37224        9.11133        0.74480
      1651         2       -2.00000       56.48738        1.30149        5.05964
      1652         2       -2.00000       56.48738        1.34774       10.22277
      1653         2       -2.00000       56.60943       15.58713        9.36771
      1654         2       -2.00000       56.60943       15.54088        4.20458
      1655         2       -2.00000       56.83167        7.79384        8.46586
      1656         2       -2.00000       56.83167        7.74759        3.30273
      1657         2       -2.00000       57.01149       22.00881        7.62416
      1658         2       -2.00000       57.01149       21.96256        2.46104
      1659         2       -2.00000       57.10807       14.15286        6.78313
      1660         2       -2.00000       57.10807       14.10661        1.62000
      1661         2       -2.00000       57.27568        6.34601        5.90947
      1662         2       -2.00000       57.27568        6.29976        0.74634
      1663         2       -2.00000       57.55827       20.59181        5.04799
      1664         2       -2.00000       57.55827       20.63806       10.21112
      1665         2       -2.00000       57.68000       12.71795        4.20493
      1666         2       -2.00000       57.68000       12.76420        9.36806
      1667         2       -2.00000       57.78976        4.96251        8.53240
      1668         2       -2.00000       57.78976        4.91626        3.36927
      1669         2       -2.00000       58.02606       19.23700        7.59781
      1670         2       -2.00000       58.02606       19.19075        2.43468
      1671         2       -2.00000       58.15454       11.37704        6.74272
      1672         2       -2.00000       58.15454       11.33079        1.57960
      1673         2       -2.00000       58.20741        3.51748        5.90175
      1674         2       -2.00000       58.20741        3.47123        0.73863
      1675         2       -2.00000       58.35911       17.77892        5.02911
      1676         2       -2.00000       58.35911       17.82517       10.19224
      1677         2       -2.00000       58.70855        9.98586        9.38398
      1678         2       -2.00000       58.70855        9.93961        4.22086
      1679         2       -2.00000       58.76600        2.15725        8.55892
      1680         2       -2.00000       58.76600        2.11100        3.39579
      1681         2       -2.00000       58.86804       16.33264        7.69173
      1682         2       -2.00000       58.86804       16.28639        2.52860
      1683         2       -2.00000       59.24777        8.51231        6.68209
      1684         2       -2.00000       59.24777        8.46606        1.51896
      1685         2       -2.00000       59.35014        0.67527        5.86616
      1686         2       -2.00000       59.35014        0.62902        0.70303
      1687         2       -2.00000       59.37328       14.87989        5.01489
      1688         2       -2.00000       59.37328       14.92614       10.17802
      1689         2       -2.00000       59.57527        7.19887        9.31601
      1690         2       -2.00000       59.57527        7.15262        4.15288
      1691         2       -2.00000       59.82548       21.50825        8.49279
      1692         2       -2.00000       59.82548       21.46200        3.32966
      1693         2       -2.00000       59.89426       13.62488        7.65304
      1694         2       -2.00000       59.89426       13.57863        2.48991
      1695         2       -2.00000       59.91451        5.71135        6.80491
      1696         2       -2.00000       59.91451        5.66510        1.64178
      1697         2       -2.00000       60.53167       19.85982        5.64300
      1698         2       -2.00000       60.53167       19.81357        0.47987
      1699         2       -2.00000       60.68755        4.22148        9.21913
      1700         2       -2.00000       60.68755        4.17523        4.05600
      1701         2       -2.00000       60.71125       12.00573        4.86335
      1702         2       -2.00000       60.71125       12.05198       10.02647
      1703         2       -2.00000       60.72636       18.32488        8.45253
      1704         2       -2.00000       60.72636       18.27863        3.28940
      1705         2       -2.00000       60.78541       10.67089        7.60712
      1706         2       -2.00000       60.78541       10.62464        2.44399
      1707         2       -2.00000       60.84294        2.92715        6.72743
      1708         2       -2.00000       60.84294        2.88090        1.56430
      1709         2       -2.00000       60.88432       17.08309        5.88831
      1710         2       -2.00000       60.88432       17.03684        0.72518
      1711         2       -2.00000       61.95867        7.51649        7.40610
      1712         2       -2.00000       61.95867        7.47024        2.24298
      1713         2       -2.00000       62.11101        6.39219        4.77481
      1714         2       -2.00000       62.11101        6.43844        9.93794
      1715         2       -2.00000       62.15577       14.23696        5.51150
      1716         2       -2.00000       62.15577       14.19071        0.34838
      1717         2       -2.00000       62.20510       22.10189        6.28910
      1718         2       -2.00000       62.20510       22.05564        1.12597
      1719         2       -2.00000       62.21466       15.54553        8.06202
      1720         2       -2.00000       62.21466       15.49928        2.89889
      1721         2       -2.00000       62.31502        1.29174        3.61713
      1722         2       -2.00000       62.31502        1.33799        8.78026
      1723         2       -2.00000       62.83745        9.42186        4.60704
      1724         2       -2.00000       62.83745        9.46811        9.77017
      1725         2       -2.00000       63.33682       17.36795        5.73380
      1726         2       -2.00000       63.33682       17.32170        0.57067
      1727         2       -2.00000       63.41355        3.12752        1.34033
      1728         2       -2.00000       63.41355        3.17377        6.50346
      1729         2       -2.00000       63.41966       18.69078        3.06313
      1730         2       -2.00000       63.41966       18.73703        8.22626
      1731         2       -2.00000       63.45670       11.02409        2.15884
      1732         2       -2.00000       63.45670       11.07034        7.32197
      1733         2       -2.00000       63.58317        4.37825        9.01781
      1734         2       -2.00000       63.58317        4.33200        3.85468
      1735         2       -2.00000       63.69992       12.25308        4.65450
      1736         2       -2.00000       63.69992       12.29933        9.81763
      1737         2       -2.00000       64.00693       20.20682        5.64203
      1738         2       -2.00000       64.00693       20.16057        0.47890
      1739         2       -2.00000       64.32086        5.97504        6.63739
      1740         2       -2.00000       64.32086        5.92879        1.47426
      1741         2       -2.00000       64.38489       21.50762        3.05306
      1742         2       -2.00000       64.38489       21.55387        8.21619
      1743         2       -2.00000       64.45399       13.79186        2.27048
      1744         2       -2.00000       64.45399       13.83811        7.43360
      1745         2       -2.00000       64.75787        7.36038        9.13158
      1746         2       -2.00000       64.75787        7.31413        3.96845
      1747         2       -2.00000       64.88394       15.14277        4.81779
      1748         2       -2.00000       64.88394       15.18902        9.98091
      1749         2       -2.00000       64.97964        0.92977        5.62469
      1750         2       -2.00000       64.97964        0.88352        0.46156
      1751         2       -2.00000       65.07132        8.73804        6.56064
      1752         2       -2.00000       65.07132        8.69179        1.39751
      1753         2       -2.00000       65.35921       16.56227        2.34561
      1754         2       -2.00000       65.35921       16.60852        7.50874
      1755         2       -2.00000       65.47379        2.30119        8.30307
      1756         2       -2.00000       65.47379        2.25494        3.13995
      1757         2       -2.00000       65.64822       10.16895        9.11558
      1758         2       -2.00000       65.64822       10.12270        3.95246
      1759         2       -2.00000       65.89875       17.99173        4.82931
      1760         2       -2.00000       65.89875       18.03798        9.99244
      1761         2       -2.00000       66.05600        3.69590        0.51810
      1762         2       -2.00000       66.05600        3.74215        5.68123
      1763         2       -2.00000       66.17170       11.56565        6.52227
      1764         2       -2.00000       66.17170       11.51940        1.35914
      1765         2       -2.00000       66.29544       19.36605        2.25269
      1766         2       -2.00000       66.29544       19.41230        7.41582
      1767         2       -2.00000       66.49237        5.14007        8.31299
      1768         2       -2.00000       66.49237        5.09382        3.14986
      1769         2       -2.00000       66.63957       12.98906        9.14404
      1770         2       -2.00000       66.63957       12.94281        3.98092
      1771         2       -2.00000       66.78508       20.80456        4.82045
      1772         2       -2.00000       66.78508       20.85081        9.98358
      1773         2       -2.00000       67.01777        6.55024        5.70891
      1774         2       -2.00000       67.01777        6.50399        0.54578
      1775         2       -2.00000       67.17912       14.38170        6.56001
      1776         2       -2.00000       67.17912       14.33545        1.39688
      1777         2       -2.00000       67.27312        0.09120        2.24192
      1778         2       -2.00000       67.27312        0.13745        7.40505
      1779         2       -2.00000       67.48292        7.98114        8.26044
      1780         2       -2.00000       67.48292        7.93489        3.09731
      1781         2       -2.00000       67.66844       15.76081        3.98193
      1782         2       -2.00000       67.66844       15.80706        9.14506
      1783         2       -2.00000       67.79933        1.51799        4.83156
      1784         2       -2.00000       67.79933        1.56424        9.99469
      1785         2       -2.00000       67.94083        9.34995        5.69363
      1786         2       -2.00000       67.94083        9.30370        0.53050
      1787         2       -2.00000       68.13415       17.14805        1.40372
      1788         2       -2.00000       68.13415       17.19430        6.56685
      1789         2       -2.00000       68.28922        2.89436        2.26163
      1790         2       -2.00000       68.28922        2.94061        7.42475
      1791         2       -2.00000       68.44839       10.78643        8.27122
      1792         2       -2.00000       68.44839       10.74018        3.10809
      1793         2       -2.00000       68.63689       18.58389        3.96860
      1794         2       -2.00000       68.63689       18.63014        9.13172
      1795         2       -2.00000       68.81149        4.37525       10.00189
      1796         2       -2.00000       68.81149        4.32900        4.83876
      1797         2       -2.00000       68.95580       12.16324        5.69366
      1798         2       -2.00000       68.95580       12.11699        0.53053
      1799         2       -2.00000       69.09729       19.96006        1.38593
      1800         2       -2.00000       69.09729       20.00631        6.54906
      1801         2       -2.00000       69.28322        5.70904        2.25914
      1802         2       -2.00000       69.28322        5.75529        7.42226
      1803         2       -2.00000       69.44681       13.54578        3.11683
      1804         2       -2.00000       69.44681       13.59203        8.27995
      1805         2       -2.00000       69.59128       21.38597        3.96921
      1806         2       -2.00000       69.59128       21.43222        9.13233
      1807         2       -2.00000       69.77801        7.14550        4.83256
      1808         2       -2.00000       69.77801        7.19175        9.99569
      1809         2       -2.00000       69.95052       14.93206        0.53733
      1810         2       -2.00000       69.95052       14.97831        5.70045
      1811         2       -2.00000       70.08968        0.69020        1.39318
      1812         2       -2.00000       70.08968        0.73645        6.55630
      1813         2       -2.00000       70.26356        8.57341        7.40932
      1814         2       -2.00000       70.26356        8.52716        2.24619
      1815         2       -2.00000       70.43735       16.36182        3.11324
      1816         2       -2.00000       70.43735       16.40807        8.27637
      1817         2       -2.00000       70.59154        2.11614        3.97456
      1818         2       -2.00000       70.59154        2.16239        9.13768
      1819         2       -2.00000       70.74766        9.95225        4.83155
      1820         2       -2.00000       70.74766        9.99850        9.99468
      1821         2       -2.00000       70.92009       17.79189        5.69533
      1822         2       -2.00000       70.92009       17.74564        0.53220
      1823         2       -2.00000       71.08537        3.49823        1.39663
      1824         2       -2.00000       71.08537        3.54448        6.55975
      1825         2       -2.00000       71.24575       11.38110        7.41490
      1826         2       -2.00000       71.24575       11.33485        2.25177
      1827         2       -2.00000       71.41159       19.17488        3.10817
      1828         2       -2.00000       71.41159       19.22113        8.27130
      1829         2       -2.00000       71.58353        4.92903        3.97413
      1830         2       -2.00000       71.58353        4.97526        9.13726
      1831         2       -2.00000       71.74295       12.76259        4.83467
      1832         2       -2.00000       71.74295       12.80884        9.99780
      1833         2       -2.00000       71.89617       20.55388        0.52810
      1834         2       -2.00000       71.89617       20.60013        5.69121
      1835         2       -2.00000       72.06868        6.31165        1.39114
      1836         2       -2.00000       72.06868        6.35790        6.55427
      1837         2       -2.00000       72.23573       14.14567        2.25413
      1838         2       -2.00000       72.23573       14.19192        7.41726
      1839         2       -2.00000       72.39008       21.98002        3.11164
      1840         2       -2.00000       72.39008       22.02627        8.27477
      1841         2       -2.00000       72.56098        7.78764        9.13392
      1842         2       -2.00000       72.56098        7.74139        3.97080
      1843         2       -2.00000       72.72883       15.57592        4.83431
      1844         2       -2.00000       72.72883       15.62217        9.99744
      1845         2       -2.00000       72.88519        1.28788        0.53146
      1846         2       -2.00000       72.88519        1.33413        5.69459
      1847         2       -2.00000       73.05119        9.16939        6.55128
      1848         2       -2.00000       73.05119        9.12314        1.38815
      1849         2       -2.00000       73.21872       16.95873        2.25050
      1850         2       -2.00000       73.21872       17.00498        7.41363
      1851         2       -2.00000       73.38054        2.71569        3.11309
      1852         2       -2.00000       73.38054        2.76194        8.27622
      1853         2       -2.00000       73.54213       10.59672        9.13467
      1854         2       -2.00000       73.54213       10.55047        3.97154
      1855         2       -2.00000       73.70692       18.43356        9.99460
      1856         2       -2.00000       73.70692       18.38731        4.83147
      1857         2       -2.00000       73.87308        4.09823        0.53133
      1858         2       -2.00000       73.87308        4.14448        5.69446
      1859         2       -2.00000       74.03619       11.97896        6.55384
      1860         2       -2.00000       74.03619       11.93271        1.39071
      1861         2       -2.00000       74.19858       19.76891        2.24885
      1862         2       -2.00000       74.19858       19.81516        7.41198
      1863         2       -2.00000       74.36603        5.57374        8.27409
      1864         2       -2.00000       74.36603        5.52749        3.11096
      1865         2       -2.00000       74.52978       13.36127        3.97250
      1866         2       -2.00000       74.52978       13.40753        9.13563
      1867         2       -2.00000       74.68903       21.24215        9.99438
      1868         2       -2.00000       74.68903       21.19590        4.83125
      1869         2       -2.00000       74.85616        6.95591        5.69178
      1870         2       -2.00000       74.85616        6.90966        0.52865
      1871         2       -2.00000       75.02167       14.74396        1.39043
      1872         2       -2.00000       75.02167       14.79021        6.55357
      1873         2       -2.00000       75.18197        0.55053        7.41351
      1874         2       -2.00000       75.18197        0.50428        2.25038
      1875         2       -2.00000       75.34805        8.38459        8.27279
      1876         2       -2.00000       75.34805        8.33834        3.10966
      1877         2       -2.00000       75.51349       16.17296        3.97114
      1878         2       -2.00000       75.51349       16.21921        9.13427
      1879         2       -2.00000       75.67531        1.97844        9.99536
      1880         2       -2.00000       75.67531        1.93217        4.83222
      1881         2       -2.00000       75.83979        9.76646        5.69114
      1882         2       -2.00000       75.83979        9.72021        0.52801
      1883         2       -2.00000       76.00442       17.55521        1.38853
      1884         2       -2.00000       76.00442       17.60146        6.55166
      1885         2       -2.00000       76.16826        3.36047        7.41338
      1886         2       -2.00000       76.16826        3.31422        2.25026
      1887         2       -2.00000       76.33177       11.14834        3.11008
      1888         2       -2.00000       76.33177       11.19459        8.27321
      1889         2       -2.00000       76.49520       18.98335        3.96987
      1890         2       -2.00000       76.49520       19.02960        9.13301
      1891         2       -2.00000       76.66031        4.74276        4.83126
      1892         2       -2.00000       76.66031        4.78901        9.99439
      1893         2       -2.00000       76.82439       12.57682        5.69173
      1894         2       -2.00000       76.82439       12.53057        0.52860
      1895         2       -2.00000       76.98709       20.36507        1.38809
      1896         2       -2.00000       76.98718       20.41132        6.55121
      1897         2       -2.00000       77.15253        6.12509        2.24889
      1898         2       -2.00000       77.15253        6.17134        7.41202
      1899         2       -2.00000       77.31669       13.95912        3.10990
      1900         2       -2.00000       77.31669       14.00537        8.27302
      1901         2       -2.00000       77.47891       21.79285        3.96987
      1902         2       -2.00000       77.47891       21.83910        9.13299
      1903         2       -2.00000       77.64403        7.55348        4.83004
      1904         2       -2.00000       77.64403        7.59973        9.99317
      1905         2       -2.00000       77.80858       15.38768        5.69100
      1906         2       -2.00000       77.80858       15.34143        0.52786
      1907         2       -2.00000       77.97129        1.10177        1.38841
      1908         2       -2.00000       77.97129        1.14802        6.55153
      1909         2       -2.00000       78.13601        8.93561        2.24825
      1910         2       -2.00000       78.13601        8.98186        7.41138
      1911         2       -2.00000       78.30024       16.76995        3.10889
      1912         2       -2.00000       78.30024       16.81622        8.27202
      1913         2       -2.00000       78.46375        2.52997        3.96982
      1914         2       -2.00000       78.46375        2.57622        9.13294
      1915         2       -2.00000       78.62798       10.36392        4.82971
      1916         2       -2.00000       78.62798       10.41017        9.99284
      1917         2       -2.00000       78.79190       18.19827        5.68998
      1918         2       -2.00000       78.79190       18.15202        0.52689
      1919         2       -2.00000       78.95605        3.91204        1.38787
      1920         2       -2.00000       78.95605        3.95829        6.55100
      1921         2       -2.00000       79.12004       11.74597        2.24814
      1922         2       -2.00000       79.12004       11.79222        7.41127
      1923         2       -2.00000       79.28355       19.58016        3.10818
      1924         2       -2.00000       79.28355       19.62644        8.27137
      1925         2       -2.00000       79.44803        5.34042        3.96901
      1926         2       -2.00000       79.44803        5.38667        9.13214
      1927         2       -2.00000       79.61218       13.17440        4.82953
      1928         2       -2.00000       79.61218       13.22063        9.99266
      1929         2       -2.00000       79.77553       21.00831        5.68963
      1930         2       -2.00000       79.77553       20.96208        0.52652
      1931         2       -2.00000       79.94001        6.72258        1.38700
      1932         2       -2.00000       79.94001        6.76883        6.55013
      1933         2       -2.00000       80.10416       14.55656        2.24769
      1934         2       -2.00000       80.10416       14.60281        7.41081
      1935         2       -2.00000       80.26759        0.31735        3.10804
      1936         2       -2.00000       80.26759        0.36360        8.27116
