# Supplementary material for: Quantitative prediction of grain boundary thermal conductivities from local atomic environments
Source: Nat Commun. 2020 Apr 15;11:1854. doi: 10.1038/s41467-020-15619-9 (PMC7160158; doi:10.1038/s41467-020-15619-9)
Supplement: Supplementary file 4 — Supplementary Data 1 [file 41467_2020_15619_MOESM4_ESM.zip › MgO_GBs/sym_tilt/standard_pressure/112/s165_8_-10_1.lmp]

LAMMPS data file

      1944          atoms
         0          bonds
         0         angles
         0      dihedrals
         0      impropers
         2     atom types
         0     bond types
         0    angle types
         0 dihedral types
         0 improper types

      0.0000000     80.1682240 xlo xhi
      0.0000000     22.1360830 ylo yhi
      0.0000000     10.3103877 zlo zhi
      0.0000000      0.0000000     -0.0536041 xy xz yz

Masses

1                24.30500 # Mg
2                15.99940 # O

Atoms

         1         1        2.00000        0.08297       -0.02547        6.83639
         2         1        2.00000        0.08329        0.00146        1.68117
         3         1        2.00000        0.24892        9.83109        7.69556
         4         1        2.00000        0.24908        9.85802        2.54053
         5         1        2.00000        0.41399       19.68758        8.55483
         6         1        2.00000        0.41455       19.71458        3.39966
         7         1        2.00000        0.57906        7.40746        9.41385
         8         1        2.00000        0.57881        7.43442        4.25875
         9         1        2.00000        0.74244       17.26405       10.27303
        10         1        2.00000        0.74244       17.29083        5.11790
        11         1        2.00000        0.90510        5.03709        0.82172
        12         1        2.00000        0.90502        5.01035        5.97688
        13         1        2.00000        1.06752       14.86680        6.83613
        14         1        2.00000        1.06776       14.89371        1.68096
        15         1        2.00000        1.23018        2.58637        7.69524
        16         1        2.00000        1.23034        2.61333        2.54008
        17         1        2.00000        1.39405       12.44302        8.55448
        18         1        2.00000        1.39413       12.46989        3.39939
        19         1        2.00000        1.55855        0.16301        9.41368
        20         1        2.00000        1.55879        0.18995        4.25849
        21         1        2.00000        1.72402       10.01959       10.27291
        22         1        2.00000        1.72402       10.04640        5.11772
        23         1        2.00000        1.88957       19.92978        0.82176
        24         1        2.00000        1.88932       19.90284        5.97694
        25         1        2.00000        2.05399        7.62290        6.83604
        26         1        2.00000        2.05407        7.64977        1.68096
        27         1        2.00000        2.21769       17.47946        7.69535
        28         1        2.00000        2.21793       17.50642        2.54019
        29         1        2.00000        2.38035        5.19908        8.55447
        30         1        2.00000        2.38060        5.22599        3.39930
        31         1        2.00000        2.54294       15.05570        9.41371
        32         1        2.00000        2.54310       15.08244        4.25855
        33         1        2.00000        2.70568        2.77514       10.27279
        34         1        2.00000        2.70560        2.80194        5.11754
        35         1        2.00000        2.86906       12.68533        0.82158
        36         1        2.00000        2.86922       12.65837        5.97668
        37         1        2.00000        3.03357        0.37821        6.83578
        38         1        2.00000        3.03405        0.40521        1.68060
        39         1        2.00000        3.19895       10.23477        7.69490
        40         1        2.00000        3.19919       10.26170        2.53988
        41         1        2.00000        3.36474       20.09133        8.55426
        42         1        2.00000        3.36506       20.11826        3.39905
        43         1        2.00000        3.52933        7.81154        9.41350
        44         1        2.00000        3.52981        7.83841        4.25832
        45         1        2.00000        3.69359       17.66843       10.27292
        46         1        2.00000        3.69359       17.69501        5.11769
        47         1        2.00000        3.85601        5.44160        0.82175
        48         1        2.00000        3.85601        5.41471        5.97684
        49         1        2.00000        4.01819       15.29827        1.68101
        50         1        2.00000        4.01843       15.27118        6.83609
        51         1        2.00000        4.18093        3.01745        2.53987
        52         1        2.00000        4.18029        2.99051        7.69508
        53         1        2.00000        4.34392       12.87383        3.39897
        54         1        2.00000        4.34359       12.84701        8.55405
        55         1        2.00000        4.50850        0.56667        9.41310
        56         1        2.00000        4.50874        0.59342        4.25778
        57         1        2.00000        4.67341       10.42327       10.27228
        58         1        2.00000        4.67453       10.45001        5.11696
        59         1        2.00000        4.84040       20.30648        5.97628
        60         1        2.00000        4.84112       20.33372        0.82123
        61         1        2.00000        5.00562        8.05393        1.68066
        62         1        2.00000        5.00570        8.02695        6.83562
        63         1        2.00000        5.16989       17.91100        2.54014
        64         1        2.00000        5.16989       17.88384        7.69522
        65         1        2.00000        5.33135        5.60359        8.55457
        66         1        2.00000        5.33223        5.63046        3.39936
        67         1        2.00000        5.49361       15.48693        4.25860
        68         1        2.00000        5.49345       15.46039        9.41381
        69         1        2.00000        5.65523        3.17928       10.27267
        70         1        2.00000        5.65515        3.20586        5.11727
        71         1        2.00000        5.81717       13.08938        0.82120
        72         1        2.00000        5.81837       13.06211        5.97611
        73         1        2.00000        5.98223        0.78140        6.83496
        74         1        2.00000        5.98368        0.80866        1.67985
        75         1        2.00000        6.14898       10.66529        2.53917
        76         1        2.00000        6.14850       10.63822        7.69398
        77         1        2.00000        6.31661       20.49509        8.55366
        78         1        2.00000        6.31734       20.52209        3.39836
        79         1        2.00000        6.48144        8.21572        9.41319
        80         1        2.00000        6.48328        8.24255        4.25797
        81         1        2.00000        6.64683       18.09948        5.11767
        82         1        2.00000        6.64707       18.07345       10.27303
        83         1        2.00000        6.80797        5.84636        0.82209
        84         1        2.00000        6.80789        5.81923        5.97702
        85         1        2.00000        6.96814       15.70341        1.68134
        86         1        2.00000        6.96902       15.67576        6.83621
        87         1        2.00000        7.12808        3.39438        7.69496
        88         1        2.00000        7.13000        3.42139        2.53965
        89         1        2.00000        7.29058       13.25082        8.55338
        90         1        2.00000        7.29146       13.27762        3.39842
        91         1        2.00000        7.45621        0.96972        9.41218
        92         1        2.00000        7.45677        0.99620        4.25655
        93         1        2.00000        7.62127       10.82664       10.27137
        94         1        2.00000        7.62472       10.85318        5.11576
        95         1        2.00000        7.79275       20.70980        5.97539
        96         1        2.00000        7.79492       20.73786        0.82068
        97         1        2.00000        7.96014        8.45831        1.68055
        98         1        2.00000        7.96030        8.43107        6.83516
        99         1        2.00000        8.12497       18.31638        2.54054
       100         1        2.00000        8.12505       18.28871        7.69545
       101         1        2.00000        8.28330        6.00857        8.55530
       102         1        2.00000        8.28571        6.03528        3.39994
       103         1        2.00000        8.44348       15.86595        9.41437
       104         1        2.00000        8.44396       15.89182        4.25912
       105         1        2.00000        8.60245        3.58340       10.27271
       106         1        2.00000        8.60221        3.60938        5.11694
       107         1        2.00000        8.76094       13.49345        0.82060
       108         1        2.00000        8.76447       13.46533        5.97498
       109         1        2.00000        8.92681        1.18333        6.83335
       110         1        2.00000        8.93098        1.21119        1.67832
       111         1        2.00000        9.09613       11.04087        7.69213
       112         1        2.00000        9.09773       11.06842        2.53798
       113         1        2.00000        9.27041       20.89861        8.55291
       114         1        2.00000        9.27258       20.92579        3.39727
       115         1        2.00000        9.43676        8.62013        9.41310
       116         1        2.00000        9.44189        8.64682        4.25779
       117         1        2.00000        9.60455       18.50432        5.11835
       118         1        2.00000        9.60528       18.47993       10.27408
       119         1        2.00000        9.76224        6.25206        0.82365
       120         1        2.00000        9.76200        6.22427        5.97822
       121         1        2.00000        9.91745       16.10997        1.68267
       122         1        2.00000        9.91978       16.08085        6.83704
       123         1        2.00000       10.07145        3.79817        7.69508
       124         1        2.00000       10.07650        3.82482        2.53939
       125         1        2.00000       10.23195       13.65437        8.55183
       126         1        2.00000       10.23452       13.68094        3.39718
       127         1        2.00000       10.39822        1.37137        9.40996
       128         1        2.00000       10.40022        1.39696        4.25352
       129         1        2.00000       10.56393       11.22908       10.26942
       130         1        2.00000       10.57403       11.25514        5.11296
       131         1        2.00000       10.74711       21.11216        5.97378
       132         1        2.00000       10.75425       21.14238        0.82004
       133         1        2.00000       10.92140        8.86331        1.68121
       134         1        2.00000       10.92180        8.83521        6.83483
       135         1        2.00000       11.08678       18.72351        2.54272
       136         1        2.00000       11.08711       18.69448        7.69701
       137         1        2.00000       11.23766        6.41508        8.55845
       138         1        2.00000       11.24335        6.44102        3.40252
       139         1        2.00000       11.39335       16.27390        9.41665
       140         1        2.00000       11.39447       16.29728        4.26110
       141         1        2.00000       11.54454        4.01191        5.11645
       142         1        2.00000       11.54511        3.98784       10.27314
       143         1        2.00000       11.69470       13.89773        0.81892
       144         1        2.00000       11.70472       13.86718        5.97190
       145         1        2.00000       11.86081        1.58238        6.82900
       146         1        2.00000       11.87299        1.61057        1.67378
       147         1        2.00000       12.03790       11.44127        7.68711
       148         1        2.00000       12.04319       11.47058        2.53477
       149         1        2.00000       12.22798       21.30169        8.55200
       150         1        2.00000       12.23568       21.32913        3.39480
       151         1        2.00000       12.40010        9.02515        9.41411
       152         1        2.00000       12.41373        9.05131        4.25854
       153         1        2.00000       12.57222       18.90946        5.12175
       154         1        2.00000       12.57511       18.89027       10.27860
       155         1        2.00000       12.72117        6.63073        5.98317
       156         1        2.00000       12.72246        6.66055        0.82968
       157         1        2.00000       12.86540       16.52055        1.68760
       158         1        2.00000       12.87157       16.48677        6.84005
       159         1        2.00000       13.00537        4.20270        7.69653
       160         1        2.00000       13.01756        4.22679        2.53880
       161         1        2.00000       13.16138       14.05784        8.54722
       162         1        2.00000       13.16843       14.08244        3.39343
       163         1        2.00000       13.32484        1.76913        9.40266
       164         1        2.00000       13.33262        1.79068        4.24371
       165         1        2.00000       13.49047       11.62829       10.26325
       166         1        2.00000       13.52061       11.65399        5.10410
       167         1        2.00000       13.70444       21.51242        5.97003
       168         1        2.00000       13.73041       21.54652        0.81927
       169         1        2.00000       13.90117        9.23797        6.83616
       170         1        2.00000       13.90165        9.27049        1.68452
       171         1        2.00000       14.06447       19.13444        2.55186
       172         1        2.00000       14.06479       19.10310        7.70349
       173         1        2.00000       14.19819        6.82633        8.57018
       174         1        2.00000       14.20982        6.84936        3.41210
       175         1        2.00000       14.34394       16.68892        9.42367
       176         1        2.00000       14.34602       16.70301        4.26957
       177         1        2.00000       14.47646        4.41306        5.11523
       178         1        2.00000       14.47854        4.39389       10.27619
       179         1        2.00000       14.60497       14.30464        0.81522
       180         1        2.00000       14.63359       14.26317        5.96308
       181         1        2.00000       14.76787        1.97576        6.81501
       182         1        2.00000       14.80082        2.00065        1.65872
       183         1        2.00000       14.96172       11.83301        7.66955
       184         1        2.00000       14.98224       11.86994        2.52456
       185         1        2.00000       15.19733       21.70438        8.55093
       186         1        2.00000       15.22411       21.72423        3.38785
       187         1        2.00000       15.38885        9.42411        9.42112
       188         1        2.00000       15.42132        9.45582        4.26353
       189         1        2.00000       15.56474       19.31086        5.13352
       190         1        2.00000       15.57364       19.30684       10.29586
       191         1        2.00000       15.69197        7.04129        5.99856
       192         1        2.00000       15.69622        7.07683        0.84990
       193         1        2.00000       15.80982       16.94380        1.70670
       194         1        2.00000       15.82577       16.89592        6.85042
       195         1        2.00000       15.92029        4.61585        7.69996
       196         1        2.00000       15.94610        4.62292        2.54570
       197         1        2.00000       16.06667       14.46121        8.52882
       198         1        2.00000       16.08471       14.48187        3.38787
       199         1        2.00000       16.20809        2.15402        9.37541
       200         1        2.00000       16.23423        2.16543        4.21711
       201         1        2.00000       16.36153       12.02958       10.23687
       202         1        2.00000       16.46126       12.03977        5.07619
       203         1        2.00000       16.66216       21.90292        5.97049
       204         1        2.00000       16.76734       21.94865        0.81838
       205         1        2.00000       16.93297        9.62458        6.84809
       206         1        2.00000       16.94484        9.67422        1.71252
       207         1        2.00000       17.08072       19.50725        7.72765
       208         1        2.00000       17.08986       19.53600        2.57973
       209         1        2.00000       17.18117        7.22774        8.59582
       210         1        2.00000       17.19528        7.26025        3.44168
       211         1        2.00000       17.29846       17.11388        9.44149
       212         1        2.00000       17.30423       17.09689        4.28802
       213         1        2.00000       17.38576        4.80715       10.29211
       214         1        2.00000       17.38953        4.81258        5.13475
       215         1        2.00000       17.46112       14.74469        0.80430
       216         1        2.00000       17.54450       14.65200        5.95721
       217         1        2.00000       17.61304        2.35207        6.77416
       218         1        2.00000       17.69000        2.35415        1.62320
       219         1        2.00000       17.83310       12.19085        7.63491
       220         1        2.00000       17.90525       12.30965        2.46575
       221         1        2.00000       18.24212       22.07281        8.60218
       222         1        2.00000       18.28846       22.11203        3.37538
       223         1        2.00000       18.45777        9.78471        9.46378
       224         1        2.00000       18.53938        9.81725        4.31163
       225         1        2.00000       18.61234       19.67774        5.17285
       226         1        2.00000       18.64737       19.75285        0.03706
       227         1        2.00000       18.69868        7.42399        6.03870
       228         1        2.00000       18.71126        7.48607        0.88937
       229         1        2.00000       18.77235       17.33702        1.73316
       230         1        2.00000       18.78430       17.26271        6.87663
       231         1        2.00000       18.83320        4.99120        7.71130
       232         1        2.00000       18.84354        5.02522        2.58026
       233         1        2.00000       18.93910       14.85022        8.56435
       234         1        2.00000       18.94151        2.58417        9.28498
       235         1        2.00000       18.97638       14.82311        3.35292
       236         1        2.00000       19.05919        2.51795        4.22880
       237         1        2.00000       19.10850       12.44820       10.22869
       238         1        2.00000       19.36824       12.44958        4.97332
       239         1        2.00000       19.61372        0.14196        6.02053
       240         1        2.00000       20.12166        9.92480        6.97376
       241         1        2.00000       20.16455        0.05844        1.03814
       242         1        2.00000       20.17858       19.79220        7.75753
       243         1        2.00000       20.18323       10.06054        1.78059
       244         1        2.00000       20.21330        7.50186        8.62436
       245         1        2.00000       20.22019       19.84695        2.66961
       246         1        2.00000       20.23278        7.57636        3.47025
       247         1        2.00000       20.25402       17.40731        4.32468
       248         1        2.00000       20.26172       17.39632        9.47895
       249         1        2.00000       20.28248        5.14980        5.18690
       250         1        2.00000       20.28384        5.20850        0.00621
       251         1        2.00000       20.30605       15.03287        0.92201
       252         1        2.00000       20.40538       14.94474        5.96801
       253         1        2.00000       20.42318        2.81136        1.69760
       254         1        2.00000       20.42999        2.61078        6.88019
       255         1        2.00000       20.52780       12.60039        7.63475
       256         1        2.00000       21.76607        9.84056        9.52720
       257         1        2.00000       21.76607       12.62419        3.27751
       258         1        2.00000       21.76607        0.14236        4.15060
       259         1        2.00000       21.76607       19.87569        0.05329
       260         1        2.00000       21.76607       15.11748        3.44514
       261         1        2.00000       21.76607        7.57358        6.07858
       262         1        2.00000       21.76607        2.89623        4.46433
       263         1        2.00000       21.76607       19.79700        5.28548
       264         1        2.00000       21.76607       17.48969        1.74181
       265         1        2.00000       21.76607       17.41198        6.91465
       266         1        2.00000       21.76607       15.06395        8.64865
       267         1        2.00000       21.76607        7.62705        0.90758
       268         1        2.00000       21.76607        5.25085        2.59427
       269         1        2.00000       21.76607        5.14622        7.75396
       270         1        2.00000       21.76607        2.84044        9.49040
       271         1        2.00000       21.76607       22.08975        8.51517
       272         1        2.00000       21.76607        9.96905        4.36061
       273         1        2.00000       21.76607       12.83244        0.27718
       274         1        2.00000       23.00443       12.60039        7.63475
       275         1        2.00000       23.10216        2.61078        6.88019
       276         1        2.00000       23.10905        2.81136        1.69760
       277         1        2.00000       23.12685       14.94474        5.96801
       278         1        2.00000       23.22618       15.03287        0.92201
       279         1        2.00000       23.24830        5.20850        0.00621
       280         1        2.00000       23.24975        5.14980        5.18690
       281         1        2.00000       23.27043       17.39632        9.47895
       282         1        2.00000       23.27813       17.40731        4.32468
       283         1        2.00000       23.29945        7.57636        3.47025
       284         1        2.00000       23.31196       19.84695        2.66961
       285         1        2.00000       23.31893        7.50186        8.62436
       286         1        2.00000       23.34900       10.06054        1.78059
       287         1        2.00000       23.35364       19.79220        7.75753
       288         1        2.00000       23.36767        0.05844        1.03814
       289         1        2.00000       23.41056        9.92480        6.97376
       290         1        2.00000       23.91843        0.14196        6.02053
       291         1        2.00000       24.16399       12.44958        4.97332
       292         1        2.00000       24.42373       12.44820       10.22869
       293         1        2.00000       24.47303        2.51795        4.22880
       294         1        2.00000       24.55585       14.82311        3.35292
       295         1        2.00000       24.59072        2.58417        9.28498
       296         1        2.00000       24.59305       14.85022        8.56435
       297         1        2.00000       24.68869        5.02522        2.58026
       298         1        2.00000       24.69903        4.99120        7.71130
       299         1        2.00000       24.74785       17.26271        6.87663
       300         1        2.00000       24.75980       17.33702        1.73316
       301         1        2.00000       24.82096        7.48607        0.88937
       302         1        2.00000       24.83347        7.42399        6.03870
       303         1        2.00000       24.88478       19.75285        0.03706
       304         1        2.00000       24.91989       19.67774        5.17285
       305         1        2.00000       24.99284        9.81725        4.31163
       306         1        2.00000       25.07446        9.78471        9.46378
       307         1        2.00000       25.24377       22.11203        3.37538
       308         1        2.00000       25.29011       22.07281        8.60218
       309         1        2.00000       25.62690       12.30965        2.46575
       310         1        2.00000       25.69905       12.19085        7.63491
       311         1        2.00000       25.84215        2.35415        1.62320
       312         1        2.00000       25.91911        2.35207        6.77416
       313         1        2.00000       25.98773       14.65200        5.95721
       314         1        2.00000       26.07111       14.74469        0.80430
       315         1        2.00000       26.14262        4.81258        5.13475
       316         1        2.00000       26.14647        4.80715       10.29211
       317         1        2.00000       26.22792       17.09689        4.28802
       318         1        2.00000       26.23369       17.11388        9.44149
       319         1        2.00000       26.33686        7.26025        3.44168
       320         1        2.00000       26.35097        7.22774        8.59582
       321         1        2.00000       26.44229       19.53600        2.57973
       322         1        2.00000       26.45151       19.50725        7.72765
       323         1        2.00000       26.58739        9.67422        1.71252
       324         1        2.00000       26.59918        9.62458        6.84809
       325         1        2.00000       26.76488       21.94865        0.81838
       326         1        2.00000       26.86998       21.90292        5.97049
       327         1        2.00000       27.07097       12.03977        5.07619
       328         1        2.00000       27.17069       12.02958       10.23687
       329         1        2.00000       27.29800        2.16543        4.21711
       330         1        2.00000       27.32414        2.15402        9.37541
       331         1        2.00000       27.44744       14.48187        3.38787
       332         1        2.00000       27.46547       14.46121        8.52882
       333         1        2.00000       27.58613        4.62292        2.54570
       334         1        2.00000       27.61186        4.61585        7.69996
       335         1        2.00000       27.70646       16.89592        6.85042
       336         1        2.00000       27.72233       16.94380        1.70670
       337         1        2.00000       27.83593        7.07683        0.84990
       338         1        2.00000       27.84018        7.04129        5.99856
       339         1        2.00000       27.95859       19.30684       10.29586
       340         1        2.00000       27.96749       19.31086        5.13352
       341         1        2.00000       28.11091        9.45582        4.26353
       342         1        2.00000       28.14338        9.42411        9.42112
       343         1        2.00000       28.30804       21.72423        3.38785
       344         1        2.00000       28.33482       21.70438        8.55093
       345         1        2.00000       28.54991       11.86994        2.52456
       346         1        2.00000       28.57051       11.83301        7.66955
       347         1        2.00000       28.73141        2.00065        1.65872
       348         1        2.00000       28.76436        1.97576        6.81502
       349         1        2.00000       28.89864       14.26317        5.96308
       350         1        2.00000       28.92726       14.30464        0.81522
       351         1        2.00000       29.05369        4.39389       10.27619
       352         1        2.00000       29.05577        4.41306        5.11523
       353         1        2.00000       29.18620       16.70301        4.26957
       354         1        2.00000       29.18829       16.68892        9.42367
       355         1        2.00000       29.32233        6.84936        3.41210
       356         1        2.00000       29.33403        6.82633        8.57018
       357         1        2.00000       29.46743       19.10310        7.70349
       358         1        2.00000       29.46767       19.13444        2.55186
       359         1        2.00000       29.63058        9.27049        1.68452
       360         1        2.00000       29.63098        9.23797        6.83616
       361         1        2.00000       29.80174       21.54652        0.81927
       362         1        2.00000       29.82771       21.51242        5.97003
       363         1        2.00000       30.01162       11.65399        5.10410
       364         1        2.00000       30.04176       11.62829       10.26325
       365         1        2.00000       30.19953        1.79068        4.24371
       366         1        2.00000       30.20739        1.76913        9.40266
       367         1        2.00000       30.36371       14.08244        3.39343
       368         1        2.00000       30.37085       14.05784        8.54722
       369         1        2.00000       30.51459        4.22679        2.53880
       370         1        2.00000       30.52678        4.20270        7.69653
       371         1        2.00000       30.66058       16.48677        6.84005
       372         1        2.00000       30.66683       16.52055        1.68760
       373         1        2.00000       30.80977        6.66055        0.82968
       374         1        2.00000       30.81097        6.63073        5.98317
       375         1        2.00000       30.95712       18.89027       10.27860
       376         1        2.00000       30.95993       18.90946        5.12175
       377         1        2.00000       31.11850        9.05131        4.25854
       378         1        2.00000       31.13205        9.02515        9.41411
       379         1        2.00000       31.29655       21.32913        3.39480
       380         1        2.00000       31.30417       21.30169        8.55200
       381         1        2.00000       31.48896       11.47058        2.53477
       382         1        2.00000       31.49425       11.44127        7.68711
       383         1        2.00000       31.65923        1.61057        1.67378
       384         1        2.00000       31.67134        1.58238        6.82900
       385         1        2.00000       31.82751       13.86718        5.97190
       386         1        2.00000       31.83745       13.89773        0.81892
       387         1        2.00000       31.98712        3.98784       10.27314
       388         1        2.00000       31.98768        4.01191        5.11645
       389         1        2.00000       32.13776       16.29728        4.26110
       390         1        2.00000       32.13880       16.27390        9.41665
       391         1        2.00000       32.28887        6.44102        3.40252
       392         1        2.00000       32.29457        6.41508        8.55845
       393         1        2.00000       32.44512       18.69448        7.69701
       394         1        2.00000       32.44544       18.72351        2.54272
       395         1        2.00000       32.61043        8.83521        6.83483
       396         1        2.00000       32.61075        8.86331        1.68121
       397         1        2.00000       32.77798       21.14238        0.82004
       398         1        2.00000       32.78512       21.11216        5.97378
       399         1        2.00000       32.95812       11.25514        5.11296
       400         1        2.00000       32.96830       11.22908       10.26942
       401         1        2.00000       33.13192        1.39696        4.25352
       402         1        2.00000       33.13401        1.37137        9.40996
       403         1        2.00000       33.29763       13.68094        3.39718
       404         1        2.00000       33.30028       13.65437        8.55183
       405         1        2.00000       33.45572        3.82482        2.53939
       406         1        2.00000       33.46077        3.79817        7.69508
       407         1        2.00000       33.61237       16.08085        6.83704
       408         1        2.00000       33.61478       16.10997        1.68267
       409         1        2.00000       33.77022        6.22427        5.97822
       410         1        2.00000       33.76990        6.25206        0.82365
       411         1        2.00000       33.92687       18.47993       10.27408
       412         1        2.00000       33.92767       18.50432        5.11835
       413         1        2.00000       34.09033        8.64682        4.25779
       414         1        2.00000       34.09539        8.62013        9.41310
       415         1        2.00000       34.25965       20.92579        3.39727
       416         1        2.00000       34.26181       20.89861        8.55291
       417         1        2.00000       34.43450       11.06842        2.53798
       418         1        2.00000       34.43602       11.04087        7.69213
       419         1        2.00000       34.60117        1.21119        1.67832
       420         1        2.00000       34.60542        1.18333        6.83335
       421         1        2.00000       34.76776       13.46533        5.97498
       422         1        2.00000       34.77128       13.49345        0.82060
       423         1        2.00000       34.93002        3.60938        5.11694
       424         1        2.00000       34.92978        3.58340       10.27271
       425         1        2.00000       35.08875       15.86595        9.41437
       426         1        2.00000       35.08819       15.89182        4.25912
       427         1        2.00000       35.24652        6.03528        3.39994
       428         1        2.00000       35.24893        6.00857        8.55530
       429         1        2.00000       35.40710       18.28871        7.69545
       430         1        2.00000       35.40726       18.31638        2.54054
       431         1        2.00000       35.57192        8.43107        6.83516
       432         1        2.00000       35.57208        8.45831        1.68055
       433         1        2.00000       35.73731       20.73786        0.82068
       434         1        2.00000       35.73940       20.70980        5.97539
       435         1        2.00000       35.90751       10.85318        5.11576
       436         1        2.00000       35.91087       10.82664       10.27137
       437         1        2.00000       36.07602        0.96972        9.41218
       438         1        2.00000       36.07546        0.99620        4.25655
       439         1        2.00000       36.24069       13.27762        3.39842
       440         1        2.00000       36.24165       13.25082        8.55338
       441         1        2.00000       36.40223        3.42139        2.53965
       442         1        2.00000       36.40415        3.39438        7.69496
       443         1        2.00000       36.56401       15.70341        1.68134
       444         1        2.00000       36.56312       15.67576        6.83621
       445         1        2.00000       36.72418        5.84636        0.82209
       446         1        2.00000       36.72426        5.81923        5.97702
       447         1        2.00000       36.88516       18.07345       10.27303
       448         1        2.00000       36.88532       18.09948        5.11767
       449         1        2.00000       37.05079        8.21572        9.41319
       450         1        2.00000       37.04894        8.24255        4.25797
       451         1        2.00000       37.21489       20.52209        3.39836
       452         1        2.00000       37.21553       20.49509        8.55366
       453         1        2.00000       37.38316       10.66529        2.53917
       454         1        2.00000       37.38365       10.63822        7.69398
       455         1        2.00000       37.54855        0.80866        1.67985
       456         1        2.00000       37.54999        0.78140        6.83496
       457         1        2.00000       37.71506       13.08938        0.82120
       458         1        2.00000       37.71386       13.06211        5.97611
       459         1        2.00000       37.87700        3.17928       10.27267
       460         1        2.00000       37.87708        3.20586        5.11727
       461         1        2.00000       38.03878       15.46039        9.41381
       462         1        2.00000       38.03854       15.48693        4.25860
       463         1        2.00000       38.20000        5.63046        3.39936
       464         1        2.00000       38.20088        5.60359        8.55457
       465         1        2.00000       38.36234       17.91100        2.54014
       466         1        2.00000       38.36226       17.88384        7.69522
       467         1        2.00000       38.52652        8.05393        1.68066
       468         1        2.00000       38.52652        8.02695        6.83562
       469         1        2.00000       38.69111       20.33372        0.82123
       470         1        2.00000       38.69175       20.30648        5.97628
       471         1        2.00000       38.85874       10.42327       10.27228
       472         1        2.00000       38.85770       10.45001        5.11696
       473         1        2.00000       39.02365        0.56667        9.41310
       474         1        2.00000       39.02349        0.59342        4.25778
       475         1        2.00000       39.18823       12.87383        3.39897
       476         1        2.00000       39.18855       12.84701        8.55405
       477         1        2.00000       39.35129        3.01745        2.53987
       478         1        2.00000       39.35194        2.99051        7.69508
       479         1        2.00000       39.51404       15.29827        1.68101
       480         1        2.00000       39.51380       15.27118        6.83609
       481         1        2.00000       39.67614        5.44160        0.82175
       482         1        2.00000       39.67622        5.41471        5.97684
       483         1        2.00000       39.83856       17.66843       10.27292
       484         1        2.00000       39.83864       17.69501        5.11769
       485         1        2.00000       40.00290        7.81154        9.41350
       486         1        2.00000       40.00234        7.83841        4.25832
       487         1        2.00000       40.16709       20.11826        3.39905
       488         1        2.00000       40.16741       20.09133        8.55426
       489         1        2.00000       40.33303       10.26170        2.53988
       490         1        2.00000       40.33319       10.23477        7.69490
       491         1        2.00000       40.49810        0.40521        1.68060
       492         1        2.00000       40.49866        0.37821        6.83578
       493         1        2.00000       40.66317       12.68533        0.82158
       494         1        2.00000       40.66293       12.65837        5.97668
       495         1        2.00000       40.82655        2.77514       10.27279
       496         1        2.00000       40.82655        2.80194        5.11754
       497         1        2.00000       40.98921       15.05570        9.41371
       498         1        2.00000       40.98913       15.08244        4.25855
       499         1        2.00000       41.15163        5.22599        3.39930
       500         1        2.00000       41.15187        5.19908        8.55447
       501         1        2.00000       41.31429       17.50642        2.54019
       502         1        2.00000       41.31445       17.47946        7.69535
       503         1        2.00000       41.47816        7.64977        1.68096
       504         1        2.00000       41.47824        7.62290        6.83604
       505         1        2.00000       41.64266       19.92978        0.82176
       506         1        2.00000       41.64290       19.90284        5.97694
       507         1        2.00000       41.80813       10.01959       10.27291
       508         1        2.00000       41.80813       10.04640        5.11772
       509         1        2.00000       41.97368        0.16301        9.41368
       510         1        2.00000       41.97344        0.18995        4.25849
       511         1        2.00000       42.13810       12.46989        3.39939
       512         1        2.00000       42.13818       12.44302        8.55448
       513         1        2.00000       42.30181        2.61333        2.54008
       514         1        2.00000       42.30205        2.58637        7.69524
       515         1        2.00000       42.46447       14.89371        1.68096
       516         1        2.00000       42.46471       14.86680        6.83613
       517         1        2.00000       42.62705        5.03709        0.82172
       518         1        2.00000       42.62721        5.01035        5.97688
       519         1        2.00000       42.78979       17.26405       10.27303
       520         1        2.00000       42.78971       17.29083        5.11790
       521         1        2.00000       42.95317        7.40746        9.41385
       522         1        2.00000       42.95333        7.43442        4.25875
       523         1        2.00000       43.11768       19.71458        3.39966
       524         1        2.00000       43.11816       19.68758        8.55483
       525         1        2.00000       43.28306        9.85802        2.54053
       526         1        2.00000       43.28331        9.83109        7.69556
       527         1        2.00000       43.44885        0.00146        1.68117
       528         1        2.00000       43.44917       -0.02547        6.83639
       529         1        2.00000       43.61344       12.28125        0.82193
       530         1        2.00000       43.61392       12.25438        5.97711
       531         1        2.00000       43.77770        2.37076       10.27291
       532         1        2.00000       43.77770        2.39778        5.11775
       533         1        2.00000       43.94012       14.65119        9.41369
       534         1        2.00000       43.94012       14.67808        4.25859
       535         1        2.00000       44.10230        4.79452        8.55444
       536         1        2.00000       44.10254        4.82161        3.39936
       537         1        2.00000       44.26505       17.07532        7.69557
       538         1        2.00000       44.26440       17.10228        2.54036
       539         1        2.00000       44.42803        7.21894        6.83647
       540         1        2.00000       44.42771        7.24578        1.68138
       541         1        2.00000       44.59261       19.52610        0.82234
       542         1        2.00000       44.59285       19.49937        5.97766
       543         1        2.00000       44.75752        9.61592       10.27354
       544         1        2.00000       44.75864        9.64278        5.11847
       545         1        2.00000       44.92451       21.92237        4.25915
       546         1        2.00000       44.92523       21.89515        9.41420
       547         1        2.00000       45.08974       12.03886        8.55479
       548         1        2.00000       45.08982       12.06584        3.39981
       549         1        2.00000       45.25400        2.18179        7.69530
       550         1        2.00000       45.25400        2.20895        2.54021
       551         1        2.00000       45.41546       14.48920        1.68086
       552         1        2.00000       45.41634       14.46233        6.83609
       553         1        2.00000       45.57772        4.60586        5.97683
       554         1        2.00000       45.57756        4.63240        0.82163
       555         1        2.00000       45.73934       16.85989       10.27316
       556         1        2.00000       45.73926       16.88693        5.11816
       557         1        2.00000       45.90128        7.00341        9.41424
       558         1        2.00000       45.90248        7.03068        4.25932
       559         1        2.00000       46.06635       19.31139        3.40047
       560         1        2.00000       46.06779       19.28413        8.55559
       561         1        2.00000       46.23309        9.42750        7.69627
       562         1        2.00000       46.23261        9.45457        2.54146
       563         1        2.00000       46.40073       21.73378        1.68177
       564         1        2.00000       46.40145       21.70678        6.83708
       565         1        2.00000       46.56555       11.87707        0.82225
       566         1        2.00000       46.56740       11.85024        5.97747
       567         1        2.00000       46.73094        1.99331        5.11776
       568         1        2.00000       46.73118        1.96573       10.27279
       569         1        2.00000       46.89208       14.24643        9.41335
       570         1        2.00000       46.89200       14.27356        4.25841
       571         1        2.00000       47.05225        4.38938        8.55411
       572         1        2.00000       47.05314        4.41703        3.39922
       573         1        2.00000       47.21219       16.69841        2.54047
       574         1        2.00000       47.21411       16.67140        7.69578
       575         1        2.00000       47.37469        6.84197        1.68205
       576         1        2.00000       47.37557        6.81517        6.83701
       577         1        2.00000       47.54032       19.12304        0.82325
       578         1        2.00000       47.54088       19.09659        5.97888
       579         1        2.00000       47.70538        9.21255       10.27445
       580         1        2.00000       47.70883        9.23961        5.11967
       581         1        2.00000       47.87686       21.51905        4.26005
       582         1        2.00000       47.87903       21.49101        9.41477
       583         1        2.00000       48.04426       11.63448        8.55489
       584         1        2.00000       48.04442       11.66172        3.40027
       585         1        2.00000       48.20908        1.77641        7.69489
       586         1        2.00000       48.20916        1.80408        2.53999
       587         1        2.00000       48.36741       14.08422        1.68014
       588         1        2.00000       48.36982       14.05751        6.83549
       589         1        2.00000       48.52807        4.20097        5.97631
       590         1        2.00000       48.52759        4.22684        0.82106
       591         1        2.00000       48.68656       16.45579       10.27311
       592         1        2.00000       48.68632       16.48341        5.11849
       593         1        2.00000       48.84506        6.59934        9.41484
       594         1        2.00000       48.84858        6.62744        4.26046
       595         1        2.00000       49.01092       18.90944        3.40208
       596         1        2.00000       49.01509       18.88160        8.55711
       597         1        2.00000       49.18024        9.05192        2.54330
       598         1        2.00000       49.18184        9.02437        7.69745
       599         1        2.00000       49.35452       21.33026        1.68252
       600         1        2.00000       49.35669       21.30308        6.83817
       601         1        2.00000       49.52087       11.47266        0.82234
       602         1        2.00000       49.52600       11.44597        5.97764
       603         1        2.00000       49.68867        1.58847        5.11708
       604         1        2.00000       49.68939        1.55925       10.27173
       605         1        2.00000       49.84636       13.84073        9.41180
       606         1        2.00000       49.84612       13.86850        4.25721
       607         1        2.00000       50.00156        3.98282        8.55278
       608         1        2.00000       50.00389        4.01194        3.39840
       609         1        2.00000       50.15557       16.29462        2.54037
       610         1        2.00000       50.16062       16.26797        7.69604
       611         1        2.00000       50.31606        6.43843        1.68360
       612         1        2.00000       50.31863        6.41185        6.83825
       613         1        2.00000       50.48233       18.72142        0.82547
       614         1        2.00000       50.48434       18.69583        5.98192
       615         1        2.00000       50.64804        8.81010       10.27639
       616         1        2.00000       50.65814        8.83765        5.12248
       617         1        2.00000       50.83122       21.11672        4.26165
       618         1        2.00000       50.83836       21.08649        9.41539
       619         1        2.00000       51.00551       11.22948        8.55422
       620         1        2.00000       51.00591       11.25758        3.40061
       621         1        2.00000       51.17090        1.36928        7.69271
       622         1        2.00000       51.17122        1.39831        2.53842
       623         1        2.00000       51.32177       13.67771        1.67699
       624         1        2.00000       51.32746       13.65177        6.83291
       625         1        2.00000       51.47746        3.81889        0.81878
       626         1        2.00000       51.47858        3.79549        5.97433
       627         1        2.00000       51.62866       16.08088        5.11899
       628         1        2.00000       51.62922       16.05134       10.27268
       629         1        2.00000       51.77881        6.19506        9.41652
       630         1        2.00000       51.78883        6.22561        4.26354
       631         1        2.00000       51.94492       18.51041        3.40644
       632         1        2.00000       51.95711       18.48222        8.56166
       633         1        2.00000       52.12201        8.65152        2.54834
       634         1        2.00000       52.12730        8.62221        7.70067
       635         1        2.00000       52.31209       20.92718        1.68343
       636         1        2.00000       52.31979       20.89975        6.84064
       637         1        2.00000       52.48421       11.06765        0.82133
       638         1        2.00000       52.49784       11.04148        5.97689
       639         1        2.00000       52.65633        1.18333        5.11369
       640         1        2.00000       52.65922        1.14892       10.26722
       641         1        2.00000       52.80529       13.46207        4.25226
       642         1        2.00000       52.80657       13.43224        9.40575
       643         1        2.00000       52.94951        3.57224        8.54784
       644         1        2.00000       52.95568        3.60602        3.39539
       645         1        2.00000       53.08948       15.89009        2.53890
       646         1        2.00000       53.10167       15.86600        7.69663
       647         1        2.00000       53.24549        6.03493        1.68822
       648         1        2.00000       53.25254        6.01035        6.84201
       649         1        2.00000       53.40895       18.32366        0.83278
       650         1        2.00000       53.41673       18.30211        5.99172
       651         1        2.00000       53.57458        8.41089       10.28257
       652         1        2.00000       53.60472        8.43880        5.13134
       653         1        2.00000       53.78855       20.71646        4.26540
       654         1        2.00000       53.81452       20.68235        9.41616
       655         1        2.00000       53.98528       10.85482        3.39927
       656         1        2.00000       53.98576       10.82230        8.55092
       657         1        2.00000       54.14858        0.95835        7.68357
       658         1        2.00000       54.14891        0.98969        2.53194
       659         1        2.00000       54.28231       13.26646        1.66525
       660         1        2.00000       54.29393       13.24343        6.82333
       661         1        2.00000       54.42805        3.40387        0.81177
       662         1        2.00000       54.43014        3.38978        5.96586
       663         1        2.00000       54.56057       15.67973        5.12020
       664         1        2.00000       54.56265       15.64530       10.26964
       665         1        2.00000       54.68908        5.78815        9.42021
       666         1        2.00000       54.71770        5.82962        4.27236
       667         1        2.00000       54.85198       18.11703        3.42042
       668         1        2.00000       54.88493       18.09214        8.57671
       669         1        2.00000       55.04583        8.25978        2.56589
       670         1        2.00000       55.06635        8.22285        7.71088
       671         1        2.00000       55.28144       20.52450        1.68450
       672         1        2.00000       55.30822       20.50463        6.84758
       673         1        2.00000       55.47296       10.66868        0.81431
       674         1        2.00000       55.50543       10.63697        5.97191
       675         1        2.00000       55.64885        0.78193        5.10191
       676         1        2.00000       55.65775        0.73234       10.24997
       677         1        2.00000       55.77608       13.05150        4.23688
       678         1        2.00000       55.78033       13.01596        9.38554
       679         1        2.00000       55.89393        3.14899        8.52874
       680         1        2.00000       55.90988        3.19687        3.38501
       681         1        2.00000       56.00440       15.47694        2.53547
       682         1        2.00000       56.03021       15.46987        7.68974
       683         1        2.00000       56.15079        5.63158        1.70661
       684         1        2.00000       56.16882        5.61092        6.84757
       685         1        2.00000       56.29220       17.93877        0.86002
       686         1        2.00000       56.31834       17.92736        6.01832
       687         1        2.00000       56.44564        8.00960       10.30894
       688         1        2.00000       56.54537        8.05302        5.15925
       689         1        2.00000       56.74628       20.32596        4.26494
       690         1        2.00000       56.85146       20.28022        9.41706
       691         1        2.00000       57.01708       10.46819        3.38734
       692         1        2.00000       57.02895       10.41857        8.52292
       693         1        2.00000       57.16483        0.58554        2.50780
       694         1        2.00000       57.17397        0.55679        7.65570
       695         1        2.00000       57.26528       12.86505        1.63961
       696         1        2.00000       57.27939       12.83254        6.79375
       697         1        2.00000       57.38257        2.97891        0.79394
       698         1        2.00000       57.38834        2.99590        5.94741
       699         1        2.00000       57.46987       15.23203       10.25371
       700         1        2.00000       57.47364       15.28021        5.10069
       701         1        2.00000       57.54523        5.34810        9.43113
       702         1        2.00000       57.62861        5.44079        4.27822
       703         1        2.00000       57.69715       17.74072        3.46127
       704         1        2.00000       57.77411       17.73865        8.61225
       705         1        2.00000       57.91721        7.90194        2.60052
       706         1        2.00000       57.98936        7.78314        7.76968
       707         1        2.00000       58.32623       20.15606        1.63325
       708         1        2.00000       58.37257       20.11685        6.86005
       709         1        2.00000       58.54188       10.30808        0.77165
       710         1        2.00000       58.62349       10.27554        5.92380
       711         1        2.00000       58.69645        0.41505        5.06259
       712         1        2.00000       58.73148        0.33994       10.19838
       713         1        2.00000       58.78279       12.66880        4.19674
       714         1        2.00000       58.79538       12.60672        9.34606
       715         1        2.00000       58.85646        2.75577        8.50228
       716         1        2.00000       58.86841        2.83006        3.35881
       717         1        2.00000       58.91731       15.10159        2.52414
       718         1        2.00000       58.92765       15.06757        7.65517
       719         1        2.00000       59.02321        5.24257        1.67109
       720         1        2.00000       59.02562       17.50862        0.95045
       721         1        2.00000       59.06049        5.26968        6.88251
       722         1        2.00000       59.14331       17.57484        6.00664
       723         1        2.00000       59.19261        7.64459        0.00675
       724         1        2.00000       59.45235        7.64322        5.26212
       725         1        2.00000       59.69783       19.95083        4.21490
       726         1        2.00000       60.20578       10.16796        3.26168
       727         1        2.00000       60.24867       20.03435        9.19730
       728         1        2.00000       60.26269        0.30059        2.47792
       729         1        2.00000       60.26734       10.03226        8.45484
       730         1        2.00000       60.29741       12.59093        1.61108
       731         1        2.00000       60.30430        0.24584        7.56582
       732         1        2.00000       60.31689       12.51643        6.76519
       733         1        2.00000       60.33813        2.68548        5.91075
       734         1        2.00000       60.34583        2.69647        0.75648
       735         1        2.00000       60.36659       14.94299        5.04854
       736         1        2.00000       60.36796       14.88429       10.22923
       737         1        2.00000       60.39016        5.05992        9.31342
       738         1        2.00000       60.48949        5.14805        4.26742
       739         1        2.00000       60.50729       17.28144        8.53784
       740         1        2.00000       60.51410       17.48202        3.35525
       741         1        2.00000       60.61191        7.49240        2.60069
       742         1        2.00000       61.85019       10.25223        0.70824
       743         1        2.00000       61.85019        7.46860        6.95792
       744         1        2.00000       61.85019       19.95041        6.08484
       745         1        2.00000       61.85019       17.19654        5.77112
       746         1        2.00000       61.85019       12.51921        4.15686
       747         1        2.00000       61.85019       14.84194        7.64116
       748         1        2.00000       61.85019       12.46574        9.32785
       749         1        2.00000       61.85019        0.21710       10.18214
       750         1        2.00000       61.85019       17.25233        0.74503
       751         1        2.00000       61.85019       14.94655        2.48148
       752         1        2.00000       61.85019        0.29579        4.94996
       753         1        2.00000       61.85019        4.97531        6.79030
       754         1        2.00000       61.85019        2.68081        3.32079
       755         1        2.00000       61.85019        2.60310        8.49364
       756         1        2.00000       61.85019       20.13912        1.72026
       757         1        2.00000       61.85019       10.12374        5.87482
       758         1        2.00000       61.85019        5.02882        1.58678
       759         1        2.00000       61.85019        7.26035        9.95825
       760         1        2.00000       63.08854        7.49240        2.60069
       761         1        2.00000       63.18627       17.48202        3.35525
       762         1        2.00000       63.19316       17.28144        8.53784
       763         1        2.00000       63.21096        5.14805        4.26742
       764         1        2.00000       63.31029        5.05992        9.31342
       765         1        2.00000       63.33242       14.88429       10.22923
       766         1        2.00000       63.33386       14.94299        5.04854
       767         1        2.00000       63.35454        2.69647        0.75648
       768         1        2.00000       63.36224        2.68548        5.91075
       769         1        2.00000       63.38356       12.51643        6.76519
       770         1        2.00000       63.39607        0.24584        7.56582
       771         1        2.00000       63.40304       12.59093        1.61108
       772         1        2.00000       63.43311       10.03226        8.45484
       773         1        2.00000       63.43776        0.30059        2.47792
       774         1        2.00000       63.45179       20.03435        9.19730
       775         1        2.00000       63.49468       10.16796        3.26168
       776         1        2.00000       64.00254       19.95083        4.21490
       777         1        2.00000       64.24810        7.64322        5.26212
       778         1        2.00000       64.50784        7.64459        0.00675
       779         1        2.00000       64.55715       17.57484        6.00664
       780         1        2.00000       64.63996        5.26968        6.88251
       781         1        2.00000       64.67483       17.50862        0.95045
       782         1        2.00000       64.67716        5.24257        1.67109
       783         1        2.00000       64.77280       15.06757        7.65517
       784         1        2.00000       64.78314       15.10159        2.52414
       785         1        2.00000       64.83196        2.83006        3.35881
       786         1        2.00000       64.84391        2.75577        8.50228
       787         1        2.00000       64.90508       12.60672        9.34606
       788         1        2.00000       64.91758       12.66880        4.19674
       789         1        2.00000       64.96889        0.33994       10.19838
       790         1        2.00000       65.00400        0.41505        5.06259
       791         1        2.00000       65.07696       10.27554        5.92380
       792         1        2.00000       65.15857       10.30808        0.77165
       793         1        2.00000       65.32788       20.11685        6.86005
       794         1        2.00000       65.37422       20.15606        1.63325
       795         1        2.00000       65.71101        7.78314        7.76968
       796         1        2.00000       65.78316        7.90194        2.60052
       797         1        2.00000       65.92626       17.73865        8.61225
       798         1        2.00000       66.00322       17.74072        3.46127
       799         1        2.00000       66.07184        5.44079        4.27822
       800         1        2.00000       66.15522        5.34810        9.43113
       801         1        2.00000       66.22673       15.28021        5.10069
       802         1        2.00000       66.23058       15.23203       10.25371
       803         1        2.00000       66.31203        2.99590        5.94741
       804         1        2.00000       66.31780        2.97891        0.79394
       805         1        2.00000       66.42098       12.83254        6.79375
       806         1        2.00000       66.43509       12.86505        1.63961
       807         1        2.00000       66.52640        0.55679        7.65570
       808         1        2.00000       66.53562        0.58554        2.50780
       809         1        2.00000       66.67150       10.41857        8.52292
       810         1        2.00000       66.68329       10.46819        3.38734
       811         1        2.00000       66.84900       20.28022        9.41706
       812         1        2.00000       66.95410       20.32596        4.26494
       813         1        2.00000       67.15508        8.05302        5.15925
       814         1        2.00000       67.25481        8.00960       10.30894
       815         1        2.00000       67.38211       17.92736        6.01832
       816         1        2.00000       67.40825       17.93877        0.86002
       817         1        2.00000       67.53155        5.61092        6.84757
       818         1        2.00000       67.54959        5.63158        1.70661
       819         1        2.00000       67.67024       15.46987        7.68974
       820         1        2.00000       67.69597       15.47694        2.53547
       821         1        2.00000       67.79057        3.19687        3.38501
       822         1        2.00000       67.80644        3.14899        8.52874
       823         1        2.00000       67.92004       13.01596        9.38554
       824         1        2.00000       67.92429       13.05150        4.23688
       825         1        2.00000       68.04270        0.73234       10.24997
       826         1        2.00000       68.05160        0.78193        5.10191
       827         1        2.00000       68.19502       10.63697        5.97191
       828         1        2.00000       68.22749       10.66868        0.81431
       829         1        2.00000       68.39215       20.50463        6.84758
       830         1        2.00000       68.41893       20.52450        1.68450
       831         1        2.00000       68.63402        8.22285        7.71088
       832         1        2.00000       68.65462        8.25978        2.56589
       833         1        2.00000       68.81552       18.09214        8.57671
       834         1        2.00000       68.84847       18.11703        3.42042
       835         1        2.00000       68.98275        5.82962        4.27236
       836         1        2.00000       69.01137        5.78815        9.42021
       837         1        2.00000       69.13780       15.64530       10.26964
       838         1        2.00000       69.13988       15.67973        5.12020
       839         1        2.00000       69.27032        3.38978        5.96586
       840         1        2.00000       69.27240        3.40387        0.81177
       841         1        2.00000       69.40644       13.24343        6.82333
       842         1        2.00000       69.41815       13.26646        1.66525
       843         1        2.00000       69.55155        0.98969        2.53194
       844         1        2.00000       69.55179        0.95835        7.68357
       845         1        2.00000       69.71469       10.82230        8.55092
       846         1        2.00000       69.71509       10.85482        3.39927
       847         1        2.00000       69.88585       20.68235        9.41616
       848         1        2.00000       69.91182       20.71646        4.26540
       849         1        2.00000       70.09573        8.43880        5.13134
       850         1        2.00000       70.12587        8.41089       10.28257
       851         1        2.00000       70.28364       18.30211        5.99172
       852         1        2.00000       70.29150       18.32366        0.83278
       853         1        2.00000       70.44783        6.01035        6.84201
       854         1        2.00000       70.45496        6.03493        1.68822
       855         1        2.00000       70.59870       15.86600        7.69663
       856         1        2.00000       70.61089       15.89009        2.53890
       857         1        2.00000       70.74469        3.60602        3.39539
       858         1        2.00000       70.75094        3.57224        8.54784
       859         1        2.00000       70.89388       13.43224        9.40575
       860         1        2.00000       70.89509       13.46207        4.25226
       861         1        2.00000       71.04123        1.14892       10.26722
       862         1        2.00000       71.04404        1.18333        5.11369
       863         1        2.00000       71.20261       11.04148        5.97689
       864         1        2.00000       71.21616       11.06765        0.82133
       865         1        2.00000       71.38066       20.89975        6.84064
       866         1        2.00000       71.38828       20.92718        1.68343
       867         1        2.00000       71.57307        8.62221        7.70067
       868         1        2.00000       71.57836        8.65152        2.54834
       869         1        2.00000       71.74335       18.48222        8.56166
       870         1        2.00000       71.75545       18.51041        3.40644
       871         1        2.00000       71.91162        6.22561        4.26354
       872         1        2.00000       71.92156        6.19506        9.41652
       873         1        2.00000       72.07123       16.05134       10.27268
       874         1        2.00000       72.07179       16.08088        5.11899
       875         1        2.00000       72.22187        3.79549        5.97433
       876         1        2.00000       72.22291        3.81889        0.81878
       877         1        2.00000       72.37299       13.65177        6.83291
       878         1        2.00000       72.37868       13.67771        1.67699
       879         1        2.00000       72.52923        1.39831        2.53842
       880         1        2.00000       72.52956        1.36928        7.69271
       881         1        2.00000       72.69454       11.25758        3.40061
       882         1        2.00000       72.69486       11.22948        8.55422
       883         1        2.00000       72.86209       21.08649        9.41539
       884         1        2.00000       72.86923       21.11672        4.26165
       885         1        2.00000       73.04223        8.83765        5.12248
       886         1        2.00000       73.05241        8.81010       10.27639
       887         1        2.00000       73.21604       18.69583        5.98192
       888         1        2.00000       73.21812       18.72142        0.82547
       889         1        2.00000       73.38174        6.41185        6.83825
       890         1        2.00000       73.38439        6.43843        1.68360
       891         1        2.00000       73.53984       16.26797        7.69604
       892         1        2.00000       73.54489       16.29462        2.54037
       893         1        2.00000       73.69648        4.01194        3.39840
       894         1        2.00000       73.69889        3.98282        8.55278
       895         1        2.00000       73.85434       13.86850        4.25721
       896         1        2.00000       73.85401       13.84073        9.41180
       897         1        2.00000       74.01098        1.55925       10.27173
       898         1        2.00000       74.01179        1.58847        5.11708
       899         1        2.00000       74.17445       11.44597        5.97764
       900         1        2.00000       74.17950       11.47266        0.82234
       901         1        2.00000       74.34376       21.30308        6.83817
       902         1        2.00000       74.34593       21.33026        1.68252
       903         1        2.00000       74.51861        9.02437        7.69745
       904         1        2.00000       74.52013        9.05192        2.54330
       905         1        2.00000       74.68528       18.88160        8.55711
       906         1        2.00000       74.68953       18.90944        3.40208
       907         1        2.00000       74.85187        6.62744        4.26046
       908         1        2.00000       74.85540        6.59934        9.41484
       909         1        2.00000       75.01413       16.48341        5.11849
       910         1        2.00000       75.01389       16.45579       10.27311
       911         1        2.00000       75.17230        4.20097        5.97631
       912         1        2.00000       75.17286        4.22684        0.82106
       913         1        2.00000       75.33063       14.05751        6.83549
       914         1        2.00000       75.33304       14.08422        1.68014
       915         1        2.00000       75.49121        1.80408        2.53999
       916         1        2.00000       75.49137        1.77641        7.69489
       917         1        2.00000       75.65604       11.66172        3.40027
       918         1        2.00000       75.65620       11.63448        8.55489
       919         1        2.00000       75.82142       21.49101        9.41477
       920         1        2.00000       75.82351       21.51905        4.26005
       921         1        2.00000       75.99162        9.23961        5.11967
       922         1        2.00000       75.99499        9.21255       10.27445
       923         1        2.00000       76.16013       19.12304        0.82325
       924         1        2.00000       76.15957       19.09659        5.97888
       925         1        2.00000       76.32480        6.81517        6.83701
       926         1        2.00000       76.32576        6.84197        1.68205
       927         1        2.00000       76.48634       16.67140        7.69578
       928         1        2.00000       76.48826       16.69841        2.54047
       929         1        2.00000       76.64812        4.38938        8.55411
       930         1        2.00000       76.64724        4.41703        3.39922
       931         1        2.00000       76.80829       14.24643        9.41335
       932         1        2.00000       76.80837       14.27356        4.25841
       933         1        2.00000       76.96927        1.96573       10.27279
       934         1        2.00000       76.96943        1.99331        5.11776
       935         1        2.00000       77.13490       11.87707        0.82225
       936         1        2.00000       77.13306       11.85024        5.97747
       937         1        2.00000       77.29900       21.70678        6.83708
       938         1        2.00000       77.29964       21.73378        1.68177
       939         1        2.00000       77.46728        9.42750        7.69627
       940         1        2.00000       77.46776        9.45457        2.54146
       941         1        2.00000       77.63266       19.28413        8.55559
       942         1        2.00000       77.63411       19.31139        3.40047
       943         1        2.00000       77.79917        7.00341        9.41424
       944         1        2.00000       77.79797        7.03068        4.25932
       945         1        2.00000       77.96111       16.85989       10.27316
       946         1        2.00000       77.96119       16.88693        5.11816
       947         1        2.00000       78.12289        4.63240        0.82163
       948         1        2.00000       78.12265        4.60586        5.97683
       949         1        2.00000       78.28411       14.46233        6.83609
       950         1        2.00000       78.28499       14.48920        1.68086
       951         1        2.00000       78.44645        2.18179        7.69530
       952         1        2.00000       78.44637        2.20895        2.54021
       953         1        2.00000       78.61064       12.03886        8.55479
       954         1        2.00000       78.61064       12.06584        3.39981
       955         1        2.00000       78.77522       21.89515        9.41420
       956         1        2.00000       78.77586       21.92237        4.25915
       957         1        2.00000       78.94285        9.61592       10.27354
       958         1        2.00000       78.94181        9.64278        5.11847
       959         1        2.00000       79.10776       19.52610        0.82234
       960         1        2.00000       79.10760       19.49937        5.97766
       961         1        2.00000       79.27234        7.21894        6.83647
       962         1        2.00000       79.27266        7.24578        1.68138
       963         1        2.00000       79.43541       17.07532        7.69557
       964         1        2.00000       79.43605       17.10228        2.54036
       965         1        2.00000       79.59815        4.79452        8.55444
       966         1        2.00000       79.59791        4.82161        3.39936
       967         1        2.00000       79.76025       14.65119        9.41369
       968         1        2.00000       79.76033       14.67808        4.25859
       969         1        2.00000       79.92267        2.37076       10.27291
       970         1        2.00000       79.92275        2.39778        5.11775
       971         1        2.00000       80.08701       12.28125        0.82193
       972         1        2.00000       80.08645       12.25438        5.97711
       973         2       -2.00000        0.08337       11.02919        9.41393
       974         2       -2.00000        0.08305       11.05608        4.25887
       975         2       -2.00000        0.24892       20.88573       10.27320
       976         2       -2.00000        0.24908       20.91264        5.11808
       977         2       -2.00000        0.41447        8.65983        0.82204
       978         2       -2.00000        0.41407        8.63303        5.97720
       979         2       -2.00000        0.57873       18.48893        6.83636
       980         2       -2.00000        0.57914       18.51586        1.68115
       981         2       -2.00000        0.74236        6.20930        7.69535
       982         2       -2.00000        0.74244        6.23623        2.54026
       983         2       -2.00000        0.90494       16.06495        8.55454
       984         2       -2.00000        0.90518       16.09184        3.39941
       985         2       -2.00000        1.06760        3.78529        9.41365
       986         2       -2.00000        1.06760        3.81227        4.25849
       987         2       -2.00000        1.23034       13.64114       10.27291
       988         2       -2.00000        1.23026       13.66790        5.11774
       989         2       -2.00000        1.39413        1.41520        0.82170
       990         2       -2.00000        1.39397        1.38838        5.97687
       991         2       -2.00000        1.55855       11.24448        6.83604
       992         2       -2.00000        1.55871       11.27139        1.68097
       993         2       -2.00000        1.72378       21.10095        7.69531
       994         2       -2.00000        1.72426       21.12793        2.54012
       995         2       -2.00000        1.88932        8.82140        8.55446
       996         2       -2.00000        1.88948        8.84831        3.39939
       997         2       -2.00000        2.05399       18.67759        9.41374
       998         2       -2.00000        2.05415       18.70441        4.25856
       999         2       -2.00000        2.21777        6.39804       10.27291
      1000         2       -2.00000        2.21777        6.42489        5.11771
      1001         2       -2.00000        2.38052       16.30750        0.82178
      1002         2       -2.00000        2.38044       16.28052        5.97695
      1003         2       -2.00000        2.54286        4.00095        6.83602
      1004         2       -2.00000        2.54310        4.02784        1.68089
      1005         2       -2.00000        2.70568       13.85656        7.69518
      1006         2       -2.00000        2.70568       13.88349        2.54009
      1007         2       -2.00000        2.86890        1.57693        8.55429
      1008         2       -2.00000        2.86938        1.60386        3.39907
      1009         2       -2.00000        3.03365       11.43296        9.41339
      1010         2       -2.00000        3.03405       11.45976        4.25823
      1011         2       -2.00000        3.19919       21.28954       10.27262
      1012         2       -2.00000        3.19903       21.31623        5.11735
      1013         2       -2.00000        3.36474        9.06358        0.82150
      1014         2       -2.00000        3.36506        9.03671        5.97657
      1015         2       -2.00000        3.52949       18.89289        6.83593
      1016         2       -2.00000        3.52981       18.91998        1.68081
      1017         2       -2.00000        3.69335        6.61359        7.69518
      1018         2       -2.00000        3.69375        6.64050        2.54009
      1019         2       -2.00000        3.85609       16.46940        8.55454
      1020         2       -2.00000        3.85609       16.49624        3.39940
      1021         2       -2.00000        4.01811        4.18983        9.41368
      1022         2       -2.00000        4.01843        4.21665        4.25842
      1023         2       -2.00000        4.18037       14.04537       10.27278
      1024         2       -2.00000        4.18085       14.07193        5.11750
      1025         2       -2.00000        4.34408        1.81926        0.82132
      1026         2       -2.00000        4.34351        1.79226        5.97640
      1027         2       -2.00000        4.50842       11.67502        1.68040
      1028         2       -2.00000        4.50874       11.64798        6.83535
      1029         2       -2.00000        4.67365       21.50454        7.69463
      1030         2       -2.00000        4.67445       21.53165        2.53944
      1031         2       -2.00000        4.84112        9.25210        3.39882
      1032         2       -2.00000        4.84024        9.22519        8.55386
      1033         2       -2.00000        5.00570       19.10844        4.25816
      1034         2       -2.00000        5.00570       19.08179        9.41344
      1035         2       -2.00000        5.16949        6.80258       10.27285
      1036         2       -2.00000        5.17013        6.82929        5.11754
      1037         2       -2.00000        5.33175       16.71219        0.82193
      1038         2       -2.00000        5.33191       16.68481        5.97697
      1039         2       -2.00000        5.49385        4.43247        1.68096
      1040         2       -2.00000        5.49313        4.40547        6.83603
      1041         2       -2.00000        5.65507       14.28757        2.53995
      1042         2       -2.00000        5.65531       14.26050        7.69494
      1043         2       -2.00000        5.81725        1.98085        8.55386
      1044         2       -2.00000        5.81837        2.00772        3.39850
      1045         2       -2.00000        5.98215       11.83632        9.41266
      1046         2       -2.00000        5.98368       11.86302        4.25744
      1047         2       -2.00000        6.14850       21.71960        5.11644
      1048         2       -2.00000        6.14922       21.69326       10.27194
      1049         2       -2.00000        6.31613        9.46745        0.82099
      1050         2       -2.00000        6.31758        9.44041        5.97580
      1051         2       -2.00000        6.48208       19.29681        6.83554
      1052         2       -2.00000        6.48280       19.32441        1.68058
      1053         2       -2.00000        6.64635        7.01826        7.69514
      1054         2       -2.00000        6.64731        7.04528        2.54017
      1055         2       -2.00000        6.80789       16.90087        3.39970
      1056         2       -2.00000        6.80813       16.87407        8.55480
      1057         2       -2.00000        6.96798        4.59479        9.41397
      1058         2       -2.00000        6.96910        4.62137        4.25851
      1059         2       -2.00000        7.12832       14.44953       10.27274
      1060         2       -2.00000        7.12976       14.47554        5.11724
      1061         2       -2.00000        7.29034        2.19587        5.97563
      1062         2       -2.00000        7.29186        2.22322        0.82081
      1063         2       -2.00000        7.45589       12.07814        1.67954
      1064         2       -2.00000        7.45701       12.05068        6.83411
      1065         2       -2.00000        7.62191       21.90764        7.69363
      1066         2       -2.00000        7.62448       21.93515        2.53838
      1067         2       -2.00000        7.79227        9.62885        8.55301
      1068         2       -2.00000        7.79500        9.65589        3.39820
      1069         2       -2.00000        7.96022       19.51251        4.25780
      1070         2       -2.00000        7.96038       19.48626        9.41330
      1071         2       -2.00000        8.12393        7.20782       10.27324
      1072         2       -2.00000        8.12585        7.23423        5.11768
      1073         2       -2.00000        8.28426       17.11765        0.82278
      1074         2       -2.00000        8.28482       17.08917        5.97750
      1075         2       -2.00000        8.44276        4.81055        6.83643
      1076         2       -2.00000        8.44460        4.83778        1.68155
      1077         2       -2.00000        8.60205       14.69160        2.53997
      1078         2       -2.00000        8.60261       14.66411        7.69467
      1079         2       -2.00000        8.76118        2.38461        8.55315
      1080         2       -2.00000        8.76447        2.41124        3.39742
      1081         2       -2.00000        8.92665       12.23874        9.41122
      1082         2       -2.00000        8.93106       12.26508        4.25582
      1083         2       -2.00000        9.09613       -0.01400        5.11458
      1084         2       -2.00000        9.09821       -0.03945       10.27083
      1085         2       -2.00000        9.26913        9.87131        0.82046
      1086         2       -2.00000        9.27330        9.84378        5.97448
      1087         2       -2.00000        9.43829       19.70049        6.83523
      1088         2       -2.00000        9.44077       19.72952        1.68075
      1089         2       -2.00000        9.60343        7.42377        7.69575
      1090         2       -2.00000        9.60608        7.45103        2.54117
      1091         2       -2.00000        9.76176       17.30610        3.40112
      1092         2       -2.00000        9.76257       17.27961        8.55619
      1093         2       -2.00000        9.91705        5.00107        9.41524
      1094         2       -2.00000        9.92010        5.02670        4.25922
      1095         2       -2.00000       10.07201       14.85398       10.27301
      1096         2       -2.00000       10.07594       14.87831        5.11686
      1097         2       -2.00000       10.23139        2.59893        5.97385
      1098         2       -2.00000       10.23532        2.62701        0.81969
      1099         2       -2.00000       10.39750       12.47988        1.67748
      1100         2       -2.00000       10.40087       12.45129        6.83099
      1101         2       -2.00000       10.56513        0.17336        7.69146
      1102         2       -2.00000       10.57347        0.20182        2.53592
      1103         2       -2.00000       10.74599       10.03206        8.55159
      1104         2       -2.00000       10.75449       10.05950        3.39742
      1105         2       -2.00000       10.92140       19.91645        4.25762
      1106         2       -2.00000       10.92212       19.89155        9.41397
      1107         2       -2.00000       11.08422        7.61483       10.27533
      1108         2       -2.00000       11.08927        7.64004        5.11912
      1109         2       -2.00000       11.23991       17.52551        0.82616
      1110         2       -2.00000       11.24111       17.49367        5.97993
      1111         2       -2.00000       11.39150        5.21714        6.83821
      1112         2       -2.00000       11.39615        5.24449        1.68380
      1113         2       -2.00000       11.54422       15.09544        2.54018
      1114         2       -2.00000       11.54535       15.06716        7.69441
      1115         2       -2.00000       11.69502        2.78843        8.55139
      1116         2       -2.00000       11.70488        2.81351        3.39427
      1117         2       -2.00000       11.86065       12.63863        9.40724
      1118         2       -2.00000       11.87307       12.66360        4.25106
      1119         2       -2.00000       12.03782        0.38614        5.10949
      1120         2       -2.00000       12.04415        0.36315       10.26781
      1121         2       -2.00000       12.22549       10.27527        0.82025
      1122         2       -2.00000       12.23720       10.24614        5.97135
      1123         2       -2.00000       12.40291       20.10363        6.83546
      1124         2       -2.00000       12.41148       20.13608        1.68253
      1125         2       -2.00000       12.57014        7.83088        7.69909
      1126         2       -2.00000       12.57671        7.85920        2.54542
      1127         2       -2.00000       12.72053       17.71263        3.40667
      1128         2       -2.00000       12.72310       17.68815        8.56170
      1129         2       -2.00000       12.86451        5.41111        9.42019
      1130         2       -2.00000       12.87229        5.43299        4.26195
      1131         2       -2.00000       13.00649       15.26015       10.27472
      1132         2       -2.00000       13.01619       15.27864        5.11600
      1133         2       -2.00000       13.16034        3.00124        5.96865
      1134         2       -2.00000       13.16996        3.02962        0.81632
      1135         2       -2.00000       13.32436       12.87740        1.67011
      1136         2       -2.00000       13.33326       12.84521        6.82137
      1137         2       -2.00000       13.49207        0.57235        7.68521
      1138         2       -2.00000       13.52013        0.60116        2.52732
      1139         2       -2.00000       13.70203       10.43358        8.54856
      1140         2       -2.00000       13.73097       10.46227        3.39618
      1141         2       -2.00000       13.90021       20.31908        4.25905
      1142         2       -2.00000       13.90317       20.29910        9.41750
      1143         2       -2.00000       14.05862        8.02658       10.28469
      1144         2       -2.00000       14.07024        8.04765        5.12491
      1145         2       -2.00000       14.20308       17.94057        0.83864
      1146         2       -2.00000       14.20485       17.89858        5.98901
      1147         2       -2.00000       14.33977        5.62756        6.84378
      1148         2       -2.00000       14.34971        5.65445        1.69338
      1149         2       -2.00000       14.47662       15.49946        2.54226
      1150         2       -2.00000       14.47814       15.47035        7.69379
      1151         2       -2.00000       14.60537        3.19427        8.54770
      1152         2       -2.00000       14.63407        3.21066        3.38529
      1153         2       -2.00000       14.76779       13.03350        9.39376
      1154         2       -2.00000       14.80098       13.05259        4.23575
      1155         2       -2.00000       14.96188        0.77846        5.09175
      1156         2       -2.00000       14.98320        0.76229       10.25796
      1157         2       -2.00000       15.19517       10.67834        0.82001
      1158         2       -2.00000       15.22467       10.64087        5.96383
      1159         2       -2.00000       15.39086       20.50333        6.84160
      1160         2       -2.00000       15.42092       20.53988        1.68872
      1161         2       -2.00000       15.56073        8.23633        7.71057
      1162         2       -2.00000       15.57693        8.27124        2.56242
      1163         2       -2.00000       15.68964       18.12169        3.42531
      1164         2       -2.00000       15.69806       18.10659        8.57898
      1165         2       -2.00000       15.80789        5.83326        9.43929
      1166         2       -2.00000       15.82769        5.84303        4.27194
      1167         2       -2.00000       15.92181       15.67777       10.27813
      1168         2       -2.00000       15.94394       15.67077        5.12271
      1169         2       -2.00000       16.06563        3.40196        5.94891
      1170         2       -2.00000       16.08664        3.43165        0.81216
      1171         2       -2.00000       16.20809       13.26167        1.64168
      1172         2       -2.00000       16.23479       13.22004        6.79563
      1173         2       -2.00000       16.36450        0.97215        7.65928
      1174         2       -2.00000       16.45974        0.98855        2.49922
      1175         2       -2.00000       16.65751       10.82394        8.55029
      1176         2       -2.00000       16.76678       10.86505        3.39475
      1177         2       -2.00000       16.93193       20.70783        4.27179
      1178         2       -2.00000       16.94748       20.70081        9.44535
      1179         2       -2.00000       17.07591        8.48435        0.00202
      1180         2       -2.00000       17.09459        8.44956        5.14872
      1181         2       -2.00000       17.18462       18.30213        6.01807
      1182         2       -2.00000       17.19184       18.34912        0.86553
      1183         2       -2.00000       17.29164        6.04157        6.85708
      1184         2       -2.00000       17.31008        6.05836        1.71607
      1185         2       -2.00000       17.38191       15.90968        2.55597
      1186         2       -2.00000       17.39274       15.87331        7.71644
      1187         2       -2.00000       17.46184        3.62917        8.53604
      1188         2       -2.00000       17.54594        3.60548        3.38023
      1189         2       -2.00000       17.61288       13.41233        9.35304
      1190         2       -2.00000       17.69168       13.40311        4.19872
      1191         2       -2.00000       17.83438        1.13847        5.05608
      1192         2       -2.00000       17.90461        1.20059       10.19832
      1193         2       -2.00000       18.24533       11.04370        0.87639
      1194         2       -2.00000       18.28517       11.03062        5.94972
      1195         2       -2.00000       18.45753       20.86622        6.88655
      1196         2       -2.00000       18.54315       20.89957        1.73582
      1197         2       -2.00000       18.61354        8.60383        7.74543
      1198         2       -2.00000       18.64472        8.66172        2.61731
      1199         2       -2.00000       18.69691       18.51034        3.46273
      1200         2       -2.00000       18.71158       18.50943        8.62323
      1201         2       -2.00000       18.76506        6.21298        9.46447
      1202         2       -2.00000       18.79079        6.22524        4.30005
      1203         2       -2.00000       18.83817       16.06223       10.29146
      1204         2       -2.00000       18.83873       16.06197        5.15515
      1205         2       -2.00000       18.93790       13.69641        1.54641
      1206         2       -2.00000       18.93998        3.79324        5.98127
      1207         2       -2.00000       18.97782        3.76888        0.77683
      1208         2       -2.00000       19.05975       13.56943        6.80558
      1209         2       -2.00000       19.11178        1.39248        7.64867
      1210         2       -2.00000       19.36295        1.39888        2.39464
      1211         2       -2.00000       19.59784       11.20459        8.60268
      1212         2       -2.00000       20.12030       21.00690        4.39852
      1213         2       -2.00000       20.16936       11.10409        3.62103
      1214         2       -2.00000       20.18091        8.77297        0.02559
      1215         2       -2.00000       20.18868       21.08410        9.51715
      1216         2       -2.00000       20.20824       18.58068        6.05826
      1217         2       -2.00000       20.21947        8.75849        5.24138
      1218         2       -2.00000       20.23711       18.66058        0.88322
      1219         2       -2.00000       20.25731        6.32875        6.90111
      1220         2       -2.00000       20.25731        6.36349        1.74473
      1221         2       -2.00000       20.27992       16.19790        7.77398
      1222         2       -2.00000       20.28537       16.27046        2.57686
      1223         2       -2.00000       20.30549        3.91805        8.65534
      1224         2       -2.00000       20.40634        3.89860        3.39119
      1225         2       -2.00000       20.42446       13.86346        4.26887
      1226         2       -2.00000       20.43175       13.66455        9.46282
      1227         2       -2.00000       20.53140        1.54446        5.04540
      1228         2       -2.00000       21.76607       20.90519        6.96452
      1229         2       -2.00000       21.76607        1.57707        0.70553
      1230         2       -2.00000       21.76607       11.19836        6.77345
      1231         2       -2.00000       21.76607       13.95189        7.04953
      1232         2       -2.00000       21.76607       18.67665        3.49340
      1233         2       -2.00000       21.76607        8.77756        2.63520
      1234         2       -2.00000       21.76607       18.62864        8.65197
      1235         2       -2.00000       21.76607       16.29406        5.17236
      1236         2       -2.00000       21.76607        8.72515        7.85619
      1237         2       -2.00000       21.76607        6.35843        9.48387
      1238         2       -2.00000       21.76607        4.05641        0.87385
      1239         2       -2.00000       21.76607       16.26583        0.02301
      1240         2       -2.00000       21.76607       13.95323        1.75581
      1241         2       -2.00000       21.76607        6.38052        4.32621
      1242         2       -2.00000       21.76607        4.01161        6.06300
      1243         2       -2.00000       21.76607       11.05581        0.78996
      1244         2       -2.00000       21.76607       21.06573        1.79054
      1245         2       -2.00000       21.76607        1.73078        8.00405
      1246         2       -2.00000       23.00074        1.54446        5.04540
      1247         2       -2.00000       23.10039       13.66455        9.46282
      1248         2       -2.00000       23.10769       13.86346        4.26887
      1249         2       -2.00000       23.12589        3.89860        3.39119
      1250         2       -2.00000       23.22674        3.91805        8.65534
      1251         2       -2.00000       23.24686       16.27046        2.57686
      1252         2       -2.00000       23.25231       16.19790        7.77398
      1253         2       -2.00000       23.27484        6.36349        1.74473
      1254         2       -2.00000       23.27484        6.32875        6.90111
      1255         2       -2.00000       23.29512       18.66058        0.88322
      1256         2       -2.00000       23.31276        8.75849        5.24138
      1257         2       -2.00000       23.32390       18.58068        6.05826
      1258         2       -2.00000       23.34346       21.08410        9.51715
      1259         2       -2.00000       23.35132        8.77297        0.02559
      1260         2       -2.00000       23.36286       11.10409        3.62103
      1261         2       -2.00000       23.41185       21.00690        4.39852
      1262         2       -2.00000       23.93438       11.20459        8.60268
      1263         2       -2.00000       24.16920        1.39888        2.39464
      1264         2       -2.00000       24.42036        1.39248        7.64867
      1265         2       -2.00000       24.47247       13.56943        6.80558
      1266         2       -2.00000       24.55440        3.76888        0.77683
      1267         2       -2.00000       24.59224        3.79324        5.98127
      1268         2       -2.00000       24.59425       13.69641        1.54641
      1269         2       -2.00000       24.69342       16.06197        5.15515
      1270         2       -2.00000       24.69406       16.06223       10.29146
      1271         2       -2.00000       24.74144        6.22524        4.30005
      1272         2       -2.00000       24.76709        6.21298        9.46447
      1273         2       -2.00000       24.82056       18.50943        8.62323
      1274         2       -2.00000       24.83531       18.51034        3.46273
      1275         2       -2.00000       24.88750        8.66172        2.61731
      1276         2       -2.00000       24.91869        8.60383        7.74543
      1277         2       -2.00000       24.98900       20.89957        1.73582
      1278         2       -2.00000       25.07470       20.86622        6.88655
      1279         2       -2.00000       25.24706       11.03062        5.94972
      1280         2       -2.00000       25.28690       11.04370        0.87639
      1281         2       -2.00000       25.62762        1.20059       10.19832
      1282         2       -2.00000       25.69776        1.13847        5.05608
      1283         2       -2.00000       25.84046       13.40311        4.19872
      1284         2       -2.00000       25.91935       13.41233        9.35304
      1285         2       -2.00000       25.98621        3.60548        3.38023
      1286         2       -2.00000       26.07039        3.62917        8.53604
      1287         2       -2.00000       26.13949       15.87331        7.71644
      1288         2       -2.00000       26.15031       15.90968        2.55597
      1289         2       -2.00000       26.22214        6.05836        1.71607
      1290         2       -2.00000       26.24058        6.04157        6.85708
      1291         2       -2.00000       26.34039       18.34912        0.86553
      1292         2       -2.00000       26.34753       18.30213        6.01807
      1293         2       -2.00000       26.43764        8.44956        5.14872
      1294         2       -2.00000       26.45632        8.48435        0.00202
      1295         2       -2.00000       26.58466       20.70081        9.44535
      1296         2       -2.00000       26.60022       20.70783        4.27179
      1297         2       -2.00000       26.76544       10.86505        3.39475
      1298         2       -2.00000       26.87471       10.82394        8.55029
      1299         2       -2.00000       27.07241        0.98855        2.49922
      1300         2       -2.00000       27.16773        0.97215        7.65928
      1301         2       -2.00000       27.29736       13.22004        6.79563
      1302         2       -2.00000       27.32406       13.26167        1.64168
      1303         2       -2.00000       27.44559        3.43165        0.81216
      1304         2       -2.00000       27.46652        3.40196        5.94891
      1305         2       -2.00000       27.58821       15.67077        5.12271
      1306         2       -2.00000       27.61042       15.67777       10.27814
      1307         2       -2.00000       27.70453        5.84303        4.27194
      1308         2       -2.00000       27.72434        5.83326        9.43929
      1309         2       -2.00000       27.83409       18.10659        8.57898
      1310         2       -2.00000       27.84258       18.12169        3.42531
      1311         2       -2.00000       27.95522        8.27124        2.56242
      1312         2       -2.00000       27.97150        8.23633        7.71057
      1313         2       -2.00000       28.11131       20.53988        1.68872
      1314         2       -2.00000       28.14137       20.50333        6.84160
      1315         2       -2.00000       28.30756       10.64087        5.96383
      1316         2       -2.00000       28.33706       10.67834        0.82001
      1317         2       -2.00000       28.54895        0.76229       10.25796
      1318         2       -2.00000       28.57035        0.77846        5.09175
      1319         2       -2.00000       28.73117       13.05259        4.23575
      1320         2       -2.00000       28.76444       13.03350        9.39376
      1321         2       -2.00000       28.89816        3.21066        3.38529
      1322         2       -2.00000       28.92686        3.19427        8.54770
      1323         2       -2.00000       29.05401       15.47035        7.69379
      1324         2       -2.00000       29.05561       15.49946        2.54226
      1325         2       -2.00000       29.18244        5.65445        1.69338
      1326         2       -2.00000       29.19238        5.62756        6.84378
      1327         2       -2.00000       29.32738       17.89858        5.98901
      1328         2       -2.00000       29.32906       17.94057        0.83864
      1329         2       -2.00000       29.46190        8.04765        5.12491
      1330         2       -2.00000       29.47361        8.02658       10.28469
      1331         2       -2.00000       29.62897       20.29910        9.41750
      1332         2       -2.00000       29.63194       20.31908        4.25905
      1333         2       -2.00000       29.80117       10.46227        3.39618
      1334         2       -2.00000       29.83020       10.43358        8.54856
      1335         2       -2.00000       30.01210        0.60116        2.52732
      1336         2       -2.00000       30.04008        0.57235        7.68521
      1337         2       -2.00000       30.19889       12.84521        6.82137
      1338         2       -2.00000       30.20787       12.87740        1.67011
      1339         2       -2.00000       30.36227        3.02962        0.81632
      1340         2       -2.00000       30.37189        3.00124        5.96865
      1341         2       -2.00000       30.51595       15.27864        5.11600
      1342         2       -2.00000       30.52573       15.26015       10.27472
      1343         2       -2.00000       30.65994        5.43299        4.26195
      1344         2       -2.00000       30.66763        5.41111        9.42019
      1345         2       -2.00000       30.80913       17.68815        8.56170
      1346         2       -2.00000       30.81169       17.71263        3.40667
      1347         2       -2.00000       30.95552        7.85920        2.54542
      1348         2       -2.00000       30.96209        7.83088        7.69909
      1349         2       -2.00000       31.12066       20.13608        1.68253
      1350         2       -2.00000       31.12932       20.10363        6.83546
      1351         2       -2.00000       31.29503       10.24614        5.97135
      1352         2       -2.00000       31.30665       10.27527        0.82025
      1353         2       -2.00000       31.48807        0.36315       10.26781
      1354         2       -2.00000       31.49441        0.38614        5.10949
      1355         2       -2.00000       31.65915       12.66360        4.25106
      1356         2       -2.00000       31.67150       12.63863        9.40724
      1357         2       -2.00000       31.82735        2.81351        3.39427
      1358         2       -2.00000       31.83721        2.78843        8.55139
      1359         2       -2.00000       31.98688       15.06716        7.69441
      1360         2       -2.00000       31.98800       15.09544        2.54018
      1361         2       -2.00000       32.13607        5.24449        1.68380
      1362         2       -2.00000       32.14064        5.21714        6.83821
      1363         2       -2.00000       32.29104       17.49367        5.97993
      1364         2       -2.00000       32.29224       17.52551        0.82616
      1365         2       -2.00000       32.44296        7.64004        5.11912
      1366         2       -2.00000       32.44801        7.61483       10.27533
      1367         2       -2.00000       32.61003       19.89155        9.41397
      1368         2       -2.00000       32.61075       19.91645        4.25762
      1369         2       -2.00000       32.77766       10.05950        3.39742
      1370         2       -2.00000       32.78624       10.03206        8.55159
      1371         2       -2.00000       32.95868        0.20182        2.53592
      1372         2       -2.00000       32.96710        0.17336        7.69146
      1373         2       -2.00000       33.13136       12.45129        6.83099
      1374         2       -2.00000       33.13465       12.47988        1.67748
      1375         2       -2.00000       33.29683        2.62701        0.81969
      1376         2       -2.00000       33.30076        2.59893        5.97385
      1377         2       -2.00000       33.45628       14.87831        5.11686
      1378         2       -2.00000       33.46021       14.85398       10.27301
      1379         2       -2.00000       33.61213        5.02670        4.25922
      1380         2       -2.00000       33.61518        5.00107        9.41524
      1381         2       -2.00000       33.76958       17.27961        8.55619
      1382         2       -2.00000       33.77046       17.30610        3.40112
      1383         2       -2.00000       33.92615        7.45103        2.54117
      1384         2       -2.00000       33.92880        7.42377        7.69575
      1385         2       -2.00000       34.09146       19.72952        1.68075
      1386         2       -2.00000       34.09394       19.70049        6.83523
      1387         2       -2.00000       34.25893        9.84378        5.97448
      1388         2       -2.00000       34.26310        9.87131        0.82046
      1389         2       -2.00000       34.43394       -0.03945       10.27083
      1390         2       -2.00000       34.43602       -0.01400        5.11458
      1391         2       -2.00000       34.60117       12.26508        4.25582
      1392         2       -2.00000       34.60558       12.23874        9.41122
      1393         2       -2.00000       34.76776        2.41124        3.39742
      1394         2       -2.00000       34.77104        2.38461        8.55315
      1395         2       -2.00000       34.92962       14.66411        7.69467
      1396         2       -2.00000       34.93018       14.69160        2.53997
      1397         2       -2.00000       35.08755        4.83778        1.68155
      1398         2       -2.00000       35.08947        4.81055        6.83643
      1399         2       -2.00000       35.24740       17.08917        5.97750
      1400         2       -2.00000       35.24796       17.11765        0.82278
      1401         2       -2.00000       35.40638        7.23423        5.11768
      1402         2       -2.00000       35.40830        7.20782       10.27324
      1403         2       -2.00000       35.57176       19.48626        9.41330
      1404         2       -2.00000       35.57200       19.51251        4.25780
      1405         2       -2.00000       35.73715        9.65589        3.39820
      1406         2       -2.00000       35.73996        9.62885        8.55301
      1407         2       -2.00000       35.90775       21.93515        2.53838
      1408         2       -2.00000       35.91031       21.90764        7.69363
      1409         2       -2.00000       36.07634       12.07814        1.67954
      1410         2       -2.00000       36.07514       12.05068        6.83411
      1411         2       -2.00000       36.24037        2.22322        0.82081
      1412         2       -2.00000       36.24181        2.19587        5.97563
      1413         2       -2.00000       36.40391       14.44953       10.27274
      1414         2       -2.00000       36.40247       14.47554        5.11724
      1415         2       -2.00000       36.56417        4.59479        9.41397
      1416         2       -2.00000       36.56304        4.62137        4.25851
      1417         2       -2.00000       36.72434       16.90087        3.39970
      1418         2       -2.00000       36.72410       16.87407        8.55480
      1419         2       -2.00000       36.88484        7.04528        2.54017
      1420         2       -2.00000       36.88588        7.01826        7.69514
      1421         2       -2.00000       37.04942       19.32441        1.68058
      1422         2       -2.00000       37.05015       19.29681        6.83554
      1423         2       -2.00000       37.21601        9.46745        0.82099
      1424         2       -2.00000       37.21465        9.44041        5.97580
      1425         2       -2.00000       37.38300       21.69326       10.27194
      1426         2       -2.00000       37.38365       21.71960        5.11644
      1427         2       -2.00000       37.54999       11.83632        9.41266
      1428         2       -2.00000       37.54855       11.86302        4.25744
      1429         2       -2.00000       37.71386        2.00772        3.39850
      1430         2       -2.00000       37.71498        1.98085        8.55386
      1431         2       -2.00000       37.87708       14.28757        2.53995
      1432         2       -2.00000       37.87692       14.26050        7.69494
      1433         2       -2.00000       38.03838        4.43247        1.68096
      1434         2       -2.00000       38.03910        4.40547        6.83603
      1435         2       -2.00000       38.20048       16.71219        0.82193
      1436         2       -2.00000       38.20024       16.68481        5.97697
      1437         2       -2.00000       38.36274        6.80258       10.27285
      1438         2       -2.00000       38.36202        6.82929        5.11754
      1439         2       -2.00000       38.52644       19.08179        9.41344
      1440         2       -2.00000       38.52652       19.10844        4.25816
      1441         2       -2.00000       38.69111        9.25210        3.39882
      1442         2       -2.00000       38.69199        9.22519        8.55386
      1443         2       -2.00000       38.85770       21.53165        2.53944
      1444         2       -2.00000       38.85858       21.50454        7.69463
      1445         2       -2.00000       39.02373       11.67502        1.68040
      1446         2       -2.00000       39.02341       11.64798        6.83535
      1447         2       -2.00000       39.18815        1.81926        0.82132
      1448         2       -2.00000       39.18863        1.79226        5.97640
      1449         2       -2.00000       39.35178       14.04537       10.27278
      1450         2       -2.00000       39.35137       14.07193        5.11750
      1451         2       -2.00000       39.51412        4.18983        9.41368
      1452         2       -2.00000       39.51372        4.21665        4.25842
      1453         2       -2.00000       39.67614       16.49624        3.39940
      1454         2       -2.00000       39.67614       16.46940        8.55454
      1455         2       -2.00000       39.83848        6.64050        2.54009
      1456         2       -2.00000       39.83880        6.61359        7.69518
      1457         2       -2.00000       40.00242       18.91998        1.68081
      1458         2       -2.00000       40.00274       18.89289        6.83593
      1459         2       -2.00000       40.16749        9.06358        0.82150
      1460         2       -2.00000       40.16717        9.03671        5.97657
      1461         2       -2.00000       40.33303       21.28954       10.27262
      1462         2       -2.00000       40.33319       21.31623        5.11735
      1463         2       -2.00000       40.49858       11.43296        9.41339
      1464         2       -2.00000       40.49818       11.45976        4.25823
      1465         2       -2.00000       40.66285        1.60386        3.39907
      1466         2       -2.00000       40.66325        1.57693        8.55429
      1467         2       -2.00000       40.82647       13.88349        2.54009
      1468         2       -2.00000       40.82655       13.85656        7.69518
      1469         2       -2.00000       40.98905        4.02784        1.68089
      1470         2       -2.00000       40.98929        4.00095        6.83602
      1471         2       -2.00000       41.15171       16.30750        0.82178
      1472         2       -2.00000       41.15171       16.28052        5.97695
      1473         2       -2.00000       41.31445        6.39804       10.27291
      1474         2       -2.00000       41.31437        6.42489        5.11771
      1475         2       -2.00000       41.47824       18.67759        9.41374
      1476         2       -2.00000       41.47808       18.70441        4.25856
      1477         2       -2.00000       41.64266        8.84831        3.39939
      1478         2       -2.00000       41.64282        8.82140        8.55446
      1479         2       -2.00000       41.80789       21.12793        2.54012
      1480         2       -2.00000       41.80837       21.10095        7.69531
      1481         2       -2.00000       41.97344       11.27139        1.68097
      1482         2       -2.00000       41.97360       11.24448        6.83604
      1483         2       -2.00000       42.13810        1.41520        0.82170
      1484         2       -2.00000       42.13826        1.38838        5.97687
      1485         2       -2.00000       42.30189       13.64114       10.27291
      1486         2       -2.00000       42.30189       13.66790        5.11774
      1487         2       -2.00000       42.46463        3.78529        9.41365
      1488         2       -2.00000       42.46455        3.81227        4.25849
      1489         2       -2.00000       42.62697       16.09184        3.39941
      1490         2       -2.00000       42.62721       16.06495        8.55454
      1491         2       -2.00000       42.78979        6.23623        2.54026
      1492         2       -2.00000       42.78979        6.20930        7.69535
      1493         2       -2.00000       42.95301       18.51586        1.68115
      1494         2       -2.00000       42.95349       18.48893        6.83636
      1495         2       -2.00000       43.11776        8.65983        0.82204
      1496         2       -2.00000       43.11816        8.63303        5.97720
      1497         2       -2.00000       43.28331       20.88573       10.27320
      1498         2       -2.00000       43.28314       20.91264        5.11808
      1499         2       -2.00000       43.44885       11.02919        9.41393
      1500         2       -2.00000       43.44917       11.05608        4.25887
      1501         2       -2.00000       43.61360        1.19990        3.39950
      1502         2       -2.00000       43.61392        1.17281        8.55462
      1503         2       -2.00000       43.77746       13.47920        2.54025
      1504         2       -2.00000       43.77786       13.45229        7.69534
      1505         2       -2.00000       43.94020        3.62339        1.68090
      1506         2       -2.00000       43.94020        3.59655        6.83604
      1507         2       -2.00000       44.10222       15.90296        0.82175
      1508         2       -2.00000       44.10254       15.87614        5.97701
      1509         2       -2.00000       44.26497        6.02086        5.11794
      1510         2       -2.00000       44.26448        5.99381       10.27304
      1511         2       -2.00000       44.42819       18.27353        9.41412
      1512         2       -2.00000       44.42763       18.30053        4.25904
      1513         2       -2.00000       44.59253        8.41777        8.55504
      1514         2       -2.00000       44.59285        8.44479        3.40009
      1515         2       -2.00000       44.75776       20.72434        2.54080
      1516         2       -2.00000       44.75856       20.69723        7.69600
      1517         2       -2.00000       44.92523       10.84069        6.83662
      1518         2       -2.00000       44.92435       10.86760        1.68158
      1519         2       -2.00000       45.08982        0.98435        5.97727
      1520         2       -2.00000       45.08982        1.01100        0.82201
      1521         2       -2.00000       45.25360       13.23661       10.27297
      1522         2       -2.00000       45.25424       13.26350        5.11789
      1523         2       -2.00000       45.41602        3.40798        4.25847
      1524         2       -2.00000       45.41586        3.38060        9.41351
      1525         2       -2.00000       45.57796       15.66030        8.55447
      1526         2       -2.00000       45.57724       15.68732        3.39940
      1527         2       -2.00000       45.73918        5.80522        7.69549
      1528         2       -2.00000       45.73942        5.83229        2.54049
      1529         2       -2.00000       45.90136       18.11194        1.68157
      1530         2       -2.00000       45.90248       18.08507        6.83693
      1531         2       -2.00000       46.06626        8.25647        0.82277
      1532         2       -2.00000       46.06779        8.22977        5.97800
      1533         2       -2.00000       46.23261       20.50927        5.11900
      1534         2       -2.00000       46.23334       20.48201       10.27388
      1535         2       -2.00000       46.40025       10.62534        9.41445
      1536         2       -2.00000       46.40169       10.65238        4.25963
      1537         2       -2.00000       46.56619        0.79598        3.39990
      1538         2       -2.00000       46.56692        0.76836        8.55485
      1539         2       -2.00000       46.73046       13.07453        2.54029
      1540         2       -2.00000       46.73142       13.04751        7.69526
      1541         2       -2.00000       46.89200        3.19192        6.83575
      1542         2       -2.00000       46.89224        3.21873        1.68063
      1543         2       -2.00000       47.05209       15.49800        0.82147
      1544         2       -2.00000       47.05322       15.47142        5.97692
      1545         2       -2.00000       47.21243        5.58965       10.27307
      1546         2       -2.00000       47.21387        5.61723        5.11820
      1547         2       -2.00000       47.37445       17.89692        4.25980
      1548         2       -2.00000       47.37597       17.86957        9.41463
      1549         2       -2.00000       47.54000        8.01465        8.55590
      1550         2       -2.00000       47.54112        8.04211        3.40132
      1551         2       -2.00000       47.70603       20.32123        2.54181
      1552         2       -2.00000       47.70859       20.29372        7.69705
      1553         2       -2.00000       47.87638       10.46394        1.68242
      1554         2       -2.00000       47.87911       10.43690        6.83723
      1555         2       -2.00000       48.04434        0.58028        5.97763
      1556         2       -2.00000       48.04450        0.60650        0.82213
      1557         2       -2.00000       48.20804       12.83136       10.27259
      1558         2       -2.00000       48.20996       12.85856        5.11775
      1559         2       -2.00000       48.36838        2.97514        9.41266
      1560         2       -2.00000       48.36894        3.00362        4.25794
      1561         2       -2.00000       48.52687       15.28221        3.39902
      1562         2       -2.00000       48.52871       15.25501        8.55389
      1563         2       -2.00000       48.68616        5.40120        7.69546
      1564         2       -2.00000       48.68672        5.42868        2.54077
      1565         2       -2.00000       48.84530       17.70818        1.68229
      1566         2       -2.00000       48.84858       17.68153        6.83802
      1567         2       -2.00000       49.01076        7.85405        0.82421
      1568         2       -2.00000       49.01517        7.82771        5.97962
      1569         2       -2.00000       49.18024       20.10679        5.12085
      1570         2       -2.00000       49.18232       20.07864       10.27500
      1571         2       -2.00000       49.35324       10.22149        9.41497
      1572         2       -2.00000       49.35741       10.24901        4.26095
      1573         2       -2.00000       49.52240        0.39230        3.40021
      1574         2       -2.00000       49.52488        0.36327        8.55468
      1575         2       -2.00000       49.68754       12.66900        2.53970
      1576         2       -2.00000       49.69019       12.64176        7.69427
      1577         2       -2.00000       49.84588        2.78669        6.83432
      1578         2       -2.00000       49.84668        2.81318        1.67924
      1579         2       -2.00000       50.00116       15.09173        0.82019
      1580         2       -2.00000       50.00421       15.06609        5.97621
      1581         2       -2.00000       50.15613        5.18521       10.27281
      1582         2       -2.00000       50.16006        5.21448        5.11857
      1583         2       -2.00000       50.31550       17.49386        4.26158
      1584         2       -2.00000       50.31943       17.46578        9.41576
      1585         2       -2.00000       50.48161        7.61289        8.55795
      1586         2       -2.00000       50.48498        7.64147        3.40444
      1587         2       -2.00000       50.64924       19.91943        2.54399
      1588         2       -2.00000       50.65758       19.89097        7.69951
      1589         2       -2.00000       50.83010       10.06073        1.68384
      1590         2       -2.00000       50.83860       10.03329        6.83802
      1591         2       -2.00000       51.00551        0.17634        5.97781
      1592         2       -2.00000       51.00623        0.20124        0.82147
      1593         2       -2.00000       51.16833       12.42436       10.27049
      1594         2       -2.00000       51.17338       12.45275        5.11631
      1595         2       -2.00000       51.32402        2.56728        9.40927
      1596         2       -2.00000       51.32522        2.59912        4.25550
      1597         2       -2.00000       51.47562       14.87565        3.39722
      1598         2       -2.00000       51.48027       14.84830        8.55164
      1599         2       -2.00000       51.62834        4.99735        7.69526
      1600         2       -2.00000       51.62946        5.02563        2.54104
      1601         2       -2.00000       51.77913       17.30436        1.68405
      1602         2       -2.00000       51.78899       17.27928        6.84117
      1603         2       -2.00000       51.94476        7.45416        0.82819
      1604         2       -2.00000       51.95719        7.42919        5.98439
      1605         2       -2.00000       52.12193       19.70665        5.12594
      1606         2       -2.00000       52.12827       19.67603       10.27801
      1607         2       -2.00000       52.30961        9.81752        9.41518
      1608         2       -2.00000       52.32131        9.84665        4.26408
      1609         2       -2.00000       52.48702       -0.01084        3.39997
      1610         2       -2.00000       52.49560       -0.04329        8.55291
      1611         2       -2.00000       52.65425       12.26191        2.53636
      1612         2       -2.00000       52.66082       12.23359        7.69001
      1613         2       -2.00000       52.80464        2.38016        6.82878
      1614         2       -2.00000       52.80721        2.40464        1.67373
      1615         2       -2.00000       52.94863       14.68168        0.81524
      1616         2       -2.00000       52.95640       14.65980        5.97348
      1617         2       -2.00000       53.09060        4.77904       10.27109
      1618         2       -2.00000       53.10031        4.81415        5.11943
      1619         2       -2.00000       53.24445       17.09155        4.26678
      1620         2       -2.00000       53.25407       17.06317        9.41911
      1621         2       -2.00000       53.40847        7.21540        8.56532
      1622         2       -2.00000       53.41737        7.24758        3.41407
      1623         2       -2.00000       53.57618       19.52044        2.55022
      1624         2       -2.00000       53.60424       19.49163        7.70812
      1625         2       -2.00000       53.78614        9.65921        1.68687
      1626         2       -2.00000       53.81508        9.63052        6.83925
      1627         2       -2.00000       53.98432       21.90979        5.97639
      1628         2       -2.00000       53.98729       21.92977        0.81794
      1629         2       -2.00000       54.14273       12.01261       10.26113
      1630         2       -2.00000       54.15436       12.04514        5.11052
      1631         2       -2.00000       54.28720        2.15223        9.39679
      1632         2       -2.00000       54.28896        2.19421        4.24644
      1633         2       -2.00000       54.42388       14.46523        3.39166
      1634         2       -2.00000       54.43382       14.43832        8.54206
      1635         2       -2.00000       54.56073        4.59333        7.69317
      1636         2       -2.00000       54.56225        4.62244        2.54165
      1637         2       -2.00000       54.68948       16.89852        1.68774
      1638         2       -2.00000       54.71818       16.88213        6.85015
      1639         2       -2.00000       54.85190        7.05929        0.84168
      1640         2       -2.00000       54.88509        7.04020        5.99968
      1641         2       -2.00000       55.04599       19.31433        5.14369
      1642         2       -2.00000       55.06731       19.27689       10.28787
      1643         2       -2.00000       55.27928        9.41445        9.41544
      1644         2       -2.00000       55.30878        9.45192        4.27160
      1645         2       -2.00000       55.47497       21.72555        3.39383
      1646         2       -2.00000       55.50503       21.68899        8.54672
      1647         2       -2.00000       55.64484       11.85646        2.52486
      1648         2       -2.00000       55.66104       11.82155        7.67302
      1649         2       -2.00000       55.77375        1.97107        6.81012
      1650         2       -2.00000       55.78217        1.98620        1.65646
      1651         2       -2.00000       55.89200       14.25953        0.79615
      1652         2       -2.00000       55.91180       14.24976        5.96350
      1653         2       -2.00000       56.00592        4.36142       10.26769
      1654         2       -2.00000       56.02805        4.42202        5.11274
      1655         2       -2.00000       56.14974       16.69083        4.28652
      1656         2       -2.00000       56.17075       16.66114        9.42328
      1657         2       -2.00000       56.29220        6.83112        8.59375
      1658         2       -2.00000       56.31890        6.87275        3.43980
      1659         2       -2.00000       56.44861       19.12064        2.57616
      1660         2       -2.00000       56.54385       19.10421        7.73621
      1661         2       -2.00000       56.74163        9.26885        1.68514
      1662         2       -2.00000       56.85090        9.22774        6.84069
      1663         2       -2.00000       57.01604       21.52104        5.96364
      1664         2       -2.00000       57.03159       21.52806        0.79009
      1665         2       -2.00000       57.16002       11.60844       10.23342
      1666         2       -2.00000       57.17870       11.64323        5.08671
      1667         2       -2.00000       57.26873        1.79066        4.21736
      1668         2       -2.00000       57.27595        1.74367        9.36992
      1669         2       -2.00000       57.37576       14.05122        3.37835
      1670         2       -2.00000       57.39420       14.03443        8.51936
      1671         2       -2.00000       57.46603        4.18311        7.67947
      1672         2       -2.00000       57.47685        4.21948        2.51899
      1673         2       -2.00000       57.54595       16.46362        1.69939
      1674         2       -2.00000       57.63005       16.48731        6.85520
      1675         2       -2.00000       57.69699        6.68047        0.88240
      1676         2       -2.00000       57.77580        6.68968        6.03671
      1677         2       -2.00000       57.91850       18.95432        5.17935
      1678         2       -2.00000       57.98872       18.89220        0.03711
      1679         2       -2.00000       58.32944        9.04910        9.35905
      1680         2       -2.00000       58.36928        9.06217        4.28572
      1681         2       -2.00000       58.54164       21.36266        3.34890
      1682         2       -2.00000       58.62726       21.32931        8.49962
      1683         2       -2.00000       58.69765       11.48896        2.49001
      1684         2       -2.00000       58.72884       11.43107        7.61813
      1685         2       -2.00000       58.78103        1.58245        6.77270
      1686         2       -2.00000       58.79570        1.58336        1.61220
      1687         2       -2.00000       58.84917       13.87979        0.77096
      1688         2       -2.00000       58.87490       13.86755        5.93538
      1689         2       -2.00000       58.92228        3.97696       10.25437
      1690         2       -2.00000       58.92284        4.03082        5.08029
      1691         2       -2.00000       59.02201        6.39638        8.68903
      1692         2       -2.00000       59.02410       16.29955        4.25417
      1693         2       -2.00000       59.06193       16.32391        9.45861
      1694         2       -2.00000       59.14387        6.52336        3.42985
      1695         2       -2.00000       59.19590       18.70031        2.58677
      1696         2       -2.00000       59.44706       18.69391        7.84079
      1697         2       -2.00000       59.68196        8.88820        1.63276
      1698         2       -2.00000       60.20441       21.22195        5.83691
      1699         2       -2.00000       60.25348        8.98868        6.61440
      1700         2       -2.00000       60.26502       11.31982       10.20985
      1701         2       -2.00000       60.27280       21.14477        0.71829
      1702         2       -2.00000       60.29236        1.51211        4.17717
      1703         2       -2.00000       60.30358       11.33430        4.99405
      1704         2       -2.00000       60.32122        1.43222        9.35222
      1705         2       -2.00000       60.34142       13.76401        3.33432
      1706         2       -2.00000       60.34142       13.72930        8.49070
      1707         2       -2.00000       60.36403        3.89489        2.46146
      1708         2       -2.00000       60.36948        3.82233        7.65857
      1709         2       -2.00000       60.38960       16.17474        1.58010
      1710         2       -2.00000       60.49045       16.19419        6.84425
      1711         2       -2.00000       60.50857        6.22933        5.96657
      1712         2       -2.00000       60.51587        6.42822        0.77262
      1713         2       -2.00000       60.61551       18.54833        5.19004
      1714         2       -2.00000       61.85019       18.51572        9.52991
      1715         2       -2.00000       61.85019       21.32368        3.27092
      1716         2       -2.00000       61.85019        8.89443        3.46198
      1717         2       -2.00000       61.85019       11.31523        7.60023
      1718         2       -2.00000       61.85019       16.03638        9.36159
      1719         2       -2.00000       61.85019       13.73437        0.75158
      1720         2       -2.00000       61.85019       11.36764        2.37926
      1721         2       -2.00000       61.85019       16.08118        4.17243
      1722         2       -2.00000       61.85019       13.71227        5.90923
      1723         2       -2.00000       61.85019        6.14090        3.18591
      1724         2       -2.00000       61.85019        9.03698        9.44548
      1725         2       -2.00000       61.85019        1.46415        1.58346
      1726         2       -2.00000       61.85019        1.41615        6.74204
      1727         2       -2.00000       61.85019        3.79873        5.06307
      1728         2       -2.00000       61.85019       21.16315        8.44490
      1729         2       -2.00000       61.85019        3.82696       10.21243
      1730         2       -2.00000       61.85019        6.13956        8.47963
      1731         2       -2.00000       61.85019       18.36201        2.23138
      1732         2       -2.00000       63.08486       18.54833        5.19004
      1733         2       -2.00000       63.18451        6.42822        0.77262
      1734         2       -2.00000       63.19180        6.22933        5.96657
      1735         2       -2.00000       63.21000       16.19419        6.84425
      1736         2       -2.00000       63.31085       16.17474        1.58010
      1737         2       -2.00000       63.33097        3.82233        7.65857
      1738         2       -2.00000       63.33642        3.89489        2.46146
      1739         2       -2.00000       63.35895       13.72930        8.49070
      1740         2       -2.00000       63.35895       13.76401        3.33432
      1741         2       -2.00000       63.37923        1.43222        9.35222
      1742         2       -2.00000       63.39687       11.33430        4.99405
      1743         2       -2.00000       63.40801        1.51211        4.17717
      1744         2       -2.00000       63.42758       21.14477        0.71829
      1745         2       -2.00000       63.43543       11.31982       10.20985
      1746         2       -2.00000       63.44698        8.98868        6.61440
      1747         2       -2.00000       63.49596       21.22195        5.83691
      1748         2       -2.00000       64.01850        8.88820        1.63276
      1749         2       -2.00000       64.25331       18.69391        7.84079
      1750         2       -2.00000       64.50448       18.70031        2.58677
      1751         2       -2.00000       64.55658        6.52336        3.42985
      1752         2       -2.00000       64.63852       16.32391        9.45861
      1753         2       -2.00000       64.67636       16.29955        4.25417
      1754         2       -2.00000       64.67836        6.39638        8.68903
      1755         2       -2.00000       64.77753        4.03082        5.08029
      1756         2       -2.00000       64.77817        3.97696       10.25437
      1757         2       -2.00000       64.82555       13.86755        5.93538
      1758         2       -2.00000       64.85120       13.87979        0.77096
      1759         2       -2.00000       64.90468        1.58336        1.61220
      1760         2       -2.00000       64.91943        1.58245        6.77270
      1761         2       -2.00000       64.97162       11.43107        7.61813
      1762         2       -2.00000       65.00280       11.48896        2.49001
      1763         2       -2.00000       65.07311       21.32931        8.49962
      1764         2       -2.00000       65.15881       21.36266        3.34890
      1765         2       -2.00000       65.33117        9.06217        4.28572
      1766         2       -2.00000       65.37101        9.04910        9.35905
      1767         2       -2.00000       65.71173       18.89220        0.03711
      1768         2       -2.00000       65.78188       18.95432        5.17935
      1769         2       -2.00000       65.92458        6.68968        6.03671
      1770         2       -2.00000       66.00346        6.68047        0.88240
      1771         2       -2.00000       66.07032       16.48731        6.85520
      1772         2       -2.00000       66.15450       16.46362        1.69939
      1773         2       -2.00000       66.22360        4.21948        2.51899
      1774         2       -2.00000       66.23443        4.18311        7.67947
      1775         2       -2.00000       66.30626       14.03443        8.51936
      1776         2       -2.00000       66.32469       14.05122        3.37835
      1777         2       -2.00000       66.42450        1.74367        9.36992
      1778         2       -2.00000       66.43164        1.79066        4.21736
      1779         2       -2.00000       66.52175       11.64323        5.08671
      1780         2       -2.00000       66.54043       11.60844       10.23342
      1781         2       -2.00000       66.66878       21.52806        0.79009
      1782         2       -2.00000       66.68433       21.52104        5.96364
      1783         2       -2.00000       66.84956        9.22774        6.84069
      1784         2       -2.00000       66.95883        9.26885        1.68514
      1785         2       -2.00000       67.15652       19.10421        7.73621
      1786         2       -2.00000       67.25184       19.12064        2.57616
      1787         2       -2.00000       67.38147        6.87275        3.43980
      1788         2       -2.00000       67.40817        6.83112        8.59375
      1789         2       -2.00000       67.52970       16.66114        9.42328
      1790         2       -2.00000       67.55063       16.69083        4.28652
      1791         2       -2.00000       67.67232        4.42202        5.11274
      1792         2       -2.00000       67.69453        4.36142       10.26769
      1793         2       -2.00000       67.78865       14.24976        5.96350
      1794         2       -2.00000       67.80845       14.25953        0.79615
      1795         2       -2.00000       67.91820        1.98620        1.65646
      1796         2       -2.00000       67.92670        1.97107        6.81012
      1797         2       -2.00000       68.03933       11.82155        7.67302
      1798         2       -2.00000       68.05561       11.85646        2.52486
      1799         2       -2.00000       68.19542       21.68899        8.54672
      1800         2       -2.00000       68.22548       21.72555        3.39383
      1801         2       -2.00000       68.39167        9.45192        4.27160
      1802         2       -2.00000       68.42117        9.41445        9.41544
      1803         2       -2.00000       68.63306       19.27689       10.28787
      1804         2       -2.00000       68.65446       19.31433        5.14369
      1805         2       -2.00000       68.81528        7.04020        5.99968
      1806         2       -2.00000       68.84855        7.05929        0.84168
      1807         2       -2.00000       68.98227       16.88213        6.85015
      1808         2       -2.00000       69.01097       16.89852        1.68774
      1809         2       -2.00000       69.13812        4.62244        2.54165
      1810         2       -2.00000       69.13972        4.59333        7.69317
      1811         2       -2.00000       69.26655       14.43832        8.54206
      1812         2       -2.00000       69.27649       14.46523        3.39166
      1813         2       -2.00000       69.41149        2.19421        4.24644
      1814         2       -2.00000       69.41318        2.15223        9.39679
      1815         2       -2.00000       69.54601       12.04514        5.11052
      1816         2       -2.00000       69.55772       12.01261       10.26113
      1817         2       -2.00000       69.71309       21.92977        0.81794
      1818         2       -2.00000       69.71605       21.90979        5.97639
      1819         2       -2.00000       69.88529        9.63052        6.83925
      1820         2       -2.00000       69.91431        9.65921        1.68687
      1821         2       -2.00000       70.09621       19.49163        7.70812
      1822         2       -2.00000       70.12419       19.52044        2.55022
      1823         2       -2.00000       70.28300        7.24758        3.41407
      1824         2       -2.00000       70.29198        7.21540        8.56532
      1825         2       -2.00000       70.44638       17.06317        9.41911
      1826         2       -2.00000       70.45600       17.09155        4.26678
      1827         2       -2.00000       70.60007        4.81415        5.11943
      1828         2       -2.00000       70.60985        4.77904       10.27109
      1829         2       -2.00000       70.74405       14.65980        5.97348
      1830         2       -2.00000       70.75174       14.68168        0.81524
      1831         2       -2.00000       70.89324        2.40464        1.67373
      1832         2       -2.00000       70.89581        2.38016        6.82878
      1833         2       -2.00000       71.03963       12.23359        7.69001
      1834         2       -2.00000       71.04620       12.26191        2.53636
      1835         2       -2.00000       71.20478       -0.04329        8.55291
      1836         2       -2.00000       71.21343       -0.01084        3.39997
      1837         2       -2.00000       71.37914        9.84665        4.26408
      1838         2       -2.00000       71.39077        9.81752        9.41518
      1839         2       -2.00000       71.57219       19.67603       10.27801
      1840         2       -2.00000       71.57852       19.70665        5.12594
      1841         2       -2.00000       71.74327        7.42919        5.98439
      1842         2       -2.00000       71.75561        7.45416        0.82819
      1843         2       -2.00000       71.91146       17.27928        6.84117
      1844         2       -2.00000       71.92132       17.30436        1.68405
      1845         2       -2.00000       72.07099        5.02563        2.54104
      1846         2       -2.00000       72.07212        4.99735        7.69526
      1847         2       -2.00000       72.22019       14.84830        8.55164
      1848         2       -2.00000       72.22476       14.87565        3.39722
      1849         2       -2.00000       72.37515        2.59912        4.25550
      1850         2       -2.00000       72.37635        2.56728        9.40927
      1851         2       -2.00000       72.52707       12.45275        5.11631
      1852         2       -2.00000       72.53212       12.42436       10.27049
      1853         2       -2.00000       72.69414        0.20124        0.82147
      1854         2       -2.00000       72.69486        0.17634        5.97781
      1855         2       -2.00000       72.86177       10.03329        6.83802
      1856         2       -2.00000       72.87035       10.06073        1.68384
      1857         2       -2.00000       73.04279       19.89097        7.69951
      1858         2       -2.00000       73.05121       19.91943        2.54399
      1859         2       -2.00000       73.21547        7.64147        3.40444
      1860         2       -2.00000       73.21876        7.61289        8.55795
      1861         2       -2.00000       73.38094       17.46578        9.41576
      1862         2       -2.00000       73.38487       17.49386        4.26158
      1863         2       -2.00000       73.54040        5.21448        5.11857
      1864         2       -2.00000       73.54432        5.18521       10.27281
      1865         2       -2.00000       73.69624       15.06609        5.97621
      1866         2       -2.00000       73.69929       15.09173        0.82019
      1867         2       -2.00000       73.85369        2.81318        1.67924
      1868         2       -2.00000       73.85458        2.78669        6.83432
      1869         2       -2.00000       74.01026       12.64176        7.69427
      1870         2       -2.00000       74.01291       12.66900        2.53970
      1871         2       -2.00000       74.17557        0.36327        8.55468
      1872         2       -2.00000       74.17805        0.39230        3.40021
      1873         2       -2.00000       74.34304       10.24901        4.26095
      1874         2       -2.00000       74.34721       10.22149        9.41497
      1875         2       -2.00000       74.51805       20.07864       10.27500
      1876         2       -2.00000       74.52013       20.10679        5.12085
      1877         2       -2.00000       74.68528        7.82771        5.97962
      1878         2       -2.00000       74.68969        7.85405        0.82421
      1879         2       -2.00000       74.85187       17.68153        6.83802
      1880         2       -2.00000       74.85516       17.70818        1.68229
      1881         2       -2.00000       75.01373        5.42868        2.54077
      1882         2       -2.00000       75.01429        5.40120        7.69546
      1883         2       -2.00000       75.17166       15.25501        8.55389
      1884         2       -2.00000       75.17358       15.28221        3.39902
      1885         2       -2.00000       75.33151        3.00362        4.25794
      1886         2       -2.00000       75.33208        2.97514        9.41266
      1887         2       -2.00000       75.49049       12.85856        5.11775
      1888         2       -2.00000       75.49241       12.83136       10.27259
      1889         2       -2.00000       75.65588        0.60650        0.82213
      1890         2       -2.00000       75.65612        0.58028        5.97763
      1891         2       -2.00000       75.82126       10.43690        6.83723
      1892         2       -2.00000       75.82407       10.46394        1.68242
      1893         2       -2.00000       75.99186       20.29372        7.69705
      1894         2       -2.00000       75.99443       20.32123        2.54181
      1895         2       -2.00000       76.16045        8.01465        8.55590
      1896         2       -2.00000       76.15925        8.04211        3.40132
      1897         2       -2.00000       76.32448       17.86957        9.41463
      1898         2       -2.00000       76.32592       17.89692        4.25980
      1899         2       -2.00000       76.48802        5.58965       10.27307
      1900         2       -2.00000       76.48658        5.61723        5.11820
      1901         2       -2.00000       76.64828       15.49800        0.82147
      1902         2       -2.00000       76.64716       15.47142        5.97692
      1903         2       -2.00000       76.80845        3.19192        6.83575
      1904         2       -2.00000       76.80821        3.21873        1.68063
      1905         2       -2.00000       76.96895       13.04751        7.69526
      1906         2       -2.00000       76.96999       13.07453        2.54029
      1907         2       -2.00000       77.13354        0.76836        8.55485
      1908         2       -2.00000       77.13426        0.79598        3.39990
      1909         2       -2.00000       77.30013       10.62534        9.41445
      1910         2       -2.00000       77.29876       10.65238        4.25963
      1911         2       -2.00000       77.46712       20.48201       10.27388
      1912         2       -2.00000       77.46776       20.50927        5.11900
      1913         2       -2.00000       77.63411        8.25647        0.82277
      1914         2       -2.00000       77.63266        8.22977        5.97800
      1915         2       -2.00000       77.79797       18.08507        6.83693
      1916         2       -2.00000       77.79909       18.11194        1.68157
      1917         2       -2.00000       77.96119        5.80522        7.69549
      1918         2       -2.00000       77.96103        5.83229        2.54049
      1919         2       -2.00000       78.12249       15.66030        8.55447
      1920         2       -2.00000       78.12321       15.68732        3.39940
      1921         2       -2.00000       78.28459        3.38060        9.41351
      1922         2       -2.00000       78.28435        3.40798        4.25847
      1923         2       -2.00000       78.44685       13.23661       10.27297
      1924         2       -2.00000       78.44613       13.26350        5.11789
      1925         2       -2.00000       78.61056        1.01100        0.82201
      1926         2       -2.00000       78.61064        0.98435        5.97727
      1927         2       -2.00000       78.77522       10.84069        6.83662
      1928         2       -2.00000       78.77610       10.86760        1.68158
      1929         2       -2.00000       78.94181       20.69723        7.69600
      1930         2       -2.00000       78.94269       20.72434        2.54080
      1931         2       -2.00000       79.10784        8.41777        8.55504
      1932         2       -2.00000       79.10752        8.44479        3.40009
      1933         2       -2.00000       79.27226       18.27353        9.41412
      1934         2       -2.00000       79.27274       18.30053        4.25904
      1935         2       -2.00000       79.43589        5.99381       10.27304
      1936         2       -2.00000       79.43549        6.02086        5.11794
      1937         2       -2.00000       79.59823       15.90296        0.82175
      1938         2       -2.00000       79.59783       15.87614        5.97701
      1939         2       -2.00000       79.76025        3.59655        6.83604
      1940         2       -2.00000       79.76025        3.62339        1.68090
      1941         2       -2.00000       79.92259       13.45229        7.69534
      1942         2       -2.00000       79.92291       13.47920        2.54025
      1943         2       -2.00000       80.08653        1.17281        8.55462
      1944         2       -2.00000       80.08685        1.19990        3.39950
