# Supplementary material for: Quantitative prediction of grain boundary thermal conductivities from local atomic environments
Source: Nat Commun. 2020 Apr 15;11:1854. doi: 10.1038/s41467-020-15619-9 (PMC7160158; doi:10.1038/s41467-020-15619-9)
Supplement: Supplementary file 4 — Supplementary Data 1 [file 41467_2020_15619_MOESM4_ESM.zip › MgO_GBs/sym_tilt/standard_pressure/112/s291_11_-13_1.lmp]

LAMMPS data file

      2592          atoms
         0          bonds
         0         angles
         0      dihedrals
         0      impropers
         2     atom types
         0     bond types
         0    angle types
         0 dihedral types
         0 improper types

      0.0000000     80.3882870 xlo xhi
      0.0000000     29.3944500 ylo yhi
      0.0000000     10.3106468 zlo zhi
      0.0000000      0.0000000     -0.0493645 xy xz yz

Masses

1                24.30500 # Mg
2                15.99940 # O

Atoms

         1         1        2.00000        0.12396       28.19292        6.53964
         2         1        2.00000        0.12388       13.50803        3.96199
         3         1        2.00000        0.12324       28.21766        1.38432
         4         1        2.00000        0.12332       13.48341        9.11733
         5         1        2.00000        0.37863        1.23018        4.82121
         6         1        2.00000        0.37807       15.91512        7.39880
         7         1        2.00000        0.37815        1.20559        9.97647
         8         1        2.00000        0.37879       15.93983        2.24357
         9         1        2.00000        0.62944        3.66166        3.10194
        10         1        2.00000        0.62968       18.34646        5.67956
        11         1        2.00000        0.62976        3.63686        8.25724
        12         1        2.00000        0.62952       18.37123        0.52430
        13         1        2.00000        0.87270        6.06872        6.53788
        14         1        2.00000        0.87302       20.77841        3.96027
        15         1        2.00000        0.87278        6.09358        1.38260
        16         1        2.00000        0.87253       20.75367        9.11553
        17         1        2.00000        1.11161        8.50185        4.81953
        18         1        2.00000        1.11169       23.18667        7.39717
        19         1        2.00000        1.11177        8.47719        9.97491
        20         1        2.00000        1.11161       23.21150        2.24193
        21         1        2.00000        1.35382       10.93578        3.10240
        22         1        2.00000        1.35390       25.62064        5.68005
        23         1        2.00000        1.35318       10.91098        8.25768
        24         1        2.00000        1.35310       25.64529        0.52468
        25         1        2.00000        1.60326       13.34434        6.54051
        26         1        2.00000        1.60383       28.05405        3.96301
        27         1        2.00000        1.60391       13.36916        1.38537
        28         1        2.00000        1.60334       28.02922        9.11815
        29         1        2.00000        1.86059       15.77596        4.82199
        30         1        2.00000        1.86059        1.06636        7.39966
        31         1        2.00000        1.85978       15.75145        9.97748
        32         1        2.00000        1.85978        1.09128        2.24446
        33         1        2.00000        2.11317       18.20662        3.10203
        34         1        2.00000        2.11293        3.49691        5.67962
        35         1        2.00000        2.11244       18.18188        8.25728
        36         1        2.00000        2.11268        3.52183        0.52435
        37         1        2.00000        2.35546       20.61298        6.53705
        38         1        2.00000        2.35514        5.92828        3.95943
        39         1        2.00000        2.35522       20.63787        1.38185
        40         1        2.00000        2.35546        5.90345        9.11479
        41         1        2.00000        2.59260       23.04634        4.81890
        42         1        2.00000        2.59196        8.33651        7.39646
        43         1        2.00000        2.59188       23.02148        9.97410
        44         1        2.00000        2.59244        8.36154        2.24121
        45         1        2.00000        2.83232       25.48121        3.10273
        46         1        2.00000        2.83216       10.77133        5.68018
        47         1        2.00000        2.83232       25.45618        8.25781
        48         1        2.00000        2.83256       10.79627        0.52506
        49         1        2.00000        3.08353       27.89050        6.54171
        50         1        2.00000        3.08353       13.20567        3.96406
        51         1        2.00000        3.08201       27.91539        1.38645
        52         1        2.00000        3.08209       13.18108        9.11946
        53         1        2.00000        3.34311        0.92749        4.82324
        54         1        2.00000        3.34174       15.61235        7.40068
        55         1        2.00000        3.34198        0.90290        9.97838
        56         1        2.00000        3.34327       15.63718        2.24564
        57         1        2.00000        3.59713        3.35725        3.10204
        58         1        2.00000        3.59770       18.04172        5.67953
        59         1        2.00000        3.59778        3.33210        8.25722
        60         1        2.00000        3.59722       18.06676        0.52444
        61         1        2.00000        3.83846        5.76232        6.53594
        62         1        2.00000        3.83910       20.47227        3.95843
        63         1        2.00000        3.83878        5.78759        1.38074
        64         1        2.00000        3.83822       20.44738        9.11359
        65         1        2.00000        4.07223       22.90577        2.24037
        66         1        2.00000        4.07247       22.88065        7.39541
        67         1        2.00000        4.07255        8.17132        9.97326
        68         1        2.00000        4.07215        8.19597        4.81783
        69         1        2.00000        4.30865       25.34150        0.52519
        70         1        2.00000        4.30873       10.60713        8.25818
        71         1        2.00000        4.31050       25.31702        5.68070
        72         1        2.00000        4.31042       10.63225        3.10304
        73         1        2.00000        4.56011       27.72736        9.12073
        74         1        2.00000        4.55995       13.04247        6.54306
        75         1        2.00000        4.56131       27.75257        3.96594
        76         1        2.00000        4.56147       13.06768        1.38830
        77         1        2.00000        4.82450        0.78924        2.24708
        78         1        2.00000        4.82458       15.44932        9.98010
        79         1        2.00000        4.82683        0.76380        7.40193
        80         1        2.00000        4.82675       15.47348        4.82429
        81         1        2.00000        5.08311       17.87700        8.25708
        82         1        2.00000        5.08359        3.21718        0.52424
        83         1        2.00000        5.08480       17.90186        3.10195
        84         1        2.00000        5.08432        3.19188        5.67940
        85         1        2.00000        5.32267        5.62153        3.95669
        86         1        2.00000        5.32347       20.30585        6.53420
        87         1        2.00000        5.32355        5.59626        9.11200
        88         1        2.00000        5.32275       20.33109        1.37922
        89         1        2.00000        5.55258       22.74018        4.81672
        90         1        2.00000        5.55113        8.02967        7.39404
        91         1        2.00000        5.55242        8.05550        2.23902
        92         1        2.00000        5.55089       22.71479        9.97170
        93         1        2.00000        5.78514       25.17812        3.10383
        94         1        2.00000        5.78498       25.15233        8.25846
        95         1        2.00000        5.78474       10.46768        5.68089
        96         1        2.00000        5.78538       10.49303        0.52609
        97         1        2.00000        6.03475       27.61484        1.39027
        98         1        2.00000        6.03491       12.88047        9.12326
        99         1        2.00000        6.03909       27.58983        6.54547
       100         1        2.00000        6.03901       12.90510        3.96783
       101         1        2.00000        6.30799        0.60127        9.98138
       102         1        2.00000        6.30767       15.31057        7.40361
       103         1        2.00000        6.31145        0.62589        4.82668
       104         1        2.00000        6.31185       15.33572        2.24919
       105         1        2.00000        6.57263        3.05261        3.10166
       106         1        2.00000        6.57271       17.76200        0.52412
       107         1        2.00000        6.57423        3.02646        8.25648
       108         1        2.00000        6.57423       17.73620        5.67877
       109         1        2.00000        6.80808       20.13903        9.10931
       110         1        2.00000        6.80857        5.45370        6.53167
       111         1        2.00000        6.80985       20.16444        3.95447
       112         1        2.00000        6.80937        5.48000        1.37671
       113         1        2.00000        7.03028       22.59879        2.23736
       114         1        2.00000        7.03092       22.57297        7.39198
       115         1        2.00000        7.03012        7.88876        4.81456
       116         1        2.00000        7.03108        7.86384        9.97006
       117         1        2.00000        7.25512       25.03788        0.52628
       118         1        2.00000        7.25528       10.30339        8.25925
       119         1        2.00000        7.25979       25.01440        5.68225
       120         1        2.00000        7.25971       10.32975        3.10459
       121         1        2.00000        7.50835       27.42786        9.12576
       122         1        2.00000        7.50819       12.74310        6.54815
       123         1        2.00000        7.51212       27.45424        3.97198
       124         1        2.00000        7.51237       12.76927        1.39429
       125         1        2.00000        7.79180        0.48928        2.25177
       126         1        2.00000        7.79188       15.14930        9.98479
       127         1        2.00000        7.79919        0.46272        7.40577
       128         1        2.00000        7.79911       15.17249        4.82815
       129         1        2.00000        8.06463       17.57128        8.25570
       130         1        2.00000        8.06552        2.91201        0.52312
       131         1        2.00000        8.06761        2.88610        5.67798
       132         1        2.00000        8.06857       17.59663        3.10084
       133         1        2.00000        8.29615        5.31250        3.95053
       134         1        2.00000        8.29631       20.02180        1.37323
       135         1        2.00000        8.29808       19.99551        6.52771
       136         1        2.00000        8.29824        5.28568        9.10561
       137         1        2.00000        8.50637       22.40500        9.96667
       138         1        2.00000        8.50661        7.71964        7.38904
       139         1        2.00000        8.50998       22.43226        4.81250
       140         1        2.00000        8.50974        7.74788        2.23472
       141         1        2.00000        8.72695       24.87623        3.10643
       142         1        2.00000        8.72679       24.84859        8.26012
       143         1        2.00000        8.72631       10.16435        5.68273
       144         1        2.00000        8.72752       10.19073        0.52847
       145         1        2.00000        8.97399       27.31809        1.39811
       146         1        2.00000        8.97415       12.58364        9.13110
       147         1        2.00000        8.98612       27.29391        6.55369
       148         1        2.00000        8.98596       12.60929        3.97605
       149         1        2.00000        9.27809        0.30225        9.98609
       150         1        2.00000        9.27777       15.01161        7.40835
       151         1        2.00000        9.28903        0.32780        4.83367
       152         1        2.00000        9.28935       15.03763        2.25617
       153         1        2.00000        9.56420        2.74847        3.09936
       154         1        2.00000        9.56436       17.45775        0.52182
       155         1        2.00000        9.56878        2.71927        8.25317
       156         1        2.00000        9.56862       17.42919        5.67554
       157         1        2.00000        9.78639       19.82602        9.09934
       158         1        2.00000        9.78727        5.14043        6.52184
       159         1        2.00000        9.78872        5.16896        1.36771
       160         1        2.00000        9.78969       19.85314        3.94570
       161         1        2.00000        9.98431       22.28856        2.23147
       162         1        2.00000        9.98414        7.57862        4.80803
       163         1        2.00000        9.98575       22.26139        7.38494
       164         1        2.00000        9.98599        7.55220        9.96357
       165         1        2.00000       10.18439       24.73317        0.52819
       166         1        2.00000       10.18471        9.99836        8.26114
       167         1        2.00000       10.19541       24.71379        5.68641
       168         1        2.00000       10.19516       10.02949        3.10873
       169         1        2.00000       10.43657       27.13324        9.13728
       170         1        2.00000       10.43641       12.44865        6.55982
       171         1        2.00000       10.44782       27.16390        3.98601
       172         1        2.00000       10.44807       12.47882        1.40817
       173         1        2.00000       10.76222        0.19377        2.26001
       174         1        2.00000       10.76246       14.85397        9.99302
       175         1        2.00000       10.78899        0.16610        7.41159
       176         1        2.00000       10.78875       14.87576        4.83402
       177         1        2.00000       11.07116        2.60699        0.51708
       178         1        2.00000       11.07051       17.26643        8.24954
       179         1        2.00000       11.07759        2.58245        5.67234
       180         1        2.00000       11.07831       17.29287        3.09540
       181         1        2.00000       11.28137        5.00037        3.93747
       182         1        2.00000       11.28177       19.70917        1.36036
       183         1        2.00000       11.28603       19.67900        6.51340
       184         1        2.00000       11.28644        4.96855        9.09137
       185         1        2.00000       11.45622       22.08803        9.95606
       186         1        2.00000       11.45670        7.40200        7.37854
       187         1        2.00000       11.46281       22.12122        4.80484
       188         1        2.00000       11.46241        7.43754        2.22686
       189         1        2.00000       11.64842       24.57514        3.11308
       190         1        2.00000       11.64875       24.54387        8.26296
       191         1        2.00000       11.64794        9.86036        5.68600
       192         1        2.00000       11.64915        9.88897        0.53464
       193         1        2.00000       11.88139       27.02606        1.41651
       194         1        2.00000       11.88163       12.29128        9.14938
       195         1        2.00000       11.91346       27.00704        6.57341
       196         1        2.00000       11.91330       12.32280        3.99587
       197         1        2.00000       12.25945        0.00551        9.99219
       198         1        2.00000       12.25921       14.71487        7.41471
       199         1        2.00000       12.29032        0.04067        4.84619
       200         1        2.00000       12.29048       14.75059        2.26849
       201         1        2.00000       12.59138        2.45155        3.08893
       202         1        2.00000       12.59186       17.16177        0.51119
       203         1        2.00000       12.60472        2.41283        8.23680
       204         1        2.00000       12.60440       17.12189        5.65948
       205         1        2.00000       12.78399       19.51330        9.08064
       206         1        2.00000       12.78536        4.85491        1.34991
       207         1        2.00000       12.78640        4.82712        6.50347
       208         1        2.00000       12.78777       19.53852        3.92836
       209         1        2.00000       12.93158        7.26542        4.79612
       210         1        2.00000       12.93287       21.97347        2.22268
       211         1        2.00000       12.93431       21.94535        7.37155
       212         1        2.00000       12.93560        7.23421        9.95309
       213         1        2.00000       13.08408       24.41909        0.53338
       214         1        2.00000       13.08464        9.68308        8.26580
       215         1        2.00000       13.10667       24.41931        5.68781
       216         1        2.00000       13.10618        9.73628        3.11059
       217         1        2.00000       13.31487       26.84746        9.17002
       218         1        2.00000       13.31471       12.16249        6.59250
       219         1        2.00000       13.34630       26.88778        4.01606
       220         1        2.00000       13.34647       12.20313        1.43824
       221         1        2.00000       13.73056       29.29914        2.26222
       222         1        2.00000       13.73080       14.56521        9.99523
       223         1        2.00000       13.83699       29.26217        7.41803
       224         1        2.00000       13.83675       14.57714        4.84055
       225         1        2.00000       14.12929        2.31287        0.49087
       226         1        2.00000       14.12929       16.97319        8.22372
       227         1        2.00000       14.14649        2.29213        5.64650
       228         1        2.00000       14.14649       17.00175        3.06927
       229         1        2.00000       14.29199        4.70006        3.91609
       230         1        2.00000       14.29280       19.41015        1.33944
       231         1        2.00000       14.30051       19.36748        6.48781
       232         1        2.00000       14.30124        4.65832        9.06604
       233         1        2.00000       14.40558       21.78581        9.94625
       234         1        2.00000       14.40719        7.09517        7.36761
       235         1        2.00000       14.40896        7.13276        2.21294
       236         1        2.00000       14.41048       21.81194        4.78996
       237         1        2.00000       14.53203       24.23428        8.25946
       238         1        2.00000       14.53155        9.54971        5.68269
       239         1        2.00000       14.53927       24.27607        3.10354
       240         1        2.00000       14.53967        9.59092        0.52492
       241         1        2.00000       14.72255       26.74082        1.45953
       242         1        2.00000       14.72271       12.00616        9.19227
       243         1        2.00000       14.79683       26.74683        6.61340
       244         1        2.00000       14.79675       12.06241        4.03599
       245         1        2.00000       15.31863       29.12786        9.93545
       246         1        2.00000       15.31783       14.44260        7.35824
       247         1        2.00000       15.35682       29.13660        4.86343
       248         1        2.00000       15.35746       14.45227        2.28572
       249         1        2.00000       15.68842        2.19126        3.04710
       250         1        2.00000       15.68898       16.90165        0.46945
       251         1        2.00000       15.72588        2.12533        8.17837
       252         1        2.00000       15.72556       16.83422        5.60107
       253         1        2.00000       15.81230        4.59199        1.32855
       254         1        2.00000       15.81334       19.25242        9.06193
       255         1        2.00000       15.82066       19.25933        3.90554
       256         1        2.00000       15.82178        4.54982        6.48320
       257         1        2.00000       15.88143        6.98078        4.78608
       258         1        2.00000       15.88215       21.69449        2.20892
       259         1        2.00000       15.88336       21.66486        7.36001
       260         1        2.00000       15.88408        6.95935        9.93787
       261         1        2.00000       15.97195       24.13154        0.53048
       262         1        2.00000       15.97259        9.39633        8.26209
       263         1        2.00000       15.97757       24.11467        5.66261
       264         1        2.00000       15.97701        9.43087        3.08620
       265         1        2.00000       16.04253       26.49375        9.26332
       266         1        2.00000       16.04253       11.80896        6.68564
       267         1        2.00000       16.16737       26.61854        4.00637
       268         1        2.00000       16.16729       11.93357        1.42884
       269         1        2.00000       16.68756       28.99899        2.20762
       270         1        2.00000       16.68716       14.26448        9.94074
       271         1        2.00000       17.26724        2.10720        0.45449
       272         1        2.00000       17.26676       16.76717        8.18717
       273         1        2.00000       17.27006       29.10871        7.17574
       274         1        2.00000       17.27022       14.42395        4.59839
       275         1        2.00000       17.31017        2.06045        5.54132
       276         1        2.00000       17.31049       16.77019        2.96425
       277         1        2.00000       17.33638        4.50678        3.89453
       278         1        2.00000       17.33742       19.21721        1.31890
       279         1        2.00000       17.34080       19.18154        6.47400
       280         1        2.00000       17.34184        4.47270        9.05340
       281         1        2.00000       17.37014        6.91756        2.20102
       282         1        2.00000       17.37167       21.59683        4.77787
       283         1        2.00000       17.37303       21.57674        9.94504
       284         1        2.00000       17.37456        6.88621        7.36633
       285         1        2.00000       17.40165       24.01479        3.05776
       286         1        2.00000       17.40141        9.33027        0.47925
       287         1        2.00000       17.40487       23.95491        8.24641
       288         1        2.00000       17.40511        9.26959        5.66940
       289         1        2.00000       17.52601       26.35321        6.54577
       290         1        2.00000       17.52593       11.66847        3.96846
       291         1        2.00000       17.53574       26.54799        1.35421
       292         1        2.00000       17.53582       11.81372        9.08692
       293         1        2.00000       18.86705       29.17270       10.00805
       294         1        2.00000       18.86705       14.48828        7.43005
       295         1        2.00000       18.86705       29.03173        4.04998
       296         1        2.00000       18.86705        2.11455        2.92186
       297         1        2.00000       18.86705       14.34570        1.47197
       298         1        2.00000       18.86705       16.82326        0.34499
       299         1        2.00000       18.86705        2.05371        8.15725
       300         1        2.00000       18.86705       16.76428        5.57901
       301         1        2.00000       18.86705        4.50185        1.30152
       302         1        2.00000       18.86705       19.15795        9.03788
       303         1        2.00000       18.86705        4.45029        6.47214
       304         1        2.00000       18.86705       19.16398        3.89135
       305         1        2.00000       18.86705       21.59409        2.20088
       306         1        2.00000       18.86705        6.86354        9.92854
       307         1        2.00000       18.86705       21.55490        7.35944
       308         1        2.00000       18.86705        6.86614        4.78714
       309         1        2.00000       18.86705       26.27871        3.77833
       310         1        2.00000       18.86705       23.92817        5.65401
       311         1        2.00000       18.86705       11.59277        1.20081
       312         1        2.00000       18.86705        9.24301        3.07843
       313         1        2.00000       18.86705       24.01677        0.49570
       314         1        2.00000       18.86705        9.28277        8.22673
       315         1        2.00000       18.86705       26.28619        9.06287
       316         1        2.00000       18.86705       11.60198        6.48495
       317         1        2.00000       20.19844       26.54799        1.35422
       318         1        2.00000       20.19836       11.81372        9.08693
       319         1        2.00000       20.20817       26.35321        6.54577
       320         1        2.00000       20.20825       11.66847        3.96846
       321         1        2.00000       20.32931       23.95491        8.24642
       322         1        2.00000       20.32907        9.26959        5.66940
       323         1        2.00000       20.33253       24.01479        3.05777
       324         1        2.00000       20.33277        9.33027        0.47925
       325         1        2.00000       20.35962        6.88621        7.36633
       326         1        2.00000       20.36107       21.57671        9.94505
       327         1        2.00000       20.36251       21.59683        4.77788
       328         1        2.00000       20.36404        6.91756        2.20102
       329         1        2.00000       20.39234        4.47270        9.05341
       330         1        2.00000       20.39338       19.18154        6.47400
       331         1        2.00000       20.39676       19.21721        1.31890
       332         1        2.00000       20.39780        4.50678        3.89453
       333         1        2.00000       20.42401        2.06045        5.54132
       334         1        2.00000       20.42369       16.77019        2.96425
       335         1        2.00000       20.46412       29.10871        7.17574
       336         1        2.00000       20.46396       14.42395        4.59839
       337         1        2.00000       20.46694        2.10717        0.45450
       338         1        2.00000       20.46742       16.76717        8.18717
       339         1        2.00000       21.04662       28.99899        2.20765
       340         1        2.00000       21.04702       14.26445        9.94076
       341         1        2.00000       21.56681       26.61851        4.00638
       342         1        2.00000       21.56689       11.93354        1.42885
       343         1        2.00000       21.69165       26.49375        9.26333
       344         1        2.00000       21.69165       11.80896        6.68565
       345         1        2.00000       21.75661       24.11467        5.66262
       346         1        2.00000       21.75717        9.43084        3.08621
       347         1        2.00000       21.76159        9.39633        8.26210
       348         1        2.00000       21.76215       24.13154        0.53048
       349         1        2.00000       21.85010        6.95935        9.93787
       350         1        2.00000       21.85082       21.66486        7.36002
       351         1        2.00000       21.85203       21.69449        2.20893
       352         1        2.00000       21.85275        6.98078        4.78609
       353         1        2.00000       21.91240        4.54982        6.48321
       354         1        2.00000       21.91353       19.25930        3.90555
       355         1        2.00000       21.92076       19.25242        9.06195
       356         1        2.00000       21.92189        4.59196        1.32856
       357         1        2.00000       22.00822        2.12533        8.17837
       358         1        2.00000       22.00854       16.83422        5.60108
       359         1        2.00000       22.04512       16.90162        0.46946
       360         1        2.00000       22.04576        2.19123        3.04711
       361         1        2.00000       22.37672       14.45224        2.28575
       362         1        2.00000       22.37745       29.13657        4.86347
       363         1        2.00000       22.41555       29.12783        9.93548
       364         1        2.00000       22.41635       14.44257        7.35827
       365         1        2.00000       22.93735       26.74680        6.61342
       366         1        2.00000       22.93743       12.06238        4.03601
       367         1        2.00000       23.01163       26.74079        1.45954
       368         1        2.00000       23.01147       12.00613        9.19229
       369         1        2.00000       23.19451        9.59089        0.52493
       370         1        2.00000       23.19491       24.27607        3.10355
       371         1        2.00000       23.20215       24.23428        8.25948
       372         1        2.00000       23.20263        9.54968        5.68270
       373         1        2.00000       23.32370       21.81191        4.78997
       374         1        2.00000       23.32522        7.13276        2.21295
       375         1        2.00000       23.32699        7.09517        7.36762
       376         1        2.00000       23.32860       21.78581        9.94626
       377         1        2.00000       23.43294        4.65830        9.06605
       378         1        2.00000       23.43359       19.36748        6.48782
       379         1        2.00000       23.44139       19.41012        1.33945
       380         1        2.00000       23.44219        4.70006        3.91610
       381         1        2.00000       23.58769        2.29213        5.64651
       382         1        2.00000       23.58769       17.00175        3.06929
       383         1        2.00000       23.60490        2.31287        0.49089
       384         1        2.00000       23.60490       16.97319        8.22373
       385         1        2.00000       23.89719       29.26217        7.41806
       386         1        2.00000       23.89743       14.57714        4.84057
       387         1        2.00000       24.00362       29.29914        2.26225
       388         1        2.00000       24.00338       14.56521        9.99525
       389         1        2.00000       24.38788       26.88775        4.01607
       390         1        2.00000       24.38772       12.20310        1.43826
       391         1        2.00000       24.41931       26.84746        9.17004
       392         1        2.00000       24.41947       12.16249        6.59252
       393         1        2.00000       24.62751       24.41931        5.68782
       394         1        2.00000       24.62800        9.73628        3.11060
       395         1        2.00000       24.64954        9.68308        8.26581
       396         1        2.00000       24.65010       24.41909        0.53339
       397         1        2.00000       24.79858        7.23421        9.95310
       398         1        2.00000       24.79987       21.94532        7.37157
       399         1        2.00000       24.80131       21.97347        2.22269
       400         1        2.00000       24.80260        7.26539        4.79613
       401         1        2.00000       24.94641       19.53852        3.92838
       402         1        2.00000       24.94778        4.82712        6.50348
       403         1        2.00000       24.94883        4.85491        1.34992
       404         1        2.00000       24.95011       19.51330        9.08065
       405         1        2.00000       25.12946        2.41283        8.23683
       406         1        2.00000       25.12978       17.12189        5.65950
       407         1        2.00000       25.14232       17.16177        0.51121
       408         1        2.00000       25.14280        2.45155        3.08894
       409         1        2.00000       25.44370       14.75056        2.26852
       410         1        2.00000       25.44386        0.04064        4.84621
       411         1        2.00000       25.47481        0.00551        9.99221
       412         1        2.00000       25.47497       14.71487        7.41474
       413         1        2.00000       25.82072       27.00704        6.57343
       414         1        2.00000       25.82088       12.32280        3.99589
       415         1        2.00000       25.85279       27.02603        1.41653
       416         1        2.00000       25.85255       12.29125        9.14940
       417         1        2.00000       26.08503        9.88894        0.53465
       418         1        2.00000       26.08544       24.54387        8.26298
       419         1        2.00000       26.08576       24.57511        3.11309
       420         1        2.00000       26.08616        9.86034        5.68602
       421         1        2.00000       26.27129       22.12119        4.80485
       422         1        2.00000       26.27178        7.43751        2.22688
       423         1        2.00000       26.27748        7.40200        7.37855
       424         1        2.00000       26.27797       22.08803        9.95607
       425         1        2.00000       26.44775        4.96855        9.09139
       426         1        2.00000       26.44815       19.67897        6.51342
       427         1        2.00000       26.45241       19.70917        1.36038
       428         1        2.00000       26.45281        5.00037        3.93748
       429         1        2.00000       26.65587       17.29284        3.09542
       430         1        2.00000       26.65660        2.58242        5.67236
       431         1        2.00000       26.66303        2.60696        0.51710
       432         1        2.00000       26.66367       17.26640        8.24956
       433         1        2.00000       26.94519        0.16607        7.41162
       434         1        2.00000       26.94543       14.87576        4.83405
       435         1        2.00000       26.97172       14.85394        9.99305
       436         1        2.00000       26.97196        0.19374        2.26003
       437         1        2.00000       27.28636       27.16390        3.98603
       438         1        2.00000       27.28612       12.47879        1.40820
       439         1        2.00000       27.29761       27.13324        9.13731
       440         1        2.00000       27.29777       12.44865        6.55985
       441         1        2.00000       27.53878       24.71376        5.68644
       442         1        2.00000       27.53902       10.02949        3.10875
       443         1        2.00000       27.54947        9.99836        8.26116
       444         1        2.00000       27.54979       24.73314        0.52822
       445         1        2.00000       27.74819        7.55217        9.96359
       446         1        2.00000       27.74835       22.26139        7.38496
       447         1        2.00000       27.74988       22.28853        2.23149
       448         1        2.00000       27.75004        7.57862        4.80805
       449         1        2.00000       27.94450       19.85311        3.94572
       450         1        2.00000       27.94546        5.16893        1.36773
       451         1        2.00000       27.94691        5.14041        6.52187
       452         1        2.00000       27.94779       19.82602        9.09937
       453         1        2.00000       28.16540        2.71927        8.25319
       454         1        2.00000       28.16556       17.42916        5.67557
       455         1        2.00000       28.16982       17.45775        0.52185
       456         1        2.00000       28.16999        2.74847        3.09938
       457         1        2.00000       28.44483       15.03760        2.25620
       458         1        2.00000       28.44515        0.32777        4.83369
       459         1        2.00000       28.45609        0.30222        9.98612
       460         1        2.00000       28.45641       15.01161        7.40839
       461         1        2.00000       28.74806       27.29391        6.55372
       462         1        2.00000       28.74822       12.60926        3.97608
       463         1        2.00000       28.76020       27.31809        1.39814
       464         1        2.00000       28.76004       12.58361        9.13113
       465         1        2.00000       29.00667       10.19073        0.52849
       466         1        2.00000       29.00715       24.87623        3.10646
       467         1        2.00000       29.00739       24.84856        8.26015
       468         1        2.00000       29.00787       10.16435        5.68275
       469         1        2.00000       29.22420       22.43226        4.81253
       470         1        2.00000       29.22444        7.74788        2.23474
       471         1        2.00000       29.22757        7.71961        7.38906
       472         1        2.00000       29.22781       22.40500        9.96669
       473         1        2.00000       29.43610       19.99551        6.52773
       474         1        2.00000       29.43594        5.28565        9.10564
       475         1        2.00000       29.43803        5.31250        3.95056
       476         1        2.00000       29.43787       20.02180        1.37325
       477         1        2.00000       29.66561       17.59663        3.10088
       478         1        2.00000       29.66657        2.88607        5.67801
       479         1        2.00000       29.66866        2.91201        0.52315
       480         1        2.00000       29.66955       17.57125        8.25573
       481         1        2.00000       29.93499        0.46269        7.40580
       482         1        2.00000       29.93507       15.17246        4.82818
       483         1        2.00000       29.94239        0.48925        2.25180
       484         1        2.00000       29.94231       15.14927        9.98482
       485         1        2.00000       30.22182       12.76927        1.39432
       486         1        2.00000       30.22206       27.45424        3.97201
       487         1        2.00000       30.22584       27.42786        9.12579
       488         1        2.00000       30.22600       12.74307        6.54818
       489         1        2.00000       30.47440       25.01437        5.68228
       490         1        2.00000       30.47448       10.32975        3.10461
       491         1        2.00000       30.47890       10.30339        8.25928
       492         1        2.00000       30.47906       25.03785        0.52631
       493         1        2.00000       30.70326       22.57294        7.39202
       494         1        2.00000       30.70310        7.86384        9.97008
       495         1        2.00000       30.70407        7.88876        4.81459
       496         1        2.00000       30.70390       22.59876        2.23739
       497         1        2.00000       30.92433       20.16441        3.95450
       498         1        2.00000       30.92481        5.47997        1.37674
       499         1        2.00000       30.92562        5.45370        6.53169
       500         1        2.00000       30.92610       20.13900        9.10934
       501         1        2.00000       31.16003       17.73620        5.67881
       502         1        2.00000       31.15995        3.02643        8.25650
       503         1        2.00000       31.16155        3.05258        3.10169
       504         1        2.00000       31.16147       17.76197        0.52415
       505         1        2.00000       31.42233       15.33572        2.24922
       506         1        2.00000       31.42274        0.62589        4.82671
       507         1        2.00000       31.42619        0.60124        9.98141
       508         1        2.00000       31.42651       15.31054        7.40365
       509         1        2.00000       31.69509       27.58983        6.54550
       510         1        2.00000       31.69517       12.90510        3.96786
       511         1        2.00000       31.69943       27.61484        1.39031
       512         1        2.00000       31.69927       12.88044        9.12329
       513         1        2.00000       31.94880       10.49300        0.52611
       514         1        2.00000       31.94912       25.15233        8.25850
       515         1        2.00000       31.94904       25.17809        3.10388
       516         1        2.00000       31.94944       10.46765        5.68092
       517         1        2.00000       32.18160       22.74015        4.81675
       518         1        2.00000       32.18176        8.05550        2.23904
       519         1        2.00000       32.18305        8.02967        7.39407
       520         1        2.00000       32.18329       22.71476        9.97174
       521         1        2.00000       32.41071       20.30582        6.53424
       522         1        2.00000       32.41071        5.59626        9.11203
       523         1        2.00000       32.41151        5.62153        3.95672
       524         1        2.00000       32.41143       20.33106        1.37927
       525         1        2.00000       32.64938       17.90183        3.10198
       526         1        2.00000       32.64986        3.19188        5.67943
       527         1        2.00000       32.65059        3.21715        0.52427
       528         1        2.00000       32.65107       17.87697        8.25712
       529         1        2.00000       32.90743       15.47345        4.82432
       530         1        2.00000       32.90735        0.76380        7.40197
       531         1        2.00000       32.90968        0.78921        2.24711
       532         1        2.00000       32.90960       15.44932        9.98013
       533         1        2.00000       33.17287       27.75254        3.96597
       534         1        2.00000       33.17271       13.06768        1.38834
       535         1        2.00000       33.17408       27.72736        9.12077
       536         1        2.00000       33.17424       13.04244        6.54310
       537         1        2.00000       33.42376       10.63222        3.10307
       538         1        2.00000       33.42368       25.31699        5.68074
       539         1        2.00000       33.42553       25.34147        0.52523
       540         1        2.00000       33.42545       10.60710        8.25822
       541         1        2.00000       33.66171       22.88065        7.39545
       542         1        2.00000       33.66203        8.19597        4.81786
       543         1        2.00000       33.66163        8.17132        9.97329
       544         1        2.00000       33.66195       22.90577        2.24041
       545         1        2.00000       33.89508       20.47227        3.95847
       546         1        2.00000       33.89540        5.78756        1.38076
       547         1        2.00000       33.89572        5.76229        6.53597
       548         1        2.00000       33.89596       20.44738        9.11363
       549         1        2.00000       34.13648       18.04169        5.67956
       550         1        2.00000       34.13705        3.35722        3.10206
       551         1        2.00000       34.13648        3.33207        8.25725
       552         1        2.00000       34.13697       18.06676        0.52448
       553         1        2.00000       34.39107        0.92749        4.82327
       554         1        2.00000       34.39091       15.63718        2.24568
       555         1        2.00000       34.39244       15.61232        7.40071
       556         1        2.00000       34.39220        0.90287        9.97841
       557         1        2.00000       34.65065       13.20567        3.96409
       558         1        2.00000       34.65057       27.89047        6.54175
       559         1        2.00000       34.65217       27.91536        1.38649
       560         1        2.00000       34.65209       13.18105        9.11949
       561         1        2.00000       34.90186       25.45615        8.25786
       562         1        2.00000       34.90202       10.77133        5.68021
       563         1        2.00000       34.90170       10.79627        0.52509
       564         1        2.00000       34.90186       25.48119        3.10277
       565         1        2.00000       35.14174        8.36154        2.24125
       566         1        2.00000       35.14158       23.04634        4.81894
       567         1        2.00000       35.14238       23.02145        9.97415
       568         1        2.00000       35.14222        8.33651        7.39649
       569         1        2.00000       35.37880       20.61295        6.53709
       570         1        2.00000       35.37905        5.92825        3.95946
       571         1        2.00000       35.37872        5.90342        9.11481
       572         1        2.00000       35.37897       20.63784        1.38189
       573         1        2.00000       35.62126        3.49691        5.67965
       574         1        2.00000       35.62182       18.18185        8.25731
       575         1        2.00000       35.62101       18.20659        3.10207
       576         1        2.00000       35.62158        3.52180        0.52438
       577         1        2.00000       35.87359       15.77593        4.82203
       578         1        2.00000       35.87359        1.06634        7.39969
       579         1        2.00000       35.87440        1.09128        2.24449
       580         1        2.00000       35.87440       15.75145        9.97751
       581         1        2.00000       36.13035       28.05402        3.96304
       582         1        2.00000       36.13092       13.34431        6.54054
       583         1        2.00000       36.13084       28.02922        9.11820
       584         1        2.00000       36.13027       13.36916        1.38540
       585         1        2.00000       36.38028       25.62061        5.68009
       586         1        2.00000       36.38036       10.93575        3.10243
       587         1        2.00000       36.38109       25.64526        0.52472
       588         1        2.00000       36.38101       10.91098        8.25771
       589         1        2.00000       36.62257       23.21147        2.24198
       590         1        2.00000       36.62265        8.50184        4.81956
       591         1        2.00000       36.62249       23.18667        7.39721
       592         1        2.00000       36.62241        8.47716        9.97494
       593         1        2.00000       36.86116       20.77841        3.96031
       594         1        2.00000       36.86149        6.06872        6.53791
       595         1        2.00000       36.86165       20.75364        9.11557
       596         1        2.00000       36.86141        6.09355        1.38262
       597         1        2.00000       37.10450       18.34643        5.67959
       598         1        2.00000       37.10474        3.66166        3.10196
       599         1        2.00000       37.10466       18.37120        0.52434
       600         1        2.00000       37.10442        3.63686        8.25727
       601         1        2.00000       37.35539       15.93980        2.24360
       602         1        2.00000       37.35555        1.23021        4.82123
       603         1        2.00000       37.35612       15.91509        7.39884
       604         1        2.00000       37.35604        1.20559        9.97651
       605         1        2.00000       37.61030       13.50800        3.96202
       606         1        2.00000       37.61022       28.19289        6.53968
       607         1        2.00000       37.61087       13.48338        9.11736
       608         1        2.00000       37.61095       28.21766        1.38436
       609         1        2.00000       37.86079       11.07533        5.67986
       610         1        2.00000       37.86063       25.78498        3.10226
       611         1        2.00000       37.86055       11.10007        0.52461
       612         1        2.00000       37.86071       25.76021        8.25752
       613         1        2.00000       38.10349        8.66695        2.24251
       614         1        2.00000       38.10332       23.35183        4.82020
       615         1        2.00000       38.10357        8.64221        7.39783
       616         1        2.00000       38.10373       23.32709        9.97547
       617         1        2.00000       38.34344        6.23394        3.96087
       618         1        2.00000       38.34336       20.91880        6.53854
       619         1        2.00000       38.34328        6.20923        9.11622
       620         1        2.00000       38.34336       20.94348        1.38322
       621         1        2.00000       38.58646        3.80138        5.67951
       622         1        2.00000       38.58638       18.51097        3.10188
       623         1        2.00000       38.58678        3.82612        0.52418
       624         1        2.00000       38.58686       18.48629        8.25716
       625         1        2.00000       38.83727        1.39405        2.24271
       626         1        2.00000       38.83687       16.07894        4.82040
       627         1        2.00000       38.83679        1.36937        7.39806
       628         1        2.00000       38.83719       16.05425        9.97573
       629         1        2.00000       39.09114       28.35670        3.96121
       630         1        2.00000       39.09154       13.64714        6.53886
       631         1        2.00000       39.09146       28.33202        9.11653
       632         1        2.00000       39.09106       13.67182        1.38357
       633         1        2.00000       39.34146       25.92467        5.67976
       634         1        2.00000       39.34155       11.23975        3.10209
       635         1        2.00000       39.34195       25.94935        0.52440
       636         1        2.00000       39.34187       11.21513        8.25742
       637         1        2.00000       39.58496       23.51684        2.24305
       638         1        2.00000       39.58504        8.80728        4.82070
       639         1        2.00000       39.58496       23.49216        7.39838
       640         1        2.00000       39.58488        8.78259        9.97606
       641         1        2.00000       39.82460       21.08387        3.96145
       642         1        2.00000       39.82476        6.37430        6.53909
       643         1        2.00000       39.82500       21.05913        9.11673
       644         1        2.00000       39.82492        6.39893        1.38376
       645         1        2.00000       40.06761       18.65075        5.67940
       646         1        2.00000       40.06777        3.96581        3.10167
       647         1        2.00000       40.06769       18.67534        0.52402
       648         1        2.00000       40.06753        3.94118        8.25706
       649         1        2.00000       40.31738       16.24266        2.24192
       650         1        2.00000       40.31746        1.53313        4.81956
       651         1        2.00000       40.31810       16.21807        7.39724
       652         1        2.00000       40.31802        1.50850        9.97490
       653         1        2.00000       40.57229       13.81092        3.96042
       654         1        2.00000       40.57221       28.49586        6.53809
       655         1        2.00000       40.57277       13.78630        9.11570
       656         1        2.00000       40.57293       28.52052        1.38268
       657         1        2.00000       40.82391       11.37965        5.67966
       658         1        2.00000       40.82366       26.08913        3.10194
       659         1        2.00000       40.82358       11.40421        0.52432
       660         1        2.00000       40.82382       26.06453        8.25733
       661         1        2.00000       41.06692        8.97232        2.24366
       662         1        2.00000       41.06668       23.65732        4.82135
       663         1        2.00000       41.06684        8.94778        7.39901
       664         1        2.00000       41.06716       23.63258        9.97661
       665         1        2.00000       41.30591        6.53934        3.96199
       666         1        2.00000       41.30583       21.22429        6.53971
       667         1        2.00000       41.30575        6.51469        9.11736
       668         1        2.00000       41.30575       21.24885        1.38431
       669         1        2.00000       41.54732        4.10552        5.67921
       670         1        2.00000       41.54724       18.81506        3.10156
       671         1        2.00000       41.54796        4.13012        0.52384
       672         1        2.00000       41.54804       18.79035        8.25683
       673         1        2.00000       41.79805        1.69671        2.24087
       674         1        2.00000       41.79749       16.38174        4.81872
       675         1        2.00000       41.79741        1.67220        7.39638
       676         1        2.00000       41.79797       16.35694        9.97388
       677         1        2.00000       42.05393       28.65950        3.95941
       678         1        2.00000       42.05473       13.95017        6.53723
       679         1        2.00000       42.05473       28.63503        9.11489
       680         1        2.00000       42.05393       13.97459        1.38178
       681         1        2.00000       42.30659       26.22911        5.67961
       682         1        2.00000       42.30675       11.54408        3.10190
       683         1        2.00000       42.30731       26.25373        0.52420
       684         1        2.00000       42.30707       11.51960        8.25727
       685         1        2.00000       42.54936       23.82248        2.24438
       686         1        2.00000       42.54960        9.11309        4.82211
       687         1        2.00000       42.54960       23.79800        7.39983
       688         1        2.00000       42.54928        9.08826        9.97746
       689         1        2.00000       42.78602       21.38950        3.96277
       690         1        2.00000       42.78610        6.68000        6.54044
       691         1        2.00000       42.78675       21.36462        9.11799
       692         1        2.00000       42.78667        6.70433        1.38503
       693         1        2.00000       43.02646       18.95481        5.67907
       694         1        2.00000       43.02671        4.26960        3.10118
       695         1        2.00000       43.02654       18.97914        0.52350
       696         1        2.00000       43.02630        4.24518        8.25671
       697         1        2.00000       43.27615       16.54497        2.23978
       698         1        2.00000       43.27623        1.83546        4.81743
       699         1        2.00000       43.27776       16.52049        7.39517
       700         1        2.00000       43.27768        1.81083        9.97283
       701         1        2.00000       43.53613       14.11363        3.95852
       702         1        2.00000       43.53588       28.79864        6.53621
       703         1        2.00000       43.53725       14.08901        9.11366
       704         1        2.00000       43.53741       28.82317        1.38060
       705         1        2.00000       43.79192       11.68444        5.67967
       706         1        2.00000       43.79136       26.39356        3.10179
       707         1        2.00000       43.79128       11.70865        0.52421
       708         1        2.00000       43.79184       26.36926        8.25736
       709         1        2.00000       44.03236       23.96357        4.82329
       710         1        2.00000       44.03293        9.27831        2.24551
       711         1        2.00000       44.03260        9.25421        7.40095
       712         1        2.00000       44.03325       23.93869        9.97845
       713         1        2.00000       44.26637       21.55455        1.38586
       714         1        2.00000       44.26669        6.84519        3.96363
       715         1        2.00000       44.26629        6.82053        9.11907
       716         1        2.00000       44.26661       21.53030        6.54148
       717         1        2.00000       44.50288        4.40940        5.67871
       718         1        2.00000       44.50279       19.11885        3.10104
       719         1        2.00000       44.50464       19.09397        8.25618
       720         1        2.00000       44.50456        4.43365        0.52320
       721         1        2.00000       44.75409        1.97406        7.39383
       722         1        2.00000       44.75425       16.68360        4.81615
       723         1        2.00000       44.75546       16.65842        9.97095
       724         1        2.00000       44.75562        1.99819        2.23794
       725         1        2.00000       45.01873       28.96163        3.95679
       726         1        2.00000       45.01865       14.27666        1.37916
       727         1        2.00000       45.02098       14.25274        6.53495
       728         1        2.00000       45.02090       28.93751        9.11260
       729         1        2.00000       45.27726       26.53398        5.67981
       730         1        2.00000       45.27774       11.84872        3.10201
       731         1        2.00000       45.27846       11.82462        8.25749
       732         1        2.00000       45.27894       26.55849        0.52430
       733         1        2.00000       45.51689       24.12926        2.24701
       734         1        2.00000       45.51689        9.39498        9.98020
       735         1        2.00000       45.51770        9.42025        4.82489
       736         1        2.00000       45.51762       24.10513        7.40268
       737         1        2.00000       45.74504       21.69620        3.96519
       738         1        2.00000       45.74528        6.98683        6.54285
       739         1        2.00000       45.74656        7.01037        1.38724
       740         1        2.00000       45.74672       21.67081        9.12017
       741         1        2.00000       45.97888        4.54886        8.25600
       742         1        2.00000       45.97929       19.28223        0.52240
       743         1        2.00000       45.97921       19.25863        5.67842
       744         1        2.00000       45.97961        4.57287        3.10016
       745         1        2.00000       46.22905        2.13606        4.81363
       746         1        2.00000       46.22889       16.84548        2.23597
       747         1        2.00000       46.23323       16.82112        7.39142
       748         1        2.00000       46.23315        2.11141        9.96907
       749         1        2.00000       46.50181       29.10041        6.53327
       750         1        2.00000       46.50213       14.41527        3.95551
       751         1        2.00000       46.50559       14.39062        9.11021
       752         1        2.00000       46.50599       29.12460        1.37706
       753         1        2.00000       46.76685       26.69835        3.10212
       754         1        2.00000       46.76677       12.01329        0.52459
       755         1        2.00000       46.76838       11.99008        5.68041
       756         1        2.00000       46.76838       26.67476        8.25812
       757         1        2.00000       47.00223       24.27196        4.82758
       758         1        2.00000       47.00271        9.56280        7.40523
       759         1        2.00000       47.00351        9.58590        2.24954
       760         1        2.00000       47.00400       24.24654        9.98242
       761         1        2.00000       47.22442       21.86156        1.38889
       762         1        2.00000       47.22434        7.12775        9.12233
       763         1        2.00000       47.22522        7.15267        3.96685
       764         1        2.00000       47.22506       21.83802        6.54490
       765         1        2.00000       47.44927       19.42247        3.09996
       766         1        2.00000       47.44943        4.71311        5.67764
       767         1        2.00000       47.45385        4.73612        0.52167
       768         1        2.00000       47.45393       19.39659        8.25463
       769         1        2.00000       47.70233        2.27344        7.38874
       770         1        2.00000       47.70249       16.98310        4.81113
       771         1        2.00000       47.70627       16.95674        9.96491
       772         1        2.00000       47.70651        2.29660        2.23196
       773         1        2.00000       47.98602       29.26168        3.95209
       774         1        2.00000       47.98594       14.57662        1.37447
       775         1        2.00000       47.99325       29.23849        9.10875
       776         1        2.00000       47.99333       14.55382        6.53112
       777         1        2.00000       48.25878       26.83971        5.68119
       778         1        2.00000       48.25966       12.15386        3.10312
       779         1        2.00000       48.26175       12.13044        8.25891
       780         1        2.00000       48.26272       26.86369        0.52540
       781         1        2.00000       48.49046       24.43855        2.25301
       782         1        2.00000       48.49030        9.70400        9.98637
       783         1        2.00000       48.49239        9.73086        4.83128
       784         1        2.00000       48.49222       24.41545        7.40918
       785         1        2.00000       48.70051       22.00596        3.97022
       786         1        2.00000       48.70075        7.29689        6.54786
       787         1        2.00000       48.70389        7.31799        1.39154
       788         1        2.00000       48.70413       21.97870        9.12439
       789         1        2.00000       48.92045        4.85219        8.25417
       790         1        2.00000       48.92094       19.56240        5.67677
       791         1        2.00000       48.92118       19.58409        0.51981
       792         1        2.00000       48.92166        4.87514        3.09778
       793         1        2.00000       49.16813       17.14223        2.22813
       794         1        2.00000       49.16829        2.43290        4.80579
       795         1        2.00000       49.18011        2.40725        9.96084
       796         1        2.00000       49.18027       17.11705        7.38320
       797         1        2.00000       49.47192        0.00493        6.52853
       798         1        2.00000       49.47224       14.71429        3.95080
       799         1        2.00000       49.48317       14.68874        9.10322
       800         1        2.00000       49.48349        0.02827        1.37007
       801         1        2.00000       49.75850       27.00258        3.10442
       802         1        2.00000       49.75834       12.31743        0.52688
       803         1        2.00000       49.76276       26.98179        8.26135
       804         1        2.00000       49.76292       12.29723        5.68372
       805         1        2.00000       49.98053       24.58493        4.83755
       806         1        2.00000       49.98150        9.87610        7.41505
       807         1        2.00000       49.98286        9.89694        2.25855
       808         1        2.00000       49.98383       24.55785        9.99119
       809         1        2.00000       50.17829        7.43789        9.12887
       810         1        2.00000       50.17853       22.17179        1.39478
       811         1        2.00000       50.17998       22.14957        6.55196
       812         1        2.00000       50.18014        7.46433        3.97333
       813         1        2.00000       50.37862       19.72719        3.09805
       814         1        2.00000       50.37886        5.01815        5.67575
       815         1        2.00000       50.38931        5.03638        0.51752
       816         1        2.00000       50.38955       19.69720        8.25049
       817         1        2.00000       50.63055        2.56785        7.37707
       818         1        2.00000       50.63071       17.27771        4.79962
       819         1        2.00000       50.64197       17.24705        9.95088
       820         1        2.00000       50.64221        2.58709        2.21808
       821         1        2.00000       50.95637       14.87214        1.36623
       822         1        2.00000       50.95661        0.16257        3.94387
       823         1        2.00000       50.98289        0.14075        9.10287
       824         1        2.00000       50.98314       14.85043        6.52530
       825         1        2.00000       51.26466       27.14456        5.68735
       826         1        2.00000       51.26530       12.45891        3.10918
       827         1        2.00000       51.27181       12.43408        8.26456
       828         1        2.00000       51.27245       27.16748        0.53084
       829         1        2.00000       51.47551       10.01614        9.99943
       830         1        2.00000       51.47592       24.75115        2.26589
       831         1        2.00000       51.48018       24.73199        7.42350
       832         1        2.00000       51.48058       10.04796        4.84553
       833         1        2.00000       51.65044       22.32293        3.98084
       834         1        2.00000       51.65084        7.61451        6.55837
       835         1        2.00000       51.65663        7.62836        1.39939
       836         1        2.00000       51.65703       22.28977        9.13206
       837         1        2.00000       51.84217        5.15617        8.25090
       838         1        2.00000       51.84257       19.88521        0.51317
       839         1        2.00000       51.84289       19.86709        5.67393
       840         1        2.00000       51.84329        5.17693        3.09162
       841         1        2.00000       52.07553       17.43429        2.20975
       842         1        2.00000       52.07577        2.72525        4.78752
       843         1        2.00000       52.10745        2.69370        9.94103
       844         1        2.00000       52.10761       17.40391        7.36348
       845         1        2.00000       52.45336        0.30164        6.52219
       846         1        2.00000       52.45360       15.01100        3.94470
       847         1        2.00000       52.48447       14.97586        9.09070
       848         1        2.00000       52.48463        0.31531        1.35775
       849         1        2.00000       52.78552       12.61435        0.53733
       850         1        2.00000       52.78600       27.29856        3.11506
       851         1        2.00000       52.79854       27.28907        8.27741
       852         1        2.00000       52.79895       12.60368        5.70010
       853         1        2.00000       52.97821       24.89766        4.85626
       854         1        2.00000       52.97950       10.21096        2.27634
       855         1        2.00000       52.98054       10.18939        7.43343
       856         1        2.00000       52.98191       24.87243       10.00853
       857         1        2.00000       53.12572        7.75112        9.14078
       858         1        2.00000       53.12701       22.48685        1.40358
       859         1        2.00000       53.12846       22.46564        6.56536
       860         1        2.00000       53.12974        7.78230        3.98382
       861         1        2.00000       53.27822       20.04123        3.09287
       862         1        2.00000       53.27878        5.33343        5.67110
       863         1        2.00000       53.30033        5.32960        0.51567
       864         1        2.00000       53.30081       19.99165        8.24909
       865         1        2.00000       53.50886        2.85402        7.34440
       866         1        2.00000       53.50902       17.56349        4.76688
       867         1        2.00000       53.54045       17.52321        9.92084
       868         1        2.00000       53.54061        2.86277        2.18801
       869         1        2.00000       53.92470       15.16118        1.36403
       870         1        2.00000       53.92495        0.45129        3.94166
       871         1        2.00000       54.03090        0.43937        9.09634
       872         1        2.00000       54.03114       15.14879        6.51887
       873         1        2.00000       54.32343       27.43776        5.71318
       874         1        2.00000       54.32343       12.75300        3.13539
       875         1        2.00000       54.34063       27.45857        0.55697
       876         1        2.00000       54.34063       12.72438        8.29040
       877         1        2.00000       54.48614       10.31645       10.02081
       878         1        2.00000       54.48694       25.05020        2.28682
       879         1        2.00000       54.49474       25.04347        7.44909
       880         1        2.00000       54.49538       10.35821        4.87086
       881         1        2.00000       54.59972       22.62517        3.99064
       882         1        2.00000       54.60133        7.92133        6.56929
       883         1        2.00000       54.60310        7.93312        1.41331
       884         1        2.00000       54.60471       22.59905        9.14695
       885         1        2.00000       54.72569        5.46683        8.25421
       886         1        2.00000       54.72618       20.17668        5.67743
       887         1        2.00000       54.73341       20.18425        0.52272
       888         1        2.00000       54.73381        5.47498        3.10134
       889         1        2.00000       54.91670       17.71954        2.16672
       890         1        2.00000       54.91686        3.01038        4.74462
       891         1        2.00000       54.99089        2.95412        9.90091
       892         1        2.00000       54.99097       17.66416        7.32349
       893         1        2.00000       55.51197        0.57394        6.57865
       894         1        2.00000       55.51277       15.28312        4.00144
       895         1        2.00000       55.55088       15.27439        9.07345
       896         1        2.00000       55.55160        0.61363        1.34052
       897         1        2.00000       55.88256       12.87464        0.57916
       898         1        2.00000       55.88320       27.55870        3.15680
       899         1        2.00000       55.91978       27.57673        8.33583
       900         1        2.00000       55.92010       12.89117        5.75854
       901         1        2.00000       56.00644       10.47391        2.29771
       902         1        2.00000       56.00756       25.15856        4.87497
       903         1        2.00000       56.01488       25.15166       10.03135
       904         1        2.00000       56.01592       10.46672        7.45370
       905         1        2.00000       56.07557        8.03575        9.15082
       906         1        2.00000       56.07630       22.76583        1.41733
       907         1        2.00000       56.07750       22.74609        6.57688
       908         1        2.00000       56.07823        8.05716        3.99905
       909         1        2.00000       56.16617       20.32881        3.09577
       910         1        2.00000       56.16673        5.62021        5.67482
       911         1        2.00000       56.17115        5.63503        0.54005
       912         1        2.00000       56.17172       20.29629        8.27429
       913         1        2.00000       56.23667       17.91723        4.67358
       914         1        2.00000       56.23667        3.20755        7.25126
       915         1        2.00000       56.36143        3.13233        2.19742
       916         1        2.00000       56.36151       17.79245        9.93053
       917         1        2.00000       56.88139        0.75206        3.99615
       918         1        2.00000       56.88179       15.46133        1.41862
       919         1        2.00000       57.46090       27.64379        5.74973
       920         1        2.00000       57.46139       12.95870        3.17176
       921         1        2.00000       57.46436        0.59256        9.33851
       922         1        2.00000       57.46420       15.30227        6.76117
       923         1        2.00000       57.50464       27.69016        0.66201
       924         1        2.00000       57.50431       12.95606        8.39558
       925         1        2.00000       57.53052       10.50973       10.04238
       926         1        2.00000       57.53157       25.24314        2.30736
       927         1        2.00000       57.53494       25.22942        7.46290
       928         1        2.00000       57.53599       10.54381        4.88350
       929         1        2.00000       57.56428        8.14831        1.42523
       930         1        2.00000       57.56581       22.81416        9.15902
       931         1        2.00000       57.56726       22.83425        3.99185
       932         1        2.00000       57.56879        8.13032        6.57057
       933         1        2.00000       57.59555        5.73560        3.14701
       934         1        2.00000       57.59588       20.44553        0.56849
       935         1        2.00000       57.59901       20.45607        5.69049
       936         1        2.00000       57.59925        5.74695        8.26750
       937         1        2.00000       57.72008        3.34807        9.96844
       938         1        2.00000       57.72016       18.05775        7.39114
       939         1        2.00000       57.72996        3.20282        4.84998
       940         1        2.00000       57.72988       17.91233        2.27204
       941         1        2.00000       59.06127        0.52825        6.50685
       942         1        2.00000       59.06127       15.23829        3.92886
       943         1        2.00000       59.06127        0.72017        2.15428
       944         1        2.00000       59.06127       27.63709        3.28125
       945         1        2.00000       59.06127       15.37922        9.88691
       946         1        2.00000       59.06127       27.64668        8.35788
       947         1        2.00000       59.06127       12.95132        0.70439
       948         1        2.00000       59.06127       12.96282        5.77965
       949         1        2.00000       59.06127       25.25301        4.89902
       950         1        2.00000       59.06127       10.56402        2.32474
       951         1        2.00000       59.06127       25.24698       10.04554
       952         1        2.00000       59.06127       10.56622        7.46476
       953         1        2.00000       59.06127       22.86626        1.42536
       954         1        2.00000       59.06127       22.85606        6.57745
       955         1        2.00000       59.06127        8.15297        4.00836
       956         1        2.00000       59.06127        8.15037        9.14976
       957         1        2.00000       59.06127        3.47310        2.42545
       958         1        2.00000       59.06127       18.13227       10.15858
       959         1        2.00000       59.06127        5.82286        0.54783
       960         1        2.00000       59.06127       20.48281        8.28289
       961         1        2.00000       59.06127        5.73377        5.71017
       962         1        2.00000       59.06127       20.44355        3.13054
       963         1        2.00000       59.06127        3.41455        7.45195
       964         1        2.00000       59.06127       18.12477        4.87403
       965         1        2.00000       60.39250        3.20282        4.84997
       966         1        2.00000       60.39258       17.91233        2.27203
       967         1        2.00000       60.40239        3.34807        9.96843
       968         1        2.00000       60.40231       18.05778        7.39114
       969         1        2.00000       60.52322        5.74695        8.26750
       970         1        2.00000       60.52346       20.45607        5.69048
       971         1        2.00000       60.52667       20.44553        0.56849
       972         1        2.00000       60.52691        5.73560        3.14701
       973         1        2.00000       60.55376        8.13032        6.57057
       974         1        2.00000       60.55529       22.83425        3.99185
       975         1        2.00000       60.55666       22.81416        9.15902
       976         1        2.00000       60.55827        8.14831        1.42523
       977         1        2.00000       60.58648       10.54381        4.88349
       978         1        2.00000       60.58753       25.22945        7.46290
       979         1        2.00000       60.59090       25.24314        2.30736
       980         1        2.00000       60.59195       10.50973       10.04237
       981         1        2.00000       60.61783       27.69016        0.66200
       982         1        2.00000       60.61815       12.95606        8.39558
       983         1        2.00000       60.65811        0.59256        9.33850
       984         1        2.00000       60.65827       15.30227        6.76117
       985         1        2.00000       60.66156       27.64379        5.74973
       986         1        2.00000       60.66108       12.95870        3.17176
       987         1        2.00000       61.24116        0.75206        3.99614
       988         1        2.00000       61.24076       15.46133        1.41861
       989         1        2.00000       61.76103        3.13233        2.19741
       990         1        2.00000       61.76095       17.79245        9.93052
       991         1        2.00000       61.88580        3.20755        7.25125
       992         1        2.00000       61.88588       17.91723        4.67357
       993         1        2.00000       61.95075       20.29629        8.27428
       994         1        2.00000       61.95131        5.63503        0.54004
       995         1        2.00000       61.95574        5.62021        5.67480
       996         1        2.00000       61.95638       20.32881        3.09576
       997         1        2.00000       62.04424        8.05716        3.99904
       998         1        2.00000       62.04497       22.74609        6.57687
       999         1        2.00000       62.04617       22.76583        1.41732
      1000         1        2.00000       62.04690        8.03575        9.15081
      1001         1        2.00000       62.10654       10.46672        7.45369
      1002         1        2.00000       62.10767       25.15166       10.03134
      1003         1        2.00000       62.11498       25.15856        4.87496
      1004         1        2.00000       62.11603       10.47391        2.29770
      1005         1        2.00000       62.20277       27.57676        8.33581
      1006         1        2.00000       62.20245       12.89117        5.75853
      1007         1        2.00000       62.23934       27.55870        3.15679
      1008         1        2.00000       62.23991       12.87464        0.57915
      1009         1        2.00000       62.57087        0.61363        1.34051
      1010         1        2.00000       62.57159       15.27439        9.07343
      1011         1        2.00000       62.61058        0.57394        6.57863
      1012         1        2.00000       62.60969       15.28312        4.00142
      1013         1        2.00000       63.13157        2.95412        9.90089
      1014         1        2.00000       63.13149       17.66416        7.32347
      1015         1        2.00000       63.20561        3.01038        4.74461
      1016         1        2.00000       63.20577       17.71954        2.16670
      1017         1        2.00000       63.38866        5.47498        3.10133
      1018         1        2.00000       63.38914       20.18428        0.52270
      1019         1        2.00000       63.39637       20.17671        5.67742
      1020         1        2.00000       63.39678        5.46683        8.25420
      1021         1        2.00000       63.51784       22.59905        9.14693
      1022         1        2.00000       63.51937        7.93312        1.41329
      1023         1        2.00000       63.52122        7.92133        6.56928
      1024         1        2.00000       63.52274       22.62517        3.99063
      1025         1        2.00000       63.62709       10.35821        4.87085
      1026         1        2.00000       63.62781       25.04350        7.44908
      1027         1        2.00000       63.63561       25.05020        2.28680
      1028         1        2.00000       63.63633       10.31648       10.02080
      1029         1        2.00000       63.78184       27.45860        0.55696
      1030         1        2.00000       63.78184       12.72438        8.29039
      1031         1        2.00000       63.79904       27.43779        5.71316
      1032         1        2.00000       63.79904       12.75303        3.13536
      1033         1        2.00000       64.09165        0.43940        9.09632
      1034         1        2.00000       64.09133       15.14879        6.51884
      1035         1        2.00000       64.19752        0.45129        3.94164
      1036         1        2.00000       64.19776       15.16118        1.36401
      1037         1        2.00000       64.58194        2.86277        2.18799
      1038         1        2.00000       64.58202       17.52321        9.92082
      1039         1        2.00000       64.61361        2.85402        7.34438
      1040         1        2.00000       64.61345       17.56352        4.76686
      1041         1        2.00000       64.82166       19.99168        8.24907
      1042         1        2.00000       64.82214        5.32963        0.51566
      1043         1        2.00000       64.84368        5.33346        5.67108
      1044         1        2.00000       64.84425       20.04123        3.09285
      1045         1        2.00000       64.99272        7.78233        3.98380
      1046         1        2.00000       64.99401       22.46564        6.56534
      1047         1        2.00000       64.99546       22.48685        1.40356
      1048         1        2.00000       64.99674        7.75112        9.14076
      1049         1        2.00000       65.14056       24.87246       10.00852
      1050         1        2.00000       65.14192       10.18942        7.43342
      1051         1        2.00000       65.14297       10.21099        2.27633
      1052         1        2.00000       65.14434       24.89769        4.85624
      1053         1        2.00000       65.32392       27.28910        8.27739
      1054         1        2.00000       65.32360       12.60368        5.70008
      1055         1        2.00000       65.33654       27.29859        3.11504
      1056         1        2.00000       65.33695       12.61435        0.53731
      1057         1        2.00000       65.63784        0.31531        1.35774
      1058         1        2.00000       65.63808       14.97586        9.09069
      1059         1        2.00000       65.66911        0.30164        6.52216
      1060         1        2.00000       65.66895       15.01103        3.94469
      1061         1        2.00000       66.01510        2.69370        9.94101
      1062         1        2.00000       66.01486       17.40391        7.36346
      1063         1        2.00000       66.04670        2.72525        4.78750
      1064         1        2.00000       66.04694       17.43429        2.20973
      1065         1        2.00000       66.27918        5.17693        3.09160
      1066         1        2.00000       66.27958       19.86709        5.67391
      1067         1        2.00000       66.27990       19.88521        0.51315
      1068         1        2.00000       66.28038        5.15617        8.25088
      1069         1        2.00000       66.46552       22.28977        9.13204
      1070         1        2.00000       66.46592        7.62836        1.39937
      1071         1        2.00000       66.47163        7.61451        6.55835
      1072         1        2.00000       66.47211       22.32293        3.98082
      1073         1        2.00000       66.64229       24.73199        7.42347
      1074         1        2.00000       66.64189       10.04796        4.84551
      1075         1        2.00000       66.64655       24.75118        2.26587
      1076         1        2.00000       66.64703       10.01614        9.99941
      1077         1        2.00000       66.85010       27.16748        0.53082
      1078         1        2.00000       66.85074       12.43408        8.26454
      1079         1        2.00000       66.85781       27.14456        5.68733
      1080         1        2.00000       66.85725       12.45891        3.10915
      1081         1        2.00000       67.13957        0.14075        9.10285
      1082         1        2.00000       67.13933       14.85043        6.52528
      1083         1        2.00000       67.16586        0.16257        3.94385
      1084         1        2.00000       67.16610       14.87214        1.36622
      1085         1        2.00000       67.48034        2.58709        2.21806
      1086         1        2.00000       67.48058       17.24708        9.95086
      1087         1        2.00000       67.49192        2.56788        7.37705
      1088         1        2.00000       67.49175       17.27774        4.79959
      1089         1        2.00000       67.73316        5.03641        0.51749
      1090         1        2.00000       67.73300       19.69720        8.25046
      1091         1        2.00000       67.74361        5.01818        5.67573
      1092         1        2.00000       67.74393       19.72719        3.09803
      1093         1        2.00000       67.94257       22.14959        6.55193
      1094         1        2.00000       67.94233        7.46433        3.97330
      1095         1        2.00000       67.94402       22.17179        1.39475
      1096         1        2.00000       67.94418        7.43792        9.12885
      1097         1        2.00000       68.13864       24.55785        9.99117
      1098         1        2.00000       68.13960        9.89694        2.25853
      1099         1        2.00000       68.14105        9.87610        7.41503
      1100         1        2.00000       68.14194       24.58496        4.83752
      1101         1        2.00000       68.35971       26.98179        8.26133
      1102         1        2.00000       68.35955       12.29726        5.68370
      1103         1        2.00000       68.36397       27.00258        3.10439
      1104         1        2.00000       68.36421       12.31743        0.52686
      1105         1        2.00000       68.63898        0.02827        1.37005
      1106         1        2.00000       68.63930       14.68874        9.10320
      1107         1        2.00000       68.65055        0.00493        6.52851
      1108         1        2.00000       68.65031       14.71429        3.95078
      1109         1        2.00000       68.94236        2.40725        9.96082
      1110         1        2.00000       68.94220       17.11708        7.38318
      1111         1        2.00000       68.95418        2.43290        4.80577
      1112         1        2.00000       68.95434       17.14226        2.22810
      1113         1        2.00000       69.20081        4.87517        3.09775
      1114         1        2.00000       69.20210        4.85219        8.25415
      1115         1        2.00000       69.20137       19.58412        0.51978
      1116         1        2.00000       69.20153       19.56240        5.67674
      1117         1        2.00000       69.41834       21.97873        9.12437
      1118         1        2.00000       69.41858        7.31802        1.39150
      1119         1        2.00000       69.42172        7.29689        6.54784
      1120         1        2.00000       69.42196       22.00599        3.97020
      1121         1        2.00000       69.63024       24.41548        7.40916
      1122         1        2.00000       69.63008        9.73086        4.83126
      1123         1        2.00000       69.63201       24.43855        2.25299
      1124         1        2.00000       69.63217        9.70403        9.98635
      1125         1        2.00000       69.85983       26.86372        0.52538
      1126         1        2.00000       69.86072       12.13044        8.25889
      1127         1        2.00000       69.86369       26.83971        5.68117
      1128         1        2.00000       69.86281       12.15386        3.10310
      1129         1        2.00000       70.12921       29.23849        9.10871
      1130         1        2.00000       70.12913       14.55382        6.53110
      1131         1        2.00000       70.13645       29.26168        3.95207
      1132         1        2.00000       70.13653       14.57662        1.37445
      1133         1        2.00000       70.41604        2.29660        2.23193
      1134         1        2.00000       70.41620       16.95675        9.96489
      1135         1        2.00000       70.42014        2.27344        7.38871
      1136         1        2.00000       70.41998       16.98312        4.81110
      1137         1        2.00000       70.66870        4.73615        0.52164
      1138         1        2.00000       70.66854       19.39659        8.25461
      1139         1        2.00000       70.67304        4.71314        5.67762
      1140         1        2.00000       70.67320       19.42247        3.09994
      1141         1        2.00000       70.89740       21.83802        6.54487
      1142         1        2.00000       70.89724        7.15270        3.96682
      1143         1        2.00000       70.89821        7.12778        9.12231
      1144         1        2.00000       70.89805       21.86159        1.38885
      1145         1        2.00000       71.11847       24.24654        9.98239
      1146         1        2.00000       71.11895        9.58590        2.24952
      1147         1        2.00000       71.12032       24.27196        4.82755
      1148         1        2.00000       71.11976        9.56283        7.40520
      1149         1        2.00000       71.35417       26.67479        8.25809
      1150         1        2.00000       71.35409       11.99008        5.68039
      1151         1        2.00000       71.35562       26.69835        3.10209
      1152         1        2.00000       71.35570       12.01329        0.52455
      1153         1        2.00000       71.61648       29.12463        1.37704
      1154         1        2.00000       71.61688       14.39065        9.11018
      1155         1        2.00000       71.62066       29.10041        6.53325
      1156         1        2.00000       71.62034       14.41527        3.95548
      1157         1        2.00000       71.88932        2.11141        9.96904
      1158         1        2.00000       71.88924       16.82115        7.39139
      1159         1        2.00000       71.89350        2.13606        4.81361
      1160         1        2.00000       71.89358       16.84551        2.23595
      1161         1        2.00000       72.14358        4.54886        8.25598
      1162         1        2.00000       72.14294        4.57287        3.10013
      1163         1        2.00000       72.14334       19.25866        5.67839
      1164         1        2.00000       72.14318       19.28226        0.52237
      1165         1        2.00000       72.37575       21.67081        9.12014
      1166         1        2.00000       72.37591        7.01040        1.38720
      1167         1        2.00000       72.37727        6.98686        6.54282
      1168         1        2.00000       72.37743       21.69620        3.96516
      1169         1        2.00000       72.60493       24.10513        7.40265
      1170         1        2.00000       72.60485        9.42025        4.82487
      1171         1        2.00000       72.60566        9.39501        9.98018
      1172         1        2.00000       72.60558       24.12926        2.24698
      1173         1        2.00000       72.84352       26.55849        0.52427
      1174         1        2.00000       72.84401       11.82465        8.25746
      1175         1        2.00000       72.84521       26.53398        5.67977
      1176         1        2.00000       72.84473       11.84872        3.10198
      1177         1        2.00000       73.10157       28.93751        9.11257
      1178         1        2.00000       73.10157       14.25274        6.53493
      1179         1        2.00000       73.10382       28.96166        3.95676
      1180         1        2.00000       73.10382       14.27666        1.37913
      1181         1        2.00000       73.36685        1.99819        2.23792
      1182         1        2.00000       73.36838        1.97406        7.39380
      1183         1        2.00000       73.36701       16.65842        9.97092
      1184         1        2.00000       73.36822       16.68363        4.81613
      1185         1        2.00000       73.61791        4.43365        0.52317
      1186         1        2.00000       73.61782       19.09397        8.25615
      1187         1        2.00000       73.61959        4.40940        5.67868
      1188         1        2.00000       73.61967       19.11888        3.10101
      1189         1        2.00000       73.85618        6.82056        9.11905
      1190         1        2.00000       73.85585       21.53033        6.54144
      1191         1        2.00000       73.85610       21.55458        1.38583
      1192         1        2.00000       73.85577        6.84522        3.96361
      1193         1        2.00000       74.08930       23.93871        9.97842
      1194         1        2.00000       74.08986        9.25421        7.40093
      1195         1        2.00000       74.09019       23.96360        4.82326
      1196         1        2.00000       74.08954        9.27831        2.24548
      1197         1        2.00000       74.33063       26.36926        8.25733
      1198         1        2.00000       74.33119       11.70865        0.52418
      1199         1        2.00000       74.33063       11.68444        5.67964
      1200         1        2.00000       74.33119       26.39359        3.10176
      1201         1        2.00000       74.58506       28.82317        1.38057
      1202         1        2.00000       74.58530       14.08904        9.11363
      1203         1        2.00000       74.58658       28.79864        6.53618
      1204         1        2.00000       74.58642       14.11363        3.95848
      1205         1        2.00000       74.84479        1.81086        9.97280
      1206         1        2.00000       74.84479       16.52049        7.39514
      1207         1        2.00000       74.84624        1.83546        4.81741
      1208         1        2.00000       74.84632       16.54497        2.23975
      1209         1        2.00000       75.09617        4.24521        8.25668
      1210         1        2.00000       75.09600       18.95483        5.67903
      1211         1        2.00000       75.09600       18.97914        0.52347
      1212         1        2.00000       75.09584        4.26963        3.10115
      1213         1        2.00000       75.33637        6.68003        6.54041
      1214         1        2.00000       75.33572       21.36465        9.11795
      1215         1        2.00000       75.33653       21.38951        3.96274
      1216         1        2.00000       75.33588        6.70436        1.38500
      1217         1        2.00000       75.57319        9.08826        9.97743
      1218         1        2.00000       75.57295       23.79800        7.39980
      1219         1        2.00000       75.57287        9.11309        4.82208
      1220         1        2.00000       75.57311       23.82248        2.24434
      1221         1        2.00000       75.81540       11.51963        8.25724
      1222         1        2.00000       75.81596       26.22911        5.67957
      1223         1        2.00000       75.81516       26.25373        0.52417
      1224         1        2.00000       75.81572       11.54408        3.10188
      1225         1        2.00000       76.06782       28.63503        9.11487
      1226         1        2.00000       76.06774       13.95017        6.53720
      1227         1        2.00000       76.06854       13.97462        1.38175
      1228         1        2.00000       76.06854       28.65953        3.95938
      1229         1        2.00000       76.32506        1.67220        7.39636
      1230         1        2.00000       76.32442        1.69671        2.24085
      1231         1        2.00000       76.32450       16.35694        9.97385
      1232         1        2.00000       76.32498       16.38177        4.81869
      1233         1        2.00000       76.57523       18.81509        3.10153
      1234         1        2.00000       76.57515        4.10552        5.67919
      1235         1        2.00000       76.57443       18.79038        8.25679
      1236         1        2.00000       76.57451        4.13012        0.52382
      1237         1        2.00000       76.81664       21.22432        6.53968
      1238         1        2.00000       76.81656        6.53934        3.96196
      1239         1        2.00000       76.81672       21.24885        1.38427
      1240         1        2.00000       76.81680        6.51469        9.11733
      1241         1        2.00000       77.05579       23.65732        4.82132
      1242         1        2.00000       77.05563        8.94781        7.39898
      1243         1        2.00000       77.05531       23.63258        9.97657
      1244         1        2.00000       77.05555        8.97232        2.24363
      1245         1        2.00000       77.29880       26.08913        3.10191
      1246         1        2.00000       77.29856       11.37968        5.67963
      1247         1        2.00000       77.29864       26.06456        8.25729
      1248         1        2.00000       77.29888       11.40424        0.52429
      1249         1        2.00000       77.55026       28.49586        6.53806
      1250         1        2.00000       77.55018       13.81095        3.96039
      1251         1        2.00000       77.54962       28.52052        1.38265
      1252         1        2.00000       77.54970       13.78630        9.11567
      1253         1        2.00000       77.80509        1.53313        4.81954
      1254         1        2.00000       77.80445       16.21807        7.39720
      1255         1        2.00000       77.80445        1.50850        9.97487
      1256         1        2.00000       77.80509       16.24269        2.24189
      1257         1        2.00000       78.05470        3.96581        3.10165
      1258         1        2.00000       78.05486       18.65078        5.67936
      1259         1        2.00000       78.05494        3.94118        8.25703
      1260         1        2.00000       78.05478       18.67537        0.52399
      1261         1        2.00000       78.29771        6.37433        6.53907
      1262         1        2.00000       78.29787       21.08390        3.96142
      1263         1        2.00000       78.29763        6.39895        1.38373
      1264         1        2.00000       78.29747       21.05916        9.11669
      1265         1        2.00000       78.53743        8.80731        4.82067
      1266         1        2.00000       78.53751       23.49219        7.39834
      1267         1        2.00000       78.53759        8.78259        9.97604
      1268         1        2.00000       78.53751       23.51684        2.24301
      1269         1        2.00000       78.78092       11.23978        3.10206
      1270         1        2.00000       78.78100       25.92470        5.67972
      1271         1        2.00000       78.78060       11.21513        8.25738
      1272         1        2.00000       78.78052       25.94935        0.52436
      1273         1        2.00000       79.03093       13.64717        6.53883
      1274         1        2.00000       79.03133       28.35670        3.96119
      1275         1        2.00000       79.03141       13.67182        1.38352
      1276         1        2.00000       79.03101       28.33205        9.11648
      1277         1        2.00000       79.28560       16.07894        4.82036
      1278         1        2.00000       79.28568        1.36937        7.39803
      1279         1        2.00000       79.28528       16.05428        9.97568
      1280         1        2.00000       79.28520        1.39408        2.24269
      1281         1        2.00000       79.53609       18.51100        3.10183
      1282         1        2.00000       79.53601        3.80138        5.67948
      1283         1        2.00000       79.53561       18.48629        8.25713
      1284         1        2.00000       79.53569        3.82612        0.52416
      1285         1        2.00000       79.77910       20.91880        6.53850
      1286         1        2.00000       79.77902        6.23394        3.96083
      1287         1        2.00000       79.77910       20.94351        1.38318
      1288         1        2.00000       79.77918        6.20923        9.11619
      1289         1        2.00000       80.01914       23.35183        4.82016
      1290         1        2.00000       80.01890        8.64221        7.39780
      1291         1        2.00000       80.01874       23.32712        9.97542
      1292         1        2.00000       80.01906        8.66695        2.24248
      1293         1        2.00000       80.26184       25.78498        3.10222
      1294         1        2.00000       80.26168       11.07535        5.67983
      1295         1        2.00000       80.26176       25.76027        8.25747
      1296         1        2.00000       80.26192       11.10010        0.52457
      1297         2       -2.00000        0.25073        0.02686        3.10287
      1298         2       -2.00000        0.25081       14.71165        5.68047
      1299         2       -2.00000        0.25089        0.00211        8.25813
      1300         2       -2.00000        0.25081       14.73642        0.52524
      1301         2       -2.00000        0.50524        2.43356        6.53927
      1302         2       -2.00000        0.50532       17.14316        3.96162
      1303         2       -2.00000        0.50468        2.45839        1.38397
      1304         2       -2.00000        0.50460       17.11854        9.11695
      1305         2       -2.00000        0.75203        4.86510        4.81984
      1306         2       -2.00000        0.75195       19.54996        7.39748
      1307         2       -2.00000        0.75219        4.84048        9.97519
      1308         2       -2.00000        0.75219       19.57476        2.24224
      1309         2       -2.00000        0.99231        7.29761        3.10091
      1310         2       -2.00000        0.99255       21.98241        5.67857
      1311         2       -2.00000        0.99239        7.27278        8.25624
      1312         2       -2.00000        0.99215       22.00712        0.52324
      1313         2       -2.00000        1.23163        9.70628        6.53849
      1314         2       -2.00000        1.23203       24.41603        3.96093
      1315         2       -2.00000        1.23211        9.73111        1.38326
      1316         2       -2.00000        1.23163       24.39117        9.11612
      1317         2       -2.00000        1.47754       12.14010        4.82151
      1318         2       -2.00000        1.47762       26.82502        7.39913
      1319         2       -2.00000        1.47730       12.11551        9.97695
      1320         2       -2.00000        1.47713       26.84982        2.24396
      1321         2       -2.00000        1.73213       14.57278        3.10392
      1322         2       -2.00000        1.73205       29.25761        5.68158
      1323         2       -2.00000        1.73092       14.54813        8.25917
      1324         2       -2.00000        1.73092       29.28244        0.52617
      1325         2       -2.00000        1.98752       16.97899        6.53974
      1326         2       -2.00000        1.98768        2.29423        3.96222
      1327         2       -2.00000        1.98784       17.00385        1.38461
      1328         2       -2.00000        1.98760        2.26949        9.11745
      1329         2       -2.00000        2.23552       19.40966        4.81941
      1330         2       -2.00000        2.23536        4.69997        7.39706
      1331         2       -2.00000        2.23487       19.38509        9.97478
      1332         2       -2.00000        2.23512        4.72501        2.24178
      1333         2       -2.00000        2.47419       21.84187        3.10012
      1334         2       -2.00000        2.47379        7.13207        5.67765
      1335         2       -2.00000        2.47387       21.81693        8.25527
      1336         2       -2.00000        2.47427        7.15696        0.52241
      1337         2       -2.00000        2.71174       24.25110        6.53819
      1338         2       -2.00000        2.71158        9.56630        3.96055
      1339         2       -2.00000        2.71109       24.27587        1.38294
      1340         2       -2.00000        2.71126        9.54150        9.11592
      1341         2       -2.00000        2.95668       26.68603        4.82244
      1342         2       -2.00000        2.95531       11.97623        7.39988
      1343         2       -2.00000        2.95531       26.66117        9.97751
      1344         2       -2.00000        2.95668       12.00118        2.24478
      1345         2       -2.00000        3.21167       29.11918        3.10531
      1346         2       -2.00000        3.21207       14.40926        5.68262
      1347         2       -2.00000        3.21216       29.09417        8.26029
      1348         2       -2.00000        3.21191       14.43429        0.52768
      1349         2       -2.00000        3.47213        2.12988        6.54036
      1350         2       -2.00000        3.47229       16.83963        3.96275
      1351         2       -2.00000        3.47093        2.15509        1.38520
      1352         2       -2.00000        3.47076       16.81512        9.11818
      1353         2       -2.00000        3.71941        4.55958        4.81874
      1354         2       -2.00000        3.71941       19.24435        7.39633
      1355         2       -2.00000        3.71981        4.53499        9.97412
      1356         2       -2.00000        3.71981       19.26935        2.24125
      1357         2       -2.00000        3.95591        6.99151        3.09883
      1358         2       -2.00000        3.95631       21.67610        5.67646
      1359         2       -2.00000        3.95591        6.96627        8.25414
      1360         2       -2.00000        3.95551       21.70084        0.52121
      1361         2       -2.00000        4.19040       24.11124        3.96037
      1362         2       -2.00000        4.18944       24.08591        9.11532
      1363         2       -2.00000        4.18936        9.40103        6.53771
      1364         2       -2.00000        4.19056        9.42632        1.38266
      1365         2       -2.00000        4.43253       26.54728        2.24589
      1366         2       -2.00000        4.43269       11.81291        9.97888
      1367         2       -2.00000        4.43374       26.52219        7.40085
      1368         2       -2.00000        4.43357       11.83739        4.82321
      1369         2       -2.00000        4.69025       28.98089        0.52906
      1370         2       -2.00000        4.69017       14.24653        8.26203
      1371         2       -2.00000        4.69339       28.95595        5.68454
      1372         2       -2.00000        4.69347       14.27121        3.10693
      1373         2       -2.00000        4.95714        1.96604        9.11868
      1374         2       -2.00000        4.95747       16.70073        1.38617
      1375         2       -2.00000        4.95682       16.67549        6.54093
      1376         2       -2.00000        4.95722        1.99102        3.96369
      1377         2       -2.00000        5.20498       19.07916        9.97313
      1378         2       -2.00000        5.20538        4.41937        2.24015
      1379         2       -2.00000        5.20603        4.39357        7.39529
      1380         2       -2.00000        5.20643       19.10358        4.81769
      1381         2       -2.00000        5.43843       21.53512        3.09737
      1382         2       -2.00000        5.43746        6.82485        5.67465
      1383         2       -2.00000        5.43779       21.50962        8.25220
      1384         2       -2.00000        5.43875        6.85009        0.51955
      1385         2       -2.00000        5.66633       23.97061        1.38214
      1386         2       -2.00000        5.66794       23.94584        6.53723
      1387         2       -2.00000        5.66673        9.23604        9.11506
      1388         2       -2.00000        5.66762        9.26128        3.95963
      1389         2       -2.00000        5.90597       26.35878        9.97981
      1390         2       -2.00000        5.90589       11.67387        7.40218
      1391         2       -2.00000        5.90966       26.38431        4.82522
      1392         2       -2.00000        5.90974       11.69946        2.24754
      1393         2       -2.00000        6.17044       28.81892        3.10964
      1394         2       -2.00000        6.17077       14.13404        0.53206
      1395         2       -2.00000        6.17181       28.79324        8.26391
      1396         2       -2.00000        6.17157       14.10839        5.68622
      1397         2       -2.00000        6.44312        1.85259        1.38700
      1398         2       -2.00000        6.44280       16.51238        9.11993
      1399         2       -2.00000        6.44690        1.82653        6.54185
      1400         2       -2.00000        6.44722       16.53650        3.96431
      1401         2       -2.00000        6.69361        4.25281        4.81598
      1402         2       -2.00000        6.69393       18.93719        7.39342
      1403         2       -2.00000        6.69482        4.22815        9.97144
      1404         2       -2.00000        6.69450       18.96293        2.23875
      1405         2       -2.00000        6.91982       21.39260        0.51706
      1406         2       -2.00000        6.92175       21.36801        5.67219
      1407         2       -2.00000        6.92071        6.65747        8.24987
      1408         2       -2.00000        6.92087        6.68400        3.09463
      1409         2       -2.00000        7.14129       23.77939        9.11383
      1410         2       -2.00000        7.14105        9.09465        6.53630
      1411         2       -2.00000        7.14379       23.80616        3.95956
      1412         2       -2.00000        7.14403        9.12110        1.38172
      1413         2       -2.00000        7.37852       26.24632        2.24992
      1414         2       -2.00000        7.37884       11.51178        9.98284
      1415         2       -2.00000        7.38182       26.22079        7.40424
      1416         2       -2.00000        7.38149       11.53623        4.82664
      1417         2       -2.00000        7.64364       28.68202        0.53443
      1418         2       -2.00000        7.64356       13.94756        8.26741
      1419         2       -2.00000        7.65329       28.65704        5.69038
      1420         2       -2.00000        7.65345       13.97236        3.11278
      1421         2       -2.00000        7.93674        1.66336        9.12022
      1422         2       -2.00000        7.93698        1.68904        3.96602
      1423         2       -2.00000        7.93617       16.37260        6.54230
      1424         2       -2.00000        7.93754       16.39895        1.38871
      1425         2       -2.00000        8.18425       18.77163        9.96879
      1426         2       -2.00000        8.18514        4.11260        2.23587
      1427         2       -2.00000        8.18682        4.08481        7.39069
      1428         2       -2.00000        8.18771       18.79558        4.81323
      1429         2       -2.00000        8.40259        6.51457        5.66829
      1430         2       -2.00000        8.40347       21.19875        8.24557
      1431         2       -2.00000        8.40484       21.22610        3.09169
      1432         2       -2.00000        8.40580        6.54048        0.51354
      1433         2       -2.00000        8.61401       23.66377        1.38078
      1434         2       -2.00000        8.61473        8.92858        9.11351
      1435         2       -2.00000        8.61770       23.63962        6.53561
      1436         2       -2.00000        8.61698        8.95567        3.95813
      1437         2       -2.00000        8.84159       26.05741        9.98450
      1438         2       -2.00000        8.84151       11.37261        7.40694
      1439         2       -2.00000        8.85220       26.08531        4.83146
      1440         2       -2.00000        8.85228       11.40037        2.25368
      1441         2       -2.00000        9.12278       28.52338        3.11881
      1442         2       -2.00000        9.12303       13.83840        0.54122
      1443         2       -2.00000        9.12680       28.49568        8.27106
      1444         2       -2.00000        9.12656       13.81091        5.69338
      1445         2       -2.00000        9.42794        1.55255        1.38956
      1446         2       -2.00000        9.42746       16.21210        9.12244
      1447         2       -2.00000        9.43959        1.52517        6.54352
      1448         2       -2.00000        9.44000       16.23541        3.96609
      1449         2       -2.00000        9.68124        3.94405        4.80867
      1450         2       -2.00000        9.68277       18.62659        7.38561
      1451         2       -2.00000        9.68293       18.65505        2.23218
      1452         2       -2.00000        9.68446        3.91840        9.96428
      1453         2       -2.00000        9.88663       21.08012        0.50836
      1454         2       -2.00000        9.88856        6.34334        8.24091
      1455         2       -2.00000        9.88872        6.37367        3.08597
      1456         2       -2.00000        9.89057       21.05608        5.66335
      1457         2       -2.00000       10.08270       23.46883        9.11057
      1458         2       -2.00000       10.08206        8.78459        6.53335
      1459         2       -2.00000       10.08881       23.50037        3.95882
      1460         2       -2.00000       10.08945        8.81484        1.38063
      1461         2       -2.00000       10.30618       25.94710        2.25913
      1462         2       -2.00000       10.30658       11.21209        9.99189
      1463         2       -2.00000       10.31438       25.92211        7.41182
      1464         2       -2.00000       10.31398       11.23799        4.83436
      1465         2       -2.00000       10.57878       28.38811        0.54520
      1466         2       -2.00000       10.57886       13.65365        8.27821
      1467         2       -2.00000       10.60916       28.36423        5.70359
      1468         2       -2.00000       10.60916       13.67958        3.12596
      1469         2       -2.00000       10.94125        1.36318        9.12039
      1470         2       -2.00000       10.94149        1.39317        3.96827
      1471         2       -2.00000       10.94077       16.07234        6.54243
      1472         2       -2.00000       10.94189       16.10323        1.39108
      1473         2       -2.00000       11.18281       18.46386        9.95751
      1474         2       -2.00000       11.18402        3.80557        2.22494
      1475         2       -2.00000       11.18868        3.77325        7.37864
      1476         2       -2.00000       11.18989       18.48484        4.80162
      1477         2       -2.00000       11.37084        6.19841        5.65482
      1478         2       -2.00000       11.37317       20.88050        8.23123
      1479         2       -2.00000       11.37575       20.91298        3.08149
      1480         2       -2.00000       11.37816        6.22525        0.50238
      1481         2       -2.00000       11.54939       23.35240        1.37964
      1482         2       -2.00000       11.55067        8.61580        9.11202
      1483         2       -2.00000       11.55549        8.64920        3.95402
      1484         2       -2.00000       11.55670       23.33176        6.53122
      1485         2       -2.00000       11.74577       25.75378        9.99314
      1486         2       -2.00000       11.74569       11.06895        7.41575
      1487         2       -2.00000       11.77536       25.79245        4.84573
      1488         2       -2.00000       11.77552       11.10762        2.26779
      1489         2       -2.00000       12.05479       28.23770        3.14127
      1490         2       -2.00000       12.05495       13.55261        0.56352
      1491         2       -2.00000       12.07135       28.20328        8.28514
      1492         2       -2.00000       12.07119       13.51869        5.70763
      1493         2       -2.00000       12.44322        1.26247        1.38553
      1494         2       -2.00000       12.44306       15.92232        9.11840
      1495         2       -2.00000       12.47795        1.23041        6.54090
      1496         2       -2.00000       12.47803       15.94042        3.96355
      1497         2       -2.00000       12.69805        3.63961        4.79069
      1498         2       -2.00000       12.69934       18.35064        2.21503
      1499         2       -2.00000       12.70400       18.31510        7.36588
      1500         2       -2.00000       12.70537        3.60694        9.94528
      1501         2       -2.00000       12.86012       20.76658        0.49398
      1502         2       -2.00000       12.86357        6.06410        3.07153
      1503         2       -2.00000       12.86365        6.02584        8.22627
      1504         2       -2.00000       12.86703       20.74266        5.64874
      1505         2       -2.00000       13.00473        8.46400        6.52344
      1506         2       -2.00000       13.00570       23.14777        9.09980
      1507         2       -2.00000       13.02154       23.19314        3.95800
      1508         2       -2.00000       13.02242        8.50729        1.37896
      1509         2       -2.00000       13.20080       25.64847        2.28545
      1510         2       -2.00000       13.20136       10.91302       10.01780
      1511         2       -2.00000       13.22009       25.62338        7.42255
      1512         2       -2.00000       13.21953       10.93981        4.84551
      1513         2       -2.00000       13.45322       28.08749        0.57579
      1514         2       -2.00000       13.45338       13.35301        8.30868
      1515         2       -2.00000       13.55475       28.08246        5.73316
      1516         2       -2.00000       13.55467       13.39799        3.15566
      1517         2       -2.00000       14.00758        1.11636        3.95587
      1518         2       -2.00000       14.00750       15.82622        1.37861
      1519         2       -2.00000       14.01795        1.07394        9.09028
      1520         2       -2.00000       14.01787       15.78327        6.51249
      1521         2       -2.00000       14.21988        3.51308        2.19837
      1522         2       -2.00000       14.21964       18.17240        9.93082
      1523         2       -2.00000       14.23267        3.47456        7.35035
      1524         2       -2.00000       14.23267       18.18516        4.77349
      1525         2       -2.00000       14.35317        5.89537        5.63740
      1526         2       -2.00000       14.35719       20.60958        3.06777
      1527         2       -2.00000       14.35775       20.57384        8.21103
      1528         2       -2.00000       14.36169        5.91845        0.48587
      1529         2       -2.00000       14.47029       23.04188        1.37989
      1530         2       -2.00000       14.47271        8.30290        9.11093
      1531         2       -2.00000       14.48155        8.35710        3.94935
      1532         2       -2.00000       14.48388       23.03735        6.52529
      1533         2       -2.00000       14.58911       25.41454       10.01209
      1534         2       -2.00000       14.58951       10.72901        7.43443
      1535         2       -2.00000       14.67279       25.49988        4.85787
      1536         2       -2.00000       14.67247       10.81582        2.28017
      1537         2       -2.00000       14.92963       27.97139        3.17676
      1538         2       -2.00000       14.92979       13.28651        0.59898
      1539         2       -2.00000       14.98864       27.85483        8.34864
      1540         2       -2.00000       14.98856       13.17010        5.77117
      1541         2       -2.00000       15.54396        1.00677        1.33037
      1542         2       -2.00000       15.54340       15.66641        9.06314
      1543         2       -2.00000       15.63817        0.98071        6.47780
      1544         2       -2.00000       15.63866       15.69081        3.90073
      1545         2       -2.00000       15.76905        3.37863        4.75110
      1546         2       -2.00000       15.76921       18.08804        2.17579
      1547         2       -2.00000       15.78360        3.32344        9.90514
      1548         2       -2.00000       15.78344       18.03299        7.32538
      1549         2       -2.00000       15.84831        5.80470        3.05678
      1550         2       -2.00000       15.84879       20.50749        0.48272
      1551         2       -2.00000       15.85635       20.47240        5.63294
      1552         2       -2.00000       15.85699        5.75582        8.21385
      1553         2       -2.00000       15.92154       22.86886        9.09070
      1554         2       -2.00000       15.92267        8.18133        6.51440
      1555         2       -2.00000       15.93907        8.23754        1.36724
      1556         2       -2.00000       15.94011       22.91960        3.94615
      1557         2       -2.00000       16.06045       25.34566        2.25816
      1558         2       -2.00000       16.06045       10.61101        9.99019
      1559         2       -2.00000       16.09623       25.37076        7.46552
      1560         2       -2.00000       16.09607       10.68617        4.88849
      1561         2       -2.00000       16.20194       27.74350        0.58469
      1562         2       -2.00000       16.20194       13.00914        8.31755
      1563         2       -2.00000       16.45645       27.74934        5.84196
      1564         2       -2.00000       16.45653       13.06464        3.26455
      1565         2       -2.00000       17.23035        0.91287        3.80196
      1566         2       -2.00000       17.23026       15.62116        1.22525
      1567         2       -2.00000       17.28911        0.77890        8.99972
      1568         2       -2.00000       17.28911       15.48947        6.42172
      1569         2       -2.00000       17.29843       18.00713        9.88954
      1570         2       -2.00000       17.29900        3.35067        2.15643
      1571         2       -2.00000       17.32504        3.26709        7.32113
      1572         2       -2.00000       17.32520       17.98080        4.74395
      1573         2       -2.00000       17.35800        5.74136        0.47074
      1574         2       -2.00000       17.35889       20.39556        8.20028
      1575         2       -2.00000       17.35985       20.41651        3.05548
      1576         2       -2.00000       17.36073        5.70097        5.62957
      1577         2       -2.00000       17.38630        8.12312        3.93099
      1578         2       -2.00000       17.38686       22.80758        6.50533
      1579         2       -2.00000       17.38984       22.82793        1.35291
      1580         2       -2.00000       17.39024        8.09322        9.08242
      1581         2       -2.00000       17.42006       25.19528        9.90173
      1582         2       -2.00000       17.42030       10.51058        7.32342
      1583         2       -2.00000       17.51661       25.27154        4.85243
      1584         2       -2.00000       17.51637       10.58660        2.27549
      1585         2       -2.00000       17.62867       27.62298        3.18887
      1586         2       -2.00000       17.62867       12.93733        0.61099
      1587         2       -2.00000       18.86705        1.03476        1.23010
      1588         2       -2.00000       18.86705       15.69538        8.96238
      1589         2       -2.00000       18.86705        3.25941        9.87059
      1590         2       -2.00000       18.86705       17.97073        7.28999
      1591         2       -2.00000       18.86705        3.27584        4.71472
      1592         2       -2.00000       18.86705       27.60342        7.52733
      1593         2       -2.00000       18.86705       17.98398        2.14023
      1594         2       -2.00000       18.86705        0.85814        6.41688
      1595         2       -2.00000       18.86705       12.91912        4.94969
      1596         2       -2.00000       18.86705       15.56872        3.84107
      1597         2       -2.00000       18.86705       20.38470        5.62298
      1598         2       -2.00000       18.86705        5.70836        3.04789
      1599         2       -2.00000       18.86705        5.66236        8.20397
      1600         2       -2.00000       18.86705       20.40518        0.47374
      1601         2       -2.00000       18.86705       22.80443        3.92795
      1602         2       -2.00000       18.86705       22.75599        9.09036
      1603         2       -2.00000       18.86705        8.12195        1.35003
      1604         2       -2.00000       18.86705        8.06881        6.51275
      1605         2       -2.00000       18.86705       25.12157        7.37710
      1606         2       -2.00000       18.86705       25.16444        2.17941
      1607         2       -2.00000       18.86705       10.43712        4.80003
      1608         2       -2.00000       18.86705       10.42976        9.91174
      1609         2       -2.00000       18.86713       27.45159        0.23473
      1610         2       -2.00000       18.86713       12.71775        7.96752
      1611         2       -2.00000       20.10551       27.62298        3.18889
      1612         2       -2.00000       20.10551       12.93733        0.61101
      1613         2       -2.00000       20.21757       25.27154        4.85244
      1614         2       -2.00000       20.21773       10.58660        2.27549
      1615         2       -2.00000       20.31412       25.19528        9.90174
      1616         2       -2.00000       20.31388       10.51058        7.32342
      1617         2       -2.00000       20.34386        8.09322        9.08242
      1618         2       -2.00000       20.34435       22.82793        1.35291
      1619         2       -2.00000       20.34732       22.80758        6.50533
      1620         2       -2.00000       20.34788        8.12312        3.93100
      1621         2       -2.00000       20.37337        5.70097        5.62957
      1622         2       -2.00000       20.37433       20.41651        3.05548
      1623         2       -2.00000       20.37530       20.39556        8.20029
      1624         2       -2.00000       20.37618        5.74133        0.47074
      1625         2       -2.00000       20.40906        3.26709        7.32113
      1626         2       -2.00000       20.40898       17.98080        4.74395
      1627         2       -2.00000       20.43518        3.35067        2.15643
      1628         2       -2.00000       20.43575       18.00713        9.88954
      1629         2       -2.00000       20.44499        0.77893        8.99973
      1630         2       -2.00000       20.44507       15.48947        6.42172
      1631         2       -2.00000       20.50384        0.91287        3.80194
      1632         2       -2.00000       20.50392       15.62116        1.22523
      1633         2       -2.00000       21.27773       27.74932        5.84198
      1634         2       -2.00000       21.27765       13.06464        3.26456
      1635         2       -2.00000       21.53224       27.74347        0.58472
      1636         2       -2.00000       21.53224       13.00911        8.31757
      1637         2       -2.00000       21.63795       25.37073        7.46553
      1638         2       -2.00000       21.63812       10.68617        4.88850
      1639         2       -2.00000       21.67373       25.34563        2.25818
      1640         2       -2.00000       21.67373       10.61101        9.99020
      1641         2       -2.00000       21.79407       22.91957        3.94616
      1642         2       -2.00000       21.79511        8.23751        1.36724
      1643         2       -2.00000       21.81151        8.18133        6.51441
      1644         2       -2.00000       21.81264       22.86886        9.09071
      1645         2       -2.00000       21.87711        5.75582        8.21386
      1646         2       -2.00000       21.87783       20.47240        5.63294
      1647         2       -2.00000       21.88531       20.50749        0.48272
      1648         2       -2.00000       21.88587        5.80470        3.05679
      1649         2       -2.00000       21.95058        3.32341        9.90514
      1650         2       -2.00000       21.95066       18.03296        7.32539
      1651         2       -2.00000       21.96513        3.37863        4.75110
      1652         2       -2.00000       21.96497       18.08801        2.17579
      1653         2       -2.00000       22.09552       15.69081        3.90074
      1654         2       -2.00000       22.09601        0.98071        6.47781
      1655         2       -2.00000       22.19022        1.00674        1.33038
      1656         2       -2.00000       22.19070       15.66641        9.06315
      1657         2       -2.00000       22.74554       27.85483        8.34868
      1658         2       -2.00000       22.74562       13.17010        5.77119
      1659         2       -2.00000       22.80455       27.97139        3.17678
      1660         2       -2.00000       22.80439       13.28648        0.59900
      1661         2       -2.00000       23.06139       25.49985        4.85788
      1662         2       -2.00000       23.06171       10.81582        2.28018
      1663         2       -2.00000       23.14467       10.72901        7.43445
      1664         2       -2.00000       23.14507       25.41454       10.01210
      1665         2       -2.00000       23.25030       23.03735        6.52530
      1666         2       -2.00000       23.25255        8.35710        3.94936
      1667         2       -2.00000       23.26148        8.30290        9.11094
      1668         2       -2.00000       23.26389       23.04185        1.37990
      1669         2       -2.00000       23.37249        5.91845        0.48587
      1670         2       -2.00000       23.37643       20.57384        8.21104
      1671         2       -2.00000       23.37699       20.60955        3.06778
      1672         2       -2.00000       23.38101        5.89534        5.63741
      1673         2       -2.00000       23.50152        3.47456        7.35035
      1674         2       -2.00000       23.50144       18.18513        4.77350
      1675         2       -2.00000       23.51430        3.51305        2.19838
      1676         2       -2.00000       23.51446       18.17237        9.93083
      1677         2       -2.00000       23.71623        1.07391        9.09029
      1678         2       -2.00000       23.71631       15.78324        6.51251
      1679         2       -2.00000       23.72660        1.11636        3.95589
      1680         2       -2.00000       23.72668       15.82622        1.37863
      1681         2       -2.00000       24.17943       28.08246        5.73318
      1682         2       -2.00000       24.17951       13.39799        3.15568
      1683         2       -2.00000       24.28096       28.08749        0.57581
      1684         2       -2.00000       24.28080       13.35298        8.30870
      1685         2       -2.00000       24.51409       25.62335        7.42257
      1686         2       -2.00000       24.51465       10.93978        4.84553
      1687         2       -2.00000       24.53282       10.91299       10.01782
      1688         2       -2.00000       24.53330       25.64847        2.28547
      1689         2       -2.00000       24.71176        8.50729        1.37897
      1690         2       -2.00000       24.71265       23.19314        3.95801
      1691         2       -2.00000       24.72848       23.14774        9.09982
      1692         2       -2.00000       24.72945        8.46397        6.52345
      1693         2       -2.00000       24.86715       20.74263        5.64876
      1694         2       -2.00000       24.87061        6.06410        3.07154
      1695         2       -2.00000       24.87053        6.02584        8.22628
      1696         2       -2.00000       24.87407       20.76658        0.49399
      1697         2       -2.00000       25.02881        3.60694        9.94530
      1698         2       -2.00000       25.03018       18.31507        7.36591
      1699         2       -2.00000       25.03484       18.35064        2.21504
      1700         2       -2.00000       25.03613        3.63958        4.79070
      1701         2       -2.00000       25.25623        1.23038        6.54092
      1702         2       -2.00000       25.25615       15.94039        3.96357
      1703         2       -2.00000       25.29096        1.26247        1.38556
      1704         2       -2.00000       25.29112       15.92229        9.11842
      1705         2       -2.00000       25.66284       28.20328        8.28516
      1706         2       -2.00000       25.66300       13.51869        5.70765
      1707         2       -2.00000       25.67940       28.23770        3.14129
      1708         2       -2.00000       25.67923       13.55261        0.56354
      1709         2       -2.00000       25.95882       25.79242        4.84575
      1710         2       -2.00000       25.95866       11.10762        2.26781
      1711         2       -2.00000       25.98841       25.75378        9.99316
      1712         2       -2.00000       25.98849       11.06895        7.41577
      1713         2       -2.00000       26.17748       23.33176        6.53124
      1714         2       -2.00000       26.17869        8.64917        3.95403
      1715         2       -2.00000       26.18351        8.61580        9.11204
      1716         2       -2.00000       26.18480       23.35237        1.37966
      1717         2       -2.00000       26.35602        6.22525        0.50239
      1718         2       -2.00000       26.35844       20.91298        3.08150
      1719         2       -2.00000       26.36101       20.88047        8.23125
      1720         2       -2.00000       26.36334        6.19841        5.65484
      1721         2       -2.00000       26.54429       18.48482        4.80164
      1722         2       -2.00000       26.54550        3.77325        7.37866
      1723         2       -2.00000       26.55008        3.80557        2.22497
      1724         2       -2.00000       26.55137       18.46383        9.95753
      1725         2       -2.00000       26.79229       16.10323        1.39110
      1726         2       -2.00000       26.79269        1.39317        3.96830
      1727         2       -2.00000       26.79293        1.36318        9.12041
      1728         2       -2.00000       26.79342       16.07231        6.54246
      1729         2       -2.00000       27.12502       28.36420        5.70361
      1730         2       -2.00000       27.12502       13.67958        3.12598
      1731         2       -2.00000       27.15540       28.38808        0.54523
      1732         2       -2.00000       27.15532       13.65365        8.27824
      1733         2       -2.00000       27.41980       25.92208        7.41185
      1734         2       -2.00000       27.42020       11.23799        4.83438
      1735         2       -2.00000       27.42760       11.21209        9.99191
      1736         2       -2.00000       27.42800       25.94710        2.25916
      1737         2       -2.00000       27.64473        8.81484        1.38065
      1738         2       -2.00000       27.64537       23.50034        3.95885
      1739         2       -2.00000       27.65148       23.46880        9.11059
      1740         2       -2.00000       27.65212        8.78459        6.53337
      1741         2       -2.00000       27.84361       21.05605        5.66338
      1742         2       -2.00000       27.84546        6.37367        3.08599
      1743         2       -2.00000       27.84562        6.34334        8.24093
      1744         2       -2.00000       27.84747       21.08009        0.50838
      1745         2       -2.00000       28.04972        3.91840        9.96430
      1746         2       -2.00000       28.05125       18.65505        2.23221
      1747         2       -2.00000       28.05141       18.62659        7.38563
      1748         2       -2.00000       28.05286        3.94405        4.80869
      1749         2       -2.00000       28.29418       16.23541        3.96612
      1750         2       -2.00000       28.29459        1.52514        6.54355
      1751         2       -2.00000       28.30624        1.55255        1.38959
      1752         2       -2.00000       28.30673       16.21207        9.12246
      1753         2       -2.00000       28.60738       28.49565        8.27109
      1754         2       -2.00000       28.60762       13.81088        5.69342
      1755         2       -2.00000       28.61116       13.83837        0.54125
      1756         2       -2.00000       28.61140       28.52335        3.11884
      1757         2       -2.00000       28.88198       26.08531        4.83148
      1758         2       -2.00000       28.88190       11.40037        2.25370
      1759         2       -2.00000       28.89260       26.05741        9.98452
      1760         2       -2.00000       28.89268       11.37258        7.40697
      1761         2       -2.00000       29.11648       23.63962        6.53564
      1762         2       -2.00000       29.11720        8.95567        3.95816
      1763         2       -2.00000       29.11945        8.92855        9.11354
      1764         2       -2.00000       29.12017       23.66377        1.38081
      1765         2       -2.00000       29.32838        6.54048        0.51356
      1766         2       -2.00000       29.32934       21.22610        3.09172
      1767         2       -2.00000       29.33071       21.19875        8.24560
      1768         2       -2.00000       29.33160        6.51457        5.66831
      1769         2       -2.00000       29.54647       18.79555        4.81326
      1770         2       -2.00000       29.54736        4.08478        7.39072
      1771         2       -2.00000       29.54905        4.11260        2.23591
      1772         2       -2.00000       29.54993       18.77163        9.96881
      1773         2       -2.00000       29.79664       16.39895        1.38874
      1774         2       -2.00000       29.79720        1.68903        3.96605
      1775         2       -2.00000       29.79745        1.66336        9.12024
      1776         2       -2.00000       29.79801       16.37257        6.54233
      1777         2       -2.00000       30.08073       13.97236        3.11282
      1778         2       -2.00000       30.08090       28.65704        5.69042
      1779         2       -2.00000       30.09054       28.68199        0.53447
      1780         2       -2.00000       30.09062       13.94753        8.26744
      1781         2       -2.00000       30.35237       26.22079        7.40427
      1782         2       -2.00000       30.35269       11.53620        4.82667
      1783         2       -2.00000       30.35534       11.51175        9.98287
      1784         2       -2.00000       30.35566       26.24632        2.24995
      1785         2       -2.00000       30.59015        9.12107        1.38174
      1786         2       -2.00000       30.59040       23.80613        3.95960
      1787         2       -2.00000       30.59289       23.77936        9.11386
      1788         2       -2.00000       30.59313        9.09465        6.53633
      1789         2       -2.00000       30.81243       21.36798        5.67222
      1790         2       -2.00000       30.81331        6.68397        3.09466
      1791         2       -2.00000       30.81347        6.65744        8.24989
      1792         2       -2.00000       30.81436       21.39260        0.51709
      1793         2       -2.00000       31.03936        4.22815        9.97146
      1794         2       -2.00000       31.03969       18.96293        2.23878
      1795         2       -2.00000       31.04025       18.93716        7.39346
      1796         2       -2.00000       31.04057        4.25281        4.81601
      1797         2       -2.00000       31.28696       16.53650        3.96434
      1798         2       -2.00000       31.28728        1.82653        6.54188
      1799         2       -2.00000       31.29106        1.85256        1.38703
      1800         2       -2.00000       31.29138       16.51235        9.11996
      1801         2       -2.00000       31.56237       28.79324        8.26395
      1802         2       -2.00000       31.56261       14.10836        5.68625
      1803         2       -2.00000       31.56374       28.81889        3.10968
      1804         2       -2.00000       31.56350       14.13401        0.53209
      1805         2       -2.00000       31.82444       11.69943        2.24757
      1806         2       -2.00000       31.82452       26.38428        4.82525
      1807         2       -2.00000       31.82821       26.35878        9.97985
      1808         2       -2.00000       31.82830       11.67387        7.40221
      1809         2       -2.00000       32.06624       23.94581        6.53727
      1810         2       -2.00000       32.06657        9.26125        3.95966
      1811         2       -2.00000       32.06745        9.23601        9.11508
      1812         2       -2.00000       32.06785       23.97061        1.38218
      1813         2       -2.00000       32.29543        6.85006        0.51957
      1814         2       -2.00000       32.29575       21.53509        3.09741
      1815         2       -2.00000       32.29640       21.50959        8.25224
      1816         2       -2.00000       32.29672        6.82485        5.67468
      1817         2       -2.00000       32.52775       19.10355        4.81772
      1818         2       -2.00000       32.52816        4.39357        7.39532
      1819         2       -2.00000       32.52880        4.41937        2.24017
      1820         2       -2.00000       32.52920       19.07913        9.97317
      1821         2       -2.00000       32.77704        1.99102        3.96372
      1822         2       -2.00000       32.77672       16.70073        1.38621
      1823         2       -2.00000       32.77736       16.67546        6.54096
      1824         2       -2.00000       32.77704        1.96604        9.11872
      1825         2       -2.00000       33.04071       14.27118        3.10696
      1826         2       -2.00000       33.04079       28.95592        5.68458
      1827         2       -2.00000       33.04393       28.98089        0.52909
      1828         2       -2.00000       33.04401       14.24650        8.26208
      1829         2       -2.00000       33.30037       26.52216        7.40089
      1830         2       -2.00000       33.30061       11.83739        4.82324
      1831         2       -2.00000       33.30165       26.54725        2.24593
      1832         2       -2.00000       33.30149       11.81291        9.97891
      1833         2       -2.00000       33.54362        9.42629        1.38269
      1834         2       -2.00000       33.54378       24.11121        3.96041
      1835         2       -2.00000       33.54475       24.08588        9.11536
      1836         2       -2.00000       33.54483        9.40103        6.53774
      1837         2       -2.00000       33.77787       21.67607        5.67650
      1838         2       -2.00000       33.77827        6.99151        3.09886
      1839         2       -2.00000       33.77827        6.96627        8.25417
      1840         2       -2.00000       33.77876       21.70081        0.52125
      1841         2       -2.00000       34.01478       19.24432        7.39636
      1842         2       -2.00000       34.01478        4.55958        4.81877
      1843         2       -2.00000       34.01437        4.53496        9.97415
      1844         2       -2.00000       34.01437       19.26935        2.24129
      1845         2       -2.00000       34.26189       16.83963        3.96278
      1846         2       -2.00000       34.26205        2.12988        6.54040
      1847         2       -2.00000       34.26326        2.15507        1.38523
      1848         2       -2.00000       34.26342       16.81512        9.11821
      1849         2       -2.00000       34.52211       14.40926        5.68265
      1850         2       -2.00000       34.52203       29.09414        8.26033
      1851         2       -2.00000       34.52251       29.11918        3.10534
      1852         2       -2.00000       34.52235       14.43429        0.52772
      1853         2       -2.00000       34.77750       12.00118        2.24482
      1854         2       -2.00000       34.77758       26.68600        4.82249
      1855         2       -2.00000       34.77887       26.66114        9.97757
      1856         2       -2.00000       34.77895       11.97620        7.39992
      1857         2       -2.00000       35.02260        9.56630        3.96058
      1858         2       -2.00000       35.02244       24.25107        6.53823
      1859         2       -2.00000       35.02309       24.27584        1.38299
      1860         2       -2.00000       35.02293        9.54150        9.11595
      1861         2       -2.00000       35.26031       21.81692        8.25531
      1862         2       -2.00000       35.26039        7.13207        5.67768
      1863         2       -2.00000       35.25991        7.15696        0.52244
      1864         2       -2.00000       35.25999       21.84187        3.10016
      1865         2       -2.00000       35.49866       19.40966        4.81945
      1866         2       -2.00000       35.49907        4.72498        2.24181
      1867         2       -2.00000       35.49882        4.69994        7.39710
      1868         2       -2.00000       35.49931       19.38506        9.97481
      1869         2       -2.00000       35.74674       16.97899        6.53978
      1870         2       -2.00000       35.74658        2.29423        3.96224
      1871         2       -2.00000       35.74658        2.26946        9.11748
      1872         2       -2.00000       35.74634       17.00385        1.38465
      1873         2       -2.00000       36.00206       14.57278        3.10395
      1874         2       -2.00000       36.00214       29.25761        5.68159
      1875         2       -2.00000       36.00326       29.28241        0.52621
      1876         2       -2.00000       36.00334       14.54810        8.25921
      1877         2       -2.00000       36.25705       26.84979        2.24399
      1878         2       -2.00000       36.25664       12.14010        4.82155
      1879         2       -2.00000       36.25648       26.82496        7.39921
      1880         2       -2.00000       36.25689       12.11551        9.97698
      1881         2       -2.00000       36.50215       24.41600        3.96097
      1882         2       -2.00000       36.50255        9.70625        6.53852
      1883         2       -2.00000       36.50255       24.39114        9.11617
      1884         2       -2.00000       36.50207        9.73111        1.38329
      1885         2       -2.00000       36.74163       21.98241        5.67860
      1886         2       -2.00000       36.74187        7.29758        3.10094
      1887         2       -2.00000       36.74203       22.00709        0.52330
      1888         2       -2.00000       36.74179        7.27275        8.25627
      1889         2       -2.00000       36.98199       19.57473        2.24228
      1890         2       -2.00000       36.98215        4.86510        4.81987
      1891         2       -2.00000       36.98223       19.54996        7.39752
      1892         2       -2.00000       36.98207        4.84045        9.97522
      1893         2       -2.00000       37.22894       17.14316        3.96166
      1894         2       -2.00000       37.22894        2.43353        6.53930
      1895         2       -2.00000       37.22958       17.11854        9.11699
      1896         2       -2.00000       37.22950        2.45836        1.38400
      1897         2       -2.00000       37.48337       14.71165        5.68051
      1898         2       -2.00000       37.48345        0.02685        3.10292
      1899         2       -2.00000       37.48337       14.73642        0.52529
      1900         2       -2.00000       37.48329        0.00208        8.25817
      1901         2       -2.00000       37.73627       12.30409        2.24336
      1902         2       -2.00000       37.73627       26.98901        4.82102
      1903         2       -2.00000       37.73691       12.27938        7.39862
      1904         2       -2.00000       37.73691       26.96430        9.97627
      1905         2       -2.00000       37.98282        9.87112        3.96114
      1906         2       -2.00000       37.98266       24.55601        6.53882
      1907         2       -2.00000       37.98282        9.84644        9.11650
      1908         2       -2.00000       37.98298       24.58069        1.38349
      1909         2       -2.00000       38.22351        7.43800        5.67929
      1910         2       -2.00000       38.22326       22.14762        3.10167
      1911         2       -2.00000       38.22334        7.46271        0.52400
      1912         2       -2.00000       38.22351       22.12288        8.25694
      1913         2       -2.00000       38.46435        5.03000        2.24251
      1914         2       -2.00000       38.46403       19.71485        4.82021
      1915         2       -2.00000       38.46411        5.00526        7.39786
      1916         2       -2.00000       38.46443       19.69017        9.97551
      1917         2       -2.00000       38.71090        2.59773        3.96113
      1918         2       -2.00000       38.71106       17.28261        6.53880
      1919         2       -2.00000       38.71098        2.57305        9.11647
      1920         2       -2.00000       38.71082       17.30730        1.38350
      1921         2       -2.00000       38.96380        0.16578        5.67964
      1922         2       -2.00000       38.96380       14.87535        3.10199
      1923         2       -2.00000       38.96452        0.19052        0.52429
      1924         2       -2.00000       38.96452       14.85072        8.25728
      1925         2       -2.00000       39.21751       27.15303        2.24277
      1926         2       -2.00000       39.21735       12.44346        4.82045
      1927         2       -2.00000       39.21727       27.12837        7.39813
      1928         2       -2.00000       39.21743       12.41881        9.97579
      1929         2       -2.00000       39.46390       24.72078        3.96142
      1930         2       -2.00000       39.46422       10.01125        6.53906
      1931         2       -2.00000       39.46430       24.69610        9.11672
      1932         2       -2.00000       39.46398       10.03587        1.38376
      1933         2       -2.00000       39.70482       22.28807        5.67998
      1934         2       -2.00000       39.70506        7.60316        3.10228
      1935         2       -2.00000       39.70506       22.31270        0.52461
      1936         2       -2.00000       39.70482        7.57851        8.25763
      1937         2       -2.00000       39.94534       19.87963        2.24278
      1938         2       -2.00000       39.94550        5.17007        4.82043
      1939         2       -2.00000       39.94566       19.85495        7.39811
      1940         2       -2.00000       39.94550        5.14539        9.97578
      1941         2       -2.00000       40.19141       17.44666        3.96065
      1942         2       -2.00000       40.19141        2.73712        6.53830
      1943         2       -2.00000       40.19205       17.42195        9.11590
      1944         2       -2.00000       40.19205        2.76178        1.38292
      1945         2       -2.00000       40.44504       15.01442        5.67875
      1946         2       -2.00000       40.44495        0.32945        3.10100
      1947         2       -2.00000       40.44487       15.03902        0.52337
      1948         2       -2.00000       40.44495        0.30486        8.25643
      1949         2       -2.00000       40.69882       12.60751        2.24228
      1950         2       -2.00000       40.69874       27.29242        4.81993
      1951         2       -2.00000       40.69938       12.58297        7.39762
      1952         2       -2.00000       40.69946       27.26780        9.97526
      1953         2       -2.00000       40.94634       10.17606        3.96170
      1954         2       -2.00000       40.94610       24.86100        6.53940
      1955         2       -2.00000       40.94618       10.15140        9.11706
      1956         2       -2.00000       40.94634       24.88559        1.38400
      1957         2       -2.00000       41.18654        7.74375        5.68065
      1958         2       -2.00000       41.18630       22.45323        3.10299
      1959         2       -2.00000       41.18646        7.76829        0.52534
      1960         2       -2.00000       41.18670       22.42858        8.25832
      1961         2       -2.00000       41.42625        5.33476        2.24299
      1962         2       -2.00000       41.42577       20.01982        4.82075
      1963         2       -2.00000       41.42577        5.31025        7.39840
      1964         2       -2.00000       41.42617       19.99496        9.97595
      1965         2       -2.00000       41.67144        2.90100        3.95994
      1966         2       -2.00000       41.67184       17.58600        6.53772
      1967         2       -2.00000       41.67176        2.87643        9.11539
      1968         2       -2.00000       41.67128       17.61053        1.38229
      1969         2       -2.00000       41.92506        0.46841        5.67771
      1970         2       -2.00000       41.92506       15.17791        3.10006
      1971         2       -2.00000       41.92627        0.49309        0.52233
      1972         2       -2.00000       41.92619       15.15335        8.25533
      1973         2       -2.00000       42.18199       27.45647        2.24163
      1974         2       -2.00000       42.18174       12.74705        4.81944
      1975         2       -2.00000       42.18158       27.43199        7.39715
      1976         2       -2.00000       42.18182       12.72228        9.97468
      1977         2       -2.00000       42.42902       25.02590        3.96211
      1978         2       -2.00000       42.42950       10.31656        6.53983
      1979         2       -2.00000       42.42966       25.00130        9.11747
      1980         2       -2.00000       42.42926       10.34089        1.38446
      1981         2       -2.00000       42.66801       22.59403        5.68161
      1982         2       -2.00000       42.66841        7.90891        3.10383
      1983         2       -2.00000       42.66833       22.61845        0.52611
      1984         2       -2.00000       42.66793        7.88444        8.25924
      1985         2       -2.00000       42.90524       20.18448        2.24329
      1986         2       -2.00000       42.90540        5.47503        4.82098
      1987         2       -2.00000       42.90588       20.15989        7.39869
      1988         2       -2.00000       42.90572        5.45020        9.97634
      1989         2       -2.00000       43.14946       17.74981        3.95935
      1990         2       -2.00000       43.14946        3.04031        6.53700
      1991         2       -2.00000       43.15082       17.72495        9.11444
      1992         2       -2.00000       43.15082        3.06472        1.38145
      1993         2       -2.00000       43.40630       15.31681        5.67660
      1994         2       -2.00000       43.40606        0.63158        3.09856
      1995         2       -2.00000       43.40590       15.34114        0.52095
      1996         2       -2.00000       43.40622        0.60725        8.25427
      1997         2       -2.00000       43.66507       12.91081        2.24105
      1998         2       -2.00000       43.66491       27.59584        4.81871
      1999         2       -2.00000       43.66627       12.88662        7.39653
      2000         2       -2.00000       43.66644       27.57136        9.97414
      2001         2       -2.00000       43.91395       10.48155        3.96277
      2002         2       -2.00000       43.91355       25.16664        6.54056
      2003         2       -2.00000       43.91355       10.45695        9.11815
      2004         2       -2.00000       43.91395       25.19097        1.38499
      2005         2       -2.00000       44.14965       22.75951        3.10502
      2006         2       -2.00000       44.15005        8.05024        5.68275
      2007         2       -2.00000       44.15005        8.07436        0.52741
      2008         2       -2.00000       44.15045       22.73489        8.26043
      2009         2       -2.00000       44.38350        5.61548        7.39918
      2010         2       -2.00000       44.38358       20.32508        4.82156
      2011         2       -2.00000       44.38454       20.29975        9.97651
      2012         2       -2.00000       44.38470        5.63958        2.24359
      2013         2       -2.00000       44.62683        3.20359        3.95801
      2014         2       -2.00000       44.62667       17.91307        1.38035
      2015         2       -2.00000       44.62780        3.17911        9.11368
      2016         2       -2.00000       44.62796       17.88880        6.53603
      2017         2       -2.00000       44.88432        0.77001        5.67485
      2018         2       -2.00000       44.88440       15.47943        3.09718
      2019         2       -2.00000       44.88753       15.45504        8.25234
      2020         2       -2.00000       44.88761        0.79469        0.51932
      2021         2       -2.00000       45.15129       13.05047        4.81821
      2022         2       -2.00000       45.15097       27.73550        7.39596
      2023         2       -2.00000       45.15161       27.75959        2.24006
      2024         2       -2.00000       45.15137       13.02549        9.97320
      2025         2       -2.00000       45.39912       25.33183        3.96375
      2026         2       -2.00000       45.39953       10.64650        1.38610
      2027         2       -2.00000       45.40017       10.62293        6.54160
      2028         2       -2.00000       45.40057       25.30741        9.11920
      2029         2       -2.00000       45.63161        8.19165        8.26224
      2030         2       -2.00000       45.63193       22.90137        5.68468
      2031         2       -2.00000       45.63257       22.92523        0.52886
      2032         2       -2.00000       45.63289        8.21581        3.10670
      2033         2       -2.00000       45.86047       20.48971        2.24409
      2034         2       -2.00000       45.86087        5.78050        4.82185
      2035         2       -2.00000       45.86176        5.75525        9.97726
      2036         2       -2.00000       45.86208       20.46514        7.39965
      2037         2       -2.00000       46.10003        3.34264        6.53471
      2038         2       -2.00000       46.10011       18.05217        3.95707
      2039         2       -2.00000       46.10381       18.02667        9.11167
      2040         2       -2.00000       46.10389        3.36644        1.37871
      2041         2       -2.00000       46.36459       15.64143        0.51659
      2042         2       -2.00000       46.36491        0.93186        3.09418
      2043         2       -2.00000       46.36571        0.90815        8.25067
      2044         2       -2.00000       46.36595       15.61771        5.67297
      2045         2       -2.00000       46.63694       27.89861        4.81696
      2046         2       -2.00000       46.63726       13.21331        2.23925
      2047         2       -2.00000       46.64104       13.19001        7.39504
      2048         2       -2.00000       46.64136       27.87445        9.97257
      2049         2       -2.00000       46.88775       10.76370        9.12091
      2050         2       -2.00000       46.88808       25.47380        6.54347
      2051         2       -2.00000       46.88864       25.49739        1.38749
      2052         2       -2.00000       46.88896       10.78835        3.96546
      2053         2       -2.00000       47.11397       23.06775        3.10919
      2054         2       -2.00000       47.11485        8.35907        5.68703
      2055         2       -2.00000       47.11501        8.38190        0.53162
      2056         2       -2.00000       47.11590       23.04298        8.26471
      2057         2       -2.00000       47.33520        5.92185        7.40059
      2058         2       -2.00000       47.33552       20.63159        4.82306
      2059         2       -2.00000       47.33793       20.60483        9.97732
      2060         2       -2.00000       47.33817        5.94480        2.24452
      2061         2       -2.00000       47.57266       18.21400        1.37633
      2062         2       -2.00000       47.57298        3.50476        3.95405
      2063         2       -2.00000       47.57564        3.48031        9.11025
      2064         2       -2.00000       47.57596       18.19017        6.53265
      2065         2       -2.00000       47.83770        1.06898        5.66948
      2066         2       -2.00000       47.83778       15.77834        3.09180
      2067         2       -2.00000       47.84743       15.75392        8.24651
      2068         2       -2.00000       47.84759        1.09351        0.51346
      2069         2       -2.00000       48.13032       28.03838        7.39459
      2070         2       -2.00000       48.13088       13.35315        4.81668
      2071         2       -2.00000       48.13112       13.32747        9.97087
      2072         2       -2.00000       48.13168       28.06137        2.23753
      2073         2       -2.00000       48.37839       25.63933        3.96810
      2074         2       -2.00000       48.37928       10.95327        1.39037
      2075         2       -2.00000       48.38097       10.93173        6.54620
      2076         2       -2.00000       48.38185       25.61541        9.12366
      2077         2       -2.00000       48.59673        8.50194        8.26861
      2078         2       -2.00000       48.59761       23.21221        5.69132
      2079         2       -2.00000       48.59898       23.23425        0.53456
      2080         2       -2.00000       48.59994        8.52539        3.11271
      2081         2       -2.00000       48.80815       20.79658        2.24546
      2082         2       -2.00000       48.80887        6.08795        4.82338
      2083         2       -2.00000       48.81112        6.06083        9.97876
      2084         2       -2.00000       48.81185       20.77134        7.40128
      2085         2       -2.00000       49.03565        3.64392        6.52995
      2086         2       -2.00000       49.03573       18.35355        3.95239
      2087         2       -2.00000       49.04634       18.32567        9.10544
      2088         2       -2.00000       49.04650        3.66550        1.37257
      2089         2       -2.00000       49.31693       15.93698        0.50744
      2090         2       -2.00000       49.31717        1.22750        3.08503
      2091         2       -2.00000       49.32071        1.20562        8.24351
      2092         2       -2.00000       49.32095       15.91531        5.66583
      2093         2       -2.00000       49.62168       28.19888        4.81445
      2094         2       -2.00000       49.62208       13.51333        2.23669
      2095         2       -2.00000       49.63374       13.49137        7.39337
      2096         2       -2.00000       49.63414       28.17555        9.97080
      2097         2       -2.00000       49.87547       11.07245        9.12822
      2098         2       -2.00000       49.87707       25.80527        1.39406
      2099         2       -2.00000       49.87691       25.78440        6.55128
      2100         2       -2.00000       49.87860       11.09811        3.97262
      2101         2       -2.00000       50.08086       23.38023        3.11789
      2102         2       -2.00000       50.08271        8.67316        5.69598
      2103         2       -2.00000       50.08287        8.69220        0.54029
      2104         2       -2.00000       50.08472       23.35490        8.27354
      2105         2       -2.00000       50.27620        6.23192        7.40355
      2106         2       -2.00000       50.27684       20.94216        4.82633
      2107         2       -2.00000       50.28295       20.91062        9.97807
      2108         2       -2.00000       50.28360        6.25103        2.24563
      2109         2       -2.00000       50.50032       18.51322        1.36712
      2110         2       -2.00000       50.50073        3.80442        3.94500
      2111         2       -2.00000       50.50812        3.77852        9.10253
      2112         2       -2.00000       50.50852       18.48888        6.52507
      2113         2       -2.00000       50.77300        1.36285        5.65868
      2114         2       -2.00000       50.77300       16.07224        3.08105
      2115         2       -2.00000       50.80331        1.38632        0.50029
      2116         2       -2.00000       50.80331       16.04675        8.23331
      2117         2       -2.00000       51.13491       28.33865        7.39447
      2118         2       -2.00000       51.13539       13.65333        4.81651
      2119         2       -2.00000       51.13563       13.62334        9.96862
      2120         2       -2.00000       51.13611       28.35709        2.23516
      2121         2       -2.00000       51.37696       25.94712        3.97938
      2122         2       -2.00000       51.37824       11.26030        1.40130
      2123         2       -2.00000       51.38283       11.24325        6.55826
      2124         2       -2.00000       51.38403       25.92614        9.13527
      2125         2       -2.00000       51.56499        8.81810        8.28208
      2126         2       -2.00000       51.56732       23.53048        5.70567
      2127         2       -2.00000       51.56997       23.54737        0.54476
      2128         2       -2.00000       51.57230        8.84062        3.12388
      2129         2       -2.00000       51.74361       21.10795        2.24662
      2130         2       -2.00000       51.74481        6.40070        4.82488
      2131         2       -2.00000       51.74964        6.36734        9.98288
      2132         2       -2.00000       51.75084       21.07919        7.40568
      2133         2       -2.00000       51.93984        3.94755        6.52114
      2134         2       -2.00000       51.93992       18.65718        3.94375
      2135         2       -2.00000       51.96950       18.61854        9.09117
      2136         2       -2.00000       51.96966        3.95825        1.35846
      2137         2       -2.00000       52.24893       16.22265        0.48498
      2138         2       -2.00000       52.24909        1.51326        3.06274
      2139         2       -2.00000       52.26533        1.49784        8.22926
      2140         2       -2.00000       52.26549       16.20770        5.65175
      2141         2       -2.00000       52.63721       28.48867        4.81850
      2142         2       -2.00000       52.63745       13.80343        2.24071
      2143         2       -2.00000       52.67225       28.47057        9.97334
      2144         2       -2.00000       52.67209       13.78612        7.39600
      2145         2       -2.00000       52.89228       11.37692        9.14621
      2146         2       -2.00000       52.89348       26.10968        1.41123
      2147         2       -2.00000       52.89815       26.09588        6.57101
      2148         2       -2.00000       52.89951       11.40957        3.99162
      2149         2       -2.00000       53.05434       23.69374        3.13227
      2150         2       -2.00000       53.05772        9.00178        0.55472
      2151         2       -2.00000       53.05788        8.99067        5.71063
      2152         2       -2.00000       53.06117       23.66832        8.28815
      2153         2       -2.00000       53.19888        6.55254        7.41346
      2154         2       -2.00000       53.19984       21.26321        4.83710
      2155         2       -2.00000       53.21568       21.21782        9.97890
      2156         2       -2.00000       53.21656        6.55858        2.24730
      2157         2       -2.00000       53.39503       18.81185        1.34080
      2158         2       -2.00000       53.39551        4.10351        3.91909
      2159         2       -2.00000       53.41376        4.07672        9.09139
      2160         2       -2.00000       53.41424       18.78761        6.51435
      2161         2       -2.00000       53.64736       16.37286        3.05047
      2162         2       -2.00000       53.64753        1.66353        5.62821
      2163         2       -2.00000       53.74881        1.66788        0.47060
      2164         2       -2.00000       53.74889       16.32849        8.20373
      2165         2       -2.00000       54.20164       28.63410        2.24765
      2166         2       -2.00000       54.20172       13.90014        9.98104
      2167         2       -2.00000       54.21201       28.62772        7.42440
      2168         2       -2.00000       54.21209       13.94260        4.84662
      2169         2       -2.00000       54.41387       26.23859        4.00608
      2170         2       -2.00000       54.41403       11.55283        1.42788
      2171         2       -2.00000       54.42689       26.22583        9.16341
      2172         2       -2.00000       54.42681       11.54194        6.58656
      2173         2       -2.00000       54.54731        9.12116        8.29950
      2174         2       -2.00000       54.55133       23.85078        0.55849
      2175         2       -2.00000       54.55189       23.83712        5.72587
      2176         2       -2.00000       54.55583        9.14742        3.14040
      2177         2       -2.00000       54.66444       21.41848        2.24636
      2178         2       -2.00000       54.66685        6.71363        4.82597
      2179         2       -2.00000       54.67577        6.65941        9.98755
      2180         2       -2.00000       54.67802       21.37361        7.41161
      2181         2       -2.00000       54.78333       18.99642        3.92481
      2182         2       -2.00000       54.78365        4.28750        6.50246
      2183         2       -2.00000       54.86661        4.25005        1.34609
      2184         2       -2.00000       54.86694       18.91110        9.07903
      2185         2       -2.00000       55.12394        1.77939        3.02727
      2186         2       -2.00000       55.12378       16.48893        0.44949
      2187         2       -2.00000       55.18278       16.55612        5.58825
      2188         2       -2.00000       55.18278        1.84641        8.16572
      2189         2       -2.00000       55.73762       28.74454        4.87376
      2190         2       -2.00000       55.73810       14.05913        2.29588
      2191         2       -2.00000       55.83232       14.03579        7.45910
      2192         2       -2.00000       55.83280       28.72015       10.03617
      2193         2       -2.00000       55.96335       26.37231        1.45046
      2194         2       -2.00000       55.96319       11.63788        9.18581
      2195         2       -2.00000       55.97766       26.37800        6.61152
      2196         2       -2.00000       55.97774       11.69309        4.03177
      2197         2       -2.00000       56.04245        9.26120        0.56948
      2198         2       -2.00000       56.04302       23.95283        3.14353
      2199         2       -2.00000       56.05049       23.93856        8.30396
      2200         2       -2.00000       56.05122        9.26069        5.72305
      2201         2       -2.00000       56.11569       21.54209        4.84619
      2202         2       -2.00000       56.11681        6.83518        7.42250
      2203         2       -2.00000       56.13321        6.82836        2.25901
      2204         2       -2.00000       56.13426       21.49139        9.99075
      2205         2       -2.00000       56.25460        4.40550        3.94671
      2206         2       -2.00000       56.25460       19.11469        1.36809
      2207         2       -2.00000       56.29029        4.33034        9.04841
      2208         2       -2.00000       56.29037       19.04022        6.47138
      2209         2       -2.00000       56.39608        2.00740        5.61934
      2210         2       -2.00000       56.39608       16.71685        3.04156
      2211         2       -2.00000       56.65059       16.66164        8.09494
      2212         2       -2.00000       56.65067        2.00124        0.36171
      2213         2       -2.00000       57.42441       28.83916        2.40101
      2214         2       -2.00000       57.42449       14.10364       10.13495
      2215         2       -2.00000       57.48325       28.92149        7.51518
      2216         2       -2.00000       57.48325       14.23761        4.93718
      2217         2       -2.00000       57.49258       26.40382        4.04736
      2218         2       -2.00000       57.49314       11.71520        1.46983
      2219         2       -2.00000       57.51935       26.43019        9.19295
      2220         2       -2.00000       57.51927       11.74942        6.61579
      2221         2       -2.00000       57.55215        9.32454        3.15551
      2222         2       -2.00000       57.55303       24.01540        5.73661
      2223         2       -2.00000       57.55399       24.04384        0.57078
      2224         2       -2.00000       57.55496        9.31554        8.30733
      2225         2       -2.00000       57.58052        6.89339       10.00592
      2226         2       -2.00000       57.58100       21.60338        7.43157
      2227         2       -2.00000       57.58398       21.63240        2.27334
      2228         2       -2.00000       57.58446        6.92328        4.85448
      2229         2       -2.00000       57.61420       19.21567        4.03517
      2230         2       -2.00000       57.61453        4.50596        6.61349
      2231         2       -2.00000       57.71059        4.47927        1.35077
      2232         2       -2.00000       57.71075       19.13944        9.08447
      2233         2       -2.00000       57.82281        2.12854        3.01526
      2234         2       -2.00000       57.82281       16.83734        0.43738
      2235         2       -2.00000       59.06127       28.71561        4.97452
      2236         2       -2.00000       59.06119       14.03114        2.39615
      2237         2       -2.00000       59.06127       26.44026        6.64690
      2238         2       -2.00000       59.06127       26.47637        1.48602
      2239         2       -2.00000       59.06127       11.75709        4.06631
      2240         2       -2.00000       59.06127       11.74067        9.22218
      2241         2       -2.00000       59.06127        2.09742        8.98720
      2242         2       -2.00000       59.06127       28.84223       10.09583
      2243         2       -2.00000       59.06127       16.80754        6.40957
      2244         2       -2.00000       59.06127       14.15837        7.52002
      2245         2       -2.00000       59.06127       24.02628        8.31391
      2246         2       -2.00000       59.06127       24.05514        3.15251
      2247         2       -2.00000       59.06127        9.35751        0.57837
      2248         2       -2.00000       59.06127        9.35417        5.73294
      2249         2       -2.00000       59.06127        6.94392        2.27622
      2250         2       -2.00000       59.06127       21.60653       10.00894
      2251         2       -2.00000       59.06127       21.65497        4.84653
      2252         2       -2.00000       59.06127        6.94772        7.42415
      2253         2       -2.00000       59.06127        4.57941        9.13687
      2254         2       -2.00000       59.06127       19.28942        6.55980
      2255         2       -2.00000       59.06127        4.58675        4.02516
      2256         2       -2.00000       59.06127       19.29588        1.44684
      2257         2       -2.00000       59.06127        2.29876        5.96938
      2258         2       -2.00000       59.06127       17.00876        3.39152
      2259         2       -2.00000       60.29966        2.12857        3.01525
      2260         2       -2.00000       60.29974       16.83734        0.43737
      2261         2       -2.00000       60.41196        4.47927        1.35077
      2262         2       -2.00000       60.41172       19.13944        9.08446
      2263         2       -2.00000       60.50802        4.50596        6.61349
      2264         2       -2.00000       60.50826       19.21570        4.03516
      2265         2       -2.00000       60.53809        6.92328        4.85448
      2266         2       -2.00000       60.53857       21.63240        2.27333
      2267         2       -2.00000       60.54146       21.60338        7.43156
      2268         2       -2.00000       60.54203        6.89339       10.00591
      2269         2       -2.00000       60.56759        9.31554        8.30733
      2270         2       -2.00000       60.56847       24.04384        0.57077
      2271         2       -2.00000       60.56944       24.01543        5.73661
      2272         2       -2.00000       60.57032        9.32454        3.15551
      2273         2       -2.00000       60.60312       26.43019        9.19294
      2274         2       -2.00000       60.60328       11.74944        6.61577
      2275         2       -2.00000       60.62989       26.40382        4.04736
      2276         2       -2.00000       60.62933       11.71521        1.46982
      2277         2       -2.00000       60.63922       28.92149        7.51517
      2278         2       -2.00000       60.63922       14.23761        4.93718
      2279         2       -2.00000       60.69806       28.83916        2.40101
      2280         2       -2.00000       60.69798       14.10364       10.13495
      2281         2       -2.00000       61.47180        2.00124        0.36169
      2282         2       -2.00000       61.47188       16.66164        8.09492
      2283         2       -2.00000       61.72639        2.00740        5.61933
      2284         2       -2.00000       61.72639       16.71685        3.04154
      2285         2       -2.00000       61.83226        4.33034        9.04840
      2286         2       -2.00000       61.83218       19.04022        6.47137
      2287         2       -2.00000       61.86795        4.40553        3.94670
      2288         2       -2.00000       61.86787       19.11469        1.36808
      2289         2       -2.00000       61.98821       21.49139        9.99074
      2290         2       -2.00000       61.98926        6.82836        2.25900
      2291         2       -2.00000       62.00566        6.83518        7.42249
      2292         2       -2.00000       62.00678       21.54209        4.84618
      2293         2       -2.00000       62.07133        9.26069        5.72304
      2294         2       -2.00000       62.07198       23.93856        8.30395
      2295         2       -2.00000       62.07953       23.95286        3.14352
      2296         2       -2.00000       62.08002        9.26120        0.56947
      2297         2       -2.00000       62.14489       26.37800        6.61151
      2298         2       -2.00000       62.14473       11.69309        4.03176
      2299         2       -2.00000       62.15912       26.37231        1.45045
      2300         2       -2.00000       62.15928       11.63790        9.18580
      2301         2       -2.00000       62.28967       28.72018       10.03616
      2302         2       -2.00000       62.29023       14.03579        7.45909
      2303         2       -2.00000       62.38493       28.74454        4.87375
      2304         2       -2.00000       62.38437       14.05913        2.29587
      2305         2       -2.00000       62.93977        1.84644        8.16570
      2306         2       -2.00000       62.93969       16.55615        5.58823
      2307         2       -2.00000       62.99853        1.77939        3.02726
      2308         2       -2.00000       62.99869       16.48896        0.44947
      2309         2       -2.00000       63.25585        4.25008        1.34607
      2310         2       -2.00000       63.25553       18.91110        9.07902
      2311         2       -2.00000       63.33882        4.28753        6.50245
      2312         2       -2.00000       63.33922       18.99645        3.92479
      2313         2       -2.00000       63.44445       21.37364        7.41159
      2314         2       -2.00000       63.44678        6.65941        9.98753
      2315         2       -2.00000       63.45562        6.71363        4.82596
      2316         2       -2.00000       63.45803       21.41848        2.24634
      2317         2       -2.00000       63.56664        9.14742        3.14038
      2318         2       -2.00000       63.57058       23.83715        5.72586
      2319         2       -2.00000       63.57114       23.85078        0.55847
      2320         2       -2.00000       63.57516        9.12116        8.29948
      2321         2       -2.00000       63.69566       26.22583        9.16339
      2322         2       -2.00000       63.69566       11.54194        6.58654
      2323         2       -2.00000       63.70868       26.23859        4.00606
      2324         2       -2.00000       63.70844       11.55283        1.42787
      2325         2       -2.00000       63.91046       28.62772        7.42438
      2326         2       -2.00000       63.91038       13.94260        4.84660
      2327         2       -2.00000       63.92083       28.63410        2.24763
      2328         2       -2.00000       63.92083       13.90014        9.98102
      2329         2       -2.00000       64.37365        1.66791        0.47058
      2330         2       -2.00000       64.37357       16.32849        8.20371
      2331         2       -2.00000       64.47494        1.66353        5.62820
      2332         2       -2.00000       64.47510       16.37286        3.05045
      2333         2       -2.00000       64.70823       18.78761        6.51433
      2334         2       -2.00000       64.70879        4.07672        9.09137
      2335         2       -2.00000       64.72696        4.10351        3.91908
      2336         2       -2.00000       64.72752       18.81188        1.34078
      2337         2       -2.00000       64.90590        6.55858        2.24729
      2338         2       -2.00000       64.90679       21.21782        9.97888
      2339         2       -2.00000       64.92263       21.26321        4.83709
      2340         2       -2.00000       64.92359        6.55254        7.41344
      2341         2       -2.00000       65.06130       23.66832        8.28814
      2342         2       -2.00000       65.06475        9.00180        0.55471
      2343         2       -2.00000       65.06467        8.99067        5.71061
      2344         2       -2.00000       65.06821       23.69377        3.13225
      2345         2       -2.00000       65.22304       11.40960        3.99160
      2346         2       -2.00000       65.22432       26.09589        6.57099
      2347         2       -2.00000       65.22899       26.10968        1.41121
      2348         2       -2.00000       65.23027       11.37692        9.14619
      2349         2       -2.00000       65.45029       28.47057        9.97332
      2350         2       -2.00000       65.45037       13.78613        7.39598
      2351         2       -2.00000       65.48526       28.48867        4.81847
      2352         2       -2.00000       65.48510       13.80343        2.24069
      2353         2       -2.00000       65.85714        1.49784        8.22925
      2354         2       -2.00000       65.85698       16.20770        5.65174
      2355         2       -2.00000       65.87338        1.51329        3.06272
      2356         2       -2.00000       65.87354       16.22265        0.48496
      2357         2       -2.00000       66.15281        3.95828        1.35844
      2358         2       -2.00000       66.15297       18.61854        9.09114
      2359         2       -2.00000       66.18271        3.94758        6.52113
      2360         2       -2.00000       66.18255       18.65721        3.94373
      2361         2       -2.00000       66.37162       21.07919        7.40566
      2362         2       -2.00000       66.37283        6.36734        9.98286
      2363         2       -2.00000       66.37765        6.40073        4.82486
      2364         2       -2.00000       66.37894       21.10795        2.24659
      2365         2       -2.00000       66.55017        8.84065        3.12386
      2366         2       -2.00000       66.55258       23.54737        0.54474
      2367         2       -2.00000       66.55515       23.53048        5.70564
      2368         2       -2.00000       66.55748        8.81810        8.28206
      2369         2       -2.00000       66.73844       25.92614        9.13525
      2370         2       -2.00000       66.73964       11.24328        6.55824
      2371         2       -2.00000       66.74430       11.26033        1.40128
      2372         2       -2.00000       66.74551       25.94712        3.97936
      2373         2       -2.00000       66.98643       28.35712        2.23514
      2374         2       -2.00000       66.98756       28.33865        7.39445
      2375         2       -2.00000       66.98684       13.62334        9.96860
      2376         2       -2.00000       66.98716       13.65333        4.81648
      2377         2       -2.00000       67.31916        1.38632        0.50027
      2378         2       -2.00000       67.31916       16.04675        8.23328
      2379         2       -2.00000       67.34955        1.36288        5.65866
      2380         2       -2.00000       67.34955       16.07224        3.08103
      2381         2       -2.00000       67.61435        3.77855        9.10251
      2382         2       -2.00000       67.61395       18.48888        6.52505
      2383         2       -2.00000       67.62182        3.80442        3.94498
      2384         2       -2.00000       67.62223       18.51325        1.36709
      2385         2       -2.00000       67.83887        6.25106        2.24561
      2386         2       -2.00000       67.83951       20.91062        9.97805
      2387         2       -2.00000       67.84562       20.94216        4.82630
      2388         2       -2.00000       67.84627        6.23195        7.40353
      2389         2       -2.00000       68.03783       23.35490        8.27351
      2390         2       -2.00000       68.03960        8.69223        0.54027
      2391         2       -2.00000       68.03976        8.67319        5.69596
      2392         2       -2.00000       68.04169       23.38023        3.11787
      2393         2       -2.00000       68.24395       11.09811        3.97260
      2394         2       -2.00000       68.24540       25.80530        1.39403
      2395         2       -2.00000       68.24564       25.78440        6.55126
      2396         2       -2.00000       68.24708       11.07248        9.12820
      2397         2       -2.00000       68.48841       28.17558        9.97077
      2398         2       -2.00000       68.48881       13.49137        7.39335
      2399         2       -2.00000       68.50087       28.19888        4.81443
      2400         2       -2.00000       68.50047       13.51335        2.23667
      2401         2       -2.00000       68.80176        1.20562        8.24349
      2402         2       -2.00000       68.80152       15.91531        5.66581
      2403         2       -2.00000       68.80530        1.22750        3.08501
      2404         2       -2.00000       68.80554       15.93698        0.50742
      2405         2       -2.00000       69.07605        3.66553        1.37254
      2406         2       -2.00000       69.07621       18.32567        9.10541
      2407         2       -2.00000       69.08690        3.64392        6.52993
      2408         2       -2.00000       69.08674       18.35358        3.95237
      2409         2       -2.00000       69.31062       20.77137        7.40125
      2410         2       -2.00000       69.31134        6.06086        9.97874
      2411         2       -2.00000       69.31359        6.08795        4.82336
      2412         2       -2.00000       69.31432       20.79658        2.24544
      2413         2       -2.00000       69.52260        8.52542        3.11268
      2414         2       -2.00000       69.52349       23.23425        0.53452
      2415         2       -2.00000       69.52486       23.21224        5.69129
      2416         2       -2.00000       69.52574        8.50197        8.26859
      2417         2       -2.00000       69.74070       25.61541        9.12363
      2418         2       -2.00000       69.74150       10.93173        6.54618
      2419         2       -2.00000       69.74407       25.63936        3.96808
      2420         2       -2.00000       69.74319       10.95327        1.39035
      2421         2       -2.00000       69.99079       28.06140        2.23750
      2422         2       -2.00000       69.99215       28.03838        7.39456
      2423         2       -2.00000       69.99135       13.32750        9.97085
      2424         2       -2.00000       69.99159       13.35318        4.81665
      2425         2       -2.00000       70.27488        1.09354        0.51344
      2426         2       -2.00000       70.27504       15.75395        8.24649
      2427         2       -2.00000       70.28477        1.06898        5.66945
      2428         2       -2.00000       70.28469       15.77834        3.09178
      2429         2       -2.00000       70.54683        3.48031        9.11023
      2430         2       -2.00000       70.54659       18.19020        6.53262
      2431         2       -2.00000       70.54956        3.50476        3.95403
      2432         2       -2.00000       70.54981       18.21403        1.37630
      2433         2       -2.00000       70.78430        5.94480        2.24450
      2434         2       -2.00000       70.78462       20.60483        9.97729
      2435         2       -2.00000       70.78727        5.92185        7.40057
      2436         2       -2.00000       70.78703       20.63160        4.82303
      2437         2       -2.00000       71.00657       23.04298        8.26467
      2438         2       -2.00000       71.00746        8.38190        0.53160
      2439         2       -2.00000       71.00762        8.35907        5.68700
      2440         2       -2.00000       71.00850       23.06775        3.10915
      2441         2       -2.00000       71.23391       25.49742        1.38746
      2442         2       -2.00000       71.23439       25.47380        6.54344
      2443         2       -2.00000       71.23359       10.78838        3.96543
      2444         2       -2.00000       71.23471       10.76373        9.12089
      2445         2       -2.00000       71.48118       27.87448        9.97255
      2446         2       -2.00000       71.48143       13.19001        7.39501
      2447         2       -2.00000       71.48553       27.89861        4.81693
      2448         2       -2.00000       71.48520       13.21331        2.23923
      2449         2       -2.00000       71.75676        0.90815        8.25064
      2450         2       -2.00000       71.75764        0.93186        3.09416
      2451         2       -2.00000       71.75651       15.61774        5.67295
      2452         2       -2.00000       71.75788       15.64143        0.51657
      2453         2       -2.00000       72.01858        3.36644        1.37869
      2454         2       -2.00000       72.01866       18.02667        9.11164
      2455         2       -2.00000       72.02244        3.34267        6.53468
      2456         2       -2.00000       72.02236       18.05220        3.95705
      2457         2       -2.00000       72.26071        5.75525        9.97723
      2458         2       -2.00000       72.26039       20.46517        7.39962
      2459         2       -2.00000       72.26159        5.78050        4.82182
      2460         2       -2.00000       72.26200       20.48974        2.24406
      2461         2       -2.00000       72.48958        8.21581        3.10667
      2462         2       -2.00000       72.48990       22.92523        0.52883
      2463         2       -2.00000       72.49054       22.90140        5.68465
      2464         2       -2.00000       72.49086        8.19168        8.26221
      2465         2       -2.00000       72.72190       25.30741        9.11917
      2466         2       -2.00000       72.72230       10.62296        6.54157
      2467         2       -2.00000       72.72334       25.33183        3.96372
      2468         2       -2.00000       72.72294       10.64653        1.38607
      2469         2       -2.00000       72.97150       27.73550        7.39593
      2470         2       -2.00000       72.97086       27.75962        2.24003
      2471         2       -2.00000       72.97118       13.02549        9.97317
      2472         2       -2.00000       72.97118       13.05050        4.81818
      2473         2       -2.00000       73.23485        0.79469        0.51930
      2474         2       -2.00000       73.23494       15.45504        8.25232
      2475         2       -2.00000       73.23823        0.77001        5.67483
      2476         2       -2.00000       73.23807       15.47946        3.09715
      2477         2       -2.00000       73.49475        3.17914        9.11366
      2478         2       -2.00000       73.49459       17.88880        6.53600
      2479         2       -2.00000       73.49563        3.20359        3.95799
      2480         2       -2.00000       73.49588       17.91307        1.38032
      2481         2       -2.00000       73.73897        5.61548        7.39916
      2482         2       -2.00000       73.73784        5.63958        2.24356
      2483         2       -2.00000       73.73792       20.29975        9.97648
      2484         2       -2.00000       73.73889       20.32508        4.82153
      2485         2       -2.00000       73.97202       22.73489        8.26039
      2486         2       -2.00000       73.97242        8.07439        0.52739
      2487         2       -2.00000       73.97242        8.05027        5.68272
      2488         2       -2.00000       73.97290       22.75951        3.10499
      2489         2       -2.00000       74.20892       25.16664        6.54053
      2490         2       -2.00000       74.20892       10.45695        9.11812
      2491         2       -2.00000       74.20852       25.19100        1.38496
      2492         2       -2.00000       74.20852       10.48155        3.96274
      2493         2       -2.00000       74.45603       27.57136        9.97411
      2494         2       -2.00000       74.45619       12.88662        7.39650
      2495         2       -2.00000       74.45764       27.59587        4.81868
      2496         2       -2.00000       74.45740       12.91081        2.24102
      2497         2       -2.00000       74.71633        0.60728        8.25424
      2498         2       -2.00000       74.71649        0.63161        3.09853
      2499         2       -2.00000       74.71617       15.31681        5.67657
      2500         2       -2.00000       74.71665       15.34117        0.52091
      2501         2       -2.00000       74.97164        3.06472        1.38143
      2502         2       -2.00000       74.97309        3.04031        6.53698
      2503         2       -2.00000       74.97172       17.72496        9.11441
      2504         2       -2.00000       74.97301       17.74984        3.95932
      2505         2       -2.00000       75.21675        5.45023        9.97632
      2506         2       -2.00000       75.21659       20.15992        7.39866
      2507         2       -2.00000       75.21707        5.47503        4.82095
      2508         2       -2.00000       75.21731       20.18448        2.24326
      2509         2       -2.00000       75.45454        7.88447        8.25921
      2510         2       -2.00000       75.45446       22.59406        5.68158
      2511         2       -2.00000       75.45405        7.90894        3.10380
      2512         2       -2.00000       75.45413       22.61848        0.52608
      2513         2       -2.00000       75.69281       25.00133        9.11744
      2514         2       -2.00000       75.69329       10.34089        1.38443
      2515         2       -2.00000       75.69297       10.31656        6.53981
      2516         2       -2.00000       75.69345       25.02593        3.96207
      2517         2       -2.00000       75.94089       27.43199        7.39712
      2518         2       -2.00000       75.94072       12.72228        9.97465
      2519         2       -2.00000       75.94056       27.45650        2.24160
      2520         2       -2.00000       75.94072       12.74705        4.81941
      2521         2       -2.00000       76.19620        0.49312        0.52231
      2522         2       -2.00000       76.19628       15.15335        8.25530
      2523         2       -2.00000       76.19748        0.46841        5.67769
      2524         2       -2.00000       76.19740       15.17791        3.10003
      2525         2       -2.00000       76.45079        2.87643        9.11535
      2526         2       -2.00000       76.45103        2.90100        3.95992
      2527         2       -2.00000       76.45063       17.58603        6.53768
      2528         2       -2.00000       76.45119       17.61056        1.38226
      2529         2       -2.00000       76.69670       20.01985        4.82072
      2530         2       -2.00000       76.69678        5.31025        7.39837
      2531         2       -2.00000       76.69629       19.99496        9.97592
      2532         2       -2.00000       76.69629        5.33479        2.24296
      2533         2       -2.00000       76.93617       22.45326        3.10295
      2534         2       -2.00000       76.93593        7.74375        5.68063
      2535         2       -2.00000       76.93577       22.42858        8.25828
      2536         2       -2.00000       76.93601        7.76829        0.52532
      2537         2       -2.00000       77.17637       24.86103        6.53937
      2538         2       -2.00000       77.17621       10.17606        3.96167
      2539         2       -2.00000       77.17613       24.88562        1.38397
      2540         2       -2.00000       77.17629       10.15143        9.11702
      2541         2       -2.00000       77.42373       27.29245        4.81990
      2542         2       -2.00000       77.42308       12.58297        7.39759
      2543         2       -2.00000       77.42308       27.26783        9.97522
      2544         2       -2.00000       77.42365       12.60751        2.24225
      2545         2       -2.00000       77.67751        0.32948        3.10098
      2546         2       -2.00000       77.67743       15.01445        5.67872
      2547         2       -2.00000       77.67751        0.30489        8.25639
      2548         2       -2.00000       77.67759       15.03905        0.52333
      2549         2       -2.00000       77.93106        2.73712        6.53827
      2550         2       -2.00000       77.93106       17.44669        3.96062
      2551         2       -2.00000       77.93042        2.76178        1.38289
      2552         2       -2.00000       77.93042       17.42198        9.11587
      2553         2       -2.00000       78.17697        5.17010        4.82040
      2554         2       -2.00000       78.17681       19.85498        7.39807
      2555         2       -2.00000       78.17697        5.14542        9.97576
      2556         2       -2.00000       78.17713       19.87966        2.24274
      2557         2       -2.00000       78.41749        7.60316        3.10225
      2558         2       -2.00000       78.41765       22.28810        5.67994
      2559         2       -2.00000       78.41765        7.57851        8.25760
      2560         2       -2.00000       78.41741       22.31273        0.52456
      2561         2       -2.00000       78.65825       10.01125        6.53903
      2562         2       -2.00000       78.65857       24.72081        3.96138
      2563         2       -2.00000       78.65849       10.03587        1.38373
      2564         2       -2.00000       78.65817       24.69613        9.11666
      2565         2       -2.00000       78.90512       12.44346        4.82042
      2566         2       -2.00000       78.90528       27.12840        7.39806
      2567         2       -2.00000       78.90504       12.41881        9.97576
      2568         2       -2.00000       78.90496       27.15306        2.24275
      2569         2       -2.00000       79.15867       14.87538        3.10196
      2570         2       -2.00000       79.15875        0.16575        5.67965
      2571         2       -2.00000       79.15794       14.85072        8.25725
      2572         2       -2.00000       79.15794        0.19052        0.52424
      2573         2       -2.00000       79.41141       17.28261        6.53876
      2574         2       -2.00000       79.41157        2.59770        3.96111
      2575         2       -2.00000       79.41165       17.30730        1.38346
      2576         2       -2.00000       79.41149        2.57308        9.11644
      2577         2       -2.00000       79.65844       19.71488        4.82017
      2578         2       -2.00000       79.65836        5.00529        7.39783
      2579         2       -2.00000       79.65804       19.69017        9.97547
      2580         2       -2.00000       79.65812        5.03000        2.24249
      2581         2       -2.00000       79.89920       22.14762        3.10163
      2582         2       -2.00000       79.89896        7.43803        5.67926
      2583         2       -2.00000       79.89896       22.12288        8.25691
      2584         2       -2.00000       79.89920        7.46274        0.52397
      2585         2       -2.00000       80.13981       24.55601        6.53878
      2586         2       -2.00000       80.13965        9.87112        3.96111
      2587         2       -2.00000       80.13949       24.58072        1.38345
      2588         2       -2.00000       80.13965        9.84644        9.11647
      2589         2       -2.00000       80.38620       26.98901        4.82099
      2590         2       -2.00000       80.38555       12.27941        7.39859
      2591         2       -2.00000       80.38555       26.96430        9.97625
      2592         2       -2.00000       80.38620       12.30412        2.24333
