# Supplementary material for: Quantitative prediction of grain boundary thermal conductivities from local atomic environments
Source: Nat Commun. 2020 Apr 15;11:1854. doi: 10.1038/s41467-020-15619-9 (PMC7160158; doi:10.1038/s41467-020-15619-9)
Supplement: Supplementary file 4 — Supplementary Data 1 [file 41467_2020_15619_MOESM4_ESM.zip › MgO_GBs/sym_tilt/standard_pressure/112/s295_-15_-13_14.lmp]

LAMMPS data file

      5544          atoms
         0          bonds
         0         angles
         0      dihedrals
         0      impropers
         2     atom types
         0     bond types
         0    angle types
         0 dihedral types
         0 improper types

      0.0000000     80.1132680 xlo xhi
      0.0000000     63.0715480 ylo yhi
      0.0000000     10.3096868 zlo zhi
      0.0000396      0.0000000      0.0664641 xy xz yz

Masses

1                24.30500 # Mg
2                15.99940 # O

Atoms

         1         1        2.00000        3.05977        9.13501        7.02112
         2         1        2.00000        3.05969        9.10165        1.86625
         3         1        2.00000        3.10994       30.10842        0.13919
         4         1        2.00000        3.06869       49.66599        6.20000
         5         1        2.00000        3.06869       49.63276        1.04515
         6         1        2.00000        3.10994       30.14159        5.29403
         7         1        2.00000        3.21719        7.66606        9.60276
         8         1        2.00000        3.21719        7.63283        4.44795
         9         1        2.00000        3.30205       28.68078        7.86603
        10         1        2.00000        3.23524       48.16583        3.62657
        11         1        2.00000        3.30213       28.64755        2.71120
        12         1        2.00000        3.23524       48.19906        8.78140
        13         1        2.00000        3.37550        6.13034        1.87401
        14         1        2.00000        3.37558        6.16363        7.02888
        15         1        2.00000        3.49055       27.18674        5.28347
        16         1        2.00000        3.49055       27.15351        0.12862
        17         1        2.00000        3.40580       46.69858        6.20677
        18         1        2.00000        3.40580       46.66535        1.05193
        19         1        2.00000        3.53532        4.66119        4.45373
        20         1        2.00000        3.53532        4.69436        9.60858
        21         1        2.00000        3.67401       25.72588        7.85660
        22         1        2.00000        3.67401       25.69265        2.70176
        23         1        2.00000        3.58165       45.19821        3.63027
        24         1        2.00000        3.58165       45.23144        8.78511
        25         1        2.00000        3.69619        3.15925        1.87753
        26         1        2.00000        3.69627        3.19254        7.03238
        27         1        2.00000        3.85122       24.23129        5.27698
        28         1        2.00000        3.85122       24.19812        0.12215
        29         1        2.00000        3.85762        1.72459        9.61060
        30         1        2.00000        3.76327       43.73150        6.20658
        31         1        2.00000        3.76327       43.69827        1.05173
        32         1        2.00000        3.85770        1.69135        4.45576
        33         1        2.00000        3.95097       42.26554        8.78097
        34         1        2.00000        4.02234       22.76876        7.85505
        35         1        2.00000        4.02234       22.73553        2.70020
        36         1        2.00000        3.95097       42.23231        3.62612
        37         1        2.00000        4.01920        0.19074        1.87988
        38         1        2.00000        4.01920        0.22397        7.03472
        39         1        2.00000        4.18874       21.23782        0.12589
        40         1        2.00000        4.18874       21.27105        5.28072
        41         1        2.00000        4.18091       61.79503        4.45992
        42         1        2.00000        4.18091       61.82820        9.61476
        43         1        2.00000        4.14404       40.76741        6.19896
        44         1        2.00000        4.14404       40.73417        1.04411
        45         1        2.00000        4.35233       19.80476        7.86227
        46         1        2.00000        4.35233       19.77153        2.70742
        47         1        2.00000        4.34298       60.32791        7.04046
        48         1        2.00000        4.34290       60.29468        1.88562
        49         1        2.00000        4.34128       39.27059        3.61557
        50         1        2.00000        4.34128       39.30382        8.77041
        51         1        2.00000        4.51495       18.30415        5.28837
        52         1        2.00000        4.51495       18.27092        0.13354
        53         1        2.00000        4.50569       58.86117        9.62061
        54         1        2.00000        4.50569       58.82800        4.46577
        55         1        2.00000        4.54156       37.80838        6.18580
        56         1        2.00000        4.67766       16.80329        2.71293
        57         1        2.00000        4.67766       16.83652        7.86778
        58         1        2.00000        4.54156       37.77515        1.03096
        59         1        2.00000        4.66928       57.36206        7.04475
        60         1        2.00000        4.66928       57.32883        1.88992
        61         1        2.00000        4.74329       36.34756        8.75518
        62         1        2.00000        4.84029       15.33621        5.29063
        63         1        2.00000        4.74329       36.31433        3.60034
        64         1        2.00000        4.84037       15.30304        0.13579
        65         1        2.00000        4.83335       55.86409        4.46766
        66         1        2.00000        4.83335       55.89726        9.62250
        67         1        2.00000        5.00156       13.83691        2.71286
        68         1        2.00000        4.94453       34.85439        6.16970
        69         1        2.00000        5.00164       13.87020        7.86772
        70         1        2.00000        4.94453       34.82115        1.01485
        71         1        2.00000        4.99638       54.40035        7.04506
        72         1        2.00000        4.99638       54.36712        1.89022
        73         1        2.00000        5.15994       12.37128        5.29118
        74         1        2.00000        5.15994       12.33805        0.13632
        75         1        2.00000        5.14417       33.39464        8.74041
        76         1        2.00000        5.14417       33.36141        3.58556
        77         1        2.00000        5.15757       52.93707        9.62379
        78         1        2.00000        5.15757       52.90390        4.46895
        79         1        2.00000        5.31504       10.87175        2.71725
        80         1        2.00000        5.31504       10.90505        7.87212
        81         1        2.00000        5.31715       51.43987        7.05024
        82         1        2.00000        5.31715       51.40664        1.89539
        83         1        2.00000        5.34165       31.86782        1.00306
        84         1        2.00000        5.34157       31.90105        6.15790
        85         1        2.00000        5.46886        9.37034        0.14582
        86         1        2.00000        5.46886        9.40358        5.30067
        87         1        2.00000        5.53681       30.44012        8.73091
        88         1        2.00000        5.47770       49.97384        9.63377
        89         1        2.00000        5.53681       30.40689        3.57607
        90         1        2.00000        5.47770       49.94061        4.47893
        91         1        2.00000        5.62340        7.93345        7.88466
        92         1        2.00000        5.62332        7.90022        2.72980
        93         1        2.00000        5.64137       48.43939        1.90781
        94         1        2.00000        5.78026        6.42926        5.31237
        95         1        2.00000        5.72996       28.91247        0.99359
        96         1        2.00000        5.64137       48.47262        7.06265
        97         1        2.00000        5.78018        6.39603        0.15752
        98         1        2.00000        5.72996       28.94571        6.14843
        99         1        2.00000        5.81008       46.97039        4.48972
       100         1        2.00000        5.81008       47.00362        9.64457
       101         1        2.00000        5.92047       27.48496        8.71965
       102         1        2.00000        5.92047       27.45166        3.56480
       103         1        2.00000        5.94040        4.92543        2.73735
       104         1        2.00000        5.94040        4.95867        7.89220
       105         1        2.00000        5.98553       45.50142        7.06850
       106         1        2.00000        5.98553       45.46819        1.91365
       107         1        2.00000        6.10601       25.99192        6.13548
       108         1        2.00000        6.10601       25.95869        0.98065
       109         1        2.00000        6.10319        3.45627        5.31460
       110         1        2.00000        6.10319        3.42304        0.15975
       111         1        2.00000        6.16803       44.03320        9.64414
       112         1        2.00000        6.28282       24.53257        8.70884
       113         1        2.00000        6.26702        1.95601        2.73555
       114         1        2.00000        6.28282       24.49928        3.55400
       115         1        2.00000        6.16803       43.99996        4.48930
       116         1        2.00000        6.26702        1.98925        7.89041
       117         1        2.00000        6.35790       42.53305        7.06263
       118         1        2.00000        6.42909        0.45709        0.15816
       119         1        2.00000        6.44985       23.00559        0.97710
       120         1        2.00000        6.42909        0.49039        5.31300
       121         1        2.00000        6.35790       42.49982        1.90780
       122         1        2.00000        6.44985       23.03882        6.13193
       123         1        2.00000        6.60992       21.57499        8.71461
       124         1        2.00000        6.60992       21.54176        3.55977
       125         1        2.00000        6.55433       41.06714        9.63550
       126         1        2.00000        6.59000       62.06303        2.73867
       127         1        2.00000        6.55433       41.03391        4.48065
       128         1        2.00000        6.59000       62.09626        7.89351
       129         1        2.00000        6.75158       60.56275        0.16660
       130         1        2.00000        6.76798       20.07385        6.14451
       131         1        2.00000        6.75158       60.59605        5.32145
       132         1        2.00000        6.76798       20.04062        0.98968
       133         1        2.00000        6.75590       39.53627        1.89769
       134         1        2.00000        6.75590       39.56950        7.05253
       135         1        2.00000        6.91485       59.12856        7.90346
       136         1        2.00000        6.92765       18.57042        3.57295
       137         1        2.00000        6.92765       18.60372        8.72780
       138         1        2.00000        6.91485       59.09532        2.74861
       139         1        2.00000        6.96107       38.07375        4.46803
       140         1        2.00000        7.09044       17.10014        6.15252
       141         1        2.00000        6.96107       38.10698        9.62288
       142         1        2.00000        7.09044       17.06691        0.99769
       143         1        2.00000        7.08093       57.62876        5.32797
       144         1        2.00000        7.08093       57.59553        0.17312
       145         1        2.00000        7.16776       36.61330        7.03619
       146         1        2.00000        7.25635       15.63191        8.72795
       147         1        2.00000        7.16776       36.58007        1.88134
       148         1        2.00000        7.25635       15.59862        3.57310
       149         1        2.00000        7.24892       56.13103        2.74880
       150         1        2.00000        7.24884       56.16426        7.90363
       151         1        2.00000        7.42162       14.13328        6.14615
       152         1        2.00000        7.42162       14.10004        0.99131
       153         1        2.00000        7.37301       35.15473        9.60319
       154         1        2.00000        7.41604       54.63618        0.16765
       155         1        2.00000        7.37301       35.12150        4.44835
       156         1        2.00000        7.41604       54.66941        5.32249
       157         1        2.00000        7.58113       12.67009        8.72134
       158         1        2.00000        7.58113       12.63680        3.56647
       159         1        2.00000        7.57297       33.66351        7.01791
       160         1        2.00000        7.57297       33.63028        1.86306
       161         1        2.00000        7.57795       53.20970        7.89833
       162         1        2.00000        7.57795       53.17653        2.74349
       163         1        2.00000        7.73214       11.14023        0.99208
       164         1        2.00000        7.73214       11.17352        6.14693
       165         1        2.00000        7.73289       51.68318        0.16952
       166         1        2.00000        7.76860       32.17069        4.43746
       167         1        2.00000        7.76860       32.20392        9.59231
       168         1        2.00000        7.73289       51.71641        5.32438
       169         1        2.00000        7.87746        9.67345        3.57781
       170         1        2.00000        7.87746        9.70669        8.73267
       171         1        2.00000        7.96272       30.67479        1.85935
       172         1        2.00000        7.88438       50.25254        7.91027
       173         1        2.00000        7.96272       30.70802        7.01420
       174         1        2.00000        8.02511        8.20165        6.16640
       175         1        2.00000        7.88438       50.21931        2.75543
       176         1        2.00000        8.02503        8.16836        1.01155
       177         1        2.00000        8.04100       48.74997        5.34384
       178         1        2.00000        8.04100       48.71674        0.18900
       179         1        2.00000        8.15739       29.24433        9.58834
       180         1        2.00000        8.17909        6.72650        8.75301
       181         1        2.00000        8.17909        6.69326        3.59815
       182         1        2.00000        8.15739       29.21103        4.43350
       183         1        2.00000        8.34076        5.21902        6.17880
       184         1        2.00000        8.20619       47.27714        7.92967
       185         1        2.00000        8.20619       47.24391        2.77483
       186         1        2.00000        8.35279       27.71540        1.84842
       187         1        2.00000        8.34068        5.18572        1.02394
       188         1        2.00000        8.35279       27.74863        7.00326
       189         1        2.00000        8.38148       45.77155        5.35449
       190         1        2.00000        8.38148       45.73831        0.19965
       191         1        2.00000        8.50907        3.74845        8.75381
       192         1        2.00000        8.54602       26.28910        9.56797
       193         1        2.00000        8.50907        3.71522        3.59897
       194         1        2.00000        8.54602       26.25587        4.41312
       195         1        2.00000        8.56686       44.26837        2.77363
       196         1        2.00000        8.56686       44.30161        7.92846
       197         1        2.00000        8.68043        2.21631        1.01436
       198         1        2.00000        8.68051        2.24961        6.16920
       199         1        2.00000        8.72579       24.76661        1.82746
       200         1        2.00000        8.72579       24.79984        6.98230
       201         1        2.00000        8.76065       42.76864        0.18792
       202         1        2.00000        8.76065       42.80181        5.34277
       203         1        2.00000        8.84547        0.75483        3.58832
       204         1        2.00000        8.84547        0.78806        8.74316
       205         1        2.00000        8.88786       23.30968        4.40499
       206         1        2.00000        8.88786       23.34298        9.55984
       207         1        2.00000        9.00229       62.33189        1.01398
       208         1        2.00000        8.95917       41.30430        2.75993
       209         1        2.00000        8.95917       41.33753        7.91478
       210         1        2.00000        9.00237       62.36518        6.16883
       211         1        2.00000        9.03439       21.81459        1.83527
       212         1        2.00000        9.03439       21.84783        6.99011
       213         1        2.00000        9.15666       60.89986        8.75554
       214         1        2.00000        9.17867       20.34507        4.42543
       215         1        2.00000        9.15666       60.86663        3.60070
       216         1        2.00000        9.17867       20.37831        9.58029
       217         1        2.00000        9.16578       39.80631        0.18032
       218         1        2.00000        9.16578       39.83954        5.33516
       219         1        2.00000        9.33185       18.83538        1.85966
       220         1        2.00000        9.31849       59.39641        6.18886
       221         1        2.00000        9.33185       18.86861        7.01449
       222         1        2.00000        9.31849       59.36317        1.03402
       223         1        2.00000        9.37728       38.37546        7.90798
       224         1        2.00000        9.37728       38.34223        2.75315
       225         1        2.00000        9.49632       17.39216        9.59648
       226         1        2.00000        9.49624       17.35887        4.44162
       227         1        2.00000        9.48705       57.92538        8.77050
       228         1        2.00000        9.48705       57.89215        3.61566
       229         1        2.00000        9.59359       36.88177        5.32062
       230         1        2.00000        9.59359       36.84854        0.16578
       231         1        2.00000        9.66426       56.39288        1.03385
       232         1        2.00000        9.67096       15.88734        7.01429
       233         1        2.00000        9.67096       15.85411        1.85944
       234         1        2.00000        9.66426       56.42611        6.18869
       235         1        2.00000        9.84865       14.42283        9.57864
       236         1        2.00000        9.84857       14.38960        4.42378
       237         1        2.00000        9.80813       35.42442        7.88066
       238         1        2.00000        9.80813       35.39119        2.72583
       239         1        2.00000        9.84323       54.93361        3.59952
       240         1        2.00000        9.84323       54.96684        8.75437
       241         1        2.00000       10.01537       12.93123        6.99276
       242         1        2.00000       10.01529       12.89800        1.83792
       243         1        2.00000       10.01147       53.44706        1.01472
       244         1        2.00000       10.01065       33.90392        0.13605
       245         1        2.00000       10.01065       33.93715        5.29090
       246         1        2.00000       10.01147       53.48030        6.16956
       247         1        2.00000       10.16117       11.44039        4.41759
       248         1        2.00000       10.16117       11.47362        9.57244
       249         1        2.00000       10.19644       32.44793        2.71240
       250         1        2.00000       10.19644       32.48116        7.86723
       251         1        2.00000       10.16016       52.02724        8.74972
       252         1        2.00000       10.16016       51.99400        3.59487
       253         1        2.00000       10.29104        9.94444        1.85115
       254         1        2.00000       10.29104        9.97767        7.00601
       255         1        2.00000       10.29483       50.53538        6.18320
       256         1        2.00000       10.29483       50.50215        1.02836
       257         1        2.00000       10.38054       30.95051        0.14242
       258         1        2.00000       10.41785        8.47274        4.44480
       259         1        2.00000       10.38054       30.98374        5.29726
       260         1        2.00000       10.41793        8.50597        9.59966
       261         1        2.00000       10.42942       49.03398        3.62177
       262         1        2.00000       10.42942       49.06721        8.77662
       263         1        2.00000       10.56190        6.99120        7.03961
       264         1        2.00000       10.57625       29.51107        7.87898
       265         1        2.00000       10.56182        6.95797        1.88476
       266         1        2.00000       10.57625       29.47784        2.72415
       267         1        2.00000       10.58467       47.52173        1.06125
       268         1        2.00000       10.58467       47.55496        6.21609
       269         1        2.00000       10.72917        5.50765        9.62578
       270         1        2.00000       10.72917        5.47442        4.47094
       271         1        2.00000       10.78150       27.97533        0.13846
       272         1        2.00000       10.76397       46.04088        3.64581
       273         1        2.00000       10.78150       28.00850        5.29330
       274         1        2.00000       10.76397       46.07412        8.80067
       275         1        2.00000       10.91031        3.96588        1.88957
       276         1        2.00000       10.91031        3.99918        7.04442
       277         1        2.00000       10.99797       26.54855        7.84222
       278         1        2.00000       10.99805       26.51532        2.68737
       279         1        2.00000       10.95816       44.56759        6.21831
       280         1        2.00000       10.95816       44.53436        1.06348
       281         1        2.00000       11.10330        2.50251        4.44539
       282         1        2.00000       11.10330        2.53575        9.60025
       283         1        2.00000       11.16686       43.07062        3.62026
       284         1        2.00000       11.19000       25.02998        0.09441
       285         1        2.00000       11.19000       25.06322        5.24924
       286         1        2.00000       11.16686       43.10385        8.77509
       287         1        2.00000       11.27859        1.01501        1.85869
       288         1        2.00000       11.27867        1.04824        7.01354
       289         1        2.00000       11.34389       23.61272        7.82627
       290         1        2.00000       11.34389       23.57949        2.67144
       291         1        2.00000       11.36658       41.58034        1.03325
       292         1        2.00000       11.42836       62.63401        4.43927
       293         1        2.00000       11.36658       41.61357        6.18809
       294         1        2.00000       11.42836       62.66724        9.59411
       295         1        2.00000       11.47063       22.12101        5.26198
       296         1        2.00000       11.47063       22.08778        0.10715
       297         1        2.00000       11.56207       61.17534        7.03089
       298         1        2.00000       11.56207       61.14211        1.87604
       299         1        2.00000       11.58255       20.61645        2.70087
       300         1        2.00000       11.56462       40.12242        3.61363
       301         1        2.00000       11.56462       40.15565        8.76847
       302         1        2.00000       11.58255       20.64969        7.85571
       303         1        2.00000       11.70218       59.70271        9.62704
       304         1        2.00000       11.70218       59.66954        4.47220
       305         1        2.00000       11.71433       19.10403        0.14335
       306         1        2.00000       11.71433       19.13720        5.29818
       307         1        2.00000       11.78300       38.65401        6.20027
       308         1        2.00000       11.78300       38.62078        1.04542
       309         1        2.00000       11.88169       17.64689        7.89199
       310         1        2.00000       11.88161       17.61366        2.73714
       311         1        2.00000       11.87523       58.15312        1.91040
       312         1        2.00000       11.87523       58.18635        7.06524
       313         1        2.00000       12.01341       37.18796        8.77020
       314         1        2.00000       12.07668       16.13470        5.31032
       315         1        2.00000       12.07668       16.10153        0.15550
       316         1        2.00000       12.01341       37.15473        3.61536
       317         1        2.00000       12.07246       56.68097        4.48333
       318         1        2.00000       12.07246       56.71420        9.63818
       319         1        2.00000       12.25863       35.66250        0.99995
       320         1        2.00000       12.29043       14.66840        7.85314
       321         1        2.00000       12.29035       14.63517        2.69828
       322         1        2.00000       12.28580       55.18865        1.87420
       323         1        2.00000       12.25863       35.69573        6.15479
       324         1        2.00000       12.28580       55.22188        7.02903
       325         1        2.00000       12.47428       13.18222        5.25538
       326         1        2.00000       12.47428       13.14905        0.10056
       327         1        2.00000       12.47069       34.24768        8.71017
       328         1        2.00000       12.47014       53.77556        9.58813
       329         1        2.00000       12.47014       53.74233        4.43329
       330         1        2.00000       12.47069       34.21445        3.55534
       331         1        2.00000       12.61416       11.70255        2.68143
       332         1        2.00000       12.61416       11.73585        7.83628
       333         1        2.00000       12.61194       52.26885        1.85964
       334         1        2.00000       12.61194       52.30208        7.01448
       335         1        2.00000       12.63957       32.73427        0.97985
       336         1        2.00000       12.63957       32.76750        6.13471
       337         1        2.00000       12.71895       10.24391        5.27688
       338         1        2.00000       12.71895       10.21068        0.12204
       339         1        2.00000       12.72026       50.84918        9.60965
       340         1        2.00000       12.78393       31.30495        8.72966
       341         1        2.00000       12.72026       50.81595        4.45481
       342         1        2.00000       12.78393       31.27172        3.57481
       343         1        2.00000       12.80924        8.74019        2.71815
       344         1        2.00000       12.81535       49.35043        7.04978
       345         1        2.00000       12.80924        8.77342        7.87301
       346         1        2.00000       12.81535       49.31720        1.89494
       347         1        2.00000       12.91587        7.26267        5.31909
       348         1        2.00000       12.91587        7.22944        0.16425
       349         1        2.00000       12.95682       29.78791        6.16999
       350         1        2.00000       12.93047       47.87681        9.64980
       351         1        2.00000       12.95682       29.75468        1.01514
       352         1        2.00000       12.93055       47.84358        4.49496
       353         1        2.00000       13.07890        5.76863        7.92092
       354         1        2.00000       13.07882        5.73533        2.76606
       355         1        2.00000       13.10888       46.35225        7.09664
       356         1        2.00000       13.18923       28.30153        8.75706
       357         1        2.00000       13.10888       46.31902        1.94180
       358         1        2.00000       13.18923       28.26830        3.60221
       359         1        2.00000       13.29368        4.24213        5.35226
       360         1        2.00000       13.29368        4.20890        0.19742
       361         1        2.00000       13.33304       44.82946        4.52449
       362         1        2.00000       13.33312       44.86269        9.67933
       363         1        2.00000       13.47787       26.76036        0.94733
       364         1        2.00000       13.47787       26.79360        6.10217
       365         1        2.00000       13.55132        2.77338        7.86631
       366         1        2.00000       13.55132        2.74015        2.71147
       367         1        2.00000       13.59373       43.33440        1.89078
       368         1        2.00000       13.59373       43.36769        7.04562
       369         1        2.00000       13.68921       25.34726        8.64869
       370         1        2.00000       13.68921       25.31403        3.49385
       371         1        2.00000       13.74447        1.29677        5.26676
       372         1        2.00000       13.74447        1.26354        0.11191
       373         1        2.00000       13.80146       41.89135        4.44982
       374         1        2.00000       13.83630       23.84079        0.92936
       375         1        2.00000       13.83630       23.87396        6.08419
       376         1        2.00000       13.88840       62.90286        2.70541
       377         1        2.00000       13.80146       41.92459        9.60466
       378         1        2.00000       13.88840       62.93610        7.86026
       379         1        2.00000       13.91841       22.37800        3.52638
       380         1        2.00000       13.91841       22.41123        8.68123
       381         1        2.00000       13.97210       40.42892        1.88723
       382         1        2.00000       13.98004       61.40818        0.14983
       383         1        2.00000       13.99652       20.91014        6.12861
       384         1        2.00000       13.99652       20.87691        0.97378
       385         1        2.00000       13.98004       61.44141        5.30467
       386         1        2.00000       13.97210       40.46215        7.04206
       387         1        2.00000       14.06881       59.98052        7.90275
       388         1        2.00000       14.07808       19.40714        3.57440
       389         1        2.00000       14.06881       59.94729        2.74790
       390         1        2.00000       14.07808       19.44043        8.72923
       391         1        2.00000       14.13753       38.95288        4.49287
       392         1        2.00000       14.20754       17.87987        1.03177
       393         1        2.00000       14.13753       38.98611        9.64771
       394         1        2.00000       14.20754       17.91310        6.18661
       395         1        2.00000       14.20380       58.42676        0.20437
       396         1        2.00000       14.20380       58.46000        5.35921
       397         1        2.00000       14.44836       16.39724        3.63427
       398         1        2.00000       14.45063       56.94868        2.80589
       399         1        2.00000       14.44836       16.43054        8.78912
       400         1        2.00000       14.40030       37.48663        7.09215
       401         1        2.00000       14.40030       37.45346        1.93730
       402         1        2.00000       14.45063       56.98191        7.96074
       403         1        2.00000       14.74150       35.98740        9.55419
       404         1        2.00000       14.76264       14.88906        6.09741
       405         1        2.00000       14.76264       14.85583        0.94256
       406         1        2.00000       14.75810       55.45322        5.27610
       407         1        2.00000       14.75810       55.41998        0.12125
       408         1        2.00000       14.74150       35.95417        4.39936
       409         1        2.00000       14.98447       13.41528        3.48742
       410         1        2.00000       14.98447       13.44858        8.64227
       411         1        2.00000       14.98041       53.98721        2.66815
       412         1        2.00000       14.98160       34.52075        6.94391
       413         1        2.00000       14.98041       54.02044        7.82299
       414         1        2.00000       14.98160       34.48751        1.78908
       415         1        2.00000       15.10448       11.97247        6.09150
       416         1        2.00000       15.10448       11.93924        0.93666
       417         1        2.00000       15.11563       33.04326        4.39515
       418         1        2.00000       15.11563       33.07649        9.55000
       419         1        2.00000       15.16008       10.47710        3.53692
       420         1        2.00000       15.16027       51.06409        2.71696
       421         1        2.00000       15.10331       52.55272        5.27243
       422         1        2.00000       15.10331       52.51949        0.11758
       423         1        2.00000       15.19614       31.55125        1.84339
       424         1        2.00000       15.21576        8.98374        0.99165
       425         1        2.00000       15.16027       51.09733        7.87181
       426         1        2.00000       15.16008       10.51040        8.69179
       427         1        2.00000       15.21576        9.01698        6.14649
       428         1        2.00000       15.19614       31.58449        6.99824
       429         1        2.00000       15.21867       49.57742        0.17032
       430         1        2.00000       15.21867       49.61065        5.32516
       431         1        2.00000       15.28515       30.07313        4.44928
       432         1        2.00000       15.27584        7.52393        3.59964
       433         1        2.00000       15.27584        7.55716        8.75450
       434         1        2.00000       15.28515       30.10636        9.60411
       435         1        2.00000       15.28180       48.12307        2.77598
       436         1        2.00000       15.28180       48.15630        7.93082
       437         1        2.00000       15.35732        6.04521        6.20079
       438         1        2.00000       15.35732        6.01191        1.04594
       439         1        2.00000       15.37288       46.65095        5.37403
       440         1        2.00000       15.37288       46.61772        0.21918
       441         1        2.00000       15.48583       28.62221        7.08781
       442         1        2.00000       15.48583       28.58898        1.93296
       443         1        2.00000       15.57651        4.57433        8.84412
       444         1        2.00000       15.57651        4.54109        3.68927
       445         1        2.00000       15.61771       45.17408        8.01761
       446         1        2.00000       15.61771       45.14085        2.86276
       447         1        2.00000       16.04414       26.98502        9.41852
       448         1        2.00000       16.06968        2.90550        0.89812
       449         1        2.00000       16.04414       26.95178        4.26368
       450         1        2.00000       16.06968        2.93874        6.05296
       451         1        2.00000       16.08437       43.53663        0.09442
       452         1        2.00000       16.08437       43.56986        5.24926
       453         1        2.00000       16.30898        1.53811        3.47999
       454         1        2.00000       16.28873       25.54122        1.68532
       455         1        2.00000       16.30898        1.57140        8.63484
       456         1        2.00000       16.34577       24.09277        9.47188
       457         1        2.00000       16.28873       25.57439        6.84017
       458         1        2.00000       16.34577       24.05948        4.31705
       459         1        2.00000       16.32831       42.17935        2.68005
       460         1        2.00000       16.32831       42.21258        7.83490
       461         1        2.00000       16.37315        0.03364        0.95298
       462         1        2.00000       16.38846       22.57713        1.77744
       463         1        2.00000       16.38846       22.61030        6.93228
       464         1        2.00000       16.41284       61.69906        8.71931
       465         1        2.00000       16.37315        0.06687        6.10782
       466         1        2.00000       16.42004       40.68588        0.15655
       467         1        2.00000       16.42004       40.71911        5.31140
       468         1        2.00000       16.42115       21.11662        4.39503
       469         1        2.00000       16.41284       61.66583        3.56447
       470         1        2.00000       16.45673       39.23864        2.76843
       471         1        2.00000       16.42115       21.14985        9.54987
       472         1        2.00000       16.46644       60.17451        1.03193
       473         1        2.00000       16.45673       39.27187        7.92326
       474         1        2.00000       16.48959       58.75432        8.79861
       475         1        2.00000       16.47066       19.65807        7.01411
       476         1        2.00000       16.49189       18.16310        4.47228
       477         1        2.00000       16.46644       60.20774        6.18677
       478         1        2.00000       16.47066       19.62484        1.85927
       479         1        2.00000       16.48959       58.72109        3.64376
       480         1        2.00000       16.49189       18.19633        9.62713
       481         1        2.00000       16.67294       16.69665        1.93285
       482         1        2.00000       16.67294       16.72988        7.08769
       483         1        2.00000       16.67617       57.25799        1.10567
       484         1        2.00000       16.64740       37.78488        0.23148
       485         1        2.00000       16.67617       57.29122        6.26052
       486         1        2.00000       16.64740       37.81811        5.38633
       487         1        2.00000       17.41512       36.06641        2.46857
       488         1        2.00000       17.41321       55.54711        3.35524
       489         1        2.00000       17.41329       55.58034        8.51007
       490         1        2.00000       17.42000       14.97106        4.17039
       491         1        2.00000       17.41512       36.09964        7.62342
       492         1        2.00000       17.42000       15.00435        9.32525
       493         1        2.00000       17.60314       12.08979        4.31242
       494         1        2.00000       17.60322       12.12303        9.46726
       495         1        2.00000       17.57998       13.61022        1.65494
       496         1        2.00000       17.60396       52.68053        3.49564
       497         1        2.00000       17.57839       34.78139       10.26508
       498         1        2.00000       17.60635       33.22282        7.76951
       499         1        2.00000       17.58025       54.19302        0.83977
       500         1        2.00000       17.57998       13.64345        6.80980
       501         1        2.00000       17.64375        9.16020        4.41235
       502         1        2.00000       17.58017       54.22625        5.99461
       503         1        2.00000       17.57839       34.74816        5.11023
       504         1        2.00000       17.60635       33.18959        2.61468
       505         1        2.00000       17.64375        9.19349        9.56719
       506         1        2.00000       17.62757       10.66186        6.94471
       507         1        2.00000       17.63808       31.78305        5.24882
       508         1        2.00000       17.62757       10.62862        1.78986
       509         1        2.00000       17.62848       51.25953        6.12710
       510         1        2.00000       17.63808       31.74981        0.09397
       511         1        2.00000       17.62848       51.22629        0.97226
       512         1        2.00000       17.60396       52.71376        8.65049
       513         1        2.00000       17.66258        7.73256        7.03196
       514         1        2.00000       17.66549       48.31325        1.05694
       515         1        2.00000       17.67164       30.24434        2.71368
       516         1        2.00000       17.66258        7.69932        1.87712
       517         1        2.00000       17.66443       28.91498        5.33441
       518         1        2.00000       17.64514       49.76694        3.59309
       519         1        2.00000       17.68557        4.88381        7.10100
       520         1        2.00000       17.64514       49.80017        8.74793
       521         1        2.00000       17.69454        6.25500        9.63736
       522         1        2.00000       17.66443       28.88181        0.17956
       523         1        2.00000       17.69889       46.84860        3.65982
       524         1        2.00000       17.69454        6.22177        4.48250
       525         1        2.00000       17.67156       30.27758        7.86853
       526         1        2.00000       17.69889       46.88184        8.81466
       527         1        2.00000       17.68557        4.85051        1.94617
       528         1        2.00000       17.69441       45.48133        1.12410
       529         1        2.00000       17.66549       48.34648        6.21178
       530         1        2.00000       17.69441       45.51456        6.27894
       531         1        2.00000       18.91002        3.13069        4.10057
       532         1        2.00000       18.91019       18.24885        7.89151
       533         1        2.00000       18.91027       27.12520        2.28273
       534         1        2.00000       18.91052       42.31452        0.87129
       535         1        2.00000       18.91019       18.21561        2.73667
       536         1        2.00000       18.91037       57.56251        9.54025
       537         1        2.00000       18.91027       27.15843        7.43757
       538         1        2.00000       18.91010        1.67089        1.65350
       539         1        2.00000       18.91052       39.34335        6.17537
       540         1        2.00000       18.91013       60.36902        9.59123
       541         1        2.00000       18.91060       38.09685        8.65801
       542         1        2.00000       18.91002        0.21880        9.48025
       543         1        2.00000       18.91002        0.18556        4.32541
       544         1        2.00000       18.91036       43.82727        8.46968
       545         1        2.00000       18.91037       57.52928        4.38541
       546         1        2.00000       18.91027       25.71531        4.99399
       547         1        2.00000       18.91019       19.77360        5.26971
       548         1        2.00000       18.91013       58.80911        7.06326
       549         1        2.00000       18.91019       22.70481        5.18528
       550         1        2.00000       18.91035       16.92576        0.05881
       551         1        2.00000       18.91052       40.88313        3.51703
       552         1        2.00000       18.91052       40.91637        8.67187
       553         1        2.00000       18.91019       22.67158        0.03043
       554         1        2.00000       18.91013       60.33579        4.43638
       555         1        2.00000       18.91005       61.78059        6.98431
       556         1        2.00000       18.91052       39.31012        1.02052
       557         1        2.00000       18.91060       38.06362        3.50318
       558         1        2.00000       18.91019       21.19306        2.66340
       559         1        2.00000       18.91002        3.16392        9.25542
       560         1        2.00000       18.91027       25.74854       10.14884
       561         1        2.00000       18.91035       16.95899        5.21364
       562         1        2.00000       18.91052       42.34775        6.02614
       563         1        2.00000       18.91019       24.19576        7.68019
       564         1        2.00000       18.91013       58.77588        1.90842
       565         1        2.00000       18.91036       43.79403        3.31483
       566         1        2.00000       18.91005       61.74730        1.82946
       567         1        2.00000       18.91019       21.22630        7.81825
       568         1        2.00000       18.91010        1.70412        6.80834
       569         1        2.00000       18.91019       24.16253        2.52535
       570         1        2.00000       18.91027       19.74037        0.11487
       571         1        2.00000       20.12566        6.25569        9.63726
       572         1        2.00000       20.12688       45.48196        1.12419
       573         1        2.00000       20.14923       30.24510        2.71371
       574         1        2.00000       20.13495        4.88444        7.10099
       575         1        2.00000       20.13495        4.85121        1.94615
       576         1        2.00000       20.12566        6.22246        4.48241
       577         1        2.00000       20.12208       46.84924        3.65982
       578         1        2.00000       20.17629        9.16095        4.41211
       579         1        2.00000       20.12208       46.88247        8.81466
       580         1        2.00000       20.15668       28.91574        5.33454
       581         1        2.00000       20.17629        9.19418        9.56696
       582         1        2.00000       20.14923       30.27833        7.86855
       583         1        2.00000       20.15541       48.31394        1.05686
       584         1        2.00000       20.19240       10.62951        1.78952
       585         1        2.00000       20.15762        7.73331        7.03180
       586         1        2.00000       20.12688       45.51519        6.27903
       587         1        2.00000       20.18280       31.78393        5.24872
       588         1        2.00000       20.15754        7.70008        1.87696
       589         1        2.00000       20.15668       28.88250        0.17971
       590         1        2.00000       20.19240       10.66274        6.94437
       591         1        2.00000       20.21428       33.19034        2.61441
       592         1        2.00000       20.17560       49.80086        8.74776
       593         1        2.00000       20.21667       12.09061        4.31192
       594         1        2.00000       20.19218       51.26034        6.12682
       595         1        2.00000       20.21654       52.68128        3.49523
       596         1        2.00000       20.21428       33.22358        7.76926
       597         1        2.00000       20.21667       12.12378        9.46678
       598         1        2.00000       20.17560       49.76763        3.59292
       599         1        2.00000       20.15541       48.34717        6.21170
       600         1        2.00000       20.18280       31.75070        0.09387
       601         1        2.00000       20.24025       54.19384        0.83925
       602         1        2.00000       20.19218       51.22711        0.97198
       603         1        2.00000       20.23998       13.61116        1.65433
       604         1        2.00000       20.24232       34.78233       10.26465
       605         1        2.00000       20.21654       52.71452        8.65007
       606         1        2.00000       20.23998       13.64439        6.80917
       607         1        2.00000       20.24025       54.22707        5.99409
       608         1        2.00000       20.24232       34.74910        5.10981
       609         1        2.00000       20.40551       36.06685        2.46799
       610         1        2.00000       20.39989       14.97149        4.16963
       611         1        2.00000       20.40721       55.54767        3.35464
       612         1        2.00000       20.40721       55.58091        8.50948
       613         1        2.00000       20.39989       15.00466        9.32447
       614         1        2.00000       20.40551       36.10008        7.62285
       615         1        2.00000       21.14791       16.73102        7.08772
       616         1        2.00000       21.14465       57.29230        6.26035
       617         1        2.00000       21.17404       37.78595        0.23157
       618         1        2.00000       21.14465       57.25906        1.10551
       619         1        2.00000       21.14791       16.69779        1.93287
       620         1        2.00000       21.17404       37.81919        5.38641
       621         1        2.00000       21.32865       18.16411        4.47233
       622         1        2.00000       21.33084       58.72203        3.64358
       623         1        2.00000       21.35383       60.20875        6.18655
       624         1        2.00000       21.32865       18.19734        9.62718
       625         1        2.00000       21.36431       39.27282        7.92332
       626         1        2.00000       21.33084       58.75527        8.79842
       627         1        2.00000       21.35383       60.17552        1.03170
       628         1        2.00000       21.36431       39.23958        2.76848
       629         1        2.00000       21.34980       19.62591        1.85928
       630         1        2.00000       21.34980       19.65915        7.01412
       631         1        2.00000       21.40092       40.68682        0.15652
       632         1        2.00000       21.39923       21.11763        4.39498
       633         1        2.00000       21.40727       61.70001        8.71903
       634         1        2.00000       21.40092       40.72006        5.31137
       635         1        2.00000       21.44688        0.03452        0.95262
       636         1        2.00000       21.40727       61.66677        3.56417
       637         1        2.00000       21.39923       21.15086        9.54982
       638         1        2.00000       21.43192       22.61131        6.93218
       639         1        2.00000       21.44688        0.06776        6.10746
       640         1        2.00000       21.43192       22.57808        1.77734
       641         1        2.00000       21.49265       42.18035        2.67989
       642         1        2.00000       21.51105        1.53905        3.47954
       643         1        2.00000       21.47462       24.06049        4.31686
       644         1        2.00000       21.47462       24.09372        9.47171
       645         1        2.00000       21.49265       42.21359        7.83473
       646         1        2.00000       21.53166       25.54223        1.68500
       647         1        2.00000       21.53166       25.57546        6.83985
       648         1        2.00000       21.51105        1.57228        8.63438
       649         1        2.00000       21.73652       43.53751        0.09419
       650         1        2.00000       21.75027        2.93955        6.05246
       651         1        2.00000       21.75027        2.90632        0.89761
       652         1        2.00000       21.73652       43.57074        5.24903
       653         1        2.00000       21.77625       26.95266        4.26326
       654         1        2.00000       21.77625       26.98590        9.41811
       655         1        2.00000       22.20374       45.17547        8.01774
       656         1        2.00000       22.24409        4.54248        3.68924
       657         1        2.00000       22.20374       45.14224        2.86290
       658         1        2.00000       22.24409        4.57565        8.84407
       659         1        2.00000       22.33552       28.59050        1.93319
       660         1        2.00000       22.33552       28.62373        7.08802
       661         1        2.00000       22.46296        6.01311        1.04585
       662         1        2.00000       22.44817       46.61892        0.21921
       663         1        2.00000       22.44817       46.65215        5.37406
       664         1        2.00000       22.46296        6.04634        6.20069
       665         1        2.00000       22.53580       30.07446        4.44942
       666         1        2.00000       22.54428        7.52519        3.59951
       667         1        2.00000       22.53910       48.12427        2.77593
       668         1        2.00000       22.53910       48.15750        7.93078
       669         1        2.00000       22.53580       30.10769        9.60427
       670         1        2.00000       22.54428        7.55842        8.75436
       671         1        2.00000       22.60428        9.01817        6.14631
       672         1        2.00000       22.60215       49.57861        0.17018
       673         1        2.00000       22.62473       31.55258        1.84348
       674         1        2.00000       22.60428        8.98494        0.99147
       675         1        2.00000       22.65988       10.47830        3.53672
       676         1        2.00000       22.60215       49.61185        5.32503
       677         1        2.00000       22.65996       10.51153        8.69155
       678         1        2.00000       22.62473       31.58581        6.99832
       679         1        2.00000       22.66039       51.09852        7.87160
       680         1        2.00000       22.71727       52.55392        5.27216
       681         1        2.00000       22.66039       51.06529        2.71676
       682         1        2.00000       22.71548       11.97367        6.09123
       683         1        2.00000       22.70516       33.07776        9.54999
       684         1        2.00000       22.71548       11.94044        0.93640
       685         1        2.00000       22.70516       33.04452        4.39514
       686         1        2.00000       22.71727       52.52069        0.11731
       687         1        2.00000       22.83557       13.41648        3.48716
       688         1        2.00000       22.84017       53.98841        2.66783
       689         1        2.00000       22.83557       13.44971        8.64200
       690         1        2.00000       22.84017       54.02164        7.82267
       691         1        2.00000       22.83919       34.52194        6.94386
       692         1        2.00000       22.83919       34.48871        1.78902
       693         1        2.00000       23.07945       35.98860        9.55418
       694         1        2.00000       23.06248       55.42118        0.12094
       695         1        2.00000       23.05765       14.85703        0.94238
       696         1        2.00000       23.05765       14.89026        6.09722
       697         1        2.00000       23.06248       55.45441        5.27579
       698         1        2.00000       23.07945       35.95537        4.39934
       699         1        2.00000       23.37004       56.98329        7.96055
       700         1        2.00000       23.37004       56.95006        2.80571
       701         1        2.00000       23.37242       16.39876        3.63442
       702         1        2.00000       23.37242       16.43199        8.78927
       703         1        2.00000       23.42106       37.45498        1.93755
       704         1        2.00000       23.42106       37.48821        7.09239
       705         1        2.00000       23.61679       58.42821        0.20410
       706         1        2.00000       23.61308       17.91455        6.18668
       707         1        2.00000       23.61679       58.46144        5.35894
       708         1        2.00000       23.61308       17.88132        1.03184
       709         1        2.00000       23.68375       38.95433        4.49302
       710         1        2.00000       23.68375       38.98756        9.64787
       711         1        2.00000       23.75154       59.98191        7.90244
       712         1        2.00000       23.74238       19.40859        3.57446
       713         1        2.00000       23.74238       19.44182        8.72929
       714         1        2.00000       23.75154       59.94868        2.74759
       715         1        2.00000       23.84894       40.43037        1.88733
       716         1        2.00000       23.84014       61.44280        5.30433
       717         1        2.00000       23.82394       20.91159        6.12866
       718         1        2.00000       23.84014       61.40957        0.14950
       719         1        2.00000       23.82394       20.87836        0.97381
       720         1        2.00000       23.84894       40.46360        7.04218
       721         1        2.00000       23.90205       22.41269        8.68123
       722         1        2.00000       23.93180       62.90425        2.70506
       723         1        2.00000       23.90205       22.37945        3.52639
       724         1        2.00000       23.98416       23.84218        0.92935
       725         1        2.00000       23.98416       23.87541        6.08419
       726         1        2.00000       23.93180       62.93748        7.85990
       727         1        2.00000       24.01959       41.89281        4.44986
       728         1        2.00000       24.01959       41.92604        9.60470
       729         1        2.00000       24.07564        1.29809        5.26640
       730         1        2.00000       24.07564        1.26486        0.11156
       731         1        2.00000       24.13133       25.31548        3.49384
       732         1        2.00000       24.13133       25.34871        8.64868
       733         1        2.00000       24.22732       43.33591        1.89081
       734         1        2.00000       24.22732       43.36914        7.04565
       735         1        2.00000       24.26887        2.77477        7.86602
       736         1        2.00000       24.26887        2.74154        2.71118
       737         1        2.00000       24.34283       26.76188        0.94739
       738         1        2.00000       24.34283       26.79505        6.10223
       739         1        2.00000       24.48809       44.83097        4.52459
       740         1        2.00000       24.48809       44.86420        9.67943
       741         1        2.00000       24.52660        4.21041        0.19730
       742         1        2.00000       24.52660        4.24365        5.35214
       743         1        2.00000       24.63180       28.30318        8.75734
       744         1        2.00000       24.63180       28.26994        3.60249
       745         1        2.00000       24.71225       46.32059        1.94179
       746         1        2.00000       24.74146        5.73691        2.76590
       747         1        2.00000       24.71225       46.35383        7.09662
       748         1        2.00000       24.74146        5.77014        7.92075
       749         1        2.00000       24.86421       29.75632        1.01532
       750         1        2.00000       24.86421       29.78955        6.17016
       751         1        2.00000       24.89042       47.87839        9.64973
       752         1        2.00000       24.89042       47.84516        4.49489
       753         1        2.00000       24.90426        7.23101        0.16410
       754         1        2.00000       24.90426        7.26424        5.31894
       755         1        2.00000       25.00546       49.35201        7.04966
       756         1        2.00000       25.01089        8.74177        2.71801
       757         1        2.00000       25.00546       49.31871        1.89482
       758         1        2.00000       25.03694       31.27336        3.57498
       759         1        2.00000       25.01089        8.77500        7.87286
       760         1        2.00000       25.03694       31.30659        8.72982
       761         1        2.00000       25.10048       50.81746        4.45461
       762         1        2.00000       25.10110       10.24543        5.27673
       763         1        2.00000       25.10110       10.21220        0.12189
       764         1        2.00000       25.10048       50.85069        9.60945
       765         1        2.00000       25.20588       11.70413        2.68130
       766         1        2.00000       25.18138       32.73585        0.98001
       767         1        2.00000       25.18138       32.76908        6.13485
       768         1        2.00000       25.20871       52.27036        1.85938
       769         1        2.00000       25.20596       11.73736        7.83614
       770         1        2.00000       25.20871       52.30365        7.01423
       771         1        2.00000       25.35026       34.21603        3.55548
       772         1        2.00000       25.35044       53.74390        4.43300
       773         1        2.00000       25.35026       34.24926        8.71032
       774         1        2.00000       25.34592       13.15056        0.10046
       775         1        2.00000       25.34592       13.18379        5.25530
       776         1        2.00000       25.35044       53.77714        9.58784
       777         1        2.00000       25.52994       14.63675        2.69828
       778         1        2.00000       25.53478       55.22346        7.02872
       779         1        2.00000       25.53478       55.19022        1.87388
       780         1        2.00000       25.56248       35.69731        6.15499
       781         1        2.00000       25.56248       35.66407        1.00014
       782         1        2.00000       25.52994       14.66998        7.85312
       783         1        2.00000       25.74812       56.71584        9.63786
       784         1        2.00000       25.74812       56.68260        4.48301
       785         1        2.00000       25.80771       37.18960        8.77047
       786         1        2.00000       25.74377       16.13640        5.31045
       787         1        2.00000       25.74377       16.10317        0.15559
       788         1        2.00000       25.80771       37.15637        3.61563
       789         1        2.00000       25.94528       58.18805        7.06486
       790         1        2.00000       25.94528       58.15482        1.91001
       791         1        2.00000       25.93884       17.61537        2.73724
       792         1        2.00000       25.93884       17.64860        7.89208
       793         1        2.00000       26.03820       38.62249        1.04564
       794         1        2.00000       26.03820       38.65572        6.20048
       795         1        2.00000       26.11824       59.70441        9.62662
       796         1        2.00000       26.11824       59.67118        4.47179
       797         1        2.00000       26.10612       19.13897        5.29827
       798         1        2.00000       26.10620       19.10574        0.14343
       799         1        2.00000       26.25651       40.12419        3.61379
       800         1        2.00000       26.25651       40.15742        8.76864
       801         1        2.00000       26.25828       61.17698        7.03045
       802         1        2.00000       26.23791       20.65145        7.85581
       803         1        2.00000       26.23791       20.61822        2.70096
       804         1        2.00000       26.25828       61.14381        1.87561
       805         1        2.00000       26.34983       22.12271        5.26210
       806         1        2.00000       26.34983       22.08948        0.10724
       807         1        2.00000       26.39191       62.63571        4.43885
       808         1        2.00000       26.45455       41.58204        1.03337
       809         1        2.00000       26.45455       41.61527        6.18821
       810         1        2.00000       26.39191       62.66894        9.59369
       811         1        2.00000       26.47657       23.61443        7.82638
       812         1        2.00000       26.47657       23.58119        2.67155
       813         1        2.00000       26.54153        1.01671        1.85831
       814         1        2.00000       26.54153        1.04994        7.01315
       815         1        2.00000       26.65419       43.07238        3.62034
       816         1        2.00000       26.65419       43.10562        8.77518
       817         1        2.00000       26.63055       25.03169        0.09455
       818         1        2.00000       26.63055       25.06492        5.24939
       819         1        2.00000       26.71690        2.50421        4.44508
       820         1        2.00000       26.71690        2.53745        9.59993
       821         1        2.00000       26.86297       44.53619        1.06353
       822         1        2.00000       26.82274       26.55032        7.84241
       823         1        2.00000       26.82274       26.51709        2.68757
       824         1        2.00000       26.86297       44.56942        6.21837
       825         1        2.00000       26.90989        4.00088        7.04419
       826         1        2.00000       26.90989        3.96771        1.88934
       827         1        2.00000       27.05708       46.07594        8.80066
       828         1        2.00000       27.03937       27.97704        0.13873
       829         1        2.00000       27.03937       28.01027        5.29357
       830         1        2.00000       27.05708       46.04271        3.64581
       831         1        2.00000       27.09103        5.50942        9.62560
       832         1        2.00000       27.09103        5.47619        4.47075
       833         1        2.00000       27.23630       47.52356        1.06116
       834         1        2.00000       27.23630       47.55679        6.21600
       835         1        2.00000       27.25838        6.95986        1.88460
       836         1        2.00000       27.24470       29.51284        7.87926
       837         1        2.00000       27.25838        6.99309        7.03944
       838         1        2.00000       27.24470       29.47961        2.72442
       839         1        2.00000       27.39148       49.06910        8.77646
       840         1        2.00000       27.40227        8.47463        4.44468
       841         1        2.00000       27.39148       49.03587        3.62162
       842         1        2.00000       27.40227        8.50786        9.59952
       843         1        2.00000       27.44042       30.95234        0.14268
       844         1        2.00000       27.44042       30.98557        5.29752
       845         1        2.00000       27.52599       50.53721        6.18299
       846         1        2.00000       27.52599       50.50398        1.02814
       847         1        2.00000       27.52909        9.94627        1.85105
       848         1        2.00000       27.52909        9.97950        7.00590
       849         1        2.00000       27.62452       32.44976        2.71264
       850         1        2.00000       27.65903       11.44222        4.41753
       851         1        2.00000       27.62452       32.48299        7.86749
       852         1        2.00000       27.66050       51.99583        3.59459
       853         1        2.00000       27.65903       11.47545        9.57237
       854         1        2.00000       27.66050       52.02906        8.74943
       855         1        2.00000       27.80492       12.89983        1.83790
       856         1        2.00000       27.81030       33.93898        5.29116
       857         1        2.00000       27.80919       53.44895        1.01436
       858         1        2.00000       27.81030       33.90575        0.13631
       859         1        2.00000       27.80492       12.93306        6.99274
       860         1        2.00000       27.80919       53.48219        6.16919
       861         1        2.00000       27.97743       54.93550        3.59910
       862         1        2.00000       27.97743       54.96873        8.75393
       863         1        2.00000       28.01291       35.42625        7.88095
       864         1        2.00000       28.01291       35.39302        2.72611
       865         1        2.00000       27.97172       14.39142        4.42384
       866         1        2.00000       27.97172       14.42466        9.57868
       867         1        2.00000       28.15624       56.42807        6.18820
       868         1        2.00000       28.15624       56.39477        1.03337
       869         1        2.00000       28.14949       15.85600        1.85955
       870         1        2.00000       28.22753       36.85043        0.16608
       871         1        2.00000       28.14949       15.88923        7.01439
       872         1        2.00000       28.22753       36.88367        5.32092
       873         1        2.00000       28.33346       57.92727        8.76996
       874         1        2.00000       28.32414       17.36082        4.44177
       875         1        2.00000       28.33346       57.89404        3.61512
       876         1        2.00000       28.32414       17.39405        9.59661
       877         1        2.00000       28.44384       38.34419        2.75342
       878         1        2.00000       28.44384       38.37742        7.90826
       879         1        2.00000       28.48861       18.83733        1.85981
       880         1        2.00000       28.50193       59.39836        6.18830
       881         1        2.00000       28.50193       59.36513        1.03345
       882         1        2.00000       28.48861       18.87057        7.01466
       883         1        2.00000       28.65542       39.84150        5.33539
       884         1        2.00000       28.65542       39.80827        0.18054
       885         1        2.00000       28.66368       60.86858        3.60013
       886         1        2.00000       28.66368       60.90182        8.75497
       887         1        2.00000       28.64179       20.38026        9.58044
       888         1        2.00000       28.64179       20.34703        4.42560
       889         1        2.00000       28.78615       21.81655        1.83545
       890         1        2.00000       28.81798       62.36713        6.16830
       891         1        2.00000       28.81798       62.33390        1.01346
       892         1        2.00000       28.86195       41.30632        2.76011
       893         1        2.00000       28.78615       21.84978        6.99030
       894         1        2.00000       28.86195       41.33955        7.91495
       895         1        2.00000       28.93268       23.34487        9.56004
       896         1        2.00000       28.97473        0.79001        8.74270
       897         1        2.00000       28.97473        0.75678        3.58785
       898         1        2.00000       28.93268       23.31164        4.40520
       899         1        2.00000       29.06047       42.77060        0.18804
       900         1        2.00000       29.06047       42.80383        5.34288
       901         1        2.00000       29.09483       24.80180        6.98254
       902         1        2.00000       29.09483       24.76856        1.82769
       903         1        2.00000       29.13968        2.25156        6.16882
       904         1        2.00000       29.13968        2.21833        1.01398
       905         1        2.00000       29.25419       44.27046        2.77368
       906         1        2.00000       29.25419       44.30369        7.92852
       907         1        2.00000       29.31104        3.75047        8.75350
       908         1        2.00000       29.27477       26.29100        9.56823
       909         1        2.00000       29.31104        3.71724        3.59866
       910         1        2.00000       29.27477       26.25776        4.41339
       911         1        2.00000       29.43957       45.74033        0.19964
       912         1        2.00000       29.43957       45.77356        5.35448
       913         1        2.00000       29.46808       27.75059        7.00358
       914         1        2.00000       29.47944        5.22103        6.17854
       915         1        2.00000       29.47944        5.18780        1.02370
       916         1        2.00000       29.46808       27.71736        1.84873
       917         1        2.00000       29.61486       47.27928        7.92959
       918         1        2.00000       29.61478       47.24605        2.77475
       919         1        2.00000       29.64111        6.72851        8.75280
       920         1        2.00000       29.64111        6.69528        3.59796
       921         1        2.00000       29.66348       29.24622        9.58868
       922         1        2.00000       29.66348       29.21299        4.43383
       923         1        2.00000       29.77989       48.75211        5.34367
       924         1        2.00000       29.77989       48.71882        0.18882
       925         1        2.00000       29.79509        8.20367        6.16624
       926         1        2.00000       29.79517        8.17044        1.01140
       927         1        2.00000       29.85823       30.70998        7.01454
       928         1        2.00000       29.85823       30.67674        1.85969
       929         1        2.00000       29.93644       50.25468        7.91001
       930         1        2.00000       29.93644       50.22145        2.75517
       931         1        2.00000       29.94274        9.67547        3.57771
       932         1        2.00000       29.94274        9.70870        8.73255
       933         1        2.00000       30.08785       51.68532        0.16916
       934         1        2.00000       30.05243       32.17271        4.43780
       935         1        2.00000       30.05243       32.20594        9.59265
       936         1        2.00000       30.08785       51.71855        5.32400
       937         1        2.00000       30.08807       11.17548        6.14687
       938         1        2.00000       30.08807       11.14224        0.99204
       939         1        2.00000       30.24807       33.63230        1.86341
       940         1        2.00000       30.24807       33.66553        7.01825
       941         1        2.00000       30.24271       53.17867        2.74302
       942         1        2.00000       30.24271       53.21191        7.89785
       943         1        2.00000       30.23916       12.63882        3.56648
       944         1        2.00000       30.23916       12.67205        8.72132
       945         1        2.00000       30.40462       54.63832        0.16705
       946         1        2.00000       30.40462       54.67161        5.32188
       947         1        2.00000       30.39867       14.13529        6.14621
       948         1        2.00000       30.44803       35.15675        9.60355
       949         1        2.00000       30.44803       35.12352        4.44870
       950         1        2.00000       30.39867       14.10206        0.99137
       951         1        2.00000       30.57166       56.13323        2.74812
       952         1        2.00000       30.57166       56.16646        7.90293
       953         1        2.00000       30.56402       15.60076        3.57323
       954         1        2.00000       30.65336       36.61538        7.03652
       955         1        2.00000       30.65336       36.58215        1.88167
       956         1        2.00000       30.56402       15.63399        8.72808
       957         1        2.00000       30.73958       57.63097        5.32720
       958         1        2.00000       30.73950       57.59773        0.17234
       959         1        2.00000       30.72994       17.10222        6.15271
       960         1        2.00000       30.72994       17.06899        0.99786
       961         1        2.00000       30.86006       38.07583        4.46834
       962         1        2.00000       30.86006       38.10907        9.62319
       963         1        2.00000       30.90549       59.09759        2.74782
       964         1        2.00000       30.90557       59.13082        7.90266
       965         1        2.00000       30.89281       18.57257        3.57316
       966         1        2.00000       30.89281       18.60580        8.72801
       967         1        2.00000       31.06531       39.57165        7.05279
       968         1        2.00000       31.06531       39.53842        1.89795
       969         1        2.00000       31.06876       60.59825        5.32069
       970         1        2.00000       31.06868       60.56502        0.16583
       971         1        2.00000       31.05248       20.04276        0.98992
       972         1        2.00000       31.05248       20.07599        6.14476
       973         1        2.00000       31.26679       41.06928        9.63570
       974         1        2.00000       31.26679       41.03605        4.48086
       975         1        2.00000       31.23035       62.06523        2.73798
       976         1        2.00000       31.23035       62.09846        7.89281
       977         1        2.00000       31.21062       21.54391        3.56003
       978         1        2.00000       31.21062       21.57714        8.71487
       979         1        2.00000       31.39110        0.45936        0.15756
       980         1        2.00000       31.37077       23.00774        0.97738
       981         1        2.00000       31.39110        0.49259        5.31241
       982         1        2.00000       31.46323       42.50203        1.90794
       983         1        2.00000       31.46323       42.53526        7.06278
       984         1        2.00000       31.37077       23.04091        6.13221
       985         1        2.00000       31.55317        1.99145        7.88989
       986         1        2.00000       31.53781       24.53466        8.70914
       987         1        2.00000       31.53781       24.50142        3.55430
       988         1        2.00000       31.55317        1.95822        2.73505
       989         1        2.00000       31.65310       44.03540        9.64423
       990         1        2.00000       31.65310       44.00217        4.48938
       991         1        2.00000       31.71478       25.96077        0.98098
       992         1        2.00000       31.71701        3.42524        0.15934
       993         1        2.00000       31.71693        3.45848        5.31418
       994         1        2.00000       31.71478       25.99400        6.13582
       995         1        2.00000       31.83544       45.47040        1.91366
       996         1        2.00000       31.83544       45.50363        7.06851
       997         1        2.00000       31.87980        4.96087        7.89185
       998         1        2.00000       31.87980        4.92764        2.73701
       999         1        2.00000       31.90032       27.48704        8.72002
      1000         1        2.00000       31.90032       27.45381        3.56517
      1001         1        2.00000       32.01089       47.00589        9.64450
      1002         1        2.00000       32.01089       46.97266        4.48965
      1003         1        2.00000       32.04002        6.39823        0.15725
      1004         1        2.00000       32.04002        6.43147        5.31210
      1005         1        2.00000       32.09091       28.94779        6.14882
      1006         1        2.00000       32.09091       28.91456        0.99398
      1007         1        2.00000       32.17953       48.47489        7.06248
      1008         1        2.00000       32.17953       48.44166        1.90763
      1009         1        2.00000       32.19689        7.90236        2.72960
      1010         1        2.00000       32.19689        7.93566        7.88445
      1011         1        2.00000       32.34312       49.97611        9.63347
      1012         1        2.00000       32.28414       30.40904        3.57647
      1013         1        2.00000       32.28414       30.44227        8.73131
      1014         1        2.00000       32.34312       49.94294        4.47863
      1015         1        2.00000       32.35143        9.40572        5.30053
      1016         1        2.00000       32.35143        9.37249        0.14568
      1017         1        2.00000       32.47938       31.86996        1.00347
      1018         1        2.00000       32.50359       51.40897        1.89495
      1019         1        2.00000       32.50359       51.44220        7.04978
      1020         1        2.00000       32.47938       31.90319        6.15831
      1021         1        2.00000       32.50524       10.90719        7.87202
      1022         1        2.00000       32.50524       10.87396        2.71718
      1023         1        2.00000       32.66309       52.93946        9.62318
      1024         1        2.00000       32.67686       33.36356        3.58597
      1025         1        2.00000       32.66317       52.90629        4.46832
      1026         1        2.00000       32.67686       33.39679        8.74081
      1027         1        2.00000       32.66034       12.34020        0.13632
      1028         1        2.00000       32.66034       12.37343        5.29117
      1029         1        2.00000       32.82420       54.36951        1.88942
      1030         1        2.00000       32.82428       54.40274        7.04425
      1031         1        2.00000       32.87658       34.82330        1.01524
      1032         1        2.00000       32.87658       34.85653        6.17008
      1033         1        2.00000       32.81873       13.83911        2.71294
      1034         1        2.00000       32.81873       13.87235        7.86779
      1035         1        2.00000       32.98731       55.86654        4.46663
      1036         1        2.00000       32.98723       55.89971        9.62150
      1037         1        2.00000       32.98000       15.33842        5.29078
      1038         1        2.00000       33.07783       36.31647        3.60070
      1039         1        2.00000       33.07783       36.34971        8.75554
      1040         1        2.00000       32.98000       15.30519        0.13593
      1041         1        2.00000       33.15123       57.36458        7.04364
      1042         1        2.00000       33.14271       16.83873        7.86798
      1043         1        2.00000       33.15107       57.33128        1.88872
      1044         1        2.00000       33.14271       16.80550        2.71314
      1045         1        2.00000       33.27956       37.81059        6.18613
      1046         1        2.00000       33.27956       37.77736        1.03129
      1047         1        2.00000       33.31474       58.83051        4.46449
      1048         1        2.00000       33.31466       58.86368        9.61950
      1049         1        2.00000       33.30550       18.27313        0.13379
      1050         1        2.00000       33.30550       18.30636        5.28863
      1051         1        2.00000       33.47984       39.27280        3.61585
      1052         1        2.00000       33.47984       39.30603        8.77069
      1053         1        2.00000       33.47745       60.33037        7.03940
      1054         1        2.00000       33.47729       60.29713        1.88446
      1055         1        2.00000       33.46813       19.80703        7.86255
      1056         1        2.00000       33.46813       19.77380        2.70771
      1057         1        2.00000       33.67708       40.76968        6.19918
      1058         1        2.00000       33.63944       61.79742        4.45895
      1059         1        2.00000       33.63180       21.24009        0.12619
      1060         1        2.00000       33.67708       40.73645        1.04434
      1061         1        2.00000       33.63936       61.83066        9.61379
      1062         1        2.00000       33.63180       21.27326        5.28103
      1063         1        2.00000       33.80107        0.22642        7.03392
      1064         1        2.00000       33.87007       42.23458        3.62630
      1065         1        2.00000       33.80107        0.19319        1.87907
      1066         1        2.00000       33.79828       22.73774        2.70053
      1067         1        2.00000       33.87007       42.26781        8.78114
      1068         1        2.00000       33.79828       22.77097        7.85537
      1069         1        2.00000       33.96258        1.72698        9.60994
      1070         1        2.00000       33.96250        1.69381        4.45509
      1071         1        2.00000       33.96948       24.20033        0.12249
      1072         1        2.00000       33.96948       24.23357        5.27733
      1073         1        2.00000       34.05778       43.70061        1.05185
      1074         1        2.00000       34.05778       43.73384        6.20669
      1075         1        2.00000       34.12401        3.16164        1.87699
      1076         1        2.00000       34.12401        3.19487        7.03184
      1077         1        2.00000       34.23932       45.23378        8.78514
      1078         1        2.00000       34.23932       45.20054        3.63030
      1079         1        2.00000       34.14677       25.72809        7.85697
      1080         1        2.00000       34.14677       25.69486        2.70213
      1081         1        2.00000       34.28488        4.66352        4.45330
      1082         1        2.00000       34.33031       27.15572        0.12903
      1083         1        2.00000       34.28488        4.69669        9.60814
      1084         1        2.00000       34.33031       27.18895        5.28387
      1085         1        2.00000       34.41509       46.66774        1.05187
      1086         1        2.00000       34.41509       46.70098        6.20671
      1087         1        2.00000       34.44470        6.16590        7.02852
      1088         1        2.00000       34.44470        6.13267        1.87367
      1089         1        2.00000       34.51882       28.64976        2.71162
      1090         1        2.00000       34.51882       28.68299        7.86647
      1091         1        2.00000       34.58565       48.20146        8.78122
      1092         1        2.00000       34.58565       48.16822        3.62638
      1093         1        2.00000       34.60309        7.63510        4.44766
      1094         1        2.00000       34.60309        7.66833        9.60250
      1095         1        2.00000       34.75213       49.63515        1.04484
      1096         1        2.00000       34.71101       30.14386        5.29449
      1097         1        2.00000       34.75213       49.66845        6.19967
      1098         1        2.00000       34.71101       30.11063        0.13964
      1099         1        2.00000       34.76051        9.13722        7.02093
      1100         1        2.00000       34.76051        9.10392        1.86607
      1101         1        2.00000       34.91588       51.13480        3.61784
      1102         1        2.00000       34.91588       51.16803        8.77269
      1103         1        2.00000       34.90601       31.60454        2.72272
      1104         1        2.00000       34.90601       31.63777        7.87756
      1105         1        2.00000       34.91778       10.63851        9.59426
      1106         1        2.00000       34.91778       10.60528        4.43941
      1107         1        2.00000       35.07811       52.60047        1.03663
      1108         1        2.00000       35.07811       52.63370        6.19145
      1109         1        2.00000       35.10325       33.06497        0.15142
      1110         1        2.00000       35.10325       33.09821        5.30626
      1111         1        2.00000       35.07560       12.10569        7.01358
      1112         1        2.00000       35.07568       12.07246        1.85873
      1113         1        2.00000       35.23978       54.09900        3.61128
      1114         1        2.00000       35.23978       54.13210        8.76610
      1115         1        2.00000       35.23479       13.60555        9.58886
      1116         1        2.00000       35.30201       34.59188        7.89047
      1117         1        2.00000       35.23479       13.57232        4.43402
      1118         1        2.00000       35.30201       34.55864        2.73562
      1119         1        2.00000       35.40161       55.59740        6.18664
      1120         1        2.00000       35.40161       55.56404        1.03178
      1121         1        2.00000       35.39541       15.03876        1.85513
      1122         1        2.00000       35.50142       36.05244        5.32029
      1123         1        2.00000       35.39541       15.07199        7.00997
      1124         1        2.00000       35.50142       36.01921        0.16545
      1125         1        2.00000       35.56360       57.09625        8.76232
      1126         1        2.00000       35.56368       57.06327        3.60690
      1127         1        2.00000       35.55740       16.53855        4.43095
      1128         1        2.00000       35.55740       16.57178        9.58579
      1129         1        2.00000       35.70034       37.51351        2.75013
      1130         1        2.00000       35.70034       37.54674        7.90497
      1131         1        2.00000       35.72543       58.56275        6.18244
      1132         1        2.00000       35.72551       58.52927        1.02807
      1133         1        2.00000       35.72043       18.03847        7.00616
      1134         1        2.00000       35.72043       18.00524        1.85132
      1135         1        2.00000       35.89758       39.00863        5.33426
      1136         1        2.00000       35.88702       60.06248        8.75810
      1137         1        2.00000       35.89758       38.97540        0.17941
      1138         1        2.00000       35.88718       60.02950        3.60266
      1139         1        2.00000       35.88475       19.50484        4.42597
      1140         1        2.00000       35.88475       19.53807        9.58081
      1141         1        2.00000       36.04837       61.52992        6.17828
      1142         1        2.00000       36.09193       40.47140        2.76255
      1143         1        2.00000       36.09193       40.50463        7.91740
      1144         1        2.00000       36.05098       20.97064        1.84576
      1145         1        2.00000       36.04837       61.49669        1.02336
      1146         1        2.00000       36.05106       21.00387        7.00061
      1147         1        2.00000       36.28244       41.93510        0.18952
      1148         1        2.00000       36.20947       63.03079        8.75363
      1149         1        2.00000       36.28244       41.96833        5.34437
      1150         1        2.00000       36.20947       62.99762        3.59881
      1151         1        2.00000       36.22042       22.50190        9.57606
      1152         1        2.00000       36.22042       22.46867        4.42121
      1153         1        2.00000       36.37038        1.42725        6.17441
      1154         1        2.00000       36.37038        1.39402        1.01957
      1155         1        2.00000       36.46831       43.43297        2.76975
      1156         1        2.00000       36.46831       43.46620        7.92459
      1157         1        2.00000       36.39411       23.93240        1.84337
      1158         1        2.00000       36.39411       23.96563        6.99822
      1159         1        2.00000       36.53125        2.89552        3.59540
      1160         1        2.00000       36.53125        2.92869        8.75024
      1161         1        2.00000       36.64904       44.89829        0.19336
      1162         1        2.00000       36.57260       25.42837        4.42231
      1163         1        2.00000       36.64904       44.93152        5.34820
      1164         1        2.00000       36.57260       25.46160        9.57715
      1165         1        2.00000       36.69164        4.36391        1.01625
      1166         1        2.00000       36.69164        4.39714        6.17109
      1167         1        2.00000       36.82473       46.39733        2.77011
      1168         1        2.00000       36.82473       46.43056        7.92495
      1169         1        2.00000       36.75622       26.92359        7.00305
      1170         1        2.00000       36.75622       26.89036        1.84821
      1171         1        2.00000       36.85163        5.86572        3.59149
      1172         1        2.00000       36.85163        5.89896        8.74635
      1173         1        2.00000       42.97166       36.72292        7.90745
      1174         1        2.00000       42.97166       36.68969        2.75260
      1175         1        2.00000       36.94441       28.38521        4.43024
      1176         1        2.00000       36.94441       28.41845        9.58508
      1177         1        2.00000       43.11644       59.19055        3.60766
      1178         1        2.00000       43.11636       59.22378        8.76248
      1179         1        2.00000       43.16657       38.18360        5.33564
      1180         1        2.00000       43.12522       18.69249        9.58446
      1181         1        2.00000       43.16657       38.15037        0.18080
      1182         1        2.00000       43.12522       18.65926        4.42962
      1183         1        2.00000       43.27378       60.69260        6.18089
      1184         1        2.00000       43.27386       60.65943        1.02602
      1185         1        2.00000       43.35885       39.67764        7.91848
      1186         1        2.00000       43.35885       39.64441        2.76362
      1187         1        2.00000       43.29170       20.15942        7.00309
      1188         1        2.00000       43.29170       20.12619        1.84825
      1189         1        2.00000       43.43233       62.16186        3.59999
      1190         1        2.00000       43.43225       62.19510        8.75484
      1191         1        2.00000       43.54728       41.13851        5.34617
      1192         1        2.00000       43.54728       41.10528        0.19133
      1193         1        2.00000       43.59203        0.59270        6.17519
      1194         1        2.00000       43.46234       21.65984        9.57776
      1195         1        2.00000       43.59203        0.55946        1.02034
      1196         1        2.00000       43.46234       21.62661        4.42292
      1197         1        2.00000       43.73074       42.59937        2.77300
      1198         1        2.00000       43.73074       42.63260        7.92784
      1199         1        2.00000       43.75290        2.09451        8.75146
      1200         1        2.00000       43.63819       23.09374        1.84462
      1201         1        2.00000       43.63819       23.12698        6.99946
      1202         1        2.00000       43.75290        2.06134        3.59662
      1203         1        2.00000       43.90795       44.09389        5.35256
      1204         1        2.00000       43.90795       44.06066        0.19771
      1205         1        2.00000       43.91433        3.56241        6.17331
      1206         1        2.00000       43.91441        3.52917        1.01846
      1207         1        2.00000       43.81981       24.62692        9.57802
      1208         1        2.00000       43.81981       24.59368        4.42318
      1209         1        2.00000       44.07907       45.55643        2.77442
      1210         1        2.00000       44.07907       45.58966        7.92926
      1211         1        2.00000       44.07584        5.06302        8.74925
      1212         1        2.00000       44.07584        5.02979        3.59441
      1213         1        2.00000       44.00752       26.05965        1.84881
      1214         1        2.00000       44.00752       26.09288        7.00365
      1215         1        2.00000       44.24547       47.05413        5.34866
      1216         1        2.00000       44.24547       47.02090        0.19381
      1217         1        2.00000       44.23751        6.49704        1.01445
      1218         1        2.00000       44.23751        6.53028        6.16930
      1219         1        2.00000       44.20051       27.55778        4.43084
      1220         1        2.00000       44.20051       27.59101        9.58568
      1221         1        2.00000       44.40906       48.52043        2.76704
      1222         1        2.00000       44.40906       48.55366        7.92188
      1223         1        2.00000       44.39950        7.99740        3.58883
      1224         1        2.00000       44.39950        8.03063        8.74369
      1225         1        2.00000       44.57169       50.02109        5.34085
      1226         1        2.00000       44.39791       29.02137        1.85938
      1227         1        2.00000       44.39791       29.05460        7.01423
      1228         1        2.00000       44.57169       49.98786        0.18601
      1229         1        2.00000       44.56229        9.49731        6.16362
      1230         1        2.00000       44.56229        9.46408        1.00877
      1231         1        2.00000       44.59819       30.55004        9.59883
      1232         1        2.00000       44.59819       30.51680        4.44399
      1233         1        2.00000       44.73440       51.48873        2.76138
      1234         1        2.00000       44.73440       51.52196        7.91622
      1235         1        2.00000       44.72588       10.99648        8.73954
      1236         1        2.00000       44.72588       10.96325        3.58470
      1237         1        2.00000       44.89703       52.98904        5.33848
      1238         1        2.00000       44.89703       52.95580        0.18363
      1239         1        2.00000       44.79992       32.01086        7.02944
      1240         1        2.00000       44.79992       31.97763        1.87460
      1241         1        2.00000       44.88988       12.46122        6.16185
      1242         1        2.00000       44.88988       12.42799        1.00701
      1243         1        2.00000       45.00117       33.50403        9.61492
      1244         1        2.00000       45.05830       54.45517        2.76135
      1245         1        2.00000       45.05830       54.48840        7.91619
      1246         1        2.00000       45.00117       33.47080        4.46007
      1247         1        2.00000       45.05291       13.92490        3.58447
      1248         1        2.00000       45.05291       13.95813        8.73932
      1249         1        2.00000       45.21660       55.95409        5.33785
      1250         1        2.00000       45.21660       55.92079        0.18300
      1251         1        2.00000       45.20089       34.93054        1.88934
      1252         1        2.00000       45.20089       34.96378        7.04419
      1253         1        2.00000       45.21410       15.38812        1.00577
      1254         1        2.00000       45.21410       15.42142        6.16062
      1255         1        2.00000       45.37162       57.45356        7.91174
      1256         1        2.00000       45.37170       57.42032        2.75689
      1257         1        2.00000       45.37368       16.88538        3.57935
      1258         1        2.00000       45.37368       16.91861        8.73419
      1259         1        2.00000       45.39829       36.45737        9.62668
      1260         1        2.00000       45.39829       36.42414        4.47184
      1261         1        2.00000       45.52552       58.88856        0.17347
      1262         1        2.00000       45.52552       58.92180        5.32833
      1263         1        2.00000       45.59345       37.88507        1.89881
      1264         1        2.00000       45.53423       18.35141        0.99584
      1265         1        2.00000       45.59345       37.91830        7.05365
      1266         1        2.00000       45.53423       18.38464        6.15069
      1267         1        2.00000       45.68006       60.39192        2.74436
      1268         1        2.00000       45.68006       60.42515        7.89920
      1269         1        2.00000       45.69782       19.88586        8.72184
      1270         1        2.00000       45.83693       61.89605        5.31667
      1271         1        2.00000       45.78668       39.41271        9.63611
      1272         1        2.00000       45.69782       19.85263        3.56700
      1273         1        2.00000       45.83693       61.86282        0.16182
      1274         1        2.00000       45.78668       39.37948        4.48127
      1275         1        2.00000       45.86662       21.35480        6.13996
      1276         1        2.00000       45.86662       21.32157        0.98512
      1277         1        2.00000       45.97719       40.84029        1.91002
      1278         1        2.00000       45.97719       40.87352        7.06487
      1279         1        2.00000       45.99711        0.32833        7.89172
      1280         1        2.00000       45.99711        0.29510        2.73688
      1281         1        2.00000       46.04207       22.82383        3.56122
      1282         1        2.00000       46.04207       22.85706        8.71607
      1283         1        2.00000       46.16273       42.33327        4.49416
      1284         1        2.00000       46.16273       42.36650        9.64900
      1285         1        2.00000       46.15990        1.79749        5.31452
      1286         1        2.00000       46.15990        1.76426        0.15968
      1287         1        2.00000       46.22449       24.29199        0.98561
      1288         1        2.00000       46.33962       43.79268        1.92076
      1289         1        2.00000       46.32374        3.29775        7.89361
      1290         1        2.00000       46.33962       43.82591        7.07560
      1291         1        2.00000       46.22449       24.32522        6.14045
      1292         1        2.00000       46.32374        3.26452        2.73877
      1293         1        2.00000       46.41436       25.79214        3.56713
      1294         1        2.00000       46.48581        4.73015        0.16138
      1295         1        2.00000       46.50658       45.31959        9.65244
      1296         1        2.00000       46.48573        4.76338        5.31622
      1297         1        2.00000       46.41436       25.82537        8.72197
      1298         1        2.00000       46.50658       45.28636        4.49759
      1299         1        2.00000       46.66673       46.75019        1.91486
      1300         1        2.00000       46.66673       46.78342        7.06970
      1301         1        2.00000       46.61088       27.25805        0.99428
      1302         1        2.00000       46.64660        6.26228        7.89062
      1303         1        2.00000       46.61088       27.29128        6.14912
      1304         1        2.00000       46.64660        6.22905        2.73578
      1305         1        2.00000       46.80818        7.69603        0.15307
      1306         1        2.00000       46.82479       48.25134        4.48489
      1307         1        2.00000       46.80818        7.72926        5.30791
      1308         1        2.00000       46.82479       48.28457        9.63973
      1309         1        2.00000       46.81244       28.78892        8.73209
      1310         1        2.00000       46.81244       28.75568        3.57724
      1311         1        2.00000       46.97146        9.19669        2.72596
      1312         1        2.00000       46.98438       49.75470        7.05640
      1313         1        2.00000       46.98438       49.72147        1.90156
      1314         1        2.00000       46.97146        9.22992        7.88081
      1315         1        2.00000       47.01761       30.25144        6.16175
      1316         1        2.00000       47.14717       51.22505        4.47676
      1317         1        2.00000       47.01761       30.21820        1.00691
      1318         1        2.00000       47.14717       51.25828        9.63161
      1319         1        2.00000       47.13745       10.69649        5.30152
      1320         1        2.00000       47.13745       10.66325        0.14668
      1321         1        2.00000       47.22431       31.71189        3.59360
      1322         1        2.00000       47.31309       52.69334        1.90130
      1323         1        2.00000       47.22431       31.74512        8.74844
      1324         1        2.00000       47.31309       52.72657        7.05615
      1325         1        2.00000       47.30545       12.19422        7.88072
      1326         1        2.00000       47.30545       12.16099        2.72588
      1327         1        2.00000       47.47836       54.19197        4.48307
      1328         1        2.00000       47.47836       54.22520        9.63791
      1329         1        2.00000       47.42964       33.17046        1.02658
      1330         1        2.00000       47.47257       13.62261        0.15222
      1331         1        2.00000       47.42964       33.20369        6.18142
      1332         1        2.00000       47.47257       13.65584        5.30707
      1333         1        2.00000       47.63779       55.65522        1.90786
      1334         1        2.00000       47.63779       55.68845        7.06270
      1335         1        2.00000       47.62960       34.66167        3.61186
      1336         1        2.00000       47.62960       34.69491        8.76671
      1337         1        2.00000       47.63448       15.11549        2.73124
      1338         1        2.00000       47.63448       15.14872        7.88609
      1339         1        2.00000       47.78880       57.18502        9.63707
      1340         1        2.00000       47.78880       57.15179        4.48223
      1341         1        2.00000       47.78942       16.57560        0.15039
      1342         1        2.00000       47.82524       36.15450        6.19231
      1343         1        2.00000       47.82524       36.12127        1.03746
      1344         1        2.00000       47.78942       16.60884        5.30523
      1345         1        2.00000       47.93413       58.65179        7.05133
      1346         1        2.00000       47.93413       58.61856        1.89648
      1347         1        2.00000       48.01944       37.65040        8.77040
      1348         1        2.00000       47.94091       18.07271        2.71936
      1349         1        2.00000       48.01944       37.61717        3.61556
      1350         1        2.00000       48.08178       60.12366        4.46275
      1351         1        2.00000       47.94091       18.10594        7.87420
      1352         1        2.00000       48.08178       60.15689        9.61760
      1353         1        2.00000       48.09745       19.57522        5.28583
      1354         1        2.00000       48.09745       19.54199        0.13098
      1355         1        2.00000       48.21411       39.08093        1.04139
      1356         1        2.00000       48.23584       61.59875        1.87617
      1357         1        2.00000       48.23576       61.63198        7.03101
      1358         1        2.00000       48.21411       39.11416        6.19625
      1359         1        2.00000       48.39739        0.03468        4.45040
      1360         1        2.00000       48.26265       21.04805        2.70003
      1361         1        2.00000       48.26265       21.08128        7.85488
      1362         1        2.00000       48.40951       40.60979        8.78130
      1363         1        2.00000       48.39747        0.06791        9.60524
      1364         1        2.00000       48.40951       40.57656        3.62645
      1365         1        2.00000       48.43794       22.55370        5.27525
      1366         1        2.00000       48.43794       22.52047        0.12041
      1367         1        2.00000       48.56579        1.50525        1.87541
      1368         1        2.00000       48.60274       42.03608        1.06172
      1369         1        2.00000       48.56579        1.53848        7.03027
      1370         1        2.00000       48.60274       42.06932        6.21657
      1371         1        2.00000       48.62340       24.05681        7.85614
      1372         1        2.00000       48.62340       24.02358        2.70129
      1373         1        2.00000       48.73715        3.03739        9.61491
      1374         1        2.00000       48.73715        3.00415        4.46007
      1375         1        2.00000       48.78260       43.55858        8.80218
      1376         1        2.00000       48.78260       43.52535        3.64734
      1377         1        2.00000       48.81720       25.49008        0.13215
      1378         1        2.00000       48.81720       25.52331        5.28699
      1379         1        2.00000       48.90210        4.49894        7.04101
      1380         1        2.00000       48.90210        4.46570        1.88617
      1381         1        2.00000       48.94467       45.01544        6.22461
      1382         1        2.00000       48.94467       44.98221        1.06976
      1383         1        2.00000       49.05897        5.99336        9.61539
      1384         1        2.00000       49.01572       27.02089        7.86984
      1385         1        2.00000       49.01572       26.98765        2.71499
      1386         1        2.00000       49.05897        5.96013        4.46055
      1387         1        2.00000       49.09112       46.51059        8.79428
      1388         1        2.00000       49.09112       46.47736        3.63943
      1389         1        2.00000       49.21326        7.42538        1.87388
      1390         1        2.00000       49.23540       47.98011        6.20407
      1391         1        2.00000       49.21326        7.45862        7.02872
      1392         1        2.00000       49.23540       47.94688        1.04923
      1393         1        2.00000       49.22233       28.45235        0.13977
      1394         1        2.00000       49.22233       28.48558        5.29461
      1395         1        2.00000       49.38866       49.48981        8.76980
      1396         1        2.00000       49.37501        8.92884        4.44060
      1397         1        2.00000       49.38866       49.45658        3.61496
      1398         1        2.00000       49.37501        8.96207        9.59544
      1399         1        2.00000       49.43383       29.94973        2.72179
      1400         1        2.00000       49.43383       29.98296        7.87663
      1401         1        2.00000       49.55305       50.93309        1.03296
      1402         1        2.00000       49.55305       50.96632        6.18780
      1403         1        2.00000       49.54357       10.39993        1.85900
      1404         1        2.00000       49.54357       10.43316        7.01384
      1405         1        2.00000       49.65022       31.44342        5.30916
      1406         1        2.00000       49.65022       31.41018        0.15432
      1407         1        2.00000       49.72087       11.93237        9.59568
      1408         1        2.00000       49.72770       52.43784        3.61511
      1409         1        2.00000       49.72770       52.47108        8.76996
      1410         1        2.00000       49.72087       11.89914        4.44084
      1411         1        2.00000       49.90531       53.90236        1.05073
      1412         1        2.00000       49.90531       53.93559        6.20558
      1413         1        2.00000       49.86476       32.90077        2.74913
      1414         1        2.00000       49.86476       32.93400        7.90397
      1415         1        2.00000       49.89976       13.39164        7.03002
      1416         1        2.00000       49.89976       13.35841        1.87518
      1417         1        2.00000       50.07203       55.39396        3.63657
      1418         1        2.00000       50.07203       55.42719        8.79141
      1419         1        2.00000       50.06800       14.87819        9.61486
      1420         1        2.00000       50.06729       34.35481        0.18406
      1421         1        2.00000       50.06729       34.38804        5.33890
      1422         1        2.00000       50.06800       14.84495        4.46001
      1423         1        2.00000       50.21784       56.88485        6.21171
      1424         1        2.00000       50.21784       56.85162        1.05687
      1425         1        2.00000       50.25307       35.87726        7.91741
      1426         1        2.00000       50.25307       35.84403        2.76256
      1427         1        2.00000       50.21669       16.29801        1.87988
      1428         1        2.00000       50.21669       16.33124        7.03472
      1429         1        2.00000       50.34770       58.38074        8.77812
      1430         1        2.00000       50.34770       58.34757        3.62327
      1431         1        2.00000       50.35136       17.78987        4.44643
      1432         1        2.00000       50.35136       17.82310        9.60128
      1433         1        2.00000       50.43725       37.30822        0.17768
      1434         1        2.00000       50.47460       59.85245        6.18446
      1435         1        2.00000       50.43725       37.34145        5.33252
      1436         1        2.00000       50.47460       59.81922        1.02962
      1437         1        2.00000       50.48595       19.29121        7.00792
      1438         1        2.00000       50.48595       19.25798        1.85307
      1439         1        2.00000       50.61857       61.33398        3.58968
      1440         1        2.00000       50.63289       38.81412        2.75078
      1441         1        2.00000       50.61857       61.36722        8.74452
      1442         1        2.00000       50.63289       38.84735        7.90562
      1443         1        2.00000       50.64121       20.80346        9.56847
      1444         1        2.00000       50.64121       20.77023        4.41363
      1445         1        2.00000       50.78592       62.81760        1.00352
      1446         1        2.00000       50.78592       62.85083        6.15837
      1447         1        2.00000       50.83822       40.28345        0.18159
      1448         1        2.00000       50.82051       22.28430        6.98393
      1449         1        2.00000       50.83822       40.31669        5.33644
      1450         1        2.00000       50.82051       22.25107        1.82908
      1451         1        2.00000       50.96702        1.28775        8.73977
      1452         1        2.00000       50.96702        1.25452        3.58493
      1453         1        2.00000       51.05477       41.77663        2.78750
      1454         1        2.00000       51.05477       41.80987        7.94235
      1455         1        2.00000       51.01462       23.75760        4.41145
      1456         1        2.00000       51.01462       23.79083        9.56630
      1457         1        2.00000       51.15993        2.75119        6.18398
      1458         1        2.00000       51.16001        2.71795        1.02913
      1459         1        2.00000       51.22340       25.25457        7.00951
      1460         1        2.00000       51.24680       43.22874        0.22561
      1461         1        2.00000       51.24680       43.26197        5.38045
      1462         1        2.00000       51.22340       25.22134        1.85467
      1463         1        2.00000       51.33530        4.23869        8.77072
      1464         1        2.00000       51.33530        4.20546        3.61586
      1465         1        2.00000       51.40070       44.71246        2.80338
      1466         1        2.00000       51.40070       44.74570        7.95822
      1467         1        2.00000       51.42304       26.74485        9.59652
      1468         1        2.00000       51.48496        5.69124        6.19016
      1469         1        2.00000       51.42304       26.71162        4.44168
      1470         1        2.00000       51.48496        5.65801        1.03532
      1471         1        2.00000       51.52744       46.20418        5.36763
      1472         1        2.00000       51.52744       46.17094        0.21278
      1473         1        2.00000       51.61859        7.14997        3.59858
      1474         1        2.00000       51.61859        7.18320        8.75342
      1475         1        2.00000       51.63928       47.70873        7.92872
      1476         1        2.00000       51.62116       28.20270        7.01614
      1477         1        2.00000       51.62116       28.16947        1.86130
      1478         1        2.00000       51.63928       47.67550        2.77387
      1479         1        2.00000       51.75878        8.62254        1.00243
      1480         1        2.00000       51.75878        8.65577        6.15727
      1481         1        2.00000       51.77107       49.15469        0.17652
      1482         1        2.00000       51.77107       49.18792        5.33138
      1483         1        2.00000       51.83955       29.67117        4.42952
      1484         1        2.00000       51.83955       29.70441        9.58436
      1485         1        2.00000       51.93842       50.67829        2.73755
      1486         1        2.00000       51.93842       50.71152        7.89238
      1487         1        2.00000       51.93183       10.17213        8.71911
      1488         1        2.00000       51.93183       10.13890        3.56426
      1489         1        2.00000       52.07004       31.13723        1.85959
      1490         1        2.00000       52.13342       52.19049        5.31918
      1491         1        2.00000       52.13342       52.15726        0.16434
      1492         1        2.00000       52.07004       31.17046        7.01443
      1493         1        2.00000       52.12899       11.64428        6.14619
      1494         1        2.00000       52.12899       11.61105        0.99135
      1495         1        2.00000       52.31519       32.66269        9.62987
      1496         1        2.00000       52.34716       53.65678        2.77636
      1497         1        2.00000       52.34716       53.69001        7.93119
      1498         1        2.00000       52.34233       13.13660        8.75535
      1499         1        2.00000       52.31519       32.62946        4.47502
      1500         1        2.00000       52.34233       13.10337        3.60050
      1501         1        2.00000       52.53103       55.14297        5.37406
      1502         1        2.00000       52.53103       55.10974        0.21921
      1503         1        2.00000       52.52733       34.07751        1.91964
      1504         1        2.00000       52.52667       14.54969        1.04142
      1505         1        2.00000       52.52667       14.58292        6.19627
      1506         1        2.00000       52.52733       34.11074        7.07449
      1507         1        2.00000       52.67090       56.62263        7.94798
      1508         1        2.00000       52.67090       56.58940        2.79314
      1509         1        2.00000       52.66848       16.05640        8.76996
      1510         1        2.00000       52.66848       16.02317        3.61511
      1511         1        2.00000       52.69621       35.59092        9.64996
      1512         1        2.00000       52.69621       35.55769        4.49511
      1513         1        2.00000       52.77569       58.08133        5.35251
      1514         1        2.00000       52.77569       58.04810        0.19767
      1515         1        2.00000       52.77671       17.47607        1.01999
      1516         1        2.00000       52.84057       37.02024        1.90015
      1517         1        2.00000       52.77671       17.50930        6.17483
      1518         1        2.00000       52.84057       37.05347        7.05499
      1519         1        2.00000       52.86590       59.58499        7.91122
      1520         1        2.00000       52.87188       18.97482        3.57988
      1521         1        2.00000       52.86590       59.55176        2.75638
      1522         1        2.00000       52.87188       19.00805        8.73473
      1523         1        2.00000       52.97261       61.06258        5.31028
      1524         1        2.00000       52.97261       61.02935        0.15544
      1525         1        2.00000       53.01354       38.53727        4.45981
      1526         1        2.00000       52.98701       20.44837        0.97990
      1527         1        2.00000       53.01354       38.57051        9.61465
      1528         1        2.00000       52.98701       20.48161        6.13475
      1529         1        2.00000       53.13556       62.55669        2.70848
      1530         1        2.00000       53.13556       62.58992        7.86332
      1531         1        2.00000       53.16542       21.97294        3.53310
      1532         1        2.00000       53.24587       40.02365        1.87270
      1533         1        2.00000       53.16542       22.00617        8.68794
      1534         1        2.00000       53.24587       40.05689        7.02755
      1535         1        2.00000       53.35031        1.01157        5.27715
      1536         1        2.00000       53.35039        0.97833        0.12230
      1537         1        2.00000       53.38958       23.49573        6.10526
      1538         1        2.00000       53.38958       23.46250        0.95042
      1539         1        2.00000       53.53460       41.56482        9.68244
      1540         1        2.00000       53.53460       41.53159        4.52759
      1541         1        2.00000       53.60796        2.48038        2.76311
      1542         1        2.00000       53.60796        2.51361        7.91795
      1543         1        2.00000       53.65027       24.99073        8.73900
      1544         1        2.00000       53.65027       24.95750        3.58415
      1545         1        2.00000       53.74594       42.97787        1.98105
      1546         1        2.00000       53.74594       43.01110        7.13589
      1547         1        2.00000       53.80111        3.95699        5.36268
      1548         1        2.00000       53.80111        3.92376        0.20783
      1549         1        2.00000       53.85800       26.43383        6.17996
      1550         1        2.00000       53.89302       44.48439        9.70034
      1551         1        2.00000       53.89302       44.45116        4.54550
      1552         1        2.00000       53.94507        5.42238        7.92404
      1553         1        2.00000       53.85800       26.40060        1.02512
      1554         1        2.00000       53.94507        5.38915        2.76919
      1555         1        2.00000       53.97514       45.94718        7.10328
      1556         1        2.00000       53.97514       45.91395        1.94844
      1557         1        2.00000       54.02865       27.89627        8.74256
      1558         1        2.00000       54.03664        6.85060        0.16994
      1559         1        2.00000       54.05325       47.41505        4.50101
      1560         1        2.00000       54.05325       47.44828        9.65586
      1561         1        2.00000       54.03664        6.88383        5.32479
      1562         1        2.00000       54.02865       27.86304        3.58772
      1563         1        2.00000       54.12541        8.34473        2.72674
      1564         1        2.00000       54.13481       48.91805        7.05521
      1565         1        2.00000       54.12541        8.37796        7.88158
      1566         1        2.00000       54.13481       48.88482        1.90036
      1567         1        2.00000       54.19408       29.37231        6.13692
      1568         1        2.00000       54.26427       50.44538        9.59782
      1569         1        2.00000       54.19408       29.33908        0.98208
      1570         1        2.00000       54.26427       50.41215        4.44298
      1571         1        2.00000       54.26040        9.83196        0.11544
      1572         1        2.00000       54.26040        9.86519        5.27028
      1573         1        2.00000       54.50509       51.92794        6.99531
      1574         1        2.00000       54.50723       11.37657        7.82362
      1575         1        2.00000       54.50509       51.89471        1.84046
      1576         1        2.00000       54.45693       30.83849        3.53766
      1577         1        2.00000       54.45693       30.87172        8.69249
      1578         1        2.00000       54.50723       11.34334        2.66878
      1579         1        2.00000       54.79814       32.33779        1.07562
      1580         1        2.00000       54.81938       53.43619        4.53213
      1581         1        2.00000       54.81938       53.46942        9.68697
      1582         1        2.00000       54.81471       12.87203        5.35343
      1583         1        2.00000       54.81471       12.83880        0.19859
      1584         1        2.00000       54.79814       32.37102        6.23046
      1585         1        2.00000       55.04121       54.90990        7.14209
      1586         1        2.00000       55.04121       54.87667        1.98724
      1587         1        2.00000       55.03686       14.33804        7.96141
      1588         1        2.00000       55.03824       33.80444        3.68591
      1589         1        2.00000       55.03686       14.30481        2.80656
      1590         1        2.00000       55.03824       33.83767        8.84075
      1591         1        2.00000       55.16122       56.35272        4.53798
      1592         1        2.00000       55.16122       56.38595        9.69283
      1593         1        2.00000       55.17227       35.28193        6.23467
      1594         1        2.00000       55.17227       35.24869        1.07983
      1595         1        2.00000       55.21682       57.84809        7.09252
      1596         1        2.00000       55.21680       17.26109        7.91266
      1597         1        2.00000       55.15976       15.77253        5.35716
      1598         1        2.00000       55.15976       15.73930        0.20232
      1599         1        2.00000       55.25278       36.77387        8.78641
      1600         1        2.00000       55.27242       59.34150        9.63779
      1601         1        2.00000       55.21680       17.22786        2.75782
      1602         1        2.00000       55.21682       57.81485        1.93767
      1603         1        2.00000       55.27242       59.30827        4.48295
      1604         1        2.00000       55.25278       36.74064        3.63157
      1605         1        2.00000       55.27512       18.68131        0.14966
      1606         1        2.00000       55.27512       18.71454        5.30450
      1607         1        2.00000       55.34187       38.25206        6.18051
      1608         1        2.00000       55.33259       60.80132        7.02978
      1609         1        2.00000       55.33259       60.76809        1.87493
      1610         1        2.00000       55.34187       38.21882        1.02567
      1611         1        2.00000       55.33825       20.20212        7.85371
      1612         1        2.00000       55.33825       20.16888        2.69887
      1613         1        2.00000       55.41399       62.28011        4.42864
      1614         1        2.00000       55.41399       62.31334        9.58348
      1615         1        2.00000       55.42934       21.67430        5.25568
      1616         1        2.00000       55.42934       21.64107        0.10084
      1617         1        2.00000       55.54247       39.70297        3.54197
      1618         1        2.00000       55.54247       39.73621        8.69681
      1619         1        2.00000       55.63314        0.67944        1.78532
      1620         1        2.00000       55.63314        0.71267        6.94015
      1621         1        2.00000       55.67417       23.15111        2.61211
      1622         1        2.00000       55.67417       23.18434        7.76696
      1623         1        2.00000       56.10086       41.34017        1.21129
      1624         1        2.00000       56.12640        2.34820        9.73129
      1625         1        2.00000       56.10086       41.37340        6.36613
      1626         1        2.00000       56.12632        2.31496        4.57645
      1627         1        2.00000       56.14083       24.72210        0.22565
      1628         1        2.00000       56.14083       24.75533        5.38049
      1629         1        2.00000       56.36561        3.71553        7.14943
      1630         1        2.00000       56.34553       42.78397        8.94444
      1631         1        2.00000       56.36561        3.68230        1.99458
      1632         1        2.00000       56.40249       44.23241        1.15783
      1633         1        2.00000       56.34553       42.75074        3.78959
      1634         1        2.00000       56.40249       44.26565        6.31267
      1635         1        2.00000       56.38478       26.14578        7.94971
      1636         1        2.00000       56.38478       26.11255        2.79486
      1637         1        2.00000       56.42979        5.22006        9.67647
      1638         1        2.00000       56.44519       45.74805        8.85224
      1639         1        2.00000       56.44519       45.71482        3.69739
      1640         1        2.00000       56.46952        6.62612        1.91013
      1641         1        2.00000       56.42979        5.18683        4.52162
      1642         1        2.00000       56.47659       27.57278        0.16354
      1643         1        2.00000       56.47659       27.60601        5.31839
      1644         1        2.00000       56.47788       47.20850        6.23462
      1645         1        2.00000       56.46952        6.65935        7.06497
      1646         1        2.00000       56.51328       29.08649        7.86137
      1647         1        2.00000       56.47788       47.17527        1.07977
      1648         1        2.00000       56.52304        8.15067        9.59753
      1649         1        2.00000       56.51328       29.05326        2.70653
      1650         1        2.00000       56.54619        9.57086        1.83089
      1651         1        2.00000       56.52739       48.66705        3.61551
      1652         1        2.00000       56.54862       50.16209        6.15733
      1653         1        2.00000       56.52304        8.11744        4.44269
      1654         1        2.00000       56.52739       48.70028        8.77036
      1655         1        2.00000       56.54619        9.60410        6.98573
      1656         1        2.00000       56.54862       50.12885        1.00248
      1657         1        2.00000       56.72976       51.62854        8.69675
      1658         1        2.00000       56.72976       51.59530        3.54190
      1659         1        2.00000       56.73270       11.06719        9.52383
      1660         1        2.00000       56.70395       30.47378        0.08863
      1661         1        2.00000       56.73270       11.03396        4.36899
      1662         1        2.00000       56.70395       30.50701        5.24349
      1663         1        2.00000       57.47176       32.25878        8.16127
      1664         1        2.00000       57.46974       12.77808        7.27426
      1665         1        2.00000       57.46974       12.74484        2.11941
      1666         1        2.00000       57.47674       53.35406        6.45912
      1667         1        2.00000       57.47176       32.22554        3.00643
      1668         1        2.00000       57.47674       53.32083        1.30428
      1669         1        2.00000       57.65996       56.23539        6.31709
      1670         1        2.00000       57.65996       56.20216        1.16224
      1671         1        2.00000       57.63672       54.71497        8.97457
      1672         1        2.00000       57.66049       15.64466        7.13394
      1673         1        2.00000       57.63503       33.54374        0.36478
      1674         1        2.00000       57.66307       35.10237        2.86032
      1675         1        2.00000       57.63670       14.13223        9.78978
      1676         1        2.00000       57.63672       54.68173        3.81973
      1677         1        2.00000       57.70050       59.16499        6.21710
      1678         1        2.00000       57.63670       14.09900        4.63494
      1679         1        2.00000       57.63503       33.57697        5.51962
      1680         1        2.00000       57.66307       35.13560        8.01516
      1681         1        2.00000       57.70050       59.13176        1.06227
      1682         1        2.00000       57.68431       57.66333        3.68476
      1683         1        2.00000       57.69471       36.54214        5.38101
      1684         1        2.00000       57.68431       57.69656        8.83961
      1685         1        2.00000       57.68501       17.06572        4.50251
      1686         1        2.00000       57.69471       36.50891        0.22616
      1687         1        2.00000       57.68501       17.09896        9.65735
      1688         1        2.00000       57.66049       15.61142        1.97910
      1689         1        2.00000       57.71932       60.59269        3.59748
      1690         1        2.00000       57.72202       20.01200        9.57271
      1691         1        2.00000       57.72828       38.08078        7.91612
      1692         1        2.00000       57.71932       60.62592        8.75233
      1693         1        2.00000       57.72115       39.41015        5.29537
      1694         1        2.00000       57.70159       18.55825        7.03655
      1695         1        2.00000       57.74220        0.36989        3.52843
      1696         1        2.00000       57.70159       18.52502        1.88169
      1697         1        2.00000       57.75129       62.07019        0.99208
      1698         1        2.00000       57.72107       39.37691        0.14053
      1699         1        2.00000       57.75543       21.47658        6.96986
      1700         1        2.00000       57.75121       62.10342        6.14693
      1701         1        2.00000       57.72828       38.04755        2.76127
      1702         1        2.00000       57.75543       21.44335        1.81502
      1703         1        2.00000       57.74220        0.40312        8.68326
      1704         1        2.00000       57.75095       22.84392        9.50558
      1705         1        2.00000       57.72202       19.97877        4.41787
      1706         1        2.00000       57.75095       22.81069        4.35074
      1707         1        2.00000       58.96673        2.12301        6.52883
      1708         1        2.00000       58.96692       50.07634        2.73812
      1709         1        2.00000       58.96700       41.20005        8.34703
      1710         1        2.00000       58.96699       26.01073        9.75840
      1711         1        2.00000       58.96692       50.10957        7.89296
      1712         1        2.00000       58.96690       10.76274        1.08920
      1713         1        2.00000       58.96700       41.16682        3.19219
      1714         1        2.00000       58.96673        3.58281        8.97589
      1715         1        2.00000       58.96707       28.98184        4.45439
      1716         1        2.00000       58.96682        7.95623        1.03821
      1717         1        2.00000       58.96715       30.22840        1.97176
      1718         1        2.00000       58.96673        5.03490        1.14915
      1719         1        2.00000       58.96665        5.06814        6.30399
      1720         1        2.00000       58.96683       24.49798        2.15998
      1721         1        2.00000       58.96690       10.79597        6.24403
      1722         1        2.00000       58.96708       42.60988        5.63575
      1723         1        2.00000       58.96700       48.55152        5.35992
      1724         1        2.00000       58.96674        9.51614        3.56618
      1725         1        2.00000       58.96692       45.62038        5.44440
      1726         1        2.00000       58.96708       51.33290        0.26113
      1727         1        2.00000       58.96699       27.44205        7.11269
      1728         1        2.00000       58.96699       27.40882        1.95785
      1729         1        2.00000       58.96692       45.58714        0.28957
      1730         1        2.00000       58.96682        7.98946        6.19305
      1731         1        2.00000       58.96673        6.54466        3.64511
      1732         1        2.00000       58.96707       29.01507        9.60924
      1733         1        2.00000       58.96715       30.26163        7.12660
      1734         1        2.00000       58.96692       47.13212        7.96624
      1735         1        2.00000       58.96673        2.08978        1.37398
      1736         1        2.00000       58.96708       42.57665        0.48091
      1737         1        2.00000       58.96708       51.36614        5.41598
      1738         1        2.00000       58.96699       25.97750        4.60355
      1739         1        2.00000       58.96692       44.12943        2.94953
      1740         1        2.00000       58.96674        9.54937        8.72103
      1741         1        2.00000       58.96683       24.53122        7.31483
      1742         1        2.00000       58.96673        6.57789        8.79996
      1743         1        2.00000       58.96692       47.09889        2.81140
      1744         1        2.00000       58.96673        3.54958        3.82106
      1745         1        2.00000       58.96692       44.16260        8.10437
      1746         1        2.00000       58.96700       48.51835        0.20508
      1747         1        2.00000       60.18241       62.06949        0.99218
      1748         1        2.00000       60.18334       22.84335        9.50542
      1749         1        2.00000       60.20587       38.08015        7.91609
      1750         1        2.00000       60.19166        0.36926        3.52843
      1751         1        2.00000       60.19166        0.40243        8.68326
      1752         1        2.00000       60.18241       62.10273        6.14702
      1753         1        2.00000       60.17854       21.47608        6.96976
      1754         1        2.00000       60.23304       59.16423        6.21738
      1755         1        2.00000       60.17854       21.44284        1.81492
      1756         1        2.00000       60.21332       39.40952        5.29525
      1757         1        2.00000       60.23304       59.13100        1.06255
      1758         1        2.00000       60.20587       38.04692        2.76124
      1759         1        2.00000       60.21186       20.01137        9.57270
      1760         1        2.00000       60.24914       57.69568        8.84000
      1761         1        2.00000       60.21429       60.59187        3.59766
      1762         1        2.00000       60.18334       22.81012        4.35057
      1763         1        2.00000       60.23943       36.54139        5.38106
      1764         1        2.00000       60.21429       60.62511        8.75250
      1765         1        2.00000       60.21332       39.37628        0.14041
      1766         1        2.00000       60.24914       57.66245        3.68516
      1767         1        2.00000       60.27092       35.13491        8.01535
      1768         1        2.00000       60.23213       18.52445        1.88177
      1769         1        2.00000       60.27341       56.23458        6.31762
      1770         1        2.00000       60.24863       17.06503        4.50267
      1771         1        2.00000       60.27299       15.64403        7.13424
      1772         1        2.00000       60.27100       35.10167        2.86051
      1773         1        2.00000       60.27341       56.20134        1.16278
      1774         1        2.00000       60.23213       18.55768        7.03661
      1775         1        2.00000       60.21186       19.97814        4.41786
      1776         1        2.00000       60.23943       36.50815        0.22623
      1777         1        2.00000       60.29678       14.13148        9.79022
      1778         1        2.00000       60.24863       17.09826        9.65752
      1779         1        2.00000       60.29680       54.71402        8.97523
      1780         1        2.00000       60.29903       33.54298        0.36508
      1781         1        2.00000       60.27299       15.61080        1.97940
      1782         1        2.00000       60.29672       54.68079        3.82039
      1783         1        2.00000       60.29678       14.09824        4.63538
      1784         1        2.00000       60.29903       33.57621        5.51992
      1785         1        2.00000       60.46214       32.25840        8.16172
      1786         1        2.00000       60.45663       53.35369        6.45995
      1787         1        2.00000       60.46357       12.77770        7.27487
      1788         1        2.00000       60.46357       12.74447        2.12002
      1789         1        2.00000       60.45663       53.32046        1.30510
      1790         1        2.00000       60.46214       32.22517        3.00687
      1791         1        2.00000       61.20465       51.59417        3.54191
      1792         1        2.00000       61.20126       11.03295        4.36901
      1793         1        2.00000       61.23059       30.47283        0.08850
      1794         1        2.00000       61.20126       11.06618        9.52385
      1795         1        2.00000       61.20465       51.62740        8.69677
      1796         1        2.00000       61.23059       30.50606        5.24334
      1797         1        2.00000       61.38538       50.16108        6.15732
      1798         1        2.00000       61.38744        9.60321        6.98577
      1799         1        2.00000       61.41051        8.11650        4.44280
      1800         1        2.00000       61.38538       50.12785        1.00247
      1801         1        2.00000       61.42086       29.05243        2.70640
      1802         1        2.00000       61.38744        9.56998        1.83093
      1803         1        2.00000       61.41051        8.14973        9.59765
      1804         1        2.00000       61.42086       29.08567        7.86124
      1805         1        2.00000       61.40653       48.69927        8.77038
      1806         1        2.00000       61.40653       48.66610        3.61553
      1807         1        2.00000       61.45747       27.57196        0.16348
      1808         1        2.00000       61.45596       47.20756        6.23469
      1809         1        2.00000       61.46394        6.62524        1.91033
      1810         1        2.00000       61.45747       27.60519        5.31832
      1811         1        2.00000       61.50360        5.21918        9.67673
      1812         1        2.00000       61.46394        6.65847        7.06517
      1813         1        2.00000       61.45596       47.17432        1.07985
      1814         1        2.00000       61.48864       45.71388        3.69751
      1815         1        2.00000       61.50360        5.18594        4.52189
      1816         1        2.00000       61.48864       45.74711        8.85235
      1817         1        2.00000       61.54912       26.14490        7.94976
      1818         1        2.00000       61.56777        3.71459        7.14981
      1819         1        2.00000       61.53134       44.26476        6.31285
      1820         1        2.00000       61.53134       44.23153        1.15800
      1821         1        2.00000       61.54912       26.11166        2.79491
      1822         1        2.00000       61.58838       42.78302        8.94473
      1823         1        2.00000       61.58838       42.74979        3.78988
      1824         1        2.00000       61.56777        3.68135        1.99497
      1825         1        2.00000       61.79306       24.72128        0.22575
      1826         1        2.00000       61.80699        2.31408        4.57690
      1827         1        2.00000       61.80699        2.34732        9.73175
      1828         1        2.00000       61.79306       24.75451        5.38059
      1829         1        2.00000       61.83297       41.37259        6.36649
      1830         1        2.00000       61.83297       41.33935        1.21165
      1831         1        2.00000       62.26028       23.14984        2.61187
      1832         1        2.00000       62.30080        0.71122        6.94015
      1833         1        2.00000       62.26028       23.18307        7.76670
      1834         1        2.00000       62.30080        0.67799        1.78531
      1835         1        2.00000       62.39224       39.73482        8.69661
      1836         1        2.00000       62.39224       39.70159        3.54177
      1837         1        2.00000       62.51971       62.31208        9.58357
      1838         1        2.00000       62.50471       21.63993        0.10067
      1839         1        2.00000       62.50463       21.67316        5.25552
      1840         1        2.00000       62.51971       62.27884        4.42872
      1841         1        2.00000       62.59244       38.25086        6.18036
      1842         1        2.00000       62.60103       60.80006        7.02992
      1843         1        2.00000       62.59555       20.20104        7.85360
      1844         1        2.00000       62.59555       20.16775        2.69876
      1845         1        2.00000       62.59244       38.21763        1.02551
      1846         1        2.00000       62.60103       60.76683        1.87508
      1847         1        2.00000       62.66103       59.30707        4.48317
      1848         1        2.00000       62.65860       18.68017        0.14962
      1849         1        2.00000       62.68136       36.77267        8.78631
      1850         1        2.00000       62.66103       59.34031        9.63801
      1851         1        2.00000       62.71663       57.84689        7.09280
      1852         1        2.00000       62.65860       18.71340        5.30447
      1853         1        2.00000       62.71671       57.81366        1.93795
      1854         1        2.00000       62.68136       36.73944        3.63146
      1855         1        2.00000       62.71684       17.22672        2.75785
      1856         1        2.00000       62.77380       15.77139        5.35725
      1857         1        2.00000       62.71684       17.25996        7.91269
      1858         1        2.00000       62.77223       56.35152        4.53831
      1859         1        2.00000       62.76180       35.24756        1.07976
      1860         1        2.00000       62.77231       56.38475        9.69316
      1861         1        2.00000       62.76180       35.28079        6.23462
      1862         1        2.00000       62.77380       15.73816        0.20241
      1863         1        2.00000       62.89231       54.90871        7.14243
      1864         1        2.00000       62.89670       14.33691        7.96155
      1865         1        2.00000       62.89231       54.87547        1.98758
      1866         1        2.00000       62.89670       14.30367        2.80671
      1867         1        2.00000       62.89583       33.80331        3.68588
      1868         1        2.00000       62.89583       33.83654        8.84072
      1869         1        2.00000       63.13609       32.33665        1.07555
      1870         1        2.00000       63.11893       12.83760        0.19871
      1871         1        2.00000       63.11439       53.46822        9.68724
      1872         1        2.00000       63.11439       53.43499        4.53240
      1873         1        2.00000       63.11893       12.87083        5.35355
      1874         1        2.00000       63.13609       32.36988        6.23039
      1875         1        2.00000       63.42664       11.34189        2.66869
      1876         1        2.00000       63.42664       11.37512        7.82354
      1877         1        2.00000       63.42907       51.92643        6.99523
      1878         1        2.00000       63.42907       51.89320        1.84038
      1879         1        2.00000       63.47761       30.87034        8.69220
      1880         1        2.00000       63.47761       30.83710        3.53736
      1881         1        2.00000       63.67339        9.83057        0.11545
      1882         1        2.00000       63.66981       50.41070        4.44297
      1883         1        2.00000       63.67339        9.86380        5.27030
      1884         1        2.00000       63.66981       50.44393        9.59782
      1885         1        2.00000       63.74022       29.37099        6.13671
      1886         1        2.00000       63.74022       29.33775        0.98186
      1887         1        2.00000       63.80814        8.34334        2.72680
      1888         1        2.00000       63.79919       48.91660        7.05522
      1889         1        2.00000       63.79919       48.88337        1.90037
      1890         1        2.00000       63.80814        8.37657        7.88163
      1891         1        2.00000       63.90549       27.89494        8.74236
      1892         1        2.00000       63.89682        6.88245        5.32490
      1893         1        2.00000       63.88067       47.41366        4.50103
      1894         1        2.00000       63.89682        6.84922        0.17006
      1895         1        2.00000       63.88067       47.44689        9.65588
      1896         1        2.00000       63.90549       27.86171        3.58751
      1897         1        2.00000       63.95878       45.91257        1.94847
      1898         1        2.00000       63.98839        5.42100        7.92420
      1899         1        2.00000       63.95878       45.94580        7.10331
      1900         1        2.00000       64.04089       44.48301        9.70038
      1901         1        2.00000       64.04089       44.44978        4.54554
      1902         1        2.00000       63.98839        5.38776        2.76936
      1903         1        2.00000       64.07613       26.43251        6.17980
      1904         1        2.00000       64.07613       26.39928        1.02497
      1905         1        2.00000       64.13236        3.95554        5.36287
      1906         1        2.00000       64.13236        3.92231        0.20802
      1907         1        2.00000       64.18806       43.00971        7.13590
      1908         1        2.00000       64.18806       42.97648        1.98106
      1909         1        2.00000       64.28378       24.98940        8.73882
      1910         1        2.00000       64.28378       24.95617        3.58398
      1911         1        2.00000       64.32559        2.47893        2.76327
      1912         1        2.00000       64.32559        2.51216        7.91812
      1913         1        2.00000       64.39956       41.56337        9.68237
      1914         1        2.00000       64.39956       41.53014        4.52753
      1915         1        2.00000       64.54455       23.49434        6.10499
      1916         1        2.00000       64.54455       23.46111        0.95015
      1917         1        2.00000       64.58331        0.97676        0.12235
      1918         1        2.00000       64.58331        1.01005        5.27718
      1919         1        2.00000       64.68852       40.02208        1.87244
      1920         1        2.00000       64.68852       40.05531        7.02728
      1921         1        2.00000       64.76871       22.00472        8.68776
      1922         1        2.00000       64.79821       62.58828        7.86346
      1923         1        2.00000       64.76871       21.97149        3.53291
      1924         1        2.00000       64.79821       62.55505        2.70861
      1925         1        2.00000       64.92085       38.56899        9.61444
      1926         1        2.00000       64.92085       38.53576        4.45960
      1927         1        2.00000       64.94688       20.44686        0.97976
      1928         1        2.00000       64.94688       20.48015        6.13460
      1929         1        2.00000       64.96100       61.02771        0.15560
      1930         1        2.00000       64.96108       61.06094        5.31045
      1931         1        2.00000       65.06192       18.97330        3.57978
      1932         1        2.00000       65.06763       59.58342        7.91142
      1933         1        2.00000       65.06192       19.00653        8.73461
      1934         1        2.00000       65.09366       37.05195        7.05478
      1935         1        2.00000       65.06763       59.55019        2.75657
      1936         1        2.00000       65.09366       37.01872        1.89993
      1937         1        2.00000       65.15693       17.50779        6.17476
      1938         1        2.00000       65.15792       58.07976        5.35273
      1939         1        2.00000       65.15792       58.04653        0.19789
      1940         1        2.00000       65.15693       17.47456        1.01992
      1941         1        2.00000       65.26271       56.62106        7.94822
      1942         1        2.00000       65.23802       35.58940        9.64974
      1943         1        2.00000       65.23802       35.55617        4.49490
      1944         1        2.00000       65.26517       16.05489        8.76991
      1945         1        2.00000       65.26271       56.58789        2.79338
      1946         1        2.00000       65.26517       16.02166        3.61508
      1947         1        2.00000       65.40690       34.10922        7.07426
      1948         1        2.00000       65.40696       14.58141        6.19625
      1949         1        2.00000       65.40690       34.07599        1.91942
      1950         1        2.00000       65.40266       55.10822        0.21942
      1951         1        2.00000       65.40266       55.14146        5.37425
      1952         1        2.00000       65.40696       14.54817        1.04140
      1953         1        2.00000       65.58668       53.68844        7.93132
      1954         1        2.00000       65.59130       13.10179        3.60046
      1955         1        2.00000       65.59130       13.13502        8.75531
      1956         1        2.00000       65.61904       32.62794        4.47475
      1957         1        2.00000       65.61904       32.66118        9.62960
      1958         1        2.00000       65.58668       53.65521        2.77648
      1959         1        2.00000       65.80473       11.60947        0.99128
      1960         1        2.00000       65.80473       11.64271        6.14612
      1961         1        2.00000       65.86426       31.13571        1.85926
      1962         1        2.00000       65.80050       52.18885        5.31919
      1963         1        2.00000       65.80050       52.15562        0.16435
      1964         1        2.00000       65.86426       31.16895        7.01411
      1965         1        2.00000       66.00188       10.13726        3.56425
      1966         1        2.00000       66.00188       10.17049        8.71910
      1967         1        2.00000       65.99566       50.70988        7.89242
      1968         1        2.00000       65.99566       50.67665        2.73757
      1969         1        2.00000       66.09475       29.70283        9.58407
      1970         1        2.00000       66.09475       29.66960        4.42923
      1971         1        2.00000       66.17485        8.62084        1.00247
      1972         1        2.00000       66.17485        8.65407        6.15733
      1973         1        2.00000       66.16294       49.18628        5.33140
      1974         1        2.00000       66.16294       49.15305        0.17655
      1975         1        2.00000       66.31305       28.20113        7.01589
      1976         1        2.00000       66.31305       28.16789        1.86104
      1977         1        2.00000       66.31488        7.14827        3.59866
      1978         1        2.00000       66.29472       47.67380        2.77388
      1979         1        2.00000       66.29472       47.70703        7.92873
      1980         1        2.00000       66.31488        7.18150        8.75350
      1981         1        2.00000       66.40656       46.20254        5.36763
      1982         1        2.00000       66.40656       46.16930        0.21278
      1983         1        2.00000       66.44851        5.68954        6.19029
      1984         1        2.00000       66.51109       26.74327        9.59628
      1985         1        2.00000       66.51109       26.71004        4.44142
      1986         1        2.00000       66.44851        5.65631        1.03543
      1987         1        2.00000       66.53330       44.71082        2.80335
      1988         1        2.00000       66.53330       44.74406        7.95819
      1989         1        2.00000       66.59824        4.23699        8.77084
      1990         1        2.00000       66.59824        4.20376        3.61601
      1991         1        2.00000       66.71065       25.25293        7.00926
      1992         1        2.00000       66.71065       25.21970        1.85441
      1993         1        2.00000       66.68727       43.22703        0.22551
      1994         1        2.00000       66.68727       43.26027        5.38036
      1995         1        2.00000       66.77361        2.74942        6.18411
      1996         1        2.00000       66.77361        2.71619        1.02928
      1997         1        2.00000       66.91943       23.78912        9.56602
      1998         1        2.00000       66.87946       41.77493        2.78734
      1999         1        2.00000       66.87946       41.80816        7.94218
      2000         1        2.00000       66.91943       23.75589        4.41117
      2001         1        2.00000       66.96660        1.25275        3.58506
      2002         1        2.00000       66.96660        1.28599        8.73989
      2003         1        2.00000       67.11354       22.24930        1.82883
      2004         1        2.00000       67.09609       40.28175        0.18134
      2005         1        2.00000       67.09609       40.31498        5.33619
      2006         1        2.00000       67.11354       22.28254        6.98368
      2007         1        2.00000       67.14778       62.81577        1.00369
      2008         1        2.00000       67.14778       62.84900        6.15853
      2009         1        2.00000       67.29275       20.80169        9.56827
      2010         1        2.00000       67.29275       20.76846        4.41342
      2011         1        2.00000       67.31513       61.36539        8.74473
      2012         1        2.00000       67.30142       38.81235        2.75050
      2013         1        2.00000       67.31513       61.33216        3.58988
      2014         1        2.00000       67.30142       38.84558        7.90534
      2015         1        2.00000       67.44785       19.25621        1.85289
      2016         1        2.00000       67.45901       59.85062        6.18469
      2017         1        2.00000       67.44785       19.28944        7.00773
      2018         1        2.00000       67.45901       59.81739        1.02986
      2019         1        2.00000       67.49705       37.30645        0.17740
      2020         1        2.00000       67.49705       37.33968        5.33224
      2021         1        2.00000       67.58236       17.78804        4.44629
      2022         1        2.00000       67.58236       17.82127        9.60113
      2023         1        2.00000       67.58583       58.37892        8.77836
      2024         1        2.00000       67.58583       58.34568        3.62352
      2025         1        2.00000       67.68115       35.87549        7.91712
      2026         1        2.00000       67.71578       56.88296        6.21195
      2027         1        2.00000       67.68115       35.84226        2.76227
      2028         1        2.00000       67.71703       16.32948        7.03461
      2029         1        2.00000       67.71578       56.84980        1.05710
      2030         1        2.00000       67.71703       16.29625        1.87977
      2031         1        2.00000       67.86166       55.42536        8.79162
      2032         1        2.00000       67.86694       34.38627        5.33859
      2033         1        2.00000       67.86572       14.87642        9.61476
      2034         1        2.00000       67.86694       34.35304        0.18375
      2035         1        2.00000       67.86166       55.39213        3.63677
      2036         1        2.00000       67.86572       14.84319        4.45992
      2037         1        2.00000       68.03396       13.38987        7.02996
      2038         1        2.00000       68.03396       13.35658        1.87511
      2039         1        2.00000       68.06954       32.89900        2.74879
      2040         1        2.00000       68.06954       32.93223        7.90364
      2041         1        2.00000       68.02846       53.93376        6.20573
      2042         1        2.00000       68.02846       53.90053        1.05089
      2043         1        2.00000       68.21285       11.89731        4.44079
      2044         1        2.00000       68.21285       11.93054        9.59563
      2045         1        2.00000       68.20623       52.46925        8.77006
      2046         1        2.00000       68.28408       31.40842        0.15396
      2047         1        2.00000       68.20623       52.43602        3.61521
      2048         1        2.00000       68.28408       31.44165        5.30881
      2049         1        2.00000       68.39006       10.39804        1.85899
      2050         1        2.00000       68.38095       50.96443        6.18786
      2051         1        2.00000       68.39006       10.43127        7.01383
      2052         1        2.00000       68.38095       50.93120        1.03302
      2053         1        2.00000       68.50039       29.98113        7.87628
      2054         1        2.00000       68.50039       29.94790        2.72144
      2055         1        2.00000       68.54534       49.48792        8.76985
      2056         1        2.00000       68.55854        8.92695        4.44065
      2057         1        2.00000       68.55854        8.96018        9.59548
      2058         1        2.00000       68.54534       49.45468        3.61500
      2059         1        2.00000       68.71189       28.48381        5.29427
      2060         1        2.00000       68.71189       28.45058        0.13943
      2061         1        2.00000       68.72028        7.45672        7.02882
      2062         1        2.00000       68.72028        7.42349        1.87398
      2063         1        2.00000       68.69860       47.94499        1.04925
      2064         1        2.00000       68.69860       47.97822        6.20409
      2065         1        2.00000       68.84288       46.50864        8.79426
      2066         1        2.00000       68.87458        5.95818        4.46069
      2067         1        2.00000       68.87458        5.99141        9.61553
      2068         1        2.00000       68.91850       27.01899        7.86951
      2069         1        2.00000       68.84288       46.47541        3.63941
      2070         1        2.00000       68.91850       26.98576        2.71465
      2071         1        2.00000       68.98941       44.98032        1.06969
      2072         1        2.00000       69.03144        4.46375        1.88634
      2073         1        2.00000       69.03144        4.49698        7.04119
      2074         1        2.00000       68.98941       45.01355        6.22454
      2075         1        2.00000       69.11694       25.48825        0.13182
      2076         1        2.00000       69.11694       25.52148        5.28666
      2077         1        2.00000       69.15156       43.52345        3.64721
      2078         1        2.00000       69.15156       43.55669        8.80205
      2079         1        2.00000       69.19640        3.00220        4.46028
      2080         1        2.00000       69.19640        3.03537        9.61511
      2081         1        2.00000       69.31065       24.05492        7.85581
      2082         1        2.00000       69.31065       24.02169        2.70096
      2083         1        2.00000       69.36776        1.50323        1.87566
      2084         1        2.00000       69.33141       42.03419        1.06152
      2085         1        2.00000       69.36776        1.53646        7.03051
      2086         1        2.00000       69.33141       42.06742        6.21636
      2087         1        2.00000       69.49603       22.51852        0.12011
      2088         1        2.00000       69.49603       22.55175        5.27494
      2089         1        2.00000       69.52480       40.57466        3.62617
      2090         1        2.00000       69.53615        0.03267        4.45067
      2091         1        2.00000       69.53615        0.06590        9.60551
      2092         1        2.00000       69.52480       40.60789        8.78102
      2093         1        2.00000       69.67124       21.04609        2.69976
      2094         1        2.00000       69.67124       21.07932        7.85460
      2095         1        2.00000       69.69786       61.59673        1.87647
      2096         1        2.00000       69.69786       61.62990        7.03131
      2097         1        2.00000       69.72020       39.07897        1.04109
      2098         1        2.00000       69.72020       39.11220        6.19594
      2099         1        2.00000       69.83635       19.57326        5.28560
      2100         1        2.00000       69.83635       19.54003        0.13076
      2101         1        2.00000       69.85192       60.12158        4.46308
      2102         1        2.00000       69.85184       60.15481        9.61793
      2103         1        2.00000       69.91487       37.61521        3.61524
      2104         1        2.00000       69.91487       37.64844        8.77008
      2105         1        2.00000       69.99289       18.07069        2.71916
      2106         1        2.00000       69.99289       18.10398        7.87400
      2107         1        2.00000       69.99949       58.64971        7.05166
      2108         1        2.00000       69.99949       58.61648        1.89683
      2109         1        2.00000       70.14430       16.57359        0.15022
      2110         1        2.00000       70.10907       36.15254        6.19197
      2111         1        2.00000       70.10907       36.11931        1.03712
      2112         1        2.00000       70.14430       16.60688        5.30508
      2113         1        2.00000       70.14489       57.14971        4.48255
      2114         1        2.00000       70.14481       57.18294        9.63739
      2115         1        2.00000       70.30470       34.69301        8.76636
      2116         1        2.00000       70.30470       34.65978        3.61151
      2117         1        2.00000       70.29916       15.14676        7.88597
      2118         1        2.00000       70.29916       15.11353        2.73112
      2119         1        2.00000       70.29590       55.68637        7.06299
      2120         1        2.00000       70.29590       55.65314        1.90815
      2121         1        2.00000       70.46107       13.62059        0.15214
      2122         1        2.00000       70.46115       13.65388        5.30699
      2123         1        2.00000       70.45549       54.18995        4.48331
      2124         1        2.00000       70.50466       33.16850        1.02621
      2125         1        2.00000       70.50466       33.20173        6.18105
      2126         1        2.00000       70.45549       54.22312        9.63816
      2127         1        2.00000       70.62819       12.19220        7.88069
      2128         1        2.00000       70.62819       12.15897        2.72585
      2129         1        2.00000       70.62084       52.72449        7.05633
      2130         1        2.00000       70.70991       31.70993        3.59320
      2131         1        2.00000       70.70991       31.74316        8.74805
      2132         1        2.00000       70.62084       52.69126        1.90149
      2133         1        2.00000       70.79618       10.69447        5.30153
      2134         1        2.00000       70.79618       10.66117        0.14668
      2135         1        2.00000       70.78675       51.22296        4.47690
      2136         1        2.00000       70.78675       51.25620        9.63175
      2137         1        2.00000       70.91660       30.24948        6.16134
      2138         1        2.00000       70.91660       30.21625        1.00649
      2139         1        2.00000       70.96218        9.22784        7.88087
      2140         1        2.00000       70.96218        9.19461        2.72603
      2141         1        2.00000       70.94962       49.75262        7.05649
      2142         1        2.00000       70.94962       49.71945        1.90164
      2143         1        2.00000       71.12177       28.75366        3.57683
      2144         1        2.00000       71.12177       28.78689        8.73169
      2145         1        2.00000       71.12537        7.72718        5.30804
      2146         1        2.00000       71.12537        7.69389        0.15318
      2147         1        2.00000       71.10929       48.28249        9.63976
      2148         1        2.00000       71.10929       48.24926        4.48492
      2149         1        2.00000       71.32334       27.25603        0.99387
      2150         1        2.00000       71.32334       27.28926        6.14872
      2151         1        2.00000       71.28695        6.26014        7.89081
      2152         1        2.00000       71.28695        6.22691        2.73596
      2153         1        2.00000       71.26735       46.78134        7.06968
      2154         1        2.00000       71.26735       46.74811        1.91484
      2155         1        2.00000       71.44774        4.72794        0.16160
      2156         1        2.00000       71.42750       45.31751        9.65235
      2157         1        2.00000       71.44782        4.76123        5.31646
      2158         1        2.00000       71.51969       25.82329        8.72157
      2159         1        2.00000       71.51969       25.79005        3.56673
      2160         1        2.00000       71.42750       45.28428        4.49751
      2161         1        2.00000       71.60981        3.26231        2.73907
      2162         1        2.00000       71.59453       43.79060        1.92059
      2163         1        2.00000       71.59453       43.82376        7.07543
      2164         1        2.00000       71.60981        3.29554        7.89390
      2165         1        2.00000       71.70948       24.28991        0.98522
      2166         1        2.00000       71.70948       24.32314        6.14007
      2167         1        2.00000       71.77150       42.36442        9.64876
      2168         1        2.00000       71.77364        1.76205        0.16003
      2169         1        2.00000       71.77364        1.79528        5.31488
      2170         1        2.00000       71.77150       42.33118        4.49392
      2171         1        2.00000       71.89190       22.85491        8.71572
      2172         1        2.00000       71.89190       22.82168        3.56087
      2173         1        2.00000       71.93651        0.29289        2.73728
      2174         1        2.00000       71.93643        0.32606        7.89212
      2175         1        2.00000       71.95704       40.83821        1.90974
      2176         1        2.00000       71.95704       40.87144        7.06458
      2177         1        2.00000       72.06727       21.31949        0.98481
      2178         1        2.00000       72.06727       21.35272        6.13966
      2179         1        2.00000       72.09669       61.86055        0.16226
      2180         1        2.00000       72.09677       61.89384        5.31712
      2181         1        2.00000       72.14763       39.37740        4.48094
      2182         1        2.00000       72.14763       39.41063        9.63578
      2183         1        2.00000       72.23598       19.85048        3.56673
      2184         1        2.00000       72.23598       19.88378        8.72157
      2185         1        2.00000       72.25355       60.42289        7.89967
      2186         1        2.00000       72.25363       60.38965        2.74483
      2187         1        2.00000       72.39957       18.34926        0.99562
      2188         1        2.00000       72.34086       37.91621        7.05330
      2189         1        2.00000       72.34086       37.88298        1.89846
      2190         1        2.00000       72.39957       18.38256        6.15046
      2191         1        2.00000       72.40817       58.91953        5.32882
      2192         1        2.00000       72.40817       58.88630        0.17397
      2193         1        2.00000       72.53602       36.45529        9.62631
      2194         1        2.00000       72.56012       16.91653        8.73402
      2195         1        2.00000       72.56012       16.88323        3.57917
      2196         1        2.00000       72.53602       36.42206        4.47147
      2197         1        2.00000       72.56199       57.41812        2.75738
      2198         1        2.00000       72.56199       57.45129        7.91221
      2199         1        2.00000       72.71962       15.38598        1.00564
      2200         1        2.00000       72.73350       34.96169        7.04380
      2201         1        2.00000       72.71962       15.41927        6.16048
      2202         1        2.00000       72.73350       34.92846        1.88896
      2203         1        2.00000       72.71709       55.91859        0.18345
      2204         1        2.00000       72.71709       55.95182        5.33828
      2205         1        2.00000       72.88073       13.95598        8.73922
      2206         1        2.00000       72.88073       13.92275        3.58439
      2207         1        2.00000       72.93314       33.50195        9.61451
      2208         1        2.00000       72.93314       33.46872        4.45967
      2209         1        2.00000       72.87547       54.48613        7.91657
      2210         1        2.00000       72.87547       54.45297        2.76173
      2211         1        2.00000       73.04376       12.45902        6.16181
      2212         1        2.00000       73.04376       12.42578        1.00696
      2213         1        2.00000       73.03682       52.98683        5.33878
      2214         1        2.00000       73.13438       32.00878        7.02902
      2215         1        2.00000       73.13438       31.97554        1.87418
      2216         1        2.00000       73.03682       52.95360        0.18395
      2217         1        2.00000       73.20775       10.96098        3.58470
      2218         1        2.00000       73.19953       51.48652        2.76161
      2219         1        2.00000       73.20775       10.99421        8.73954
      2220         1        2.00000       73.19953       51.51975        7.91646
      2221         1        2.00000       73.33611       30.51466        4.44354
      2222         1        2.00000       73.33611       30.54789        9.59838
      2223         1        2.00000       73.37134        9.49504        6.16368
      2224         1        2.00000       73.37126        9.46181        1.00881
      2225         1        2.00000       73.36231       49.98565        0.18616
      2226         1        2.00000       73.36231       50.01889        5.34101
      2227         1        2.00000       73.53631       29.05245        7.01376
      2228         1        2.00000       73.53631       29.01922        1.85892
      2229         1        2.00000       73.53405        7.99507        3.58896
      2230         1        2.00000       73.53405        8.02830        8.74380
      2231         1        2.00000       73.52494       48.51822        2.76712
      2232         1        2.00000       73.52494       48.55145        7.92196
      2233         1        2.00000       73.73363       27.55563        4.43037
      2234         1        2.00000       73.69604        6.52801        6.16950
      2235         1        2.00000       73.68861       47.01869        0.19382
      2236         1        2.00000       73.73363       27.58887        9.58521
      2237         1        2.00000       73.69596        6.49471        1.01464
      2238         1        2.00000       73.68861       47.05192        5.34866
      2239         1        2.00000       73.85771        5.02746        3.59469
      2240         1        2.00000       73.92654       26.09073        7.00322
      2241         1        2.00000       73.85771        5.06069        8.74952
      2242         1        2.00000       73.85509       45.58745        7.92919
      2243         1        2.00000       73.92654       26.05750        1.84837
      2244         1        2.00000       73.85509       45.55422        2.77435
      2245         1        2.00000       74.01913        3.52678        1.01882
      2246         1        2.00000       74.01921        3.56008        6.17368
      2247         1        2.00000       74.02621       44.05845        0.19755
      2248         1        2.00000       74.02621       44.09168        5.35240
      2249         1        2.00000       74.11424       24.62471        9.57762
      2250         1        2.00000       74.11424       24.59147        4.42277
      2251         1        2.00000       74.18064        2.09212        8.75191
      2252         1        2.00000       74.18064        2.05895        3.59708
      2253         1        2.00000       74.29586       23.09153        1.84425
      2254         1        2.00000       74.29586       23.12477        6.99909
      2255         1        2.00000       74.20350       42.59710        2.77276
      2256         1        2.00000       74.20350       42.63033        7.92760
      2257         1        2.00000       74.34159        0.59030        6.17574
      2258         1        2.00000       74.38704       41.10307        0.19103
      2259         1        2.00000       74.34151        0.55707        1.02089
      2260         1        2.00000       74.38704       41.13630        5.34587
      2261         1        2.00000       74.47155       21.65763        9.57743
      2262         1        2.00000       74.47155       21.62440        4.42259
      2263         1        2.00000       74.50137       62.15947        3.60063
      2264         1        2.00000       74.50137       62.19264        8.75546
      2265         1        2.00000       74.57546       39.67543        7.91813
      2266         1        2.00000       74.57546       39.64220        2.76328
      2267         1        2.00000       74.64211       20.12392        1.84796
      2268         1        2.00000       74.64219       20.15715        7.00280
      2269         1        2.00000       74.65984       60.69015        6.18156
      2270         1        2.00000       74.65984       60.65691        1.02672
      2271         1        2.00000       74.80866       18.69022        9.58421
      2272         1        2.00000       74.76773       38.18139        5.33528
      2273         1        2.00000       74.80866       18.65699        4.42937
      2274         1        2.00000       74.76773       38.14816        0.18044
      2275         1        2.00000       74.81726       59.18810        3.60839
      2276         1        2.00000       74.81726       59.22133        8.76322
      2277         1        2.00000       74.97233       17.19069        7.01103
      2278         1        2.00000       74.97233       17.15740        1.85619
      2279         1        2.00000       74.96265       36.72071        7.90707
      2280         1        2.00000       74.96265       36.68748        2.75221
      2281         1        2.00000       74.97452       57.68674        1.03512
      2282         1        2.00000       74.97452       57.71997        6.18997
      2283         1        2.00000       75.13456       15.72503        9.59205
      2284         1        2.00000       75.13456       15.69179        4.43721
      2285         1        2.00000       75.15989       35.19381        0.16867
      2286         1        2.00000       75.15989       35.22704        5.32350
      2287         1        2.00000       75.13242       56.21956        3.61586
      2288         1        2.00000       75.13234       56.25279        8.77071
      2289         1        2.00000       75.29631       14.22662        7.01712
      2290         1        2.00000       75.29623       14.19339        1.86227
      2291         1        2.00000       75.29153       54.71970        1.04063
      2292         1        2.00000       75.35865       33.73338        2.73927
      2293         1        2.00000       75.29153       54.75293        6.19547
      2294         1        2.00000       75.35865       33.76661        7.89412
      2295         1        2.00000       75.45813       12.72821        4.44140
      2296         1        2.00000       75.45813       12.76145        9.59624
      2297         1        2.00000       75.45215       53.28649        8.77443
      2298         1        2.00000       75.55797       32.27287        5.30941
      2299         1        2.00000       75.45215       53.25326        3.61959
      2300         1        2.00000       75.55797       32.23964        0.15456
      2301         1        2.00000       75.62020       11.22936        1.86553
      2302         1        2.00000       75.62020       11.26260        7.02038
      2303         1        2.00000       75.61414       51.78670        6.19865
      2304         1        2.00000       75.61414       51.75347        1.04380
      2305         1        2.00000       75.75689       30.81180        7.87953
      2306         1        2.00000       75.75689       30.77851        2.72469
      2307         1        2.00000       75.78211        9.76312        4.44487
      2308         1        2.00000       75.78211        9.79635        9.59971
      2309         1        2.00000       75.77725       50.28678        3.62347
      2310         1        2.00000       75.77725       50.32001        8.77832
      2311         1        2.00000       75.95413       29.31668        5.29535
      2312         1        2.00000       75.94370        8.26301        1.86978
      2313         1        2.00000       75.95413       29.28345        0.14052
      2314         1        2.00000       75.94370        8.29624        7.02464
      2315         1        2.00000       75.94148       48.82035        6.20370
      2316         1        2.00000       75.94148       48.78718        1.04886
      2317         1        2.00000       76.10497        6.79563        4.44974
      2318         1        2.00000       76.14848       27.85385        7.86702
      2319         1        2.00000       76.14848       27.82062        2.71218
      2320         1        2.00000       76.10779       47.35461        8.78393
      2321         1        2.00000       76.10497        6.82886        9.60458
      2322         1        2.00000       76.10779       47.32138        3.62908
      2323         1        2.00000       76.33899       26.32369        0.13032
      2324         1        2.00000       76.26599        5.29464        1.87469
      2325         1        2.00000       76.33899       26.35692        5.28517
      2326         1        2.00000       76.26607        5.32794        7.02955
      2327         1        2.00000       76.27723       45.82335        1.05365
      2328         1        2.00000       76.27723       45.85658        6.20849
      2329         1        2.00000       76.42702        3.82663        4.45419
      2330         1        2.00000       76.42702        3.85986        9.60902
      2331         1        2.00000       76.52485       24.89235        7.85973
      2332         1        2.00000       76.52485       24.85911        2.70489
      2333         1        2.00000       76.45084       44.39285        8.78635
      2334         1        2.00000       76.45084       44.35962        3.63150
      2335         1        2.00000       76.58789        2.35837        7.03339
      2336         1        2.00000       76.58780        2.32513        1.87855
      2337         1        2.00000       76.70558       23.36056        0.12638
      2338         1        2.00000       76.62933       42.89688        6.20741
      2339         1        2.00000       76.70558       23.39379        5.28122
      2340         1        2.00000       76.62933       42.86365        1.05257
      2341         1        2.00000       76.74827        0.88985        9.61269
      2342         1        2.00000       76.74835        0.85668        4.45786
      2343         1        2.00000       76.88127       21.92798        7.85922
      2344         1        2.00000       76.88127       21.89475        2.70438
      2345         1        2.00000       76.81295       41.40160        3.62669
      2346         1        2.00000       76.81295       41.43483        8.78153
      2347         1        2.00000       76.90830       62.45959        7.03757
      2348         1        2.00000       76.90830       62.42635        1.88272
      2349         1        2.00000       77.05247       20.39533        0.12894
      2350         1        2.00000       77.05247       20.42856        5.28378
      2351         1        2.00000       77.00113       39.93997        6.19951
      2352         1        2.00000       77.00113       39.90674        1.04467
      2353         1        2.00000       79.79859       17.73344        3.56996
      2354         1        2.00000        2.10002       18.03614        7.00590
      2355         1        2.00000       77.38494       17.46279        5.28993
      2356         1        2.00000        0.01050       14.76760        3.57501
      2357         1        2.00000        2.26297       16.53622        4.43073
      2358         1        2.00000        2.42496       15.06972        7.00982
      2359         1        2.00000       77.54805       15.96344        2.71559
      2360         1        2.00000       77.71012       14.49746        5.29570
      2361         1        2.00000       79.96186       16.26720        6.15004
      2362         1        2.00000        0.33168       11.80125        3.57983
      2363         1        2.00000        2.58558       13.57005        4.43395
      2364         1        2.00000        2.74469       12.10349        7.01360
      2365         1        2.00000       77.87155       12.99811        2.72062
      2366         1        2.00000       78.03257       11.53186        5.30031
      2367         1        2.00000        0.17153       13.30116        6.15475
      2368         1        2.00000        0.65012        8.83320        3.58588
      2369         1        2.00000        2.90251       10.60301        4.43951
      2370         1        2.00000       78.19320       10.03182        2.72528
      2371         1        2.00000       78.35359        8.56463        5.30531
      2372         1        2.00000        0.49110       10.33413        6.16016
      2373         1        2.00000        0.96865        5.86327        3.59186
      2374         1        2.00000       78.51381        7.06364        2.73052
      2375         1        2.00000       78.67420        5.59563        5.31045
      2376         1        2.00000        0.80931        7.36507        6.16649
      2377         1        2.00000        1.28902        2.89300        3.59603
      2378         1        2.00000       78.83450        4.09407        2.73524
      2379         1        2.00000       78.99513        2.62568        5.31471
      2380         1        2.00000        1.12864        4.39469        6.17158
      2381         1        2.00000        1.61088       62.99498        3.59984
      2382         1        2.00000       79.15559        1.12400        2.73931
      2383         1        2.00000       79.31610       62.72728        5.31896
      2384         1        2.00000        1.44989        1.42467        6.17522
      2385         1        2.00000       77.06780       60.95791        4.46297
      2386         1        2.00000       77.22682       59.48971        7.04355
      2387         1        2.00000        1.93333       60.02661        3.60475
      2388         1        2.00000       79.47641       61.22598        2.74402
      2389         1        2.00000       79.63671       59.75822        5.32408
      2390         1        2.00000        1.77198       61.52722        6.17964
      2391         1        2.00000       77.38593       57.98879        4.46929
      2392         1        2.00000       77.54535       56.52167        7.04959
      2393         1        2.00000        2.25683       57.06032        3.60904
      2394         1        2.00000       79.79710       58.25774        2.74926
      2395         1        2.00000       79.95772       56.79105        5.32909
      2396         1        2.00000        2.09492       58.55980        6.18452
      2397         1        2.00000       77.70550       55.02175        4.47467
      2398         1        2.00000       77.86653       53.55532        7.05438
      2399         1        2.00000        2.58088       54.09635        3.61230
      2400         1        2.00000        0.00548       55.29151        2.75393
      2401         1        2.00000        0.16699       53.82546        5.33369
      2402         1        2.00000        2.41889       55.59470        6.18802
      2403         1        2.00000       78.02859       52.05571        4.47934
      2404         1        2.00000       78.19194       50.58941        7.05940
      2405         1        2.00000        2.90494       51.13235        3.61835
      2406         1        2.00000        0.32914       52.32624        2.75894
      2407         1        2.00000        0.49233       50.86012        5.33944
      2408         1        2.00000        2.74263       52.63118        6.19219
      2409         1        2.00000       78.35698       49.09000        4.48478
      2410         1        2.00000       78.52449       47.62413        7.06472
      2411         1        2.00000        0.65728       49.36065        2.76526
      2412         1        2.00000        0.82488       47.89435        5.34558
      2413         1        2.00000       78.69529       46.12554        4.48901
      2414         1        2.00000       78.87034       44.66079        7.06681
      2415         1        2.00000        0.99616       46.39494        2.77015
      2416         1        2.00000        1.17193       44.92912        5.34815
      2417         1        2.00000       79.05011       43.16357        4.48813
      2418         1        2.00000       79.23461       41.70031        7.06260
      2419         1        2.00000        1.35274       43.43057        2.76961
      2420         1        2.00000        1.53860       41.96599        5.34416
      2421         1        2.00000       77.19316       38.44549        3.61663
      2422         1        2.00000       79.42360       40.20445        4.48078
      2423         1        2.00000       79.61627       38.74251        7.05265
      2424         1        2.00000        1.72911       40.46906        2.76229
      2425         1        2.00000        1.92354       39.00630        5.33394
      2426         1        2.00000       77.58508       35.49064        3.60395
      2427         1        2.00000       79.81183       37.24783        4.46886
      2428         1        2.00000       80.00930       35.78689        7.03939
      2429         1        2.00000       77.38808       36.98456        6.18796
      2430         1        2.00000        2.12078       37.51118        2.74978
      2431         1        2.00000        2.31970       36.05017        5.31991
      2432         1        2.00000       77.98163       32.53608        3.58991
      2433         1        2.00000        0.09439       34.29297        4.45489
      2434         1        2.00000        0.29259       32.83234        7.02535
      2435         1        2.00000       77.78328       34.03001        6.17441
      2436         1        2.00000        2.51910       34.55637        2.73520
      2437         1        2.00000        2.71778       33.09600        5.30582
      2438         1        2.00000       78.37467       29.58040        3.57664
      2439         1        2.00000        0.48959       31.33836        4.44133
      2440         1        2.00000        0.68451       29.87742        7.01267
      2441         1        2.00000       78.17911       31.07508        6.16044
      2442         1        2.00000        2.91494       31.60227        2.72226
      2443         1        2.00000       78.75617       26.62260        3.56672
      2444         1        2.00000        0.87646       28.38294        4.42978
      2445         1        2.00000        1.06456       26.92132        7.00264
      2446         1        2.00000       78.56726       28.11846        6.14852
      2447         1        2.00000       79.12036       23.66212        3.56255
      2448         1        2.00000        1.24810       25.42603        4.42193
      2449         1        2.00000        1.42659       23.96330        6.99786
      2450         1        2.00000       78.94067       25.15935        6.14122
      2451         1        2.00000       79.46613       20.69878        3.56465
      2452         1        2.00000        1.60020       22.46633        4.42088
      2453         1        2.00000        1.76956       21.00153        7.00029
      2454         1        2.00000       79.29541       22.19738        6.14036
      2455         1        2.00000        1.93579       19.50250        4.42566
      2456         1        2.00000       77.21999       18.92903        2.70926
      2457         1        2.00000       79.63356       19.23292        6.14459
      2458         1        2.00000       79.79859       17.76674        8.72481
      2459         1        2.00000        2.10002       18.00290        1.85104
      2460         1        2.00000       77.38494       17.42956        0.13509
      2461         1        2.00000        0.01058       14.80083        8.72986
      2462         1        2.00000        2.26305       16.56951        9.58558
      2463         1        2.00000        2.42496       15.03648        1.85497
      2464         1        2.00000       77.54805       15.99668        7.87044
      2465         1        2.00000       77.71012       14.46422        0.14086
      2466         1        2.00000       79.96178       16.23397        0.99519
      2467         1        2.00000        0.33168       11.83448        8.73469
      2468         1        2.00000        2.58558       13.60328        9.58880
      2469         1        2.00000        2.74461       12.07019        1.85874
      2470         1        2.00000       77.87155       13.03140        7.87548
      2471         1        2.00000       78.03257       11.49863        0.14546
      2472         1        2.00000        0.17153       13.26793        0.99990
      2473         1        2.00000        0.65020        8.86644        8.74074
      2474         1        2.00000        2.90251       10.63624        9.59437
      2475         1        2.00000       78.19320       10.06511        7.88015
      2476         1        2.00000       78.35359        8.53133        0.15046
      2477         1        2.00000        0.49110       10.30083        1.00530
      2478         1        2.00000        0.96865        5.89650        8.74672
      2479         1        2.00000       78.51389        7.09687        7.88537
      2480         1        2.00000       78.67412        5.56234        0.15558
      2481         1        2.00000        0.80923        7.33178        1.01163
      2482         1        2.00000        1.28902        2.92617        8.75086
      2483         1        2.00000       78.83458        4.12731        7.89009
      2484         1        2.00000       78.99505        2.59239        0.15985
      2485         1        2.00000        1.12856        4.36146        1.01673
      2486         1        2.00000        1.61088       63.02815        8.75468
      2487         1        2.00000       79.15559        1.15723        7.89415
      2488         1        2.00000       79.31610       62.69399        0.16411
      2489         1        2.00000        1.44981        1.39144        1.02037
      2490         1        2.00000       77.06772       60.99107        9.61780
      2491         1        2.00000       77.22682       59.45648        1.88870
      2492         1        2.00000        1.93325       60.05984        8.75958
      2493         1        2.00000       79.47641       61.25915        7.89885
      2494         1        2.00000       79.63663       59.72499        0.16923
      2495         1        2.00000        1.77198       61.49399        1.02478
      2496         1        2.00000       77.38593       58.02202        9.62412
      2497         1        2.00000       77.54535       56.48843        1.89475
      2498         1        2.00000        2.25683       57.09355        8.76387
      2499         1        2.00000       79.79710       58.29097        7.90410
      2500         1        2.00000       79.95772       56.75776        0.17424
      2501         1        2.00000        2.09492       58.52650        1.02968
      2502         1        2.00000       77.70550       55.05498        9.62952
      2503         1        2.00000       77.86653       53.52208        1.89954
      2504         1        2.00000        2.58080       54.12959        8.76714
      2505         1        2.00000        0.00548       55.32468        7.90877
      2506         1        2.00000        0.16699       53.79223        0.17884
      2507         1        2.00000        2.41889       55.56147        1.03317
      2508         1        2.00000       78.02859       52.08895        9.63419
      2509         1        2.00000       78.19194       50.55618        1.90456
      2510         1        2.00000        2.90486       51.16558        8.77319
      2511         1        2.00000        0.32914       52.35947        7.91378
      2512         1        2.00000        0.49233       50.82689        0.18461
      2513         1        2.00000        2.74263       52.59795        1.03735
      2514         1        2.00000       78.35698       49.12323        9.63962
      2515         1        2.00000       78.52449       47.59090        1.90988
      2516         1        2.00000        0.65728       49.39389        7.92011
      2517         1        2.00000        0.82488       47.86112        0.19075
      2518         1        2.00000       78.69529       46.15877        9.64386
      2519         1        2.00000       78.87034       44.62756        1.91197
      2520         1        2.00000        0.99616       46.42817        7.92499
      2521         1        2.00000        1.17193       44.89589        0.19331
      2522         1        2.00000       79.05011       43.19680        9.64297
      2523         1        2.00000       79.23461       41.66708        1.90776
      2524         1        2.00000        1.35274       43.46380        7.92446
      2525         1        2.00000        1.53860       41.93276        0.18932
      2526         1        2.00000       77.19316       38.47873        8.77147
      2527         1        2.00000       79.42360       40.23769        9.63562
      2528         1        2.00000       79.61627       38.70928        1.89781
      2529         1        2.00000        1.72911       40.50229        7.91714
      2530         1        2.00000        1.92354       38.97306        0.17910
      2531         1        2.00000       77.58508       35.52387        8.75878
      2532         1        2.00000       79.81183       37.28107        9.62369
      2533         1        2.00000       80.00930       35.75366        1.88455
      2534         1        2.00000       77.38808       36.95132        1.03311
      2535         1        2.00000        2.12078       37.54441        7.90462
      2536         1        2.00000        2.31970       36.01694        0.16506
      2537         1        2.00000       77.98163       32.56932        8.74475
      2538         1        2.00000        0.09439       34.32620        9.60973
      2539         1        2.00000        0.29259       32.79911        1.87052
      2540         1        2.00000       77.78328       33.99678        1.01957
      2541         1        2.00000        2.51902       34.58960        7.89004
      2542         1        2.00000        2.71778       33.06276        0.15098
      2543         1        2.00000       78.37459       29.61370        8.73148
      2544         1        2.00000        0.48959       31.37159        9.59617
      2545         1        2.00000        0.68451       29.84419        1.85783
      2546         1        2.00000       78.17911       31.04185        1.00560
      2547         1        2.00000        2.91494       31.63550        7.87711
      2548         1        2.00000       78.75617       26.65583        8.72157
      2549         1        2.00000        0.87646       28.41617        9.58464
      2550         1        2.00000        1.06456       26.88809        1.84779
      2551         1        2.00000       78.56734       28.08523        0.99369
      2552         1        2.00000       79.12036       23.69535        8.71741
      2553         1        2.00000        1.24818       25.45933        9.57678
      2554         1        2.00000        1.42659       23.93006        1.84302
      2555         1        2.00000       78.94067       25.12612        0.98639
      2556         1        2.00000       79.46621       20.73201        8.71950
      2557         1        2.00000        1.60020       22.49956        9.57573
      2558         1        2.00000        1.76956       20.96830        1.84544
      2559         1        2.00000       79.29541       22.16415        0.98552
      2560         1        2.00000        1.93579       19.53580        9.58051
      2561         1        2.00000       77.21999       18.96232        7.86411
      2562         1        2.00000       79.63356       19.19968        0.98975
      2563         1        2.00000       40.38559       15.96578        2.71579
      2564         1        2.00000       37.97186       16.26954        6.15025
      2565         1        2.00000       42.79916       15.69407        4.43737
      2566         1        2.00000       40.06201       13.00057        2.72072
      2567         1        2.00000       37.80979       14.77000        3.57516
      2568         1        2.00000       37.64876       13.30356        6.15482
      2569         1        2.00000       42.63741       14.19573        1.86239
      2570         1        2.00000       42.47550       12.73055        4.44147
      2571         1        2.00000       40.22352       14.49985        5.29585
      2572         1        2.00000       39.74035       10.03428        2.72524
      2573         1        2.00000       37.48861       11.80365        3.57984
      2574         1        2.00000       37.32918       10.33646        6.16007
      2575         1        2.00000       42.31343       11.23176        1.86556
      2576         1        2.00000       42.15144        9.76551        4.44483
      2577         1        2.00000       39.90098       11.53426        5.30033
      2578         1        2.00000       39.41974        7.06616        2.73029
      2579         1        2.00000       37.17016        8.83560        3.58572
      2580         1        2.00000       37.01105        7.36740        6.16620
      2581         1        2.00000       41.98985        8.26541        1.86967
      2582         1        2.00000       41.82858        6.79809        4.44954
      2583         1        2.00000       39.57997        8.56709        5.30517
      2584         1        2.00000       39.09904        4.09659        2.73477
      2585         1        2.00000       41.66755        5.29716        1.87439
      2586         1        2.00000       41.50653        3.82915        4.45375
      2587         1        2.00000       39.25943        5.59809        5.31009
      2588         1        2.00000       38.77795        1.12664        2.73849
      2589         1        2.00000       41.34574        2.32765        1.87799
      2590         1        2.00000       41.18527        0.85926        4.45716
      2591         1        2.00000       38.93849        2.62827        5.31408
      2592         1        2.00000       38.45729       61.22874        2.74263
      2593         1        2.00000       41.02540       62.42900        1.88188
      2594         1        2.00000       40.86598       60.96061        4.46195
      2595         1        2.00000       38.61760       62.72999        5.31791
      2596         1        2.00000       42.95909       57.72243        6.18923
      2597         1        2.00000       38.13652       58.26075        2.74717
      2598         1        2.00000       40.70687       59.45918        1.88761
      2599         1        2.00000       40.54776       57.99149        4.46803
      2600         1        2.00000       38.29698       59.76124        5.32194
      2601         1        2.00000       42.80135       56.22195        3.61518
      2602         1        2.00000       42.64224       54.75539        6.19488
      2603         1        2.00000       37.81502       55.29415        2.75258
      2604         1        2.00000       40.38834       56.49101        1.89372
      2605         1        2.00000       40.22827       55.02420        4.47375
      2606         1        2.00000       37.97605       56.79388        5.32700
      2607         1        2.00000       42.48170       53.25565        3.61909
      2608         1        2.00000       42.31979       51.78903        6.19827
      2609         1        2.00000       37.49160       52.32876        2.75822
      2610         1        2.00000       40.06732       53.52454        1.89881
      2611         1        2.00000       39.90533       52.05817        4.47878
      2612         1        2.00000       37.65367       53.82810        5.33271
      2613         1        2.00000       42.15683       50.28911        3.62321
      2614         1        2.00000       41.99252       48.82274        6.20353
      2615         1        2.00000       37.16353       49.36305        2.76494
      2616         1        2.00000       39.74206       50.55857        1.90417
      2617         1        2.00000       39.57711       49.09239        4.48452
      2618         1        2.00000       37.32841       50.86264        5.33895
      2619         1        2.00000       41.82629       47.32371        3.62902
      2620         1        2.00000       41.65693       45.85892        6.20853
      2621         1        2.00000       39.40967       47.59330        1.90976
      2622         1        2.00000       39.23887       46.12787        4.48900
      2623         1        2.00000       41.48340       44.36195        3.63164
      2624         1        2.00000       41.30491       42.89915        6.20763
      2625         1        2.00000       39.06382       44.62996        1.91206
      2626         1        2.00000       38.88412       43.16590        4.48830
      2627         1        2.00000       41.12137       41.40387        3.62697
      2628         1        2.00000       40.93318       39.94231        6.19984
      2629         1        2.00000       38.69970       41.66942        1.90800
      2630         1        2.00000       38.51079       40.20679        4.48107
      2631         1        2.00000       40.74123       38.44783        3.61699
      2632         1        2.00000       40.54631       36.98683        6.18835
      2633         1        2.00000       38.31812       38.71161        1.89815
      2634         1        2.00000       38.12248       37.25017        4.46923
      2635         1        2.00000       42.57574       33.73559        2.73972
      2636         1        2.00000       40.34931       35.49291        3.60436
      2637         1        2.00000       40.15111       34.03228        6.17485
      2638         1        2.00000       42.77450       35.22925        5.32391
      2639         1        2.00000       37.92500       35.75593        1.88496
      2640         1        2.00000       37.72664       34.29524        4.45533
      2641         1        2.00000       42.17741       30.78078        2.72517
      2642         1        2.00000       39.95267       32.53836        3.59038
      2643         1        2.00000       39.75519       31.07735        6.16093
      2644         1        2.00000       42.37625       32.27508        5.30987
      2645         1        2.00000       37.52844       32.80138        1.87098
      2646         1        2.00000       37.33144       31.34069        4.44182
      2647         1        2.00000       41.78566       27.82290        2.71265
      2648         1        2.00000       39.55955       29.58274        3.57713
      2649         1        2.00000       39.36688       28.12073        6.14900
      2650         1        2.00000       41.98009       29.31889        5.29585
      2651         1        2.00000       37.13644       29.84646        1.85830
      2652         1        2.00000       41.40920       24.86139        2.70529
      2653         1        2.00000       39.17789       26.62494        3.56715
      2654         1        2.00000       38.99339       25.16162        6.14161
      2655         1        2.00000       41.59515       26.35919        5.28561
      2656         1        2.00000       41.05270       21.89708        2.70471
      2657         1        2.00000       38.81361       23.66439        3.56291
      2658         1        2.00000       38.63856       22.19971        6.14070
      2659         1        2.00000       41.22839       23.39613        5.28158
      2660         1        2.00000       40.71382       18.93136        2.70953
      2661         1        2.00000       38.46768       20.70112        3.56497
      2662         1        2.00000       38.30024       19.23525        6.14488
      2663         1        2.00000       40.88141       20.43090        5.28409
      2664         1        2.00000       38.13513       17.73584        3.57022
      2665         1        2.00000       42.96139       17.15967        1.85639
      2666         1        2.00000       40.54886       17.46513        5.29017
      2667         1        2.00000       40.38559       15.99907        7.87063
      2668         1        2.00000       37.97186       16.23630        0.99541
      2669         1        2.00000       42.79916       15.72730        9.59222
      2670         1        2.00000       40.06201       13.03380        7.87556
      2671         1        2.00000       37.80979       14.80323        8.73001
      2672         1        2.00000       37.64876       13.27033        0.99998
      2673         1        2.00000       42.63741       14.22896        7.01724
      2674         1        2.00000       42.47550       12.76378        9.59632
      2675         1        2.00000       40.22352       14.46662        0.14101
      2676         1        2.00000       39.74035       10.06751        7.88009
      2677         1        2.00000       37.48861       11.83688        8.73469
      2678         1        2.00000       37.32918       10.30323        1.00523
      2679         1        2.00000       42.31343       11.26499        7.02040
      2680         1        2.00000       42.15144        9.79875        9.59967
      2681         1        2.00000       39.90098       11.50103        0.14549
      2682         1        2.00000       39.41974        7.09939        7.88514
      2683         1        2.00000       37.17016        8.86883        8.74056
      2684         1        2.00000       37.01105        7.33417        1.01136
      2685         1        2.00000       41.98985        8.29864        7.02452
      2686         1        2.00000       41.82858        6.83132        9.60438
      2687         1        2.00000       39.57997        8.53386        0.15033
      2688         1        2.00000       39.09904        4.12983        7.88961
      2689         1        2.00000       41.66747        5.33040        7.02924
      2690         1        2.00000       41.50653        3.86238        9.60860
      2691         1        2.00000       39.25943        5.56486        0.15524
      2692         1        2.00000       38.77795        1.15981        7.89335
      2693         1        2.00000       41.34574        2.36088        7.03285
      2694         1        2.00000       41.18527        0.89243        9.61201
      2695         1        2.00000       38.93849        2.59497        0.15923
      2696         1        2.00000       38.45721       61.26185        7.89747
      2697         1        2.00000       41.02532       62.46223        7.03674
      2698         1        2.00000       40.86590       60.99372        9.61681
      2699         1        2.00000       38.61760       62.69669        0.16305
      2700         1        2.00000       42.95917       57.68919        1.03439
      2701         1        2.00000       38.13660       58.29374        7.90250
      2702         1        2.00000       40.70671       59.49235        7.04238
      2703         1        2.00000       40.54768       58.02460        9.62305
      2704         1        2.00000       38.29698       59.72782        0.16768
      2705         1        2.00000       42.80127       56.25518        8.77001
      2706         1        2.00000       42.64224       54.72209        1.04003
      2707         1        2.00000       37.81502       55.32739        7.90736
      2708         1        2.00000       40.38826       56.52424        7.04846
      2709         1        2.00000       40.22827       55.05744        9.62859
      2710         1        2.00000       37.97597       56.76040        0.17276
      2711         1        2.00000       42.48170       53.28889        8.77394
      2712         1        2.00000       42.31979       51.75580        1.04342
      2713         1        2.00000       37.49160       52.36199        7.91307
      2714         1        2.00000       40.06732       53.55777        7.05365
      2715         1        2.00000       39.90533       52.09140        9.63362
      2716         1        2.00000       37.65367       53.79474        0.17783
      2717         1        2.00000       42.15683       50.32234        8.77805
      2718         1        2.00000       41.99252       48.78951        1.04869
      2719         1        2.00000       37.16353       49.39634        7.91979
      2720         1        2.00000       39.74206       50.59180        7.05901
      2721         1        2.00000       39.57711       49.12563        9.63936
      2722         1        2.00000       37.32841       50.82935        0.18411
      2723         1        2.00000       41.82629       47.35695        8.78386
      2724         1        2.00000       41.65693       45.82569        1.05369
      2725         1        2.00000       39.40967       47.62653        7.06460
      2726         1        2.00000       39.23887       46.16110        9.64385
      2727         1        2.00000       41.48340       44.39519        8.78648
      2728         1        2.00000       41.30491       42.86592        1.05278
      2729         1        2.00000       39.06382       44.66319        7.06690
      2730         1        2.00000       38.88412       43.19913        9.64314
      2731         1        2.00000       41.12137       41.43710        8.78181
      2732         1        2.00000       40.93318       39.90908        1.04500
      2733         1        2.00000       38.69970       41.70265        7.06285
      2734         1        2.00000       38.51079       40.24002        9.63592
      2735         1        2.00000       40.74123       38.48106        8.77183
      2736         1        2.00000       40.54631       36.95360        1.03350
      2737         1        2.00000       38.31812       38.74485        7.05299
      2738         1        2.00000       38.12248       37.28340        9.62407
      2739         1        2.00000       42.57574       33.76882        7.89456
      2740         1        2.00000       40.34931       35.52614        8.75920
      2741         1        2.00000       40.15111       33.99905        1.02001
      2742         1        2.00000       42.77450       35.19602        0.16907
      2743         1        2.00000       37.92500       35.78917        7.03980
      2744         1        2.00000       37.72664       34.32847        9.61017
      2745         1        2.00000       42.17741       30.81401        7.88001
      2746         1        2.00000       39.95267       32.57159        8.74522
      2747         1        2.00000       39.75519       31.04412        1.00609
      2748         1        2.00000       42.37625       32.24185        0.15503
      2749         1        2.00000       37.52844       32.83461        7.02582
      2750         1        2.00000       37.33144       31.37393        9.59666
      2751         1        2.00000       41.78566       27.85613        7.86750
      2752         1        2.00000       39.55955       29.61597        8.73197
      2753         1        2.00000       39.36688       28.08750        0.99415
      2754         1        2.00000       41.98009       29.28566        0.14101
      2755         1        2.00000       37.13644       29.87969        7.01314
      2756         1        2.00000       41.40920       24.89462        7.86014
      2757         1        2.00000       39.17789       26.65817        8.72200
      2758         1        2.00000       38.99339       25.12839        0.98677
      2759         1        2.00000       41.59515       26.32596        0.13077
      2760         1        2.00000       41.05270       21.93031        7.85955
      2761         1        2.00000       38.81361       23.69762        8.71776
      2762         1        2.00000       38.63856       22.16648        0.98585
      2763         1        2.00000       41.22839       23.36290        0.12674
      2764         1        2.00000       40.71382       18.96460        7.86437
      2765         1        2.00000       38.46768       20.73435        8.71981
      2766         1        2.00000       38.30024       19.20202        0.99004
      2767         1        2.00000       40.88141       20.39767        0.12923
      2768         1        2.00000       38.13513       17.76907        8.72507
      2769         1        2.00000       42.96139       17.19290        7.01124
      2770         1        2.00000       40.54886       17.43189        0.13532
      2771         1        2.00000       36.99594       47.86351        0.19057
      2772         1        2.00000       36.99594       47.89675        5.34542
      2773         2       -2.00000       77.16400       29.43202        1.85861
      2774         2       -2.00000        3.14358       19.65360        6.14391
      2775         2       -2.00000        3.14358       19.62037        0.98907
      2776         2       -2.00000        3.13775       60.14403        0.16776
      2777         2       -2.00000        3.13783       60.17732        5.32260
      2778         2       -2.00000        3.13277       39.12164        1.89728
      2779         2       -2.00000        3.13277       39.15487        7.05212
      2780         2       -2.00000        3.30725       18.18679        8.72439
      2781         2       -2.00000        3.30717       18.15350        3.56953
      2782         2       -2.00000        3.29998       58.71045        7.90246
      2783         2       -2.00000        3.30006       58.67722        2.74762
      2784         2       -2.00000        3.33137       37.69273        9.62256
      2785         2       -2.00000        3.33137       37.65950        4.46772
      2786         2       -2.00000        3.47020       16.68643        6.14904
      2787         2       -2.00000        3.47020       16.65320        0.99418
      2788         2       -2.00000        3.46285       57.17786        0.17189
      2789         2       -2.00000        3.46285       57.21110        5.32675
      2790         2       -2.00000        3.53150       36.16532        1.88268
      2791         2       -2.00000        3.53150       36.19855        7.03753
      2792         2       -2.00000        3.63243       15.18638        3.57269
      2793         2       -2.00000        3.63243       15.21967        8.72755
      2794         2       -2.00000        3.62580       55.71262        2.75036
      2795         2       -2.00000        3.62580       55.74585        7.90520
      2796         2       -2.00000        3.79329       13.68683        0.99603
      2797         2       -2.00000        3.73178       34.70500        4.45254
      2798         2       -2.00000        3.79337       13.72012        6.15089
      2799         2       -2.00000        3.73178       34.73823        9.60738
      2800         2       -2.00000        3.78835       54.24807        5.32877
      2801         2       -2.00000        3.78835       54.21484        0.17392
      2802         2       -2.00000        3.95200       12.22064        3.57519
      2803         2       -2.00000        3.95208       12.25394        8.73005
      2804         2       -2.00000        3.93102       33.24494        7.02326
      2805         2       -2.00000        3.93110       33.21171        1.86842
      2806         2       -2.00000        3.94986       52.78378        7.90825
      2807         2       -2.00000        3.94986       52.75055        2.75341
      2808         2       -2.00000        4.10886       10.72054        1.00127
      2809         2       -2.00000        4.10886       10.75384        6.15611
      2810         2       -2.00000        4.11120       51.25228        0.17976
      2811         2       -2.00000        4.11120       51.28551        5.33460
      2812         2       -2.00000        4.12842       31.78470        9.59496
      2813         2       -2.00000        4.12842       31.75147        4.44011
      2814         2       -2.00000        4.26484        9.25243        3.58361
      2815         2       -2.00000        4.26484        9.28572        8.73847
      2816         2       -2.00000        4.32349       30.29092        7.01233
      2817         2       -2.00000        4.27391       49.78612        2.76219
      2818         2       -2.00000        4.32349       30.25768        1.85750
      2819         2       -2.00000        4.27391       49.81935        7.91704
      2820         2       -2.00000        4.42114        7.75000        1.01133
      2821         2       -2.00000        4.42114        7.78330        6.16620
      2822         2       -2.00000        4.51600       28.83024        9.58447
      2823         2       -2.00000        4.57888        6.31353        8.74772
      2824         2       -2.00000        4.43943       48.31888        5.34451
      2825         2       -2.00000        4.43943       48.28565        0.18967
      2826         2       -2.00000        4.51600       28.79700        4.42963
      2827         2       -2.00000        4.57888        6.28030        3.59287
      2828         2       -2.00000        4.60935       46.81783        2.77053
      2829         2       -2.00000        4.60935       46.85106        7.92538
      2830         2       -2.00000        4.70491       27.33645        7.00144
      2831         2       -2.00000        4.70499       27.30322        1.84660
      2832         2       -2.00000        4.73854        4.77748        1.01779
      2833         2       -2.00000        4.73862        4.81078        6.17265
      2834         2       -2.00000        4.88877       25.84285        4.41887
      2835         2       -2.00000        4.78479       45.35000        5.34910
      2836         2       -2.00000        4.78479       45.31677        0.19426
      2837         2       -2.00000        4.88877       25.87615        9.57371
      2838         2       -2.00000        4.89989        3.30883        3.59584
      2839         2       -2.00000        4.89989        3.34206        8.75070
      2840         2       -2.00000        4.96657       43.84943        2.77036
      2841         2       -2.00000        5.06172        1.80795        1.01839
      2842         2       -2.00000        5.06542       24.34914        1.83845
      2843         2       -2.00000        5.06542       24.38238        6.99330
      2844         2       -2.00000        4.96657       43.88266        7.92520
      2845         2       -2.00000        5.06172        1.84125        6.17324
      2846         2       -2.00000        5.22331        0.34113        3.59676
      2847         2       -2.00000        5.22331        0.37436        8.75159
      2848         2       -2.00000        5.23454       22.92054        9.57137
      2849         2       -2.00000        5.15499       42.38277        5.34455
      2850         2       -2.00000        5.23454       22.88730        4.41652
      2851         2       -2.00000        5.15499       42.34954        0.18971
      2852         2       -2.00000        5.39845       21.42284        6.99800
      2853         2       -2.00000        5.38477       61.91251        1.02222
      2854         2       -2.00000        5.39845       21.38961        1.84316
      2855         2       -2.00000        5.38477       61.94574        6.17706
      2856         2       -2.00000        5.34959       40.91705        7.91733
      2857         2       -2.00000        5.34959       40.88382        2.76249
      2858         2       -2.00000        5.55979       19.92243        4.42599
      2859         2       -2.00000        5.54875       39.38637        0.17918
      2860         2       -2.00000        5.54684       60.47844        8.75843
      2861         2       -2.00000        5.54684       60.44527        3.60359
      2862         2       -2.00000        5.55979       19.95573        9.58084
      2863         2       -2.00000        5.54875       39.41960        5.33403
      2864         2       -2.00000        5.72114       18.45374        7.00785
      2865         2       -2.00000        5.70995       58.94485        1.02960
      2866         2       -2.00000        5.72114       18.42051        1.85301
      2867         2       -2.00000        5.70995       58.97809        6.18444
      2868         2       -2.00000        5.75144       37.92391        2.74924
      2869         2       -2.00000        5.75144       37.95715        7.90409
      2870         2       -2.00000        5.88417       16.98491        9.58716
      2871         2       -2.00000        5.87490       57.51184        8.76337
      2872         2       -2.00000        5.88409       16.95168        4.43231
      2873         2       -2.00000        5.87490       57.47861        3.60852
      2874         2       -2.00000        5.95548       36.46315        5.31813
      2875         2       -2.00000        6.04808       15.45073        1.85422
      2876         2       -2.00000        5.95548       36.42992        0.16328
      2877         2       -2.00000        6.04816       15.48403        7.00907
      2878         2       -2.00000        6.04074       56.01392        6.18546
      2879         2       -2.00000        6.04074       55.98069        1.03061
      2880         2       -2.00000        6.15857       34.97066        2.73161
      2881         2       -2.00000        6.21111       13.98503        4.42952
      2882         2       -2.00000        6.15849       35.00390        7.88646
      2883         2       -2.00000        6.21119       14.01832        9.58437
      2884         2       -2.00000        6.20561       54.55118        8.76119
      2885         2       -2.00000        6.20561       54.51795        3.60636
      2886         2       -2.00000        6.36981       12.48724        1.85184
      2887         2       -2.00000        6.36981       12.52047        7.00669
      2888         2       -2.00000        6.35853       33.51174        5.30217
      2889         2       -2.00000        6.36696       53.02306        1.02921
      2890         2       -2.00000        6.35853       33.47851        0.14733
      2891         2       -2.00000        6.36696       53.05630        6.18404
      2892         2       -2.00000        6.52315       11.05549        9.58740
      2893         2       -2.00000        6.52307       11.02226        4.43256
      2894         2       -2.00000        6.55569       32.05170        7.87536
      2895         2       -2.00000        6.55569       32.01847        2.72052
      2896         2       -2.00000        6.52454       51.59397        8.76516
      2897         2       -2.00000        6.52454       51.56074        3.61032
      2898         2       -2.00000        6.67384        9.52149        1.86227
      2899         2       -2.00000        6.67392        9.55472        7.01711
      2900         2       -2.00000        6.68196       50.06243        1.04020
      2901         2       -2.00000        6.75084       30.52406        0.14002
      2902         2       -2.00000        6.75084       30.55729        5.29486
      2903         2       -2.00000        6.68188       50.09566        6.19504
      2904         2       -2.00000        6.82606        8.05068        4.44817
      2905         2       -2.00000        6.82606        8.08392        9.60302
      2906         2       -2.00000        6.84315       48.59389        3.62587
      2907         2       -2.00000        6.98188        6.57860        7.03215
      2908         2       -2.00000        6.94456       29.06232        2.71305
      2909         2       -2.00000        6.84315       48.62712        8.78071
      2910         2       -2.00000        6.94448       29.09555        7.86788
      2911         2       -2.00000        6.98180        6.54531        1.87729
      2912         2       -2.00000        7.01050       47.12389        6.20915
      2913         2       -2.00000        7.01050       47.09065        1.05431
      2914         2       -2.00000        7.14226        5.07364        4.45749
      2915         2       -2.00000        7.13667       27.56821        0.12874
      2916         2       -2.00000        7.14226        5.10687        9.61233
      2917         2       -2.00000        7.13667       27.60137        5.28357
      2918         2       -2.00000        7.18547       45.62050        3.63355
      2919         2       -2.00000        7.18547       45.65373        8.78839
      2920         2       -2.00000        7.30673        3.57105        1.87873
      2921         2       -2.00000        7.32413       26.10864        2.69735
      2922         2       -2.00000        7.30681        3.60435        7.03360
      2923         2       -2.00000        7.32413       26.14187        7.85220
      2924         2       -2.00000        7.36853       44.11853        1.05352
      2925         2       -2.00000        7.36853       44.15176        6.20836
      2926         2       -2.00000        7.47241        2.10464        4.45275
      2927         2       -2.00000        7.47241        2.13781        9.60760
      2928         2       -2.00000        7.50174       24.61724        0.11395
      2929         2       -2.00000        7.50174       24.65041        5.26879
      2930         2       -2.00000        7.63512        0.60710        1.87371
      2931         2       -2.00000        7.66613       23.15811        2.69168
      2932         2       -2.00000        7.55887       42.65148        3.62579
      2933         2       -2.00000        7.55887       42.68471        8.78064
      2934         2       -2.00000        7.63520        0.64033        7.02857
      2935         2       -2.00000        7.66613       23.19141        7.84653
      2936         2       -2.00000        7.79418       62.24772        9.60917
      2937         2       -2.00000        7.75659       41.15215        1.04346
      2938         2       -2.00000        7.79418       62.21449        4.45433
      2939         2       -2.00000        7.82027       21.69480        5.27555
      2940         2       -2.00000        7.75659       41.18538        6.19831
      2941         2       -2.00000        7.82035       21.66157        0.12072
      2942         2       -2.00000        7.97305       20.19234        2.70797
      2943         2       -2.00000        7.95344       60.71429        1.88412
      2944         2       -2.00000        7.97305       20.22557        7.86281
      2945         2       -2.00000        7.95344       60.74752        7.03897
      2946         2       -2.00000        7.96080       39.72010        8.77146
      2947         2       -2.00000        7.96080       39.68687        3.61662
      2948         2       -2.00000        8.13023       18.68572        0.13893
      2949         2       -2.00000        8.13023       18.71888        5.29377
      2950         2       -2.00000        8.11655       59.27834        9.62343
      2951         2       -2.00000        8.11655       59.24517        4.46860
      2952         2       -2.00000        8.16949       38.19011        1.03259
      2953         2       -2.00000        8.16949       38.22334        6.18743
      2954         2       -2.00000        8.29398       17.21247        2.71889
      2955         2       -2.00000        8.29406       17.24570        7.87374
      2956         2       -2.00000        8.28431       57.77666        7.04849
      2957         2       -2.00000        8.28431       57.74342        1.89364
      2958         2       -2.00000        8.38035       36.76288        8.75514
      2959         2       -2.00000        8.45607       56.31139        9.62306
      2960         2       -2.00000        8.46350       15.70955        0.13833
      2961         2       -2.00000        8.38035       36.72965        3.60030
      2962         2       -2.00000        8.46350       15.74279        5.29317
      2963         2       -2.00000        8.45607       56.27822        4.46822
      2964         2       -2.00000        8.63462       14.24444        2.70744
      2965         2       -2.00000        8.59041       35.23846        1.00958
      2966         2       -2.00000        8.59041       35.27170        6.16442
      2967         2       -2.00000        8.62887       54.78436        1.88346
      2968         2       -2.00000        8.63462       14.27774        7.86230
      2969         2       -2.00000        8.62887       54.81759        7.03830
      2970         2       -2.00000        8.79053       33.78249        3.57767
      2971         2       -2.00000        8.79636       12.75053        0.12551
      2972         2       -2.00000        8.79636       12.78370        5.28034
      2973         2       -2.00000        8.79270       53.32779        4.45716
      2974         2       -2.00000        8.79053       33.81572        8.73250
      2975         2       -2.00000        8.79262       53.36102        9.61200
      2976         2       -2.00000        8.94553       11.32301        7.86049
      2977         2       -2.00000        8.94553       11.28978        2.70563
      2978         2       -2.00000        8.94532       51.83771        1.88291
      2979         2       -2.00000        8.98328       32.29131        0.99840
      2980         2       -2.00000        8.98328       32.32454        6.15324
      2981         2       -2.00000        8.94532       51.87095        7.03775
      2982         2       -2.00000        9.08405        9.82509        5.29234
      2983         2       -2.00000        9.08405        9.79186        0.13749
      2984         2       -2.00000        9.08936       50.40967        9.62453
      2985         2       -2.00000        9.08936       50.37644        4.46968
      2986         2       -2.00000        9.17499       30.86133        8.73317
      2987         2       -2.00000        9.17499       30.82810        3.57833
      2988         2       -2.00000        9.22433        8.32027        2.72887
      2989         2       -2.00000        9.22441        8.35356        7.88372
      2990         2       -2.00000        9.23821       48.87451        1.90610
      2991         2       -2.00000        9.23821       48.90774        7.06094
      2992         2       -2.00000        9.37582        6.84236        5.31878
      2993         2       -2.00000        9.37582        6.80913        0.16392
      2994         2       -2.00000        9.37015       29.36202        6.15527
      2995         2       -2.00000        9.37015       29.32879        1.00044
      2996         2       -2.00000        9.40076       47.39899        4.49526
      2997         2       -2.00000        9.40076       47.43222        9.65010
      2998         2       -2.00000        9.53861        5.33211        2.74635
      2999         2       -2.00000        9.53869        5.36541        7.90120
      3000         2       -2.00000        9.56899       27.86424        3.56936
      3001         2       -2.00000        9.56899       27.89754        8.72420
      3002         2       -2.00000        9.57621       45.92418        7.07650
      3003         2       -2.00000        9.71205        3.82736        0.16510
      3004         2       -2.00000        9.57621       45.89095        1.92165
      3005         2       -2.00000        9.71213        3.86059        5.31994
      3006         2       -2.00000        9.76863       26.40481        6.12938
      3007         2       -2.00000        9.76863       26.37158        0.97453
      3008         2       -2.00000        9.76495       44.45366        9.64911
      3009         2       -2.00000        9.76495       44.42043        4.49427
      3010         2       -2.00000        9.88862        2.36273        2.73128
      3011         2       -2.00000        9.88862        2.39597        7.88613
      3012         2       -2.00000        9.95329       24.95039        8.69442
      3013         2       -2.00000        9.95329       24.91716        3.53957
      3014         2       -2.00000        9.96075       42.92143        1.90533
      3015         2       -2.00000        9.96075       42.95467        7.06018
      3016         2       -2.00000       10.05774        0.90400        5.30188
      3017         2       -2.00000       10.05774        0.87070        0.14704
      3018         2       -2.00000       10.11151       23.42946        0.96200
      3019         2       -2.00000       10.11151       23.46263        6.11683
      3020         2       -2.00000       10.21080       62.51732        7.88222
      3021         2       -2.00000       10.15975       41.49271        9.62989
      3022         2       -2.00000       10.21080       62.48409        2.72738
      3023         2       -2.00000       10.15975       41.45948        4.47504
      3024         2       -2.00000       10.24866       21.96862        3.54896
      3025         2       -2.00000       10.24866       22.00186        8.70381
      3026         2       -2.00000       10.35628       60.98769        0.16124
      3027         2       -2.00000       10.35636       61.02099        5.31609
      3028         2       -2.00000       10.37901       20.49798        6.14141
      3029         2       -2.00000       10.37901       20.46475        0.98658
      3030         2       -2.00000       10.36412       39.96214        1.89841
      3031         2       -2.00000       10.36412       39.99537        7.05325
      3032         2       -2.00000       10.51098       59.54808        7.90925
      3033         2       -2.00000       10.52369       18.98447        3.58020
      3034         2       -2.00000       10.52377       19.01770        8.73505
      3035         2       -2.00000       10.51098       59.51485        2.75442
      3036         2       -2.00000       10.58154       38.49486        4.47546
      3037         2       -2.00000       10.58154       38.52810        9.63030
      3038         2       -2.00000       10.69201       17.50111        6.16592
      3039         2       -2.00000       10.69209       17.46788        1.01109
      3040         2       -2.00000       10.68346       58.03748        5.33931
      3041         2       -2.00000       10.68346       58.00424        0.18447
      3042         2       -2.00000       10.87426       15.99213        3.58390
      3043         2       -2.00000       10.80434       37.03158        7.04436
      3044         2       -2.00000       10.87434       16.02542        8.73877
      3045         2       -2.00000       10.86828       56.53481        2.75783
      3046         2       -2.00000       10.80434       36.99835        1.88952
      3047         2       -2.00000       10.86828       56.56804        7.91267
      3048         2       -2.00000       11.06830       14.52811        6.13755
      3049         2       -2.00000       11.06822       14.49488        0.98271
      3050         2       -2.00000       11.06280       55.07673        5.31333
      3051         2       -2.00000       11.03210       35.57454        9.59406
      3052         2       -2.00000       11.03210       35.54131        4.43922
      3053         2       -2.00000       11.06280       55.04350        0.15848
      3054         2       -2.00000       11.24222       13.03984        3.54880
      3055         2       -2.00000       11.23887       34.05749        1.84772
      3056         2       -2.00000       11.23887       34.09072        7.00257
      3057         2       -2.00000       11.24222       13.07313        8.70365
      3058         2       -2.00000       11.23800       53.59433        2.72596
      3059         2       -2.00000       11.23800       53.62756        7.88081
      3060         2       -2.00000       11.38466       11.58740        6.12805
      3061         2       -2.00000       11.38458       11.55417        0.97320
      3062         2       -2.00000       11.41576       32.63865        9.57910
      3063         2       -2.00000       11.38269       52.14713        5.30565
      3064         2       -2.00000       11.41576       32.60542        4.42426
      3065         2       -2.00000       11.38269       52.11390        0.15081
      3066         2       -2.00000       11.50766       50.65984        2.74219
      3067         2       -2.00000       11.50547       10.09519        3.56478
      3068         2       -2.00000       11.50547       10.12849        8.71964
      3069         2       -2.00000       11.58792       31.14410        7.01411
      3070         2       -2.00000       11.50766       50.69307        7.89703
      3071         2       -2.00000       11.61451        8.62393        6.15925
      3072         2       -2.00000       11.61451        8.59070        1.00441
      3073         2       -2.00000       11.58792       31.11086        1.85927
      3074         2       -2.00000       11.62302       49.15957        0.18121
      3075         2       -2.00000       11.62302       49.19281        5.33606
      3076         2       -2.00000       11.74621        7.11089        3.60254
      3077         2       -2.00000       11.74621        7.14412        8.75740
      3078         2       -2.00000       11.77707       29.66460        9.60270
      3079         2       -2.00000       11.76530       47.71589        7.93381
      3080         2       -2.00000       11.76530       47.68266        2.77897
      3081         2       -2.00000       11.77707       29.63137        4.44787
      3082         2       -2.00000       11.91557        5.62039        6.19673
      3083         2       -2.00000       11.91557        5.58716        1.04188
      3084         2       -2.00000       11.99281       28.12579        1.86540
      3085         2       -2.00000       11.99281       28.15902        7.02025
      3086         2       -2.00000       11.94772       46.19493        5.37191
      3087         2       -2.00000       11.94772       46.16170        0.21707
      3088         2       -2.00000       12.10920        4.10952        3.61508
      3089         2       -2.00000       12.10928        4.14275        8.76994
      3090         2       -2.00000       12.15193       44.68688        2.78800
      3091         2       -2.00000       12.15193       44.72012        7.94284
      3092         2       -2.00000       12.22923       26.66135        4.40235
      3093         2       -2.00000       12.22923       26.69458        9.55719
      3094         2       -2.00000       12.31918        2.61230        1.00739
      3095         2       -2.00000       12.31918        2.64553        6.16224
      3096         2       -2.00000       12.43159       25.21038        6.95443
      3097         2       -2.00000       12.37240       43.19195        0.18347
      3098         2       -2.00000       12.37240       43.22512        5.33831
      3099         2       -2.00000       12.43159       25.17721        1.79960
      3100         2       -2.00000       12.50280        1.16119        3.56723
      3101         2       -2.00000       12.50280        1.19442        8.72208
      3102         2       -2.00000       12.57460       41.77193        7.89944
      3103         2       -2.00000       12.58172       23.73115        4.37874
      3104         2       -2.00000       12.58172       23.76438        9.53359
      3105         2       -2.00000       12.57460       41.73870        2.74459
      3106         2       -2.00000       12.64928       62.78726        6.14994
      3107         2       -2.00000       12.64928       62.75403        0.99510
      3108         2       -2.00000       12.69108       22.23795        1.81845
      3109         2       -2.00000       12.76625       61.32932        8.74525
      3110         2       -2.00000       12.69108       22.27112        6.97330
      3111         2       -2.00000       12.78401       20.79980        9.56912
      3112         2       -2.00000       12.76625       61.29608        3.59041
      3113         2       -2.00000       12.75854       40.25603        0.17316
      3114         2       -2.00000       12.78401       20.76657        4.41427
      3115         2       -2.00000       12.75854       40.28926        5.32800
      3116         2       -2.00000       12.89136       19.25518        1.86014
      3117         2       -2.00000       12.87977       59.82403        6.18848
      3118         2       -2.00000       12.87977       59.79080        1.03364
      3119         2       -2.00000       12.89136       19.28835        7.01498
      3120         2       -2.00000       12.96516       38.81876        7.92289
      3121         2       -2.00000       12.96516       38.78553        2.76805
      3122         2       -2.00000       13.05046       17.76119        4.46013
      3123         2       -2.00000       13.05046       17.79449        9.61499
      3124         2       -2.00000       13.04576       58.30469        3.63341
      3125         2       -2.00000       13.04576       58.33792        8.78826
      3126         2       -2.00000       13.20950       37.27119        0.19680
      3127         2       -2.00000       13.26541       16.23389        1.89321
      3128         2       -2.00000       13.20950       37.30442        5.35164
      3129         2       -2.00000       13.26549       16.26712        7.04805
      3130         2       -2.00000       13.26271       56.78375        1.06531
      3131         2       -2.00000       13.26271       56.81698        6.22015
      3132         2       -2.00000       13.52834       14.79316        9.55605
      3133         2       -2.00000       13.52834       14.75993        4.40119
      3134         2       -2.00000       13.52364       55.31859        3.57837
      3135         2       -2.00000       13.50255       35.80529        2.70312
      3136         2       -2.00000       13.50255       35.83853        7.85796
      3137         2       -2.00000       13.52364       55.35182        8.73320
      3138         2       -2.00000       13.72125       13.31375        6.95265
      3139         2       -2.00000       13.72125       13.28052        1.79779
      3140         2       -2.00000       13.71766       34.33225        0.09876
      3141         2       -2.00000       13.71695       53.87974        6.13175
      3142         2       -2.00000       13.71695       53.84650        0.97690
      3143         2       -2.00000       13.71766       34.36548        5.25360
      3144         2       -2.00000       13.86024       11.84261        4.38940
      3145         2       -2.00000       13.85811       52.44921        8.72374
      3146         2       -2.00000       13.86024       11.87590        9.54425
      3147         2       -2.00000       13.85811       52.41598        3.56889
      3148         2       -2.00000       13.88069       32.89270        2.69120
      3149         2       -2.00000       13.93947       10.34968        1.83191
      3150         2       -2.00000       13.88069       32.92587        7.84604
      3151         2       -2.00000       13.93955       10.38291        6.98676
      3152         2       -2.00000       13.93982       50.92935        1.01089
      3153         2       -2.00000       13.98956       31.43299        5.28616
      3154         2       -2.00000       13.93982       50.96258        6.16573
      3155         2       -2.00000       13.98956       31.39976        0.13130
      3156         2       -2.00000       14.01478        8.91687        9.58856
      3157         2       -2.00000       14.01478        8.88358        4.43369
      3158         2       -2.00000       14.01857       49.46898        3.61128
      3159         2       -2.00000       14.01857       49.50221        8.76612
      3160         2       -2.00000       14.09545        7.41563        7.03327
      3161         2       -2.00000       14.09545        7.38240        1.87841
      3162         2       -2.00000       14.13160       29.94863        7.89385
      3163         2       -2.00000       14.13160       29.91540        2.73902
      3164         2       -2.00000       14.10493       47.97245        1.05366
      3165         2       -2.00000       14.10493       48.00568        6.20850
      3166         2       -2.00000       14.22916        5.92216        9.64517
      3167         2       -2.00000       14.22916        5.88893        4.49032
      3168         2       -2.00000       14.25266       46.51562        8.82008
      3169         2       -2.00000       14.25266       46.48238        3.66524
      3170         2       -2.00000       14.37498       28.44566        5.34358
      3171         2       -2.00000       14.37498       28.41249        0.18875
      3172         2       -2.00000       14.47775        4.40498        7.09321
      3173         2       -2.00000       14.47767        4.37175        1.93837
      3174         2       -2.00000       14.51775       44.96550        1.10991
      3175         2       -2.00000       14.51775       44.99873        6.26475
      3176         2       -2.00000       14.72395       26.89553        2.64053
      3177         2       -2.00000       14.72395       26.92876        7.79536
      3178         2       -2.00000       14.77850        2.90695        9.56619
      3179         2       -2.00000       14.77850        2.87372        4.41135
      3180         2       -2.00000       14.80937       43.51674        8.75032
      3181         2       -2.00000       14.80937       43.48351        3.59547
      3182         2       -2.00000       14.96381       25.45400        5.17962
      3183         2       -2.00000       14.99913        1.40527        1.80555
      3184         2       -2.00000       14.96381       25.42077        0.02477
      3185         2       -2.00000       14.99913        1.43850        6.96040
      3186         2       -2.00000       15.03592       42.05369        6.15045
      3187         2       -2.00000       15.08711       24.00545        7.78391
      3188         2       -2.00000       15.03592       42.02046        0.99561
      3189         2       -2.00000       15.12575       63.07639        9.56641
      3190         2       -2.00000       15.08711       23.97228        2.62906
      3191         2       -2.00000       15.12575       63.04316        4.41157
      3192         2       -2.00000       15.14583       22.47395        0.07458
      3193         2       -2.00000       15.14583       22.50718        5.22941
      3194         2       -2.00000       15.18694       40.59748        3.60457
      3195         2       -2.00000       15.18871       61.57882        7.01322
      3196         2       -2.00000       15.18871       61.54559        1.85837
      3197         2       -2.00000       15.20343       21.00979        2.68542
      3198         2       -2.00000       15.18694       40.63071        8.75941
      3199         2       -2.00000       15.20343       21.04303        7.84026
      3200         2       -2.00000       15.25817       60.12860        9.62304
      3201         2       -2.00000       15.26519       19.51536        0.13964
      3202         2       -2.00000       15.25817       60.09537        4.46820
      3203         2       -2.00000       15.28916       39.08663        1.04528
      3204         2       -2.00000       15.28916       39.11986        6.20012
      3205         2       -2.00000       15.26511       19.54860        5.29449
      3206         2       -2.00000       15.34515       18.03129        2.74223
      3207         2       -2.00000       15.34149       58.58253        1.91387
      3208         2       -2.00000       15.34515       18.06459        7.89708
      3209         2       -2.00000       15.34149       58.61576        7.06871
      3210         2       -2.00000       15.54935       16.53576        0.23106
      3211         2       -2.00000       15.54935       16.56893        5.38590
      3212         2       -2.00000       15.51019       37.67691        8.84201
      3213         2       -2.00000       15.51019       37.64368        3.68717
      3214         2       -2.00000       15.55411       57.12440        4.55814
      3215         2       -2.00000       15.55411       57.15763        9.71298
      3216         2       -2.00000       16.05770       55.48252        1.75984
      3217         2       -2.00000       16.05152       35.99257        0.87616
      3218         2       -2.00000       16.05770       55.51575        6.91469
      3219         2       -2.00000       16.06584       14.91033        2.57669
      3220         2       -2.00000       16.06592       14.94356        7.73153
      3221         2       -2.00000       16.05152       36.02587        6.03100
      3222         2       -2.00000       16.29825       13.53452        5.15522
      3223         2       -2.00000       16.29579       54.11378        4.33920
      3224         2       -2.00000       16.29778       34.62315        3.45682
      3225         2       -2.00000       16.29579       54.14701        9.49405
      3226         2       -2.00000       16.29825       13.50135        0.00039
      3227         2       -2.00000       16.35569       12.02747        2.62887
      3228         2       -2.00000       16.29778       34.65638        8.61165
      3229         2       -2.00000       16.35500       52.61493        1.81145
      3230         2       -2.00000       16.39599       10.58037        5.24196
      3231         2       -2.00000       16.36035       33.15030        6.08779
      3232         2       -2.00000       16.35569       12.06071        7.78371
      3233         2       -2.00000       16.36035       33.11706        0.93294
      3234         2       -2.00000       16.39607       10.54713        0.08713
      3235         2       -2.00000       16.35500       52.64816        6.96630
      3236         2       -2.00000       16.42636       31.67423        3.55306
      3237         2       -2.00000       16.42636       31.70746        8.70790
      3238         2       -2.00000       16.42715        9.12495        7.85763
      3239         2       -2.00000       16.39617       51.20741        9.57802
      3240         2       -2.00000       16.39617       51.17418        4.42318
      3241         2       -2.00000       16.42707        9.09172        2.70279
      3242         2       -2.00000       16.42878       49.69385        1.88234
      3243         2       -2.00000       16.47554        7.60315        0.16593
      3244         2       -2.00000       16.42878       49.72708        7.03719
      3245         2       -2.00000       16.45384       30.17129        1.01825
      3246         2       -2.00000       16.45384       30.20452        6.17309
      3247         2       -2.00000       16.47554        7.63638        5.32077
      3248         2       -2.00000       16.47949       48.27753        9.65379
      3249         2       -2.00000       16.49741        6.18099        7.93171
      3250         2       -2.00000       16.49741        6.14776        2.77685
      3251         2       -2.00000       16.47949       48.24430        4.49895
      3252         2       -2.00000       16.50496       46.76689        1.95166
      3253         2       -2.00000       16.50496       46.80012        7.10651
      3254         2       -2.00000       16.62472       28.78960        8.78965
      3255         2       -2.00000       16.62472       28.75637        3.63480
      3256         2       -2.00000       16.68607        4.68215        0.23930
      3257         2       -2.00000       16.68607        4.71538        5.39414
      3258         2       -2.00000       16.71502       45.36427        9.72461
      3259         2       -2.00000       16.71502       45.33104        4.56977
      3260         2       -2.00000       17.41736       26.97904        0.69467
      3261         2       -2.00000       17.41583        2.97530        2.49822
      3262         2       -2.00000       17.41736       27.01228        5.84951
      3263         2       -2.00000       17.41583        3.00853        7.65308
      3264         2       -2.00000       17.41056       43.66149        6.86211
      3265         2       -2.00000       17.41056       43.62826        1.70725
      3266         2       -2.00000       17.61226        0.14069        7.79456
      3267         2       -2.00000       17.58759        1.68414       10.29336
      3268         2       -2.00000       17.59931       42.33627        9.50013
      3269         2       -2.00000       17.57575       25.65214        3.33562
      3270         2       -2.00000       17.58751        1.65098        5.13851
      3271         2       -2.00000       17.63922       61.71435        0.11347
      3272         2       -2.00000       17.63376       40.79103        1.84088
      3273         2       -2.00000       17.62549       22.69285        8.63314
      3274         2       -2.00000       17.59834       24.12318        5.99903
      3275         2       -2.00000       17.59931       42.30304        4.34529
      3276         2       -2.00000       17.57575       25.68531        8.49046
      3277         2       -2.00000       17.64256       21.15211        0.94828
      3278         2       -2.00000       17.59834       24.09001        0.84419
      3279         2       -2.00000       17.61226        0.10746        2.63971
      3280         2       -2.00000       17.62549       22.65962        3.47830
      3281         2       -2.00000       17.64248       21.18534        6.10313
      3282         2       -2.00000       17.68229       16.86238        3.64076
      3283         2       -2.00000       17.66210       19.72051        3.56906
      3284         2       -2.00000       17.65917       60.30383        7.89398
      3285         2       -2.00000       17.63376       40.82426        6.99572
      3286         2       -2.00000       17.66210       19.75374        8.72390
      3287         2       -2.00000       17.67093       37.98803        7.08930
      3288         2       -2.00000       17.65917       60.27060        2.73914
      3289         2       -2.00000       17.69527       18.20058        1.02176
      3290         2       -2.00000       17.68320       57.45966        7.96871
      3291         2       -2.00000       17.68320       57.42643        2.81386
      3292         2       -2.00000       17.67093       37.95480        1.93447
      3293         2       -2.00000       17.69425       58.76350        0.19362
      3294         2       -2.00000       17.63922       61.74758        5.26831
      3295         2       -2.00000       17.69425       58.79673        5.34847
      3296         2       -2.00000       17.67678       39.35975        9.61914
      3297         2       -2.00000       17.67678       39.32652        4.46430
      3298         2       -2.00000       17.69527       18.23382        6.17660
      3299         2       -2.00000       17.68229       16.89561        8.79561
      3300         2       -2.00000       18.91037       55.72546       10.10317
      3301         2       -2.00000       18.91037       54.24715        2.50535
      3302         2       -2.00000       18.91010        6.19845        1.04125
      3303         2       -2.00000       18.91002        9.16591        0.97363
      3304         2       -2.00000       18.91002        9.19914        6.12847
      3305         2       -2.00000       18.91052       34.80779        6.76877
      3306         2       -2.00000       18.91052       34.77456        1.61393
      3307         2       -2.00000       18.91002       10.70466        8.65361
      3308         2       -2.00000       18.91036       30.26317        4.42068
      3309         2       -2.00000       18.91010        7.78628        8.73269
      3310         2       -2.00000       18.91044       31.80437        1.78664
      3311         2       -2.00000       18.91044       31.83760        6.94148
      3312         2       -2.00000       18.90994       12.12634        0.84334
      3313         2       -2.00000       18.91011       15.11463        5.75914
      3314         2       -2.00000       18.91029       51.30284        7.83695
      3315         2       -2.00000       18.91029       51.26961        2.68211
      3316         2       -2.00000       18.91018        4.95725        3.51403
      3317         2       -2.00000       18.91002        7.75305        3.57784
      3318         2       -2.00000       18.91036       30.29640        9.57551
      3319         2       -2.00000       18.90994       12.15957        5.99819
      3320         2       -2.00000       18.91010        6.23168        6.19609
      3321         2       -2.00000       18.90994       10.67143        3.49877
      3322         2       -2.00000       18.91026        4.99048        8.66887
      3323         2       -2.00000       18.91036       33.28928        9.45856
      3324         2       -2.00000       18.91037       49.77277        0.15471
      3325         2       -2.00000       18.91044       36.21331        4.05350
      3326         2       -2.00000       18.91010       13.66692        3.31797
      3327         2       -2.00000       18.91036       33.25604        4.30372
      3328         2       -2.00000       18.91051       28.97801        1.74831
      3329         2       -2.00000       18.91011       15.08140        0.60429
      3330         2       -2.00000       18.91045       48.37114        2.75774
      3331         2       -2.00000       18.91051       29.01125        6.90315
      3332         2       -2.00000       18.91037       54.28038        7.66019
      3333         2       -2.00000       18.91010       13.70015        8.47282
      3334         2       -2.00000       18.91045       46.85839        5.37322
      3335         2       -2.00000       18.91045       46.82516        0.21838
      3336         2       -2.00000       18.91029       52.74988        5.18369
      3337         2       -2.00000       18.91044       36.24654        9.20834
      3338         2       -2.00000       18.91061       45.59946        2.68936
      3339         2       -2.00000       18.91045       48.40437        7.91258
      3340         2       -2.00000       18.91029       52.71665        0.02885
      3341         2       -2.00000       18.91061       45.63269        7.84421
      3342         2       -2.00000       18.91037       49.80601        5.30955
      3343         2       -2.00000       18.91037       55.69223        4.94833
      3344         2       -2.00000       20.12519       18.20128        1.02176
      3345         2       -2.00000       20.13848       16.86313        3.64085
      3346         2       -2.00000       20.13755       57.42712        2.81377
      3347         2       -2.00000       20.14419       39.32721        4.46429
      3348         2       -2.00000       20.12609       58.79742        5.34830
      3349         2       -2.00000       20.13848       16.89637        8.79570
      3350         2       -2.00000       20.12609       58.76419        0.19346
      3351         2       -2.00000       20.18089       61.71510        0.11315
      3352         2       -2.00000       20.14419       39.36044        9.61913
      3353         2       -2.00000       20.12519       18.23451        6.17661
      3354         2       -2.00000       20.16110       60.27129        2.73891
      3355         2       -2.00000       20.16110       60.30453        7.89376
      3356         2       -2.00000       20.18721       40.79166        1.84073
      3357         2       -2.00000       20.15035       37.98866        7.08941
      3358         2       -2.00000       20.15035       37.95543        1.93457
      3359         2       -2.00000       20.17782       21.15293        0.94816
      3360         2       -2.00000       20.15835       19.75456        8.72387
      3361         2       -2.00000       20.13755       57.46029        7.96861
      3362         2       -2.00000       20.17782       21.18616        6.10301
      3363         2       -2.00000       20.15835       19.72133        3.56902
      3364         2       -2.00000       20.22158       42.33703        9.49980
      3365         2       -2.00000       20.19489       22.69374        8.63293
      3366         2       -2.00000       20.20761        0.10815        2.63927
      3367         2       -2.00000       20.18721       40.82489        6.99558
      3368         2       -2.00000       20.18089       61.74834        5.26799
      3369         2       -2.00000       20.23237        1.68496       10.29278
      3370         2       -2.00000       20.20761        0.14139        7.79411
      3371         2       -2.00000       20.23237        1.65173        5.13794
      3372         2       -2.00000       20.22158       42.30380        4.34496
      3373         2       -2.00000       20.24464       25.65302        3.33511
      3374         2       -2.00000       20.19489       22.66050        3.47809
      3375         2       -2.00000       20.22197       24.09076        0.84383
      3376         2       -2.00000       20.22197       24.12406        5.99866
      3377         2       -2.00000       20.24464       25.68632        8.48995
      3378         2       -2.00000       20.40286       27.01265        5.84881
      3379         2       -2.00000       20.40389        2.97567        2.49747
      3380         2       -2.00000       20.41008       43.62864        1.70670
      3381         2       -2.00000       20.40286       26.97942        0.69397
      3382         2       -2.00000       20.40389        3.00890        7.65231
      3383         2       -2.00000       20.41008       43.66187        6.86153
      3384         2       -2.00000       21.13452        4.68315        0.23922
      3385         2       -2.00000       21.10643       45.33211        4.56981
      3386         2       -2.00000       21.10643       45.36535        9.72465
      3387         2       -2.00000       21.13452        4.71639        5.39406
      3388         2       -2.00000       21.19655       28.79074        8.78975
      3389         2       -2.00000       21.19655       28.75751        3.63491
      3390         2       -2.00000       21.32287        6.14871        2.77677
      3391         2       -2.00000       21.32287        6.18194        7.93161
      3392         2       -2.00000       21.34458        7.60409        0.16580
      3393         2       -2.00000       21.31609       46.76777        1.95169
      3394         2       -2.00000       21.31609       46.80100        7.10653
      3395         2       -2.00000       21.34458        7.63732        5.32063
      3396         2       -2.00000       21.39297        9.09266        2.70259
      3397         2       -2.00000       21.39204       49.69473        1.88220
      3398         2       -2.00000       21.36711       30.17230        1.01834
      3399         2       -2.00000       21.34140       48.27848        9.65373
      3400         2       -2.00000       21.42398       10.58131        5.24170
      3401         2       -2.00000       21.39297        9.12589        7.85743
      3402         2       -2.00000       21.34140       48.24525        4.49889
      3403         2       -2.00000       21.39443       31.70847        8.70791
      3404         2       -2.00000       21.36711       30.20553        6.17318
      3405         2       -2.00000       21.39204       49.72796        7.03704
      3406         2       -2.00000       21.42398       10.54801        0.08687
      3407         2       -2.00000       21.46052       33.15130        6.08769
      3408         2       -2.00000       21.42448       51.17512        4.42296
      3409         2       -2.00000       21.39443       31.67524        3.55307
      3410         2       -2.00000       21.46435       12.06159        7.78339
      3411         2       -2.00000       21.42448       51.20836        9.57780
      3412         2       -2.00000       21.46052       33.11801        0.93285
      3413         2       -2.00000       21.46566       52.61587        1.81116
      3414         2       -2.00000       21.46427       12.02835        2.62854
      3415         2       -2.00000       21.46566       52.64910        6.96601
      3416         2       -2.00000       21.52180       13.53553        5.15480
      3417         2       -2.00000       21.52301       34.62409        3.45659
      3418         2       -2.00000       21.52479       54.14796        9.49366
      3419         2       -2.00000       21.52180       13.56876       10.30966
      3420         2       -2.00000       21.52479       54.11473        4.33883
      3421         2       -2.00000       21.52301       34.65732        8.61143
      3422         2       -2.00000       21.76928       35.99345        0.87586
      3423         2       -2.00000       21.76280       55.48353        1.75944
      3424         2       -2.00000       21.75413       14.94438        7.73107
      3425         2       -2.00000       21.75413       14.91114        2.57624
      3426         2       -2.00000       21.76928       36.02675        6.03070
      3427         2       -2.00000       21.76280       55.51676        6.91428
      3428         2       -2.00000       22.27150       16.57044        5.38604
      3429         2       -2.00000       22.31133       37.67836        8.84221
      3430         2       -2.00000       22.26672       57.12572        4.55799
      3431         2       -2.00000       22.27158       16.53721        0.23119
      3432         2       -2.00000       22.26672       57.15896        9.71284
      3433         2       -2.00000       22.31133       37.64513        3.68736
      3434         2       -2.00000       22.47539       18.06585        7.89715
      3435         2       -2.00000       22.47894       58.58373        1.91365
      3436         2       -2.00000       22.47539       18.03262        2.74230
      3437         2       -2.00000       22.56210       60.12986        9.62278
      3438         2       -2.00000       22.47894       58.61696        7.06850
      3439         2       -2.00000       22.53204       39.08789        1.04540
      3440         2       -2.00000       22.56210       60.09663        4.46794
      3441         2       -2.00000       22.53204       39.12112        6.20025
      3442         2       -2.00000       22.55526       19.54992        5.29453
      3443         2       -2.00000       22.55526       19.51669        0.13969
      3444         2       -2.00000       22.63411       40.63204        8.75946
      3445         2       -2.00000       22.63411       40.59880        3.60462
      3446         2       -2.00000       22.63148       61.58002        7.01290
      3447         2       -2.00000       22.63148       61.54679        1.85805
      3448         2       -2.00000       22.61695       21.04429        7.84025
      3449         2       -2.00000       22.61695       21.01106        2.68542
      3450         2       -2.00000       22.67455       22.47521        0.07452
      3451         2       -2.00000       22.69437       63.04436        4.41122
      3452         2       -2.00000       22.69437       63.07759        9.56606
      3453         2       -2.00000       22.67455       22.50844        5.22937
      3454         2       -2.00000       22.78512       42.02166        0.99558
      3455         2       -2.00000       22.73320       24.00671        7.78380
      3456         2       -2.00000       22.73320       23.97348        2.62896
      3457         2       -2.00000       22.78512       42.05489        6.15042
      3458         2       -2.00000       22.82091        1.40640        1.80516
      3459         2       -2.00000       22.82091        1.43963        6.96001
      3460         2       -2.00000       22.85665       25.42203        0.02463
      3461         2       -2.00000       22.85665       25.45526        5.17948
      3462         2       -2.00000       23.01168       43.48471        3.59543
      3463         2       -2.00000       23.04162        2.87486        4.41101
      3464         2       -2.00000       23.01168       43.51794        8.75027
      3465         2       -2.00000       23.04162        2.90809        9.56585
      3466         2       -2.00000       23.09667       26.89679        2.64043
      3467         2       -2.00000       23.09667       26.92996        7.79528
      3468         2       -2.00000       23.30346       44.96695        1.11004
      3469         2       -2.00000       23.34269        4.37314        1.93830
      3470         2       -2.00000       23.30346       45.00018        6.26489
      3471         2       -2.00000       23.34269        4.40637        7.09315
      3472         2       -2.00000       23.44621       28.44730        5.34386
      3473         2       -2.00000       23.44621       28.41407        0.18903
      3474         2       -2.00000       23.56847       46.48383        3.66525
      3475         2       -2.00000       23.56847       46.51707        8.82009
      3476         2       -2.00000       23.59120        5.92354        9.64503
      3477         2       -2.00000       23.59120        5.89031        4.49019
      3478         2       -2.00000       23.68951       29.95008        7.89403
      3479         2       -2.00000       23.68951       29.91685        2.73919
      3480         2       -2.00000       23.71604       47.97384        1.05361
      3481         2       -2.00000       23.71604       48.00707        6.20845
      3482         2       -2.00000       23.72467        7.41702        7.03312
      3483         2       -2.00000       23.72467        7.38379        1.87829
      3484         2       -2.00000       23.80526        8.91819        9.58839
      3485         2       -2.00000       23.80224       49.47030        3.61115
      3486         2       -2.00000       23.80224       49.50353        8.76600
      3487         2       -2.00000       23.80526        8.88496        4.43355
      3488         2       -2.00000       23.83131       31.40127        0.13144
      3489         2       -2.00000       23.83131       31.43450        5.28628
      3490         2       -2.00000       23.88057       10.35106        1.83174
      3491         2       -2.00000       23.88092       50.93074        1.01070
      3492         2       -2.00000       23.88057       10.38430        6.98658
      3493         2       -2.00000       23.88092       50.96397        6.16554
      3494         2       -2.00000       23.95980       11.84399        4.38923
      3495         2       -2.00000       23.95980       11.87723        9.54407
      3496         2       -2.00000       23.94019       32.89415        2.69128
      3497         2       -2.00000       23.96255       52.45059        8.72349
      3498         2       -2.00000       23.94019       32.92738        7.84613
      3499         2       -2.00000       23.96255       52.41736        3.56865
      3500         2       -2.00000       24.10322       34.33370        0.09882
      3501         2       -2.00000       24.10322       34.36693        5.25366
      3502         2       -2.00000       24.09888       13.28191        1.79763
      3503         2       -2.00000       24.09888       13.31514        6.95247
      3504         2       -2.00000       24.10371       53.88112        6.13147
      3505         2       -2.00000       24.10371       53.84789        0.97663
      3506         2       -2.00000       24.31849       35.80675        2.70323
      3507         2       -2.00000       24.29695       55.35327        8.73291
      3508         2       -2.00000       24.31849       35.83998        7.85807
      3509         2       -2.00000       24.29195       14.76132        4.40112
      3510         2       -2.00000       24.29195       14.79461        9.55597
      3511         2       -2.00000       24.29695       55.32004        3.57807
      3512         2       -2.00000       24.55788       56.78526        1.06506
      3513         2       -2.00000       24.55788       56.81849        6.21991
      3514         2       -2.00000       24.55513       16.23547        1.89334
      3515         2       -2.00000       24.55505       16.26870        7.04819
      3516         2       -2.00000       24.61178       37.27277        0.19706
      3517         2       -2.00000       24.61178       37.30600        5.35190
      3518         2       -2.00000       24.77474       58.33949        8.78793
      3519         2       -2.00000       24.77474       58.30626        3.63308
      3520         2       -2.00000       24.77015       17.76283        4.46021
      3521         2       -2.00000       24.77015       17.79607        9.61504
      3522         2       -2.00000       24.85605       38.78711        2.76821
      3523         2       -2.00000       24.85605       38.82034        7.92306
      3524         2       -2.00000       24.94058       59.79237        1.03328
      3525         2       -2.00000       24.92910       19.28999        7.01505
      3526         2       -2.00000       24.94058       59.82560        6.18812
      3527         2       -2.00000       24.92910       19.25676        1.86021
      3528         2       -2.00000       25.06258       40.25760        0.17330
      3529         2       -2.00000       25.05402       61.33083        8.74487
      3530         2       -2.00000       25.06258       40.29084        5.32814
      3531         2       -2.00000       25.05402       61.29766        3.59003
      3532         2       -2.00000       25.03637       20.80138        9.56918
      3533         2       -2.00000       25.03637       20.76815        4.41434
      3534         2       -2.00000       25.12938       22.23952        1.81852
      3535         2       -2.00000       25.12938       22.27276        6.97336
      3536         2       -2.00000       25.17091       62.78877        6.14955
      3537         2       -2.00000       25.24644       41.74028        2.74469
      3538         2       -2.00000       25.17091       62.75554        0.99471
      3539         2       -2.00000       25.24644       41.77351        7.89953
      3540         2       -2.00000       25.23874       23.76596        9.53365
      3541         2       -2.00000       25.23874       23.73272        4.37880
      3542         2       -2.00000       25.31732        1.19593        8.72172
      3543         2       -2.00000       25.31732        1.16270        3.56688
      3544         2       -2.00000       25.38895       25.21196        6.95451
      3545         2       -2.00000       25.44873       43.19353        0.18354
      3546         2       -2.00000       25.44873       43.22676        5.33839
      3547         2       -2.00000       25.38895       25.17873        1.79967
      3548         2       -2.00000       25.50094        2.61381        1.00711
      3549         2       -2.00000       25.50094        2.64704        6.16196
      3550         2       -2.00000       25.59148       26.66293        4.40250
      3551         2       -2.00000       25.59148       26.69616        9.55735
      3552         2       -2.00000       25.66920       44.68852        2.78807
      3553         2       -2.00000       25.66920       44.72176        7.94291
      3554         2       -2.00000       25.71099        4.14433        8.76975
      3555         2       -2.00000       25.71099        4.11110        3.61492
      3556         2       -2.00000       25.82813       28.16066        7.02052
      3557         2       -2.00000       25.82813       28.12743        1.86567
      3558         2       -2.00000       25.87341       46.19663        5.37190
      3559         2       -2.00000       25.87341       46.16340        0.21706
      3560         2       -2.00000       25.90471        5.62210        6.19655
      3561         2       -2.00000       25.90471        5.58886        1.04171
      3562         2       -2.00000       26.05567       47.68436        2.77887
      3563         2       -2.00000       26.04396       29.63307        4.44808
      3564         2       -2.00000       26.05567       47.71760        7.93372
      3565         2       -2.00000       26.04396       29.66630        9.60293
      3566         2       -2.00000       26.07399        7.14582        8.75723
      3567         2       -2.00000       26.07399        7.11259        3.60239
      3568         2       -2.00000       26.20562        8.62564        6.15912
      3569         2       -2.00000       26.19787       49.19451        5.33591
      3570         2       -2.00000       26.20562        8.59240        1.00428
      3571         2       -2.00000       26.19787       49.16128        0.18107
      3572         2       -2.00000       26.23303       31.14580        7.01432
      3573         2       -2.00000       26.23303       31.11257        1.85948
      3574         2       -2.00000       26.31465       10.09696        3.56468
      3575         2       -2.00000       26.31307       50.66154        2.74198
      3576         2       -2.00000       26.31465       10.13019        8.71952
      3577         2       -2.00000       26.31307       50.69478        7.89683
      3578         2       -2.00000       26.40519       32.64035        9.57930
      3579         2       -2.00000       26.40519       32.60712        4.42445
      3580         2       -2.00000       26.43554       11.55587        0.97311
      3581         2       -2.00000       26.43554       11.58910        6.12795
      3582         2       -2.00000       26.43797       52.14884        5.30540
      3583         2       -2.00000       26.43797       52.11560        0.15055
      3584         2       -2.00000       26.57799       13.04154        3.54876
      3585         2       -2.00000       26.58258       53.59603        2.72564
      3586         2       -2.00000       26.58208       34.09243        7.00278
      3587         2       -2.00000       26.58208       34.05920        1.84794
      3588         2       -2.00000       26.58258       53.62926        7.88049
      3589         2       -2.00000       26.57799       13.07477        8.70360
      3590         2       -2.00000       26.75779       55.04520        0.15812
      3591         2       -2.00000       26.78902       35.54301        4.43946
      3592         2       -2.00000       26.75207       14.52988        6.13757
      3593         2       -2.00000       26.78902       35.57624        9.59431
      3594         2       -2.00000       26.75207       14.49665        0.98273
      3595         2       -2.00000       26.75779       55.07843        5.31296
      3596         2       -2.00000       26.95222       56.53663        2.75743
      3597         2       -2.00000       26.95222       56.56986        7.91226
      3598         2       -2.00000       26.94611       15.99389        3.58402
      3599         2       -2.00000       26.94611       16.02719        8.73886
      3600         2       -2.00000       27.01678       37.03341        7.04463
      3601         2       -2.00000       27.01678       37.00018        1.88979
      3602         2       -2.00000       27.13704       58.00601        0.18402
      3603         2       -2.00000       27.13704       58.03924        5.33886
      3604         2       -2.00000       27.12845       17.50288        6.16605
      3605         2       -2.00000       27.12845       17.46971        1.01119
      3606         2       -2.00000       27.23966       38.49670        4.47569
      3607         2       -2.00000       27.23966       38.52993        9.63054
      3608         2       -2.00000       27.30945       59.54991        7.90876
      3609         2       -2.00000       27.30945       59.51668        2.75393
      3610         2       -2.00000       27.29677       18.98630        3.58032
      3611         2       -2.00000       27.29677       19.01959        8.73516
      3612         2       -2.00000       27.45701       39.96397        1.89860
      3613         2       -2.00000       27.45701       39.99720        7.05344
      3614         2       -2.00000       27.46399       60.98958        0.16075
      3615         2       -2.00000       27.44145       20.49981        6.14154
      3616         2       -2.00000       27.44145       20.46658        0.98670
      3617         2       -2.00000       27.46399       61.02282        5.31559
      3618         2       -2.00000       27.57180       22.00369        8.70394
      3619         2       -2.00000       27.60939       62.48591        2.72691
      3620         2       -2.00000       27.60947       62.51914        7.88175
      3621         2       -2.00000       27.57180       21.97045        3.54910
      3622         2       -2.00000       27.66146       41.49460        9.63004
      3623         2       -2.00000       27.66146       41.46137        4.47520
      3624         2       -2.00000       27.70903       23.43129        0.96215
      3625         2       -2.00000       27.70903       23.46452        6.11699
      3626         2       -2.00000       27.76245        0.90576        5.30147
      3627         2       -2.00000       27.76245        0.87253        0.14661
      3628         2       -2.00000       27.86038       42.92333        1.90544
      3629         2       -2.00000       27.86734       24.95222        8.69461
      3630         2       -2.00000       27.86038       42.95656        7.06028
      3631         2       -2.00000       27.86734       24.91899        3.53977
      3632         2       -2.00000       27.93157        2.39779        7.88579
      3633         2       -2.00000       27.93157        2.36456        2.73094
      3634         2       -2.00000       28.05618       44.45562        9.64918
      3635         2       -2.00000       28.05618       44.42239        4.49433
      3636         2       -2.00000       28.05216       26.40664        6.12961
      3637         2       -2.00000       28.05216       26.37341        0.97477
      3638         2       -2.00000       28.10806        3.82925        0.16483
      3639         2       -2.00000       28.10806        3.86249        5.31967
      3640         2       -2.00000       28.24484       45.89290        1.92164
      3641         2       -2.00000       28.24484       45.92613        7.07649
      3642         2       -2.00000       28.28151        5.36730        7.90098
      3643         2       -2.00000       28.25188       27.86607        3.56966
      3644         2       -2.00000       28.28151        5.33407        2.74614
      3645         2       -2.00000       28.25188       27.89931        8.72450
      3646         2       -2.00000       28.44438        6.84431        5.31860
      3647         2       -2.00000       28.42021       47.43418        9.65002
      3648         2       -2.00000       28.42021       47.40095        4.49518
      3649         2       -2.00000       28.44438        6.81108        0.16376
      3650         2       -2.00000       28.45080       29.33068        1.00074
      3651         2       -2.00000       28.45080       29.36392        6.15558
      3652         2       -2.00000       28.58268       48.90970        7.06077
      3653         2       -2.00000       28.58268       48.87646        1.90593
      3654         2       -2.00000       28.59588        8.35552        7.88358
      3655         2       -2.00000       28.59588        8.32229        2.72874
      3656         2       -2.00000       28.64604       30.86322        8.73347
      3657         2       -2.00000       28.64604       30.82999        3.57863
      3658         2       -2.00000       28.73615        9.82705        5.29224
      3659         2       -2.00000       28.73145       50.41168        9.62429
      3660         2       -2.00000       28.73145       50.37845        4.46945
      3661         2       -2.00000       28.73615        9.79382        0.13740
      3662         2       -2.00000       28.83767       32.32650        6.15354
      3663         2       -2.00000       28.83767       32.29327        0.99870
      3664         2       -2.00000       28.87542       51.83973        1.88258
      3665         2       -2.00000       28.87542       51.87296        7.03742
      3666         2       -2.00000       28.87467       11.29173        2.70558
      3667         2       -2.00000       28.87467       11.32497        7.86042
      3668         2       -2.00000       29.03051       33.81761        8.73281
      3669         2       -2.00000       29.02803       53.32987        4.45674
      3670         2       -2.00000       29.02803       53.36310        9.61158
      3671         2       -2.00000       29.03051       33.78438        3.57797
      3672         2       -2.00000       29.02392       12.75243        0.12550
      3673         2       -2.00000       29.02392       12.78566        5.28035
      3674         2       -2.00000       29.19179       54.78637        1.88295
      3675         2       -2.00000       29.23063       35.24042        1.00989
      3676         2       -2.00000       29.23063       35.27365        6.16473
      3677         2       -2.00000       29.19179       54.81967        7.03778
      3678         2       -2.00000       29.18575       14.24640        2.70751
      3679         2       -2.00000       29.18575       14.27963        7.86235
      3680         2       -2.00000       29.36451       56.31347        9.62247
      3681         2       -2.00000       29.36451       56.28023        4.46765
      3682         2       -2.00000       29.44077       36.73161        3.60062
      3683         2       -2.00000       29.35688       15.71157        0.13844
      3684         2       -2.00000       29.35688       15.74481        5.29329
      3685         2       -2.00000       29.44077       36.76484        8.75546
      3686         2       -2.00000       29.53620       57.77873        7.04784
      3687         2       -2.00000       29.53612       57.74550        1.89301
      3688         2       -2.00000       29.52640       17.21449        2.71905
      3689         2       -2.00000       29.52640       17.24772        7.87389
      3690         2       -2.00000       29.65171       38.22536        6.18772
      3691         2       -2.00000       29.65171       38.19213        1.03288
      3692         2       -2.00000       29.69023       18.72097        5.29395
      3693         2       -2.00000       29.70387       59.24725        4.46793
      3694         2       -2.00000       29.70387       59.28048        9.62274
      3695         2       -2.00000       29.69023       18.68774        0.13911
      3696         2       -2.00000       29.86032       39.72212        8.77170
      3697         2       -2.00000       29.86032       39.68889        3.61685
      3698         2       -2.00000       29.86683       60.71636        1.88348
      3699         2       -2.00000       29.86691       60.74959        7.03831
      3700         2       -2.00000       29.84741       20.22759        7.86301
      3701         2       -2.00000       29.84741       20.19436        2.70817
      3702         2       -2.00000       30.06461       41.15416        1.04366
      3703         2       -2.00000       30.00019       21.66359        0.12093
      3704         2       -2.00000       30.02609       62.24986        9.60858
      3705         2       -2.00000       30.00019       21.69682        5.27578
      3706         2       -2.00000       30.06461       41.18740        6.19850
      3707         2       -2.00000       30.02609       62.21663        4.45374
      3708         2       -2.00000       30.18500        0.64241        7.02804
      3709         2       -2.00000       30.15449       23.16020        2.69193
      3710         2       -2.00000       30.18500        0.60917        1.87320
      3711         2       -2.00000       30.15449       23.19343        7.84677
      3712         2       -2.00000       30.26225       42.65362        3.62593
      3713         2       -2.00000       30.26225       42.68686        8.78077
      3714         2       -2.00000       30.31896       24.61920        0.11422
      3715         2       -2.00000       30.31896       24.65243        5.26906
      3716         2       -2.00000       30.34779        2.10672        4.45232
      3717         2       -2.00000       30.34779        2.13995        9.60716
      3718         2       -2.00000       30.45260       44.12067        1.05359
      3719         2       -2.00000       30.45260       44.15390        6.20843
      3720         2       -2.00000       30.49657       26.14383        7.85251
      3721         2       -2.00000       30.49657       26.11060        2.69766
      3722         2       -2.00000       30.51338        3.57319        1.87838
      3723         2       -2.00000       30.51338        3.60642        7.03324
      3724         2       -2.00000       30.63558       45.62270        3.63355
      3725         2       -2.00000       30.63558       45.65594        8.78839
      3726         2       -2.00000       30.67794        5.10901        9.61204
      3727         2       -2.00000       30.67794        5.07578        4.45720
      3728         2       -2.00000       30.68420       27.57016        0.12908
      3729         2       -2.00000       30.68420       27.60339        5.28392
      3730         2       -2.00000       30.81047       47.09286        1.05423
      3731         2       -2.00000       30.81055       47.12609        6.20907
      3732         2       -2.00000       30.83832        6.58068        7.03192
      3733         2       -2.00000       30.83832        6.54745        1.87707
      3734         2       -2.00000       30.87639       29.09763        7.86825
      3735         2       -2.00000       30.87639       29.06440        2.71341
      3736         2       -2.00000       30.97775       48.59610        3.62569
      3737         2       -2.00000       30.97775       48.62933        8.78053
      3738         2       -2.00000       30.99415        8.05283        4.44800
      3739         2       -2.00000       31.07011       30.55938        5.29524
      3740         2       -2.00000       31.07011       30.52615        0.14040
      3741         2       -2.00000       30.99415        8.08600        9.60284
      3742         2       -2.00000       31.13894       50.06464        1.03992
      3743         2       -2.00000       31.13894       50.09787        6.19476
      3744         2       -2.00000       31.14636        9.55680        7.01699
      3745         2       -2.00000       31.14636        9.52357        1.86214
      3746         2       -2.00000       31.26526       32.02055        2.72090
      3747         2       -2.00000       31.29620       51.59624        8.76475
      3748         2       -2.00000       31.26526       32.05378        7.87574
      3749         2       -2.00000       31.29714       11.05757        9.58734
      3750         2       -2.00000       31.29620       51.56301        3.60991
      3751         2       -2.00000       31.29714       11.02434        4.43250
      3752         2       -2.00000       31.45370       53.02533        1.02865
      3753         2       -2.00000       31.46250       33.48059        0.14771
      3754         2       -2.00000       31.45378       53.05856        6.18349
      3755         2       -2.00000       31.45047       12.52255        7.00668
      3756         2       -2.00000       31.46250       33.51382        5.30254
      3757         2       -2.00000       31.45047       12.48932        1.85184
      3758         2       -2.00000       31.61505       54.55351        8.76048
      3759         2       -2.00000       31.61505       54.52028        3.60566
      3760         2       -2.00000       31.66255       35.00598        7.88683
      3761         2       -2.00000       31.66255       34.97275        2.73198
      3762         2       -2.00000       31.60918       13.98717        4.42960
      3763         2       -2.00000       31.60918       14.02041        9.58443
      3764         2       -2.00000       31.78001       56.01631        6.18461
      3765         2       -2.00000       31.77977       55.98302        1.02977
      3766         2       -2.00000       31.77221       15.48617        7.00921
      3767         2       -2.00000       31.86564       36.43206        0.16363
      3768         2       -2.00000       31.77221       15.45288        1.85436
      3769         2       -2.00000       31.86564       36.46530        5.31847
      3770         2       -2.00000       31.94552       57.48093        3.60764
      3771         2       -2.00000       31.94560       57.51416        8.76243
      3772         2       -2.00000       31.93628       16.98712        9.58736
      3773         2       -2.00000       31.93628       16.95383        4.43252
      3774         2       -2.00000       32.06969       37.95929        7.90441
      3775         2       -2.00000       32.06969       37.92606        2.74956
      3776         2       -2.00000       32.11048       58.98041        6.18347
      3777         2       -2.00000       32.11024       58.94718        1.02858
      3778         2       -2.00000       32.09932       18.42272        1.85325
      3779         2       -2.00000       32.09932       18.45595        7.00809
      3780         2       -2.00000       32.27237       39.38858        0.17945
      3781         2       -2.00000       32.27237       39.42181        5.33429
      3782         2       -2.00000       32.27351       60.48083        8.75751
      3783         2       -2.00000       32.27351       60.44766        3.60270
      3784         2       -2.00000       32.26066       19.92464        4.42626
      3785         2       -2.00000       32.26066       19.95788        9.58110
      3786         2       -2.00000       32.43558       61.94807        6.17625
      3787         2       -2.00000       32.47154       40.91926        7.91756
      3788         2       -2.00000       32.43550       61.91484        1.02139
      3789         2       -2.00000       32.47154       40.88603        2.76272
      3790         2       -2.00000       32.42217       21.39181        1.84344
      3791         2       -2.00000       32.42217       21.42505        6.99829
      3792         2       -2.00000       32.58601       22.88945        4.41682
      3793         2       -2.00000       32.59689        0.34346        3.59606
      3794         2       -2.00000       32.58601       22.92268        9.57167
      3795         2       -2.00000       32.66613       42.38498        5.34472
      3796         2       -2.00000       32.59689        0.37669        8.75089
      3797         2       -2.00000       32.66613       42.35175        0.18987
      3798         2       -2.00000       32.75848        1.84351        6.17266
      3799         2       -2.00000       32.85448       43.85170        2.77045
      3800         2       -2.00000       32.75848        1.81028        1.01780
      3801         2       -2.00000       32.75529       24.35129        1.83877
      3802         2       -2.00000       32.85448       43.88494        7.92529
      3803         2       -2.00000       32.75529       24.38452        6.99362
      3804         2       -2.00000       32.93202       25.87829        9.57406
      3805         2       -2.00000       32.92031        3.34433        8.75021
      3806         2       -2.00000       32.92031        3.31110        3.59537
      3807         2       -2.00000       32.93202       25.84506        4.41922
      3808         2       -2.00000       33.03626       45.31904        0.19428
      3809         2       -2.00000       33.03626       45.35234        5.34912
      3810         2       -2.00000       33.08166        4.77975        1.01741
      3811         2       -2.00000       33.11588       27.33859        7.00182
      3812         2       -2.00000       33.08166        4.81298        6.17225
      3813         2       -2.00000       33.11588       27.30536        1.84698
      3814         2       -2.00000       33.21163       46.82017        2.77046
      3815         2       -2.00000       33.21163       46.85340        7.92529
      3816         2       -2.00000       33.24132        6.31574        8.74741
      3817         2       -2.00000       33.24132        6.28251        3.59256
      3818         2       -2.00000       33.30495       28.79915        4.43004
      3819         2       -2.00000       33.30495       28.83238        9.58488
      3820         2       -2.00000       33.38147       48.28798        0.18948
      3821         2       -2.00000       33.38147       48.32121        5.34433
      3822         2       -2.00000       33.39915        7.78544        6.16595
      3823         2       -2.00000       33.39915        7.75221        1.01110
      3824         2       -2.00000       33.49746       30.25989        1.85792
      3825         2       -2.00000       33.49746       30.29313        7.01276
      3826         2       -2.00000       33.54690       49.78851        2.76188
      3827         2       -2.00000       33.54690       49.82174        7.91672
      3828         2       -2.00000       33.55545        9.25463        3.58344
      3829         2       -2.00000       33.55545        9.28786        8.73829
      3830         2       -2.00000       33.69254       31.78691        9.59540
      3831         2       -2.00000       33.70953       51.28797        5.33412
      3832         2       -2.00000       33.70953       51.25474        0.17928
      3833         2       -2.00000       33.69254       31.75368        4.44056
      3834         2       -2.00000       33.71143       10.75598        6.15602
      3835         2       -2.00000       33.71143       10.72275        1.00116
      3836         2       -2.00000       33.87088       52.78623        7.90754
      3837         2       -2.00000       33.89002       33.24715        7.02369
      3838         2       -2.00000       33.87088       52.75300        2.75273
      3839         2       -2.00000       33.86829       12.25608        8.73003
      3840         2       -2.00000       33.86829       12.22285        3.57518
      3841         2       -2.00000       33.89002       33.21392        1.86885
      3842         2       -2.00000       34.03231       54.21729        0.17299
      3843         2       -2.00000       34.08926       34.74051        9.60778
      3844         2       -2.00000       34.03239       54.25065        5.32783
      3845         2       -2.00000       34.08926       34.70727        4.45294
      3846         2       -2.00000       34.02700       13.68910        0.99611
      3847         2       -2.00000       34.02700       13.72233        6.15096
      3848         2       -2.00000       34.19486       55.74843        7.90399
      3849         2       -2.00000       34.19470       55.71514        2.74919
      3850         2       -2.00000       34.18795       15.22188        8.72769
      3851         2       -2.00000       34.18795       15.18865        3.57284
      3852         2       -2.00000       34.28962       36.20076        7.03791
      3853         2       -2.00000       34.28962       36.16753        1.88306
      3854         2       -2.00000       34.35805       57.21392        5.32528
      3855         2       -2.00000       34.35757       57.18038        0.17052
      3856         2       -2.00000       34.35026       16.68870        6.14924
      3857         2       -2.00000       34.35026       16.65547        0.99440
      3858         2       -2.00000       34.48975       37.69500        9.62291
      3859         2       -2.00000       34.48975       37.66177        4.46806
      3860         2       -2.00000       34.52044       58.71303        7.90108
      3861         2       -2.00000       34.51988       58.67985        2.74584
      3862         2       -2.00000       34.51321       18.15577        3.56980
      3863         2       -2.00000       34.51321       18.18900        8.72464
      3864         2       -2.00000       34.68835       39.15714        7.05242
      3865         2       -2.00000       34.68835       39.12391        1.89758
      3866         2       -2.00000       34.68251       60.14661        0.16638
      3867         2       -2.00000       34.68267       60.17984        5.32130
      3868         2       -2.00000       34.67696       19.65593        6.14420
      3869         2       -2.00000       34.67696       19.62270        0.98936
      3870         2       -2.00000       34.84418       61.64722        2.74131
      3871         2       -2.00000       34.84426       61.68032        7.89617
      3872         2       -2.00000       34.88407       40.62041        4.48084
      3873         2       -2.00000       34.88407       40.65364        9.63568
      3874         2       -2.00000       34.84215       21.12192        3.56352
      3875         2       -2.00000       34.84215       21.15515        8.71837
      3876         2       -2.00000       35.07562       42.08481        1.90788
      3877         2       -2.00000       35.00557        0.07647        5.31653
      3878         2       -2.00000       35.00557        0.04324        0.16165
      3879         2       -2.00000       35.07562       42.11804        7.06272
      3880         2       -2.00000       35.01031       22.58665        0.98371
      3881         2       -2.00000       35.01031       22.61988        6.13855
      3882         2       -2.00000       35.16668        1.57753        7.89226
      3883         2       -2.00000       35.16668        1.54436        2.73742
      3884         2       -2.00000       35.26220       43.58343        4.48811
      3885         2       -2.00000       35.18288       24.11641        8.71545
      3886         2       -2.00000       35.26220       43.61666        9.64295
      3887         2       -2.00000       35.18288       24.08317        3.56060
      3888         2       -2.00000       35.32755        3.01244        0.15869
      3889         2       -2.00000       35.44326       45.04938        1.91166
      3890         2       -2.00000       35.44326       45.08261        7.06651
      3891         2       -2.00000       35.32755        3.04567        5.31354
      3892         2       -2.00000       35.36065       25.57851        6.13981
      3893         2       -2.00000       35.36065       25.54528        0.98497
      3894         2       -2.00000       35.48794        4.51413        2.73461
      3895         2       -2.00000       35.48794        4.54736        7.88946
      3896         2       -2.00000       35.54395       27.03994        3.56607
      3897         2       -2.00000       35.61895       46.54906        4.48825
      3898         2       -2.00000       35.54395       27.07317        8.72091
      3899         2       -2.00000       35.61895       46.58229        9.64309
      3900         2       -2.00000       35.64768        6.01606        5.30984
      3901         2       -2.00000       35.78999       48.04891        7.06325
      3902         2       -2.00000       35.64768        5.98283        0.15500
      3903         2       -2.00000       35.73206       28.53435        6.14832
      3904         2       -2.00000       35.78999       48.01568        1.90841
      3905         2       -2.00000       35.73206       28.50112        0.99347
      3906         2       -2.00000       35.80663        7.48476        2.72943
      3907         2       -2.00000       35.80663        7.51799        7.88427
      3908         2       -2.00000       35.95727       49.51546        4.48236
      3909         2       -2.00000       35.95727       49.54870        9.63720
      3910         2       -2.00000       35.92393       30.02852        8.73120
      3911         2       -2.00000       35.92393       29.99529        3.57636
      3912         2       -2.00000       35.96501        8.98638        5.30334
      3913         2       -2.00000       35.96501        8.95314        0.14850
      3914         2       -2.00000       36.12182       51.01499        7.05596
      3915         2       -2.00000       36.12182       50.98176        1.90113
      3916         2       -2.00000       36.11885       31.45597        1.00484
      3917         2       -2.00000       36.11885       31.48920        6.15969
      3918         2       -2.00000       36.12332       10.45419        2.72243
      3919         2       -2.00000       36.12332       10.48742        7.87727
      3920         2       -2.00000       36.28477       52.51415        9.62984
      3921         2       -2.00000       36.28477       52.48104        4.47501
      3922         2       -2.00000       36.28218       11.92137        0.14199
      3923         2       -2.00000       36.31585       32.94970        3.58867
      3924         2       -2.00000       36.31585       32.98293        8.74351
      3925         2       -2.00000       36.28218       11.95461        5.29683
      3926         2       -2.00000       36.44684       53.98001        7.04942
      3927         2       -2.00000       36.44676       53.94659        1.89463
      3928         2       -2.00000       36.44185       13.45459        7.87187
      3929         2       -2.00000       36.44185       13.42136        2.71703
      3930         2       -2.00000       36.51429       34.44343        6.17295
      3931         2       -2.00000       36.51429       34.41020        1.01810
      3932         2       -2.00000       36.60851       55.47885        9.62422
      3933         2       -2.00000       36.60859       55.44600        4.46964
      3934         2       -2.00000       36.60280       14.88785        0.13765
      3935         2       -2.00000       36.71313       35.90406        3.60264
      3936         2       -2.00000       36.71313       35.93729        8.75748
      3937         2       -2.00000       36.60280       14.92109        5.29250
      3938         2       -2.00000       36.77002       56.94541        7.04398
      3939         2       -2.00000       36.76994       56.91136        1.88948
      3940         2       -2.00000       36.76487       16.38752        2.71305
      3941         2       -2.00000       36.76487       16.42075        7.86789
      3942         2       -2.00000       36.91117       37.39830        6.18708
      3943         2       -2.00000       36.91117       37.36507        1.03224
      3944         2       -2.00000       43.03519       47.17237        1.91130
      3945         2       -2.00000       43.03519       47.20560        7.06615
      3946         2       -2.00000       36.92814       17.88725        5.28808
      3947         2       -2.00000       36.92814       17.85402        0.13323
      3948         2       -2.00000       42.99360       27.70711        6.14920
      3949         2       -2.00000       42.99360       27.67388        0.99436
      3950         2       -2.00000       43.20031       48.67165        4.48534
      3951         2       -2.00000       43.19436        8.11476        0.15183
      3952         2       -2.00000       43.20031       48.70488        9.64019
      3953         2       -2.00000       43.19436        8.14799        5.30667
      3954         2       -2.00000       43.18932       29.20355        8.73251
      3955         2       -2.00000       43.36398       50.17175        7.05962
      3956         2       -2.00000       43.36398       50.13852        1.90478
      3957         2       -2.00000       43.18932       29.17032        3.57767
      3958         2       -2.00000       43.35659        9.64803        7.88175
      3959         2       -2.00000       43.35659        9.61480        2.72690
      3960         2       -2.00000       43.52693       51.63888        4.48005
      3961         2       -2.00000       43.38800       30.63246        1.00723
      3962         2       -2.00000       43.38800       30.66569        6.16207
      3963         2       -2.00000       43.52693       51.67211        9.63490
      3964         2       -2.00000       43.51938       11.11422        5.30270
      3965         2       -2.00000       43.51938       11.08098        0.14786
      3966         2       -2.00000       43.68916       53.10570        1.90148
      3967         2       -2.00000       43.68916       53.13893        7.05632
      3968         2       -2.00000       43.58813       32.12664        3.59226
      3969         2       -2.00000       43.58813       32.15987        8.74710
      3970         2       -2.00000       43.68233       12.61269        7.87915
      3971         2       -2.00000       43.68233       12.57946        2.72430
      3972         2       -2.00000       43.85003       54.63848        9.63291
      3973         2       -2.00000       43.85003       54.60531        4.47807
      3974         2       -2.00000       43.84488       14.04395        0.14593
      3975         2       -2.00000       43.78841       33.58696        1.02238
      3976         2       -2.00000       43.78841       33.62019        6.17722
      3977         2       -2.00000       43.84488       14.07718        5.30078
      3978         2       -2.00000       44.00874       56.07149        1.89886
      3979         2       -2.00000       43.98773       35.11348        8.76132
      3980         2       -2.00000       44.00866       56.10473        7.05371
      3981         2       -2.00000       43.98773       35.08025        3.60647
      3982         2       -2.00000       44.00639       15.54153        2.72131
      3983         2       -2.00000       44.00639       15.57477        7.87616
      3984         2       -2.00000       44.16552       57.57159        4.47280
      3985         2       -2.00000       44.18513       36.54055        1.03476
      3986         2       -2.00000       44.16544       57.60483        9.62761
      3987         2       -2.00000       44.18513       36.57378        6.18961
      3988         2       -2.00000       44.16774       17.00651        0.14014
      3989         2       -2.00000       44.16774       17.03974        5.29498
      3990         2       -2.00000       44.32150       59.03971        1.89043
      3991         2       -2.00000       44.32150       59.07295        7.04529
      3992         2       -2.00000       44.38021       38.03427        3.61737
      3993         2       -2.00000       44.38021       38.06750        8.77221
      3994         2       -2.00000       44.33045       18.50590        2.71258
      3995         2       -2.00000       44.33045       18.53913        7.86743
      3996         2       -2.00000       44.47780       60.54214        4.46274
      3997         2       -2.00000       44.47780       60.57537        9.61757
      3998         2       -2.00000       44.57272       39.52825        6.20005
      3999         2       -2.00000       44.57272       39.49501        1.04521
      4000         2       -2.00000       44.49596       19.97314        0.13030
      4001         2       -2.00000       44.63555       62.04507        7.03608
      4002         2       -2.00000       44.49596       20.00637        5.28515
      4003         2       -2.00000       44.63563       62.01190        1.88123
      4004         2       -2.00000       44.76171       41.02203        8.78306
      4005         2       -2.00000       44.76171       40.98880        3.62822
      4006         2       -2.00000       44.66580       21.47419        2.70432
      4007         2       -2.00000       44.79525        0.47634        9.61120
      4008         2       -2.00000       44.79525        0.44311        4.45636
      4009         2       -2.00000       44.66580       21.50742        7.85917
      4010         2       -2.00000       44.94549       42.44910        1.05592
      4011         2       -2.00000       44.94549       42.48233        6.21076
      4012         2       -2.00000       44.95660        1.94499        7.03321
      4013         2       -2.00000       44.84133       22.97518        5.28062
      4014         2       -2.00000       44.95660        1.91176        1.87836
      4015         2       -2.00000       44.84133       22.94195        0.12578
      4016         2       -2.00000       45.12214       43.94287        3.63628
      4017         2       -2.00000       45.12214       43.97611        8.79112
      4018         2       -2.00000       45.02311       24.47576        7.85940
      4019         2       -2.00000       45.11843        3.44581        9.61072
      4020         2       -2.00000       45.02311       24.44252        2.70456
      4021         2       -2.00000       45.11843        3.41258        4.45588
      4022         2       -2.00000       45.27994        4.91263        7.03242
      4023         2       -2.00000       45.27994        4.87940        1.87758
      4024         2       -2.00000       45.29134       45.40465        1.05813
      4025         2       -2.00000       45.21146       25.94241        5.28522
      4026         2       -2.00000       45.29134       45.43788        6.21298
      4027         2       -2.00000       45.21146       25.90918        0.13038
      4028         2       -2.00000       45.45518       46.90235        3.63142
      4029         2       -2.00000       45.44137        6.41273        9.60704
      4030         2       -2.00000       45.45518       46.93558        8.78627
      4031         2       -2.00000       45.44137        6.37950        4.45220
      4032         2       -2.00000       45.40613       27.40814        2.71245
      4033         2       -2.00000       45.40613       27.44137        7.86729
      4034         2       -2.00000       45.61653       48.40275        6.20336
      4035         2       -2.00000       45.60538       28.87235        0.14091
      4036         2       -2.00000       45.60336        7.84681        1.87090
      4037         2       -2.00000       45.60336        7.88004        7.02574
      4038         2       -2.00000       45.61653       48.36952        1.04852
      4039         2       -2.00000       45.60538       28.90558        5.29576
      4040         2       -2.00000       45.77795       49.87144        3.62143
      4041         2       -2.00000       45.76655        9.38039        9.59981
      4042         2       -2.00000       45.77795       49.90467        8.77628
      4043         2       -2.00000       45.76655        9.34716        4.44497
      4044         2       -2.00000       45.80806       30.40127        7.88054
      4045         2       -2.00000       45.80806       30.36804        2.72570
      4046         2       -2.00000       45.94083       51.34034        1.04207
      4047         2       -2.00000       45.93143       10.81341        1.86610
      4048         2       -2.00000       45.94083       51.37357        6.19692
      4049         2       -2.00000       45.93143       10.84664        7.02095
      4050         2       -2.00000       46.01203       31.86204        5.31165
      4051         2       -2.00000       46.10490       52.87451        8.77496
      4052         2       -2.00000       46.01203       31.82881        0.15681
      4053         2       -2.00000       46.10490       52.84128        3.62011
      4054         2       -2.00000       46.09726       12.31133        4.44406
      4055         2       -2.00000       46.09726       12.34456        9.59891
      4056         2       -2.00000       46.21512       33.35452        7.89816
      4057         2       -2.00000       46.26785       54.34022        6.19962
      4058         2       -2.00000       46.21512       33.32129        2.74331
      4059         2       -2.00000       46.26785       54.30699        1.04477
      4060         2       -2.00000       46.26214       13.77407        1.86835
      4061         2       -2.00000       46.26214       13.80730        7.02320
      4062         2       -2.00000       46.42647       55.83807        8.77727
      4063         2       -2.00000       46.42647       55.80484        3.62243
      4064         2       -2.00000       46.41517       34.81345        5.32759
      4065         2       -2.00000       46.42349       15.30218        9.60037
      4066         2       -2.00000       46.41517       34.78022        0.17275
      4067         2       -2.00000       46.42349       15.26895        4.44553
      4068         2       -2.00000       46.57973       57.26982        1.04167
      4069         2       -2.00000       46.57973       57.30305        6.19653
      4070         2       -2.00000       46.61241       36.27349        2.75438
      4071         2       -2.00000       46.61241       36.30672        7.90922
      4072         2       -2.00000       46.58107       16.73128        1.86443
      4073         2       -2.00000       46.58107       16.76451        7.01928
      4074         2       -2.00000       46.73051       58.80382        8.76681
      4075         2       -2.00000       46.73051       58.77059        3.61197
      4076         2       -2.00000       46.73841       18.26282        9.58942
      4077         2       -2.00000       46.80756       37.73466        0.18003
      4078         2       -2.00000       46.80756       37.76789        5.33487
      4079         2       -2.00000       46.73841       18.22959        4.43458
      4080         2       -2.00000       46.88272       60.27463        6.18091
      4081         2       -2.00000       46.88272       60.24139        1.02606
      4082         2       -2.00000       46.89968       19.73136        7.00379
      4083         2       -2.00000       47.03854       61.74671        3.59697
      4084         2       -2.00000       47.00120       39.26287        7.91667
      4085         2       -2.00000       46.89968       19.69813        1.84895
      4086         2       -2.00000       47.00120       39.22964        2.76183
      4087         2       -2.00000       47.03854       61.77994        8.75180
      4088         2       -2.00000       47.06696       21.20130        4.42055
      4089         2       -2.00000       47.06696       21.23453        9.57539
      4090         2       -2.00000       47.19897        0.18006        6.17166
      4091         2       -2.00000       47.19339       40.69058        0.19128
      4092         2       -2.00000       47.19897        0.14683        1.01680
      4093         2       -2.00000       47.19339       40.72381        5.34612
      4094         2       -2.00000       47.24193       22.70469        6.99618
      4095         2       -2.00000       47.24193       22.67146        1.84134
      4096         2       -2.00000       47.36353        1.68265        8.75043
      4097         2       -2.00000       47.38086       42.21661        7.93231
      4098         2       -2.00000       47.36353        1.64942        3.59559
      4099         2       -2.00000       47.38086       42.18338        2.77747
      4100         2       -2.00000       47.42499       24.20666        9.57624
      4101         2       -2.00000       47.42499       24.17343        4.42139
      4102         2       -2.00000       47.52912        3.14912        6.17646
      4103         2       -2.00000       47.52912        3.11589        1.02162
      4104         2       -2.00000       47.55847       43.64154        0.20599
      4105         2       -2.00000       47.55847       43.67477        5.36083
      4106         2       -2.00000       47.69183        4.64660        8.75555
      4107         2       -2.00000       47.72286       45.16701        7.93788
      4108         2       -2.00000       47.61534       25.67371        7.00398
      4109         2       -2.00000       47.61534       25.64048        1.84914
      4110         2       -2.00000       47.69183        4.61337        3.60071
      4111         2       -2.00000       47.72286       45.13378        2.78304
      4112         2       -2.00000       47.85078        6.07753        1.02015
      4113         2       -2.00000       47.81306       27.17304        9.58631
      4114         2       -2.00000       47.85078        6.11076        6.17500
      4115         2       -2.00000       47.87708       46.63039        5.35395
      4116         2       -2.00000       47.81306       27.13981        4.43146
      4117         2       -2.00000       47.87708       46.59716        0.19911
      4118         2       -2.00000       48.02978       48.13284        7.92149
      4119         2       -2.00000       48.01004        7.61103        8.74527
      4120         2       -2.00000       48.02978       48.09961        2.76665
      4121         2       -2.00000       48.01004        7.57779        3.59043
      4122         2       -2.00000       48.01735       28.60509        1.85832
      4123         2       -2.00000       48.01735       28.63832        7.01316
      4124         2       -2.00000       48.18696       49.57307        0.18079
      4125         2       -2.00000       48.18696       49.60630        5.33563
      4126         2       -2.00000       48.17308        9.04691        1.00601
      4127         2       -2.00000       48.17308        9.08014        6.16085
      4128         2       -2.00000       48.22604       30.13508        9.59719
      4129         2       -2.00000       48.22604       30.10185        4.44235
      4130         2       -2.00000       48.35079       51.11271        7.91047
      4131         2       -2.00000       48.35079       51.07948        2.75562
      4132         2       -2.00000       48.34091       10.54859        3.58101
      4133         2       -2.00000       48.34091       10.58182        8.73585
      4134         2       -2.00000       48.43698       31.56230        1.87464
      4135         2       -2.00000       48.51260       12.01386        1.00646
      4136         2       -2.00000       48.52023       52.54917        0.18132
      4137         2       -2.00000       48.43698       31.59553        7.02948
      4138         2       -2.00000       48.52023       52.58240        5.33616
      4139         2       -2.00000       48.51260       12.04709        6.16131
      4140         2       -2.00000       48.69128       54.08074        7.92184
      4141         2       -2.00000       48.64704       33.08672        9.62022
      4142         2       -2.00000       48.64704       33.05349        4.46537
      4143         2       -2.00000       48.68540       13.54089        8.74610
      4144         2       -2.00000       48.69128       54.04751        2.76700
      4145         2       -2.00000       48.68540       13.50766        3.59126
      4146         2       -2.00000       48.84716       34.54270        7.05212
      4147         2       -2.00000       48.85303       55.50825        0.19406
      4148         2       -2.00000       48.85303       55.54148        5.34890
      4149         2       -2.00000       48.84923       14.99746        6.17242
      4150         2       -2.00000       48.84716       34.50947        1.89728
      4151         2       -2.00000       48.84923       14.96423        1.01758
      4152         2       -2.00000       49.00220       57.00224        2.76875
      4153         2       -2.00000       49.00220       57.03547        7.92359
      4154         2       -2.00000       49.00185       16.48754        8.74670
      4155         2       -2.00000       49.04000       36.03388        9.63138
      4156         2       -2.00000       49.04000       36.00064        4.47654
      4157         2       -2.00000       49.00185       16.45430        3.59185
      4158         2       -2.00000       49.14079       58.50015        5.33687
      4159         2       -2.00000       49.14079       58.46692        0.18203
      4160         2       -2.00000       49.14582       17.91558        1.00511
      4161         2       -2.00000       49.14582       17.94881        6.15996
      4162         2       -2.00000       49.23163       37.46386        1.89660
      4163         2       -2.00000       49.23163       37.49709        7.05144
      4164         2       -2.00000       49.28107       60.00492        7.90034
      4165         2       -2.00000       49.28107       59.97168        2.74549
      4166         2       -2.00000       49.29475       19.45074        8.72358
      4167         2       -2.00000       49.29475       19.41751        3.56874
      4168         2       -2.00000       49.43249       61.48289        5.31045
      4169         2       -2.00000       49.43249       61.44966        0.15560
      4170         2       -2.00000       49.42687       38.96316        4.47447
      4171         2       -2.00000       49.42687       38.99640        9.62931
      4172         2       -2.00000       49.45730       20.92626        6.13446
      4173         2       -2.00000       49.45730       20.89303        0.97961
      4174         2       -2.00000       49.59536       62.99307        7.88290
      4175         2       -2.00000       49.59536       62.95984        2.72806
      4176         2       -2.00000       49.62571       40.46094        7.06037
      4177         2       -2.00000       49.62571       40.42771        1.90553
      4178         2       -2.00000       49.63267       22.40101        3.55325
      4179         2       -2.00000       49.76877        1.35987        0.15450
      4180         2       -2.00000       49.63267       22.43424        8.70810
      4181         2       -2.00000       49.76877        1.39310        5.30934
      4182         2       -2.00000       49.82535       41.92038        4.50033
      4183         2       -2.00000       49.82535       41.95361        9.65518
      4184         2       -2.00000       49.82141       23.87152        0.98064
      4185         2       -2.00000       49.82141       23.90476        6.13548
      4186         2       -2.00000       49.94534        2.89097        7.89804
      4187         2       -2.00000       49.94534        2.85773        2.74320
      4188         2       -2.00000       50.01001       43.37480        1.93525
      4189         2       -2.00000       50.01001       43.40803        7.09010
      4190         2       -2.00000       50.01729       25.40375        8.72443
      4191         2       -2.00000       50.01729       25.37052        3.56958
      4192         2       -2.00000       50.11438        4.34976        5.32749
      4193         2       -2.00000       50.11438        4.31653        0.17265
      4194         2       -2.00000       50.16824       44.89573        9.66764
      4195         2       -2.00000       50.16824       44.86249        4.51280
      4196         2       -2.00000       50.26739        5.80799        2.74719
      4197         2       -2.00000       50.21621       26.83248        0.99988
      4198         2       -2.00000       50.26739        5.84123        7.90203
      4199         2       -2.00000       50.21621       26.86571        6.15473
      4200         2       -2.00000       50.30539       46.35656        7.08063
      4201         2       -2.00000       50.30539       46.32333        1.92579
      4202         2       -2.00000       50.41288        7.27109        0.15851
      4203         2       -2.00000       50.41288        7.30432        5.31335
      4204         2       -2.00000       50.43582       47.82720        4.48814
      4205         2       -2.00000       50.43582       47.86043        9.64298
      4206         2       -2.00000       50.42066       28.36305        8.73137
      4207         2       -2.00000       50.42066       28.32982        3.57652
      4208         2       -2.00000       50.56750        8.77717        2.72021
      4209         2       -2.00000       50.58050       49.34072        7.04931
      4210         2       -2.00000       50.58050       49.30748        1.89447
      4211         2       -2.00000       50.56750        8.81040        7.87506
      4212         2       -2.00000       50.63809       29.83032        6.15433
      4213         2       -2.00000       50.63809       29.79709        0.99948
      4214         2       -2.00000       50.74882       50.82408        4.46356
      4215         2       -2.00000       50.74882       50.85731        9.61840
      4216         2       -2.00000       50.73999       10.28784        5.29019
      4217         2       -2.00000       50.73999       10.25460        0.13535
      4218         2       -2.00000       50.93100       52.33306        7.04554
      4219         2       -2.00000       50.86097       31.29355        3.58543
      4220         2       -2.00000       50.93100       52.29983        1.89069
      4221         2       -2.00000       50.92489       11.79044        7.87169
      4222         2       -2.00000       50.86097       31.32678        8.74027
      4223         2       -2.00000       50.92489       11.75721        2.71685
      4224         2       -2.00000       51.12496       53.79707        4.49187
      4225         2       -2.00000       51.12496       53.83031        9.64671
      4226         2       -2.00000       51.11940       13.24852        5.31621
      4227         2       -2.00000       51.08865       32.75065        1.03573
      4228         2       -2.00000       51.08865       32.78388        6.19058
      4229         2       -2.00000       51.11940       13.21529        0.16137
      4230         2       -2.00000       51.29896       55.28535        7.08058
      4231         2       -2.00000       51.29551       34.26770        8.78208
      4232         2       -2.00000       51.29551       34.23446        3.62724
      4233         2       -2.00000       51.29896       55.25212        1.92574
      4234         2       -2.00000       51.29461       14.73092        7.90360
      4235         2       -2.00000       51.29461       14.69769        2.74876
      4236         2       -2.00000       51.44133       56.73785        4.50131
      4237         2       -2.00000       51.44133       56.77108        9.65616
      4238         2       -2.00000       51.47240       35.68654        1.05071
      4239         2       -2.00000       51.43922       16.17812        5.32394
      4240         2       -2.00000       51.47240       35.71977        6.20556
      4241         2       -2.00000       51.43922       16.14488        0.16910
      4242         2       -2.00000       51.56419       17.66541        7.88745
      4243         2       -2.00000       51.56222       58.22999        7.06455
      4244         2       -2.00000       51.56222       58.19676        1.90970
      4245         2       -2.00000       51.64456       37.18109        3.61568
      4246         2       -2.00000       51.56419       17.63218        2.73260
      4247         2       -2.00000       51.67117       59.70131        4.47007
      4248         2       -2.00000       51.67117       59.73455        9.62492
      4249         2       -2.00000       51.64456       37.21432        8.77052
      4250         2       -2.00000       51.67948       19.09921        0.13879
      4251         2       -2.00000       51.67948       19.13244        5.29363
      4252         2       -2.00000       51.80288       61.21429        7.02678
      4253         2       -2.00000       51.80288       61.18113        1.87194
      4254         2       -2.00000       51.83371       38.66059        1.02707
      4255         2       -2.00000       51.82176       20.60929        2.69591
      4256         2       -2.00000       51.82176       20.64253        7.85076
      4257         2       -2.00000       51.83371       38.69382        6.18191
      4258         2       -2.00000       51.97224       62.70485        4.43263
      4259         2       -2.00000       51.97224       62.73809        9.58747
      4260         2       -2.00000       52.04954       40.19940        8.76435
      4261         2       -2.00000       52.04954       40.16617        3.60950
      4262         2       -2.00000       52.00418       22.13026        5.25784
      4263         2       -2.00000       52.00418       22.09702        0.10299
      4264         2       -2.00000       52.16592        1.14424        7.01429
      4265         2       -2.00000       52.16592        1.11101        1.85944
      4266         2       -2.00000       52.20839       23.63830        7.84176
      4267         2       -2.00000       52.20839       23.60507        2.68692
      4268         2       -2.00000       52.28603       41.66384        6.22740
      4269         2       -2.00000       52.28603       41.63060        1.07256
      4270         2       -2.00000       52.37589        2.64140        9.62201
      4271         2       -2.00000       52.37589        2.60817        4.46717
      4272         2       -2.00000       52.48840       43.11474        3.67528
      4273         2       -2.00000       52.42894       25.06678        0.13661
      4274         2       -2.00000       52.42894       25.10001        5.29146
      4275         2       -2.00000       52.48840       43.14797        8.83012
      4276         2       -2.00000       52.55951        4.09251        7.06220
      4277         2       -2.00000       52.55951        4.05928        1.90735
      4278         2       -2.00000       52.63115       26.55325        2.73033
      4279         2       -2.00000       52.63845       44.59404        6.25093
      4280         2       -2.00000       52.63845       44.56081        1.09608
      4281         2       -2.00000       52.63115       26.58648        7.88518
      4282         2       -2.00000       52.70588        5.53799        4.47951
      4283         2       -2.00000       52.70588        5.57122        9.63435
      4284         2       -2.00000       52.74781       46.08724        8.81118
      4285         2       -2.00000       52.82285        6.99593        1.88421
      4286         2       -2.00000       52.74781       46.05401        3.65634
      4287         2       -2.00000       52.84074       47.52538        1.06050
      4288         2       -2.00000       52.82285        7.02917        7.03905
      4289         2       -2.00000       52.81509       28.00270        0.14693
      4290         2       -2.00000       52.84082       47.55861        6.21534
      4291         2       -2.00000       52.81509       28.03593        5.30178
      4292         2       -2.00000       52.94809       49.07007        8.76945
      4293         2       -2.00000       52.93637        8.50122        4.44100
      4294         2       -2.00000       52.93637        8.53445        9.59584
      4295         2       -2.00000       52.94809       49.03683        3.61461
      4296         2       -2.00000       53.02178       29.50643        2.70690
      4297         2       -2.00000       53.02178       29.53966        7.86174
      4298         2       -2.00000       53.10720       50.56399        6.16942
      4299         2       -2.00000       53.10720       50.53076        1.01458
      4300         2       -2.00000       53.10228       10.02056        6.99608
      4301         2       -2.00000       53.10236        9.98733        1.84124
      4302         2       -2.00000       53.26605       30.98753        0.12330
      4303         2       -2.00000       53.32222       52.09136        8.73635
      4304         2       -2.00000       53.26605       31.02076        5.27815
      4305         2       -2.00000       53.32222       52.05813        3.58150
      4306         2       -2.00000       53.31931       11.54150        9.56421
      4307         2       -2.00000       53.31931       11.50827        4.40937
      4308         2       -2.00000       53.58507       53.53209        1.07348
      4309         2       -2.00000       53.58507       53.56532        6.22832
      4310         2       -2.00000       53.58016       13.00660        7.05117
      4311         2       -2.00000       53.55918       32.51989        7.92670
      4312         2       -2.00000       53.55918       32.48666        2.77185
      4313         2       -2.00000       53.58016       12.97337        1.89632
      4314         2       -2.00000       53.77799       55.01150        3.67686
      4315         2       -2.00000       53.77799       55.04473        8.83169
      4316         2       -2.00000       53.77429       33.92648        0.22138
      4317         2       -2.00000       53.77348       14.44551        4.49780
      4318         2       -2.00000       53.77348       14.47874        9.65264
      4319         2       -2.00000       53.77429       33.95971        5.37622
      4320         2       -2.00000       53.91699       56.48258        6.24005
      4321         2       -2.00000       53.91456       15.87598        1.90585
      4322         2       -2.00000       53.91699       56.44935        1.08521
      4323         2       -2.00000       53.91456       15.90927        7.06069
      4324         2       -2.00000       53.93732       35.43249        7.93861
      4325         2       -2.00000       53.99622       57.97557        8.79751
      4326         2       -2.00000       53.93732       35.39926        2.78377
      4327         2       -2.00000       53.99622       57.94234        3.64267
      4328         2       -2.00000       53.99627       17.39590        9.61873
      4329         2       -2.00000       54.04628       36.89214        5.34365
      4330         2       -2.00000       53.99627       17.36267        4.46389
      4331         2       -2.00000       54.04628       36.85891        0.18881
      4332         2       -2.00000       54.07153       59.40838        1.04087
      4333         2       -2.00000       54.07153       59.44161        6.19571
      4334         2       -2.00000       54.07511       18.85627        7.01839
      4335         2       -2.00000       54.07511       18.82304        1.86355
      4336         2       -2.00000       54.15220       60.90962        3.59614
      4337         2       -2.00000       54.15220       60.94285        8.75099
      4338         2       -2.00000       54.18824       38.37656        2.73593
      4339         2       -2.00000       54.18824       38.40979        7.89078
      4340         2       -2.00000       54.16139       20.35273        9.57605
      4341         2       -2.00000       54.16139       20.31950        4.42120
      4342         2       -2.00000       54.28591       62.40309        0.98425
      4343         2       -2.00000       54.28591       62.43632        6.13909
      4344         2       -2.00000       54.30920       21.80957        1.80964
      4345         2       -2.00000       54.30920       21.84280        6.96448
      4346         2       -2.00000       54.43162       39.87947        5.28618
      4347         2       -2.00000       54.43162       39.84623        0.13134
      4348         2       -2.00000       54.53438        0.84878        3.53621
      4349         2       -2.00000       54.53438        0.88201        8.69106
      4350         2       -2.00000       54.57429       23.35962        9.51983
      4351         2       -2.00000       54.57429       23.32639        4.36498
      4352         2       -2.00000       54.78068       41.42966        7.98925
      4353         2       -2.00000       54.78068       41.39642        2.83441
      4354         2       -2.00000       54.83513        2.34675        1.06323
      4355         2       -2.00000       54.83513        2.37998        6.21808
      4356         2       -2.00000       54.86583       24.80844        1.87944
      4357         2       -2.00000       54.86583       24.84168        7.03428
      4358         2       -2.00000       55.02054       42.87119        5.45013
      4359         2       -2.00000       55.05584        3.84843        8.82389
      4360         2       -2.00000       55.02054       42.83795        0.29529
      4361         2       -2.00000       55.05576        3.81520        3.66904
      4362         2       -2.00000       55.09239       26.27150        4.47932
      4363         2       -2.00000       55.14391       44.31968        2.84579
      4364         2       -2.00000       55.09239       26.30473        9.63417
      4365         2       -2.00000       55.18234        5.24886        1.06303
      4366         2       -2.00000       55.14391       44.35291        8.00064
      4367         2       -2.00000       55.18234        5.28209        6.21788
      4368         2       -2.00000       55.20256       45.78478        0.24541
      4369         2       -2.00000       55.20256       45.81801        5.40024
      4370         2       -2.00000       55.24348       27.72764        7.02522
      4371         2       -2.00000       55.24531        6.74642        3.61625
      4372         2       -2.00000       55.24531        6.77966        8.77109
      4373         2       -2.00000       55.26024       47.31539        7.94422
      4374         2       -2.00000       55.24348       27.69441        1.87037
      4375         2       -2.00000       55.26024       47.28216        2.78938
      4376         2       -2.00000       55.31477        8.19658        1.00643
      4377         2       -2.00000       55.32193       48.74336        0.18029
      4378         2       -2.00000       55.31477        8.22981        6.16128
      4379         2       -2.00000       55.34571       29.23856        9.58451
      4380         2       -2.00000       55.34571       29.20533        4.42967
      4381         2       -2.00000       55.32193       48.77659        5.33513
      4382         2       -2.00000       55.40188       50.29390        7.88737
      4383         2       -2.00000       55.39809        9.74272        8.71562
      4384         2       -2.00000       55.40188       50.26066        2.73253
      4385         2       -2.00000       55.39809        9.70948        3.56078
      4386         2       -2.00000       55.60617       51.72303        0.08884
      4387         2       -2.00000       55.60617       51.75626        5.24368
      4388         2       -2.00000       55.56674       30.64828        1.78779
      4389         2       -2.00000       55.56674       30.68151        6.94264
      4390         2       -2.00000       55.61071       11.20085        6.07137
      4391         2       -2.00000       55.61071       11.16762        0.91653
      4392         2       -2.00000       56.11423       12.84267        8.86966
      4393         2       -2.00000       56.10807       32.33255        9.75368
      4394         2       -2.00000       56.11423       12.80943        3.71481
      4395         2       -2.00000       56.12258       53.41486        8.05283
      4396         2       -2.00000       56.12258       53.38163        2.89799
      4397         2       -2.00000       56.10807       32.29932        4.59883
      4398         2       -2.00000       56.35499       54.79060        5.47428
      4399         2       -2.00000       56.35232       14.21147        6.29034
      4400         2       -2.00000       56.35442       33.70204        7.17302
      4401         2       -2.00000       56.35232       14.17824        1.13550
      4402         2       -2.00000       56.35499       54.75743        0.31944
      4403         2       -2.00000       56.41243       56.29778        8.00063
      4404         2       -2.00000       56.35442       33.66881        2.01817
      4405         2       -2.00000       56.41145       15.71032        8.81812
      4406         2       -2.00000       56.45281       57.74488        5.38751
      4407         2       -2.00000       56.41699       35.17489        4.54204
      4408         2       -2.00000       56.41243       56.26454        2.84578
      4409         2       -2.00000       56.41699       35.20812        9.69688
      4410         2       -2.00000       56.45281       57.71165        0.23266
      4411         2       -2.00000       56.41145       15.67709        3.66328
      4412         2       -2.00000       56.48300       36.65096        7.07675
      4413         2       -2.00000       56.48300       36.61773        1.92191
      4414         2       -2.00000       56.48382       59.20030        2.77182
      4415         2       -2.00000       56.45263       17.11777        1.05159
      4416         2       -2.00000       56.45263       17.15101        6.20643
      4417         2       -2.00000       56.48382       59.23353        7.92666
      4418         2       -2.00000       56.48523       18.63140        8.74729
      4419         2       -2.00000       56.53229       60.65557        0.15382
      4420         2       -2.00000       56.48523       18.59817        3.59245
      4421         2       -2.00000       56.51048       38.15390        9.61155
      4422         2       -2.00000       56.51048       38.12067        4.45670
      4423         2       -2.00000       56.53229       60.68887        5.30866
      4424         2       -2.00000       56.53595       20.04765        0.97587
      4425         2       -2.00000       56.55408       62.14425        2.69774
      4426         2       -2.00000       56.55408       62.17749        7.85258
      4427         2       -2.00000       56.53595       20.08089        6.13072
      4428         2       -2.00000       56.56142       21.55836        8.67803
      4429         2       -2.00000       56.56142       21.52513        3.52318
      4430         2       -2.00000       56.68136       39.53559        1.84015
      4431         2       -2.00000       56.68136       39.56882        6.99499
      4432         2       -2.00000       56.74279        0.50509        0.08044
      4433         2       -2.00000       56.74279        0.53832        5.23528
      4434         2       -2.00000       56.77148       22.96091        0.90510
      4435         2       -2.00000       56.77148       22.99415        6.05994
      4436         2       -2.00000       57.47409       41.34614        9.93516
      4437         2       -2.00000       57.47254        2.27834        8.13118
      4438         2       -2.00000       57.47409       41.31291        4.78031
      4439         2       -2.00000       57.47254        2.24511        2.97633
      4440         2       -2.00000       57.46703       24.66369        3.76765
      4441         2       -2.00000       57.46703       24.69693        8.92250
      4442         2       -2.00000       57.66898        5.11294        2.83488
      4443         2       -2.00000       57.64422        3.56949        0.33605
      4444         2       -2.00000       57.65577       25.98885        1.12964
      4445         2       -2.00000       57.63247       42.67305        7.29417
      4446         2       -2.00000       57.64422        3.60273        5.49090
      4447         2       -2.00000       57.69590        6.54437        0.20629
      4448         2       -2.00000       57.69030       27.53416        8.78890
      4449         2       -2.00000       57.68222       45.63227        1.99654
      4450         2       -2.00000       57.65506       44.20195        4.63069
      4451         2       -2.00000       57.65577       26.02208        6.28449
      4452         2       -2.00000       57.63247       42.63981        2.13932
      4453         2       -2.00000       57.69929       47.17308        9.68136
      4454         2       -2.00000       57.65506       44.23518        9.78553
      4455         2       -2.00000       57.66898        5.14618        7.98972
      4456         2       -2.00000       57.68222       45.66550        7.15139
      4457         2       -2.00000       57.69929       47.13984        4.52652
      4458         2       -2.00000       57.73903       51.46275        6.98883
      4459         2       -2.00000       57.71884       48.60468        7.06056
      4460         2       -2.00000       57.71585        8.02141        2.73548
      4461         2       -2.00000       57.69030       27.50093        3.63406
      4462         2       -2.00000       57.71884       48.57145        1.90572
      4463         2       -2.00000       57.72748       30.33716        3.54049
      4464         2       -2.00000       57.71585        8.05465        7.89032
      4465         2       -2.00000       57.75200       50.12460        9.60785
      4466         2       -2.00000       57.73972       10.86552        2.66080
      4467         2       -2.00000       57.73972       10.89875        7.81564
      4468         2       -2.00000       57.72748       30.37039        8.69533
      4469         2       -2.00000       57.75086        9.49523        0.12618
      4470         2       -2.00000       57.69590        6.57760        5.36113
      4471         2       -2.00000       57.75086        9.52846        5.28102
      4472         2       -2.00000       57.73332       28.96538        1.01065
      4473         2       -2.00000       57.73332       28.99861        6.16549
      4474         2       -2.00000       57.75200       50.09137        4.45301
      4475         2       -2.00000       57.73903       51.42952        1.83400
      4476         2       -2.00000       58.96674       12.59985        0.52635
      4477         2       -2.00000       58.96682       14.07810        8.12418
      4478         2       -2.00000       58.96677       62.12674        9.58819
      4479         2       -2.00000       58.96677       59.15928        9.65586
      4480         2       -2.00000       58.96677       59.12605        4.50101
      4481         2       -2.00000       58.96707       33.51740        3.86103
      4482         2       -2.00000       58.96707       33.55063        9.01587
      4483         2       -2.00000       58.96677       57.62052        1.97589
      4484         2       -2.00000       58.96707       38.06208        6.20912
      4485         2       -2.00000       58.96677       60.53890        1.89678
      4486         2       -2.00000       58.96707       36.52088        8.84316
      4487         2       -2.00000       58.96707       36.48765        3.68832
      4488         2       -2.00000       58.96669       56.19885        9.78618
      4489         2       -2.00000       58.96684       53.21049        4.87042
      4490         2       -2.00000       58.96682       17.02241        2.79262
      4491         2       -2.00000       58.96682       17.05564        7.94746
      4492         2       -2.00000       58.96689        0.29645        7.11540
      4493         2       -2.00000       58.96677       60.57213        7.05162
      4494         2       -2.00000       58.96707       38.02885        1.05428
      4495         2       -2.00000       58.96669       56.16562        4.63134
      4496         2       -2.00000       58.96677       62.09351        4.43335
      4497         2       -2.00000       58.96677       57.65376        7.13074
      4498         2       -2.00000       58.96689        0.26322        1.96055
      4499         2       -2.00000       58.96699       35.03591        1.17124
      4500         2       -2.00000       58.96682       18.48601        0.16518
      4501         2       -2.00000       58.96699       32.11194        6.57630
      4502         2       -2.00000       58.96684       54.65820        7.31158
      4503         2       -2.00000       58.96699       35.06914        6.32609
      4504         2       -2.00000       58.96716       39.34724        8.88149
      4505         2       -2.00000       58.96684       53.24372       10.02527
      4506         2       -2.00000       58.96690       19.95417        7.87187
      4507         2       -2.00000       58.96716       39.31400        3.72664
      4508         2       -2.00000       58.96682       14.04487        2.96933
      4509         2       -2.00000       58.96684       54.62497        2.15673
      4510         2       -2.00000       58.96698       21.46686        5.25640
      4511         2       -2.00000       58.96698       21.43363        0.10156
      4512         2       -2.00000       58.96674       15.57537        5.44584
      4513         2       -2.00000       58.96699       32.07871        1.42146
      4514         2       -2.00000       58.96706       22.72579        7.94027
      4515         2       -2.00000       58.96690       19.92094        2.71703
      4516         2       -2.00000       58.96674       15.54214        0.29101
      4517         2       -2.00000       58.96706       22.69256        2.78543
      4518         2       -2.00000       58.96682       18.51924        5.32003
      4519         2       -2.00000       58.96674       12.63309        5.68119
      4520         2       -2.00000       60.18192       50.12391        9.60789
      4521         2       -2.00000       60.19522       51.46205        6.98879
      4522         2       -2.00000       60.19415       10.89819        7.81562
      4523         2       -2.00000       60.20073       28.99804        6.16543
      4524         2       -2.00000       60.18278        9.52783        5.28109
      4525         2       -2.00000       60.19522       51.42882        1.83395
      4526         2       -2.00000       60.18278        9.49460        0.12624
      4527         2       -2.00000       60.23757        6.54368        0.20654
      4528         2       -2.00000       60.20073       28.96481        1.01059
      4529         2       -2.00000       60.18192       50.09068        4.45304
      4530         2       -2.00000       60.21770        8.05395        7.89047
      4531         2       -2.00000       60.21770        8.02072        2.73562
      4532         2       -2.00000       60.24367       27.53365        8.78896
      4533         2       -2.00000       60.20690       30.33659        3.54035
      4534         2       -2.00000       60.20690       30.36982        8.69519
      4535         2       -2.00000       60.23455       47.17226        9.68150
      4536         2       -2.00000       60.21509       48.57063        1.90579
      4537         2       -2.00000       60.19415       10.86496        2.66078
      4538         2       -2.00000       60.23455       47.13902        4.52665
      4539         2       -2.00000       60.21509       48.60386        7.06063
      4540         2       -2.00000       60.27812       25.98828        1.12984
      4541         2       -2.00000       60.25162       45.63145        1.99675
      4542         2       -2.00000       60.26433        5.14548        7.99010
      4543         2       -2.00000       60.24367       27.50042        3.63411
      4544         2       -2.00000       60.23757        6.57691        5.36139
      4545         2       -2.00000       60.28908        3.56868        0.33659
      4546         2       -2.00000       60.26433        5.11225        2.83527
      4547         2       -2.00000       60.28908        3.60191        5.49143
      4548         2       -2.00000       60.27812       26.02152        6.28468
      4549         2       -2.00000       60.30136       42.67217        7.29461
      4550         2       -2.00000       60.25162       45.66468        7.15159
      4551         2       -2.00000       60.27869       44.23443        9.78587
      4552         2       -2.00000       60.27869       44.20119        4.63103
      4553         2       -2.00000       60.30136       42.63893        2.13977
      4554         2       -2.00000       60.45967       41.31254        4.78092
      4555         2       -2.00000       60.46060        2.27797        8.13191
      4556         2       -2.00000       60.46655       24.69661        8.92292
      4557         2       -2.00000       60.45967       41.34577        9.93576
      4558         2       -2.00000       60.46060        2.24474        2.97707
      4559         2       -2.00000       60.46655       24.66338        3.76808
      4560         2       -2.00000       61.19116        0.50402        0.08051
      4561         2       -2.00000       61.16289       22.99320        6.05979
      4562         2       -2.00000       61.16289       22.95997        0.90494
      4563         2       -2.00000       61.19116        0.53725        5.23535
      4564         2       -2.00000       61.25319       39.53451        1.84004
      4565         2       -2.00000       61.25319       39.56774        6.99489
      4566         2       -2.00000       61.37962       62.17648        7.85266
      4567         2       -2.00000       61.37962       62.14331        2.69782
      4568         2       -2.00000       61.40133       60.65463        0.15398
      4569         2       -2.00000       61.37254       21.55748        8.67788
      4570         2       -2.00000       61.37254       21.52424        3.52304
      4571         2       -2.00000       61.40133       60.68786        5.30882
      4572         2       -2.00000       61.44972       59.23252        7.92690
      4573         2       -2.00000       61.44849       18.63052        8.74732
      4574         2       -2.00000       61.42375       38.15301        9.61145
      4575         2       -2.00000       61.39794       20.04683        0.97581
      4576         2       -2.00000       61.48072       57.74394        5.38781
      4577         2       -2.00000       61.44972       59.19935        2.77206
      4578         2       -2.00000       61.39786       20.08007        6.13066
      4579         2       -2.00000       61.45115       36.61678        1.92187
      4580         2       -2.00000       61.42375       38.11978        4.45661
      4581         2       -2.00000       61.44849       18.59729        3.59247
      4582         2       -2.00000       61.48072       57.71071        0.23297
      4583         2       -2.00000       61.51716       35.17401        4.54208
      4584         2       -2.00000       61.48094       17.15019        6.20652
      4585         2       -2.00000       61.45115       36.65001        7.07671
      4586         2       -2.00000       61.52110       56.26360        2.84616
      4587         2       -2.00000       61.48094       17.11696        1.05168
      4588         2       -2.00000       61.51716       35.20724        9.69692
      4589         2       -2.00000       61.52211       15.70944        8.81830
      4590         2       -2.00000       61.52110       56.29683        8.00101
      4591         2       -2.00000       61.52211       15.67621        3.66345
      4592         2       -2.00000       61.57854       54.78966        5.47476
      4593         2       -2.00000       61.57965       33.70116        7.17315
      4594         2       -2.00000       61.58124       14.17735        1.13579
      4595         2       -2.00000       61.57854       54.75643        0.31992
      4596         2       -2.00000       61.58124       14.21059        6.29063
      4597         2       -2.00000       61.57965       33.66793        2.01831
      4598         2       -2.00000       61.82591       32.33180        9.75387
      4599         2       -2.00000       61.81925       12.84185        8.87000
      4600         2       -2.00000       61.81094       53.38081        2.89852
      4601         2       -2.00000       61.81094       53.41404        8.05336
      4602         2       -2.00000       61.82591       32.29857        4.59903
      4603         2       -2.00000       61.81925       12.80862        3.71516
      4604         2       -2.00000       62.32824       51.75481        5.24361
      4605         2       -2.00000       62.36780       30.64695        1.78755
      4606         2       -2.00000       62.32332       11.19952        6.07131
      4607         2       -2.00000       62.32824       51.72158        0.08877
      4608         2       -2.00000       62.32332       11.16629        0.91647
      4609         2       -2.00000       62.36780       30.68018        6.94238
      4610         2       -2.00000       62.53212       50.25940        2.73251
      4611         2       -2.00000       62.53554        9.74152        8.71564
      4612         2       -2.00000       62.53212       50.29263        7.88735
      4613         2       -2.00000       62.61878        8.19538        1.00651
      4614         2       -2.00000       62.53554        9.70829        3.56080
      4615         2       -2.00000       62.58859       29.23742        9.58433
      4616         2       -2.00000       62.61878        8.22862        6.16136
      4617         2       -2.00000       62.58859       29.20419        4.42948
      4618         2       -2.00000       62.61199       48.77533        5.33513
      4619         2       -2.00000       62.61199       48.74210        0.18030
      4620         2       -2.00000       62.69057       27.69328        1.87023
      4621         2       -2.00000       62.69057       27.72651        7.02507
      4622         2       -2.00000       62.68816        6.74523        3.61640
      4623         2       -2.00000       62.68816        6.77846        8.77124
      4624         2       -2.00000       62.67368       47.28090        2.78942
      4625         2       -2.00000       62.67368       47.31413        7.94426
      4626         2       -2.00000       62.73128       45.78358        0.24548
      4627         2       -2.00000       62.75104        5.28089        6.21809
      4628         2       -2.00000       62.75104        5.24766        1.06325
      4629         2       -2.00000       62.73128       45.81681        5.40033
      4630         2       -2.00000       62.84158       26.30359        9.63408
      4631         2       -2.00000       62.79000       44.31848        2.84592
      4632         2       -2.00000       62.79000       44.35171        8.00076
      4633         2       -2.00000       62.84158       26.27036        4.47924
      4634         2       -2.00000       62.87762        3.84723        8.82414
      4635         2       -2.00000       62.87762        3.81400        3.66930
      4636         2       -2.00000       62.91338       42.83676        0.29542
      4637         2       -2.00000       62.91338       42.86999        5.45027
      4638         2       -2.00000       63.06814       24.84060        7.03420
      4639         2       -2.00000       63.09833        2.37878        6.21832
      4640         2       -2.00000       63.06814       24.80737        1.87935
      4641         2       -2.00000       63.09833        2.34555        1.06348
      4642         2       -2.00000       63.15340       41.42846        7.98933
      4643         2       -2.00000       63.15340       41.39523        2.83448
      4644         2       -2.00000       63.35992       23.35836        9.51955
      4645         2       -2.00000       63.39940        0.88050        8.69106
      4646         2       -2.00000       63.35992       23.32513        4.36471
      4647         2       -2.00000       63.39940        0.84727        3.53621
      4648         2       -2.00000       63.50293       39.87795        5.28592
      4649         2       -2.00000       63.50293       39.84472        0.13108
      4650         2       -2.00000       63.62493       21.84148        6.96431
      4651         2       -2.00000       63.62493       21.80825        1.80947
      4652         2       -2.00000       63.64795       62.40164        0.98436
      4653         2       -2.00000       63.64787       62.43487        6.13919
      4654         2       -2.00000       63.74615       38.37517        2.73574
      4655         2       -2.00000       63.74615       38.40840        7.89058
      4656         2       -2.00000       63.77250       20.35141        9.57591
      4657         2       -2.00000       63.77250       20.31818        4.42106
      4658         2       -2.00000       63.78142       60.90817        3.59629
      4659         2       -2.00000       63.78142       60.94140        8.75113
      4660         2       -2.00000       63.86209       59.40699        1.04107
      4661         2       -2.00000       63.85870       18.85495        7.01831
      4662         2       -2.00000       63.85870       18.82171        1.86347
      4663         2       -2.00000       63.86201       59.44022        6.19591
      4664         2       -2.00000       63.88795       36.85752        0.18864
      4665         2       -2.00000       63.88795       36.89075        5.34348
      4666         2       -2.00000       63.93731       57.97418        8.79776
      4667         2       -2.00000       63.93737       17.39451        9.61872
      4668         2       -2.00000       63.93731       57.94095        3.64292
      4669         2       -2.00000       63.93737       17.36128        4.46388
      4670         2       -2.00000       64.01655       56.48119        6.24031
      4671         2       -2.00000       64.01655       56.44796        1.08547
      4672         2       -2.00000       63.99682       35.43116        7.93847
      4673         2       -2.00000       64.01900       15.87465        1.90587
      4674         2       -2.00000       63.99690       35.39793        2.78363
      4675         2       -2.00000       64.01900       15.90789        7.06071
      4676         2       -2.00000       64.15985       33.92515        0.22124
      4677         2       -2.00000       64.15985       33.95838        5.37608
      4678         2       -2.00000       64.15570       55.04334        8.83195
      4679         2       -2.00000       64.15570       55.01011        3.67710
      4680         2       -2.00000       64.16016       14.44412        4.49785
      4681         2       -2.00000       64.16016       14.47736        9.65268
      4682         2       -2.00000       64.37504       32.51857        7.92651
      4683         2       -2.00000       64.35347       12.97198        1.89634
      4684         2       -2.00000       64.37504       32.48534        2.77167
      4685         2       -2.00000       64.34869       53.56387        6.22848
      4686         2       -2.00000       64.34869       53.53064        1.07364
      4687         2       -2.00000       64.35347       13.00521        7.05119
      4688         2       -2.00000       64.61448       11.53999        9.56413
      4689         2       -2.00000       64.61448       11.50675        4.40929
      4690         2       -2.00000       64.61186       52.08978        8.73630
      4691         2       -2.00000       64.61186       52.05655        3.58146
      4692         2       -2.00000       64.66825       30.98608        0.12299
      4693         2       -2.00000       64.66825       31.01931        5.27784
      4694         2       -2.00000       64.83143        9.98575        1.84125
      4695         2       -2.00000       64.83143       10.01898        6.99610
      4696         2       -2.00000       64.82689       50.56242        6.16945
      4697         2       -2.00000       64.82689       50.52918        1.01461
      4698         2       -2.00000       64.91260       29.53814        7.86151
      4699         2       -2.00000       64.91260       29.50491        2.70665
      4700         2       -2.00000       64.99718        8.53288        9.59589
      4701         2       -2.00000       64.98583       49.03526        3.61462
      4702         2       -2.00000       64.99718        8.49964        4.44105
      4703         2       -2.00000       64.98583       49.06849        8.76947
      4704         2       -2.00000       65.11913       28.00124        0.14672
      4705         2       -2.00000       65.11062        6.99436        1.88430
      4706         2       -2.00000       65.11913       28.03448        5.30155
      4707         2       -2.00000       65.11062        7.02759        7.03914
      4708         2       -2.00000       65.09318       47.52381        1.06051
      4709         2       -2.00000       65.09318       47.55704        6.21535
      4710         2       -2.00000       65.18611       46.08573        8.81119
      4711         2       -2.00000       65.18611       46.05249        3.65635
      4712         2       -2.00000       65.22759        5.53641        4.47964
      4713         2       -2.00000       65.30299       26.58503        7.88497
      4714         2       -2.00000       65.22759        5.56964        9.63447
      4715         2       -2.00000       65.30299       26.55180        2.73013
      4716         2       -2.00000       65.29547       44.55929        1.09608
      4717         2       -2.00000       65.29547       44.59253        6.25093
      4718         2       -2.00000       65.37403        4.05777        1.90750
      4719         2       -2.00000       65.37403        4.09094        7.06234
      4720         2       -2.00000       65.44568       43.11323        3.67523
      4721         2       -2.00000       65.50519       25.06532        0.13639
      4722         2       -2.00000       65.50519       25.09856        5.29123
      4723         2       -2.00000       65.44568       43.14646        8.83007
      4724         2       -2.00000       65.55765        2.63983        9.62214
      4725         2       -2.00000       65.55765        2.60660        4.46730
      4726         2       -2.00000       65.64820       41.66232        6.22726
      4727         2       -2.00000       65.64820       41.62909        1.07241
      4728         2       -2.00000       65.72566       23.63673        7.84151
      4729         2       -2.00000       65.72566       23.60349        2.68666
      4730         2       -2.00000       65.76771        1.10931        1.85954
      4731         2       -2.00000       65.76771        1.14254        7.01437
      4732         2       -2.00000       65.88486       40.16452        3.60925
      4733         2       -2.00000       65.88486       40.19776        8.76409
      4734         2       -2.00000       65.92987       22.12868        5.25761
      4735         2       -2.00000       65.92987       22.09545        0.10277
      4736         2       -2.00000       65.96146       62.70315        4.43277
      4737         2       -2.00000       65.96146       62.73638        9.58761
      4738         2       -2.00000       66.11213       20.64089        7.85058
      4739         2       -2.00000       66.10068       38.69218        6.18168
      4740         2       -2.00000       66.11213       20.60765        2.69574
      4741         2       -2.00000       66.10068       38.65895        1.02683
      4742         2       -2.00000       66.13074       61.17936        1.87213
      4743         2       -2.00000       66.13074       61.21259        7.02697
      4744         2       -2.00000       66.26244       59.69961        4.47028
      4745         2       -2.00000       66.25433       19.13074        5.29348
      4746         2       -2.00000       66.26236       59.73278        9.62512
      4747         2       -2.00000       66.25433       19.09751        0.13863
      4748         2       -2.00000       66.28975       37.17945        3.61543
      4749         2       -2.00000       66.28975       37.21268        8.77028
      4750         2       -2.00000       66.37140       58.22829        7.06476
      4751         2       -2.00000       66.36953       17.66370        7.88733
      4752         2       -2.00000       66.37140       58.19506        1.90993
      4753         2       -2.00000       66.36953       17.63047        2.73249
      4754         2       -2.00000       66.46183       35.68490        1.05045
      4755         2       -2.00000       66.46183       35.71813        6.20530
      4756         2       -2.00000       66.49229       56.76938        9.65638
      4757         2       -2.00000       66.49229       56.73614        4.50154
      4758         2       -2.00000       66.49442       16.17648        5.32386
      4759         2       -2.00000       66.49442       16.14324        0.16902
      4760         2       -2.00000       66.63473       55.28365        7.08078
      4761         2       -2.00000       66.63911       14.72928        7.90354
      4762         2       -2.00000       66.63872       34.23289        3.62696
      4763         2       -2.00000       66.63872       34.26605        8.78180
      4764         2       -2.00000       66.63911       14.69598        2.74870
      4765         2       -2.00000       66.63473       55.25041        1.92593
      4766         2       -2.00000       66.81431       13.21358        0.16131
      4767         2       -2.00000       66.84557       32.78224        6.19028
      4768         2       -2.00000       66.80881       53.79537        4.49200
      4769         2       -2.00000       66.84557       32.74901        1.03543
      4770         2       -2.00000       66.80881       53.82860        9.64685
      4771         2       -2.00000       66.81431       13.24682        5.31616
      4772         2       -2.00000       67.00883       11.78868        7.87164
      4773         2       -2.00000       67.00883       11.75544        2.71679
      4774         2       -2.00000       67.00292       52.33129        7.04560
      4775         2       -2.00000       67.00292       52.29806        1.89076
      4776         2       -2.00000       67.07333       31.29190        3.58510
      4777         2       -2.00000       67.07333       31.32514        8.73994
      4778         2       -2.00000       67.19365       10.25277        0.13532
      4779         2       -2.00000       67.19365       10.28607        5.29018
      4780         2       -2.00000       67.18518       50.82231        4.46360
      4781         2       -2.00000       67.18518       50.85554        9.61844
      4782         2       -2.00000       67.29621       29.82862        6.15401
      4783         2       -2.00000       67.29621       29.79539        0.99916
      4784         2       -2.00000       67.36605        8.77540        2.72026
      4785         2       -2.00000       67.36605        8.80863        7.87510
      4786         2       -2.00000       67.35350       49.33889        7.04935
      4787         2       -2.00000       67.35350       49.30566        1.89451
      4788         2       -2.00000       67.51355       28.36135        8.73107
      4789         2       -2.00000       67.51355       28.32812        3.57622
      4790         2       -2.00000       67.52059        7.26926        0.15859
      4791         2       -2.00000       67.49818       47.82537        4.48815
      4792         2       -2.00000       67.49818       47.85861        9.64299
      4793         2       -2.00000       67.52067        7.30249        5.31345
      4794         2       -2.00000       67.62861       46.32156        1.92578
      4795         2       -2.00000       67.66607        5.83940        7.90216
      4796         2       -2.00000       67.66607        5.80617        2.74732
      4797         2       -2.00000       67.62861       46.35480        7.08062
      4798         2       -2.00000       67.71792       26.83071        0.99959
      4799         2       -2.00000       67.71792       26.86394        6.15443
      4800         2       -2.00000       67.76576       44.89396        9.66759
      4801         2       -2.00000       67.76576       44.86073        4.51275
      4802         2       -2.00000       67.81917        4.34794        5.32764
      4803         2       -2.00000       67.81917        4.31470        0.17279
      4804         2       -2.00000       67.91684       25.40199        8.72413
      4805         2       -2.00000       67.92406       43.37303        1.93513
      4806         2       -2.00000       67.91676       25.36875        3.56929
      4807         2       -2.00000       67.92406       43.40626        7.08997
      4808         2       -2.00000       67.98821        2.85591        2.74337
      4809         2       -2.00000       67.98821        2.88914        7.89821
      4810         2       -2.00000       68.11264       23.86969        0.98035
      4811         2       -2.00000       68.11264       23.90292        6.13518
      4812         2       -2.00000       68.10888       41.91861        4.50014
      4813         2       -2.00000       68.10888       41.95184        9.65498
      4814         2       -2.00000       68.16478        1.35798        0.15468
      4815         2       -2.00000       68.16478        1.39121        5.30953
      4816         2       -2.00000       68.30130       22.43241        8.70782
      4817         2       -2.00000       68.30130       22.39918        3.55297
      4818         2       -2.00000       68.33826       62.95795        2.72827
      4819         2       -2.00000       68.30852       40.45911        7.06010
      4820         2       -2.00000       68.33826       62.99118        7.88311
      4821         2       -2.00000       68.30852       40.42588        1.90526
      4822         2       -2.00000       68.50113       61.48094        5.31069
      4823         2       -2.00000       68.47659       20.89113        0.97937
      4824         2       -2.00000       68.47659       20.92436        6.13421
      4825         2       -2.00000       68.50113       61.44764        0.15585
      4826         2       -2.00000       68.50744       38.99457        9.62902
      4827         2       -2.00000       68.50744       38.96133        4.47418
      4828         2       -2.00000       68.63914       19.41561        3.56852
      4829         2       -2.00000       68.63914       19.44885        8.72337
      4830         2       -2.00000       68.65262       59.96973        2.74577
      4831         2       -2.00000       68.65254       60.00296        7.90061
      4832         2       -2.00000       68.70268       37.46203        1.89629
      4833         2       -2.00000       68.70268       37.49526        7.05113
      4834         2       -2.00000       68.79290       58.49820        5.33715
      4835         2       -2.00000       68.78791       17.91363        1.00494
      4836         2       -2.00000       68.78791       17.94692        6.15978
      4837         2       -2.00000       68.79290       58.46497        0.18232
      4838         2       -2.00000       68.89431       35.99881        4.47623
      4839         2       -2.00000       68.89431       36.03198        9.63107
      4840         2       -2.00000       68.93187       16.48564        8.74655
      4841         2       -2.00000       68.93187       16.45235        3.59171
      4842         2       -2.00000       68.93141       57.03351        7.92386
      4843         2       -2.00000       68.93141       57.00028        2.76903
      4844         2       -2.00000       69.08714       34.50764        1.89695
      4845         2       -2.00000       69.08448       14.99551        6.17232
      4846         2       -2.00000       69.08448       14.96227        1.01746
      4847         2       -2.00000       69.08714       34.54087        7.05179
      4848         2       -2.00000       69.08066       55.50630        0.19431
      4849         2       -2.00000       69.08066       55.53953        5.34914
      4850         2       -2.00000       69.24832       13.53900        8.74602
      4851         2       -2.00000       69.28726       33.08489        9.61987
      4852         2       -2.00000       69.28726       33.05166        4.46501
      4853         2       -2.00000       69.24832       13.50570        3.59118
      4854         2       -2.00000       69.24249       54.07879        7.92204
      4855         2       -2.00000       69.24249       54.04556        2.76719
      4856         2       -2.00000       69.42104       12.01190        1.00641
      4857         2       -2.00000       69.42104       12.04514        6.16126
      4858         2       -2.00000       69.49732       31.59364        7.02911
      4859         2       -2.00000       69.41361       52.54721        0.18145
      4860         2       -2.00000       69.41361       52.58044        5.33629
      4861         2       -2.00000       69.49732       31.56041        1.87427
      4862         2       -2.00000       69.59272       10.54664        3.58101
      4863         2       -2.00000       69.59272       10.57987        8.73585
      4864         2       -2.00000       69.58321       51.11076        7.91057
      4865         2       -2.00000       69.58321       51.07753        2.75573
      4866         2       -2.00000       69.70826       30.09995        4.44197
      4867         2       -2.00000       69.70826       30.13318        9.59681
      4868         2       -2.00000       69.74704       49.60428        5.33570
      4869         2       -2.00000       69.76048        9.07812        6.16091
      4870         2       -2.00000       69.76048        9.04489        1.00606
      4871         2       -2.00000       69.74704       49.57105        0.18085
      4872         2       -2.00000       69.91687       28.60319        1.85794
      4873         2       -2.00000       69.91687       28.63643        7.01278
      4874         2       -2.00000       69.92351        7.60894        8.74538
      4875         2       -2.00000       69.92351        7.57578        3.59054
      4876         2       -2.00000       69.90422       48.09759        2.76668
      4877         2       -2.00000       69.90422       48.13082        7.92151
      4878         2       -2.00000       70.12108       27.17115        9.58594
      4879         2       -2.00000       70.05700       46.59514        0.19909
      4880         2       -2.00000       70.08269        6.07551        1.02031
      4881         2       -2.00000       70.05700       46.62837        5.35393
      4882         2       -2.00000       70.12108       27.13792        4.43109
      4883         2       -2.00000       70.08277        6.10874        6.17516
      4884         2       -2.00000       70.24171        4.61135        3.60093
      4885         2       -2.00000       70.21122       45.16505        7.93780
      4886         2       -2.00000       70.24163        4.64459        8.75576
      4887         2       -2.00000       70.21122       45.13182        2.78296
      4888         2       -2.00000       70.31872       25.67169        7.00361
      4889         2       -2.00000       70.31872       25.63846        1.84876
      4890         2       -2.00000       70.37569       43.63952        0.20583
      4891         2       -2.00000       70.37569       43.67275        5.36068
      4892         2       -2.00000       70.40442        3.14704        6.17672
      4893         2       -2.00000       70.40442        3.11381        1.02187
      4894         2       -2.00000       70.50906       24.20464        9.57588
      4895         2       -2.00000       70.50898       24.17141        4.42104
      4896         2       -2.00000       70.55330       42.18136        2.77724
      4897         2       -2.00000       70.55330       42.21459        7.93209
      4898         2       -2.00000       70.57010        1.68051        8.75072
      4899         2       -2.00000       70.57010        1.64734        3.59588
      4900         2       -2.00000       70.69204       22.70267        6.99585
      4901         2       -2.00000       70.69204       22.66944        1.84101
      4902         2       -2.00000       70.73465        0.14468        1.01714
      4903         2       -2.00000       70.73465        0.17792        6.17199
      4904         2       -2.00000       70.74084       40.68856        0.19100
      4905         2       -2.00000       70.74084       40.72179        5.34584
      4906         2       -2.00000       70.86693       21.23251        9.57509
      4907         2       -2.00000       70.86693       21.19928        4.42025
      4908         2       -2.00000       70.89507       61.74457        3.59733
      4909         2       -2.00000       70.89507       61.77780        8.75217
      4910         2       -2.00000       70.93311       39.22762        2.76151
      4911         2       -2.00000       70.93311       39.26085        7.91635
      4912         2       -2.00000       71.03420       19.72928        7.00354
      4913         2       -2.00000       71.03420       19.69604        1.84869
      4914         2       -2.00000       71.05089       60.27248        6.18131
      4915         2       -2.00000       71.12675       37.76587        5.33453
      4916         2       -2.00000       71.12675       37.73264        0.17969
      4917         2       -2.00000       71.05089       60.23925        1.02646
      4918         2       -2.00000       71.19539       18.26074        9.58921
      4919         2       -2.00000       71.19539       18.22750        4.43437
      4920         2       -2.00000       71.20311       58.76844        3.61238
      4921         2       -2.00000       71.20311       58.80168        8.76721
      4922         2       -2.00000       71.32190       36.30470        7.90888
      4923         2       -2.00000       71.35265       16.72920        1.86426
      4924         2       -2.00000       71.32190       36.27147        2.75403
      4925         2       -2.00000       71.35388       57.26767        1.04208
      4926         2       -2.00000       71.35265       16.76243        7.01911
      4927         2       -2.00000       71.35388       57.30091        6.19692
      4928         2       -2.00000       71.51023       15.30010        9.60025
      4929         2       -2.00000       71.51914       34.77820        0.17239
      4930         2       -2.00000       71.51023       15.26687        4.44540
      4931         2       -2.00000       71.50730       55.80270        3.62278
[truncated: 49,654 more chars]
