# Supplementary material for: Quantitative prediction of grain boundary thermal conductivities from local atomic environments
Source: Nat Commun. 2020 Apr 15;11:1854. doi: 10.1038/s41467-020-15619-9 (PMC7160158; doi:10.1038/s41467-020-15619-9)
Supplement: Supplementary file 4 — Supplementary Data 1 [file 41467_2020_15619_MOESM4_ESM.zip › MgO_GBs/sym_tilt/standard_pressure/112/s29_-2-43.lmp]

LAMMPS data file

      2400          atoms
         0          bonds
         0         angles
         0      dihedrals
         0      impropers
         2     atom types
         0     bond types
         0    angle types
         0 dihedral types
         0 improper types

      0.0000000     79.2953720 xlo xhi
      0.0000000     27.7824820 ylo yhi
      0.0000000     10.3323097 zlo zhi
      0.0000000      0.0000000      0.0457536 xy xz yz

Masses

1                24.30500 # Mg
2                15.99940 # O

Atoms

         1         1        2.00000        0.03180       12.54388        1.41363
         2         1        2.00000        0.03180       21.84280       10.02384
         3         1        2.00000        0.03180        3.29066        3.13562
         4         1        2.00000        0.03180       12.56673        6.57977
         5         1        2.00000        0.03180       21.81992        4.85768
         6         1        2.00000        0.03180        3.31354        8.30177
         7         1        2.00000        0.42272       11.11808        3.99685
         8         1        2.00000        0.42272       20.37127        2.27478
         9         1        2.00000        0.42272        1.84198        0.55270
        10         1        2.00000        0.42272       11.14096        9.16301
        11         1        2.00000        0.42272       20.39415        7.44093
        12         1        2.00000        0.42272        1.86486        5.71883
        13         1        2.00000        0.81365        9.66940        1.41392
        14         1        2.00000        0.81365       18.96834       10.02418
        15         1        2.00000        0.81365        0.41618        3.13594
        16         1        2.00000        0.81365        9.69227        6.58009
        17         1        2.00000        0.81365       18.94547        4.85802
        18         1        2.00000        0.81365        0.43908        8.30208
        19         1        2.00000        1.20466       17.49679        2.27513
        20         1        2.00000        1.20466       26.74998        0.55304
        21         1        2.00000        1.20466        8.24359        3.99718
        22         1        2.00000        1.20466       17.51966        7.44128
        23         1        2.00000        1.20466       26.77288        5.71918
        24         1        2.00000        1.20466        8.26647        9.16333
        25         1        2.00000        1.59558       16.09386       10.02454
        26         1        2.00000        1.59558       25.32417        3.13630
        27         1        2.00000        1.59558        6.79491        1.41427
        28         1        2.00000        1.59558       16.07098        4.85839
        29         1        2.00000        1.59558       25.34705        8.30246
        30         1        2.00000        1.59558        6.81779        6.58042
        31         1        2.00000        1.98651       14.62233        2.27546
        32         1        2.00000        1.98651       23.87552        0.55339
        33         1        2.00000        1.98651        5.36911        3.99749
        34         1        2.00000        1.98651       14.64521        7.44162
        35         1        2.00000        1.98651       23.89840        5.71954
        36         1        2.00000        1.98651        5.39198        9.16365
        37         1        2.00000        2.37743       13.21940       10.02488
        38         1        2.00000        2.37743       22.44972        3.13665
        39         1        2.00000        2.37743        3.92043        1.41460
        40         1        2.00000        2.37743       13.19652        4.85873
        41         1        2.00000        2.37743       22.47259        8.30281
        42         1        2.00000        2.37743        3.94330        6.58075
        43         1        2.00000        2.76844       11.74782        2.27583
        44         1        2.00000        2.76836       21.00101        0.55376
        45         1        2.00000        2.76844        2.49462        3.99785
        46         1        2.00000        2.76836       11.77069        7.44198
        47         1        2.00000        2.76844       21.02388        5.71991
        48         1        2.00000        2.76844        2.51750        9.16401
        49         1        2.00000        3.15929       10.34489       10.02521
        50         1        2.00000        3.15929       19.57523        3.13700
        51         1        2.00000        3.15929        1.04594        1.41494
        52         1        2.00000        3.15929       10.32201        4.85906
        53         1        2.00000        3.15929       19.59808        8.30315
        54         1        2.00000        3.15929        1.06882        6.58108
        55         1        2.00000        3.55021        8.87336        2.27613
        56         1        2.00000        3.55021       18.12658        0.55407
        57         1        2.00000        3.55021       27.40265        3.99816
        58         1        2.00000        3.55021        8.89623        7.44228
        59         1        2.00000        3.55021       18.14943        5.72022
        60         1        2.00000        3.55021       27.42552        9.16432
        61         1        2.00000        3.94122        7.44755        4.85940
        62         1        2.00000        3.94122        7.47043       10.02556
        63         1        2.00000        3.94122       25.97684        6.58145
        64         1        2.00000        3.94122       16.70075        3.13735
        65         1        2.00000        3.94122       16.72362        8.30351
        66         1        2.00000        3.94122       25.95397        1.41530
        67         1        2.00000        4.33214        5.99884        2.27649
        68         1        2.00000        4.33214        6.02172        7.44264
        69         1        2.00000        4.33214       24.52813        3.99854
        70         1        2.00000        4.33214       24.55101        9.16470
        71         1        2.00000        4.33214       15.25207        0.55444
        72         1        2.00000        4.33214       15.27494        5.72060
        73         1        2.00000        4.72299        4.57307        4.85971
        74         1        2.00000        4.72299        4.59595       10.02586
        75         1        2.00000        4.72299       13.82629        3.13767
        76         1        2.00000        4.72299       23.07948        1.41561
        77         1        2.00000        4.72299       23.10236        6.58176
        78         1        2.00000        4.72299       13.84917        8.30383
        79         1        2.00000        5.11392        3.14726        7.44298
        80         1        2.00000        5.11392        3.12442        2.27683
        81         1        2.00000        5.11392       12.37761        0.55479
        82         1        2.00000        5.11392       21.65368        3.99889
        83         1        2.00000        5.11392       21.67655        9.16504
        84         1        2.00000        5.11392       12.40046        5.72095
        85         1        2.00000        5.50500        1.69853        4.86015
        86         1        2.00000        5.50500        1.72140       10.02631
        87         1        2.00000        5.50500       10.95172        3.13811
        88         1        2.00000        5.50500       20.20494        1.41604
        89         1        2.00000        5.50500       20.22782        6.58221
        90         1        2.00000        5.50500       10.97460        8.30426
        91         1        2.00000        5.89593        0.24990        2.27715
        92         1        2.00000        5.89593        0.27275        7.44330
        93         1        2.00000        5.89593        9.50309        0.55510
        94         1        2.00000        5.89593       18.77916        3.99920
        95         1        2.00000        5.89593       18.80204        9.16535
        96         1        2.00000        5.89593        9.52594        5.72125
        97         1        2.00000        6.28670        8.07737        3.13829
        98         1        2.00000        6.28670       26.60666        4.86035
        99         1        2.00000        6.28670       26.62954       10.02650
       100         1        2.00000        6.28670        8.10025        8.30446
       101         1        2.00000        6.28670       17.33057        1.41625
       102         1        2.00000        6.28670       17.35344        6.58240
       103         1        2.00000        6.67778        6.65154        5.72165
       104         1        2.00000        6.67778        6.62867        0.55551
       105         1        2.00000        6.67778       25.15795        2.27755
       106         1        2.00000        6.67778       25.18083        7.44371
       107         1        2.00000        6.67778       15.90473        3.99961
       108         1        2.00000        6.67778       15.92761        9.16576
       109         1        2.00000        7.06879        5.22563        8.30495
       110         1        2.00000        7.06879        5.20275        3.13879
       111         1        2.00000        7.06879       23.73204        4.86084
       112         1        2.00000        7.06879       23.75492       10.02699
       113         1        2.00000        7.06879       14.45597        1.41674
       114         1        2.00000        7.06879       14.47882        6.58289
       115         1        2.00000        7.45939        3.77708        5.72184
       116         1        2.00000        7.45939        3.75421        0.55568
       117         1        2.00000        7.45939       22.28350        2.27774
       118         1        2.00000        7.45939       22.30635        7.44389
       119         1        2.00000        7.45939       13.03028        3.99979
       120         1        2.00000        7.45939       13.05315        9.16595
       121         1        2.00000        7.85024        2.32835        3.13916
       122         1        2.00000        7.85032        2.35123        8.30532
       123         1        2.00000        7.85024       20.85764        4.86122
       124         1        2.00000        7.85024       20.88051       10.02737
       125         1        2.00000        7.85024       11.58154        1.41712
       126         1        2.00000        7.85024       11.60442        6.58327
       127         1        2.00000        8.24196        0.90238        5.72251
       128         1        2.00000        8.24196        0.87950        0.55635
       129         1        2.00000        8.24196       19.40879        2.27841
       130         1        2.00000        8.24196       19.43167        7.44455
       131         1        2.00000        8.24196       10.17845        9.16661
       132         1        2.00000        8.24196       10.15557        4.00045
       133         1        2.00000        8.63273       27.25917        8.30542
       134         1        2.00000        8.63273       27.23629        3.13927
       135         1        2.00000        8.63273        8.70700        1.41722
       136         1        2.00000        8.63273       17.98310        4.86132
       137         1        2.00000        8.63265       18.00597       10.02748
       138         1        2.00000        8.63273        8.72988        6.58338
       139         1        2.00000        9.02286        7.30449        9.16641
       140         1        2.00000        9.02286       25.81090        5.72231
       141         1        2.00000        9.02286        7.28161        4.00026
       142         1        2.00000        9.02286       25.78800        0.55616
       143         1        2.00000        9.02286       16.53480        2.27821
       144         1        2.00000        9.02286       16.55768        7.44437
       145         1        2.00000        9.41426        5.85550        6.58422
       146         1        2.00000        9.41426        5.83263        1.41807
       147         1        2.00000        9.41426       24.36192        3.14011
       148         1        2.00000        9.41426       24.38479        8.30627
       149         1        2.00000        9.41426       15.10870        4.86217
       150         1        2.00000        9.41426       15.13157       10.02832
       151         1        2.00000        9.80598        4.40654        4.00102
       152         1        2.00000        9.80598        4.42942        9.16718
       153         1        2.00000        9.80598       22.93583        5.72308
       154         1        2.00000        9.80598       22.91296        0.55692
       155         1        2.00000        9.80598       13.65976        2.27898
       156         1        2.00000        9.80598       13.68264        7.44513
       157         1        2.00000       10.19516        2.98093        6.58400
       158         1        2.00000       10.19516        2.95806        1.41784
       159         1        2.00000       10.19516       21.48735        3.13989
       160         1        2.00000       10.19516       21.51019        8.30604
       161         1        2.00000       10.19516       12.25700       10.02810
       162         1        2.00000       10.19516       12.23413        4.86194
       163         1        2.00000       10.58641        1.53242        4.00138
       164         1        2.00000       10.58641        1.55530        9.16754
       165         1        2.00000       10.58641       20.03883        0.55727
       166         1        2.00000       10.58641       20.06171        5.72344
       167         1        2.00000       10.58641       10.78564        2.27934
       168         1        2.00000       10.58641       10.80849        7.44548
       169         1        2.00000       10.97995        0.10601        6.58511
       170         1        2.00000       10.97995        0.08313        1.41896
       171         1        2.00000       10.97995        9.38208       10.02922
       172         1        2.00000       10.97995        9.35920        4.86307
       173         1        2.00000       10.97995       18.61242        3.14102
       174         1        2.00000       10.97995       18.63530        8.30717
       175         1        2.00000       11.37016       26.44036        4.00102
       176         1        2.00000       11.37016       26.46321        9.16718
       177         1        2.00000       11.37016        7.91107        2.27898
       178         1        2.00000       11.37016        7.93395        7.44513
       179         1        2.00000       11.37008       17.16426        0.55693
       180         1        2.00000       11.37008       17.18714        5.72309
       181         1        2.00000       11.75681        6.48657        4.86228
       182         1        2.00000       11.75681        6.50945       10.02844
       183         1        2.00000       11.75681       25.01586        6.58433
       184         1        2.00000       11.75681       24.99298        1.41817
       185         1        2.00000       11.75681       15.73976        3.14024
       186         1        2.00000       11.75681       15.76264        8.30639
       187         1        2.00000       12.15138        5.05935        7.44629
       188         1        2.00000       12.15138        5.03648        2.28013
       189         1        2.00000       12.15138       23.56577        4.00218
       190         1        2.00000       12.15138       23.58861        9.16833
       191         1        2.00000       12.15138       14.28967        0.55808
       192         1        2.00000       12.15138       14.31255        5.72423
       193         1        2.00000       12.54366        3.60879        4.86488
       194         1        2.00000       12.54366        3.63167       10.03103
       195         1        2.00000       12.54366       22.11520        1.42078
       196         1        2.00000       12.54366       22.13808        6.58693
       197         1        2.00000       12.54366       12.86201        3.14283
       198         1        2.00000       12.54366       12.88489        8.30899
       199         1        2.00000       12.93038        2.18517        7.44525
       200         1        2.00000       12.93038        2.16229        2.27909
       201         1        2.00000       12.93038       11.41548        0.55705
       202         1        2.00000       12.93038       20.69155        4.00115
       203         1        2.00000       12.93038       20.71443        9.16730
       204         1        2.00000       12.93038       11.43836        5.72320
       205         1        2.00000       13.32162        0.73757        4.86256
       206         1        2.00000       13.32162        0.76045       10.02872
       207         1        2.00000       13.32162        9.99076        3.14052
       208         1        2.00000       13.32162       10.01364        8.30667
       209         1        2.00000       13.32162       19.24396        1.41847
       210         1        2.00000       13.32162       19.26683        6.58463
       211         1        2.00000       13.72238       27.06939        2.28290
       212         1        2.00000       13.72238       27.09226        7.44906
       213         1        2.00000       13.72238        8.54012        0.56086
       214         1        2.00000       13.72238        8.56300        5.72701
       215         1        2.00000       13.72238       17.81619        4.00496
       216         1        2.00000       13.72238       17.83907        9.17111
       217         1        2.00000       14.10601        7.11275        3.14166
       218         1        2.00000       14.10601        7.13563        8.30782
       219         1        2.00000       14.10601       25.64201        4.86371
       220         1        2.00000       14.10601       25.66489       10.02986
       221         1        2.00000       14.10601       16.36595        1.41961
       222         1        2.00000       14.10601       16.38882        6.58576
       223         1        2.00000       14.48758        5.67348        0.55086
       224         1        2.00000       14.48758        5.69636        5.71701
       225         1        2.00000       14.48758       24.20277        2.27290
       226         1        2.00000       14.48758       24.22565        7.43906
       227         1        2.00000       14.48758       14.94958        3.99496
       228         1        2.00000       14.48758       14.97243        9.16111
       229         1        2.00000       14.88533        4.23659        3.15275
       230         1        2.00000       14.88533        4.25947        8.31890
       231         1        2.00000       14.88533       22.76585        4.87480
       232         1        2.00000       14.88533       22.78873       10.04096
       233         1        2.00000       14.88533       13.48979        1.43070
       234         1        2.00000       14.88533       13.51266        6.59686
       235         1        2.00000       15.28807        2.78625        0.56522
       236         1        2.00000       15.28807        2.80913        5.73137
       237         1        2.00000       15.28807       12.06235        4.00933
       238         1        2.00000       15.28807       12.08523        9.17548
       239         1        2.00000       15.28807       21.31554        2.28727
       240         1        2.00000       15.28807       21.33842        7.45343
       241         1        2.00000       15.66758        1.36901        3.12551
       242         1        2.00000       15.66758        1.39189        8.29167
       243         1        2.00000       15.66758       10.62223        1.40346
       244         1        2.00000       15.66758       10.64511        6.56961
       245         1        2.00000       15.66758       19.89830        4.84757
       246         1        2.00000       15.66758       19.92118       10.01372
       247         1        2.00000       16.04899       27.69887        0.55460
       248         1        2.00000       16.04899       27.72174        5.72075
       249         1        2.00000       16.04899        9.19246        3.99871
       250         1        2.00000       16.04899        9.21533        9.16486
       251         1        2.00000       16.04899       18.44565        2.27665
       252         1        2.00000       16.04899       18.46852        7.44281
       253         1        2.00000       16.46909       26.27936        3.17321
       254         1        2.00000       16.46909       26.30224        8.33936
       255         1        2.00000       16.46909        7.75010        1.45116
       256         1        2.00000       16.46909        7.77298        6.61732
       257         1        2.00000       16.46909       17.02617        4.89526
       258         1        2.00000       16.46909       17.04904       10.06142
       259         1        2.00000       16.86359        6.31767        3.98098
       260         1        2.00000       16.86359        6.34054        9.14713
       261         1        2.00000       16.86359       24.82405        0.53687
       262         1        2.00000       16.86359       24.84693        5.70302
       263         1        2.00000       16.86359       15.57086        2.25892
       264         1        2.00000       16.86359       15.59374        7.42508
       265         1        2.00000       17.16689        4.87732        1.41694
       266         1        2.00000       17.16689        4.90020        6.58310
       267         1        2.00000       17.16697       23.40661        3.13900
       268         1        2.00000       17.16689       23.42949        8.30515
       269         1        2.00000       17.16697       14.15339        4.86105
       270         1        2.00000       17.16697       14.17627       10.02721
       271         1        2.00000       17.62990        3.40406        4.03159
       272         1        2.00000       17.62990        3.42694        9.19775
       273         1        2.00000       17.62990       21.91048        0.58750
       274         1        2.00000       17.62990       21.93335        5.75365
       275         1        2.00000       17.62990       12.65726        2.30954
       276         1        2.00000       17.62990       12.68013        7.47569
       277         1        2.00000       18.09647        1.97026        1.35125
       278         1        2.00000       18.09647        1.99314        6.51740
       279         1        2.00000       18.09647       11.24636        4.79535
       280         1        2.00000       18.09647       11.26923        9.96150
       281         1        2.00000       18.09647       20.49955        3.07330
       282         1        2.00000       18.09647       20.52243        8.23946
       283         1        2.00000       18.40794        0.61001        3.99359
       284         1        2.00000       18.40794        0.63288        9.15975
       285         1        2.00000       18.40794        9.86320        2.27154
       286         1        2.00000       18.40794        9.88608        7.43769
       287         1        2.00000       18.40794       19.11642        0.54948
       288         1        2.00000       18.40794       19.13927        5.71564
       289         1        2.00000       18.67858        8.42692        4.91817
       290         1        2.00000       18.67858        8.44980       10.08432
       291         1        2.00000       18.67858       26.93334        1.47407
       292         1        2.00000       18.67858       26.95621        6.64022
       293         1        2.00000       18.67858       17.68014        3.19612
       294         1        2.00000       18.67858       17.70302        8.36228
       295         1        2.00000       19.36536        6.89407        2.07419
       296         1        2.00000       19.36536        6.91695        7.24035
       297         1        2.00000       19.36536       16.14729        0.35215
       298         1        2.00000       19.36536       16.17017        5.51830
       299         1        2.00000       19.36536       25.42336        3.79625
       300         1        2.00000       19.36536       25.44624        8.96240
       301         1        2.00000       19.53085        5.30944        4.87207
       302         1        2.00000       19.53085        5.33232       10.03822
       303         1        2.00000       19.53085       14.56266        3.15001
       304         1        2.00000       19.53085       14.58554        8.31617
       305         1        2.00000       19.53085       23.81585        1.42797
       306         1        2.00000       19.53085       23.83873        6.59412
       307         1        2.00000       19.74812        4.06986        2.30270
       308         1        2.00000       19.74812        4.09273        7.46885
       309         1        2.00000       19.74812       13.32305        0.58064
       310         1        2.00000       19.74812       13.34593        5.74680
       311         1        2.00000       19.74812       22.59915        4.02474
       312         1        2.00000       19.74812       22.62199        9.19090
       313         1        2.00000       20.78918        0.96130        2.08226
       314         1        2.00000       20.78918        0.98418        7.24841
       315         1        2.00000       20.78918       10.21449        0.36020
       316         1        2.00000       20.78918       10.23737        5.52636
       317         1        2.00000       20.78918       19.49056        3.80430
       318         1        2.00000       20.78918       19.51344        8.97046
       319         1        2.00000       21.01438        9.30332        2.90422
       320         1        2.00000       21.01438        9.32620        8.07037
       321         1        2.00000       21.01438        0.05010        4.62626
       322         1        2.00000       21.01438        0.07298        9.79242
       323         1        2.00000       21.01438       18.55651        1.18216
       324         1        2.00000       21.01438       18.57939        6.34832
       325         1        2.00000       21.78149        3.14196        4.63316
       326         1        2.00000       21.78149        3.16484        9.79932
       327         1        2.00000       21.78149       12.39518        2.91111
       328         1        2.00000       21.78149       12.41806        8.07726
       329         1        2.00000       21.78149       21.64837        1.18905
       330         1        2.00000       21.78149       21.67125        6.35521
       331         1        2.00000       22.27954        4.71602        2.20922
       332         1        2.00000       22.27954        4.73890        7.37538
       333         1        2.00000       22.27954       13.96924        0.48718
       334         1        2.00000       22.27954       13.99212        5.65333
       335         1        2.00000       22.27954       23.24531        3.93128
       336         1        2.00000       22.27954       23.26819        9.09743
       337         1        2.00000       22.28295        6.09568        4.71410
       338         1        2.00000       22.28295        6.11856        9.88025
       339         1        2.00000       22.28295       15.34890        2.99205
       340         1        2.00000       22.28295       15.37178        8.15821
       341         1        2.00000       22.28295       24.60209        1.27000
       342         1        2.00000       22.28295       24.62497        6.43615
       343         1        2.00000       22.95736        7.59383        2.18601
       344         1        2.00000       22.95736        7.61670        7.35216
       345         1        2.00000       22.95736       26.12311        3.90805
       346         1        2.00000       22.95736       26.14599        9.07421
       347         1        2.00000       22.95736       16.84702        0.46395
       348         1        2.00000       22.95736       16.86989        5.63011
       349         1        2.00000       23.21158        8.93669        4.77619
       350         1        2.00000       23.21158        8.95956        9.94235
       351         1        2.00000       23.21158       18.18988        3.05415
       352         1        2.00000       23.21158       18.21276        8.22030
       353         1        2.00000       23.21158       27.44307        1.33209
       354         1        2.00000       23.21158       27.46595        6.49825
       355         1        2.00000       23.68220        1.18442        3.86448
       356         1        2.00000       23.68220        1.20730        9.03063
       357         1        2.00000       23.68220       10.43764        2.14243
       358         1        2.00000       23.68220       10.46052        7.30858
       359         1        2.00000       23.68220       19.69083        0.42037
       360         1        2.00000       23.68220       19.71371        5.58652
       361         1        2.00000       23.96060        2.52405        1.35221
       362         1        2.00000       23.96060        2.54693        6.51836
       363         1        2.00000       23.96060       11.80015        4.79631
       364         1        2.00000       23.96060       11.82303        9.96246
       365         1        2.00000       23.96060       21.05334        3.07425
       366         1        2.00000       23.96060       21.07622        8.24041
       367         1        2.00000       24.46318        4.04621        3.92680
       368         1        2.00000       24.46318        4.06909        9.09296
       369         1        2.00000       24.46318       13.29940        2.20475
       370         1        2.00000       24.46318       13.32228        7.37090
       371         1        2.00000       24.46318       22.55262        0.48270
       372         1        2.00000       24.46318       22.57550        5.64886
       373         1        2.00000       24.85061        5.44610        1.30200
       374         1        2.00000       24.85061        5.46898        6.46815
       375         1        2.00000       24.85061       14.72217        4.74609
       376         1        2.00000       24.85061       14.74505        9.91225
       377         1        2.00000       24.85061       23.97539        3.02405
       378         1        2.00000       24.85061       23.99827        8.19020
       379         1        2.00000       25.18913        6.90431        3.91648
       380         1        2.00000       25.18913        6.92719        9.08264
       381         1        2.00000       25.18913       16.15751        2.19444
       382         1        2.00000       25.18913       16.18038        7.36059
       383         1        2.00000       25.18913       25.41070        0.47238
       384         1        2.00000       25.18913       25.43358        5.63854
       385         1        2.00000       25.61938        8.33947        1.32395
       386         1        2.00000       25.61938        8.36235        6.49011
       387         1        2.00000       25.61938       17.61557        4.76805
       388         1        2.00000       25.61938       17.63844        9.93421
       389         1        2.00000       25.61938       26.86876        3.04600
       390         1        2.00000       25.61938       26.89163        8.21215
       391         1        2.00000       25.99286        0.50431        0.46514
       392         1        2.00000       25.99286        0.52719        5.63129
       393         1        2.00000       25.99286        9.78038        3.90924
       394         1        2.00000       25.99286        9.80326        9.07539
       395         1        2.00000       25.99286       19.03360        2.18718
       396         1        2.00000       25.99286       19.05648        7.35334
       397         1        2.00000       26.38918        1.96027        3.03612
       398         1        2.00000       26.38918        1.98315        8.20227
       399         1        2.00000       26.38918       11.21349        1.31406
       400         1        2.00000       26.38918       11.23637        6.48022
       401         1        2.00000       26.38918       20.48956        4.75817
       402         1        2.00000       26.38918       20.51244        9.92433
       403         1        2.00000       26.76909        3.36472        0.47255
       404         1        2.00000       26.76909        3.38759        5.63870
       405         1        2.00000       26.76909       12.64079        3.91666
       406         1        2.00000       26.76909       12.66366        9.08281
       407         1        2.00000       26.76909       21.89401        2.19460
       408         1        2.00000       26.76909       21.91688        7.36076
       409         1        2.00000       27.17318        4.83313        3.04435
       410         1        2.00000       27.17318        4.85601        8.21051
       411         1        2.00000       27.17318       14.08632        1.32231
       412         1        2.00000       27.17318       14.10920        6.48846
       413         1        2.00000       27.17318       23.36239        4.76641
       414         1        2.00000       27.17318       23.38527        9.93256
       415         1        2.00000       27.56815        6.25193        0.46097
       416         1        2.00000       27.56815        6.27481        5.62712
       417         1        2.00000       27.56815       15.52800        3.90507
       418         1        2.00000       27.56815       15.55088        9.07122
       419         1        2.00000       27.56815       24.78119        2.18302
       420         1        2.00000       27.56815       24.80407        7.34918
       421         1        2.00000       27.94480        7.70221        3.04733
       422         1        2.00000       27.94480        7.72509        8.21348
       423         1        2.00000       27.94480       16.95543        1.32527
       424         1        2.00000       27.94480       16.97831        6.49143
       425         1        2.00000       27.94480       26.23150        4.76937
       426         1        2.00000       27.94480       26.25438        9.93553
       427         1        2.00000       28.34381        9.12823        0.46245
       428         1        2.00000       28.34381        9.15111        5.62861
       429         1        2.00000       28.34381       18.40433        3.90656
       430         1        2.00000       28.34381       18.42721        9.07272
       431         1        2.00000       28.34381       27.65752        2.18451
       432         1        2.00000       28.34381       27.68040        7.35066
       433         1        2.00000       28.73307        1.32319        4.76617
       434         1        2.00000       28.73307        1.34606        9.93231
       435         1        2.00000       28.73307       10.57638        3.04412
       436         1        2.00000       28.73307       10.59926        8.21027
       437         1        2.00000       28.73307       19.82960        1.32206
       438         1        2.00000       28.73307       19.85248        6.48822
       439         1        2.00000       29.12543       12.00272        0.46166
       440         1        2.00000       29.12543       12.02559        5.62781
       441         1        2.00000       29.12543        2.74952        2.18371
       442         1        2.00000       29.12543        2.77240        7.34987
       443         1        2.00000       29.12543       21.27878        3.90577
       444         1        2.00000       29.12543       21.30166        9.07192
       445         1        2.00000       29.51231       13.44879        3.04605
       446         1        2.00000       29.51231       13.47167        8.21220
       447         1        2.00000       29.51231        4.19560        4.76810
       448         1        2.00000       29.51231        4.21848        9.93426
       449         1        2.00000       29.51231       22.70201        1.32399
       450         1        2.00000       29.51231       22.72486        6.49015
       451         1        2.00000       29.90768        5.62440        2.18419
       452         1        2.00000       29.90768        5.64728        7.35034
       453         1        2.00000       29.90768       14.87762        0.46213
       454         1        2.00000       29.90768       14.90050        5.62829
       455         1        2.00000       29.90768       24.15369        3.90624
       456         1        2.00000       29.90768       24.17657        9.07240
       457         1        2.00000       30.29821        7.07216        4.76590
       458         1        2.00000       30.29821        7.09504        9.93206
       459         1        2.00000       30.29821       16.32535        3.04386
       460         1        2.00000       30.29821       16.34823        8.21001
       461         1        2.00000       30.29821       25.57854        1.32180
       462         1        2.00000       30.29821       25.60142        6.48796
       463         1        2.00000       30.68675        8.49769        2.18379
       464         1        2.00000       30.68675        8.52057        7.34993
       465         1        2.00000       30.68675       17.75091        0.46173
       466         1        2.00000       30.68675       17.77379        5.62789
       467         1        2.00000       30.68675       27.02698        3.90583
       468         1        2.00000       30.68675       27.04986        9.07198
       469         1        2.00000       31.07871        9.94670        4.76636
       470         1        2.00000       31.07871        9.96958        9.93251
       471         1        2.00000       31.07871        0.67063        1.32226
       472         1        2.00000       31.07871        0.69351        6.48841
       473         1        2.00000       31.07871       19.19990        3.04430
       474         1        2.00000       31.07871       19.22277        8.21046
       475         1        2.00000       31.47035       11.37231        2.18317
       476         1        2.00000       31.47035       11.39519        7.34932
       477         1        2.00000       31.47035       20.62551        0.46111
       478         1        2.00000       31.47035       20.64838        5.62727
       479         1        2.00000       31.47035        2.11909        3.90522
       480         1        2.00000       31.47035        2.14197        9.07138
       481         1        2.00000       31.86080        3.54504        1.32163
       482         1        2.00000       31.86080        3.56791        6.48778
       483         1        2.00000       31.86080       12.82113        4.76573
       484         1        2.00000       31.86080       12.84401        9.93188
       485         1        2.00000       31.86080       22.07432        3.04368
       486         1        2.00000       31.86080       22.09720        8.20984
       487         1        2.00000       32.25125       14.24641        2.18321
       488         1        2.00000       32.25125       14.26929        7.34936
       489         1        2.00000       32.25125        4.99322        3.90525
       490         1        2.00000       32.25125        5.01610        9.07141
       491         1        2.00000       32.25125       23.49960        0.46115
       492         1        2.00000       32.25125       23.52248        5.62731
       493         1        2.00000       32.64289        6.41966        1.32162
       494         1        2.00000       32.64289        6.44254        6.48777
       495         1        2.00000       32.64289       15.69576        4.76572
       496         1        2.00000       32.64289       15.71863        9.93187
       497         1        2.00000       32.64289       24.94895        3.04367
       498         1        2.00000       32.64289       24.97183        8.20983
       499         1        2.00000       33.03390        7.86812        3.90439
       500         1        2.00000       33.03390        7.89100        9.07055
       501         1        2.00000       33.03390       17.12134        2.18235
       502         1        2.00000       33.03390       17.14422        7.34850
       503         1        2.00000       33.03390       26.37453        0.46029
       504         1        2.00000       33.03390       26.39741        5.62645
       505         1        2.00000       33.42419        9.29387        1.32128
       506         1        2.00000       33.42419        9.31674        6.48743
       507         1        2.00000       33.42419       18.56994        4.76537
       508         1        2.00000       33.42419       18.59281        9.93153
       509         1        2.00000       33.42419        0.04065        3.04333
       510         1        2.00000       33.42419        0.06352        8.20949
       511         1        2.00000       33.81543       10.74252        3.90430
       512         1        2.00000       33.81543       10.76540        9.07046
       513         1        2.00000       33.81543        1.46645        0.46019
       514         1        2.00000       33.81543        1.48933        5.62635
       515         1        2.00000       33.81543       19.99574        2.18225
       516         1        2.00000       33.81543       20.01862        7.34840
       517         1        2.00000       34.20652        2.91522        3.04293
       518         1        2.00000       34.20652        2.93809        8.20908
       519         1        2.00000       34.20652       12.16841        1.32088
       520         1        2.00000       34.20652       12.19129        6.48704
       521         1        2.00000       34.20652       21.44448        4.76498
       522         1        2.00000       34.20652       21.46735        9.93114
       523         1        2.00000       34.59736       13.61703        3.90385
       524         1        2.00000       34.59736       13.63991        9.07000
       525         1        2.00000       34.59736        4.34096        0.45974
       526         1        2.00000       34.59736        4.36384        5.62589
       527         1        2.00000       34.59736       22.87025        2.18179
       528         1        2.00000       34.59736       22.89313        7.34795
       529         1        2.00000       34.98813        5.78959        3.04274
       530         1        2.00000       34.98813        5.81247        8.20890
       531         1        2.00000       34.98813       15.04278        1.32069
       532         1        2.00000       34.98813       15.06566        6.48684
       533         1        2.00000       34.98813       24.31885        4.76479
       534         1        2.00000       34.98813       24.34173        9.93094
       535         1        2.00000       35.37930        7.21548        0.45945
       536         1        2.00000       35.37930        7.23835        5.62560
       537         1        2.00000       35.37930       16.49158        3.90355
       538         1        2.00000       35.37930       16.51445        9.06970
       539         1        2.00000       35.37930       25.74477        2.18149
       540         1        2.00000       35.37930       25.76764        7.34765
       541         1        2.00000       35.77022       17.91735        1.32023
       542         1        2.00000       35.77022       27.21630        9.93049
       543         1        2.00000       35.77022        8.68701        8.20843
       544         1        2.00000       35.77022       17.94023        6.48639
       545         1        2.00000       35.77022       27.19342        4.76433
       546         1        2.00000       35.77022        8.66413        3.04229
       547         1        2.00000       36.16099       10.08991        0.45912
       548         1        2.00000       36.16099       19.38885        9.06937
       549         1        2.00000       36.16099        0.83669        2.18116
       550         1        2.00000       36.16099       10.11278        5.62527
       551         1        2.00000       36.16099       19.36598        3.90322
       552         1        2.00000       36.16099        0.85956        7.34732
       553         1        2.00000       36.55199       11.56147        8.20816
       554         1        2.00000       36.55199       20.79178        1.31996
       555         1        2.00000       36.55199        2.30827        9.93022
       556         1        2.00000       36.55199       11.53859        3.04201
       557         1        2.00000       36.55199       20.81466        6.48612
       558         1        2.00000       36.55199        2.28540        4.76406
       559         1        2.00000       36.94300       12.96442        0.45874
       560         1        2.00000       36.94300       22.26337        9.06901
       561         1        2.00000       36.94300        3.71120        2.18080
       562         1        2.00000       36.94300       12.98730        5.62490
       563         1        2.00000       36.94300       22.24049        3.90285
       564         1        2.00000       36.94300        3.73408        7.34695
       565         1        2.00000       37.33385       14.43595        8.20781
       566         1        2.00000       37.33385       23.66627        1.31960
       567         1        2.00000       37.33385        5.18276        9.92986
       568         1        2.00000       37.33385       14.41307        3.04166
       569         1        2.00000       37.33385       23.68914        6.48576
       570         1        2.00000       37.33385        5.15988        4.76370
       571         1        2.00000       37.72477       15.83885        0.45844
       572         1        2.00000       37.72477       25.13782        9.06870
       573         1        2.00000       37.72477        6.58566        2.18049
       574         1        2.00000       37.72477       15.86173        5.62460
       575         1        2.00000       37.72477       25.11495        3.90254
       576         1        2.00000       37.72477        6.60853        7.34664
       577         1        2.00000       38.11578       17.31044        8.20748
       578         1        2.00000       38.11578       26.54075        1.31927
       579         1        2.00000       38.11578        8.05724        9.92954
       580         1        2.00000       38.11578       17.28756        3.04133
       581         1        2.00000       38.11578       26.56363        6.48543
       582         1        2.00000       38.11578        8.03437        4.76338
       583         1        2.00000       38.50670       18.71336        0.45807
       584         1        2.00000       38.50670        0.22983        9.06833
       585         1        2.00000       38.50670        9.46014        2.18013
       586         1        2.00000       38.50670       18.73624        5.62423
       587         1        2.00000       38.50670        0.20695        3.90217
       588         1        2.00000       38.50670        9.48302        7.34628
       589         1        2.00000       38.89763       10.93170        9.92919
       590         1        2.00000       38.89763       20.18489        8.20715
       591         1        2.00000       38.89763        1.63275        1.31894
       592         1        2.00000       38.89763       10.90882        4.76304
       593         1        2.00000       38.89763       20.16202        3.04100
       594         1        2.00000       38.89763        1.65563        6.48509
       595         1        2.00000       39.28856       12.33463        2.17980
       596         1        2.00000       39.28856       21.58782        0.45775
       597         1        2.00000       39.28856        3.10428        9.06801
       598         1        2.00000       39.28856       12.35751        7.34595
       599         1        2.00000       39.28856       21.61070        5.62391
       600         1        2.00000       39.28856        3.08144        3.90185
       601         1        2.00000       39.67948       13.80619        9.92884
       602         1        2.00000       39.67948       23.05938        8.20680
       603         1        2.00000       39.67948        4.50724        1.31859
       604         1        2.00000       39.67948       13.78331        4.76269
       605         1        2.00000       39.67948       23.03650        3.04064
       606         1        2.00000       39.67948        4.53012        6.48474
       607         1        2.00000       40.07041       15.20911        2.17946
       608         1        2.00000       40.07041       24.46231        0.45740
       609         1        2.00000       40.07041        5.97877        9.06766
       610         1        2.00000       40.07041       15.23199        7.34561
       611         1        2.00000       40.07041       24.48518        5.62356
       612         1        2.00000       40.07041        5.95589        3.90150
       613         1        2.00000       40.46134       16.68064        9.92852
       614         1        2.00000       40.46134       25.93386        8.20647
       615         1        2.00000       40.46134        7.38170        1.31827
       616         1        2.00000       40.46134       16.65777        4.76237
       617         1        2.00000       40.46134       25.91099        3.04031
       618         1        2.00000       40.46134        7.40457        6.48442
       619         1        2.00000       40.85234       18.08357        2.17912
       620         1        2.00000       40.85234       27.33679        0.45706
       621         1        2.00000       40.85234        8.85326        9.06731
       622         1        2.00000       40.85234       18.10645        7.34527
       623         1        2.00000       40.85234       27.35967        5.62321
       624         1        2.00000       40.85234        8.83038        3.90116
       625         1        2.00000       41.24327       10.25618        1.31792
       626         1        2.00000       41.24327       19.55513        9.92817
       627         1        2.00000       41.24327        1.02587        8.20612
       628         1        2.00000       41.24327       10.27906        6.48406
       629         1        2.00000       41.24327       19.53225        4.76202
       630         1        2.00000       41.24327        1.00299        3.03996
       631         1        2.00000       41.63419       11.72774        9.06698
       632         1        2.00000       41.63419       20.95806        2.17878
       633         1        2.00000       41.63419        2.42877        0.45673
       634         1        2.00000       41.63419       11.70486        3.90083
       635         1        2.00000       41.63419       20.98093        7.34494
       636         1        2.00000       41.63419        2.45164        5.62288
       637         1        2.00000       42.02512       13.13067        1.31758
       638         1        2.00000       42.02512       22.42961        9.92783
       639         1        2.00000       42.02512        3.90032        8.20578
       640         1        2.00000       42.02512       13.15354        6.48372
       641         1        2.00000       42.02512       22.40674        4.76168
       642         1        2.00000       42.02512        3.87745        3.03962
       643         1        2.00000       42.41613       14.60223        9.06662
       644         1        2.00000       42.41613       23.83254        2.17841
       645         1        2.00000       42.41613        5.30328        0.45637
       646         1        2.00000       42.41613       14.57935        3.90047
       647         1        2.00000       42.41613       23.85542        7.34457
       648         1        2.00000       42.41613        5.32616        5.62252
       649         1        2.00000       42.80697       16.00515        1.31724
       650         1        2.00000       42.80697       25.30410        9.92749
       651         1        2.00000       42.80697        6.77481        8.20543
       652         1        2.00000       42.80697       16.02803        6.48339
       653         1        2.00000       42.80697       25.28122        4.76133
       654         1        2.00000       42.80697        6.75193        3.03928
       655         1        2.00000       43.19790       17.47668        9.06631
       656         1        2.00000       43.19790       26.70700        2.17811
       657         1        2.00000       43.19790        8.17771        0.45606
       658         1        2.00000       43.19790       17.45381        3.90016
       659         1        2.00000       43.19790       26.72988        7.34426
       660         1        2.00000       43.19790        8.20059        5.62221
       661         1        2.00000       43.58890        0.37320        4.76098
       662         1        2.00000       43.58890        0.39607        9.92714
       663         1        2.00000       43.58890        9.62642        3.03893
       664         1        2.00000       43.58890        9.64929        8.20508
       665         1        2.00000       43.58890       18.90249        6.48303
       666         1        2.00000       43.58890       18.87961        1.31688
       667         1        2.00000       43.97983        1.79903        2.17774
       668         1        2.00000       43.97983        1.82191        7.34390
       669         1        2.00000       43.97983       20.32829        3.89980
       670         1        2.00000       43.97983       20.35117        9.06595
       671         1        2.00000       43.97983       11.07510        5.62184
       672         1        2.00000       43.97983       11.05222        0.45569
       673         1        2.00000       44.37068        3.24768        4.76067
       674         1        2.00000       44.37068        3.27056        9.92683
       675         1        2.00000       44.37068       21.77694        6.48272
       676         1        2.00000       44.37068       21.75407        1.31656
       677         1        2.00000       44.37068       12.50088        3.03862
       678         1        2.00000       44.37068       12.52375        8.20477
       679         1        2.00000       44.76160        4.67349        2.17740
       680         1        2.00000       44.76160        4.69636        7.34355
       681         1        2.00000       44.76160       23.20275        3.89944
       682         1        2.00000       44.76160       23.22563        9.06560
       683         1        2.00000       44.76160       13.94956        5.62150
       684         1        2.00000       44.76160       13.92668        0.45534
       685         1        2.00000       45.15269       24.65151        6.48228
       686         1        2.00000       45.15269       24.62864        1.31613
       687         1        2.00000       45.15269        6.12222        4.76024
       688         1        2.00000       45.15269        6.14510        9.92639
       689         1        2.00000       45.15269       15.37542        3.03818
       690         1        2.00000       45.15269       15.39829        8.20434
       691         1        2.00000       45.54361       26.07726        3.89915
       692         1        2.00000       45.54361       26.10014        9.06530
       693         1        2.00000       45.54361        7.54800        2.17709
       694         1        2.00000       45.54361        7.57088        7.34324
       695         1        2.00000       45.54361       16.82407        5.62119
       696         1        2.00000       45.54361       16.80119        0.45503
       697         1        2.00000       45.93438       27.52586        6.48209
       698         1        2.00000       45.93438       27.50298        1.31593
       699         1        2.00000       45.93438        8.99657        4.76004
       700         1        2.00000       45.93438        9.01945        9.92620
       701         1        2.00000       45.93438       18.24979        3.03799
       702         1        2.00000       45.93438       18.27267        8.20414
       703         1        2.00000       46.32547        1.16921        3.89873
       704         1        2.00000       46.32547        1.19209        9.06489
       705         1        2.00000       46.32547       10.42243        2.17669
       706         1        2.00000       46.32547       10.44531        7.34284
       707         1        2.00000       46.32547       19.69850        5.62079
       708         1        2.00000       46.32547       19.67562        0.45463
       709         1        2.00000       46.71647        2.61800        6.48161
       710         1        2.00000       46.71647        2.59512        1.31546
       711         1        2.00000       46.71647       21.12439        3.03750
       712         1        2.00000       46.71647       21.14726        8.20366
       713         1        2.00000       46.71647       11.87119        4.75956
       714         1        2.00000       46.71647       11.89407        9.92571
       715         1        2.00000       47.10708       22.57296        5.62061
       716         1        2.00000       47.10708       22.55008        0.45446
       717         1        2.00000       47.10708        4.04367        3.89856
       718         1        2.00000       47.10708        4.06654        9.06471
       719         1        2.00000       47.10708       13.29689        2.17651
       720         1        2.00000       47.10708       13.31976        7.34267
       721         1        2.00000       47.49793       23.99882        3.03713
       722         1        2.00000       47.49793       24.02169        8.20329
       723         1        2.00000       47.49793        5.49240        6.48123
       724         1        2.00000       47.49793        5.46953        1.31508
       725         1        2.00000       47.49793       14.74560        4.75919
       726         1        2.00000       47.49793       14.76847        9.92534
       727         1        2.00000       47.88965       25.44766        5.61994
       728         1        2.00000       47.88965       25.42479        0.45378
       729         1        2.00000       47.88965        6.91837        3.89789
       730         1        2.00000       47.88965        6.94125        9.06405
       731         1        2.00000       47.88965       16.17157        2.17584
       732         1        2.00000       47.88965       16.19444        7.34199
       733         1        2.00000       48.28041       26.87336        3.03703
       734         1        2.00000       48.28041       26.89623        8.20318
       735         1        2.00000       48.28041        8.36694        6.48113
       736         1        2.00000       48.28041        8.34407        1.31497
       737         1        2.00000       48.28041       17.62017        4.75908
       738         1        2.00000       48.28041       17.64304        9.92524
       739         1        2.00000       48.67055        0.53914        5.62015
       740         1        2.00000       48.67055        0.51626        0.45399
       741         1        2.00000       48.67055        9.79236        3.89809
       742         1        2.00000       48.67055        9.81524        9.06425
       743         1        2.00000       48.67055       19.04555        2.17604
       744         1        2.00000       48.67055       19.06843        7.34219
       745         1        2.00000       49.06195        1.96525        3.03618
       746         1        2.00000       49.06195        1.98812        8.20234
       747         1        2.00000       49.06195       20.49454        4.75824
       748         1        2.00000       49.06195       20.51741        9.92439
       749         1        2.00000       49.06195       11.24132        6.48029
       750         1        2.00000       49.06195       11.21844        1.31414
       751         1        2.00000       49.45367        3.41421        5.61938
       752         1        2.00000       49.45367        3.39133        0.45323
       753         1        2.00000       49.45367       21.92059        2.17527
       754         1        2.00000       49.45367       21.94347        7.34143
       755         1        2.00000       49.45367       12.66740        3.89733
       756         1        2.00000       49.45367       12.69028        9.06348
       757         1        2.00000       49.84285        4.83982        3.03641
       758         1        2.00000       49.84285        4.86270        8.20256
       759         1        2.00000       49.84285       23.36911        4.75846
       760         1        2.00000       49.84285       23.39198        9.92462
       761         1        2.00000       49.84285       14.11592        6.48051
       762         1        2.00000       49.84285       14.09304        1.31435
       763         1        2.00000       50.23409       24.79474        2.17492
       764         1        2.00000       50.23409       24.81762        7.34108
       765         1        2.00000       50.23409        6.28833        5.61902
       766         1        2.00000       50.23409        6.26545        0.45287
       767         1        2.00000       50.23409       15.54152        3.89696
       768         1        2.00000       50.23409       15.56440        9.06312
       769         1        2.00000       50.62764       26.24403        4.75734
       770         1        2.00000       50.62764       26.26691        9.92349
       771         1        2.00000       50.62764        7.71474        3.03528
       772         1        2.00000       50.62764        7.73762        8.20144
       773         1        2.00000       50.62764       16.99084        6.47939
       774         1        2.00000       50.62764       16.96797        1.31324
       775         1        2.00000       51.01785       27.66929        2.17527
       776         1        2.00000       51.01785       27.69217        7.34143
       777         1        2.00000       51.01785        9.16290        5.61937
       778         1        2.00000       51.01785        9.14000        0.45322
       779         1        2.00000       51.01785       18.41610        3.89733
       780         1        2.00000       51.01785       18.43897        9.06348
       781         1        2.00000       51.40449        1.33418        4.75812
       782         1        2.00000       51.40449        1.35706        9.92428
       783         1        2.00000       51.40449       10.58737        3.03607
       784         1        2.00000       51.40449       10.61025        8.20222
       785         1        2.00000       51.40449       19.86347        6.48018
       786         1        2.00000       51.40449       19.84059        1.31402
       787         1        2.00000       51.79907        2.76140        2.17411
       788         1        2.00000       51.79907        2.78428        7.34027
       789         1        2.00000       51.79907       21.29069        3.89617
       790         1        2.00000       51.79907       21.31357        9.06232
       791         1        2.00000       51.79907       12.03747        5.61822
       792         1        2.00000       51.79907       12.01459        0.45207
       793         1        2.00000       52.19134        4.21196        4.75553
       794         1        2.00000       52.19134        4.23484        9.92167
       795         1        2.00000       52.19134       22.74122        6.47757
       796         1        2.00000       52.19134       22.71835        1.31142
       797         1        2.00000       52.19134       13.46515        3.03347
       798         1        2.00000       52.19134       13.48803        8.19963
       799         1        2.00000       52.57807        5.63558        2.17515
       800         1        2.00000       52.57807        5.65846        7.34130
       801         1        2.00000       52.57807       24.16487        3.89720
       802         1        2.00000       52.57807       24.18775        9.06336
       803         1        2.00000       52.57807       14.91168        5.61925
       804         1        2.00000       52.57807       14.88880        0.45309
       805         1        2.00000       52.96931       25.61247        6.47989
       806         1        2.00000       52.96931       25.58959        1.31373
       807         1        2.00000       52.96931        7.08318        4.75783
       808         1        2.00000       52.96931        7.10606        9.92399
       809         1        2.00000       52.96931       16.33640        3.03578
       810         1        2.00000       52.96931       16.35928        8.20193
       811         1        2.00000       53.37007       27.04023        3.89339
       812         1        2.00000       53.37007       27.06311        9.05954
       813         1        2.00000       53.37007        8.51094        2.17135
       814         1        2.00000       53.37007        8.53382        7.33750
       815         1        2.00000       53.37007       17.78704        5.61545
       816         1        2.00000       53.37007       17.76416        0.44929
       817         1        2.00000       53.75370        0.70800        6.47874
       818         1        2.00000       53.75370        0.68512        1.31259
       819         1        2.00000       53.75370        9.96122        4.75669
       820         1        2.00000       53.75370        9.98410        9.92284
       821         1        2.00000       53.75370       19.21441        3.03464
       822         1        2.00000       53.75370       19.23729        8.20080
       823         1        2.00000       54.13527        2.12439        3.90339
       824         1        2.00000       54.13527        2.14727        9.06955
       825         1        2.00000       54.13527       20.65365        5.62545
       826         1        2.00000       54.13527       20.63078        0.45929
       827         1        2.00000       54.13527       11.37758        2.18134
       828         1        2.00000       54.13527       11.40046        7.34749
       829         1        2.00000       54.53301        3.58416        6.46764
       830         1        2.00000       54.53301        3.56128        1.30149
       831         1        2.00000       54.53301       22.09057        3.02354
       832         1        2.00000       54.53301       22.11345        8.18970
       833         1        2.00000       54.53301       12.83735        4.74559
       834         1        2.00000       54.53301       12.86023        9.91174
       835         1        2.00000       54.93575       23.54088        5.61107
       836         1        2.00000       54.93575       23.51801        0.44492
       837         1        2.00000       54.93575        5.01159        3.88902
       838         1        2.00000       54.93575        5.03447        9.05517
       839         1        2.00000       54.93575       14.26482        2.16697
       840         1        2.00000       54.93575       14.28769        7.33313
       841         1        2.00000       55.31526       24.95812        3.05078
       842         1        2.00000       55.31526       24.98100        8.21693
       843         1        2.00000       55.31526        6.45174        6.49489
       844         1        2.00000       55.31526        6.42886        1.32874
       845         1        2.00000       55.31526       15.70493        4.77283
       846         1        2.00000       55.31526       15.72781        9.93899
       847         1        2.00000       55.69667       26.41078        5.62170
       848         1        2.00000       55.69667       26.38790        0.45554
       849         1        2.00000       55.69667        7.88149        3.89964
       850         1        2.00000       55.69667        7.90437        9.06580
       851         1        2.00000       55.69667       17.13471        2.17760
       852         1        2.00000       55.69667       17.15759        7.34375
       853         1        2.00000       56.11678        0.04778        3.00309
       854         1        2.00000       56.11678        0.07065        8.16924
       855         1        2.00000       56.11678        9.32387        6.44719
       856         1        2.00000       56.11678        9.30100        1.28103
       857         1        2.00000       56.11678       18.57707        4.72514
       858         1        2.00000       56.11678       18.59994        9.89130
       859         1        2.00000       56.51127        1.50308        5.63943
       860         1        2.00000       56.51127        1.48021        0.47327
       861         1        2.00000       56.51127       20.00950        2.19533
       862         1        2.00000       56.51127       20.03237        7.36148
       863         1        2.00000       56.51127       10.75630        3.91738
       864         1        2.00000       56.51127       10.77918        9.08354
       865         1        2.00000       56.81466        2.92055        3.03731
       866         1        2.00000       56.81466        2.94343        8.20345
       867         1        2.00000       56.81458       21.44981        4.75935
       868         1        2.00000       56.81466       21.47269        9.92551
       869         1        2.00000       56.81466       12.19662        6.48141
       870         1        2.00000       56.81458       12.17375        1.31525
       871         1        2.00000       57.27758        4.41669        5.58881
       872         1        2.00000       57.27758        4.39381        0.42265
       873         1        2.00000       57.27758       22.92310        2.14471
       874         1        2.00000       57.27758       22.94595        7.31086
       875         1        2.00000       57.27758       13.66988        3.86676
       876         1        2.00000       57.27758       13.69276        9.03292
       877         1        2.00000       57.74416       24.35688        4.82505
       878         1        2.00000       57.74416       24.37975        9.99121
       879         1        2.00000       57.74416        5.82759        3.10300
       880         1        2.00000       57.74416        5.85046        8.26915
       881         1        2.00000       57.74416       15.10368        6.54710
       882         1        2.00000       57.74416       15.08081        1.38094
       883         1        2.00000       58.05563       25.71716        2.18271
       884         1        2.00000       58.05563       25.74003        7.34887
       885         1        2.00000       58.05563        7.21074        5.62682
       886         1        2.00000       58.05563        7.18787        0.46067
       887         1        2.00000       58.05563       16.46394        3.90477
       888         1        2.00000       58.05563       16.48681        9.07092
       889         1        2.00000       58.32627       27.17631        4.70223
       890         1        2.00000       58.32627       27.19916        9.86839
       891         1        2.00000       58.32627        8.64702        2.98018
       892         1        2.00000       58.32627        8.66990        8.14633
       893         1        2.00000       58.32627       17.92309        6.42429
       894         1        2.00000       58.32627       17.90021        1.25813
       895         1        2.00000       59.01304        0.90380        2.38006
       896         1        2.00000       59.01304        0.92668        7.54621
       897         1        2.00000       59.01304       10.17987        5.82417
       898         1        2.00000       59.01304       10.15699        0.65801
       899         1        2.00000       59.01304       19.43306        4.10211
       900         1        2.00000       59.01304       19.45594        9.26827
       901         1        2.00000       59.17853        2.51131        4.74835
       902         1        2.00000       59.17853        2.53419        9.91450
       903         1        2.00000       59.17853       21.04057        6.47039
       904         1        2.00000       59.17853       21.01769        1.30425
       905         1        2.00000       59.17853       11.76450        3.02629
       906         1        2.00000       59.17853       11.78738        8.19245
       907         1        2.00000       59.39580        3.72802        2.15156
       908         1        2.00000       59.39580        3.75090        7.31771
       909         1        2.00000       59.39580       22.25731        3.87361
       910         1        2.00000       59.39580       22.28018        9.03977
       911         1        2.00000       59.39580       13.00409        5.59566
       912         1        2.00000       59.39580       12.98121        0.42950
       913         1        2.00000       60.43687       25.36587        4.09405
       914         1        2.00000       60.43687       25.38874        9.26021
       915         1        2.00000       60.43687        6.83658        2.37200
       916         1        2.00000       60.43687        6.85945        7.53815
       917         1        2.00000       60.43687       16.11265        5.81610
       918         1        2.00000       60.43687       16.08977        0.64994
       919         1        2.00000       60.66207       26.29991        6.71620
       920         1        2.00000       60.66207       26.27703        1.55004
       921         1        2.00000       60.66207        7.77065        4.99414
       922         1        2.00000       60.66207        7.79350       10.16030
       923         1        2.00000       60.66207       17.02384        3.27210
       924         1        2.00000       60.66207       17.04672        8.43825
       925         1        2.00000       61.42917        4.67876        4.98724
       926         1        2.00000       61.42917        4.70164       10.15340
       927         1        2.00000       61.42917       23.20805        6.70930
       928         1        2.00000       61.42917       23.18517        1.54314
       929         1        2.00000       61.42917       13.93198        3.26519
       930         1        2.00000       61.42917       13.95483        8.43134
       931         1        2.00000       61.92723        3.08185        2.24502
       932         1        2.00000       61.92723        3.10473        7.41118
       933         1        2.00000       61.92723       21.61111        3.96708
       934         1        2.00000       61.92723       21.63399        9.13323
       935         1        2.00000       61.92723       12.35792        5.68912
       936         1        2.00000       61.92723       12.33504        0.52297
       937         1        2.00000       61.93064        1.72507        4.90630
       938         1        2.00000       61.93064        1.74795       10.07245
       939         1        2.00000       61.93064       20.25433        6.62835
       940         1        2.00000       61.93064       20.23146        1.46220
       941         1        2.00000       61.93064       10.97826        3.18424
       942         1        2.00000       61.93064       11.00114        8.35040
       943         1        2.00000       62.60504        0.20405        2.26824
       944         1        2.00000       62.60504        0.22693        7.43440
       945         1        2.00000       62.60504        9.48012        5.71234
       946         1        2.00000       62.60504        9.45724        0.54619
       947         1        2.00000       62.60504       18.73334        3.99030
       948         1        2.00000       62.60504       18.75622        9.15645
       949         1        2.00000       62.85927       26.66657        4.84421
       950         1        2.00000       62.85927       26.68945       10.01037
       951         1        2.00000       62.85927        8.13728        3.12216
       952         1        2.00000       62.85927        8.16016        8.28831
       953         1        2.00000       62.85927       17.41335        6.56626
       954         1        2.00000       62.85927       17.39048        1.40010
       955         1        2.00000       63.32988        6.63630        5.75592
       956         1        2.00000       63.32988        6.61343        0.58977
       957         1        2.00000       63.32988       25.14271        2.31182
       958         1        2.00000       63.32988       25.16559        7.47798
       959         1        2.00000       63.32988       15.88952        4.03387
       960         1        2.00000       63.32988       15.91240        9.20002
       961         1        2.00000       63.60829        5.27382        3.10204
       962         1        2.00000       63.60829        5.29670        8.26819
       963         1        2.00000       63.60829       23.80308        4.82409
       964         1        2.00000       63.60829       23.82596        9.99025
       965         1        2.00000       63.60829       14.54989        6.54614
       966         1        2.00000       63.60829       14.52701        1.37998
       967         1        2.00000       64.11086        3.77454        5.69360
       968         1        2.00000       64.11086        3.75166        0.52744
       969         1        2.00000       64.11086       22.28095        2.24949
       970         1        2.00000       64.11086       22.30383        7.41564
       971         1        2.00000       64.11086       13.02773        3.97154
       972         1        2.00000       64.11086       13.05061        9.13770
       973         1        2.00000       64.49830        2.35177        3.15224
       974         1        2.00000       64.49830        2.37465        8.31840
       975         1        2.00000       64.49830       11.62784        6.59635
       976         1        2.00000       64.49830       11.60496        1.43020
       977         1        2.00000       64.49830       20.88106        4.87430
       978         1        2.00000       64.49830       20.90394       10.04045
       979         1        2.00000       64.83681        0.91644        5.70391
       980         1        2.00000       64.83681        0.89356        0.53776
       981         1        2.00000       64.83681       10.16966        3.98187
       982         1        2.00000       64.83681       10.19253        9.14802
       983         1        2.00000       64.83681       19.42285        2.25981
       984         1        2.00000       64.83681       19.44573        7.42597
       985         1        2.00000       65.26707       27.26377        8.29644
       986         1        2.00000       65.26707       27.24089        3.13029
       987         1        2.00000       65.26707        8.73448        6.57441
       988         1        2.00000       65.26707        8.71160        1.40825
       989         1        2.00000       65.26707       17.98767        4.85235
       990         1        2.00000       65.26707       18.01055       10.01851
       991         1        2.00000       65.64055        7.29356        3.98911
       992         1        2.00000       65.64055        7.31644        9.15526
       993         1        2.00000       65.64055       25.79998        0.54500
       994         1        2.00000       65.64055       25.82285        5.71115
       995         1        2.00000       65.64055       16.54678        2.26706
       996         1        2.00000       65.64055       16.56966        7.43322
       997         1        2.00000       66.03687        5.86048        6.58429
       998         1        2.00000       66.03687        5.83760        1.41813
       999         1        2.00000       66.03687       24.36686        3.14017
      1000         1        2.00000       66.03687       24.38974        8.30633
      1001         1        2.00000       66.03687       15.11367        4.86224
      1002         1        2.00000       66.03687       15.13655       10.02838
      1003         1        2.00000       66.41677        4.43316        3.98169
      1004         1        2.00000       66.41677        4.45603        9.14784
      1005         1        2.00000       66.41677       22.93957        0.53759
      1006         1        2.00000       66.41677       13.68638        2.25965
      1007         1        2.00000       66.41677       13.70925        7.42580
      1008         1        2.00000       66.41677       22.96245        5.70374
      1009         1        2.00000       66.82086        2.98762        6.57604
      1010         1        2.00000       66.82086        2.96474        1.40988
      1011         1        2.00000       66.82086       12.24084        4.85400
      1012         1        2.00000       66.82086       12.26372       10.02015
      1013         1        2.00000       66.82086       21.51691        8.29809
      1014         1        2.00000       66.82086       21.49403        3.13194
      1015         1        2.00000       67.21583        1.54594        3.99327
      1016         1        2.00000       67.21583        1.56882        9.15943
      1017         1        2.00000       67.21583       10.79916        2.27124
      1018         1        2.00000       67.21583       10.82204        7.43739
      1019         1        2.00000       67.21583       20.05235        0.54917
      1020         1        2.00000       67.21583       20.07523        5.71533
      1021         1        2.00000       67.59249        0.09566        1.40691
      1022         1        2.00000       67.59249        0.11854        6.57306
      1023         1        2.00000       67.59249        9.37173        4.85103
      1024         1        2.00000       67.59249        9.39461       10.01718
      1025         1        2.00000       67.59249       18.64780        8.29513
      1026         1        2.00000       67.59249       18.62492        3.12897
      1027         1        2.00000       67.99150       26.47500        9.15794
      1028         1        2.00000       67.99150        7.92284        2.26974
      1029         1        2.00000       67.99150        7.94571        7.43589
      1030         1        2.00000       67.99150       26.45212        3.99178
      1031         1        2.00000       67.99150       17.19893        5.71384
      1032         1        2.00000       67.99150       17.17606        0.54768
      1033         1        2.00000       68.38076        6.49756        4.85423
      1034         1        2.00000       68.38076        6.52047       10.02040
      1035         1        2.00000       68.38076       25.00398        1.41013
      1036         1        2.00000       68.38076       25.02685        6.57629
      1037         1        2.00000       68.38076       15.77366        8.29834
      1038         1        2.00000       68.38076       15.75078        3.13219
      1039         1        2.00000       68.77311        5.04838        2.27054
      1040         1        2.00000       68.77311        5.07126        7.43669
      1041         1        2.00000       68.77311       23.60052        9.15873
      1042         1        2.00000       68.77311       14.32445        5.71465
      1043         1        2.00000       68.77311       14.30157        0.54849
      1044         1        2.00000       68.77311       23.57764        3.99258
      1045         1        2.00000       69.16000        3.62515        4.85230
      1046         1        2.00000       69.16000        3.64803       10.01846
      1047         1        2.00000       69.16000       12.87837        3.13026
      1048         1        2.00000       69.16000       12.90125        8.29641
      1049         1        2.00000       69.16000       22.13157        1.40820
      1050         1        2.00000       69.16000       22.15444        6.57436
      1051         1        2.00000       69.55536        2.17347        2.27005
      1052         1        2.00000       69.55536        2.19635        7.43620
      1053         1        2.00000       69.55536       11.44954        5.71416
      1054         1        2.00000       69.55536       11.42667        0.54801
      1055         1        2.00000       69.55536       20.72564        9.15827
      1056         1        2.00000       69.55536       20.70276        3.99212
      1057         1        2.00000       69.94589        0.74859        4.85449
      1058         1        2.00000       69.94589        0.77150       10.02065
      1059         1        2.00000       69.94589       10.00181        3.13245
      1060         1        2.00000       69.94589       10.02469        8.29860
      1061         1        2.00000       69.94589       19.27788        6.57655
      1062         1        2.00000       69.94589       19.25500        1.41039
      1063         1        2.00000       70.33444       27.08267        2.27046
      1064         1        2.00000       70.33444       27.10554        7.43662
      1065         1        2.00000       70.33436        8.57625        5.71456
      1066         1        2.00000       70.33444        8.55338        0.54841
      1067         1        2.00000       70.33444       17.82947        3.99252
      1068         1        2.00000       70.33444       17.85235        9.15867
      1069         1        2.00000       70.72640        7.12724        3.13199
      1070         1        2.00000       70.72640        7.15012        8.29815
      1071         1        2.00000       70.72640       25.67941       10.02019
      1072         1        2.00000       70.72640       16.40331        6.57609
      1073         1        2.00000       70.72640       16.38046        1.40994
      1074         1        2.00000       70.72640       25.65653        4.85404
      1075         1        2.00000       71.11804        5.70166        5.71517
      1076         1        2.00000       71.11804        5.67878        0.54902
      1077         1        2.00000       71.11804       24.20807        2.27107
      1078         1        2.00000       71.11804       14.95485        3.99313
      1079         1        2.00000       71.11804       14.97773        9.15928
      1080         1        2.00000       71.11804       24.23095        7.43723
      1081         1        2.00000       71.50849        4.25284        3.13261
      1082         1        2.00000       71.50849        4.27572        8.29877
      1083         1        2.00000       71.50849       13.52891        6.57672
      1084         1        2.00000       71.50849       13.50603        1.41057
      1085         1        2.00000       71.50849       22.80498       10.02082
      1086         1        2.00000       71.50849       22.78210        4.85467
      1087         1        2.00000       71.89894        2.82753        5.71513
      1088         1        2.00000       71.89894        2.80468        0.54898
      1089         1        2.00000       71.89894       12.08072        3.99309
      1090         1        2.00000       71.89894       12.10363        9.15924
      1091         1        2.00000       71.89894       21.33395        2.27104
      1092         1        2.00000       71.89894       21.35682        7.43720
      1093         1        2.00000       72.29058        1.37821        3.13262
      1094         1        2.00000       72.29058        1.40109        8.29878
      1095         1        2.00000       72.29058       10.65428        6.57672
      1096         1        2.00000       72.29058       10.63141        1.41058
      1097         1        2.00000       72.29058       19.93038       10.02083
      1098         1        2.00000       72.29058       19.90748        4.85468
      1099         1        2.00000       72.68158       27.73511        5.71600
      1100         1        2.00000       72.68158       27.71224        0.54983
      1101         1        2.00000       72.68158        9.20583        3.99394
      1102         1        2.00000       72.68158        9.22870        9.16010
      1103         1        2.00000       72.68158       18.45902        2.27190
      1104         1        2.00000       72.68158       18.48189        7.43804
      1105         1        2.00000       73.07187       26.30939        8.29912
      1106         1        2.00000       73.07187        7.78010        6.57706
      1107         1        2.00000       73.07187       26.28652        3.13296
      1108         1        2.00000       73.07187        7.75723        1.41091
      1109         1        2.00000       73.07187       17.03330        4.85502
      1110         1        2.00000       73.07187       17.05617       10.02116
      1111         1        2.00000       73.46312        6.33142        3.99404
      1112         1        2.00000       73.46312        6.35430        9.16019
      1113         1        2.00000       73.46320       24.83783        0.54994
      1114         1        2.00000       73.46312       15.58461        2.27199
      1115         1        2.00000       73.46312       15.60749        7.43815
      1116         1        2.00000       73.46320       24.86071        5.71609
      1117         1        2.00000       73.85420        4.90554        6.57746
      1118         1        2.00000       73.85420        4.88269        1.41130
      1119         1        2.00000       73.85420       23.43482        8.29951
      1120         1        2.00000       73.85420       14.15873        4.85541
      1121         1        2.00000       73.85420       14.18163       10.02157
      1122         1        2.00000       73.85420       23.41195        3.13336
      1123         1        2.00000       74.24505        3.45691        3.99448
      1124         1        2.00000       74.24505        3.47979        9.16064
      1125         1        2.00000       74.24505       21.96332        0.55039
      1126         1        2.00000       74.24505       12.71013        2.27245
      1127         1        2.00000       74.24505       12.73298        7.43860
      1128         1        2.00000       74.24505       21.98620        5.71655
      1129         1        2.00000       74.63582        2.03119        6.57764
      1130         1        2.00000       74.63582        2.00828        1.41149
      1131         1        2.00000       74.63582       20.56045        8.29971
      1132         1        2.00000       74.63582       20.53757        3.13355
      1133         1        2.00000       74.63582       11.28438        4.85561
      1134         1        2.00000       74.63582       11.30726       10.02176
      1135         1        2.00000       75.02698        0.60527        9.16093
      1136         1        2.00000       75.02698        0.58240        3.99478
      1137         1        2.00000       75.02698       19.11166        5.71685
      1138         1        2.00000       75.02698       19.08881        0.55069
      1139         1        2.00000       75.02698        9.83559        2.27274
      1140         1        2.00000       75.02698        9.85847        7.43889
      1141         1        2.00000       75.41791        8.43269       10.02221
      1142         1        2.00000       75.41791       17.66303        3.13401
      1143         1        2.00000       75.41791       26.91623        1.41194
      1144         1        2.00000       75.41791        8.40981        4.85605
      1145         1        2.00000       75.41783       17.68588        8.30016
      1146         1        2.00000       75.41791       26.93910        6.57809
      1147         1        2.00000       75.80868       16.21438        0.55102
      1148         1        2.00000       75.80868       25.49048        3.99511
      1149         1        2.00000       75.80868        6.96119        2.27307
      1150         1        2.00000       75.80868       16.23726        5.71718
      1151         1        2.00000       75.80868       25.51335        9.16127
      1152         1        2.00000       75.80868        6.98406        7.43922
      1153         1        2.00000       76.19968       14.78858        3.13429
      1154         1        2.00000       76.19968       24.04177        1.41221
      1155         1        2.00000       76.19968        5.55826       10.02247
      1156         1        2.00000       76.19968       14.81145        8.30044
      1157         1        2.00000       76.19968       24.06464        6.57836
      1158         1        2.00000       76.19968        5.53536        4.85631
      1159         1        2.00000       76.59069       13.33989        0.55139
      1160         1        2.00000       76.59069       22.61596        3.99548
      1161         1        2.00000       76.59069        4.08667        2.27342
      1162         1        2.00000       76.59069       13.36274        5.71755
      1163         1        2.00000       76.59069       22.63884        9.16163
      1164         1        2.00000       76.59069        4.10955        7.43957
      1165         1        2.00000       76.98153       11.91409        3.13465
      1166         1        2.00000       76.98153       21.16728        1.41258
      1167         1        2.00000       76.98153        2.68377       10.02282
      1168         1        2.00000       76.98153       11.93697        8.30080
      1169         1        2.00000       76.98153       21.19016        6.57874
      1170         1        2.00000       76.98153        2.66090        4.85666
      1171         1        2.00000       77.37246       10.46544        0.55170
      1172         1        2.00000       77.37246       19.74151        3.99579
      1173         1        2.00000       77.37246        1.21222        2.27371
      1174         1        2.00000       77.37246       10.48831        5.71786
      1175         1        2.00000       77.37246       19.76438        9.16195
      1176         1        2.00000       77.37246        1.23512        7.43984
      1177         1        2.00000       77.76346        9.03960        3.13497
      1178         1        2.00000       77.76346       18.29283        1.41291
      1179         1        2.00000       77.76346       27.59177       10.02314
      1180         1        2.00000       77.76346        9.06248        8.30112
      1181         1        2.00000       77.76346       18.31567        6.57907
      1182         1        2.00000       77.76346       27.56889        4.85697
      1183         1        2.00000       78.15439       16.86702        3.99617
      1184         1        2.00000       78.15439       26.12021        2.27408
      1185         1        2.00000       78.15439        7.59095        0.55206
      1186         1        2.00000       78.15439       16.88990        9.16232
      1187         1        2.00000       78.15439       26.14312        7.44021
      1188         1        2.00000       78.15439        7.61380        5.71821
      1189         1        2.00000       78.54532       15.41837        1.41325
      1190         1        2.00000       78.54532       24.71729       10.02348
      1191         1        2.00000       78.54532        6.16515        3.13529
      1192         1        2.00000       78.54532       15.44122        6.57941
      1193         1        2.00000       78.54532       24.69444        4.85732
      1194         1        2.00000       78.54532        6.18802        8.30144
      1195         1        2.00000       78.93624       13.99256        3.99651
      1196         1        2.00000       78.93624       23.24576        2.27442
      1197         1        2.00000       78.93624        4.71647        0.55237
      1198         1        2.00000       78.93624       14.01541        9.16265
      1199         1        2.00000       78.93624       23.26863        7.44058
      1200         1        2.00000       78.93624        4.73934        5.71852
      1201         2       -2.00000        0.03180       17.17046        0.55257
      1202         2       -2.00000        0.03188       26.44653        3.99663
      1203         2       -2.00000        0.03180        7.91727        2.27462
      1204         2       -2.00000        0.03180       17.19334        5.71873
      1205         2       -2.00000        0.03180       26.46944        9.16275
      1206         2       -2.00000        0.03180        7.94012        7.44077
      1207         2       -2.00000        0.42272       15.74466        3.13581
      1208         2       -2.00000        0.42272       24.99785        1.41372
      1209         2       -2.00000        0.42272        6.51435       10.02400
      1210         2       -2.00000        0.42272       15.76754        8.30197
      1211         2       -2.00000        0.42272       25.02076        6.57988
      1212         2       -2.00000        0.42272        6.49147        4.85785
      1213         2       -2.00000        0.81365       14.29601        0.55291
      1214         2       -2.00000        0.81365       23.57208        3.99698
      1215         2       -2.00000        0.81365        5.04279        2.27493
      1216         2       -2.00000        0.81365       14.31888        5.71907
      1217         2       -2.00000        0.81365       23.59495        9.16314
      1218         2       -2.00000        0.81365        5.06566        7.44109
      1219         2       -2.00000        1.20466       12.87020        3.13618
      1220         2       -2.00000        1.20466       22.12340        1.41409
      1221         2       -2.00000        1.20466        3.63986       10.02433
      1222         2       -2.00000        1.20466       12.89305        8.30232
      1223         2       -2.00000        1.20466       22.14627        6.58025
      1224         2       -2.00000        1.20466        3.61698        4.85818
      1225         2       -2.00000        1.59558       11.42152        0.55326
      1226         2       -2.00000        1.59558       20.69759        3.99734
      1227         2       -2.00000        1.59558        2.16830        2.27528
      1228         2       -2.00000        1.59558       11.44437        5.71942
      1229         2       -2.00000        1.59558       20.72044        9.16350
      1230         2       -2.00000        1.59558        2.19118        7.44143
      1231         2       -2.00000        1.98651        9.99572        3.13649
      1232         2       -2.00000        1.98651       19.24891        1.41442
      1233         2       -2.00000        1.98651        0.76537       10.02467
      1234         2       -2.00000        1.98651       10.01859        8.30264
      1235         2       -2.00000        1.98651       19.27179        6.58058
      1236         2       -2.00000        1.98651        0.74253        4.85849
      1237         2       -2.00000        2.37743        8.54704        0.55358
      1238         2       -2.00000        2.37743       17.82311        3.99768
      1239         2       -2.00000        2.37743       27.07630        2.27561
      1240         2       -2.00000        2.37743        8.56991        5.71974
      1241         2       -2.00000        2.37743       17.84598        9.16384
      1242         2       -2.00000        2.37743       27.09920        7.44176
      1243         2       -2.00000        2.76844       16.37443        1.41479
      1244         2       -2.00000        2.76836       25.67337       10.02503
      1245         2       -2.00000        2.76836        7.12121        3.13684
      1246         2       -2.00000        2.76836       16.39730        6.58095
      1247         2       -2.00000        2.76844       25.65049        4.85887
      1248         2       -2.00000        2.76836        7.14411        8.30299
      1249         2       -2.00000        3.15929       14.94862        3.99804
      1250         2       -2.00000        3.15929       24.20181        2.27596
      1251         2       -2.00000        3.15929        5.67255        0.55392
      1252         2       -2.00000        3.15929       14.97150        9.16419
      1253         2       -2.00000        3.15929       24.22469        7.44211
      1254         2       -2.00000        3.15929        5.69543        5.72007
      1255         2       -2.00000        3.55021       13.49997        1.41511
      1256         2       -2.00000        3.55021       22.79891       10.02536
      1257         2       -2.00000        3.55021        4.24675        3.13715
      1258         2       -2.00000        3.55021       13.52284        6.58127
      1259         2       -2.00000        3.55021       22.77604        4.85920
      1260         2       -2.00000        3.55021        4.26962        8.30330
      1261         2       -2.00000        3.94122        2.82094        5.72043
      1262         2       -2.00000        3.94122       12.07414        3.99841
      1263         2       -2.00000        3.94122        2.79807        0.55428
      1264         2       -2.00000        3.94122       12.09701        9.16455
      1265         2       -2.00000        3.94122       21.32736        2.27634
      1266         2       -2.00000        3.94122       21.35021        7.44250
      1267         2       -2.00000        4.33214       10.62546        1.41549
      1268         2       -2.00000        4.33222        1.37226        3.13752
      1269         2       -2.00000        4.33222        1.39514        8.30367
      1270         2       -2.00000        4.33214       10.64833        6.58163
      1271         2       -2.00000        4.33214       19.90152        4.85957
      1272         2       -2.00000        4.33214       19.92440       10.02573
      1273         2       -2.00000        4.72299        9.19968        3.99869
      1274         2       -2.00000        4.72299        9.22256        9.16484
      1275         2       -2.00000        4.72299       27.72897        5.72073
      1276         2       -2.00000        4.72299       27.70609        0.55458
      1277         2       -2.00000        4.72299       18.45290        2.27663
      1278         2       -2.00000        4.72299       18.47575        7.44279
      1279         2       -2.00000        5.11392        7.77387        6.58195
      1280         2       -2.00000        5.11392        7.75103        1.41580
      1281         2       -2.00000        5.11392       26.28029        3.13784
      1282         2       -2.00000        5.11392       26.30316        8.30399
      1283         2       -2.00000        5.11392       17.02709        4.85989
      1284         2       -2.00000        5.11392       17.04997       10.02605
      1285         2       -2.00000        5.50500        6.34801        9.16525
      1286         2       -2.00000        5.50500       24.85443        5.72115
      1287         2       -2.00000        5.50500       24.83155        0.55500
      1288         2       -2.00000        5.50500       15.57836        2.27706
      1289         2       -2.00000        5.50500       15.60121        7.44321
      1290         2       -2.00000        5.50500        6.32514        3.99910
      1291         2       -2.00000        5.89593        4.89936        6.58227
      1292         2       -2.00000        5.89593        4.87648        1.41612
      1293         2       -2.00000        5.89593       23.40577        3.13817
      1294         2       -2.00000        5.89593       23.42865        8.30433
      1295         2       -2.00000        5.89593       14.15255        4.86023
      1296         2       -2.00000        5.89593       14.17543       10.02638
      1297         2       -2.00000        6.28662        3.45076        3.99936
      1298         2       -2.00000        6.28662        3.47364        9.16551
      1299         2       -2.00000        6.28662       21.95718        0.55525
      1300         2       -2.00000        6.28662       21.98005        5.72141
      1301         2       -2.00000        6.28662       12.70396        2.27731
      1302         2       -2.00000        6.28662       12.72683        7.44346
      1303         2       -2.00000        6.67778        2.02490        6.58272
      1304         2       -2.00000        6.67778        2.00203        1.41656
      1305         2       -2.00000        6.67778       11.30097       10.02682
      1306         2       -2.00000        6.67778       20.53132        3.13861
      1307         2       -2.00000        6.67778       20.55419        8.30477
      1308         2       -2.00000        6.67778       11.27810        4.86067
      1309         2       -2.00000        7.06887        0.57614        3.99982
      1310         2       -2.00000        7.06887        0.59902        9.16598
      1311         2       -2.00000        7.06887        9.82933        2.27778
      1312         2       -2.00000        7.06887       19.08255        0.55572
      1313         2       -2.00000        7.06887       19.10543        5.72188
      1314         2       -2.00000        7.06887        9.85221        7.44393
      1315         2       -2.00000        7.45947       26.93296        6.58283
      1316         2       -2.00000        7.45947        8.42657       10.02694
      1317         2       -2.00000        7.45947       26.91008        1.41667
      1318         2       -2.00000        7.45947        8.40367        4.86077
      1319         2       -2.00000        7.45947       17.65689        3.13873
      1320         2       -2.00000        7.45947       17.67976        8.30488
      1321         2       -2.00000        7.85032        6.97786        7.44422
      1322         2       -2.00000        7.85032        6.95499        2.27807
      1323         2       -2.00000        7.85032       25.48428        4.00012
      1324         2       -2.00000        7.85024       25.50715        9.16628
      1325         2       -2.00000        7.85032       16.20818        0.55602
      1326         2       -2.00000        7.85032       16.23106        5.72218
      1327         2       -2.00000        8.24188        5.55189       10.02760
      1328         2       -2.00000        8.24188        5.52902        4.86143
      1329         2       -2.00000        8.24188       24.03543        1.41733
      1330         2       -2.00000        8.24188       24.05831        6.58349
      1331         2       -2.00000        8.24188       14.78224        3.13939
      1332         2       -2.00000        8.24188       14.80508        8.30554
      1333         2       -2.00000        8.63257        4.10329        7.44444
      1334         2       -2.00000        8.63257        4.08042        2.27828
      1335         2       -2.00000        8.63257       22.60968        4.00033
      1336         2       -2.00000        8.63257       22.63256        9.16648
      1337         2       -2.00000        8.63257       13.33361        0.55623
      1338         2       -2.00000        8.63257       13.35649        5.72238
      1339         2       -2.00000        9.02278        2.65495        4.86138
      1340         2       -2.00000        9.02278        2.67782       10.02754
      1341         2       -2.00000        9.02278       21.16136        1.41727
      1342         2       -2.00000        9.02278       21.18423        6.58344
      1343         2       -2.00000        9.02278       11.90814        3.13934
      1344         2       -2.00000        9.02278       11.93101        8.30549
      1345         2       -2.00000        9.41434        1.20596        2.27917
      1346         2       -2.00000        9.41434        1.22884        7.44533
      1347         2       -2.00000        9.41434       10.45915        0.55713
      1348         2       -2.00000        9.41434       19.73525        4.00123
      1349         2       -2.00000        9.41434       19.75813        9.16738
      1350         2       -2.00000        9.41434       10.48203        5.72328
      1351         2       -2.00000        9.80614       27.56242        4.86204
      1352         2       -2.00000        9.80614       27.58529       10.02820
      1353         2       -2.00000        9.80614        9.03313        3.14000
      1354         2       -2.00000        9.80614        9.05600        8.30615
      1355         2       -2.00000        9.80614       18.28632        1.41794
      1356         2       -2.00000        9.80614       18.30920        6.58410
      1357         2       -2.00000       10.19532        7.58469        0.55667
      1358         2       -2.00000       10.19532       26.11398        2.27872
      1359         2       -2.00000       10.19532       26.13686        7.44487
      1360         2       -2.00000       10.19532        7.60757        5.72282
      1361         2       -2.00000       10.19532       16.86079        4.00077
      1362         2       -2.00000       10.19532       16.88364        9.16693
      1363         2       -2.00000       10.58641        6.18202        8.30634
      1364         2       -2.00000       10.58641        6.15914        3.14019
      1365         2       -2.00000       10.58633       24.68843        4.86223
      1366         2       -2.00000       10.58633       24.71131       10.02838
      1367         2       -2.00000       10.58633       15.41236        1.41813
      1368         2       -2.00000       10.58633       15.43524        6.58429
      1369         2       -2.00000       10.97963        4.70980        0.55793
      1370         2       -2.00000       10.97963        4.73267        5.72409
      1371         2       -2.00000       10.97963       23.23908        2.27998
      1372         2       -2.00000       10.97963       23.26196        7.44613
      1373         2       -2.00000       10.97963       13.98589        4.00204
      1374         2       -2.00000       10.97963       14.00877        9.16819
      1375         2       -2.00000       11.36977        3.30731        8.30629
      1376         2       -2.00000       11.36977        3.28443        3.14013
      1377         2       -2.00000       11.36977       21.81372        4.86219
      1378         2       -2.00000       11.36977       21.83660       10.02834
      1379         2       -2.00000       11.36977       12.53765        1.41809
      1380         2       -2.00000       11.36977       12.56053        6.58424
      1381         2       -2.00000       11.75681        1.83697        0.55744
      1382         2       -2.00000       11.75681        1.85985        5.72359
      1383         2       -2.00000       11.75681       20.36626        2.27949
      1384         2       -2.00000       11.75681       20.38914        7.44565
      1385         2       -2.00000       11.75681       11.11307        4.00155
      1386         2       -2.00000       11.75681       11.13592        9.16770
      1387         2       -2.00000       12.15170        0.43255        8.30744
      1388         2       -2.00000       12.15170        0.40967        3.14128
      1389         2       -2.00000       12.15170        9.66289        1.41924
      1390         2       -2.00000       12.15170        9.68574        6.58539
      1391         2       -2.00000       12.15170       18.93896        4.86335
      1392         2       -2.00000       12.15170       18.96184       10.02950
      1393         2       -2.00000       12.54429       26.76458        5.72568
      1394         2       -2.00000       12.54429       26.74170        0.55953
      1395         2       -2.00000       12.54429        8.23531        4.00364
      1396         2       -2.00000       12.54429        8.25819        9.16979
      1397         2       -2.00000       12.54429       17.48851        2.28159
      1398         2       -2.00000       12.54429       17.51138        7.44775
      1399         2       -2.00000       12.93078        6.78907        1.41767
      1400         2       -2.00000       12.93078        6.81194        6.58382
      1401         2       -2.00000       12.93078       25.31835        3.13971
      1402         2       -2.00000       12.93078       25.34123        8.30586
      1403         2       -2.00000       12.93078       16.06516        4.86178
      1404         2       -2.00000       12.93078       16.08804       10.02792
      1405         2       -2.00000       13.32107        5.36449        4.00139
      1406         2       -2.00000       13.32107        5.38736        9.16755
      1407         2       -2.00000       13.32107       23.87087        0.55728
      1408         2       -2.00000       13.32107       23.89375        5.72344
      1409         2       -2.00000       13.32107       14.61768        2.27934
      1410         2       -2.00000       13.32107       14.64055        7.44549
      1411         2       -2.00000       13.72159        3.91382        1.42203
      1412         2       -2.00000       13.72159        3.93670        6.58818
      1413         2       -2.00000       13.72159       22.44311        3.14408
      1414         2       -2.00000       13.72159       22.46599        8.31024
      1415         2       -2.00000       13.72159       13.18989        4.86614
      1416         2       -2.00000       13.72159       13.21277       10.03229
      1417         2       -2.00000       14.10506        2.50894        9.16929
      1418         2       -2.00000       14.10506        2.48606        4.00313
      1419         2       -2.00000       14.10506       11.73925        2.28108
      1420         2       -2.00000       14.10506       11.76213        7.44724
      1421         2       -2.00000       14.10506       20.99245        0.55903
      1422         2       -2.00000       14.10506       21.01532        5.72519
      1423         2       -2.00000       14.48758        1.04624        1.41224
      1424         2       -2.00000       14.48758        1.06911        6.57840
      1425         2       -2.00000       14.48758       10.32233        4.85634
      1426         2       -2.00000       14.48758       10.34521       10.02250
      1427         2       -2.00000       14.48758       19.57552        3.13430
      1428         2       -2.00000       14.48758       19.59840        8.30045
      1429         2       -2.00000       14.88699       27.39202        4.01357
      1430         2       -2.00000       14.88699       27.41490        9.17972
      1431         2       -2.00000       14.88699        8.86273        2.29151
      1432         2       -2.00000       14.88699        8.88561        7.45766
      1433         2       -2.00000       14.88699       18.11592        0.56947
      1434         2       -2.00000       14.88699       18.13880        5.73562
      1435         2       -2.00000       15.28997        7.43576        4.86981
      1436         2       -2.00000       15.28997        7.45864       10.03597
      1437         2       -2.00000       15.28997       25.94218        1.42571
      1438         2       -2.00000       15.28997       25.96505        6.59187
      1439         2       -2.00000       15.28997       16.68898        3.14777
      1440         2       -2.00000       15.28997       16.71186        8.31392
      1441         2       -2.00000       15.66781        5.99668        2.26468
      1442         2       -2.00000       15.66781        6.01956        7.43083
      1443         2       -2.00000       15.66781       24.52597        3.98672
      1444         2       -2.00000       15.66781       24.54885        9.15288
      1445         2       -2.00000       15.66781       15.24990        0.54262
      1446         2       -2.00000       15.66781       15.27278        5.70878
      1447         2       -2.00000       16.04716        4.56659        4.85953
      1448         2       -2.00000       16.04716        4.58947       10.02569
      1449         2       -2.00000       16.04716       23.07301        1.41543
      1450         2       -2.00000       16.04716       23.09588        6.58159
      1451         2       -2.00000       16.04716       13.81981        3.13748
      1452         2       -2.00000       16.04716       13.84269        8.30363
      1453         2       -2.00000       16.46592        3.12335        2.31294
      1454         2       -2.00000       16.46592        3.14623        7.47909
      1455         2       -2.00000       16.46592       12.39942        5.75704
      1456         2       -2.00000       16.46592       21.65264        4.03499
      1457         2       -2.00000       16.46592       21.67552        9.20115
      1458         2       -2.00000       16.46592       12.37655        0.59088
      1459         2       -2.00000       16.86137        1.69019        4.84148
      1460         2       -2.00000       16.86137        1.71307       10.00764
      1461         2       -2.00000       16.86137       10.94339        3.11943
      1462         2       -2.00000       16.86137       10.96626        8.28558
      1463         2       -2.00000       16.86137       20.19661        1.39738
      1464         2       -2.00000       16.86137       20.21948        6.56354
      1465         2       -2.00000       17.16856        0.24932        2.27701
      1466         2       -2.00000       17.16856        0.27219        7.44317
      1467         2       -2.00000       17.16856        9.50254        0.55496
      1468         2       -2.00000       17.16856        9.52542        5.72112
      1469         2       -2.00000       17.16856       18.77861        3.99907
      1470         2       -2.00000       17.16856       18.80148        9.16522
      1471         2       -2.00000       17.63624       26.55930        4.89262
      1472         2       -2.00000       17.63624       26.58217       10.05877
      1473         2       -2.00000       17.63624        8.03001        3.17056
      1474         2       -2.00000       17.63624        8.05289        8.33672
      1475         2       -2.00000       17.63624       17.28320        1.44851
      1476         2       -2.00000       17.63624       17.30608        6.61466
      1477         2       -2.00000       18.10012        6.59787        0.49103
      1478         2       -2.00000       18.10012        6.62075        5.65719
      1479         2       -2.00000       18.10012       25.12716        2.21309
      1480         2       -2.00000       18.10012       25.15004        7.37924
      1481         2       -2.00000       18.10012       15.87397        3.93513
      1482         2       -2.00000       18.10012       15.89685        9.10129
      1483         2       -2.00000       18.40723        5.23488        3.13448
      1484         2       -2.00000       18.40723        5.25775        8.30064
      1485         2       -2.00000       18.40723       23.76416        4.85654
      1486         2       -2.00000       18.40723       23.78704       10.02269
      1487         2       -2.00000       18.40723       14.48807        1.41243
      1488         2       -2.00000       18.40723       14.51094        6.57858
      1489         2       -2.00000       18.66891        3.77972        0.61416
      1490         2       -2.00000       18.66891        3.80260        5.78032
      1491         2       -2.00000       18.66891       22.30901        2.33621
      1492         2       -2.00000       18.66891       22.33189        7.50236
      1493         2       -2.00000       18.66891       13.05579        4.05826
      1494         2       -2.00000       18.66891       13.07867        9.22442
      1495         2       -2.00000       19.36028        2.26625        2.93046
      1496         2       -2.00000       19.36028        2.28912        8.09660
      1497         2       -2.00000       19.36028       11.51944        1.20840
      1498         2       -2.00000       19.36028       11.54232        6.37456
      1499         2       -2.00000       19.36028       20.79554        4.65250
      1500         2       -2.00000       19.36028       20.81841        9.81866
      1501         2       -2.00000       19.53212        9.93651        4.01293
      1502         2       -2.00000       19.53212        9.95938        9.17909
      1503         2       -2.00000       19.53212        0.66041        0.56882
      1504         2       -2.00000       19.53212        0.68328        5.73498
      1505         2       -2.00000       19.53212       19.18970        2.29088
      1506         2       -2.00000       19.53212       19.21257        7.45703
      1507         2       -2.00000       19.75153        8.70112        1.44490
      1508         2       -2.00000       19.75153        8.72400        6.61105
      1509         2       -2.00000       19.75153       27.23041        3.16695
      1510         2       -2.00000       19.75153       27.25329        8.33310
      1511         2       -2.00000       19.75153       17.97722        4.88900
      1512         2       -2.00000       19.75153       18.00009       10.05516
      1513         2       -2.00000       20.78387        5.57342        1.21866
      1514         2       -2.00000       20.78387        5.59630        6.38482
      1515         2       -2.00000       20.78387       14.84949        4.66276
      1516         2       -2.00000       20.78387       14.87237        9.82892
      1517         2       -2.00000       20.78387       24.10271        2.94072
      1518         2       -2.00000       20.78387       24.12559        8.10687
      1519         2       -2.00000       21.01264        4.67858        3.76025
      1520         2       -2.00000       21.01264        4.70146        8.92640
      1521         2       -2.00000       21.01264       23.18499        0.31614
      1522         2       -2.00000       21.01264       23.20787        5.48229
      1523         2       -2.00000       21.01264       13.93180        2.03819
      1524         2       -2.00000       21.01264       13.95468        7.20435
      1525         2       -2.00000       21.79513        7.76939        3.76954
      1526         2       -2.00000       21.79513        7.79227        8.93569
      1527         2       -2.00000       21.79513       17.02261        2.04748
      1528         2       -2.00000       21.79513       17.04549        7.21364
      1529         2       -2.00000       21.79513       26.27581        0.32543
      1530         2       -2.00000       21.79513       26.29868        5.49158
      1531         2       -2.00000       22.28049        9.34298        1.35099
      1532         2       -2.00000       22.28049        9.36586        6.51715
      1533         2       -2.00000       22.28129        1.44493        0.41092
      1534         2       -2.00000       22.28049        0.08976        3.07304
      1535         2       -2.00000       22.28129        1.46780        5.57707
      1536         2       -2.00000       22.28049        0.11264        8.23919
      1537         2       -2.00000       22.28129       10.72099        3.85502
      1538         2       -2.00000       22.28129       10.74387        9.02117
      1539         2       -2.00000       22.28129       19.97419        2.13297
      1540         2       -2.00000       22.28049       18.61905        4.79509
      1541         2       -2.00000       22.28129       19.99706        7.29913
      1542         2       -2.00000       22.28049       18.64193        9.96125
      1543         2       -2.00000       22.95419        2.96979        3.05100
      1544         2       -2.00000       22.95419        2.99267        8.21715
      1545         2       -2.00000       22.95419       12.22298        1.32894
      1546         2       -2.00000       22.95419       12.24586        6.49510
      1547         2       -2.00000       22.95419       21.49905        4.77305
      1548         2       -2.00000       22.95419       21.52193        9.93921
      1549         2       -2.00000       23.20904        4.28750        0.47029
      1550         2       -2.00000       23.20904        4.31038        5.63644
      1551         2       -2.00000       23.20904       13.56357        3.91439
      1552         2       -2.00000       23.20904       13.58645        9.08054
      1553         2       -2.00000       23.20904       22.81679        2.19234
      1554         2       -2.00000       23.20904       22.83967        7.35850
      1555         2       -2.00000       23.68362        5.81091        3.00068
      1556         2       -2.00000       23.68362        5.83379        8.16683
      1557         2       -2.00000       23.68362       15.06413        1.27863
      1558         2       -2.00000       23.68362       15.08701        6.44479
      1559         2       -2.00000       23.68362       24.34020        4.72273
      1560         2       -2.00000       23.68362       24.36307        9.88889
      1561         2       -2.00000       23.96306        7.14947        0.49058
      1562         2       -2.00000       23.96306        7.17234        5.65673
      1563         2       -2.00000       23.96306       16.42554        3.93469
      1564         2       -2.00000       23.96306       16.44841        9.10084
      1565         2       -2.00000       23.96306       25.67873        2.21263
      1566         2       -2.00000       23.96306       25.70160        7.37879
      1567         2       -2.00000       24.46595        8.67314        3.06387
      1568         2       -2.00000       24.46595        8.69602        8.23003
      1569         2       -2.00000       24.46595       17.92637        1.34182
      1570         2       -2.00000       24.46595       17.94924        6.50797
      1571         2       -2.00000       24.46595       27.20243        4.78593
      1572         2       -2.00000       24.46595       27.22531        9.95208
      1573         2       -2.00000       24.84863        0.81944        2.16312
      1574         2       -2.00000       24.84863        0.84231        7.32928
      1575         2       -2.00000       24.84863       10.07263        0.44107
      1576         2       -2.00000       24.84863       10.09551        5.60722
      1577         2       -2.00000       24.84863       19.34873        3.88518
      1578         2       -2.00000       24.84863       19.37160        9.05133
      1579         2       -2.00000       25.18865        2.27796        4.77812
      1580         2       -2.00000       25.18865        2.30083        9.94428
      1581         2       -2.00000       25.18865       11.53115        3.05608
      1582         2       -2.00000       25.18865       11.55403        8.22224
      1583         2       -2.00000       25.18865       20.78434        1.33403
      1584         2       -2.00000       25.18865       20.80722        6.50018
      1585         2       -2.00000       25.61724        3.71228        2.18513
      1586         2       -2.00000       25.61724        3.73515        7.35128
      1587         2       -2.00000       25.61724       12.96550        0.46307
      1588         2       -2.00000       25.61724       12.98837        5.62923
      1589         2       -2.00000       25.61724       22.24156        3.90717
      1590         2       -2.00000       25.61724       22.26444        9.07333
      1591         2       -2.00000       25.99342        5.15347        4.77050
      1592         2       -2.00000       25.99342        5.17634        9.93665
      1593         2       -2.00000       25.99342       14.40669        3.04845
      1594         2       -2.00000       25.99342       14.42956        8.21461
      1595         2       -2.00000       25.99342       23.65988        1.32640
      1596         2       -2.00000       25.99342       23.68276        6.49255
      1597         2       -2.00000       26.39013        6.58650        2.17501
      1598         2       -2.00000       26.39013        6.60937        7.34117
      1599         2       -2.00000       26.39013       15.83969        0.45296
      1600         2       -2.00000       26.39013       15.86256        5.61911
      1601         2       -2.00000       26.39013       25.11578        3.89706
      1602         2       -2.00000       26.39013       25.13866        9.06321
      1603         2       -2.00000       26.76964        8.01465        4.77771
      1604         2       -2.00000       26.76964        8.03753        9.94387
      1605         2       -2.00000       26.76964       17.26784        3.05566
      1606         2       -2.00000       26.76964       17.29072        8.22181
      1607         2       -2.00000       26.76964       26.52106        1.33361
      1608         2       -2.00000       26.76964       26.54394        6.49977
      1609         2       -2.00000       27.17357        9.46015        2.18277
      1610         2       -2.00000       27.17357        9.48303        7.34893
      1611         2       -2.00000       27.17357        0.20696        3.90482
      1612         2       -2.00000       27.17357        0.22984        9.07097
      1613         2       -2.00000       27.17357       18.71335        0.46072
      1614         2       -2.00000       27.17357       18.73622        5.62687
      1615         2       -2.00000       27.56767        1.62535        1.32207
      1616         2       -2.00000       27.56767        1.64823        6.48823
      1617         2       -2.00000       27.56759       10.90145        4.76617
      1618         2       -2.00000       27.56759       10.92432        9.93233
      1619         2       -2.00000       27.56759       20.15464        3.04413
      1620         2       -2.00000       27.56767       20.17752        8.21028
      1621         2       -2.00000       27.94440       12.32879        2.18614
      1622         2       -2.00000       27.94440       12.35167        7.35230
      1623         2       -2.00000       27.94440        3.07560        3.90820
      1624         2       -2.00000       27.94440        3.09848        9.07435
      1625         2       -2.00000       27.94440       21.58201        0.46410
      1626         2       -2.00000       27.94440       21.60489        5.63025
      1627         2       -2.00000       28.34334        4.50126        1.32375
      1628         2       -2.00000       28.34334        4.52414        6.48991
      1629         2       -2.00000       28.34334       13.77733        4.76785
      1630         2       -2.00000       28.34334       13.80021        9.93401
      1631         2       -2.00000       28.34334       23.03052        3.04581
      1632         2       -2.00000       28.34334       23.05340        8.21196
      1633         2       -2.00000       28.73339        5.94977        3.90539
      1634         2       -2.00000       28.73339        5.97265        9.07154
      1635         2       -2.00000       28.73339       15.20296        2.18333
      1636         2       -2.00000       28.73339       15.22584        7.34949
      1637         2       -2.00000       28.73339       24.45618        0.46128
      1638         2       -2.00000       28.73339       24.47906        5.62743
      1639         2       -2.00000       29.12567        7.37611        1.32269
      1640         2       -2.00000       29.12567        7.39898        6.48885
      1641         2       -2.00000       29.12567       16.65220        4.76679
      1642         2       -2.00000       29.12567       16.67508        9.93295
      1643         2       -2.00000       29.12567       25.90539        3.04474
      1644         2       -2.00000       29.12567       25.92827        8.21089
      1645         2       -2.00000       29.51247        8.82232        3.90699
      1646         2       -2.00000       29.51247        8.84520        9.07314
      1647         2       -2.00000       29.51247       18.07554        2.18494
      1648         2       -2.00000       29.51247       18.09842        7.35110
      1649         2       -2.00000       29.51247       27.32873        0.46289
      1650         2       -2.00000       29.51247       27.35161        5.62904
      1651         2       -2.00000       29.90776       10.25109        1.32297
      1652         2       -2.00000       29.90776       10.27397        6.48912
      1653         2       -2.00000       29.90776        0.99790        3.04502
      1654         2       -2.00000       29.90776        1.02078        8.21118
      1655         2       -2.00000       29.90776       19.52719        4.76707
      1656         2       -2.00000       29.90776       19.55007        9.93322
      1657         2       -2.00000       30.29797       11.69874        3.90483
      1658         2       -2.00000       30.29797       11.72162        9.07098
      1659         2       -2.00000       30.29797        2.42267        0.46073
      1660         2       -2.00000       30.29797        2.44555        5.62688
      1661         2       -2.00000       30.29797       20.95196        2.18278
      1662         2       -2.00000       30.29797       20.97484        7.34894
      1663         2       -2.00000       30.68667       13.12427        1.32277
      1664         2       -2.00000       30.68667       13.14715        6.48893
      1665         2       -2.00000       30.68667        3.87108        3.04483
      1666         2       -2.00000       30.68667        3.89396        8.21098
      1667         2       -2.00000       30.68667       22.40034        4.76687
      1668         2       -2.00000       30.68667       22.42322        9.93303
      1669         2       -2.00000       31.07855       14.57323        3.90546
      1670         2       -2.00000       31.07855       14.59611        9.07161
      1671         2       -2.00000       31.07855        5.29713        0.46136
      1672         2       -2.00000       31.07855        5.32001        5.62751
      1673         2       -2.00000       31.07855       23.82642        2.18340
      1674         2       -2.00000       31.07855       23.84930        7.34956
      1675         2       -2.00000       31.47043        6.74570        3.04425
      1676         2       -2.00000       31.47043        6.76858        8.21040
      1677         2       -2.00000       31.47043       15.99890        1.32219
      1678         2       -2.00000       31.47043       16.02177        6.48835
      1679         2       -2.00000       31.47043       25.27497        4.76630
      1680         2       -2.00000       31.47043       25.29784        9.93246
      1681         2       -2.00000       31.86088        8.17165        0.46058
      1682         2       -2.00000       31.86088        8.19452        5.62674
      1683         2       -2.00000       31.86088       17.44771        3.90469
      1684         2       -2.00000       31.86088       17.47059        9.07085
      1685         2       -2.00000       31.86088       26.70091        2.18264
      1686         2       -2.00000       31.86088       26.72378        7.34879
      1687         2       -2.00000       32.25133        9.61986        3.04420
      1688         2       -2.00000       32.25133        9.64273        8.21035
      1689         2       -2.00000       32.25133        0.36666        4.76624
      1690         2       -2.00000       32.25133        0.38954        9.93240
      1691         2       -2.00000       32.25133       18.87305        1.32214
      1692         2       -2.00000       32.25133       18.89593        6.48830
      1693         2       -2.00000       32.64289       11.04630        0.46052
      1694         2       -2.00000       32.64289       11.06918        5.62668
      1695         2       -2.00000       32.64289        1.79311        2.18258
      1696         2       -2.00000       32.64289        1.81598        7.34873
      1697         2       -2.00000       32.64289       20.32240        3.90462
      1698         2       -2.00000       32.64289       20.34527        9.07078
      1699         2       -2.00000       33.03382        3.24154        4.76543
      1700         2       -2.00000       33.03382        3.26441        9.93158
      1701         2       -2.00000       33.03382       12.49473        3.04337
      1702         2       -2.00000       33.03382       12.51761        8.20953
      1703         2       -2.00000       33.03382       21.74792        1.32132
      1704         2       -2.00000       33.03382       21.77080        6.48747
      1705         2       -2.00000       33.42411       13.92045        0.46026
      1706         2       -2.00000       33.42411       13.94333        5.62642
      1707         2       -2.00000       33.42411        4.66723        2.18232
      1708         2       -2.00000       33.42411        4.69011        7.34847
      1709         2       -2.00000       33.42411       23.19652        3.90437
      1710         2       -2.00000       33.42411       23.21940        9.07053
      1711         2       -2.00000       33.81543        6.11591        4.76535
      1712         2       -2.00000       33.81543        6.13879        9.93151
      1713         2       -2.00000       33.81543       15.36910        3.04331
      1714         2       -2.00000       33.81543       15.39198        8.20946
      1715         2       -2.00000       33.81543       24.62230        1.32125
      1716         2       -2.00000       33.81543       24.64517        6.48741
      1717         2       -2.00000       34.20652        7.54180        2.18193
      1718         2       -2.00000       34.20652        7.56468        7.34808
      1719         2       -2.00000       34.20652       16.79499        0.45987
      1720         2       -2.00000       34.20652       16.81787        5.62603
      1721         2       -2.00000       34.20652       26.07109        3.90397
      1722         2       -2.00000       34.20652       26.09396        9.07013
      1723         2       -2.00000       34.59736        8.99045        4.76486
      1724         2       -2.00000       34.59736        9.01333        9.93101
      1725         2       -2.00000       34.59736       18.24364        3.04281
      1726         2       -2.00000       34.59736       18.26652        8.20897
      1727         2       -2.00000       34.59736       27.49684        1.32076
      1728         2       -2.00000       34.59736       27.51971        6.48691
      1729         2       -2.00000       34.98813       10.41620        2.18170
      1730         2       -2.00000       34.98813       10.43908        7.34785
      1731         2       -2.00000       34.98813        1.16301        3.90374
      1732         2       -2.00000       34.98813        1.18589        9.06990
      1733         2       -2.00000       34.98813       19.66939        0.45964
      1734         2       -2.00000       34.98813       19.69227        5.62580
      1735         2       -2.00000       35.37930       11.86497        4.76456
      1736         2       -2.00000       35.37930       11.88784        9.93071
      1737         2       -2.00000       35.37930        2.58890        1.32045
      1738         2       -2.00000       35.37930        2.61177        6.48660
      1739         2       -2.00000       35.37930       21.11819        3.04250
      1740         2       -2.00000       35.37930       21.14106        8.20866
      1741         2       -2.00000       35.77014       13.29074        2.18125
      1742         2       -2.00000       35.77014       22.54393        0.45921
      1743         2       -2.00000       35.77014        4.06043        9.06946
      1744         2       -2.00000       35.77014       13.31362        7.34741
      1745         2       -2.00000       35.77014       22.56681        5.62536
      1746         2       -2.00000       35.77014        4.03755        3.90331
      1747         2       -2.00000       36.16099       14.76224        9.93040
      1748         2       -2.00000       36.16099       24.01544        8.20835
      1749         2       -2.00000       36.16099        5.46330        1.32014
      1750         2       -2.00000       36.16099       14.73937        4.76425
      1751         2       -2.00000       36.16099       23.99256        3.04219
      1752         2       -2.00000       36.16099        5.48617        6.48629
      1753         2       -2.00000       36.55199       16.16520        2.18100
      1754         2       -2.00000       36.55199       25.41839        0.45894
      1755         2       -2.00000       36.55199        6.93486        9.06921
      1756         2       -2.00000       36.55199       16.18808        7.34715
      1757         2       -2.00000       36.55199       25.44127        5.62510
      1758         2       -2.00000       36.55199        6.91198        3.90305
      1759         2       -2.00000       36.94300       17.63676        9.93003
      1760         2       -2.00000       36.94300       26.88998        8.20799
      1761         2       -2.00000       36.94300        8.33781        1.31978
      1762         2       -2.00000       36.94300       17.61388        4.76388
      1763         2       -2.00000       36.94300       26.86710        3.04183
      1764         2       -2.00000       36.94300        8.36069        6.48593
      1765         2       -2.00000       37.33393        9.80934        9.06883
      1766         2       -2.00000       37.33393       19.03968        2.18062
      1767         2       -2.00000       37.33393        0.51039        0.45857
      1768         2       -2.00000       37.33393        9.78649        3.90268
      1769         2       -2.00000       37.33393       19.06256        7.34678
      1770         2       -2.00000       37.33393        0.53327        5.62472
      1771         2       -2.00000       37.72477       11.21227        1.31947
      1772         2       -2.00000       37.72477       20.51121        9.92972
      1773         2       -2.00000       37.72477        1.98192        8.20767
      1774         2       -2.00000       37.72477       11.23514        6.48561
      1775         2       -2.00000       37.72477       20.48834        4.76357
      1776         2       -2.00000       37.72477        1.95905        3.04151
      1777         2       -2.00000       38.11578       12.68385        9.06850
      1778         2       -2.00000       38.11578       21.91417        2.18029
      1779         2       -2.00000       38.11578        3.38488        0.45824
      1780         2       -2.00000       38.11578       12.66098        3.90235
      1781         2       -2.00000       38.11578       21.93705        7.34645
      1782         2       -2.00000       38.11578        3.40776        5.62439
      1783         2       -2.00000       38.50670       14.08675        1.31909
      1784         2       -2.00000       38.50670       23.38570        9.92936
      1785         2       -2.00000       38.50670        4.85644        8.20730
      1786         2       -2.00000       38.50670       14.10963        6.48525
      1787         2       -2.00000       38.50670       23.36282        4.76321
      1788         2       -2.00000       38.50670        4.83356        3.04115
      1789         2       -2.00000       38.89763       15.55831        9.06817
      1790         2       -2.00000       38.89763       24.78863        2.17996
      1791         2       -2.00000       38.89763        6.25934        0.45792
      1792         2       -2.00000       38.89763       15.53543        3.90202
      1793         2       -2.00000       38.89763       24.81150        7.34612
      1794         2       -2.00000       38.89763        6.28221        5.62407
      1795         2       -2.00000       39.28856       16.96121        1.31877
      1796         2       -2.00000       39.28856       26.26018        9.92904
      1797         2       -2.00000       39.28856        7.73090        8.20698
      1798         2       -2.00000       39.28856       16.98409        6.48493
      1799         2       -2.00000       39.28856       26.23731        4.76288
      1800         2       -2.00000       39.28856        7.70802        3.04083
      1801         2       -2.00000       39.67948       18.43280        9.06782
      1802         2       -2.00000       39.67948       27.66311        2.17962
      1803         2       -2.00000       39.67948        9.13382        0.45757
      1804         2       -2.00000       39.67948       18.40992        3.90167
      1805         2       -2.00000       39.67948       27.68599        7.34578
      1806         2       -2.00000       39.67948        9.15670        5.62372
      1807         2       -2.00000       40.07041       10.60538        8.20663
      1808         2       -2.00000       40.07041       19.83570        1.31842
      1809         2       -2.00000       40.07041        1.35219        9.92869
      1810         2       -2.00000       40.07041       10.58250        3.04048
      1811         2       -2.00000       40.07041       19.85857        6.48458
      1812         2       -2.00000       40.07041        1.32931        4.76253
      1813         2       -2.00000       40.46134       12.00831        0.45724
      1814         2       -2.00000       40.46134       21.30725        9.06749
      1815         2       -2.00000       40.46134        2.75509        2.17929
      1816         2       -2.00000       40.46134       12.03118        5.62339
      1817         2       -2.00000       40.46134       21.28438        3.90134
      1818         2       -2.00000       40.46134        2.77796        7.34545
      1819         2       -2.00000       40.85234       13.47987        8.20629
      1820         2       -2.00000       40.85234       22.71018        1.31808
      1821         2       -2.00000       40.85234        4.22667        9.92834
      1822         2       -2.00000       40.85234       13.45699        3.04014
      1823         2       -2.00000       40.85234       22.73306        6.48424
      1824         2       -2.00000       40.85234        4.20380        4.76218
      1825         2       -2.00000       41.24327       14.88279        0.45688
      1826         2       -2.00000       41.24327       24.18174        9.06714
      1827         2       -2.00000       41.24327        5.62957        2.17894
      1828         2       -2.00000       41.24327       14.90567        5.62304
      1829         2       -2.00000       41.24327       24.15886        3.90098
      1830         2       -2.00000       41.24327        5.65245        7.34508
      1831         2       -2.00000       41.63419       16.35432        8.20596
      1832         2       -2.00000       41.63419       25.58467        1.31775
      1833         2       -2.00000       41.63419        7.10113        9.92802
      1834         2       -2.00000       41.63419       16.33145        3.03981
      1835         2       -2.00000       41.63419       25.60754        6.48391
      1836         2       -2.00000       41.63419        7.07825        4.76186
      1837         2       -2.00000       42.02512       17.75725        0.45655
      1838         2       -2.00000       42.02512       27.05620        9.06681
      1839         2       -2.00000       42.02512        8.50406        2.17860
      1840         2       -2.00000       42.02512       17.78013        5.62271
      1841         2       -2.00000       42.02512       27.03332        3.90065
      1842         2       -2.00000       42.02512        8.52693        7.34475
      1843         2       -2.00000       42.41605        9.97562        9.92766
      1844         2       -2.00000       42.41613       19.22881        8.20560
      1845         2       -2.00000       42.41605        0.67667        1.31740
      1846         2       -2.00000       42.41605        9.95274        4.76150
      1847         2       -2.00000       42.41613       19.20593        3.03945
      1848         2       -2.00000       42.41605        0.69955        6.48356
      1849         2       -2.00000       42.80697       11.37854        2.17826
      1850         2       -2.00000       42.80697       20.63174        0.45621
      1851         2       -2.00000       42.80697        2.14823        9.06647
      1852         2       -2.00000       42.80697       11.40142        7.34441
      1853         2       -2.00000       42.80697       20.65461        5.62237
      1854         2       -2.00000       42.80697        2.12535        3.90031
      1855         2       -2.00000       43.19790       12.85007        9.92733
      1856         2       -2.00000       43.19790       22.10327        8.20528
      1857         2       -2.00000       43.19790        3.55113        1.31708
      1858         2       -2.00000       43.19790       12.82720        4.76118
      1859         2       -2.00000       43.19790       22.08039        3.03912
      1860         2       -2.00000       43.19790        3.57400        6.48324
      1861         2       -2.00000       43.58890        4.99981        3.89994
      1862         2       -2.00000       43.58890        5.02268        9.06610
      1863         2       -2.00000       43.58890       23.52910        5.62200
      1864         2       -2.00000       43.58890       23.50622        0.45584
      1865         2       -2.00000       43.58890       14.25303        2.17790
      1866         2       -2.00000       43.58890       14.27590        7.34405
      1867         2       -2.00000       43.97983        6.44852        6.48286
      1868         2       -2.00000       43.97983        6.42564        1.31671
      1869         2       -2.00000       43.97983       24.95490        3.03876
      1870         2       -2.00000       43.97983       24.97778        8.20492
      1871         2       -2.00000       43.97983       15.70171        4.76081
      1872         2       -2.00000       43.97983       15.72459        9.92696
      1873         2       -2.00000       44.37068       26.40356        5.62171
      1874         2       -2.00000       44.37068       26.38068        0.45555
      1875         2       -2.00000       44.37068        7.87427        3.89965
      1876         2       -2.00000       44.37068        7.89714        9.06581
      1877         2       -2.00000       44.37068       17.12749        2.17760
      1878         2       -2.00000       44.37068       17.15036        7.34375
      1879         2       -2.00000       44.76160        0.04688        3.03844
      1880         2       -2.00000       44.76160        0.06975        8.20460
      1881         2       -2.00000       44.76160        9.32295        6.48254
      1882         2       -2.00000       44.76160        9.30007        1.31639
      1883         2       -2.00000       44.76160       18.57614        4.76050
      1884         2       -2.00000       44.76160       18.59902        9.92665
      1885         2       -2.00000       45.15269        1.49561        5.62128
      1886         2       -2.00000       45.15269        1.47274        0.45513
      1887         2       -2.00000       45.15269       10.74881        3.89923
      1888         2       -2.00000       45.15269       10.77168        9.06538
      1889         2       -2.00000       45.15269       20.00200        2.17718
      1890         2       -2.00000       45.15269       20.02488        7.34334
      1891         2       -2.00000       45.54361        2.92139        3.03811
      1892         2       -2.00000       45.54361        2.94427        8.20427
      1893         2       -2.00000       45.54361       21.45065        4.76017
      1894         2       -2.00000       45.54361       21.47353        9.92632
      1895         2       -2.00000       45.54361       12.19746        6.48222
      1896         2       -2.00000       45.54361       12.17458        1.31607
      1897         2       -2.00000       45.93430        4.36999        5.62103
      1898         2       -2.00000       45.93430        4.34711        0.45488
      1899         2       -2.00000       45.93430       22.87640        2.17693
      1900         2       -2.00000       45.93430       22.89928        7.34309
      1901         2       -2.00000       45.93430       13.62321        3.89898
      1902         2       -2.00000       45.93430       13.64608        9.06513
      1903         2       -2.00000       46.32547       24.32514        4.75972
      1904         2       -2.00000       46.32547       24.34801        9.92588
      1905         2       -2.00000       46.32547        5.79585        3.03767
      1906         2       -2.00000       46.32547        5.81872        8.20382
      1907         2       -2.00000       46.32547       15.07192        6.48178
      1908         2       -2.00000       46.32547       15.04904        1.31562
      1909         2       -2.00000       46.71655        7.24461        5.62057
      1910         2       -2.00000       46.71655        7.22173        0.45441
      1911         2       -2.00000       46.71655       25.75102        2.17647
      1912         2       -2.00000       46.71655       25.77390        7.34262
      1913         2       -2.00000       46.71655       16.49780        3.89851
      1914         2       -2.00000       46.71655       16.52068        9.06467
      1915         2       -2.00000       47.10716       27.19954        4.75962
      1916         2       -2.00000       47.10716       27.22242        9.92577
      1917         2       -2.00000       47.10716        8.67028        3.03756
      1918         2       -2.00000       47.10716        8.69315        8.20372
      1919         2       -2.00000       47.10716       17.94635        6.48166
      1920         2       -2.00000       47.10716       17.92347        1.31551
      1921         2       -2.00000       47.49801        0.84289        2.17617
      1922         2       -2.00000       47.49801        0.86577        7.34233
      1923         2       -2.00000       47.49801       10.11896        5.62027
      1924         2       -2.00000       47.49801       10.09608        0.45412
      1925         2       -2.00000       47.49801       19.37218        3.89823
      1926         2       -2.00000       47.49801       19.39506        9.06438
      1927         2       -2.00000       47.88957        2.29174        4.75896
      1928         2       -2.00000       47.88957        2.31461        9.92511
      1929         2       -2.00000       47.88957       20.82100        6.48101
      1930         2       -2.00000       47.88957       20.79812        1.31486
      1931         2       -2.00000       47.88957       11.54493        3.03691
      1932         2       -2.00000       47.88957       11.56781        8.20307
      1933         2       -2.00000       48.28026        3.71749        2.17596
      1934         2       -2.00000       48.28026        3.74036        7.34212
      1935         2       -2.00000       48.28026       22.24675        3.89802
      1936         2       -2.00000       48.28026       22.26962        9.06417
      1937         2       -2.00000       48.28026       12.99355        5.62007
      1938         2       -2.00000       48.28026       12.97068        0.45392
      1939         2       -2.00000       48.67047        5.16581        4.75902
      1940         2       -2.00000       48.67047        5.18868        9.92518
      1941         2       -2.00000       48.67047       23.69510        6.48108
      1942         2       -2.00000       48.67047       23.67222        1.31492
      1943         2       -2.00000       48.67047       14.41900        3.03697
      1944         2       -2.00000       48.67047       14.44188        8.20312
      1945         2       -2.00000       49.06203       25.12120        3.89712
      1946         2       -2.00000       49.06203       25.14408        9.06327
      1947         2       -2.00000       49.06203        6.59191        2.17508
      1948         2       -2.00000       49.06203        6.61479        7.34123
      1949         2       -2.00000       49.06203       15.86798        5.61917
      1950         2       -2.00000       49.06203       15.84511        0.45302
      1951         2       -2.00000       49.45383       26.57011        6.48040
      1952         2       -2.00000       49.45383       26.54723        1.31425
      1953         2       -2.00000       49.45383        8.04082        4.75835
      1954         2       -2.00000       49.45383        8.06369        9.92450
      1955         2       -2.00000       49.45383       17.29404        3.03630
      1956         2       -2.00000       49.45383       17.31691        8.20246
      1957         2       -2.00000       49.84301        0.21318        3.89758
      1958         2       -2.00000       49.84301        0.23606        9.06374
      1959         2       -2.00000       49.84301        9.46637        2.17553
      1960         2       -2.00000       49.84301        9.48925        7.34168
      1961         2       -2.00000       49.84301       18.74247        5.61963
      1962         2       -2.00000       49.84301       18.71959        0.45347
      1963         2       -2.00000       50.23401        1.66161        6.48023
      1964         2       -2.00000       50.23401        1.63873        1.31407
      1965         2       -2.00000       50.23401       10.91480        4.75817
      1966         2       -2.00000       50.23401       10.93768        9.92433
      1967         2       -2.00000       50.23401       20.16800        3.03612
      1968         2       -2.00000       50.23401       20.19087        8.20227
      1969         2       -2.00000       50.62732        3.08808        3.89631
      1970         2       -2.00000       50.62732        3.11096        9.06247
      1971         2       -2.00000       50.62732       21.61734        5.61837
      1972         2       -2.00000       50.62732       21.59446        0.45221
      1973         2       -2.00000       50.62732       12.34127        2.17426
      1974         2       -2.00000       50.62732       12.36415        7.34041
      1975         2       -2.00000       51.01745        4.53632        6.48026
      1976         2       -2.00000       51.01745        4.51344        1.31410
      1977         2       -2.00000       51.01745       23.04271        3.03616
      1978         2       -2.00000       51.01745       23.06558        8.20231
      1979         2       -2.00000       51.01745       13.78951        4.75821
      1980         2       -2.00000       51.01745       13.81239        9.92437
      1981         2       -2.00000       51.40449       24.49019        5.61886
      1982         2       -2.00000       51.40449       24.46731        0.45271
      1983         2       -2.00000       51.40449        5.96090        3.89681
      1984         2       -2.00000       51.40449        5.98378        9.06296
      1985         2       -2.00000       51.40449       15.21409        2.17475
      1986         2       -2.00000       51.40449       15.23697        7.34091
      1987         2       -2.00000       51.79938       25.91749        3.03501
      1988         2       -2.00000       51.79938       25.94037        8.20117
      1989         2       -2.00000       51.79938        7.41108        6.47911
      1990         2       -2.00000       51.79938        7.38820        1.31296
      1991         2       -2.00000       51.79938       16.66427        4.75706
      1992         2       -2.00000       51.79938       16.68715        9.92321
      1993         2       -2.00000       52.19198       27.36792        5.61677
      1994         2       -2.00000       52.19198       27.34504        0.45061
      1995         2       -2.00000       52.19198        8.83866        3.89471
      1996         2       -2.00000       52.19198        8.86153        9.06087
      1997         2       -2.00000       52.19198       18.09185        2.17266
      1998         2       -2.00000       52.19198       18.11473        7.33881
      1999         2       -2.00000       52.57846        1.00881        3.03658
      2000         2       -2.00000       52.57846        1.03169        8.20274
      2001         2       -2.00000       52.57846       10.28488        6.48068
      2002         2       -2.00000       52.57846       10.26200        1.31453
      2003         2       -2.00000       52.57846       19.53807        4.75864
      2004         2       -2.00000       52.57846       19.56095        9.92479
      2005         2       -2.00000       52.96875        2.45629        5.61901
      2006         2       -2.00000       52.96875        2.43342        0.45285
      2007         2       -2.00000       52.96875       20.96268        2.17491
      2008         2       -2.00000       52.96875       20.98556        7.34106
      2009         2       -2.00000       52.96875       11.70949        3.89695
      2010         2       -2.00000       52.96875       11.73236        9.06311
      2011         2       -2.00000       53.36927        3.88405        3.03221
      2012         2       -2.00000       53.36927        3.90693        8.19837
      2013         2       -2.00000       53.36927       22.41334        4.75427
      2014         2       -2.00000       53.36927       22.43622        9.92042
      2015         2       -2.00000       53.36927       13.16012        6.47632
      2016         2       -2.00000       53.36927       13.13725        1.31017
      2017         2       -2.00000       53.75275        5.33469        5.61726
      2018         2       -2.00000       53.75275        5.31181        0.45111
      2019         2       -2.00000       53.75275       23.84110        2.17316
      2020         2       -2.00000       53.75275       23.86398        7.33932
      2021         2       -2.00000       53.75275       14.58791        3.89521
      2022         2       -2.00000       53.75275       14.61079        9.06136
      2023         2       -2.00000       54.13527       25.28090        4.76405
      2024         2       -2.00000       54.13527       25.30378        9.93021
      2025         2       -2.00000       54.13527        6.75161        3.04201
      2026         2       -2.00000       54.13527        6.77449        8.20816
      2027         2       -2.00000       54.13527       16.02771        6.48611
      2028         2       -2.00000       54.13527       16.00483        1.31995
      2029         2       -2.00000       54.53468       26.71763        2.16273
      2030         2       -2.00000       54.53468       26.74050        7.32888
      2031         2       -2.00000       54.53468        8.21121        5.60684
      2032         2       -2.00000       54.53468        8.18834        0.44068
      2033         2       -2.00000       54.53468       17.46443        3.88478
      2034         2       -2.00000       54.53468       17.48731        9.05094
      2035         2       -2.00000       54.93766        0.38499        4.75058
      2036         2       -2.00000       54.93766        0.40786        9.91673
      2037         2       -2.00000       54.93766        9.63818        3.02853
      2038         2       -2.00000       54.93766        9.66106        8.19469
      2039         2       -2.00000       54.93766       18.91425        6.47263
      2040         2       -2.00000       54.93766       18.89137        1.30648
      2041         2       -2.00000       55.31550        1.80119        2.18957
      2042         2       -2.00000       55.31550        1.82407        7.35573
      2043         2       -2.00000       55.31550       20.33046        3.91163
      2044         2       -2.00000       55.31550       20.35333        9.07778
      2045         2       -2.00000       55.31550       11.07726        5.63367
      2046         2       -2.00000       55.31550       11.05439        0.46752
      2047         2       -2.00000       55.69485        3.25413        4.76087
      2048         2       -2.00000       55.69485        3.27701        9.92702
      2049         2       -2.00000       55.69485       21.78342        6.48291
      2050         2       -2.00000       55.69485       21.76054        1.31676
      2051         2       -2.00000       55.69485       12.50735        3.03881
      2052         2       -2.00000       55.69485       12.53023        8.20497
      2053         2       -2.00000       56.11361       23.20378        3.86336
      2054         2       -2.00000       56.11361       23.22666        9.02952
      2055         2       -2.00000       56.11361        4.67452        2.14131
      2056         2       -2.00000       56.11361        4.69740        7.30746
      2057         2       -2.00000       56.11361       13.95059        5.58541
      2058         2       -2.00000       56.11361       13.92771        0.41925
      2059         2       -2.00000       56.50905       24.65985        6.50097
      2060         2       -2.00000       56.50905       24.63697        1.33481
      2061         2       -2.00000       56.50905        6.13056        4.77892
      2062         2       -2.00000       56.50905        6.15343        9.94508
      2063         2       -2.00000       56.50905       15.38375        3.05687
      2064         2       -2.00000       56.50905       15.40663        8.22302
      2065         2       -2.00000       56.81624       26.07782        3.89928
      2066         2       -2.00000       56.81624       26.10070        9.06543
      2067         2       -2.00000       56.81624        7.54856        2.17723
      2068         2       -2.00000       56.81624        7.57143        7.34339
      2069         2       -2.00000       56.81624       16.82463        5.62133
      2070         2       -2.00000       56.81624       16.80175        0.45518
      2071         2       -2.00000       57.28393       27.57323        6.44984
      2072         2       -2.00000       57.28393       27.55035        1.28369
      2073         2       -2.00000       57.28393        9.04394        4.72780
      2074         2       -2.00000       57.28393        9.06681        9.89395
      2075         2       -2.00000       57.28393       18.29713        3.00574
      2076         2       -2.00000       57.28393       18.32000        8.17190
      2077         2       -2.00000       57.74781        1.20000        3.96322
      2078         2       -2.00000       57.74781        1.22285        9.12937
      2079         2       -2.00000       57.74781       19.72926        5.68527
      2080         2       -2.00000       57.74781       19.70639        0.51912
      2081         2       -2.00000       57.74781       10.45319        2.24117
      2082         2       -2.00000       57.74781       10.47607        7.40733
      2083         2       -2.00000       58.05492        2.58588        6.48592
      2084         2       -2.00000       58.05492        2.56300        1.31977
      2085         2       -2.00000       58.05492       21.09229        3.04182
      2086         2       -2.00000       58.05492       21.11514        8.20798
      2087         2       -2.00000       58.05492       11.83907        4.76388
      2088         2       -2.00000       58.05492       11.86195        9.93003
      2089         2       -2.00000       58.31659        4.01815        3.84010
      2090         2       -2.00000       58.31659        4.04103        9.00625
      2091         2       -2.00000       58.31659       22.54744        5.56215
      2092         2       -2.00000       58.31659       22.52457        0.39600
      2093         2       -2.00000       58.31659       13.27135        2.11804
      2094         2       -2.00000       58.31659       13.29422        7.28420
      2095         2       -2.00000       59.00797       24.06092        3.24585
      2096         2       -2.00000       59.00797       24.08379        8.41201
      2097         2       -2.00000       59.00797        5.55450        6.68995
      2098         2       -2.00000       59.00797        5.53163        1.52380
      2099         2       -2.00000       59.00797       14.80770        4.96791
      2100         2       -2.00000       59.00797       14.83057       10.13406
      2101         2       -2.00000       59.17980       25.66673        5.60748
      2102         2       -2.00000       59.17980       25.64385        0.44132
      2103         2       -2.00000       59.17980        7.13747        3.88542
      2104         2       -2.00000       59.17980        7.16032        9.05158
      2105         2       -2.00000       59.17980       16.39066        2.16338
      2106         2       -2.00000       59.17980       16.41354        7.32953
      2107         2       -2.00000       59.39921       26.87924        3.00936
      2108         2       -2.00000       59.39921       26.90211        8.17551
      2109         2       -2.00000       59.39921        8.37282        6.45346
      2110         2       -2.00000       59.39921        8.34995        1.28730
      2111         2       -2.00000       59.39921       17.62602        4.73141
      2112         2       -2.00000       59.39921       17.64889        9.89757
      2113         2       -2.00000       60.43156        2.22445        3.23559
      2114         2       -2.00000       60.43156        2.24733        8.40175
      2115         2       -2.00000       60.43156       20.75374        4.95764
      2116         2       -2.00000       60.43156       20.77662       10.12379
      2117         2       -2.00000       60.43156       11.50052        6.67969
      2118         2       -2.00000       60.43156       11.47764        1.51354
      2119         2       -2.00000       60.66033        3.14217        5.86017
      2120         2       -2.00000       60.66033        3.11930        0.69401
      2121         2       -2.00000       60.66033       21.64856        2.41607
      2122         2       -2.00000       60.66033       21.67143        7.58222
      2123         2       -2.00000       60.66033       12.39536        4.13811
      2124         2       -2.00000       60.66033       12.41824        9.30427
      2125         2       -2.00000       61.44281        0.05136        5.85087
      2126         2       -2.00000       61.44281        0.02848        0.68471
      2127         2       -2.00000       61.44281        9.30455        4.12881
      2128         2       -2.00000       61.44281        9.32743        9.29497
      2129         2       -2.00000       61.44281       18.55774        2.40677
      2130         2       -2.00000       61.44281       18.58062        7.57292
      2131         2       -2.00000       61.92818       26.23738        3.10327
      2132         2       -2.00000       61.92818       26.26025        8.26942
      2133         2       -2.00000       61.92818        7.73096        6.54737
      2134         2       -2.00000       61.92818        7.70809        1.38121
      2135         2       -2.00000       61.92897       24.88224        5.76539
      2136         2       -2.00000       61.92897       24.85936        0.59923
      2137         2       -2.00000       61.92897        6.35295        4.04333
      2138         2       -2.00000       61.92897        6.37583        9.20949
      2139         2       -2.00000       61.92818       16.98418        4.82531
      2140         2       -2.00000       61.92818       17.00706        9.99147
      2141         2       -2.00000       61.92897       15.60617        2.32128
      2142         2       -2.00000       61.92897       15.62902        7.48743
      2143         2       -2.00000       62.60187        4.85096        6.56941
      2144         2       -2.00000       62.60187        4.82809        1.40325
      2145         2       -2.00000       62.60187       23.35738        3.12531
      2146         2       -2.00000       62.60187       23.38025        8.29146
      2147         2       -2.00000       62.60187       14.10418        4.84735
      2148         2       -2.00000       62.60187       14.12706       10.01351
      2149         2       -2.00000       62.85673        3.51037        3.98396
      2150         2       -2.00000       62.85673        3.53325        9.15012
      2151         2       -2.00000       62.85673       22.03966        5.70602
      2152         2       -2.00000       62.85673       22.01678        0.53986
      2153         2       -2.00000       62.85673       12.76356        2.26191
      2154         2       -2.00000       62.85673       12.78644        7.42806
      2155         2       -2.00000       63.33131        2.00984        6.61971
      2156         2       -2.00000       63.33131        1.98697        1.45356
      2157         2       -2.00000       63.33131       11.26304        4.89767
      2158         2       -2.00000       63.33131       11.28591       10.06382
      2159         2       -2.00000       63.33131       20.51623        3.17561
      2160         2       -2.00000       63.33131       20.53911        8.34177
      2161         2       -2.00000       63.61075        0.64841        3.96366
      2162         2       -2.00000       63.61075        0.67129        9.12981
      2163         2       -2.00000       63.61075        9.90163        2.24162
      2164         2       -2.00000       63.61075        9.92451        7.40777
      2165         2       -2.00000       63.61075       19.17770        5.68572
      2166         2       -2.00000       63.61075       19.15482        0.51956
      2167         2       -2.00000       64.11364       26.93009        6.55652
      2168         2       -2.00000       64.11364       26.90721        1.39037
      2169         2       -2.00000       64.11364        8.40080        4.83448
      2170         2       -2.00000       64.11364        8.42368       10.00063
      2171         2       -2.00000       64.11364       17.65399        3.11242
      2172         2       -2.00000       64.11364       17.67687        8.27858
      2173         2       -2.00000       64.49632       25.53060        9.17933
      2174         2       -2.00000       64.49632        6.97844        2.29113
      2175         2       -2.00000       64.49632        7.00131        7.45728
      2176         2       -2.00000       64.49632       25.50773        4.01317
      2177         2       -2.00000       64.49632       16.25451        5.73523
      2178         2       -2.00000       64.49632       16.23163        0.56907
      2179         2       -2.00000       64.83634        5.54279        4.84227
      2180         2       -2.00000       64.83634        5.56567       10.00842
      2181         2       -2.00000       64.83634       24.07208        6.56432
      2182         2       -2.00000       64.83634       24.04921        1.39817
      2183         2       -2.00000       64.83634       14.79601        3.12022
      2184         2       -2.00000       64.83634       14.81889        8.28638
      2185         2       -2.00000       65.26493        4.08560        2.26912
      2186         2       -2.00000       65.26493        4.10848        7.43527
      2187         2       -2.00000       65.26493       22.61486        3.99116
      2188         2       -2.00000       65.26493       22.63774        9.15732
      2189         2       -2.00000       65.26493       13.36167        5.71323
      2190         2       -2.00000       65.26493       13.33879        0.54708
      2191         2       -2.00000       65.64111        2.66729        4.84989
      2192         2       -2.00000       65.64111        2.69016       10.01605
      2193         2       -2.00000       65.64111       11.92048        3.12785
      2194         2       -2.00000       65.64111       11.94335        8.29400
      2195         2       -2.00000       65.64111       21.19655        6.57195
      2196         2       -2.00000       65.64111       21.17367        1.40579
      2197         2       -2.00000       66.03782        1.21138        2.27924
      2198         2       -2.00000       66.03782        1.23426        7.44539
      2199         2       -2.00000       66.03782       10.48748        5.72335
      2200         2       -2.00000       66.03782       10.46460        0.55719
      2201         2       -2.00000       66.03782       19.74067        4.00129
      2202         2       -2.00000       66.03782       19.76355        9.16745
      2203         2       -2.00000       66.41733       27.58858        4.84268
      2204         2       -2.00000       66.41733       27.61146       10.00884
      2205         2       -2.00000       66.41733        9.05932        3.12064
      2206         2       -2.00000       66.41733        9.08220        8.28679
      2207         2       -2.00000       66.41733       18.33539        6.56474
      2208         2       -2.00000       66.41733       18.31252        1.39858
      2209         2       -2.00000       66.82126        7.61382        5.71559
      2210         2       -2.00000       66.82126       26.12020        2.27148
      2211         2       -2.00000       66.82126       26.14308        7.43763
      2212         2       -2.00000       66.82126        7.59094        0.54943
      2213         2       -2.00000       66.82126       16.88989        9.15969
      2214         2       -2.00000       66.82126       16.86701        3.99353
      2215         2       -2.00000       67.21528        6.17252        3.13218
      2216         2       -2.00000       67.21528        6.19540        8.29833
      2217         2       -2.00000       67.21536       24.72466       10.02038
      2218         2       -2.00000       67.21536       24.70179        4.85422
      2219         2       -2.00000       67.21528       15.44859        6.57629
      2220         2       -2.00000       67.21528       15.42572        1.41013
      2221         2       -2.00000       67.59209        4.74515        5.71221
      2222         2       -2.00000       67.59209        4.72227        0.54605
      2223         2       -2.00000       67.59217       23.25156        2.26810
      2224         2       -2.00000       67.59217       23.27444        7.43425
      2225         2       -2.00000       67.59209       13.99837        3.99015
      2226         2       -2.00000       67.59209       14.02125        9.15631
      2227         2       -2.00000       67.99102        3.29661        3.13049
      2228         2       -2.00000       67.99102        3.31952        8.29665
      2229         2       -2.00000       67.99102       12.57271        6.57460
      2230         2       -2.00000       67.99102       12.54983        1.40845
      2231         2       -2.00000       67.99102       21.84878       10.01869
      2232         2       -2.00000       67.99102       21.82590        4.85255
      2233         2       -2.00000       68.38100        1.87098        5.71502
      2234         2       -2.00000       68.38108        1.84810        0.54886
      2235         2       -2.00000       68.38108       11.12420        3.99297
      2236         2       -2.00000       68.38108       11.14708        9.15913
      2237         2       -2.00000       68.38108       20.37739        2.27092
      2238         2       -2.00000       68.38108       20.40027        7.43707
      2239         2       -2.00000       68.77335        0.42177        3.13156
      2240         2       -2.00000       68.77335        0.44465        8.29771
      2241         2       -2.00000       68.77335        9.69784        6.57567
      2242         2       -2.00000       68.77335        9.67496        1.40951
      2243         2       -2.00000       68.77335       18.97394       10.01977
      2244         2       -2.00000       68.77335       18.95106        4.85361
      2245         2       -2.00000       69.16015       26.75804        0.54725
      2246         2       -2.00000       69.16015        8.25162        3.99136
      2247         2       -2.00000       69.16015       26.78091        5.71341
      2248         2       -2.00000       69.16015        8.27450        9.15752
      2249         2       -2.00000       69.16015       17.52769        7.43546
      2250         2       -2.00000       69.16015       17.50484        2.26932
      2251         2       -2.00000       69.55544        6.82285        6.57538
      2252         2       -2.00000       69.55544        6.79997        1.40922
      2253         2       -2.00000       69.55544       25.32926        3.13127
      2254         2       -2.00000       69.55544       25.35214        8.29742
      2255         2       -2.00000       69.55544       16.07604        4.85333
      2256         2       -2.00000       69.55544       16.09895       10.01949
      2257         2       -2.00000       69.94565        5.37520        3.99351
      2258         2       -2.00000       69.94565        5.39808        9.15968
      2259         2       -2.00000       69.94565       23.88162        0.54941
      2260         2       -2.00000       69.94565       14.65127        7.43762
      2261         2       -2.00000       69.94565       14.62839        2.27147
      2262         2       -2.00000       69.94565       23.90449        5.71557
      2263         2       -2.00000       70.33428        3.94970        6.57557
      2264         2       -2.00000       70.33428        3.92682        1.40941
      2265         2       -2.00000       70.33428       13.20289        4.85352
      2266         2       -2.00000       70.33428       13.22577       10.01967
      2267         2       -2.00000       70.33436       22.47896        8.29763
      2268         2       -2.00000       70.33436       22.45608        3.13148
      2269         2       -2.00000       70.72624        2.50074        3.99288
      2270         2       -2.00000       70.72624        2.52362        9.15903
      2271         2       -2.00000       70.72624       11.75393        2.27084
      2272         2       -2.00000       70.72624       11.77681        7.43699
      2273         2       -2.00000       70.72624       21.00715        0.54879
      2274         2       -2.00000       70.72624       21.03003        5.71495
      2275         2       -2.00000       71.11812        1.05220        1.40999
      2276         2       -2.00000       71.11812        1.07508        6.57614
      2277         2       -2.00000       71.11812       10.32827        4.85410
      2278         2       -2.00000       71.11812       10.35114       10.02025
      2279         2       -2.00000       71.11812       19.60434        8.29820
      2280         2       -2.00000       71.11812       19.58146        3.13204
      2281         2       -2.00000       71.50857       27.40871        3.99365
      2282         2       -2.00000       71.50857       27.43159        9.15981
      2283         2       -2.00000       71.50857        8.90233        7.43775
      2284         2       -2.00000       71.50857        8.87945        2.27160
      2285         2       -2.00000       71.50857       18.13264        0.54955
      2286         2       -2.00000       71.50857       18.15552        5.71571
      2287         2       -2.00000       71.89902       25.96050        1.41004
      2288         2       -2.00000       71.89902        7.45409        4.85415
      2289         2       -2.00000       71.89902        7.47699       10.02030
      2290         2       -2.00000       71.89902       25.98338        6.57621
      2291         2       -2.00000       71.89902       16.73018        8.29825
      2292         2       -2.00000       71.89902       16.70731        3.13211
      2293         2       -2.00000       72.29058        6.00477        2.27166
      2294         2       -2.00000       72.29058        6.02765        7.43782
      2295         2       -2.00000       72.29058       24.55694        9.15987
      2296         2       -2.00000       72.29058       15.28084        5.71577
      2297         2       -2.00000       72.29058       15.25796        0.54962
      2298         2       -2.00000       72.29058       24.53406        3.99372
      2299         2       -2.00000       72.68150        4.57921        4.85497
      2300         2       -2.00000       72.68150        4.60212       10.02112
      2301         2       -2.00000       72.68150       23.08563        1.41087
      2302         2       -2.00000       72.68150       13.83244        3.13292
      2303         2       -2.00000       72.68150       13.85528        8.29908
      2304         2       -2.00000       72.68150       23.10850        6.57702
      2305         2       -2.00000       73.07180        3.15352        7.43806
      2306         2       -2.00000       73.07180        3.13064        2.27191
      2307         2       -2.00000       73.07180       21.68278        9.16013
      2308         2       -2.00000       73.07180       12.40669        5.71602
      2309         2       -2.00000       73.07180       12.38384        0.54988
      2310         2       -2.00000       73.07180       21.65991        3.99397
      2311         2       -2.00000       73.46312        1.70484        4.85503
      2312         2       -2.00000       73.46312        1.72774       10.02118
      2313         2       -2.00000       73.46312       10.95806        3.13298
      2314         2       -2.00000       73.46312       10.98094        8.29914
      2315         2       -2.00000       73.46312       20.23413        6.57708
      2316         2       -2.00000       73.46312       20.21125        1.41093
      2317         2       -2.00000       73.85420        0.25608        2.27230
      2318         2       -2.00000       73.85420        9.53215        5.71641
      2319         2       -2.00000       73.85420        9.50927        0.55026
      2320         2       -2.00000       73.85420       18.80824        9.16052
      2321         2       -2.00000       73.85420       18.78537        3.99437
      2322         2       -2.00000       73.85420        0.27895        7.43847
      2323         2       -2.00000       74.24505       26.61278        4.85552
      2324         2       -2.00000       74.24505       26.63569       10.02167
      2325         2       -2.00000       74.24505        8.08352        3.13347
      2326         2       -2.00000       74.24505        8.10640        8.29962
      2327         2       -2.00000       74.24505       17.35959        6.57758
      2328         2       -2.00000       74.24505       17.33671        1.41142
      2329         2       -2.00000       74.63582       25.16416        2.27253
      2330         2       -2.00000       74.63582       25.18703        7.43869
      2331         2       -2.00000       74.63582        6.65774        5.71664
      2332         2       -2.00000       74.63582        6.63489        0.55048
      2333         2       -2.00000       74.63582       15.91096        3.99459
      2334         2       -2.00000       74.63582       15.93384        9.16075
      2335         2       -2.00000       75.02698       23.76115       10.02198
      2336         2       -2.00000       75.02698        5.20898        3.13377
      2337         2       -2.00000       75.02698       23.73827        4.85583
      2338         2       -2.00000       75.02698        5.23186        8.29992
      2339         2       -2.00000       75.02698       14.48505        6.57789
      2340         2       -2.00000       75.02698       14.46220        1.41173
      2341         2       -2.00000       75.41783       13.03642        3.99504
      2342         2       -2.00000       75.41783       22.28962        2.27297
      2343         2       -2.00000       75.41783        3.76035        0.55091
      2344         2       -2.00000       75.41783       13.05930        9.16119
      2345         2       -2.00000       75.41783       22.31249        7.43913
      2346         2       -2.00000       75.41783        3.78323        5.71706
      2347         2       -2.00000       75.80868       11.58780        1.41204
      2348         2       -2.00000       75.80868       20.88674       10.02230
      2349         2       -2.00000       75.80868        2.33460        3.13407
      2350         2       -2.00000       75.80868       11.61067        6.57820
      2351         2       -2.00000       75.80868       20.86387        4.85614
      2352         2       -2.00000       75.80868        2.35748        8.30023
      2353         2       -2.00000       76.19968       10.16197        3.99530
      2354         2       -2.00000       76.19968       19.41519        2.27323
      2355         2       -2.00000       76.19968        0.88590        0.55117
      2356         2       -2.00000       76.19968       10.18487        9.16145
      2357         2       -2.00000       76.19968       19.43806        7.43939
      2358         2       -2.00000       76.19968        0.90877        5.71731
      2359         2       -2.00000       76.59069        8.71328        1.41241
      2360         2       -2.00000       76.59069       18.01223       10.02266
      2361         2       -2.00000       76.59069       27.24255        3.13443
      2362         2       -2.00000       76.59069        8.73616        6.57856
      2363         2       -2.00000       76.59069       17.98935        4.85652
      2364         2       -2.00000       76.59069       27.26545        8.30057
      2365         2       -2.00000       76.98161       16.54070        2.27362
      2366         2       -2.00000       76.98161       25.79389        0.55154
      2367         2       -2.00000       76.98153        7.28748        3.99566
      2368         2       -2.00000       76.98153       16.56355        7.43977
      2369         2       -2.00000       76.98161       25.81677        5.71770
      2370         2       -2.00000       76.98161        7.31036        9.16181
      2371         2       -2.00000       77.37246       15.13777       10.02299
      2372         2       -2.00000       77.37246       24.36812        3.13476
      2373         2       -2.00000       77.37246        5.83883        1.41271
      2374         2       -2.00000       77.37246       15.11490        4.85684
      2375         2       -2.00000       77.37246       24.39099        8.30091
      2376         2       -2.00000       77.37246        5.86170        6.57886
      2377         2       -2.00000       77.76346       13.66622        2.27396
      2378         2       -2.00000       77.76346       22.91941        0.55188
      2379         2       -2.00000       77.76346        4.41299        3.99597
      2380         2       -2.00000       77.76346       13.68909        7.44011
      2381         2       -2.00000       77.76346       22.94228        5.71803
      2382         2       -2.00000       77.76346        4.43587        9.16213
      2383         2       -2.00000       78.15439       12.26332       10.02336
      2384         2       -2.00000       78.15439       21.49360        3.13513
      2385         2       -2.00000       78.15439        2.96434        1.41305
      2386         2       -2.00000       78.15439       12.24041        4.85720
      2387         2       -2.00000       78.15439       21.51648        8.30128
      2388         2       -2.00000       78.15439        2.98725        6.57921
      2389         2       -2.00000       78.54532       10.79176        2.27429
      2390         2       -2.00000       78.54532       20.04495        0.55221
      2391         2       -2.00000       78.54532        1.53856        3.99625
      2392         2       -2.00000       78.54532       10.81463        7.44044
      2393         2       -2.00000       78.54532       20.06783        5.71837
      2394         2       -2.00000       78.54532        1.56141        9.16242
      2395         2       -2.00000       78.93624        9.38883       10.02367
      2396         2       -2.00000       78.93624       18.61915        3.13546
      2397         2       -2.00000       78.93624        0.08986        1.41337
      2398         2       -2.00000       78.93624        9.36595        4.85752
      2399         2       -2.00000       78.93624       18.64202        8.30161
      2400         2       -2.00000       78.93624        0.11284        6.57938
