# Supplementary material for: Quantitative prediction of grain boundary thermal conductivities from local atomic environments
Source: Nat Commun. 2020 Apr 15;11:1854. doi: 10.1038/s41467-020-15619-9 (PMC7160158; doi:10.1038/s41467-020-15619-9)
Supplement: Supplementary file 4 — Supplementary Data 1 [file 41467_2020_15619_MOESM4_ESM.zip › MgO_GBs/sym_tilt/standard_pressure/112/s33_-174.lmp]

LAMMPS data file

      1208          atoms
         0          bonds
         0         angles
         0      dihedrals
         0      impropers
         2     atom types
         0     bond types
         0    angle types
         0 dihedral types
         0 improper types

      0.0000000     79.4511280 xlo xhi
      0.0000000     13.9515020 ylo yhi
      0.0000000     10.3335606 zlo zhi
      0.0000000      0.0000000      0.0425019 xy xz yz

Masses

1                24.30500 # Mg
2                15.99940 # O

Atoms

         1         1        2.00000        0.12951        2.72760        4.03011
         2         1        2.00000        0.12951        2.74885        9.19689
         3         1        2.00000        0.38891       11.60221        3.16922
         4         1        2.00000        0.38891       11.62346        8.33600
         5         1        2.00000        0.64753        6.52528        2.30830
         6         1        2.00000        0.64753        6.54653        7.47508
         7         1        2.00000        0.90749        1.46987        6.61404
         8         1        2.00000        0.90749        1.44862        1.44726
         9         1        2.00000        1.16642       10.34451        5.75298
        10         1        2.00000        1.16642       10.32326        0.58620
        11         1        2.00000        1.42535        5.26753        4.89221
        12         1        2.00000        1.42535        5.28878       10.05899
        13         1        2.00000        1.68532        0.19090        4.03110
        14         1        2.00000        1.68532        0.21215        9.19788
        15         1        2.00000        1.94393        9.06553        3.16996
        16         1        2.00000        1.94393        9.08678        8.33674
        17         1        2.00000        2.20334        3.98854        2.30941
        18         1        2.00000        2.20334        4.00979        7.47619
        19         1        2.00000        2.46298       12.88476        6.61483
        20         1        2.00000        2.46298       12.86351        1.44805
        21         1        2.00000        2.72144        7.80775        5.75386
        22         1        2.00000        2.72144        7.78650        0.58708
        23         1        2.00000        2.98132        2.73079        4.89337
        24         1        2.00000        2.98132        2.75204       10.06016
        25         1        2.00000        3.24065       11.60589        4.03170
        26         1        2.00000        3.24065       11.62714        9.19848
        27         1        2.00000        3.49911        6.52862        3.17117
        28         1        2.00000        3.49911        6.54987        8.33795
        29         1        2.00000        3.75939        1.45193        2.31043
        30         1        2.00000        3.75939        1.47319        7.47721
        31         1        2.00000        4.01808       10.34824        6.61528
        32         1        2.00000        4.01808       10.32699        1.44850
        33         1        2.00000        4.27693        5.27069        5.75537
        34         1        2.00000        4.27693        5.24944        0.58859
        35         1        2.00000        4.53730        0.19438        4.89401
        36         1        2.00000        4.53730        0.21563       10.06079
        37         1        2.00000        4.79527        9.06917        4.03225
        38         1        2.00000        4.79527        9.09042        9.19903
        39         1        2.00000        5.05508        4.01286        8.33963
        40         1        2.00000        5.05508        3.99161        3.17285
        41         1        2.00000        5.31504       12.86726        2.31058
        42         1        2.00000        5.31504       12.88851        7.47736
        43         1        2.00000        5.57246        7.81119        6.61634
        44         1        2.00000        5.57246        7.78994        1.44956
        45         1        2.00000        5.83338        2.73390        5.75693
        46         1        2.00000        5.83338        2.71265        0.59015
        47         1        2.00000        6.09279       11.60974        4.89392
        48         1        2.00000        6.09279       11.63099       10.06070
        49         1        2.00000        6.35021        6.53172        4.03420
        50         1        2.00000        6.35021        6.55297        9.20098
        51         1        2.00000        6.61200        1.45535        3.17389
        52         1        2.00000        6.61200        1.47660        8.34067
        53         1        2.00000        6.86966       10.33096        2.31028
        54         1        2.00000        6.86966       10.35221        7.47706
        55         1        2.00000        7.12804        5.27353        6.61885
        56         1        2.00000        7.12804        5.25228        1.45207
        57         1        2.00000        7.38999        0.17671        0.59015
        58         1        2.00000        7.38999        0.19796        5.75693
        59         1        2.00000        7.64606        9.07285        4.89392
        60         1        2.00000        7.64606        9.09410       10.06070
        61         1        2.00000        7.90714        3.99446        4.03701
        62         1        2.00000        7.90714        4.01571        9.20379
        63         1        2.00000        8.16734       12.87148        3.17278
        64         1        2.00000        8.16734       12.89273        8.33956
        65         1        2.00000        8.42198        7.81454        7.47838
        66         1        2.00000        8.42198        7.79329        2.31160
        67         1        2.00000        8.68576        2.73666        6.62129
        68         1        2.00000        8.68576        2.71541        1.45451
        69         1        2.00000        8.94548       11.59251        0.58890
        70         1        2.00000        8.94548       11.61376        5.75568
        71         1        2.00000        9.20092        6.53439        4.89752
        72         1        2.00000        9.20092        6.55564       10.06430
        73         1        2.00000        9.46636        1.45918        4.03823
        74         1        2.00000        9.46636        1.48043        9.20501
        75         1        2.00000        9.72085       10.33566        3.17072
        76         1        2.00000        9.72085       10.35691        8.33750
        77         1        2.00000        9.97803        5.27596        7.48274
        78         1        2.00000        9.97803        5.25470        2.31596
        79         1        2.00000       10.24379        0.17976        1.45319
        80         1        2.00000       10.24379        0.20101        6.61997
        81         1        2.00000       10.49510        9.07613        5.75420
        82         1        2.00000       10.49510        9.05488        0.58742
        83         1        2.00000       10.76086        3.99704        4.90323
        84         1        2.00000       10.76086        4.01829       10.07001
        85         1        2.00000       11.01955       12.87680        4.03449
        86         1        2.00000       11.01955       12.89805        9.20127
        87         1        2.00000       11.26792        7.81880        8.33832
        88         1        2.00000       11.26792        7.79755        3.17154
        89         1        2.00000       11.53765        2.73953        7.48692
        90         1        2.00000       11.53765        2.71828        2.32014
        91         1        2.00000       11.80056       11.61583        6.61669
        92         1        2.00000       11.80056       11.59458        1.44991
        93         1        2.00000       12.05242        6.53534        5.76175
        94         1        2.00000       12.05242        6.51409        0.59497
        95         1        2.00000       12.32573        1.46463        4.90570
        96         1        2.00000       12.32573        1.48588       10.07248
        97         1        2.00000       12.57163       10.34254        4.02891
        98         1        2.00000       12.57163       10.36379        9.19569
        99         1        2.00000       12.82317        5.28071        8.34715
       100         1        2.00000       12.82317        5.25946        3.18037
       101         1        2.00000       13.09688        0.17998        2.31737
       102         1        2.00000       13.09688        0.20123        7.48415
       103         1        2.00000       13.34167        9.07434        6.60773
       104         1        2.00000       13.34167        9.05309        1.44095
       105         1        2.00000       13.62619        4.00082        5.77370
       106         1        2.00000       13.62619        3.97957        0.60692
       107         1        2.00000       13.87233       12.88099        4.89459
       108         1        2.00000       13.87233       12.90224       10.06137
       109         1        2.00000       14.10218        7.83106        9.19236
       110         1        2.00000       14.10218        7.80981        4.02558
       111         1        2.00000       14.37605        2.75150        8.35355
       112         1        2.00000       14.37605        2.73025        3.18677
       113         1        2.00000       14.65992       11.60849        7.48390
       114         1        2.00000       14.65992       11.58724        2.31711
       115         1        2.00000       14.91615        6.51453        6.62580
       116         1        2.00000       14.91615        6.49328        1.45902
       117         1        2.00000       15.19980        1.46210        5.78363
       118         1        2.00000       15.19980        1.44085        0.61685
       119         1        2.00000       15.43807       10.35277        4.87236
       120         1        2.00000       15.43807       10.37402       10.03914
       121         1        2.00000       15.65910        5.32421        9.19195
       122         1        2.00000       15.65910        5.30296        4.02517
       123         1        2.00000       15.94012        0.20427        8.35154
       124         1        2.00000       15.94012        0.18301        3.18476
       125         1        2.00000       16.15774        9.06034        7.43585
       126         1        2.00000       16.15774        9.03909        2.26907
       127         1        2.00000       16.55420        3.98260        6.65047
       128         1        2.00000       16.55420        3.96135        1.48369
       129         1        2.00000       16.72120       12.83154        5.77096
       130         1        2.00000       16.72120       12.81028        0.60418
       131         1        2.00000       16.92953        7.81215       10.03509
       132         1        2.00000       16.92953        7.79090        4.86831
       133         1        2.00000       17.12990        2.83215        9.26178
       134         1        2.00000       17.12990        2.81090        4.09500
       135         1        2.00000       17.55759       11.60978        3.15410
       136         1        2.00000       17.55759       11.63103        8.32088
       137         1        2.00000       17.86260        6.48959        7.40921
       138         1        2.00000       17.86260        6.46834        2.24243
       139         1        2.00000       18.15323        1.33424        6.59081
       140         1        2.00000       18.15323        1.31299        1.42403
       141         1        2.00000       18.38110       10.30797        5.61720
       142         1        2.00000       18.38110       10.28672        0.45042
       143         1        2.00000       18.52673        5.30009        9.86484
       144         1        2.00000       18.52673        5.27884        4.69806
       145         1        2.00000       18.70820        0.10875        9.20188
       146         1        2.00000       18.70820        0.08750        4.03510
       147         1        2.00000       18.81260        9.12431        8.24216
       148         1        2.00000       18.81260        9.10306        3.07538
       149         1        2.00000       19.74194       12.65060        6.37566
       150         1        2.00000       19.74194       12.62935        1.20888
       151         1        2.00000       19.79779        7.63695        5.48656
       152         1        2.00000       19.79779        7.61570        0.31978
       153         1        2.00000       19.80693        4.14930        7.23886
       154         1        2.00000       19.80693        4.12805        2.07208
       155         1        2.00000       19.99229        2.64500        9.99678
       156         1        2.00000       19.99229        2.62375        4.83000
       157         1        2.00000       21.32429        0.10119        4.43584
       158         1        2.00000       21.32429        0.12244        9.60262
       159         1        2.00000       21.32866        8.95075        8.74129
       160         1        2.00000       21.32866        8.92950        3.57451
       161         1        2.00000       21.34057        5.28180       10.18926
       162         1        2.00000       21.34057        5.26055        5.02248
       163         1        2.00000       21.36115       10.33455        6.00555
       164         1        2.00000       21.36115       10.31330        0.83876
       165         1        2.00000       21.54858        1.37656        7.02289
       166         1        2.00000       21.54858        1.35531        1.85611
       167         1        2.00000       22.29844        6.51921        7.92671
       168         1        2.00000       22.29844        6.49796        2.75993
       169         1        2.00000       22.56515       11.73077        8.85405
       170         1        2.00000       22.56515       11.70952        3.68727
       171         1        2.00000       22.85221        2.90423        9.71417
       172         1        2.00000       22.85221        2.88297        4.54739
       173         1        2.00000       23.03129        7.82821        5.43354
       174         1        2.00000       23.03129        7.80696        0.26676
       175         1        2.00000       23.18670       12.91262        6.30661
       176         1        2.00000       23.18670       12.89137        1.13983
       177         1        2.00000       23.41075        4.02963        7.12400
       178         1        2.00000       23.41075        4.00838        1.95722
       179         1        2.00000       23.87697        9.18782        7.92492
       180         1        2.00000       23.87697        9.16657        2.75814
       181         1        2.00000       24.03762        0.32403        8.82024
       182         1        2.00000       24.03762        0.30278        3.65346
       183         1        2.00000       24.34144        5.39401        9.72014
       184         1        2.00000       24.34144        5.37276        4.55336
       185         1        2.00000       24.51711       10.43322        5.40649
       186         1        2.00000       24.51711       10.41197        0.23971
       187         1        2.00000       24.73401        1.53370        6.29132
       188         1        2.00000       24.73401        1.51245        1.12454
       189         1        2.00000       25.11323        6.58802        7.14312
       190         1        2.00000       25.11323        6.56677        1.97633
       191         1        2.00000       25.34920       11.72210        7.98599
       192         1        2.00000       25.34920       11.70085        2.81921
       193         1        2.00000       25.60257        2.85025        8.85013
       194         1        2.00000       25.60257        2.82900        3.68335
       195         1        2.00000       25.87437        7.92566        9.70217
       196         1        2.00000       25.87437        7.90441        4.53539
       197         1        2.00000       26.08619       12.97583        5.40586
       198         1        2.00000       26.08619       12.95458        0.23908
       199         1        2.00000       26.36117        4.07192        6.28634
       200         1        2.00000       26.36117        4.05067        1.11956
       201         1        2.00000       26.65951        9.16675        7.11413
       202         1        2.00000       26.65951        9.14550        1.94735
       203         1        2.00000       26.88420        0.30159        7.98815
       204         1        2.00000       26.88420        0.28034        2.82137
       205         1        2.00000       27.17507        5.36763        8.85893
       206         1        2.00000       27.17507        5.34638        3.69215
       207         1        2.00000       27.40540       10.45898        9.70754
       208         1        2.00000       27.40540       10.43773        4.54076
       209         1        2.00000       27.64295        1.55202        5.41436
       210         1        2.00000       27.64295        1.53077        0.24758
       211         1        2.00000       27.94010        6.62235        6.26867
       212         1        2.00000       27.94010        6.60110        1.10189
       213         1        2.00000       28.18545       11.71175        7.12246
       214         1        2.00000       28.18545       11.69050        1.95568
       215         1        2.00000       28.44756        2.82908        7.99621
       216         1        2.00000       28.44756        2.80783        2.82943
       217         1        2.00000       28.71817        7.91192        8.84911
       218         1        2.00000       28.71817        7.89067        3.68233
       219         1        2.00000       28.95708       12.99128        9.70998
       220         1        2.00000       28.95708       12.97003        4.54320
       221         1        2.00000       29.22657        4.08262        5.41399
       222         1        2.00000       29.22657        4.06136        0.24721
       223         1        2.00000       29.49258        9.16855        6.26188
       224         1        2.00000       29.49258        9.14730        1.09510
       225         1        2.00000       29.73752        0.29344        7.12730
       226         1        2.00000       29.73752        0.27219        1.96052
       227         1        2.00000       30.01131        5.36616        7.99123
       228         1        2.00000       30.01131        5.34491        2.82445
       229         1        2.00000       30.26127       10.45040        8.84622
       230         1        2.00000       30.26127       10.42915        3.67944
       231         1        2.00000       30.51440        1.54867        4.54808
       232         1        2.00000       30.51440        1.56992        9.71486
       233         1        2.00000       30.78636        6.62446        5.40604
       234         1        2.00000       30.78636        6.60321        0.23926
       235         1        2.00000       31.03798       11.70652        6.26349
       236         1        2.00000       31.03798       11.68527        1.09671
       237         1        2.00000       31.29953        2.82635        7.13092
       238         1        2.00000       31.29953        2.80510        1.96414
       239         1        2.00000       31.56315        7.90660        7.98706
       240         1        2.00000       31.56315        7.88535        2.82028
       241         1        2.00000       31.81438       12.98466        8.84812
       242         1        2.00000       31.81438       12.96340        3.68134
       243         1        2.00000       32.07871        4.10536        9.71312
       244         1        2.00000       32.07871        4.08411        4.54634
       245         1        2.00000       32.33883        9.16479        5.40208
       246         1        2.00000       32.33883        9.14354        0.23530
       247         1        2.00000       32.59324        0.28904        6.26573
       248         1        2.00000       32.59324        0.26778        1.09895
       249         1        2.00000       32.85836        5.36420        7.12764
       250         1        2.00000       32.85836        5.34295        1.96086
       251         1        2.00000       33.11388       10.44429        7.98551
       252         1        2.00000       33.11388       10.42304        2.81873
       253         1        2.00000       33.37162        1.56705        8.85004
       254         1        2.00000       33.37162        1.54580        3.68326
       255         1        2.00000       33.63516        6.64405        9.70952
       256         1        2.00000       33.63516        6.62280        4.54274
       257         1        2.00000       33.89091       11.70144        5.40232
       258         1        2.00000       33.89091       11.68019        0.23554
       259         1        2.00000       34.15151        2.82442        6.26612
       260         1        2.00000       34.15151        2.80316        1.09934
       261         1        2.00000       34.41219        7.90274        7.12487
       262         1        2.00000       34.41219        7.88149        1.95809
       263         1        2.00000       34.66850       12.97981        7.98613
       264         1        2.00000       34.66850       12.95856        2.81935
       265         1        2.00000       34.93005        4.10351        8.84867
       266         1        2.00000       34.93005        4.08226        3.68189
       267         1        2.00000       35.18906        9.18197        9.70745
       268         1        2.00000       35.18906        9.16072        4.54067
       269         1        2.00000       35.44672        0.28538        5.40292
       270         1        2.00000       35.44672        0.26412        0.23614
       271         1        2.00000       35.70820        5.34046        1.09734
       272         1        2.00000       35.70820        5.36171        6.26412
       273         1        2.00000       35.96586       10.43974        7.12381
       274         1        2.00000       35.96586       10.41849        1.95703
       275         1        2.00000       36.22487        1.56404        7.98625
       276         1        2.00000       36.22487        1.54279        2.81947
       277         1        2.00000       36.48563        6.64107        8.84658
       278         1        2.00000       36.48563        6.61982        3.67980
       279         1        2.00000       36.74337       11.71846        9.70711
       280         1        2.00000       36.74337       11.69721        4.54033
       281         1        2.00000       37.00333        2.80041        0.23559
       282         1        2.00000       37.00333        2.82166        5.40238
       283         1        2.00000       37.26298        7.87784        1.09567
       284         1        2.00000       37.26298        7.89909        6.26245
       285         1        2.00000       37.52111       12.97594        7.12359
       286         1        2.00000       37.52111       12.95469        1.95681
       287         1        2.00000       37.78139        4.10074        7.98508
       288         1        2.00000       37.78139        4.07949        2.81830
       289         1        2.00000       38.04033        9.17813        8.84532
       290         1        2.00000       38.04033        9.15688        3.67854
       291         1        2.00000       38.29910        0.30322        9.70673
       292         1        2.00000       38.29910        0.28197        4.53995
       293         1        2.00000       38.55922        5.33737        0.23421
       294         1        2.00000       38.55922        5.35862        5.40099
       295         1        2.00000       38.81776       10.41458        1.09481
       296         1        2.00000       38.81776       10.43583        6.26159
       297         1        2.00000       39.07708        1.56085        7.12295
       298         1        2.00000       39.07708        1.53960        1.95617
       299         1        2.00000       39.33689        6.63770        7.98379
       300         1        2.00000       39.33689        6.61645        2.81701
       301         1        2.00000       39.59534       11.71473        8.84465
       302         1        2.00000       39.59534       11.69348        3.67787
       303         1        2.00000       39.85507        2.83982        9.70581
       304         1        2.00000       39.85507        2.81857        4.53903
       305         1        2.00000       40.11448        7.87422        0.23314
       306         1        2.00000       40.11448        7.89547        5.39992
       307         1        2.00000       40.37309       12.95116        1.09406
       308         1        2.00000       40.37309       12.97241        6.26084
       309         1        2.00000       40.63305        4.09756        7.12188
       310         1        2.00000       40.63305        4.07631        1.95510
       311         1        2.00000       40.89199        9.17443        7.98293
       312         1        2.00000       40.89199        9.15318        2.81615
       313         1        2.00000       41.15092        0.29989        8.84371
       314         1        2.00000       41.15092        0.27864        3.67693
       315         1        2.00000       41.41088        5.37653        9.70482
       316         1        2.00000       41.41088        5.35528        4.53803
       317         1        2.00000       41.66949       10.41090        0.23239
       318         1        2.00000       41.66949       10.43215        5.39917
       319         1        2.00000       41.92890        1.53640        1.09295
       320         1        2.00000       41.92890        1.55765        6.25973
       321         1        2.00000       42.18855        6.63417        7.12108
       322         1        2.00000       42.18855        6.61292        1.95430
       323         1        2.00000       42.44700       11.71119        7.98206
       324         1        2.00000       42.44700       11.68994        2.81528
       325         1        2.00000       42.70689        2.83663        8.84254
       326         1        2.00000       42.70689        2.81538        3.67576
       327         1        2.00000       42.96622        7.91305        9.70422
       328         1        2.00000       42.96622        7.89180        4.53744
       329         1        2.00000       43.22467       12.94781        0.23118
       330         1        2.00000       43.22467       12.96906        5.39796
       331         1        2.00000       43.48495        4.07300        1.09193
       332         1        2.00000       43.48495        4.09425        6.25871
       333         1        2.00000       43.74365        9.14945        1.95386
       334         1        2.00000       43.74365        9.17070        7.12064
       335         1        2.00000       44.00250        0.27548        2.81377
       336         1        2.00000       44.00250        0.29673        7.98055
       337         1        2.00000       44.26286        5.35180        3.67513
       338         1        2.00000       44.26286        5.37305        8.84191
       339         1        2.00000       44.52084       10.42852        4.53689
       340         1        2.00000       44.52084       10.44977        9.70367
       341         1        2.00000       44.78064        1.55456        5.39629
       342         1        2.00000       44.78064        1.53331        0.22951
       343         1        2.00000       45.04061        6.60917        1.09177
       344         1        2.00000       45.04061        6.63042        6.25855
       345         1        2.00000       45.29803       11.68650        1.95279
       346         1        2.00000       45.29803       11.70775        7.11958
       347         1        2.00000       45.55895        2.81229        2.81221
       348         1        2.00000       45.55895        2.83354        7.97899
       349         1        2.00000       45.81835        7.88795        3.67521
       350         1        2.00000       45.81835        7.90920        8.84199
       351         1        2.00000       46.07577       12.96595        4.53493
       352         1        2.00000       46.07577       12.98720        9.70172
       353         1        2.00000       46.33757        4.09084        5.39524
       354         1        2.00000       46.33757        4.06959        0.22846
       355         1        2.00000       46.59523        9.14546        1.09207
       356         1        2.00000       46.59523        9.16671        6.25885
       357         1        2.00000       46.85360        0.27265        1.95028
       358         1        2.00000       46.85360        0.29390        7.11706
       359         1        2.00000       47.11555        5.34823        2.81221
       360         1        2.00000       47.11555        5.36948        7.97899
       361         1        2.00000       47.37162       10.42483        3.67520
       362         1        2.00000       47.37162       10.44608        8.84198
       363         1        2.00000       47.63270        1.55172        4.53212
       364         1        2.00000       47.63270        1.57297        9.69890
       365         1        2.00000       47.89290        6.62619        5.39636
       366         1        2.00000       47.89290        6.60494        0.22958
       367         1        2.00000       48.14754       11.68315        1.09076
       368         1        2.00000       48.14754       11.70440        6.25754
       369         1        2.00000       48.41132        2.80953        1.94785
       370         1        2.00000       48.41132        2.83078        7.11463
       371         1        2.00000       48.67105        7.88393        2.81346
       372         1        2.00000       48.67105        7.90518        7.98024
       373         1        2.00000       48.92648       12.96328        3.67162
       374         1        2.00000       48.92648       12.98453        8.83840
       375         1        2.00000       49.19193        4.08701        4.53090
       376         1        2.00000       49.19193        4.10826        9.69768
       377         1        2.00000       49.44641        9.16203        5.39842
       378         1        2.00000       49.44641        9.14078        0.23164
       379         1        2.00000       49.70359        0.27022        1.08640
       380         1        2.00000       49.70359        0.29147        6.25318
       381         1        2.00000       49.96936        5.34516        1.94917
       382         1        2.00000       49.96936        5.36641        7.11595
       383         1        2.00000       50.22066       10.42156        2.81493
       384         1        2.00000       50.22066       10.44281        7.98171
       385         1        2.00000       50.48642        1.54914        3.66590
       386         1        2.00000       50.48642        1.57039        8.83268
       387         1        2.00000       50.74512        6.62088        4.53465
       388         1        2.00000       50.74512        6.64213        9.70143
       389         1        2.00000       50.99348       11.70014        5.39760
       390         1        2.00000       50.99348       11.67889        0.23082
       391         1        2.00000       51.26322        2.80665        1.08221
       392         1        2.00000       51.26322        2.82790        6.24899
       393         1        2.00000       51.52612        7.88185        1.95244
       394         1        2.00000       51.52612        7.90310        7.11922
       395         1        2.00000       51.77798       12.96235        2.80739
       396         1        2.00000       51.77798       12.98360        7.97417
       397         1        2.00000       52.05129        4.08154        3.66343
       398         1        2.00000       52.05129        4.10279        8.83021
       399         1        2.00000       52.29720        9.15515        4.54023
       400         1        2.00000       52.29720        9.17640        9.70701
       401         1        2.00000       52.54874        0.28673        5.38876
       402         1        2.00000       52.54874        0.26548        0.22198
       403         1        2.00000       52.82245        5.34496        1.08498
       404         1        2.00000       52.82245        5.36621        6.25176
       405         1        2.00000       53.06724       10.42334        1.96140
       406         1        2.00000       53.06724       10.44459        7.12818
       407         1        2.00000       53.35175        1.54537        2.79542
       408         1        2.00000       53.35175        1.56662        7.96220
       409         1        2.00000       53.59789        6.61670        3.67454
       410         1        2.00000       53.59789        6.63795        8.84132
       411         1        2.00000       53.82774       11.68788        4.54355
       412         1        2.00000       53.82774       11.70913        9.71033
       413         1        2.00000       54.10161        2.81594        5.38237
       414         1        2.00000       54.10161        2.79469        0.21559
       415         1        2.00000       54.38549        7.88920        1.08524
       416         1        2.00000       54.38549        7.91045        6.25202
       417         1        2.00000       54.64172       12.98314        1.94333
       418         1        2.00000       54.64172       13.00439        7.11011
       419         1        2.00000       54.92528        4.08407        2.78550
       420         1        2.00000       54.92528        4.10532        7.95228
       421         1        2.00000       55.16363        9.14491        3.69678
       422         1        2.00000       55.16363        9.16617        8.86356
       423         1        2.00000       55.38467        0.24322        4.54397
       424         1        2.00000       55.38467        0.26448        9.71075
       425         1        2.00000       55.66568        5.36317        5.38437
       426         1        2.00000       55.66568        5.34192        0.21759
       427         1        2.00000       55.88330       10.43733        1.13328
       428         1        2.00000       55.88330       10.45858        6.30006
       429         1        2.00000       56.27976        1.56358        1.91865
       430         1        2.00000       56.27976        1.58483        7.08543
       431         1        2.00000       56.44677        6.66614        2.79817
       432         1        2.00000       56.44677        6.68739        7.96495
       433         1        2.00000       56.65509       11.70679        3.70083
       434         1        2.00000       56.65509       11.72804        8.86761
       435         1        2.00000       56.85547        2.73529        4.47413
       436         1        2.00000       56.85547        2.75654        9.64091
       437         1        2.00000       57.28315        7.88791        5.41503
       438         1        2.00000       57.28315        7.86665        0.24825
       439         1        2.00000       57.58816       13.00810        1.15992
       440         1        2.00000       57.58816       13.02935        6.32670
       441         1        2.00000       57.87880        4.21195        1.97833
       442         1        2.00000       57.87880        4.23320        7.14511
       443         1        2.00000       58.10666        9.18972        2.95194
       444         1        2.00000       58.10666        9.21097        8.11872
       445         1        2.00000       58.25230        0.26734        3.87108
       446         1        2.00000       58.25230        0.28859        9.03786
       447         1        2.00000       58.43376        5.45869        4.53404
       448         1        2.00000       58.43376        5.47994        9.70082
       449         1        2.00000       58.53816       10.39463        5.49375
       450         1        2.00000       58.53816       10.37338        0.32697
       451         1        2.00000       59.46750        6.84709        2.19347
       452         1        2.00000       59.46750        6.86834        7.36025
       453         1        2.00000       59.52335       11.86074        3.08256
       454         1        2.00000       59.52335       11.88199        8.24934
       455         1        2.00000       59.53249        1.39688        1.33028
       456         1        2.00000       59.53249        1.41813        6.49706
       457         1        2.00000       59.71785        2.92244        3.73914
       458         1        2.00000       59.71785        2.94369        8.90592
       459         1        2.00000       61.04985        5.44500        4.13330
       460         1        2.00000       61.04985        5.46625        9.30008
       461         1        2.00000       61.05422       10.56819        4.99462
       462         1        2.00000       61.05422       10.58944       10.16140
       463         1        2.00000       61.06614        0.28564        3.54665
       464         1        2.00000       61.06614        0.30689        8.71343
       465         1        2.00000       61.08671        9.16313        2.56359
       466         1        2.00000       61.08671        9.18438        7.73037
       467         1        2.00000       61.27414        4.16963        1.54624
       468         1        2.00000       61.27414        4.19088        6.71302
       469         1        2.00000       62.02400       12.99972        5.80921
       470         1        2.00000       62.02400       12.97847        0.64243
       471         1        2.00000       62.29072        7.78815        4.88186
       472         1        2.00000       62.29072        7.80940       10.04864
       473         1        2.00000       62.57777        2.66320        4.02175
       474         1        2.00000       62.57777        2.68445        9.18853
       475         1        2.00000       62.75686       11.66947        3.13559
       476         1        2.00000       62.75686       11.69073        8.30238
       477         1        2.00000       62.91226        6.58507        2.26252
       478         1        2.00000       62.91226        6.60632        7.42930
       479         1        2.00000       63.13632        1.51656        1.44514
       480         1        2.00000       63.13632        1.53781        6.61192
       481         1        2.00000       63.60253       10.33110        5.81100
       482         1        2.00000       63.60253       10.30985        0.64421
       483         1        2.00000       63.76318        5.24341        4.91567
       484         1        2.00000       63.76318        5.26466       10.08246
       485         1        2.00000       64.06701        0.17343        4.01578
       486         1        2.00000       64.06701        0.19468        9.18256
       487         1        2.00000       64.24259        9.06445        3.16265
       488         1        2.00000       64.24259        9.08570        8.32943
       489         1        2.00000       64.45957        4.01247        2.27782
       490         1        2.00000       64.45957        4.03372        7.44460
       491         1        2.00000       64.83879       12.90967        1.42602
       492         1        2.00000       64.83879       12.93092        6.59280
       493         1        2.00000       65.07476        7.79684        5.74991
       494         1        2.00000       65.07476        7.77559        0.58313
       495         1        2.00000       65.32813        2.71719        4.88579
       496         1        2.00000       65.32813        2.73844       10.05257
       497         1        2.00000       65.59994       11.59328        4.03375
       498         1        2.00000       65.59994       11.61453        9.20053
       499         1        2.00000       65.81175        6.52186        3.16328
       500         1        2.00000       65.81175        6.54311        8.33006
       501         1        2.00000       66.08673        1.47427        2.28280
       502         1        2.00000       66.08673        1.49552        7.44958
       503         1        2.00000       66.38507       10.33093        1.45500
       504         1        2.00000       66.38507       10.35218        6.62178
       505         1        2.00000       66.60976        5.24460        0.58098
       506         1        2.00000       66.60976        5.26585        5.74776
       507         1        2.00000       66.90063        0.19981        4.87699
       508         1        2.00000       66.90063        0.22106       10.04377
       509         1        2.00000       67.13096        9.05996        4.02837
       510         1        2.00000       67.13096        9.08121        9.19515
       511         1        2.00000       67.36852        3.99415        3.15476
       512         1        2.00000       67.36852        4.01540        8.32154
       513         1        2.00000       67.66567       12.87534        2.30047
       514         1        2.00000       67.66567       12.89659        7.46725
       515         1        2.00000       67.91101        7.78592        1.44668
       516         1        2.00000       67.91101        7.80717        6.61346
       517         1        2.00000       68.17312        2.71711        0.57291
       518         1        2.00000       68.17312        2.73836        5.73969
       519         1        2.00000       68.44373       11.60702        4.88680
       520         1        2.00000       68.44373       11.62827       10.05358
       521         1        2.00000       68.68264        6.52765        4.02592
       522         1        2.00000       68.68264        6.54891        9.19270
       523         1        2.00000       68.95214        1.46357        3.15514
       524         1        2.00000       68.95214        1.48482        8.32192
       525         1        2.00000       69.21814       10.35037        7.47404
       526         1        2.00000       69.21814       10.32912        2.30726
       527         1        2.00000       69.46309        5.25274        1.44183
       528         1        2.00000       69.46309        5.27399        6.60861
       529         1        2.00000       69.73688        0.20127        5.74468
       530         1        2.00000       69.73688        0.18002        0.57790
       531         1        2.00000       69.98683        9.06853        4.88970
       532         1        2.00000       69.98683        9.08978       10.05648
       533         1        2.00000       70.23996        3.99752        4.02106
       534         1        2.00000       70.23996        4.01877        9.18784
       535         1        2.00000       70.51192       12.89448        8.32987
       536         1        2.00000       70.51192       12.87323        3.16309
       537         1        2.00000       70.76354        7.79117        2.30564
       538         1        2.00000       70.76354        7.81242        7.47243
       539         1        2.00000       71.02510        2.71983        1.43821
       540         1        2.00000       71.02510        2.74108        6.60499
       541         1        2.00000       71.28872       11.61232        5.74886
       542         1        2.00000       71.28872       11.59107        0.58208
       543         1        2.00000       71.53994        6.53428        4.88779
       544         1        2.00000       71.53994        6.55553       10.05458
       545         1        2.00000       71.80427        1.46207        4.02279
       546         1        2.00000       71.80427        1.48333        9.18957
       547         1        2.00000       72.06440       10.35415        8.33384
       548         1        2.00000       72.06440       10.33290        3.16706
       549         1        2.00000       72.31880        5.25715        2.30340
       550         1        2.00000       72.31880        5.27840        7.47018
       551         1        2.00000       72.58393        0.20323        6.60828
       552         1        2.00000       72.58393        0.18198        1.44150
       553         1        2.00000       72.83944        9.07463        5.75041
       554         1        2.00000       72.83944        9.05338        0.58363
       555         1        2.00000       73.09718        4.00039        4.88587
       556         1        2.00000       73.09718        4.02164       10.05265
       557         1        2.00000       73.36072       12.87488        4.02640
       558         1        2.00000       73.36072       12.89613        9.19318
       559         1        2.00000       73.61648        7.79625        3.16681
       560         1        2.00000       73.61648        7.81750        8.33359
       561         1        2.00000       73.87708        2.72176        2.30302
       562         1        2.00000       73.87708        2.74301        7.46980
       563         1        2.00000       74.13775       11.61620        6.61105
       564         1        2.00000       74.13775       11.59495        1.44427
       565         1        2.00000       74.39406        6.51786        0.58301
       566         1        2.00000       74.39406        6.53911        5.74979
       567         1        2.00000       74.65562        1.46393        4.88725
       568         1        2.00000       74.65562        1.48518       10.05403
       569         1        2.00000       74.91463       10.33696        4.02847
       570         1        2.00000       74.91463       10.35821        9.19525
       571         1        2.00000       75.17229        5.26080        3.16621
       572         1        2.00000       75.17229        5.28205        8.33299
       573         1        2.00000       75.43376        0.18447        2.30501
       574         1        2.00000       75.43376        0.20573        7.47179
       575         1        2.00000       75.69142        9.07918        6.61210
       576         1        2.00000       75.69142        9.05793        1.44532
       577         1        2.00000       75.95043        4.00340        5.74967
       578         1        2.00000       75.95043        3.98215        0.58289
       579         1        2.00000       76.21119       12.87787        4.88933
       580         1        2.00000       76.21119       12.89912       10.05611
       581         1        2.00000       76.46893        7.80046        4.02881
       582         1        2.00000       76.46893        7.82171        9.19559
       583         1        2.00000       76.72889        2.72451        3.16676
       584         1        2.00000       76.72889        2.74576        8.33354
       585         1        2.00000       76.98854       11.59860        2.30669
       586         1        2.00000       76.98854       11.61985        7.47347
       587         1        2.00000       77.24668        6.54299        6.61232
       588         1        2.00000       77.24668        6.52174        1.44554
       589         1        2.00000       77.50696        1.46670        5.75083
       590         1        2.00000       77.50696        1.44545        0.58405
       591         1        2.00000       77.76589       10.34079        4.89060
       592         1        2.00000       77.76589       10.36205       10.05738
       593         1        2.00000       78.02466        5.26422        4.02919
       594         1        2.00000       78.02466        5.28547        9.19597
       595         1        2.00000       78.28479        0.18756        3.16815
       596         1        2.00000       78.28479        0.20881        8.33493
       597         1        2.00000       78.54332        9.06185        2.30755
       598         1        2.00000       78.54332        9.08310        7.47433
       599         1        2.00000       78.80265        4.00659        6.61296
       600         1        2.00000       78.80265        3.98534        1.44618
       601         1        2.00000       79.06245       12.88124        5.75212
       602         1        2.00000       79.06245       12.85999        0.58534
       603         1        2.00000       79.32091        7.80420        4.89127
       604         1        2.00000       79.32091        7.82546       10.05805
       605         2       -2.00000        0.13046        9.70320        4.03028
       606         2       -2.00000        0.13046        9.72445        9.19707
       607         2       -2.00000        0.38955        4.62641        3.16924
       608         2       -2.00000        0.38955        4.64766        8.33602
       609         2       -2.00000        0.64943       13.50120        2.30822
       610         2       -2.00000        0.64943       13.52245        7.47500
       611         2       -2.00000        0.90797        8.44553        6.61404
       612         2       -2.00000        0.90797        8.42427        1.44726
       613         2       -2.00000        1.16753        3.36865        5.75317
       614         2       -2.00000        1.16753        3.34740        0.58639
       615         2       -2.00000        1.42710       12.24352        4.89201
       616         2       -2.00000        1.42710       12.26477       10.05879
       617         2       -2.00000        1.68556        7.16652        4.03113
       618         2       -2.00000        1.68556        7.18777        9.19791
       619         2       -2.00000        1.94552        2.08965        3.17034
       620         2       -2.00000        1.94552        2.11090        8.33712
       621         2       -2.00000        2.20469       10.96465        2.30894
       622         2       -2.00000        2.20469       10.98590        7.47572
       623         2       -2.00000        2.46330        5.90867        6.61513
       624         2       -2.00000        2.46330        5.88742        1.44835
       625         2       -2.00000        2.72351        0.83199        5.75413
       626         2       -2.00000        2.72351        0.81074        0.58735
       627         2       -2.00000        2.98204        9.70697        4.89263
       628         2       -2.00000        2.98204        9.72822       10.05941
       629         2       -2.00000        3.24121        4.62951        4.03244
       630         2       -2.00000        3.24121        4.65076        9.19922
       631         2       -2.00000        3.50141       13.50472        3.17100
       632         2       -2.00000        3.50141       13.52598        8.33778
       633         2       -2.00000        3.75939        8.42795        2.30971
       634         2       -2.00000        3.75939        8.44920        7.47649
       635         2       -2.00000        4.01919        3.37167        6.61653
       636         2       -2.00000        4.01927        3.35042        1.44975
       637         2       -2.00000        4.27908       12.22605        0.58772
       638         2       -2.00000        4.27908       12.24730        5.75450
       639         2       -2.00000        4.53674        7.19115       10.06063
       640         2       -2.00000        4.53674        7.16990        4.89385
       641         2       -2.00000        4.79774        2.09270        4.03374
       642         2       -2.00000        4.79774        2.11395        9.20052
       643         2       -2.00000        5.05667       10.98992        8.33793
       644         2       -2.00000        5.05667       10.96867        3.17115
       645         2       -2.00000        5.31441        5.91175        7.47825
       646         2       -2.00000        5.31441        5.89050        2.31147
       647         2       -2.00000        5.57596        0.81408        1.45046
       648         2       -2.00000        5.57596        0.83533        6.61724
       649         2       -2.00000        5.83338        9.68977        0.58781
       650         2       -2.00000        5.83338        9.71102        5.75459
       651         2       -2.00000        6.09255        4.63211        4.89603
       652         2       -2.00000        6.09255        4.65336       10.06281
       653         2       -2.00000        6.35410       13.50852        4.03370
       654         2       -2.00000        6.35410       13.52977        9.20048
       655         2       -2.00000        6.60986        8.43184        3.17180
       656         2       -2.00000        6.60986        8.45309        8.33858
       657         2       -2.00000        6.87101        3.35291        2.31361
       658         2       -2.00000        6.87101        3.37416        7.48039
       659         2       -2.00000        7.13169       12.23042        1.44982
       660         2       -2.00000        7.13169       12.25169        6.61660
       661         2       -2.00000        7.38657        7.17301        5.75646
       662         2       -2.00000        7.38657        7.15176        0.58968
       663         2       -2.00000        7.65106        2.09522        4.89788
       664         2       -2.00000        7.65106        2.11647       10.06466
       665         2       -2.00000        7.90912       10.97369        4.03271
       666         2       -2.00000        7.90912       10.99494        9.19949
       667         2       -2.00000        8.16440        5.91424        8.34178
       668         2       -2.00000        8.16440        5.89299        3.17500
       669         2       -2.00000        8.42992        0.81738        2.31387
       670         2       -2.00000        8.42992        0.83863        7.48065
       671         2       -2.00000        8.68361        9.69466        1.44862
       672         2       -2.00000        8.68361        9.71591        6.61540
       673         2       -2.00000        8.94342        4.63313        5.76053
       674         2       -2.00000        8.94342        4.61188        0.59375
       675         2       -2.00000        9.20894       13.51300        4.89631
       676         2       -2.00000        9.20894       13.53425       10.06309
       677         2       -2.00000        9.45818        8.45785        9.19968
       678         2       -2.00000        9.45818        8.43660        4.03290
       679         2       -2.00000        9.72291        3.35424        3.17868
       680         2       -2.00000        9.72291        3.37549        8.34546
       681         2       -2.00000        9.98526       12.23648        2.31080
       682         2       -2.00000        9.98526       12.25773        7.47758
       683         2       -2.00000       10.23267        7.17513        6.61865
       684         2       -2.00000       10.23267        7.15388        1.45187
       685         2       -2.00000       10.50860        2.09555        5.76458
       686         2       -2.00000       10.50860        2.07430        0.59780
       687         2       -2.00000       10.76316       11.00262       10.05983
       688         2       -2.00000       10.76316       10.98137        4.89305
       689         2       -2.00000       11.01232        5.91609        9.20598
       690         2       -2.00000       11.01232        5.89484        4.03920
       691         2       -2.00000       11.28722        0.82129        3.17779
       692         2       -2.00000       11.28722        0.84255        8.34457
       693         2       -2.00000       11.52979        9.70119        2.30621
       694         2       -2.00000       11.52979        9.72244        7.47299
       695         2       -2.00000       11.79277        4.62902        6.62650
       696         2       -2.00000       11.79277        4.60777        1.45972
       697         2       -2.00000       12.07093       13.51867        5.75850
       698         2       -2.00000       12.07093       13.49741        0.59172
       699         2       -2.00000       12.30126        8.46493       10.05919
       700         2       -2.00000       12.30126        8.44368        4.89241
       701         2       -2.00000       12.57338        3.37458        9.21394
       702         2       -2.00000       12.57338        3.35333        4.04716
       703         2       -2.00000       12.83803       12.24877        3.16889
       704         2       -2.00000       12.83803       12.27002        8.33567
       705         2       -2.00000       13.06749        7.17453        7.47591
       706         2       -2.00000       13.06749        7.15328        2.30913
       707         2       -2.00000       13.38211        2.08623        6.64016
       708         2       -2.00000       13.38211        2.06498        1.47338
       709         2       -2.00000       13.62412       10.99053        5.75240
       710         2       -2.00000       13.62412       10.96928        0.58562
       711         2       -2.00000       13.85914        5.91922       10.07103
       712         2       -2.00000       13.85914        5.89797        4.90425
       713         2       -2.00000       14.15342        0.85766        9.20735
       714         2       -2.00000       14.15342        0.83641        4.04057
       715         2       -2.00000       14.35873        9.71192        3.15713
       716         2       -2.00000       14.35873        9.73317        8.32391
       717         2       -2.00000       14.62846        4.61030        7.49889
       718         2       -2.00000       14.62846        4.58905        2.33211
       719         2       -2.00000       14.95493       13.52805        6.61667
       720         2       -2.00000       14.95493       13.50680        1.44989
       721         2       -2.00000       15.15093        8.44257        5.73692
       722         2       -2.00000       15.15093        8.42132        0.57014
       723         2       -2.00000       15.42115        3.36528       10.10032
       724         2       -2.00000       15.42115        3.34403        4.93354
       725         2       -2.00000       15.67253       12.27653        4.02329
       726         2       -2.00000       15.67253       12.29778        9.19007
       727         2       -2.00000       15.85582        7.19765        8.31784
       728         2       -2.00000       15.85582        7.17640        3.15106
       729         2       -2.00000       16.33460        2.04936        7.52854
       730         2       -2.00000       16.33460        2.02811        2.36176
       731         2       -2.00000       16.49350       10.97085        6.62625
       732         2       -2.00000       16.49350       10.94960        1.45947
       733         2       -2.00000       16.72963        5.85808        5.74839
       734         2       -2.00000       16.72963        5.83683        0.58161
       735         2       -2.00000       17.05593        0.90342       10.00820
       736         2       -2.00000       17.05593        0.88217        4.84142
       737         2       -2.00000       17.18202        9.76300        3.95972
       738         2       -2.00000       17.18202        9.78425        9.12650
       739         2       -2.00000       17.38669        4.60777        8.35331
       740         2       -2.00000       17.38669        4.58652        3.18653
       741         2       -2.00000       17.86967       13.48339        7.48618
       742         2       -2.00000       17.86967       13.46214        2.31940
       743         2       -2.00000       18.03056        8.40261        6.56572
       744         2       -2.00000       18.03056        8.38136        1.39894
       745         2       -2.00000       18.34821        3.18743        5.81795
       746         2       -2.00000       18.34821        3.16618        0.65117
       747         2       -2.00000       18.41010       12.31693       10.05036
       748         2       -2.00000       18.41010       12.29568        4.88358
       749         2       -2.00000       18.56074        7.24783        9.09401
       750         2       -2.00000       18.56074        7.22658        3.92723
       751         2       -2.00000       19.58407       10.78055        7.18146
       752         2       -2.00000       19.58407       10.75930        2.01468
       753         2       -2.00000       19.68966        5.83492        6.28539
       754         2       -2.00000       19.68966        5.81367        1.11861
       755         2       -2.00000       19.90608        0.68599        5.70066
       756         2       -2.00000       19.90608        0.66474        0.53388
       757         2       -2.00000       19.96877        9.48629        9.88288
       758         2       -2.00000       19.96877        9.46504        4.71610
       759         2       -2.00000       20.00699        4.28564        9.08468
       760         2       -2.00000       20.00699        4.26439        3.91790
       761         2       -2.00000       20.08628        1.36082        3.31519
       762         2       -2.00000       20.08628        1.38207        8.48197
       763         2       -2.00000       21.45911        3.28881        6.08453
       764         2       -2.00000       21.45911        3.26756        0.91775
       765         2       -2.00000       21.46348        7.20258        9.55995
       766         2       -2.00000       21.46348        7.18133        4.39317
       767         2       -2.00000       21.49526       12.28645        5.34304
       768         2       -2.00000       21.49526       12.26520        0.17626
       769         2       -2.00000       21.93987        8.55026        7.02780
       770         2       -2.00000       21.93987        8.52901        1.86102
       771         2       -2.00000       22.24298       13.55917        7.98780
       772         2       -2.00000       22.24298       13.53792        2.82102
       773         2       -2.00000       22.70840        4.71653        8.83886
       774         2       -2.00000       22.70840        4.69527        3.67208
       775         2       -2.00000       22.77904        9.82949        4.44302
       776         2       -2.00000       22.77904        9.85074        9.60980
       777         2       -2.00000       22.87191        0.95427        5.33323
       778         2       -2.00000       22.87191        0.93302        0.16645
       779         2       -2.00000       23.23644        5.93081        6.28435
       780         2       -2.00000       23.23644        5.90956        1.11757
       781         2       -2.00000       23.49704       11.05987        7.16771
       782         2       -2.00000       23.49704       11.03862        2.00093
       783         2       -2.00000       23.68867        2.18499        8.01372
       784         2       -2.00000       23.68867        2.16374        2.84694
       785         2       -2.00000       24.10237        7.30825        8.80041
       786         2       -2.00000       24.10237        7.28700        3.63363
       787         2       -2.00000       24.29782       12.37586        9.71566
       788         2       -2.00000       24.29782       12.35461        4.54887
       789         2       -2.00000       24.54873        3.42352        5.44869
       790         2       -2.00000       24.54873        3.40227        0.28191
       791         2       -2.00000       24.83038        8.51507        6.24755
       792         2       -2.00000       24.83038        8.49382        1.08077
       793         2       -2.00000       25.05054       13.61221        7.12281
       794         2       -2.00000       25.05054       13.59096        1.95603
       795         2       -2.00000       25.40172        4.72155        8.00421
       796         2       -2.00000       25.40172        4.70030        2.83743
       797         2       -2.00000       25.62235        9.82937        8.83231
       798         2       -2.00000       25.62235        9.80812        3.66553
       799         2       -2.00000       25.81558        0.95013        9.70807
       800         2       -2.00000       25.81558        0.92887        4.54129
       801         2       -2.00000       26.12107        5.99087        5.41275
       802         2       -2.00000       26.12107        5.96962        0.24597
       803         2       -2.00000       26.35704       11.06784        6.26609
       804         2       -2.00000       26.35704       11.04659        1.09930
       805         2       -2.00000       26.61255        2.17749        7.14611
       806         2       -2.00000       26.61255        2.15624        1.97933
       807         2       -2.00000       26.91947        7.27309        7.98703
       808         2       -2.00000       26.91947        7.25184        2.82025
       809         2       -2.00000       27.14488       12.36219        8.84435
       810         2       -2.00000       27.14488       12.34094        3.67757
       811         2       -2.00000       27.41350        3.46601        9.72522
       812         2       -2.00000       27.41350        3.44476        4.55844
       813         2       -2.00000       27.68268        8.53240        5.40229
       814         2       -2.00000       27.68268        8.51115        0.23551
       815         2       -2.00000       27.91388       13.60623        6.26495
       816         2       -2.00000       27.91388       13.58498        1.09817
       817         2       -2.00000       28.20372        4.72264        7.13281
       818         2       -2.00000       28.20372        4.70139        1.96603
       819         2       -2.00000       28.45566        9.81499        7.98152
       820         2       -2.00000       28.45566        9.79374        2.81474
       821         2       -2.00000       28.69664        0.93414        8.85327
       822         2       -2.00000       28.69664        0.91289        3.68649
       823         2       -2.00000       28.97622        6.00746        9.71496
       824         2       -2.00000       28.97622        5.98621        4.54818
       825         2       -2.00000       29.22062       11.07093        5.40226
       826         2       -2.00000       29.22062       11.04968        0.23548
       827         2       -2.00000       29.47931        2.18547        6.27389
       828         2       -2.00000       29.47931        2.16422        1.10711
       829         2       -2.00000       29.75421        7.26783        7.12709
       830         2       -2.00000       29.75421        7.24658        1.96031
       831         2       -2.00000       29.99932       12.34937        7.98548
       832         2       -2.00000       29.99932       12.32812        2.81870
       833         2       -2.00000       30.26500        3.46654        8.85493
       834         2       -2.00000       30.26500        3.44529        3.68815
       835         2       -2.00000       30.52790        8.54918        9.70859
       836         2       -2.00000       30.52790        8.52792        4.54181
       837         2       -2.00000       30.77635       13.60322        5.40493
       838         2       -2.00000       30.77635       13.58197        0.23815
       839         2       -2.00000       31.04656        4.72416        6.26926
       840         2       -2.00000       31.04656        4.70291        1.10248
       841         2       -2.00000       31.30223        9.80768        7.12366
       842         2       -2.00000       31.30223        9.78643        1.95688
       843         2       -2.00000       31.55600        0.92957        7.98967
       844         2       -2.00000       31.55600        0.90832        2.82289
       845         2       -2.00000       31.82343        6.00569        8.85025
       846         2       -2.00000       31.82343        5.98444        3.68347
       847         2       -2.00000       32.07617       11.08614        9.70798
       848         2       -2.00000       32.07617       11.06489        4.54120
       849         2       -2.00000       32.33581        2.18574        5.40716
       850         2       -2.00000       32.33581        2.16449        0.24038
       851         2       -2.00000       32.60023        7.26457        6.26496
       852         2       -2.00000       32.60023        7.24332        1.09818
       853         2       -2.00000       32.85407       12.34296        7.12509
       854         2       -2.00000       32.85407       12.32171        1.95831
       855         2       -2.00000       33.11650        3.46499        7.98960
       856         2       -2.00000       33.11650        3.44374        2.82282
       857         2       -2.00000       33.37654        8.54459        8.84705
       858         2       -2.00000       33.37654        8.52333        3.68027
       859         2       -2.00000       33.63190       13.62069        9.70931
       860         2       -2.00000       33.63190       13.59944        4.54253
       861         2       -2.00000       33.89520        4.72316        5.40481
       862         2       -2.00000       33.89520        4.70191        0.23803
       863         2       -2.00000       34.15278        9.80248        6.26296
       864         2       -2.00000       34.15278        9.78123        1.09618
       865         2       -2.00000       34.41044        0.92627        7.12623
       866         2       -2.00000       34.41044        0.90502        1.95945
       867         2       -2.00000       34.67279        6.00298        7.98686
       868         2       -2.00000       34.67279        5.98173        2.82008
       869         2       -2.00000       34.92942       11.08120        8.84649
       870         2       -2.00000       34.92942       11.05995        3.67971
       871         2       -2.00000       35.18914        2.20479        9.70960
       872         2       -2.00000       35.18914        2.18354        4.54282
       873         2       -2.00000       35.44998        7.26125        5.40239
       874         2       -2.00000       35.44998        7.24000        0.23561
       875         2       -2.00000       35.70708       12.31725        1.09637
       876         2       -2.00000       35.70708       12.33850        6.26315
       877         2       -2.00000       35.96784        3.46265        7.12548
       878         2       -2.00000       35.96784        3.44140        1.95870
       879         2       -2.00000       36.22709        8.54055        7.98500
       880         2       -2.00000       36.22709        8.51930        2.81822
       881         2       -2.00000       36.48499       13.61703        8.84659
       882         2       -2.00000       36.48499       13.59578        3.67981
       883         2       -2.00000       36.74591        4.74184        9.70802
       884         2       -2.00000       36.74591        4.72059        4.54124
       885         2       -2.00000       37.00428        9.77705        0.23438
       886         2       -2.00000       37.00428        9.79830        5.40116
       887         2       -2.00000       37.26314        0.90176        1.09624
       888         2       -2.00000       37.26314        0.92301        6.26302
       889         2       -2.00000       37.52358        5.99986        7.12380
       890         2       -2.00000       37.52358        5.97861        1.95702
       891         2       -2.00000       37.78163       11.07714        7.98433
       892         2       -2.00000       37.78163       11.05589        2.81755
       893         2       -2.00000       38.04128        2.20189        8.84602
       894         2       -2.00000       38.04128        2.18064        3.67924
       895         2       -2.00000       38.30101        7.27901        9.70653
       896         2       -2.00000       38.30101        7.25776        4.53975
       897         2       -2.00000       38.55938       12.31346        0.23390
       898         2       -2.00000       38.55938       12.33471        5.40068
       899         2       -2.00000       38.81934        3.43843        1.09526
       900         2       -2.00000       38.81934        3.45968        6.26204
       901         2       -2.00000       39.07851        8.53678        7.12263
       902         2       -2.00000       39.07851        8.51553        1.95585
       903         2       -2.00000       39.33721       13.61358        7.98374
       904         2       -2.00000       39.33721       13.59233        2.81696
       905         2       -2.00000       39.59725        4.73873        8.84484
       906         2       -2.00000       39.59725        4.71748        3.67806
       907         2       -2.00000       39.85602        9.81572        9.70563
       908         2       -2.00000       39.85602        9.79447        4.53885
       909         2       -2.00000       40.11511        0.89853        0.23311
       910         2       -2.00000       40.11511        0.91978        5.39990
       911         2       -2.00000       40.37500        5.97524        1.09414
       912         2       -2.00000       40.37500        5.99649        6.26092
       913         2       -2.00000       40.63353       11.07341        7.12188
       914         2       -2.00000       40.63353       11.05216        1.95510
       915         2       -2.00000       40.89310        2.19879        7.98275
       916         2       -2.00000       40.89310        2.17754        2.81597
       917         2       -2.00000       41.15267        7.27542        8.84391
       918         2       -2.00000       41.15267        7.25417        3.67713
       919         2       -2.00000       41.41112       12.35242        9.70478
       920         2       -2.00000       41.41112       12.33117        4.53800
       921         2       -2.00000       41.67108        3.43528        0.23202
       922         2       -2.00000       41.67108        3.45653        5.39880
       923         2       -2.00000       41.93025        8.51179        1.09341
       924         2       -2.00000       41.93025        8.53304        6.26020
       925         2       -2.00000       42.18887       13.61025        7.12078
       926         2       -2.00000       42.18887       13.58900        1.95400
       927         2       -2.00000       42.44907        4.73543        7.98179
       928         2       -2.00000       42.44907        4.71418        2.81501
       929         2       -2.00000       42.70760        9.81195        8.84329
       930         2       -2.00000       42.70760        9.79070        3.67651
       931         2       -2.00000       42.96677        0.93793        9.70346
       932         2       -2.00000       42.96677        0.91668        4.53668
       933         2       -2.00000       43.22698        5.97171        0.23136
       934         2       -2.00000       43.22698        5.99296        5.39814
       935         2       -2.00000       43.48495       11.04848        1.09265
       936         2       -2.00000       43.48495       11.06973        6.25943
       937         2       -2.00000       43.74476        2.17452        1.95261
       938         2       -2.00000       43.74476        2.19577        7.11939
       939         2       -2.00000       44.00464        7.25038        2.81463
       940         2       -2.00000       44.00464        7.27163        7.98141
       941         2       -2.00000       44.26230       12.32778        3.67529
       942         2       -2.00000       44.26230       12.34903        8.84207
       943         2       -2.00000       44.52330        3.45349        4.53540
       944         2       -2.00000       44.52330        3.47474        9.70218
       945         2       -2.00000       44.78223        8.52900        5.39798
       946         2       -2.00000       44.78223        8.50775        0.23120
       947         2       -2.00000       45.03997       13.58594        1.09088
       948         2       -2.00000       45.03997       13.60719        6.25766
       949         2       -2.00000       45.30152        4.71086        1.95189
       950         2       -2.00000       45.30152        4.73211        7.11867
       951         2       -2.00000       45.55895        9.78665        2.81453
       952         2       -2.00000       45.55895        9.80791        7.98131
       953         2       -2.00000       45.81811        0.91406        3.67311
       954         2       -2.00000       45.81811        0.93531        8.83989
       955         2       -2.00000       46.07967        5.98916        4.53544
       956         2       -2.00000       46.07967        6.01041        9.70222
       957         2       -2.00000       46.33542       11.06585        5.39733
       958         2       -2.00000       46.33542       11.04459        0.23055
       959         2       -2.00000       46.59658        2.17203        1.08874
       960         2       -2.00000       46.59658        2.19328        6.25552
       961         2       -2.00000       46.85726        7.24600        1.95254
       962         2       -2.00000       46.85726        7.26725        7.11932
       963         2       -2.00000       47.11214       12.32466        2.81267
       964         2       -2.00000       47.11214       12.34591        7.97945
       965         2       -2.00000       47.37663        3.45095        3.67126
       966         2       -2.00000       47.37663        3.47220        8.83804
       967         2       -2.00000       47.63469        8.52400        4.53642
       968         2       -2.00000       47.63469        8.54525        9.70320
       969         2       -2.00000       47.88996       13.60470        5.39414
       970         2       -2.00000       47.88996       13.58345        0.22736
       971         2       -2.00000       48.15549        4.70754        1.08849
       972         2       -2.00000       48.15549        4.72879        6.25527
       973         2       -2.00000       48.40918        9.78177        1.95374
       974         2       -2.00000       48.40918        9.80303        7.12052
       975         2       -2.00000       48.66898        0.91306        2.80861
       976         2       -2.00000       48.66898        0.93431        7.97539
       977         2       -2.00000       48.93451        5.98467        3.67283
       978         2       -2.00000       48.93451        6.00593        8.83961
       979         2       -2.00000       49.18374       11.06109        4.53624
       980         2       -2.00000       49.18374       11.08234        9.70302
       981         2       -2.00000       49.44848        2.19195        5.39046
       982         2       -2.00000       49.44848        2.17070        0.22368
       983         2       -2.00000       49.71082        7.23996        1.09155
       984         2       -2.00000       49.71082        7.26121        6.25833
       985         2       -2.00000       49.95823       12.32255        1.95049
       986         2       -2.00000       49.95823       12.34380        7.11727
       987         2       -2.00000       50.23417        3.45064        2.80456
       988         2       -2.00000       50.23417        3.47189        7.97134
       989         2       -2.00000       50.48873        8.51630        3.67608
       990         2       -2.00000       50.48873        8.53755        8.84286
       991         2       -2.00000       50.73789       13.62408        9.69671
       992         2       -2.00000       50.73789       13.60283        4.52993
       993         2       -2.00000       51.01279        4.72488        5.39135
       994         2       -2.00000       51.01279        4.70363        0.22457
       995         2       -2.00000       51.25535        9.77523        1.09614
       996         2       -2.00000       51.25535        9.79648        6.26292
       997         2       -2.00000       51.51834        0.91717        1.94264
       998         2       -2.00000       51.51834        0.93842        7.10942
       999         2       -2.00000       51.79649        5.97902        2.81064
      1000         2       -2.00000       51.79649        6.00027        7.97742
      1001         2       -2.00000       52.02682       11.05401        3.67672
      1002         2       -2.00000       52.02682       11.07526        8.84350
      1003         2       -2.00000       52.29894        2.19284        4.52198
      1004         2       -2.00000       52.29894        2.21409        9.68876
      1005         2       -2.00000       52.56360        7.24891        5.40025
      1006         2       -2.00000       52.56360        7.22766        0.23347
      1007         2       -2.00000       52.79305       12.32316        1.09323
      1008         2       -2.00000       52.79305       12.34441        6.26001
      1009         2       -2.00000       53.10768        3.45994        1.92898
      1010         2       -2.00000       53.10768        3.48119        7.09576
      1011         2       -2.00000       53.34968        8.50716        2.81672
      1012         2       -2.00000       53.34968        8.52841        7.98350
      1013         2       -2.00000       53.58470       13.59972        3.66489
      1014         2       -2.00000       53.58470       13.62097        8.83167
      1015         2       -2.00000       53.87899        4.70978        4.52857
      1016         2       -2.00000       53.87899        4.73103        9.69535
      1017         2       -2.00000       54.08429        9.78577        5.41201
      1018         2       -2.00000       54.08429        9.76452        0.24523
      1019         2       -2.00000       54.35403        0.93589        1.07025
      1020         2       -2.00000       54.35403        0.95714        6.23703
      1021         2       -2.00000       54.68049        5.96963        1.95246
      1022         2       -2.00000       54.68049        5.99088        7.11924
      1023         2       -2.00000       54.87650       11.05510        2.83221
      1024         2       -2.00000       54.87650       11.07635        7.99899
      1025         2       -2.00000       55.14671        2.20214        3.63559
      1026         2       -2.00000       55.14671        2.22340        8.80237
      1027         2       -2.00000       55.39809        7.22116        4.54585
      1028         2       -2.00000       55.39809        7.24241        9.71263
      1029         2       -2.00000       55.58139       12.32127        5.41807
      1030         2       -2.00000       55.58139       12.30002        0.25129
      1031         2       -2.00000       56.06016        3.49682        1.04060
      1032         2       -2.00000       56.06016        3.51807        6.20738
      1033         2       -2.00000       56.21906        8.52682        1.94289
      1034         2       -2.00000       56.21906        8.54807        7.10967
      1035         2       -2.00000       56.45519       13.63961        2.82074
      1036         2       -2.00000       56.45519       13.66086        7.98752
      1037         2       -2.00000       56.78150        4.66401        3.72772
      1038         2       -2.00000       56.78150        4.68527        8.89450
      1039         2       -2.00000       56.90759        9.73469        4.60942
      1040         2       -2.00000       56.90759        9.75594        9.77620
      1041         2       -2.00000       57.11225        0.95967        5.38261
      1042         2       -2.00000       57.11225        0.93841        0.21583
      1043         2       -2.00000       57.59524        6.01430        1.08296
      1044         2       -2.00000       57.59524        6.03555        6.24974
      1045         2       -2.00000       57.75612       11.09508        2.00342
      1046         2       -2.00000       57.75612       11.11633        7.17020
      1047         2       -2.00000       58.07377        2.35875        2.75119
      1048         2       -2.00000       58.07377        2.38000        7.91797
      1049         2       -2.00000       58.13566        7.20200        3.68556
      1050         2       -2.00000       58.13566        7.22325        8.85234
      1051         2       -2.00000       58.28630       12.27111        4.64191
      1052         2       -2.00000       58.28630       12.29236        9.80869
      1053         2       -2.00000       59.30963        8.71714        1.38767
      1054         2       -2.00000       59.30963        8.73839        6.55445
      1055         2       -2.00000       59.41522       13.66277        2.28375
      1056         2       -2.00000       59.41522       13.68402        7.45053
      1057         2       -2.00000       59.63165        4.86018        2.86847
      1058         2       -2.00000       59.63165        4.88143        8.03525
      1059         2       -2.00000       59.69433       10.03265        3.85303
      1060         2       -2.00000       59.69433       10.05390        9.01981
      1061         2       -2.00000       59.73255        1.28180        4.65124
      1062         2       -2.00000       59.73255        1.30305        9.81802
      1063         2       -2.00000       59.81184        4.18537        5.25394
      1064         2       -2.00000       59.81184        4.16411        0.08716
      1065         2       -2.00000       61.18468        2.25737        2.48460
      1066         2       -2.00000       61.18468        2.27862        7.65138
      1067         2       -2.00000       61.18905       12.31635        4.17597
      1068         2       -2.00000       61.18905       12.33760        9.34275
      1069         2       -2.00000       61.22083        7.21124        3.22610
      1070         2       -2.00000       61.22083        7.23249        8.39288
      1071         2       -2.00000       61.66544       10.94743        1.54133
      1072         2       -2.00000       61.66544       10.96868        6.70811
      1073         2       -2.00000       61.96854        5.95975        5.74812
      1074         2       -2.00000       61.96854        5.93850        0.58134
      1075         2       -2.00000       62.43397        0.85091        4.89705
      1076         2       -2.00000       62.43397        0.87216       10.06383
      1077         2       -2.00000       62.50460        9.66820        4.12612
      1078         2       -2.00000       62.50460        9.68945        9.29290
      1079         2       -2.00000       62.59748        4.59191        3.23590
      1080         2       -2.00000       62.59748        4.61316        8.40268
      1081         2       -2.00000       62.96200       13.56688        2.28478
      1082         2       -2.00000       62.96200       13.58813        7.45156
      1083         2       -2.00000       63.22260        8.43780        1.40143
      1084         2       -2.00000       63.22260        8.45905        6.56821
      1085         2       -2.00000       63.41424        3.38244        5.72220
      1086         2       -2.00000       63.41424        3.36119        0.55542
      1087         2       -2.00000       63.82794       12.21068        4.93549
      1088         2       -2.00000       63.82794       12.23193       10.10227
      1089         2       -2.00000       64.02339        7.14307        4.02026
      1090         2       -2.00000       64.02339        7.16433        9.18704
      1091         2       -2.00000       64.27429        2.12265        3.12045
      1092         2       -2.00000       64.27429        2.14390        8.28723
      1093         2       -2.00000       64.55595       10.98260        2.32158
      1094         2       -2.00000       64.55595       11.00385        7.48836
      1095         2       -2.00000       64.77611        5.88547        1.44633
      1096         2       -2.00000       64.77611        5.90673        6.61311
      1097         2       -2.00000       65.12728        0.84589        5.73171
      1098         2       -2.00000       65.12728        0.82464        0.56493
      1099         2       -2.00000       65.34792        9.68955        4.90361
      1100         2       -2.00000       65.34792        9.71080       10.07039
      1101         2       -2.00000       65.54114        4.61731        4.02784
      1102         2       -2.00000       65.54114        4.63856        9.19462
      1103         2       -2.00000       65.84663       13.50682        3.15639
      1104         2       -2.00000       65.84663       13.52807        8.32317
      1105         2       -2.00000       66.08260        8.42983        2.30305
      1106         2       -2.00000       66.08260        8.45108        7.46983
      1107         2       -2.00000       66.33812        3.36868        1.42302
      1108         2       -2.00000       66.33812        3.38993        6.58980
      1109         2       -2.00000       66.64504       12.24583        5.74889
      1110         2       -2.00000       66.64504       12.22458        0.58211
      1111         2       -2.00000       66.87044        7.15673        4.89157
      1112         2       -2.00000       66.87044        7.17798       10.05835
      1113         2       -2.00000       67.13906        2.10142        4.01069
      1114         2       -2.00000       67.13906        2.12267        9.17747
      1115         2       -2.00000       67.40824       10.96528        3.16684
      1116         2       -2.00000       67.40824       10.98653        8.33362
      1117         2       -2.00000       67.63945        5.89144        2.30419
      1118         2       -2.00000       67.63945        5.91270        7.47097
      1119         2       -2.00000       67.92928        0.84479        6.60310
      1120         2       -2.00000       67.92928        0.82354        1.43632
      1121         2       -2.00000       68.18122        9.70395        5.75440
      1122         2       -2.00000       68.18122        9.68269        0.58762
      1123         2       -2.00000       68.42220        4.63329        4.88264
      1124         2       -2.00000       68.42220        4.65454       10.04942
      1125         2       -2.00000       68.70179       13.51148        4.02095
      1126         2       -2.00000       68.70179       13.53273        9.18773
      1127         2       -2.00000       68.94618        8.42676        3.16687
      1128         2       -2.00000       68.94618        8.44801        8.33365
      1129         2       -2.00000       69.20487        3.36072        2.29525
      1130         2       -2.00000       69.20487        3.38197        7.46203
      1131         2       -2.00000       69.47977       12.25111        6.60883
      1132         2       -2.00000       69.47977       12.22986        1.44205
      1133         2       -2.00000       69.72488        7.16956        5.75044
      1134         2       -2.00000       69.72488        7.14830        0.58366
      1135         2       -2.00000       69.99056        2.10089        4.88099
      1136         2       -2.00000       69.99056        2.12214       10.04777
      1137         2       -2.00000       70.25347       10.96976        4.02733
      1138         2       -2.00000       70.25347       10.99101        9.19411
      1139         2       -2.00000       70.50191        5.89447        3.16421
      1140         2       -2.00000       70.50191        5.91572        8.33099
      1141         2       -2.00000       70.77213        0.84327        7.46666
      1142         2       -2.00000       70.77213        0.82202        2.29988
      1143         2       -2.00000       71.02780        9.71125        6.61226
      1144         2       -2.00000       71.02780        9.69000        1.44548
      1145         2       -2.00000       71.28157        4.63787        5.74625
      1146         2       -2.00000       71.28157        4.61662        0.57946
      1147         2       -2.00000       71.54900       13.51323        4.88567
      1148         2       -2.00000       71.54900       13.53449       10.05245
      1149         2       -2.00000       71.80173        8.43280        4.02794
      1150         2       -2.00000       71.80173        8.45405        9.19472
      1151         2       -2.00000       72.06138        3.36043        3.16198
      1152         2       -2.00000       72.06138        3.38168        8.32876
      1153         2       -2.00000       72.32579       12.25436        7.47096
      1154         2       -2.00000       72.32579       12.23311        2.30418
      1155         2       -2.00000       72.57964        7.15473        1.44404
      1156         2       -2.00000       72.57964        7.17598        6.61082
      1157         2       -2.00000       72.84207        2.10244        5.74632
      1158         2       -2.00000       72.84207        2.08119        0.57954
      1159         2       -2.00000       73.10211       10.97435        4.88887
      1160         2       -2.00000       73.10211       10.99560       10.05565
      1161         2       -2.00000       73.35746        5.89825        4.02661
      1162         2       -2.00000       73.35746        5.91950        9.19339
      1163         2       -2.00000       73.62077        0.84428        8.33110
      1164         2       -2.00000       73.62077        0.82303        3.16432
      1165         2       -2.00000       73.87835        9.71644        7.47295
      1166         2       -2.00000       73.87835        9.69519        2.30617
      1167         2       -2.00000       74.13601        4.61992        1.44291
      1168         2       -2.00000       74.13601        4.64117        6.60969
      1169         2       -2.00000       74.39835       13.49470        0.58228
      1170         2       -2.00000       74.39835       13.51595        5.74906
      1171         2       -2.00000       74.65498        8.43773        4.88943
      1172         2       -2.00000       74.65498        8.45899       10.05621
      1173         2       -2.00000       74.91471        3.36263        4.02632
      1174         2       -2.00000       74.91471        3.38388        9.19310
      1175         2       -2.00000       75.17554       12.25769        8.33353
      1176         2       -2.00000       75.17554       12.23644        3.16675
      1177         2       -2.00000       75.43265        7.15918        2.30599
      1178         2       -2.00000       75.43265        7.18043        7.47277
      1179         2       -2.00000       75.69341        2.10479        6.61044
      1180         2       -2.00000       75.69341        2.08354        1.44366
      1181         2       -2.00000       75.95266       10.97839        5.75092
      1182         2       -2.00000       75.95266       10.95714        0.58414
      1183         2       -2.00000       76.21055        5.90190        4.88932
      1184         2       -2.00000       76.21055        5.92315       10.05610
      1185         2       -2.00000       76.47147        0.82560        4.02790
      1186         2       -2.00000       76.47147        0.84685        9.19468
      1187         2       -2.00000       76.72985        9.69939        3.16798
      1188         2       -2.00000       76.72985        9.72064        8.33476
      1189         2       -2.00000       76.98870        4.62316        2.30611
      1190         2       -2.00000       76.98870        4.64441        7.47289
      1191         2       -2.00000       77.24914       13.51908        6.61211
      1192         2       -2.00000       77.24914       13.49783        1.44533
      1193         2       -2.00000       77.50720        8.44180        5.75159
      1194         2       -2.00000       77.50720        8.42055        0.58481
      1195         2       -2.00000       77.76684        3.36553        4.88989
      1196         2       -2.00000       77.76684        3.38678       10.05667
      1197         2       -2.00000       78.02657       12.23993        4.02939
      1198         2       -2.00000       78.02657       12.26118        9.19617
      1199         2       -2.00000       78.28494        7.16298        3.16846
      1200         2       -2.00000       78.28494        7.18423        8.33524
      1201         2       -2.00000       78.54491        2.08650        2.30709
      1202         2       -2.00000       78.54491        2.10776        7.47387
      1203         2       -2.00000       78.80408       10.98214        6.61328
      1204         2       -2.00000       78.80408       10.96089        1.44650
      1205         2       -2.00000       79.06277        5.90536        5.75218
      1206         2       -2.00000       79.06277        5.88411        0.58540
      1207         2       -2.00000       79.32281        0.82870        4.89108
      1208         2       -2.00000       79.32281        0.84996       10.05786
