# Supplementary material for: Quantitative prediction of grain boundary thermal conductivities from local atomic environments
Source: Nat Commun. 2020 Apr 15;11:1854. doi: 10.1038/s41467-020-15619-9 (PMC7160158; doi:10.1038/s41467-020-15619-9)
Supplement: Supplementary file 4 — Supplementary Data 1 [file 41467_2020_15619_MOESM4_ESM.zip › MgO_GBs/sym_tilt/standard_pressure/112/s75_5-71.lmp]

LAMMPS data file

      1296          atoms
         0          bonds
         0         angles
         0      dihedrals
         0      impropers
         2     atom types
         0     bond types
         0    angle types
         0 dihedral types
         0 improper types

      0.0000000     79.4685080 xlo xhi
      0.0000000     14.9204390 ylo yhi
      0.0000000     10.3114456 zlo zhi
      0.0000000      0.0000000     -0.0571478 xy xz yz

Masses

1                24.30500 # Mg
2                15.99940 # O

Atoms

         1         1        2.00000        0.24699       13.13267        0.40602
         2         1        2.00000        0.24715        5.65796        2.98379
         3         1        2.00000        0.24675       13.10376        5.56161
         4         1        2.00000        0.24667        5.62948        8.13957
         5         1        2.00000        0.73389       10.73627        2.12450
         6         1        2.00000        0.73373        3.23329        9.85818
         7         1        2.00000        0.73381       10.70763        7.28023
         8         1        2.00000        0.73397        3.26163        4.70228
         9         1        2.00000        1.21960        8.31136        8.99882
        10         1        2.00000        1.22008        0.89394        1.26518
        11         1        2.00000        1.22008        8.33955        3.84290
        12         1        2.00000        1.21952        0.86509        6.42080
        13         1        2.00000        1.70547        5.97189        0.40589
        14         1        2.00000        1.70555       13.41754        2.98357
        15         1        2.00000        1.70563        5.94296        5.56138
        16         1        2.00000        1.70547       13.38912        8.13941
        17         1        2.00000        2.19341        3.57561        2.12438
        18         1        2.00000        2.19293       10.99325        9.85810
        19         1        2.00000        2.19230        3.54690        7.28004
        20         1        2.00000        2.19277       11.02111        4.70207
        21         1        2.00000        2.67857        1.15057        8.99861
        22         1        2.00000        2.67888        8.65369        1.26504
        23         1        2.00000        2.67888        1.17886        3.84270
        24         1        2.00000        2.67864        8.62478        6.42059
        25         1        2.00000        3.16444       13.73169        0.40571
        26         1        2.00000        3.16483        6.25666        2.98336
        27         1        2.00000        3.16356       13.70229        5.56120
        28         1        2.00000        3.16324        6.22837        8.13928
        29         1        2.00000        3.65237       11.33534        2.12416
        30         1        2.00000        3.65158        3.83242        9.85799
        31         1        2.00000        3.65174       11.30666        7.27999
        32         1        2.00000        3.65245        3.86061        4.70183
        33         1        2.00000        4.13681        1.46392        6.42040
        34         1        2.00000        4.13705        8.91075        8.99865
        35         1        2.00000        4.13832        8.93817        3.84238
        36         1        2.00000        4.13840        1.49309        1.26484
        37         1        2.00000        4.62205        6.57074        0.40565
        38         1        2.00000        4.62244       14.01605        2.98303
        39         1        2.00000        4.62189       13.98786        8.13910
        40         1        2.00000        4.62237        6.54140        5.56078
        41         1        2.00000        5.10975        4.14608        7.27977
        42         1        2.00000        5.11205       11.59311        9.85818
        43         1        2.00000        5.11102       11.61963        4.70161
        44         1        2.00000        5.11324        4.17484        2.12420
        45         1        2.00000        5.59713        9.25300        1.26479
        46         1        2.00000        5.59625        1.74983        8.99832
        47         1        2.00000        5.59721        1.77772        3.84213
        48         1        2.00000        5.59657        9.22363        6.42009
        49         1        2.00000        6.07815       14.30001        5.56060
        50         1        2.00000        6.07759        6.82719        8.13906
        51         1        2.00000        6.08133       14.33069        0.40538
        52         1        2.00000        6.08212        6.85463        2.98269
        53         1        2.00000        6.56998        4.43203        9.85820
        54         1        2.00000        6.57046       11.90591        7.28007
        55         1        2.00000        6.57260       11.93480        2.12382
        56         1        2.00000        6.57292        4.45976        4.70126
        57         1        2.00000        7.05339        2.06282        6.41994
        58         1        2.00000        7.05458        9.51122        8.99892
        59         1        2.00000        7.05752        9.53621        3.84158
        60         1        2.00000        7.05839        2.09266        1.26456
        61         1        2.00000        7.53536       14.58603        8.13867
        62         1        2.00000        7.53568        7.16922        0.40536
        63         1        2.00000        7.53711       14.61352        2.98189
        64         1        2.00000        7.53711        7.13867        5.55960
        65         1        2.00000        8.02696        4.74607        7.27993
        66         1        2.00000        8.02997       12.21749        4.70115
        67         1        2.00000        8.03482       12.19474        9.85918
        68         1        2.00000        8.03768        4.77439        2.12444
        69         1        2.00000        8.51441        2.34993        8.99814
        70         1        2.00000        8.51537        9.82239        6.41956
        71         1        2.00000        8.51672        9.85325        1.26475
        72         1        2.00000        8.51728        2.37657        3.84132
        73         1        2.00000        8.98614       -0.02487        5.55918
        74         1        2.00000        8.98550        7.42583        8.13887
        75         1        2.00000        8.99647        0.00892        0.40460
        76         1        2.00000        8.99766        7.45031        2.98095
        77         1        2.00000        9.49005        5.03263        9.86004
        78         1        2.00000        9.49164       12.50581        7.28161
        79         1        2.00000        9.49800       12.53517        2.12358
        80         1        2.00000        9.49927        5.05945        4.70053
        81         1        2.00000        9.96901        2.66273        6.42045
        82         1        2.00000        9.97362       10.11435        9.00093
        83         1        2.00000        9.97942       10.13276        3.84049
        84         1        2.00000        9.98339        2.69225        1.26426
        85         1        2.00000       10.43898        0.26227        8.13637
        86         1        2.00000       10.43970        7.76675        0.40354
        87         1        2.00000       10.44526        0.28698        2.97779
        88         1        2.00000       10.44534        7.73194        5.55566
        89         1        2.00000       10.94313        5.34881        7.28254
        90         1        2.00000       10.94949       12.81389        4.70113
        91         1        2.00000       10.97039       12.80215        9.86424
        92         1        2.00000       10.97619        5.37500        2.12676
        93         1        2.00000       11.43560        2.95164        9.00129
        94         1        2.00000       11.43758       10.42106        6.42014
        95         1        2.00000       11.44140       10.45527        1.26787
        96         1        2.00000       11.44259        2.97536        3.84085
        97         1        2.00000       11.87466        0.56707        5.55278
        98         1        2.00000       11.87665        8.02095        8.13456
        99         1        2.00000       11.90581        8.04075        2.97347
       100         1        2.00000       11.90685        0.60224        0.39791
       101         1        2.00000       12.41441        5.63947        9.86644
       102         1        2.00000       12.41982       13.11138        7.28695
       103         1        2.00000       12.43944       13.13658        2.12361
       104         1        2.00000       12.44342        5.65997        4.69906
       105         1        2.00000       12.88518        3.26944        6.42584
       106         1        2.00000       12.89694       10.73134        9.01234
       107         1        2.00000       12.91022       10.72009        3.84902
       108         1        2.00000       12.92150        3.28885        1.27743
       109         1        2.00000       13.31177        0.84823        8.11971
       110         1        2.00000       13.31550        8.35534        0.38828
       111         1        2.00000       13.33426        8.30904        5.54035
       112         1        2.00000       13.33537        0.86639        2.96121
       113         1        2.00000       13.85971        5.94444        7.29209
       114         1        2.00000       13.86312       13.41068        4.70946
       115         1        2.00000       13.96023        5.98978        2.13413
       116         1        2.00000       13.96063       13.41536        9.87117
       117         1        2.00000       14.35877        3.55957        9.02628
       118         1        2.00000       14.37037       11.02022        6.45097
       119         1        2.00000       14.37307       11.06244        1.29260
       120         1        2.00000       14.38436        3.57303        3.87097
       121         1        2.00000       14.71693        1.14249        5.52134
       122         1        2.00000       14.72091        8.60414        8.10956
       123         1        2.00000       14.79688        8.59093        2.94816
       124         1        2.00000       14.79990        1.15944        0.37390
       125         1        2.00000       15.39973        6.23227        9.91802
       126         1        2.00000       15.40211       13.69625        7.33503
       127         1        2.00000       15.44590       13.74940        2.11522
       128         1        2.00000       15.44550        6.26215        4.69538
       129         1        2.00000       15.84093        3.84311        6.46006
       130         1        2.00000       15.84689       11.30810        3.90008
       131         1        2.00000       15.86700       11.32778        9.06301
       132         1        2.00000       15.87280        3.89662        1.34435
       133         1        2.00000       16.05470        1.44594        8.03689
       134         1        2.00000       16.06472        8.96495        0.31169
       135         1        2.00000       16.17097        8.83966        5.55919
       136         1        2.00000       16.17558        1.40939        2.98176
       137         1        2.00000       16.76468        6.50383        7.33760
       138         1        2.00000       16.77548       13.97448        4.75147
       139         1        2.00000       17.28074       13.87019       10.05478
       140         1        2.00000       17.28361        6.44297        2.33714
       141         1        2.00000       17.33145        4.09039        9.06040
       142         1        2.00000       17.33081       11.52900        6.52199
       143         1        2.00000       17.37174       11.61259        1.38494
       144         1        2.00000       17.37174        4.10871        3.99845
       145         1        2.00000       17.54410        1.75177        0.45670
       146         1        2.00000       17.54426        9.18265        3.04238
       147         1        2.00000       17.54832        9.00284        8.22728
       148         1        2.00000       17.54800        1.54165        5.64390
       149         1        2.00000       18.89864        9.33609        0.53003
       150         1        2.00000       18.89864        1.80734        8.26011
       151         1        2.00000       18.89864        1.88142        3.23920
       152         1        2.00000       18.89864        9.31387        5.83140
       153         1        2.00000       18.89864       11.55621        9.10659
       154         1        2.00000       18.89864        4.07592        6.58736
       155         1        2.00000       18.89864        4.19782        1.35756
       156         1        2.00000       18.89864       11.62025        4.00774
       157         1        2.00000       18.89864        6.56337        5.46976
       158         1        2.00000       18.89864       14.06108        2.81320
       159         1        2.00000       18.89864       13.83520        7.25838
       160         1        2.00000       18.89864        6.38483        9.82315
       161         1        2.00000       20.24897        9.00284        8.22728
       162         1        2.00000       20.24929        1.54165        5.64390
       163         1        2.00000       20.25319        1.75177        0.45670
       164         1        2.00000       20.25303        9.18265        3.04238
       165         1        2.00000       20.42555       11.61259        1.38494
       166         1        2.00000       20.42563        4.10871        3.99845
       167         1        2.00000       20.46592        4.09039        9.06040
       168         1        2.00000       20.46648       11.52900        6.52199
       169         1        2.00000       20.51368        6.44297        2.33714
       170         1        2.00000       20.51654       13.87019       10.05478
       171         1        2.00000       21.02188       13.97448        4.75147
       172         1        2.00000       21.03261        6.50383        7.33760
       173         1        2.00000       21.62171        1.40939        2.98176
       174         1        2.00000       21.62640        8.83966        5.55919
       175         1        2.00000       21.73257        8.96495        0.31169
       176         1        2.00000       21.74258        1.44594        8.03689
       177         1        2.00000       21.92449        3.89662        1.34435
       178         1        2.00000       21.93029       11.32778        9.06301
       179         1        2.00000       21.95039       11.30810        3.90008
       180         1        2.00000       21.95635        3.84311        6.46006
       181         1        2.00000       22.35139       13.74940        2.11522
       182         1        2.00000       22.35179        6.26215        4.69538
       183         1        2.00000       22.39518       13.69625        7.33503
       184         1        2.00000       22.39756        6.23227        9.91802
       185         1        2.00000       22.99739        1.15944        0.37390
       186         1        2.00000       23.00041        8.59093        2.94816
       187         1        2.00000       23.07638        8.60414        8.10956
       188         1        2.00000       23.08036        1.14249        5.52134
       189         1        2.00000       23.41293        3.57303        3.87097
       190         1        2.00000       23.42422       11.06244        1.29260
       191         1        2.00000       23.42700       11.02022        6.45097
       192         1        2.00000       23.43852        3.55957        9.02628
       193         1        2.00000       23.83666       13.41536        9.87117
       194         1        2.00000       23.83706        5.98978        2.13413
       195         1        2.00000       23.93417       13.41068        4.70946
       196         1        2.00000       23.93758        5.94444        7.29209
       197         1        2.00000       24.46192        0.86639        2.96121
       198         1        2.00000       24.46303        8.30904        5.54035
       199         1        2.00000       24.48178        8.35534        0.38828
       200         1        2.00000       24.48552        0.84823        8.11971
       201         1        2.00000       24.87579        3.28885        1.27743
       202         1        2.00000       24.88707       10.72009        3.84902
       203         1        2.00000       24.90042       10.73134        9.01234
       204         1        2.00000       24.91211        3.26944        6.42584
       205         1        2.00000       25.35387        5.65997        4.69906
       206         1        2.00000       25.35792       13.13658        2.12361
       207         1        2.00000       25.37755       13.11138        7.28695
       208         1        2.00000       25.38296        5.63947        9.86644
       209         1        2.00000       25.89044        0.60224        0.39791
       210         1        2.00000       25.89148        8.04075        2.97347
       211         1        2.00000       25.92064        8.02095        8.13456
       212         1        2.00000       25.92263        0.56707        5.55278
       213         1        2.00000       26.35470        2.97536        3.84085
       214         1        2.00000       26.35589       10.45527        1.26787
       215         1        2.00000       26.35970       10.42106        6.42014
       216         1        2.00000       26.36177        2.95164        9.00129
       217         1        2.00000       26.82110        5.37500        2.12676
       218         1        2.00000       26.82690       12.80215        9.86424
       219         1        2.00000       26.84780       12.81389        4.70113
       220         1        2.00000       26.85416        5.34881        7.28254
       221         1        2.00000       27.35195        7.73194        5.55566
       222         1        2.00000       27.35211        0.28698        2.97779
       223         1        2.00000       27.35759        7.76675        0.40354
       224         1        2.00000       27.35831        0.26227        8.13637
       225         1        2.00000       27.81390        2.69225        1.26426
       226         1        2.00000       27.81787       10.13276        3.84049
       227         1        2.00000       27.82367       10.11435        9.00093
       228         1        2.00000       27.82828        2.66273        6.42045
       229         1        2.00000       28.29802        5.05945        4.70053
       230         1        2.00000       28.29929       12.53517        2.12358
       231         1        2.00000       28.30565       12.50581        7.28161
       232         1        2.00000       28.30724        5.03264        9.86004
       233         1        2.00000       28.79971        7.45031        2.98095
       234         1        2.00000       28.80082        0.00892        0.40460
       235         1        2.00000       28.81115       -0.02487        5.55918
       236         1        2.00000       28.81178        7.42583        8.13887
       237         1        2.00000       29.28001        2.37657        3.84132
       238         1        2.00000       29.28057        9.85325        1.26475
       239         1        2.00000       29.28192        9.82239        6.41956
       240         1        2.00000       29.28287        2.34993        8.99814
       241         1        2.00000       29.75961        4.77439        2.12444
       242         1        2.00000       29.76247       12.19474        9.85918
       243         1        2.00000       29.76731       12.21749        4.70115
       244         1        2.00000       29.77033        4.74607        7.27993
       245         1        2.00000       30.26018       14.61352        2.98189
       246         1        2.00000       30.26018        7.13867        5.55960
       247         1        2.00000       30.26161        7.16922        0.40536
       248         1        2.00000       30.26201       14.58603        8.13867
       249         1        2.00000       30.73890        2.09266        1.26456
       250         1        2.00000       30.73977        9.53621        3.84158
       251         1        2.00000       30.74271        9.51122        8.99892
       252         1        2.00000       30.74390        2.06282        6.41994
       253         1        2.00000       31.22437        4.45976        4.70126
       254         1        2.00000       31.22469       11.93480        2.12382
       255         1        2.00000       31.22683       11.90591        7.28007
       256         1        2.00000       31.22731        4.43203        9.85820
       257         1        2.00000       31.71517        6.85463        2.98269
       258         1        2.00000       31.71596       14.33069        0.40538
       259         1        2.00000       31.71914       14.30001        5.56060
       260         1        2.00000       31.71970        6.82719        8.13906
       261         1        2.00000       32.20016        9.25300        1.26479
       262         1        2.00000       32.20008        1.77772        3.84213
       263         1        2.00000       32.20104        1.74983        8.99832
       264         1        2.00000       32.20072        9.22363        6.42009
       265         1        2.00000       32.68405        4.17484        2.12420
       266         1        2.00000       32.68524       11.59311        9.85818
       267         1        2.00000       32.68627       11.61963        4.70161
       268         1        2.00000       32.68754        4.14608        7.27977
       269         1        2.00000       33.17532        6.57074        0.40565
       270         1        2.00000       33.17484       14.01605        2.98303
       271         1        2.00000       33.17492        6.54140        5.56078
       272         1        2.00000       33.17548       13.98786        8.13910
       273         1        2.00000       33.65889        1.49311        1.26484
       274         1        2.00000       33.65897        8.93817        3.84238
       275         1        2.00000       33.66024        8.91075        8.99865
       276         1        2.00000       33.66056        1.46392        6.42040
       277         1        2.00000       34.14492       11.33534        2.12416
       278         1        2.00000       34.14571        3.83242        9.85799
       279         1        2.00000       34.14484        3.86061        4.70183
       280         1        2.00000       34.14555       11.30666        7.27999
       281         1        2.00000       34.63246        6.25666        2.98336
       282         1        2.00000       34.63285       13.73169        0.40571
       283         1        2.00000       34.63404        6.22837        8.13928
       284         1        2.00000       34.63373       13.70229        5.56120
       285         1        2.00000       35.11841        8.65369        1.26504
       286         1        2.00000       35.11872        1.15057        8.99861
       287         1        2.00000       35.11864        8.62478        6.42059
       288         1        2.00000       35.11841        1.17886        3.84270
       289         1        2.00000       35.60499        3.54690        7.28004
       290         1        2.00000       35.60436       10.99325        9.85810
       291         1        2.00000       35.60388        3.57561        2.12438
       292         1        2.00000       35.60451       11.02111        4.70207
       293         1        2.00000       36.09181        5.97189        0.40589
       294         1        2.00000       36.09181       13.38912        8.13941
       295         1        2.00000       36.09166        5.94296        5.56138
       296         1        2.00000       36.09174       13.41754        2.98357
       297         1        2.00000       36.57769        8.31136        8.99882
       298         1        2.00000       36.57729        0.89394        1.26518
       299         1        2.00000       36.57729        8.33955        3.84290
       300         1        2.00000       36.57776        0.86509        6.42080
       301         1        2.00000       37.06348       10.70763        7.28023
       302         1        2.00000       37.06356        3.23329        9.85818
       303         1        2.00000       37.06340       10.73627        2.12450
       304         1        2.00000       37.06332        3.26163        4.70228
       305         1        2.00000       37.55038       13.13267        0.40602
       306         1        2.00000       37.55062        5.62948        8.13957
       307         1        2.00000       37.55054       13.10376        5.56161
       308         1        2.00000       37.55022        5.65796        2.98379
       309         1        2.00000       38.03633        0.55155        8.99893
       310         1        2.00000       38.03641        8.05465        1.26537
       311         1        2.00000       38.03633        0.57995        3.84312
       312         1        2.00000       38.03633        8.02585        6.42097
       313         1        2.00000       38.52252        2.94793        7.28037
       314         1        2.00000       38.52236       10.39406        9.85834
       315         1        2.00000       38.52220        2.97661        2.12470
       316         1        2.00000       38.52236       10.42232        4.70245
       317         1        2.00000       39.00918        5.37300        0.40621
       318         1        2.00000       39.00910       12.79024        8.13973
       319         1        2.00000       39.00918        5.34410        5.56176
       320         1        2.00000       39.00934       12.81871        2.98396
       321         1        2.00000       39.49529        7.71232        8.99913
       322         1        2.00000       39.49521        0.29493        1.26553
       323         1        2.00000       39.49521        7.74067        3.84329
       324         1        2.00000       39.49521        0.26618        6.42116
       325         1        2.00000       39.98092       10.10870        7.28054
       326         1        2.00000       39.98100        2.63441        9.85849
       327         1        2.00000       39.98140       10.13734        2.12487
       328         1        2.00000       39.98124        2.66265        4.70264
       329         1        2.00000       40.46823       12.53369        0.40638
       330         1        2.00000       40.46807        5.03054        8.13988
       331         1        2.00000       40.46799       12.50488        5.56193
       332         1        2.00000       40.46815        5.05905        2.98416
       333         1        2.00000       40.95378       -0.04735        8.99929
       334         1        2.00000       40.95433        7.45577        1.26576
       335         1        2.00000       40.95433       -0.01906        3.84348
       336         1        2.00000       40.95386        7.42681        6.42128
       337         1        2.00000       41.43973        2.34904        7.28070
       338         1        2.00000       41.43989        9.79521        9.85873
       339         1        2.00000       41.43981        2.37778        2.12509
       340         1        2.00000       41.43973        9.82343        4.70276
       341         1        2.00000       41.92703        4.77421        0.40659
       342         1        2.00000       41.92655       12.19127        8.14006
       343         1        2.00000       41.92719        4.74492        5.56200
       344         1        2.00000       41.92766       12.21970        2.98427
       345         1        2.00000       42.41290        7.11340        8.99952
       346         1        2.00000       42.41314       14.61646        1.26596
       347         1        2.00000       42.41314        7.14163        3.84362
       348         1        2.00000       42.41282       14.58760        6.42149
       349         1        2.00000       42.89750        9.50980        7.28083
       350         1        2.00000       42.89782        2.03588        9.85891
       351         1        2.00000       42.89909        9.53866        2.12529
       352         1        2.00000       42.89869        2.06363        4.70295
       353         1        2.00000       43.38599        4.43151        8.14011
       354         1        2.00000       43.38671       11.93471        0.40683
       355         1        2.00000       43.38583       11.90575        5.56212
       356         1        2.00000       43.38663        4.45998        2.98450
       357         1        2.00000       43.87107       14.27425        8.99971
       358         1        2.00000       43.87131        6.82743        6.42144
       359         1        2.00000       43.87258        6.85714        1.26628
       360         1        2.00000       43.87266       14.30221        3.84381
       361         1        2.00000       44.35614        1.75031        7.28100
       362         1        2.00000       44.35670        1.77927        2.12563
       363         1        2.00000       44.35662        9.19678        9.85932
       364         1        2.00000       44.35630        9.22458        4.70301
       365         1        2.00000       44.84400       11.59210        8.14034
       366         1        2.00000       44.84527        4.17569        0.40705
       367         1        2.00000       44.84630        4.14506        5.56193
       368         1        2.00000       44.84750       11.62046        2.98445
       369         1        2.00000       45.33082        6.51455        9.00001
       370         1        2.00000       45.33051       13.98834        6.42177
       371         1        2.00000       45.33146       14.01760        1.26652
       372         1        2.00000       45.33138        6.54232        3.84387
       373         1        2.00000       45.81185        8.91099        7.28105
       374         1        2.00000       45.81240        1.43816        9.85951
       375         1        2.00000       45.81558        1.46463        4.70328
       376         1        2.00000       45.81638        8.94069        2.12597
       377         1        2.00000       46.30423       11.30614        5.56191
       378         1        2.00000       46.30471        3.83226        8.14004
       379         1        2.00000       46.30686        3.86052        2.98483
       380         1        2.00000       46.30717       11.33556        0.40741
       381         1        2.00000       46.78764       13.67536        9.00017
       382         1        2.00000       46.78883        6.22695        6.42117
       383         1        2.00000       46.79177        6.25911        1.26707
       384         1        2.00000       46.79265       13.70266        3.84410
       385         1        2.00000       47.26962        1.15215        7.28143
       386         1        2.00000       47.26993        8.62610        4.70330
       387         1        2.00000       47.27137        1.18180        2.12677
       388         1        2.00000       47.27137        8.59950        9.86051
       389         1        2.00000       47.76121       10.99210        8.14017
       390         1        2.00000       47.76423        3.57783        0.40750
       391         1        2.00000       47.76908        3.54343        5.56093
       392         1        2.00000       47.77194       11.02093        2.98423
       393         1        2.00000       48.24867       13.38824        6.42196
       394         1        2.00000       48.24962        5.91579        9.00055
       395         1        2.00000       48.25097        5.94207        3.84390
       396         1        2.00000       48.25153       13.41875        1.26733
       397         1        2.00000       48.71976        8.31235        7.28124
       398         1        2.00000       48.72039        0.84260        9.86093
       399         1        2.00000       48.73072        0.86595        4.70406
       400         1        2.00000       48.73192        8.34501        2.12770
       401         1        2.00000       49.22430       10.70553        5.56007
       402         1        2.00000       49.22589        3.23236        8.13849
       403         1        2.00000       49.23225        3.26015        2.98507
       404         1        2.00000       49.23352       10.73586        0.40813
       405         1        2.00000       49.70326       13.07544        8.99965
       406         1        2.00000       49.70787        5.62382        6.41917
       407         1        2.00000       49.71367        5.66256        1.26817
       408         1        2.00000       49.71764       13.10307        3.84441
       409         1        2.00000       50.17324        0.55547        7.28374
       410         1        2.00000       50.17395        8.02857        4.70511
       411         1        2.00000       50.17952        0.58790        2.13087
       412         1        2.00000       50.17959        8.00623        9.86444
       413         1        2.00000       50.67739       10.38936        8.13756
       414         1        2.00000       50.68374        2.98143        0.40752
       415         1        2.00000       50.70464        2.93602        5.55587
       416         1        2.00000       50.71044       10.42032        2.98191
       417         1        2.00000       51.16985       12.78651        6.41880
       418         1        2.00000       51.17184        5.31711        8.99996
       419         1        2.00000       51.17565        5.34005        3.84079
       420         1        2.00000       51.17684       12.81996        1.26781
       421         1        2.00000       51.60892        0.25066        9.86733
       422         1        2.00000       51.61090        7.71722        7.28555
       423         1        2.00000       51.64007        7.75457        2.13519
       424         1        2.00000       51.64110        0.27264        4.71075
       425         1        2.00000       52.14867       10.09871        5.55366
       426         1        2.00000       52.15407        2.62679        8.13315
       427         1        2.00000       52.17370        2.65874        2.98505
       428         1        2.00000       52.17767       10.13535        0.40960
       429         1        2.00000       52.61944       12.46873        8.99426
       430         1        2.00000       52.63120        5.00683        6.40777
       431         1        2.00000       52.64447        5.07523        1.25964
       432         1        2.00000       52.65575       12.50647        3.83123
       433         1        2.00000       53.04602       -0.03049        7.30040
       434         1        2.00000       53.04976        7.43998        4.72038
       435         1        2.00000       53.06851        7.42913        9.87976
       436         1        2.00000       53.06963        0.00849        2.14744
       437         1        2.00000       53.59396        9.79373        8.12802
       438         1        2.00000       53.59738        2.38464        0.39920
       439         1        2.00000       53.69449        9.80552        2.97453
       440         1        2.00000       53.69488        2.32281        5.54894
       441         1        2.00000       54.09302       12.17860        6.39383
       442         1        2.00000       54.10462        4.71795        8.96913
       443         1        2.00000       54.10733        4.73288        3.81606
       444         1        2.00000       54.11861       12.22229        1.23768
       445         1        2.00000       54.45119       14.59568        9.89877
       446         1        2.00000       54.45516        7.13404        7.31055
       447         1        2.00000       54.53113        7.20439        2.16051
       448         1        2.00000       54.53415       14.63588        4.73476
       449         1        2.00000       55.13398        9.50591        5.50208
       450         1        2.00000       55.13636        2.04192        8.08508
       451         1        2.00000       55.18015        2.04592        2.99344
       452         1        2.00000       55.17975        9.53317        0.41328
       453         1        2.00000       55.57519       11.89506        8.96004
       454         1        2.00000       55.58115        4.48722        1.20858
       455         1        2.00000       55.60125        4.41039        6.35709
       456         1        2.00000       55.60706       11.89870        3.76431
       457         1        2.00000       55.78896       14.29224        7.38322
       458         1        2.00000       55.79897        6.83037        4.79697
       459         1        2.00000       55.90522        6.89850        9.86092
       460         1        2.00000       55.90983       14.38593        2.12690
       461         1        2.00000       56.49893        9.23435        8.08250
       462         1        2.00000       56.50974        1.82084        0.35719
       463         1        2.00000       57.01500        1.86798        5.36532
       464         1        2.00000       57.01786        9.35235        2.77152
       465         1        2.00000       57.06570       11.64779        6.35971
       466         1        2.00000       57.06506        4.20916        8.89812
       467         1        2.00000       57.10599        4.18272        3.72372
       468         1        2.00000       57.10599       11.68661        1.11021
       469         1        2.00000       57.27836       14.04355        4.65196
       470         1        2.00000       57.27852        6.61267        2.06627
       471         1        2.00000       57.28225       14.19651        9.77621
       472         1        2.00000       57.28257        6.73533        7.19283
       473         1        2.00000       58.63290        6.45923        4.57862
       474         1        2.00000       58.63290       13.93083        7.16000
       475         1        2.00000       58.63290       13.91390        1.86945
       476         1        2.00000       58.63290        6.42430        9.58871
       477         1        2.00000       58.63290        4.18196        6.31350
       478         1        2.00000       58.63290       11.66225        8.83274
       479         1        2.00000       58.63290       11.59750        3.75110
       480         1        2.00000       58.63290        4.17507        1.10091
       481         1        2.00000       58.63290        9.17480        9.95035
       482         1        2.00000       58.63290        1.73424        2.29545
       483         1        2.00000       58.63290        1.90296        8.16172
       484         1        2.00000       58.63290        9.35333        5.59696
       485         1        2.00000       59.98323        6.73533        7.19283
       486         1        2.00000       59.98355       14.19651        9.77621
       487         1        2.00000       59.98744       14.04355        4.65196
       488         1        2.00000       59.98728        6.61267        2.06627
       489         1        2.00000       60.15981        4.18272        3.72372
       490         1        2.00000       60.15989       11.68661        1.11021
       491         1        2.00000       60.20018       11.64779        6.35971
       492         1        2.00000       60.20073        4.20916        8.89812
       493         1        2.00000       60.24794        9.35235        2.77152
       494         1        2.00000       60.25080        1.86798        5.36532
       495         1        2.00000       60.75614        1.82084        0.35719
       496         1        2.00000       60.76687        9.23435        8.08250
       497         1        2.00000       61.35597       14.38593        2.12690
       498         1        2.00000       61.36065        6.89850        9.86092
       499         1        2.00000       61.46682        6.83037        4.79697
       500         1        2.00000       61.47684       14.29224        7.38322
       501         1        2.00000       61.65874       11.89870        3.76431
       502         1        2.00000       61.66454        4.41039        6.35709
       503         1        2.00000       61.68465        4.48722        1.20858
       504         1        2.00000       61.69061       11.89506        8.96004
       505         1        2.00000       62.08565        2.04592        2.99344
       506         1        2.00000       62.08604        9.53317        0.41328
       507         1        2.00000       62.12943        2.04192        8.08508
       508         1        2.00000       62.13182        9.50591        5.50208
       509         1        2.00000       62.73165       14.63588        4.73476
       510         1        2.00000       62.73467        7.20439        2.16051
       511         1        2.00000       62.81064        7.13404        7.31055
       512         1        2.00000       62.81461       14.59568        9.89877
       513         1        2.00000       63.14719       12.22229        1.23768
       514         1        2.00000       63.15847        4.73288        3.81606
       515         1        2.00000       63.16125        4.71795        8.96913
       516         1        2.00000       63.17278       12.17860        6.39383
       517         1        2.00000       63.57131        9.80552        2.97453
       518         1        2.00000       63.57091        2.32281        5.54894
       519         1        2.00000       63.66842        2.38464        0.39920
       520         1        2.00000       63.67184        9.79373        8.12802
       521         1        2.00000       64.19617        0.00849        2.14744
       522         1        2.00000       64.19728        7.42913        9.87976
       523         1        2.00000       64.21604        7.43998        4.72038
       524         1        2.00000       64.21977       -0.03049        7.30040
       525         1        2.00000       64.61004       12.50647        3.83123
       526         1        2.00000       64.62133        5.07523        1.25964
       527         1        2.00000       64.63468        5.00683        6.40777
       528         1        2.00000       64.64636       12.46873        8.99426
       529         1        2.00000       65.08813       10.13535        0.40960
       530         1        2.00000       65.09218        2.65874        2.98505
       531         1        2.00000       65.11181        2.62679        8.13315
       532         1        2.00000       65.11721       10.09871        5.55366
       533         1        2.00000       65.62470        0.27264        4.71075
       534         1        2.00000       65.62573        7.75457        2.13519
       535         1        2.00000       65.65489        7.71722        7.28555
       536         1        2.00000       65.65688        0.25066        9.86733
       537         1        2.00000       66.08895       12.81996        1.26781
       538         1        2.00000       66.09014        5.34005        3.84079
       539         1        2.00000       66.09396        5.31711        8.99996
       540         1        2.00000       66.09602       12.78651        6.41880
       541         1        2.00000       66.55535       10.42032        2.98191
       542         1        2.00000       66.56115        2.93602        5.55587
       543         1        2.00000       66.58205        2.98143        0.40752
       544         1        2.00000       66.58841       10.38936        8.13756
       545         1        2.00000       67.08636        0.58790        2.13087
       546         1        2.00000       67.08620        8.00623        9.86444
       547         1        2.00000       67.09184        8.02857        4.70511
       548         1        2.00000       67.09256        0.55547        7.28374
       549         1        2.00000       67.54815       13.10307        3.84441
       550         1        2.00000       67.55213        5.66256        1.26817
       551         1        2.00000       67.55793        5.62382        6.41917
       552         1        2.00000       67.56254       13.07544        8.99965
       553         1        2.00000       68.03227       10.73586        0.40813
       554         1        2.00000       68.03355        3.26015        2.98507
       555         1        2.00000       68.03990        3.23236        8.13849
       556         1        2.00000       68.04149       10.70553        5.56007
       557         1        2.00000       68.53396        8.34501        2.12770
       558         1        2.00000       68.53507        0.86595        4.70406
       559         1        2.00000       68.54540        0.84260        9.86093
       560         1        2.00000       68.54604        8.31235        7.28124
       561         1        2.00000       69.01427       13.41875        1.26733
       562         1        2.00000       69.01482        5.94207        3.84390
       563         1        2.00000       69.01617        5.91579        9.00055
       564         1        2.00000       69.01713       13.38824        6.42196
       565         1        2.00000       69.49386       11.02093        2.98423
       566         1        2.00000       69.49672        3.54343        5.56093
       567         1        2.00000       69.50157        3.57783        0.40750
       568         1        2.00000       69.50459       10.99210        8.14017
       569         1        2.00000       69.99443        1.18180        2.12677
       570         1        2.00000       69.99443        8.59950        9.86051
       571         1        2.00000       69.99586        8.62610        4.70330
       572         1        2.00000       69.99626        1.15215        7.28143
       573         1        2.00000       70.47315       13.70266        3.84410
       574         1        2.00000       70.47402        6.25911        1.26707
       575         1        2.00000       70.47696        6.22695        6.42117
       576         1        2.00000       70.47816       13.67536        9.00017
       577         1        2.00000       70.95862       11.33556        0.40741
       578         1        2.00000       70.95894        3.86052        2.98483
       579         1        2.00000       70.96156       11.30614        5.56191
       580         1        2.00000       70.96109        3.83226        8.14004
       581         1        2.00000       71.44942        8.94069        2.12597
       582         1        2.00000       71.45022        1.46463        4.70328
       583         1        2.00000       71.45395        8.91099        7.28105
       584         1        2.00000       71.45339        1.43816        9.85951
       585         1        2.00000       71.93442        6.54232        3.84387
       586         1        2.00000       71.93529       13.98834        6.42177
       587         1        2.00000       71.93434       14.01760        1.26652
       588         1        2.00000       71.93497        6.51455        9.00001
       589         1        2.00000       72.41830       11.62046        2.98445
       590         1        2.00000       72.41949        4.14506        5.56193
       591         1        2.00000       72.42053        4.17569        0.40705
       592         1        2.00000       72.42180       11.59210        8.14034
       593         1        2.00000       72.90957        9.22458        4.70301
       594         1        2.00000       72.90910        1.77927        2.12563
       595         1        2.00000       72.90918        9.19678        9.85932
       596         1        2.00000       72.90973        1.75031        7.28100
       597         1        2.00000       73.39314       14.30221        3.84381
       598         1        2.00000       73.39322        6.85714        1.26628
       599         1        2.00000       73.39449        6.82743        6.42144
       600         1        2.00000       73.39481       14.27425        8.99971
       601         1        2.00000       73.87917        4.45998        2.98450
       602         1        2.00000       73.87996       11.90575        5.56212
       603         1        2.00000       73.87909       11.93471        0.40683
       604         1        2.00000       73.87981        4.43151        8.14011
       605         1        2.00000       74.36711        2.06363        4.70295
       606         1        2.00000       74.36671        9.53866        2.12529
       607         1        2.00000       74.36830        9.50980        7.28083
       608         1        2.00000       74.36798        2.03588        9.85891
       609         1        2.00000       74.85298       14.58760        6.42149
       610         1        2.00000       74.85266        7.14163        3.84362
       611         1        2.00000       74.85266       14.61646        1.26596
       612         1        2.00000       74.85290        7.11340        8.99952
       613         1        2.00000       75.33861        4.74492        5.56200
       614         1        2.00000       75.33813       12.21970        2.98427
       615         1        2.00000       75.33924       12.19127        8.14006
       616         1        2.00000       75.33877        4.77421        0.40659
       617         1        2.00000       75.82599        2.37778        2.12510
       618         1        2.00000       75.82591        9.79521        9.85873
       619         1        2.00000       75.82607        2.34904        7.28070
       620         1        2.00000       75.82607        9.82343        4.70276
       621         1        2.00000       76.31202       -0.04735        8.99929
       622         1        2.00000       76.31154        7.45577        1.26576
       623         1        2.00000       76.31154       -0.01906        3.84348
       624         1        2.00000       76.31194        7.42681        6.42128
       625         1        2.00000       76.79757       12.53369        0.40638
       626         1        2.00000       76.79765        5.05905        2.98416
       627         1        2.00000       76.79781       12.50488        5.56193
       628         1        2.00000       76.79773        5.03054        8.13988
       629         1        2.00000       77.28447       10.13734        2.12487
       630         1        2.00000       77.28479        2.63441        9.85849
       631         1        2.00000       77.28487       10.10870        7.28054
       632         1        2.00000       77.28463        2.66265        4.70264
       633         1        2.00000       77.77058        7.71232        8.99913
       634         1        2.00000       77.77058        0.29493        1.26553
       635         1        2.00000       77.77066        7.74067        3.84329
       636         1        2.00000       77.77058        0.26618        6.42116
       637         1        2.00000       78.25661        5.37300        0.40621
       638         1        2.00000       78.25645       12.81871        2.98396
       639         1        2.00000       78.25661        5.34410        5.56176
       640         1        2.00000       78.25677       12.79024        8.13973
       641         1        2.00000       78.74360        2.97661        2.12470
       642         1        2.00000       78.74344       10.39406        9.85834
       643         1        2.00000       78.74336        2.94793        7.28037
       644         1        2.00000       78.74344       10.42232        4.70245
       645         1        2.00000       79.22947        0.55155        8.99893
       646         1        2.00000       79.22947        8.05465        1.26537
       647         1        2.00000       79.22947        0.57993        3.84313
       648         1        2.00000       79.22955        8.02585        6.42097
       649         2       -2.00000        0.00381       14.31650        2.12456
       650         2       -2.00000        0.00366        6.81354        9.85824
       651         2       -2.00000        0.00374       14.28784        7.28027
       652         2       -2.00000        0.00389        6.84180        4.70232
       653         2       -2.00000        0.49040       11.89166        8.99889
       654         2       -2.00000        0.49048        4.47427        1.26531
       655         2       -2.00000        0.49024       11.91992        3.84301
       656         2       -2.00000        0.49016        4.44547        6.42089
       657         2       -2.00000        0.97699        9.55253        0.40600
       658         2       -2.00000        0.97730        2.07782        2.98373
       659         2       -2.00000        0.97707        9.52354        5.56151
       660         2       -2.00000        0.97675        2.04926        8.13949
       661         2       -2.00000        1.46278        7.15571        2.12439
       662         2       -2.00000        1.46270       14.57324        9.85804
       663         2       -2.00000        1.46230        7.12712        7.28008
       664         2       -2.00000        1.46238       14.60142        4.70214
       665         2       -2.00000        1.94857        4.73083        8.99877
       666         2       -2.00000        1.94928       12.23402        1.26512
       667         2       -2.00000        1.94960        4.75921        3.84282
       668         2       -2.00000        1.94889       12.20501        6.42075
       669         2       -2.00000        2.43635        2.39181        0.40583
       670         2       -2.00000        2.43642        9.83737        2.98351
       671         2       -2.00000        2.43595        2.36286        5.56132
       672         2       -2.00000        2.43595        9.80917        8.13939
       673         2       -2.00000        2.92150       -0.00498        2.12416
       674         2       -2.00000        2.92063        7.41258        9.85798
       675         2       -2.00000        2.92063       -0.03381        7.27991
       676         2       -2.00000        2.92158        7.44050        4.70184
       677         2       -2.00000        3.40801       12.49080        8.99870
       678         2       -2.00000        3.40840        5.07319        1.26506
       679         2       -2.00000        3.40769       12.51853        3.84260
       680         2       -2.00000        3.40729        5.04429        6.42047
       681         2       -2.00000        3.89547       10.15196        0.40583
       682         2       -2.00000        3.89634        2.67692        2.98334
       683         2       -2.00000        3.89547       10.12230        5.56106
       684         2       -2.00000        3.89451        2.64836        8.13921
       685         2       -2.00000        4.37919        0.27953        4.70162
       686         2       -2.00000        4.37895        7.72604        7.27967
       687         2       -2.00000        4.38007        0.25189        9.85772
       688         2       -2.00000        4.38038        7.75441        2.12400
       689         2       -2.00000        4.86474        5.32980        8.99871
       690         2       -2.00000        4.86546       12.80344        6.42045
       691         2       -2.00000        4.86705       12.83322        1.26486
       692         2       -2.00000        4.86784        5.35788        3.84228
       693         2       -2.00000        5.35483       10.40884        8.13928
       694         2       -2.00000        5.35483        2.96191        5.56080
       695         2       -2.00000        5.35594       10.43619        2.98307
       696         2       -2.00000        5.35586        2.99128        0.40569
       697         2       -2.00000        5.83593        0.56471        7.27950
       698         2       -2.00000        5.83625        8.01189        9.85793
       699         2       -2.00000        5.83887        0.59391        2.12361
       700         2       -2.00000        5.83887        8.03861        4.70102
       701         2       -2.00000        6.32402       13.11647        3.84198
       702         2       -2.00000        6.32323        5.64289        6.41992
       703         2       -2.00000        6.32561       13.09029        8.99877
       704         2       -2.00000        6.32657        5.67201        1.26504
       705         2       -2.00000        6.81284        3.24801        8.13910
       706         2       -2.00000        6.81538       10.72078        5.56046
       707         2       -2.00000        6.81593       10.75254        0.40610
       708         2       -2.00000        6.81840        3.27635        2.98293
       709         2       -2.00000        7.29418        0.87744        4.70064
       710         2       -2.00000        7.29378        8.32509        7.27908
       711         2       -2.00000        7.29696        0.85123        9.85736
       712         2       -2.00000        7.29759        8.35258        2.12345
       713         2       -2.00000        7.77719        5.92876        8.99925
       714         2       -2.00000        7.77893       13.40074        6.42028
       715         2       -2.00000        7.78489       13.43276        1.26464
       716         2       -2.00000        7.78696        5.95566        3.84129
       717         2       -2.00000        8.27712       11.00993        8.13979
       718         2       -2.00000        8.27665        3.56152        5.56017
       719         2       -2.00000        8.27943       11.03484        2.98265
       720         2       -2.00000        8.27990        3.59146        0.40610
       721         2       -2.00000        8.74654        1.16299        7.27885
       722         2       -2.00000        8.74750        8.61227        9.85836
       723         2       -2.00000        8.75544        8.63535        4.69914
       724         2       -2.00000        8.75592        1.19282        2.12242
       725         2       -2.00000        9.23480        6.24065        6.41893
       726         2       -2.00000        9.23647       13.71237        3.84053
       727         2       -2.00000        9.24298       13.69076        8.99947
       728         2       -2.00000        9.24489        6.27042        1.26529
       729         2       -2.00000        9.73322        3.84948        8.14058
       730         2       -2.00000        9.74046       11.31812        5.56002
       731         2       -2.00000        9.74308       11.35585        0.40825
       732         2       -2.00000        9.75039        3.87560        2.98270
       733         2       -2.00000       10.20487        1.47463        4.69781
       734         2       -2.00000       10.20487        8.92484        7.27756
       735         2       -2.00000       10.21329        1.45068        9.85635
       736         2       -2.00000       10.21377        8.94932        2.12198
       737         2       -2.00000       10.67659        6.52786        9.00148
       738         2       -2.00000       10.68057       13.99554        6.41943
       739         2       -2.00000       10.70163       14.03368        1.26373
       740         2       -2.00000       10.70600        6.55181        3.83770
       741         2       -2.00000       11.20895        4.16232        5.56102
       742         2       -2.00000       11.21181       11.61543        8.14314
       743         2       -2.00000       11.21499       11.63214        2.98565
       744         2       -2.00000       11.21849        4.19314        0.41087
       745         2       -2.00000       11.64404        1.76205        7.27838
       746         2       -2.00000       11.64833        9.21426        9.85969
       747         2       -2.00000       11.67114        9.22712        4.69456
       748         2       -2.00000       11.67464        1.78805        2.11822
       749         2       -2.00000       12.13150        6.83437        6.41249
       750         2       -2.00000       12.13524       14.30182        3.83188
       751         2       -2.00000       12.15940       14.29305        8.99930
       752         2       -2.00000       12.16345        6.86712        1.26452
       753         2       -2.00000       12.66156        4.45677        8.15571
       754         2       -2.00000       12.68135       11.91352        5.56593
       755         2       -2.00000       12.68866       11.96900        0.42227
       756         2       -2.00000       12.70964        4.47674        2.98710
       757         2       -2.00000       13.10785        2.07101        4.68568
       758         2       -2.00000       13.11048        9.52646        7.26891
       759         2       -2.00000       13.12796        9.54411        2.12369
       760         2       -2.00000       13.13050        2.05010        9.85885
       761         2       -2.00000       13.53484        7.12081        8.99433
       762         2       -2.00000       13.53547       14.58780        6.40766
       763         2       -2.00000       13.62106       14.62418        1.24896
       764         2       -2.00000       13.62186        7.13917        3.82078
       765         2       -2.00000       14.17480        4.76411        5.57232
       766         2       -2.00000       14.18799       12.23310        8.16815
       767         2       -2.00000       14.19300       12.21353        3.00407
       768         2       -2.00000       14.21008        4.79003        0.44423
       769         2       -2.00000       14.50499        2.38594        7.27984
       770         2       -2.00000       14.51524        9.84455        9.86340
       771         2       -2.00000       14.59177        9.81361        4.70289
       772         2       -2.00000       14.60075        2.38013        2.12541
       773         2       -2.00000       14.98474        7.39232        6.38846
       774         2       -2.00000       14.98569       14.85858        3.80380
       775         2       -2.00000       15.07120        7.50202        1.21989
       776         2       -2.00000       15.07446        0.00550        8.95467
       777         2       -2.00000       15.65164        5.02753        8.20400
       778         2       -2.00000       15.67818       12.47434        5.61531
       779         2       -2.00000       15.72102       12.54191        0.47387
       780         2       -2.00000       15.75209        5.03828        3.04369
       781         2       -2.00000       16.01457        2.65771        4.74150
       782         2       -2.00000       16.01783       10.13223        7.33122
       783         2       -2.00000       16.05645       10.07219        2.11437
       784         2       -2.00000       16.05693        2.59599        9.85141
       785         2       -2.00000       16.25918        0.25381        6.38906
       786         2       -2.00000       16.26490        7.71608        8.98012
       787         2       -2.00000       16.50338        7.72009        3.72221
       788         2       -2.00000       16.51292        0.28942        1.14271
       789         2       -2.00000       17.27089        5.24749        5.71285
       790         2       -2.00000       17.27494       12.71319        3.12949
       791         2       -2.00000       17.33081       12.79077        8.25685
       792         2       -2.00000       17.33423        5.36502        0.51333
       793         2       -2.00000       17.38382        2.81997        7.42840
       794         2       -2.00000       17.40201       10.31447       10.00416
       795         2       -2.00000       17.49571       10.24425        4.73970
       796         2       -2.00000       17.51097        2.83585        2.14428
       797         2       -2.00000       17.66784        7.93444        6.38807
       798         2       -2.00000       17.67276        0.48631        3.78574
       799         2       -2.00000       18.89864        8.16246        9.35953
       800         2       -2.00000       18.89864        0.69207        6.77005
       801         2       -2.00000       18.89864        2.97078        4.85669
       802         2       -2.00000       18.89864       10.45435        2.24203
       803         2       -2.00000       18.89864       10.42218        7.43381
       804         2       -2.00000       18.89864        2.96294        9.96113
       805         2       -2.00000       18.89864        0.47208        9.75932
       806         2       -2.00000       18.89864        7.96307        2.02489
       807         2       -2.00000       18.89864       12.80716        0.52309
       808         2       -2.00000       18.89864        5.29550        3.09178
       809         2       -2.00000       18.89864        5.20700        8.25664
       810         2       -2.00000       18.89864       12.64127        5.71174
       811         2       -2.00000       20.12460        0.48631        3.78574
       812         2       -2.00000       20.12953        7.93444        6.38807
       813         2       -2.00000       20.28632        2.83585        2.14428
       814         2       -2.00000       20.30158       10.24425        4.73970
       815         2       -2.00000       20.39527       10.31447       10.00416
       816         2       -2.00000       20.41347        2.81997        7.42840
       817         2       -2.00000       20.46306        5.36502        0.51333
       818         2       -2.00000       20.46648       12.79077        8.25685
       819         2       -2.00000       20.52234       12.71319        3.12949
       820         2       -2.00000       20.52640        5.24749        5.71285
       821         2       -2.00000       21.28437        0.28942        1.14271
       822         2       -2.00000       21.29390        7.72009        3.72221
       823         2       -2.00000       21.53239        7.71608        8.98012
       824         2       -2.00000       21.53811        0.25381        6.38906
       825         2       -2.00000       21.74036        2.59599        9.85141
       826         2       -2.00000       21.74084       10.07219        2.11437
       827         2       -2.00000       21.77946       10.13223        7.33122
       828         2       -2.00000       21.78279        2.65771        4.74150
       829         2       -2.00000       22.04520        5.03828        3.04369
       830         2       -2.00000       22.07627       12.54191        0.47387
       831         2       -2.00000       22.11911       12.47434        5.61531
       832         2       -2.00000       22.14565        5.02753        8.20400
       833         2       -2.00000       22.72283        0.00550        8.95467
       834         2       -2.00000       22.72609        7.50202        1.21989
       835         2       -2.00000       22.81159       14.85858        3.80380
       836         2       -2.00000       22.81255        7.39232        6.38846
       837         2       -2.00000       23.19654        2.38013        2.12541
       838         2       -2.00000       23.20552        9.81361        4.70289
       839         2       -2.00000       23.28205        9.84455        9.86340
       840         2       -2.00000       23.29230        2.38594        7.27984
       841         2       -2.00000       23.58721        4.79003        0.44423
       842         2       -2.00000       23.60429       12.21353        3.00407
       843         2       -2.00000       23.60930       12.23310        8.16815
       844         2       -2.00000       23.62249        4.76411        5.57232
       845         2       -2.00000       24.17551        7.13917        3.82078
       846         2       -2.00000       24.17631       14.62418        1.24896
       847         2       -2.00000       24.26181       14.58780        6.40766
       848         2       -2.00000       24.26245        7.12081        8.99433
       849         2       -2.00000       24.66679        2.05010        9.85885
       850         2       -2.00000       24.66933        9.54411        2.12369
       851         2       -2.00000       24.68681        9.52646        7.26891
       852         2       -2.00000       24.68944        2.07101        4.68568
       853         2       -2.00000       25.08765        4.47674        2.98710
       854         2       -2.00000       25.10863       11.96900        0.42227
       855         2       -2.00000       25.11594       11.91352        5.56593
       856         2       -2.00000       25.13573        4.45677        8.15571
       857         2       -2.00000       25.63384        6.86712        1.26452
       858         2       -2.00000       25.63789       14.29305        8.99930
       859         2       -2.00000       25.66205       14.30182        3.83188
       860         2       -2.00000       25.66579        6.83437        6.41249
       861         2       -2.00000       26.12265        1.78805        2.11822
       862         2       -2.00000       26.12623        9.22712        4.69456
       863         2       -2.00000       26.14895        9.21426        9.85969
       864         2       -2.00000       26.15332        1.76205        7.27838
       865         2       -2.00000       26.57880        4.19314        0.41087
       866         2       -2.00000       26.58230       11.63214        2.98565
       867         2       -2.00000       26.58547       11.61543        8.14314
       868         2       -2.00000       26.58834        4.16232        5.56102
       869         2       -2.00000       27.09129        6.55181        3.83770
       870         2       -2.00000       27.09566       14.03368        1.26373
       871         2       -2.00000       27.11672       13.99554        6.41943
       872         2       -2.00000       27.12069        6.52786        9.00148
       873         2       -2.00000       27.58352        8.94932        2.12198
       874         2       -2.00000       27.58400        1.45068        9.85635
       875         2       -2.00000       27.59242        8.92484        7.27756
       876         2       -2.00000       27.59242        1.47463        4.69781
       877         2       -2.00000       28.04690        3.87560        2.98270
       878         2       -2.00000       28.05421       11.35585        0.40825
       879         2       -2.00000       28.05691       11.31812        5.56002
       880         2       -2.00000       28.06407        3.84948        8.14058
       881         2       -2.00000       28.55240        6.27042        1.26529
       882         2       -2.00000       28.55431       13.69076        8.99947
       883         2       -2.00000       28.56082       13.71237        3.84053
       884         2       -2.00000       28.56249        6.24065        6.41893
       885         2       -2.00000       29.04137        1.19282        2.12242
       886         2       -2.00000       29.04185        8.63535        4.69914
       887         2       -2.00000       29.04979        8.61227        9.85836
       888         2       -2.00000       29.05075        1.16299        7.27885
       889         2       -2.00000       29.51739        3.59146        0.40610
       890         2       -2.00000       29.51786       11.03484        2.98265
       891         2       -2.00000       29.52017       11.00993        8.13979
       892         2       -2.00000       29.52064        3.56152        5.56017
       893         2       -2.00000       30.01033        5.95566        3.84129
       894         2       -2.00000       30.01239       13.43276        1.26464
       895         2       -2.00000       30.01835       13.40074        6.42028
       896         2       -2.00000       30.02018        5.92876        8.99925
       897         2       -2.00000       30.49970        8.35258        2.12345
       898         2       -2.00000       30.50033        0.85123        9.85736
       899         2       -2.00000       30.50319        0.87744        4.70063
       900         2       -2.00000       30.50351        8.32509        7.27908
       901         2       -2.00000       30.97889        3.27635        2.98293
       902         2       -2.00000       30.98135       10.75254        0.40610
       903         2       -2.00000       30.98191       10.72078        5.56046
       904         2       -2.00000       30.98445        3.24801        8.13910
       905         2       -2.00000       31.47072        5.67201        1.26504
       906         2       -2.00000       31.47167       13.09029        8.99877
       907         2       -2.00000       31.47326       13.11647        3.84198
       908         2       -2.00000       31.47414        5.64289        6.41992
       909         2       -2.00000       31.95842        8.03861        4.70102
       910         2       -2.00000       31.95842        0.59391        2.12361
       911         2       -2.00000       31.96112        8.01189        9.85793
       912         2       -2.00000       31.96136        0.56471        7.27950
       913         2       -2.00000       32.44143        2.99128        0.40569
       914         2       -2.00000       32.44135       10.43619        2.98307
       915         2       -2.00000       32.44246       10.40884        8.13928
       916         2       -2.00000       32.44246        2.96191        5.56080
       917         2       -2.00000       32.92945        5.35788        3.84228
       918         2       -2.00000       32.93024       12.83322        1.26486
       919         2       -2.00000       32.93191       12.80344        6.42045
       920         2       -2.00000       32.93254        5.32980        8.99871
       921         2       -2.00000       33.41690        7.75441        2.12400
       922         2       -2.00000       33.41722        0.25189        9.85772
       923         2       -2.00000       33.41834        7.72604        7.27967
       924         2       -2.00000       33.41818        0.27953        4.70162
       925         2       -2.00000       33.90095        2.67692        2.98334
       926         2       -2.00000       33.90182       10.15196        0.40583
       927         2       -2.00000       33.90190       10.12230        5.56106
       928         2       -2.00000       33.90278        2.64836        8.13921
       929         2       -2.00000       34.38888        5.07319        1.26506
       930         2       -2.00000       34.38928       12.49080        8.99870
       931         2       -2.00000       34.38968       12.51853        3.84260
       932         2       -2.00000       34.39000        5.04429        6.42047
       933         2       -2.00000       34.87666        7.41258        9.85798
       934         2       -2.00000       34.87571        7.44050        4.70184
       935         2       -2.00000       34.87579       -0.00498        2.12416
       936         2       -2.00000       34.87666       -0.03381        7.27991
       937         2       -2.00000       35.36094        2.39181        0.40583
       938         2       -2.00000       35.36094        9.83737        2.98351
       939         2       -2.00000       35.36134        9.80917        8.13939
       940         2       -2.00000       35.36134        2.36286        5.56132
       941         2       -2.00000       35.84872        4.73083        8.99877
       942         2       -2.00000       35.84801       12.23402        1.26512
       943         2       -2.00000       35.84769        4.75921        3.84282
       944         2       -2.00000       35.84840       12.20501        6.42075
       945         2       -2.00000       36.33499        7.12712        7.28008
       946         2       -2.00000       36.33467       14.57324        9.85804
       947         2       -2.00000       36.33451        7.15571        2.12439
       948         2       -2.00000       36.33491       14.60142        4.70214
       949         2       -2.00000       36.82030        9.55253        0.40600
       950         2       -2.00000       36.82054        2.04926        8.13949
       951         2       -2.00000       36.82022        9.52354        5.56151
       952         2       -2.00000       36.81998        2.07782        2.98373
       953         2       -2.00000       37.30689       11.89166        8.99889
       954         2       -2.00000       37.30681        4.47427        1.26531
       955         2       -2.00000       37.30705       11.91992        3.84301
       956         2       -2.00000       37.30713        4.44547        6.42089
       957         2       -2.00000       37.79355       14.28784        7.28027
       958         2       -2.00000       37.79371        6.81354        9.85824
       959         2       -2.00000       37.79347       14.31650        2.12456
       960         2       -2.00000       37.79339        6.84180        4.70232
       961         2       -2.00000       38.27911        1.79274        0.40613
       962         2       -2.00000       38.27919        9.21002        8.13968
       963         2       -2.00000       38.27927        1.76391        5.56173
       964         2       -2.00000       38.27919        9.23848        2.98390
       965         2       -2.00000       38.76585        4.13194        8.99904
       966         2       -2.00000       38.76585       11.63500        1.26545
       967         2       -2.00000       38.76569        4.16032        3.84321
       968         2       -2.00000       38.76569       11.60624        6.42107
       969         2       -2.00000       39.25236        6.52815        7.28043
       970         2       -2.00000       39.25228       13.97426        9.85838
       971         2       -2.00000       39.25236        6.55684        2.12477
       972         2       -2.00000       39.25244       14.00258        4.70253
       973         2       -2.00000       39.73815        8.95352        0.40633
       974         2       -2.00000       39.73799        1.45033        8.13983
       975         2       -2.00000       39.73791        8.92463        5.56187
       976         2       -2.00000       39.73807        1.47882        2.98410
       977         2       -2.00000       40.22442       11.29270        8.99922
       978         2       -2.00000       40.22450        3.87540        1.26564
       979         2       -2.00000       40.22473       11.32105        3.84335
       980         2       -2.00000       40.22465        3.84650        6.42121
       981         2       -2.00000       40.71100       13.68892        7.28061
       982         2       -2.00000       40.71132        6.21463        9.85859
       983         2       -2.00000       40.71156       13.71750        2.12493
       984         2       -2.00000       40.71124        6.24279        4.70266
       985         2       -2.00000       41.19663        1.19389        0.40651
       986         2       -2.00000       41.19655        8.61105        8.14003
       987         2       -2.00000       41.19695        1.16493        5.56207
       988         2       -2.00000       41.19703        8.63961        2.98427
       989         2       -2.00000       41.68314        3.53316        8.99935
       990         2       -2.00000       41.68385       11.03611        1.26584
       991         2       -2.00000       41.68354        3.56130        3.84354
       992         2       -2.00000       41.68282       11.00733        6.42133
       993         2       -2.00000       42.17020        5.92900        7.28071
       994         2       -2.00000       42.17020       13.37531        9.85878
       995         2       -2.00000       42.17068        5.95795        2.12515
       996         2       -2.00000       42.17060       13.40350        4.70282
       997         2       -2.00000       42.65583        8.35480        0.40682
       998         2       -2.00000       42.65488        0.85154        8.14020
       999         2       -2.00000       42.65488        8.32559        5.56213
      1000         2       -2.00000       42.65575        0.87986        2.98449
      1001         2       -2.00000       43.14155       10.69388        8.99962
      1002         2       -2.00000       43.14194        3.27679        1.26606
      1003         2       -2.00000       43.14266       10.72213        3.84359
      1004         2       -2.00000       43.14226        3.24737        6.42141
      1005         2       -2.00000       43.62877       13.08981        7.28090
      1006         2       -2.00000       43.62972        5.61587        9.85904
      1007         2       -2.00000       43.62972        5.64336        4.70283
      1008         2       -2.00000       43.63059       13.11840        2.12532
      1009         2       -2.00000       44.11321        8.01213        8.14043
      1010         2       -2.00000       44.11345        0.59535        0.40704
      1011         2       -2.00000       44.11432        0.56584        5.56238
      1012         2       -2.00000       44.11464        8.04091        2.98466
      1013         2       -2.00000       44.59900       10.40838        6.42140
      1014         2       -2.00000       44.59971        2.93473        8.99965
      1015         2       -2.00000       44.60130        2.96210        3.84380
      1016         2       -2.00000       44.60210       10.43744        1.26637
      1017         2       -2.00000       45.08908       12.77625        9.85931
      1018         2       -2.00000       45.08908        5.32934        7.28083
      1019         2       -2.00000       45.09019        5.35913        2.12558
      1020         2       -2.00000       45.09011       12.80404        4.70297
      1021         2       -2.00000       45.57018        0.25301        8.14061
      1022         2       -2.00000       45.57050        7.72628        5.56218
      1023         2       -2.00000       45.57312        0.28097        2.98505
      1024         2       -2.00000       45.57312        7.75671        0.40764
      1025         2       -2.00000       46.05748       10.09529        9.00019
      1026         2       -2.00000       46.05828        2.67885        1.26668
      1027         2       -2.00000       46.05987        2.64788        6.42134
      1028         2       -2.00000       46.06082       10.12330        3.84362
      1029         2       -2.00000       46.54709       12.49016        7.28100
      1030         2       -2.00000       46.54963        5.01740        9.85964
      1031         2       -2.00000       46.55019        5.04278        4.70257
      1032         2       -2.00000       46.55265       12.51897        2.12574
      1033         2       -2.00000       47.02803        7.41309        8.14103
      1034         2       -2.00000       47.02843       14.91788        0.40802
      1035         2       -2.00000       47.03121       14.88694        5.56274
      1036         2       -2.00000       47.03185        7.44273        2.98520
      1037         2       -2.00000       47.51144        9.80941        6.42085
      1038         2       -2.00000       47.51319        2.33744        8.99983
      1039         2       -2.00000       47.51915        2.36256        3.84402
      1040         2       -2.00000       47.52121        9.83965        1.26737
      1041         2       -2.00000       48.01090       12.17665        9.85994
      1042         2       -2.00000       48.01138        4.72824        7.28030
      1043         2       -2.00000       48.01368        4.76047        2.12601
      1044         2       -2.00000       48.01416       12.20386        4.70256
      1045         2       -2.00000       48.48080       14.57518        8.14125
      1046         2       -2.00000       48.48175        7.12590        5.56175
      1047         2       -2.00000       48.48970        7.15997        0.40952
      1048         2       -2.00000       48.49017       14.60248        2.98625
      1049         2       -2.00000       48.96905        9.49752        9.00118
      1050         2       -2.00000       48.97072        2.08294        1.26813
      1051         2       -2.00000       48.97724        2.04740        6.42064
      1052         2       -2.00000       48.97914        9.52490        3.84337
      1053         2       -2.00000       49.46748       11.88870        7.27953
      1054         2       -2.00000       49.47471        4.42005        9.86008
      1055         2       -2.00000       49.47733        4.43947        4.70041
      1056         2       -2.00000       49.48464       11.91970        2.12596
      1057         2       -2.00000       49.93912       14.32069        0.41085
      1058         2       -2.00000       49.93912        6.81334        8.14255
      1059         2       -2.00000       49.94755       14.28749        5.56376
      1060         2       -2.00000       49.94802        6.84600        2.98668
      1061         2       -2.00000       50.41085        9.21029        6.41863
      1062         2       -2.00000       50.41482        1.74263        9.00068
      1063         2       -2.00000       50.43588        1.76164        3.84493
      1064         2       -2.00000       50.44025        9.24351        1.27095
      1065         2       -2.00000       50.94321       11.57586        9.85908
      1066         2       -2.00000       50.94607        4.12274        7.27695
      1067         2       -2.00000       50.94925        4.16318        2.12301
      1068         2       -2.00000       50.95274       11.60218        4.69779
      1069         2       -2.00000       51.37830       13.97611        8.14172
      1070         2       -2.00000       51.38259        6.52390        5.56042
      1071         2       -2.00000       51.40540        6.56820        0.41410
      1072         2       -2.00000       51.40889       14.00727        2.99043
      1073         2       -2.00000       51.86576        8.90380        9.00761
      1074         2       -2.00000       51.86949        1.49350        1.27677
      1075         2       -2.00000       51.89365        1.44512        6.42080
      1076         2       -2.00000       51.89770        8.92820        3.84414
      1077         2       -2.00000       52.39581       11.28140        7.26439
      1078         2       -2.00000       52.41560        3.82466        9.85416
      1079         2       -2.00000       52.42291        3.82631        4.68639
      1080         2       -2.00000       52.44389       11.31858        2.12156
      1081         2       -2.00000       52.84211       13.72431        0.42298
      1082         2       -2.00000       52.84473        6.21170        8.15120
      1083         2       -2.00000       52.86221        6.25120        2.98497
      1084         2       -2.00000       52.86476       13.68807        5.56126
      1085         2       -2.00000       53.26909        8.61736        6.42577
      1086         2       -2.00000       53.26973        1.15037        9.01245
      1087         2       -2.00000       53.35532        1.17114        3.85969
      1088         2       -2.00000       53.35611        8.65615        1.28788
      1089         2       -2.00000       53.90905       10.97406        9.84779
      1090         2       -2.00000       53.92224        3.50507        7.25196
      1091         2       -2.00000       53.92725        3.58177        2.10458
      1092         2       -2.00000       53.94434       11.00529        4.66443
      1093         2       -2.00000       54.23924       13.35223        8.14026
      1094         2       -2.00000       54.24949        5.89362        5.55670
      1095         2       -2.00000       54.32602        5.98171        0.40578
      1096         2       -2.00000       54.33500       13.41519        2.98326
      1097         2       -2.00000       54.71899        8.34586        9.03164
      1098         2       -2.00000       54.71995        0.93674        1.30486
      1099         2       -2.00000       54.80546        8.29330        3.88878
      1100         2       -2.00000       54.80871        0.81223        6.46544
      1101         2       -2.00000       55.38589       10.71065        7.21609
      1102         2       -2.00000       55.41244        3.26383        9.80478
      1103         2       -2.00000       55.45527        3.25341        4.63479
      1104         2       -2.00000       55.48634       10.75704        2.06497
      1105         2       -2.00000       55.74883       13.13760        0.36716
      1106         2       -2.00000       55.75209        5.60594        8.08888
      1107         2       -2.00000       55.79071        5.72313        2.99429
      1108         2       -2.00000       55.79118       13.14218        5.56869
      1109         2       -2.00000       55.99343        0.56392        9.03104
      1110         2       -2.00000       55.99915        8.02209        6.43997
      1111         2       -2.00000       56.23764        8.07521        1.38646
      1112         2       -2.00000       56.24717        0.58545        3.96595
      1113         2       -2.00000       57.00514       10.49068        9.70725
      1114         2       -2.00000       57.00920        3.08213        1.97917
      1115         2       -2.00000       57.06506        2.94739        7.16326
      1116         2       -2.00000       57.06848       10.43030        4.59533
      1117         2       -2.00000       57.11807       12.91820        7.99170
      1118         2       -2.00000       57.13627        5.42370        5.41594
      1119         2       -2.00000       57.22996        5.55107        0.36896
      1120         2       -2.00000       57.24522       12.95947        2.96439
      1121         2       -2.00000       57.40209        7.80373        9.03203
      1122         2       -2.00000       57.40702        0.38857        1.32292
      1123         2       -2.00000       58.63290        7.57572        6.06057
      1124         2       -2.00000       58.63290        0.12566        8.65006
      1125         2       -2.00000       58.63290       12.82454        0.25197
      1126         2       -2.00000       58.63290        5.34095        2.86663
      1127         2       -2.00000       58.63290        5.31600        7.98630
      1128         2       -2.00000       58.63290       12.77523        5.45897
      1129         2       -2.00000       58.63290        0.34565        5.66079
      1130         2       -2.00000       58.63290        7.83225        3.08377
      1131         2       -2.00000       58.63290        2.98816        4.58557
      1132         2       -2.00000       58.63290       10.49982        2.01688
      1133         2       -2.00000       58.63290       10.53118        7.16346
      1134         2       -2.00000       58.63290        3.09690        9.70837
      1135         2       -2.00000       59.85886        0.38857        1.32292
      1136         2       -2.00000       59.86379        7.80373        9.03203
      1137         2       -2.00000       60.02058       12.95947        2.96439
      1138         2       -2.00000       60.03584        5.55107        0.36896
      1139         2       -2.00000       60.12953        5.42370        5.41594
      1140         2       -2.00000       60.14773       12.91820        7.99170
      1141         2       -2.00000       60.19732       10.43030        4.59533
      1142         2       -2.00000       60.20073        2.94739        7.16326
      1143         2       -2.00000       60.25660        3.08213        1.97917
      1144         2       -2.00000       60.26065       10.49068        9.70725
      1145         2       -2.00000       61.01862        0.58545        3.96595
      1146         2       -2.00000       61.02816        8.07521        1.38646
      1147         2       -2.00000       61.26664        8.02209        6.43997
      1148         2       -2.00000       61.27237        0.56392        9.03104
      1149         2       -2.00000       61.47461       13.14218        5.56869
      1150         2       -2.00000       61.47509        5.72313        2.99429
      1151         2       -2.00000       61.51371        5.60594        8.08888
      1152         2       -2.00000       61.51705       13.13760        0.36716
      1153         2       -2.00000       61.77945       10.75704        2.06497
      1154         2       -2.00000       61.81053        3.25341        4.63479
      1155         2       -2.00000       61.85336        3.26383        9.80478
      1156         2       -2.00000       61.87990       10.71065        7.21609
      1157         2       -2.00000       62.45708        0.81223        6.46544
      1158         2       -2.00000       62.46034        8.29330        3.88878
      1159         2       -2.00000       62.54585        0.93674        1.30486
      1160         2       -2.00000       62.54680        8.34586        9.03164
      1161         2       -2.00000       62.93079       13.41519        2.98326
      1162         2       -2.00000       62.93977        5.98171        0.40578
      1163         2       -2.00000       63.01630        5.89362        5.55670
      1164         2       -2.00000       63.02655       13.35223        8.14026
      1165         2       -2.00000       63.32146       11.00529        4.66443
      1166         2       -2.00000       63.33855        3.58177        2.10458
      1167         2       -2.00000       63.34355        3.50507        7.25196
      1168         2       -2.00000       63.35674       10.97406        9.84779
      1169         2       -2.00000       63.90977        8.65615        1.28788
      1170         2       -2.00000       63.91056        1.17114        3.85969
      1171         2       -2.00000       63.99607        1.15037        9.01245
      1172         2       -2.00000       63.99670        8.61736        6.42577
      1173         2       -2.00000       64.40104       13.68807        5.56126
      1174         2       -2.00000       64.40358        6.25120        2.98497
      1175         2       -2.00000       64.42107        6.21170        8.15120
      1176         2       -2.00000       64.42369       13.72431        0.42298
      1177         2       -2.00000       64.82191       11.31858        2.12156
      1178         2       -2.00000       64.84289        3.82631        4.68639
      1179         2       -2.00000       64.85020        3.82466        9.85416
      1180         2       -2.00000       64.86998       11.28140        7.26439
      1181         2       -2.00000       65.36809        8.92820        3.84414
      1182         2       -2.00000       65.37215        1.44512        6.42080
      1183         2       -2.00000       65.39630        1.49350        1.27677
      1184         2       -2.00000       65.40004        8.90380        9.00761
      1185         2       -2.00000       65.85690       14.00727        2.99043
      1186         2       -2.00000       65.86048        6.56820        0.41410
      1187         2       -2.00000       65.88321        6.52390        5.56042
      1188         2       -2.00000       65.88758       13.97611        8.14172
      1189         2       -2.00000       66.31305       11.60218        4.69779
      1190         2       -2.00000       66.31655        4.16318        2.12301
      1191         2       -2.00000       66.31973        4.12274        7.27695
      1192         2       -2.00000       66.32259       11.57586        9.85908
      1193         2       -2.00000       66.82555        9.24351        1.27095
      1194         2       -2.00000       66.82992        1.76164        3.84493
      1195         2       -2.00000       66.85098        1.74263        9.00068
      1196         2       -2.00000       66.85495        9.21029        6.41863
      1197         2       -2.00000       67.31777        6.84600        2.98668
      1198         2       -2.00000       67.31825       14.28749        5.56376
      1199         2       -2.00000       67.32667       14.32069        0.41085
      1200         2       -2.00000       67.32667        6.81334        8.14255
      1201         2       -2.00000       67.78115       11.91970        2.12596
      1202         2       -2.00000       67.78847        4.43947        4.70041
      1203         2       -2.00000       67.79117        4.42005        9.86008
      1204         2       -2.00000       67.79832       11.88870        7.27953
      1205         2       -2.00000       68.28665        9.52490        3.84337
      1206         2       -2.00000       68.28856        2.04740        6.42064
      1207         2       -2.00000       68.29508        2.08294        1.26813
      1208         2       -2.00000       68.29675        9.49752        9.00118
      1209         2       -2.00000       68.77562       14.60248        2.98625
      1210         2       -2.00000       68.77610        7.15997        0.40952
      1211         2       -2.00000       68.78405        7.12590        5.56175
      1212         2       -2.00000       68.78500       14.57518        8.14125
      1213         2       -2.00000       69.25164       12.20386        4.70256
      1214         2       -2.00000       69.25212        4.76047        2.12601
      1215         2       -2.00000       69.25442        4.72824        7.28030
      1216         2       -2.00000       69.25490       12.17665        9.85994
      1217         2       -2.00000       69.74458        9.83965        1.26737
      1218         2       -2.00000       69.74665        2.36256        3.84402
      1219         2       -2.00000       69.75261        2.33744        8.99983
      1220         2       -2.00000       69.75444        9.80941        6.42085
      1221         2       -2.00000       70.23395        7.44273        2.98520
      1222         2       -2.00000       70.23459       14.88694        5.56274
      1223         2       -2.00000       70.23745       14.91788        0.40802
      1224         2       -2.00000       70.23776        7.41309        8.14103
      1225         2       -2.00000       70.71314       12.51897        2.12574
      1226         2       -2.00000       70.71561        5.04278        4.70257
      1227         2       -2.00000       70.71616        5.01740        9.85965
      1228         2       -2.00000       70.71871       12.49016        7.28100
      1229         2       -2.00000       71.20498       10.12330        3.84362
      1230         2       -2.00000       71.20593        2.64788        6.42134
      1231         2       -2.00000       71.20752        2.67885        1.26668
      1232         2       -2.00000       71.20839       10.09529        9.00019
      1233         2       -2.00000       71.69267        0.28097        2.98505
      1234         2       -2.00000       71.69267        7.75671        0.40764
      1235         2       -2.00000       71.69538        7.72628        5.56218
      1236         2       -2.00000       71.69561        0.25301        8.14061
      1237         2       -2.00000       72.17568       12.80404        4.70297
      1238         2       -2.00000       72.17560        5.35913        2.12558
      1239         2       -2.00000       72.17672       12.77625        9.85931
      1240         2       -2.00000       72.17672        5.32934        7.28083
      1241         2       -2.00000       72.66370       10.43744        1.26638
      1242         2       -2.00000       72.66449        2.96210        3.84380
      1243         2       -2.00000       72.66680       10.40838        6.42140
      1244         2       -2.00000       72.66616        2.93473        8.99965
      1245         2       -2.00000       73.15116        8.04091        2.98466
      1246         2       -2.00000       73.15148        0.56584        5.56238
      1247         2       -2.00000       73.15259        8.01213        8.14043
      1248         2       -2.00000       73.15243        0.59535        0.40704
      1249         2       -2.00000       73.63520       13.11840        2.12532
      1250         2       -2.00000       73.63608        5.64336        4.70283
      1251         2       -2.00000       73.63703       13.08981        7.28090
      1252         2       -2.00000       73.63616        5.61587        9.85904
      1253         2       -2.00000       74.12314       10.72213        3.84359
      1254         2       -2.00000       74.12354        3.24737        6.42141
      1255         2       -2.00000       74.12425       10.69388        8.99962
      1256         2       -2.00000       74.12393        3.27679        1.26606
      1257         2       -2.00000       74.61004        0.87986        2.98449
      1258         2       -2.00000       74.61092        0.85154        8.14020
      1259         2       -2.00000       74.61092        8.32559        5.56213
      1260         2       -2.00000       74.60996        8.35480        0.40682
      1261         2       -2.00000       75.09520       13.40350        4.70282
      1262         2       -2.00000       75.09520        5.95795        2.12515
      1263         2       -2.00000       75.09559        5.92900        7.28071
      1264         2       -2.00000       75.09559       13.37531        9.85878
      1265         2       -2.00000       75.58297       11.00733        6.42133
      1266         2       -2.00000       75.58226        3.56130        3.84354
      1267         2       -2.00000       75.58266        3.53316        8.99935
      1268         2       -2.00000       75.58194       11.03611        1.26584
      1269         2       -2.00000       76.06916        1.19389        0.40651
      1270         2       -2.00000       76.06877        8.63961        2.98427
      1271         2       -2.00000       76.06892        1.16493        5.56207
      1272         2       -2.00000       76.06924        8.61105        8.14003
      1273         2       -2.00000       76.55424       13.71750        2.12493
      1274         2       -2.00000       76.55448        6.21463        9.85859
      1275         2       -2.00000       76.55480       13.68892        7.28061
      1276         2       -2.00000       76.55456        6.24279        4.70266
      1277         2       -2.00000       77.04138       11.29270        8.99922
      1278         2       -2.00000       77.04130        3.87540        1.26564
      1279         2       -2.00000       77.04106       11.32105        3.84335
      1280         2       -2.00000       77.04114        3.84650        6.42121
      1281         2       -2.00000       77.52765        8.95352        0.40633
      1282         2       -2.00000       77.52773        1.47882        2.98410
      1283         2       -2.00000       77.52797        8.92463        5.56187
      1284         2       -2.00000       77.52781        1.45033        8.13983
      1285         2       -2.00000       78.01344        6.55684        2.12477
      1286         2       -2.00000       78.01352       13.97426        9.85838
      1287         2       -2.00000       78.01344        6.52815        7.28043
      1288         2       -2.00000       78.01336       14.00258        4.70253
      1289         2       -2.00000       78.49995        4.13194        8.99904
      1290         2       -2.00000       78.49995       11.63500        1.26545
      1291         2       -2.00000       78.50010        4.16032        3.84321
      1292         2       -2.00000       78.50010       11.60624        6.42107
      1293         2       -2.00000       78.98669        1.79274        0.40613
      1294         2       -2.00000       78.98661        9.23848        2.98390
      1295         2       -2.00000       78.98653        1.76391        5.56173
      1296         2       -2.00000       78.98661        9.21002        8.13968
