# Supplementary material for: Quantitative prediction of grain boundary thermal conductivities from local atomic environments
Source: Nat Commun. 2020 Apr 15;11:1854. doi: 10.1038/s41467-020-15619-9 (PMC7160158; doi:10.1038/s41467-020-15619-9)
Supplement: Supplementary file 4 — Supplementary Data 1 [file 41467_2020_15619_MOESM4_ESM.zip › MgO_GBs/sym_tilt/standard_pressure/112/s7_-1-32.lmp]

LAMMPS data file

      1656          atoms
         0          bonds
         0         angles
         0      dihedrals
         0      impropers
         2     atom types
         0     bond types
         0    angle types
         0 dihedral types
         0 improper types

      0.0000000     78.7381000 xlo xhi
      0.0000000     19.2417000 ylo yhi
      0.0000000     10.3226665 zlo zhi
      0.0000000      0.0000000      0.1388251 xy xz yz

Masses

1                24.30500 # Mg
2                15.99940 # O

Atoms

         1         1        2.00000        0.56203       18.14191        3.16979
         2         1        2.00000        0.56203        5.29097        1.44936
         3         1        2.00000        0.56203       11.75114        4.89024
         4         1        2.00000        0.56203       18.21132        8.33112
         5         1        2.00000        0.56203        5.36038        6.61069
         6         1        2.00000        0.56203       11.82055       10.05157
         7         1        2.00000        1.12572        0.31025        5.75002
         8         1        2.00000        1.12572        6.70103        4.02959
         9         1        2.00000        1.12572       13.09178        2.30914
        10         1        2.00000        1.12572        0.24084        0.58869
        11         1        2.00000        1.12580        6.77042        9.19093
        12         1        2.00000        1.12572       13.16119        7.47047
        13         1        2.00000        1.68940       14.50182        4.88937
        14         1        2.00000        1.68940        1.65088        3.16893
        15         1        2.00000        1.68940        8.04163        1.44850
        16         1        2.00000        1.68940       14.57123       10.05071
        17         1        2.00000        1.68940        1.72029        8.33027
        18         1        2.00000        1.68940        8.11105        6.60983
        19         1        2.00000        2.25301        9.45167        4.02873
        20         1        2.00000        2.25301        9.52109        9.19006
        21         1        2.00000        2.25301       15.84243        2.30828
        22         1        2.00000        2.25301        3.06092        5.74918
        23         1        2.00000        2.25301       15.91184        7.46962
        24         1        2.00000        2.25301        2.99150        0.58784
        25         1        2.00000        2.81670       10.79232        1.44763
        26         1        2.00000        2.81670       10.86173        6.60896
        27         1        2.00000        2.81670       17.25249        4.88852
        28         1        2.00000        2.81670        4.40154        3.16808
        29         1        2.00000        2.81670       17.32190       10.04985
        30         1        2.00000        2.81670        4.47096        8.32941
        31         1        2.00000        3.38031       18.59310        2.30744
        32         1        2.00000        3.38031        5.81156        5.74833
        33         1        2.00000        3.38031       12.20234        4.02788
        34         1        2.00000        3.38031       18.66251        7.46877
        35         1        2.00000        3.38031        5.74215        0.58700
        36         1        2.00000        3.38031       12.27175        9.18922
        37         1        2.00000        3.94399        0.83087       10.04898
        38         1        2.00000        3.94399        7.22162        8.32854
        39         1        2.00000        3.94399        0.76145        4.88765
        40         1        2.00000        3.94399       13.61238        6.60810
        41         1        2.00000        3.94399        7.15221        3.16721
        42         1        2.00000        3.94399       13.54297        1.44676
        43         1        2.00000        4.50760        2.17149        7.46792
        44         1        2.00000        4.50760       15.02242        9.18836
        45         1        2.00000        4.50760       14.95301        4.02703
        46         1        2.00000        4.50760        8.56225        5.74749
        47         1        2.00000        4.50760        8.49284        0.58615
        48         1        2.00000        4.50760        2.10208        2.30659
        49         1        2.00000        5.07121       16.36303        6.60724
        50         1        2.00000        5.07128        3.58149       10.04814
        51         1        2.00000        5.07128        9.97227        8.32769
        52         1        2.00000        5.07121       16.29361        1.44591
        53         1        2.00000        5.07128        9.90286        3.16635
        54         1        2.00000        5.07128        3.51208        4.88680
        55         1        2.00000        5.63497       17.77310        9.18748
        56         1        2.00000        5.63497        4.92218        7.46704
        57         1        2.00000        5.63497       11.31294        5.74660
        58         1        2.00000        5.63497       11.24352        0.58526
        59         1        2.00000        5.63497        4.85277        2.30570
        60         1        2.00000        5.63497       17.70369        4.02615
        61         1        2.00000        6.19842       19.11367        6.60645
        62         1        2.00000        6.19842       12.72292        8.32689
        63         1        2.00000        6.19842       19.04426        1.44512
        64         1        2.00000        6.19842        6.33216       10.04734
        65         1        2.00000        6.19842       12.65351        3.16556
        66         1        2.00000        6.19842        6.26275        4.88601
        67         1        2.00000        6.76234        1.28205        9.18655
        68         1        2.00000        6.76234       14.06358        5.74567
        69         1        2.00000        6.76234        7.67283        7.46612
        70         1        2.00000        6.76234       13.99417        0.58434
        71         1        2.00000        6.76234        7.60341        2.30478
        72         1        2.00000        6.76234        1.21264        4.02522
        73         1        2.00000        7.32579       15.47364        8.32608
        74         1        2.00000        7.32579        2.62270        6.60563
        75         1        2.00000        7.32579        9.08289       10.04652
        76         1        2.00000        7.32579       15.40423        3.16474
        77         1        2.00000        7.32579        9.01347        4.88519
        78         1        2.00000        7.32579        2.55329        1.44430
        79         1        2.00000        7.88940       16.81415        5.74485
        80         1        2.00000        7.88940       16.74474        0.58352
        81         1        2.00000        7.88940       10.42340        7.46530
        82         1        2.00000        7.88940        4.03262        9.18574
        83         1        2.00000        7.88940       10.35398        2.30397
        84         1        2.00000        7.88940        3.96321        4.02441
        85         1        2.00000        8.45348       18.22438        8.32508
        86         1        2.00000        8.45348       11.83363       10.04552
        87         1        2.00000        8.45348       11.76422        4.88419
        88         1        2.00000        8.45348        5.37346        6.60464
        89         1        2.00000        8.45348       18.15497        3.16374
        90         1        2.00000        8.45348        5.30405        1.44330
        91         1        2.00000        9.01622        0.32308        5.74422
        92         1        2.00000        9.01622       13.17403        7.46467
        93         1        2.00000        9.01622        0.25367        0.58289
        94         1        2.00000        9.01622        6.78327        9.18512
        95         1        2.00000        9.01622       13.10461        2.30334
        96         1        2.00000        9.01622        6.71386        4.02379
        97         1        2.00000        9.58101       14.58420       10.04443
        98         1        2.00000        9.58101        1.73327        8.32398
        99         1        2.00000        9.58101       14.51478        4.88310
       100         1        2.00000        9.58101        8.12403        6.60354
       101         1        2.00000        9.58101        8.05461        1.44221
       102         1        2.00000        9.58101        1.66386        3.16265
       103         1        2.00000       10.14391       15.92493        7.46395
       104         1        2.00000       10.14391       15.85551        2.30262
       105         1        2.00000       10.14391        9.53415        9.18440
       106         1        2.00000       10.14391        3.07398        5.74351
       107         1        2.00000       10.14391        9.46474        4.02306
       108         1        2.00000       10.14391        3.00457        0.58218
       109         1        2.00000       10.70728       17.33448       10.04377
       110         1        2.00000       10.70728       17.26507        4.88244
       111         1        2.00000       10.70728       10.87431        6.60287
       112         1        2.00000       10.70728        4.48354        8.32332
       113         1        2.00000       10.70728       10.80490        1.44154
       114         1        2.00000       10.70728        4.41412        3.16199
       115         1        2.00000       11.27286       18.67604        7.46232
       116         1        2.00000       11.27286       12.28527        9.18277
       117         1        2.00000       11.27286       18.60663        2.30098
       118         1        2.00000       11.27286       12.21586        4.02143
       119         1        2.00000       11.27286        5.82510        5.74188
       120         1        2.00000       11.27286        5.75569        0.58055
       121         1        2.00000       11.83276        0.84338       10.04409
       122         1        2.00000       11.83276       13.62492        6.60320
       123         1        2.00000       11.83276        0.77397        4.88276
       124         1        2.00000       11.83276       13.55550        1.44187
       125         1        2.00000       11.83276        7.23416        8.32365
       126         1        2.00000       11.83276        7.16475        3.16232
       127         1        2.00000       12.40101       15.03517        9.18096
       128         1        2.00000       12.40101       14.96576        4.01963
       129         1        2.00000       12.40101        2.18425        7.46051
       130         1        2.00000       12.40101        8.57500        5.74006
       131         1        2.00000       12.40101        2.11484        2.29918
       132         1        2.00000       12.40101        8.50559        0.57873
       133         1        2.00000       12.96155       16.37675        6.60300
       134         1        2.00000       12.96155       16.30733        1.44166
       135         1        2.00000       12.96155        9.98597        8.32343
       136         1        2.00000       12.96155        3.59521       10.04388
       137         1        2.00000       12.96155        3.52580        4.88255
       138         1        2.00000       12.96155        9.91656        3.16210
       139         1        2.00000       13.52303       17.78484        9.18005
       140         1        2.00000       13.52303       17.71543        4.01872
       141         1        2.00000       13.52303       11.32465        5.73917
       142         1        2.00000       13.52303        4.93389        7.45960
       143         1        2.00000       13.52303       11.25524        0.57783
       144         1        2.00000       13.52303        4.86448        2.29827
       145         1        2.00000       14.09727       12.73812        8.32017
       146         1        2.00000       14.09727       19.12890        6.59972
       147         1        2.00000       14.09727        6.34737       10.04062
       148         1        2.00000       14.09727       12.66871        3.15884
       149         1        2.00000       14.09727        6.27796        4.87929
       150         1        2.00000       14.09727       19.05949        1.43839
       151         1        2.00000       14.64348        1.29295        9.18468
       152         1        2.00000       14.64348       14.07449        5.74379
       153         1        2.00000       14.64348        1.22354        4.02334
       154         1        2.00000       14.64348       14.00507        0.58246
       155         1        2.00000       14.64348        7.68371        7.46424
       156         1        2.00000       14.64348        7.61430        2.30290
       157         1        2.00000       15.22645       15.48615        8.31596
       158         1        2.00000       15.22645        2.63520        6.59551
       159         1        2.00000       15.22645       15.41674        3.15463
       160         1        2.00000       15.22645        9.09539       10.03641
       161         1        2.00000       15.22645        9.02598        4.87508
       162         1        2.00000       15.22645        2.56579        1.43418
       163         1        2.00000       15.77463       16.83052        5.74008
       164         1        2.00000       15.77463        4.04899        9.18097
       165         1        2.00000       15.77463       16.76111        0.57875
       166         1        2.00000       15.77463       10.43976        7.46053
       167         1        2.00000       15.77463       10.37035        2.29920
       168         1        2.00000       15.77463        3.97958        4.01964
       169         1        2.00000       16.33682       11.84405       10.04230
       170         1        2.00000       16.33682       18.23481        8.32186
       171         1        2.00000       16.33682       11.77464        4.88097
       172         1        2.00000       16.33682       18.16540        3.16052
       173         1        2.00000       16.33682        5.38386        6.60141
       174         1        2.00000       16.33682        5.31445        1.44007
       175         1        2.00000       16.93924       13.19307        7.44735
       176         1        2.00000       16.93924        0.34213        5.72690
       177         1        2.00000       16.93924        6.80230        9.16780
       178         1        2.00000       16.93924       13.12366        2.28602
       179         1        2.00000       16.93924        0.27272        0.56557
       180         1        2.00000       16.93924        6.73289        4.00646
       181         1        2.00000       17.43403       14.58492       10.06408
       182         1        2.00000       17.43403        1.73398        8.34364
       183         1        2.00000       17.43403       14.51551        4.90275
       184         1        2.00000       17.43403        8.12473        6.62319
       185         1        2.00000       17.43403        1.66456        3.18230
       186         1        2.00000       17.43403        8.05532        1.46185
       187         1        2.00000       18.05252       15.94976        7.41625
       188         1        2.00000       18.05252        9.55899        9.13670
       189         1        2.00000       18.05252       15.88035        2.25491
       190         1        2.00000       18.05252        3.09882        5.69581
       191         1        2.00000       18.05252        9.48957        3.97536
       192         1        2.00000       18.05252        3.02940        0.53448
       193         1        2.00000       18.60377       17.38168       10.07988
       194         1        2.00000       18.60377       17.31227        4.91854
       195         1        2.00000       18.60377        4.53076        8.35943
       196         1        2.00000       18.60377       10.92152        6.63898
       197         1        2.00000       18.60377        4.46135        3.19810
       198         1        2.00000       18.60377       10.85210        1.47765
       199         1        2.00000       19.11903       12.25663        9.16655
       200         1        2.00000       19.11903       18.64739        7.44610
       201         1        2.00000       19.11903       12.18722        4.00522
       202         1        2.00000       19.11903        5.79646        5.72566
       203         1        2.00000       19.11903       18.57797        2.28477
       204         1        2.00000       19.11903        5.72705        0.56433
       205         1        2.00000       19.90184        1.03002       10.19820
       206         1        2.00000       19.90184        7.42080        8.47776
       207         1        2.00000       19.90184       13.81156        6.75731
       208         1        2.00000       19.90184        0.96061        5.03686
       209         1        2.00000       19.90184       13.74214        1.59598
       210         1        2.00000       19.90184        7.35139        3.31643
       211         1        2.00000       20.09451       15.05919        9.25575
       212         1        2.00000       20.09451       14.98978        4.09441
       213         1        2.00000       20.09451        8.59902        5.81486
       214         1        2.00000       20.09451        2.20825        7.53530
       215         1        2.00000       20.09451        2.13883        2.37397
       216         1        2.00000       20.09451        8.52961        0.65353
       217         1        2.00000       21.37393       18.09480        9.49493
       218         1        2.00000       21.37393        5.24388        7.77450
       219         1        2.00000       21.37393       11.63464        6.05405
       220         1        2.00000       21.37393       18.02539        4.33360
       221         1        2.00000       21.37393       11.56522        0.89271
       222         1        2.00000       21.37393        5.17447        2.61316
       223         1        2.00000       21.37401       10.40085        8.69641
       224         1        2.00000       21.37401       16.79161        6.97598
       225         1        2.00000       21.37401        3.94069        5.25553
       226         1        2.00000       21.37401       10.33144        3.53508
       227         1        2.00000       21.37401       16.72220        1.81464
       228         1        2.00000       21.37401        3.87127        0.09419
       229         1        2.00000       22.65327       15.05908        9.25592
       230         1        2.00000       22.65327        2.20813        7.53547
       231         1        2.00000       22.65327        8.59889        5.81503
       232         1        2.00000       22.65327       14.98967        4.09459
       233         1        2.00000       22.65327        2.13872        2.37414
       234         1        2.00000       22.65327        8.52948        0.65369
       235         1        2.00000       22.84602       13.81150        6.75745
       236         1        2.00000       22.84602        7.42074        8.47789
       237         1        2.00000       22.84602        0.96057        5.03701
       238         1        2.00000       22.84602       13.74209        1.59612
       239         1        2.00000       22.84602        7.35133        3.31656
       240         1        2.00000       22.84602        1.02999       10.19834
       241         1        2.00000       23.62883       12.25658        9.16670
       242         1        2.00000       23.62883       18.64735        7.44627
       243         1        2.00000       23.62883        5.79641        5.72582
       244         1        2.00000       23.62883       12.18716        4.00537
       245         1        2.00000       23.62883       18.57794        2.28493
       246         1        2.00000       23.62883        5.72699        0.56448
       247         1        2.00000       24.14401        4.53067        8.35959
       248         1        2.00000       24.14401       17.31220        4.91871
       249         1        2.00000       24.14401       10.92144        6.63916
       250         1        2.00000       24.14401        4.46125        3.19826
       251         1        2.00000       24.14401       10.85203        1.47782
       252         1        2.00000       24.14401       17.38161       10.08004
       253         1        2.00000       24.69534        9.55893        9.13689
       254         1        2.00000       24.69534       15.94969        7.41644
       255         1        2.00000       24.69534        3.09876        5.69600
       256         1        2.00000       24.69534       15.88027        2.25511
       257         1        2.00000       24.69534        9.48952        3.97556
       258         1        2.00000       24.69534        3.02935        0.53466
       259         1        2.00000       25.31375        1.73392        8.34382
       260         1        2.00000       25.31375        8.12468        6.62337
       261         1        2.00000       25.31375       14.51543        4.90294
       262         1        2.00000       25.31375        1.66451        3.18249
       263         1        2.00000       25.31375        8.05527        1.46204
       264         1        2.00000       25.31375       14.58485       10.06427
       265         1        2.00000       25.80862       13.19300        7.44754
       266         1        2.00000       25.80862        6.80224        9.16798
       267         1        2.00000       25.80862        0.34206        5.72709
       268         1        2.00000       25.80862        0.27264        0.56575
       269         1        2.00000       25.80862        6.73283        4.00665
       270         1        2.00000       25.80862       13.12359        2.28620
       271         1        2.00000       26.41096        5.38381        6.60161
       272         1        2.00000       26.41096       18.16532        3.16072
       273         1        2.00000       26.41096       18.23473        8.32205
       274         1        2.00000       26.41096       11.77457        4.88117
       275         1        2.00000       26.41096        5.31440        1.44028
       276         1        2.00000       26.41096       11.84398       10.04250
       277         1        2.00000       26.97323        4.04892        9.18118
       278         1        2.00000       26.97323       10.43969        7.46074
       279         1        2.00000       26.97323        3.97950        4.01984
       280         1        2.00000       26.97323       16.83045        5.74029
       281         1        2.00000       26.97323       10.37028        2.29940
       282         1        2.00000       26.97323       16.76103        0.57896
       283         1        2.00000       27.52141        9.09532       10.03660
       284         1        2.00000       27.52141       15.48607        8.31617
       285         1        2.00000       27.52141        2.63515        6.59572
       286         1        2.00000       27.52141        9.02591        4.87527
       287         1        2.00000       27.52141       15.41666        3.15483
       288         1        2.00000       27.52141        2.56574        1.43439
       289         1        2.00000       28.10430        1.29288        9.18488
       290         1        2.00000       28.10430        7.68364        7.46444
       291         1        2.00000       28.10430       14.07441        5.74400
       292         1        2.00000       28.10430        1.22347        4.02355
       293         1        2.00000       28.10430        7.61422        2.30311
       294         1        2.00000       28.10430       14.00500        0.58266
       295         1        2.00000       28.65051       12.73805        8.32038
       296         1        2.00000       28.65051       19.12883        6.59994
       297         1        2.00000       28.65051        6.27788        4.87949
       298         1        2.00000       28.65051       12.66864        3.15905
       299         1        2.00000       28.65051        6.34729       10.04083
       300         1        2.00000       28.65051       19.05941        1.43861
       301         1        2.00000       29.22475       17.78476        9.18027
       302         1        2.00000       29.22475        4.93382        7.45982
       303         1        2.00000       29.22475       11.32458        5.73938
       304         1        2.00000       29.22475       17.71535        4.01893
       305         1        2.00000       29.22475        4.86441        2.29849
       306         1        2.00000       29.22475       11.25516        0.57805
       307         1        2.00000       29.78631        9.98590        8.32365
       308         1        2.00000       29.78631        3.52573        4.88277
       309         1        2.00000       29.78631       16.37665        6.60321
       310         1        2.00000       29.78631        9.91648        3.16232
       311         1        2.00000       29.78631       16.30724        1.44188
       312         1        2.00000       29.78631        3.59514       10.04410
       313         1        2.00000       30.34684       15.03510        9.18118
       314         1        2.00000       30.34684        2.18415        7.46073
       315         1        2.00000       30.34684        8.57493        5.74028
       316         1        2.00000       30.34684       14.96569        4.01984
       317         1        2.00000       30.34684        2.11474        2.29939
       318         1        2.00000       30.34684        8.50552        0.57895
       319         1        2.00000       30.91502        0.77390        4.88298
       320         1        2.00000       30.91502       13.62484        6.60342
       321         1        2.00000       30.91502        7.23407        8.32387
       322         1        2.00000       30.91502        7.16465        3.16253
       323         1        2.00000       30.91502       13.55543        1.44209
       324         1        2.00000       30.91502        0.84331       10.04432
       325         1        2.00000       31.47500       12.28520        9.18299
       326         1        2.00000       31.47500       18.67595        7.46254
       327         1        2.00000       31.47500        5.82501        5.74211
       328         1        2.00000       31.47500       12.21578        4.02166
       329         1        2.00000       31.47500       18.60654        2.30121
       330         1        2.00000       31.47500        5.75559        0.58077
       331         1        2.00000       32.04058        4.48346        8.32355
       332         1        2.00000       32.04058       10.87422        6.60310
       333         1        2.00000       32.04058       17.26497        4.88265
       334         1        2.00000       32.04058        4.41405        3.16221
       335         1        2.00000       32.04058       17.33439       10.04399
       336         1        2.00000       32.04058       10.80481        1.44177
       337         1        2.00000       32.60395        9.53408        9.18462
       338         1        2.00000       32.60395       15.92483        7.46418
       339         1        2.00000       32.60395        3.07389        5.74374
       340         1        2.00000       32.60395        9.46466        4.02329
       341         1        2.00000       32.60395       15.85542        2.30284
       342         1        2.00000       32.60395        3.00448        0.58240
       343         1        2.00000       33.16677        1.73318        8.32421
       344         1        2.00000       33.16677        8.12393        6.60377
       345         1        2.00000       33.16677       14.51471        4.88332
       346         1        2.00000       33.16677        1.66376        3.16288
       347         1        2.00000       33.16677        8.05452        1.44244
       348         1        2.00000       33.16677       14.58412       10.04466
       349         1        2.00000       33.73164        6.78318        9.18535
       350         1        2.00000       33.73164       13.17393        7.46490
       351         1        2.00000       33.73164        0.32301        5.74446
       352         1        2.00000       33.73164        0.25360        0.58313
       353         1        2.00000       33.73164        6.71377        4.02401
       354         1        2.00000       33.73164       13.10452        2.30356
       355         1        2.00000       34.29430        5.37337        6.60487
       356         1        2.00000       34.29430       18.22429        8.32531
       357         1        2.00000       34.29430       11.76412        4.88442
       358         1        2.00000       34.29430        5.30395        1.44353
       359         1        2.00000       34.29430       18.15488        3.16398
       360         1        2.00000       34.29430       11.83354       10.04575
       361         1        2.00000       34.85838        4.03253        9.18598
       362         1        2.00000       34.85838       10.42330        7.46553
       363         1        2.00000       34.85838       16.81406        5.74508
       364         1        2.00000       34.85838        3.96312        4.02464
       365         1        2.00000       34.85838       10.35389        2.30419
       366         1        2.00000       34.85838       16.74465        0.58375
       367         1        2.00000       35.42199        9.01338        4.88542
       368         1        2.00000       35.42199       15.47355        8.32630
       369         1        2.00000       35.42199        2.62261        6.60587
       370         1        2.00000       35.42199        9.08279       10.04675
       371         1        2.00000       35.42199       15.40414        3.16497
       372         1        2.00000       35.42199        2.55319        1.44453
       373         1        2.00000       35.98544       14.06349        5.74590
       374         1        2.00000       35.98544        1.28196        9.18679
       375         1        2.00000       35.98544        7.67271        7.46634
       376         1        2.00000       35.98544       13.99408        0.58456
       377         1        2.00000       35.98544        1.21254        4.02546
       378         1        2.00000       35.98544        7.60330        2.30501
       379         1        2.00000       36.54936       12.72283        8.32713
       380         1        2.00000       36.54936       19.11358        6.60668
       381         1        2.00000       36.54936       12.65341        3.16580
       382         1        2.00000       36.54936       19.04417        1.44535
       383         1        2.00000       36.54936        6.26266        4.88624
       384         1        2.00000       36.54936        6.33207       10.04758
       385         1        2.00000       37.11281       11.31284        5.74682
       386         1        2.00000       37.11281       17.77301        9.18771
       387         1        2.00000       37.11281       11.24343        0.58549
       388         1        2.00000       37.11281       17.70360        4.02638
       389         1        2.00000       37.11281        4.92207        7.46727
       390         1        2.00000       37.11281        4.85265        2.30594
       391         1        2.00000       37.67657        9.97216        8.32792
       392         1        2.00000       37.67657       16.36293        6.60748
       393         1        2.00000       37.67657        3.51199        4.88703
       394         1        2.00000       37.67657        9.90275        3.16659
       395         1        2.00000       37.67657       16.29352        1.44614
       396         1        2.00000       37.67657        3.58140       10.04836
       397         1        2.00000       38.24018       15.02233        9.18860
       398         1        2.00000       38.24018        2.17140        7.46815
       399         1        2.00000       38.24018        8.56216        5.74771
       400         1        2.00000       38.24018       14.95291        4.02726
       401         1        2.00000       38.24018        2.10199        2.30682
       402         1        2.00000       38.24018        8.49274        0.58638
       403         1        2.00000       38.80379       13.61229        6.60832
       404         1        2.00000       38.80379        0.76134        4.88789
       405         1        2.00000       38.80379        7.22153        8.32877
       406         1        2.00000       38.80379       13.54287        1.44699
       407         1        2.00000       38.80379        0.83075       10.04922
       408         1        2.00000       38.80379        7.15212        3.16744
       409         1        2.00000       39.36755       12.27164        9.18944
       410         1        2.00000       39.36755       18.66242        7.46901
       411         1        2.00000       39.36755        5.81147        5.74856
       412         1        2.00000       39.36755       12.20223        4.02811
       413         1        2.00000       39.36755       18.59300        2.30767
       414         1        2.00000       39.36755        5.74206        0.58723
       415         1        2.00000       39.93108       10.86162        6.60919
       416         1        2.00000       39.93108       17.25239        4.88875
       417         1        2.00000       39.93108        4.47086        8.32964
       418         1        2.00000       39.93108       10.79221        1.44786
       419         1        2.00000       39.93108       17.32181       10.05009
       420         1        2.00000       39.93108        4.40145        3.16831
       421         1        2.00000       40.49477        9.52099        9.19029
       422         1        2.00000       40.49477        3.06080        5.74941
       423         1        2.00000       40.49477        9.45158        4.02896
       424         1        2.00000       40.49477        2.99139        0.58807
       425         1        2.00000       40.49477       15.91175        7.46984
       426         1        2.00000       40.49477       15.84234        2.30851
       427         1        2.00000       41.05845        1.72020        8.33050
       428         1        2.00000       41.05845        8.11095        6.61006
       429         1        2.00000       41.05845        1.65078        3.16916
       430         1        2.00000       41.05845        8.04154        1.44872
       431         1        2.00000       41.05845       14.50171        4.88961
       432         1        2.00000       41.05845       14.57112       10.05094
       433         1        2.00000       41.62206       13.16110        7.47070
       434         1        2.00000       41.62206        0.31016        5.75025
       435         1        2.00000       41.62206        6.77033        9.19115
       436         1        2.00000       41.62206       13.09169        2.30937
       437         1        2.00000       41.62206        0.24074        0.58892
       438         1        2.00000       41.62206        6.70091        4.02981
       439         1        2.00000       42.18575       11.75104        4.89047
       440         1        2.00000       42.18575       18.21121        8.33135
       441         1        2.00000       42.18575        5.36029        6.61091
       442         1        2.00000       42.18575       11.82046       10.05180
       443         1        2.00000       42.18575       18.14180        3.17002
       444         1        2.00000       42.18575        5.29087        1.44958
       445         1        2.00000       42.74936       10.41043        7.47155
       446         1        2.00000       42.74936       16.80119        5.75110
       447         1        2.00000       42.74936        4.01968        9.19198
       448         1        2.00000       42.74936       10.34102        2.31021
       449         1        2.00000       42.74936       16.73178        0.58976
       450         1        2.00000       42.74936        3.95027        4.03065
       451         1        2.00000       43.31304        9.06979       10.05267
       452         1        2.00000       43.31304        2.54021        1.45045
       453         1        2.00000       43.31304       15.46056        8.33222
       454         1        2.00000       43.31304        9.00038        4.89133
       455         1        2.00000       43.31304        2.60962        6.61178
       456         1        2.00000       43.31304       15.39115        3.17089
       457         1        2.00000       43.87665        7.59034        2.31106
       458         1        2.00000       43.87665       13.98111        0.59061
       459         1        2.00000       43.87665        1.26899        9.19284
       460         1        2.00000       43.87665        7.65975        7.47239
       461         1        2.00000       43.87665       14.05052        5.75194
       462         1        2.00000       43.87665        1.19958        4.03151
       463         1        2.00000       44.44026       19.03126        1.45129
       464         1        2.00000       44.44026        6.31916       10.05351
       465         1        2.00000       44.44026       12.70992        8.33307
       466         1        2.00000       44.44026       19.10067        6.61263
       467         1        2.00000       44.44026       12.64050        3.17173
       468         1        2.00000       44.44026        6.24975        4.89218
       469         1        2.00000       45.00402       11.23043        0.59150
       470         1        2.00000       45.00402        4.83965        2.31195
       471         1        2.00000       45.00402       17.76001        9.19372
       472         1        2.00000       45.00402       11.29984        5.75283
       473         1        2.00000       45.00402       17.69059        4.03238
       474         1        2.00000       45.00402        4.90906        7.47328
       475         1        2.00000       45.56747       16.28061        1.45208
       476         1        2.00000       45.56747        3.56849       10.05431
       477         1        2.00000       45.56747        9.95927        8.33386
       478         1        2.00000       45.56747       16.35002        6.61341
       479         1        2.00000       45.56747        3.49908        4.89297
       480         1        2.00000       45.56747        9.88986        3.17253
       481         1        2.00000       46.13139        2.08900        2.31287
       482         1        2.00000       46.13139        8.47978        0.59243
       483         1        2.00000       46.13139        8.54919        5.75376
       484         1        2.00000       46.13139       15.00936        9.19465
       485         1        2.00000       46.13139        2.15842        7.47420
       486         1        2.00000       46.13139       14.93995        4.03331
       487         1        2.00000       46.69484       13.52989        1.45290
       488         1        2.00000       46.69484        0.81777       10.05512
       489         1        2.00000       46.69484        7.20854        8.33469
       490         1        2.00000       46.69484        0.74836        4.89379
       491         1        2.00000       46.69484       13.59930        6.61424
       492         1        2.00000       46.69484        7.13913        3.17335
       493         1        2.00000       47.25845        5.72921        0.59323
       494         1        2.00000       47.25845       18.58013        2.31368
       495         1        2.00000       47.25845       12.25879        9.19546
       496         1        2.00000       47.25845       18.64955        7.47501
       497         1        2.00000       47.25845        5.79862        5.75457
       498         1        2.00000       47.25845       12.18938        4.03413
       499         1        2.00000       47.82253       10.77915        1.45390
       500         1        2.00000       47.82253       17.30873       10.05611
       501         1        2.00000       47.82253       10.84856        6.61523
       502         1        2.00000       47.82253        4.45778        8.33568
       503         1        2.00000       47.82253       17.23931        4.89478
       504         1        2.00000       47.82253        4.38837        3.17434
       505         1        2.00000       48.38527       15.82950        2.31430
       506         1        2.00000       48.38527        2.97856        0.59386
       507         1        2.00000       48.38527        9.50814        9.19608
       508         1        2.00000       48.38527       15.89892        7.47563
       509         1        2.00000       48.38527        3.04797        5.75520
       510         1        2.00000       48.38527        9.43873        4.03475
       511         1        2.00000       48.95006        8.02856        1.45499
       512         1        2.00000       48.95006       14.55816       10.05721
       513         1        2.00000       48.95006        8.09797        6.61632
       514         1        2.00000       48.95006        1.70722        8.33677
       515         1        2.00000       48.95006       14.48875        4.89588
       516         1        2.00000       48.95006        1.63780        3.17544
       517         1        2.00000       49.51296       13.07860        2.31502
       518         1        2.00000       49.51296        0.22768        0.59458
       519         1        2.00000       49.51296        6.75726        9.19680
       520         1        2.00000       49.51296       13.14802        7.47636
       521         1        2.00000       49.51296        6.68785        4.03547
       522         1        2.00000       49.51296        0.29709        5.75591
       523         1        2.00000       50.07633       11.80788       10.05788
       524         1        2.00000       50.07633        5.27829        1.45565
       525         1        2.00000       50.07633       18.19863        8.33743
       526         1        2.00000       50.07633       11.73846        4.89655
       527         1        2.00000       50.07633        5.34771        6.61698
       528         1        2.00000       50.07633       18.12922        3.17610
       529         1        2.00000       50.64191       10.32749        2.31665
       530         1        2.00000       50.64191       16.71826        0.59621
       531         1        2.00000       50.64191        4.00614        9.19844
       532         1        2.00000       50.64191       10.39690        7.47799
       533         1        2.00000       50.64191       16.78767        5.75754
       534         1        2.00000       50.64191        3.93673        4.03710
       535         1        2.00000       51.20181        9.05725       10.05755
       536         1        2.00000       51.20181        2.52767        1.45533
       537         1        2.00000       51.20181       15.44803        8.33710
       538         1        2.00000       51.20181        8.98784        4.89622
       539         1        2.00000       51.20181        2.59708        6.61666
       540         1        2.00000       51.20181       15.37861        3.17577
       541         1        2.00000       51.77006        7.57758        2.31846
       542         1        2.00000       51.77006       13.96836        0.59802
       543         1        2.00000       51.77006        7.64699        7.47979
       544         1        2.00000       51.77006       14.03777        5.75936
       545         1        2.00000       51.77006        1.25624        9.20024
       546         1        2.00000       51.77006        1.18683        4.03891
       547         1        2.00000       52.33060       19.01756        1.45554
       548         1        2.00000       52.33060       12.69620        8.33732
       549         1        2.00000       52.33060        6.30544       10.05776
       550         1        2.00000       52.33060       19.08697        6.61687
       551         1        2.00000       52.33060        6.23603        4.89642
       552         1        2.00000       52.33060       12.62678        3.17599
       553         1        2.00000       52.89208        4.82794        2.31937
       554         1        2.00000       52.89208       11.21869        0.59892
       555         1        2.00000       52.89208       11.28810        5.76025
       556         1        2.00000       52.89208       17.74827        9.20115
       557         1        2.00000       52.89208        4.89735        7.48070
       558         1        2.00000       52.89208       17.67886        4.03982
       559         1        2.00000       53.46632        3.55329       10.06103
       560         1        2.00000       53.46632       16.26539        1.45880
       561         1        2.00000       53.46632        9.94404        8.34058
       562         1        2.00000       53.46632       16.33480        6.62013
       563         1        2.00000       53.46632        3.48387        4.89969
       564         1        2.00000       53.46632        9.87463        3.17925
       565         1        2.00000       54.01253        8.46888        0.59430
       566         1        2.00000       54.01253        2.07812        2.31473
       567         1        2.00000       54.01253       14.99846        9.19652
       568         1        2.00000       54.01253        8.53829        5.75563
       569         1        2.00000       54.01253        2.14753        7.47607
       570         1        2.00000       54.01253       14.92904        4.03518
       571         1        2.00000       54.59550       13.51738        1.46301
       572         1        2.00000       54.59550        7.19604        8.34479
       573         1        2.00000       54.59550        0.80526       10.06523
       574         1        2.00000       54.59550       13.58679        6.62434
       575         1        2.00000       54.59550        0.73585        4.90390
       576         1        2.00000       54.59550        7.12663        3.18346
       577         1        2.00000       55.14368        5.71284        0.59800
       578         1        2.00000       55.14368       18.56377        2.31844
       579         1        2.00000       55.14368       12.24242        9.20022
       580         1        2.00000       55.14368       18.63318        7.47977
       581         1        2.00000       55.14368       12.17301        4.03889
       582         1        2.00000       55.14368        5.78225        5.75934
       583         1        2.00000       55.70587       10.76872        1.45712
       584         1        2.00000       55.70587       17.29830       10.05934
       585         1        2.00000       55.70587       10.83813        6.61845
       586         1        2.00000       55.70587        4.44736        8.33890
       587         1        2.00000       55.70587       17.22889        4.89800
       588         1        2.00000       55.70587        4.37795        3.17756
       589         1        2.00000       56.30829       15.81046        2.33162
       590         1        2.00000       56.30829        9.48911        9.21340
       591         1        2.00000       56.30829        2.95953        0.61117
       592         1        2.00000       56.30829       15.87987        7.49296
       593         1        2.00000       56.30829        9.41970        4.05207
       594         1        2.00000       56.30829        3.02894        5.77251
       595         1        2.00000       56.80308        8.02785        1.43534
       596         1        2.00000       56.80308        1.63710        3.15578
       597         1        2.00000       56.80308       14.55743       10.03755
       598         1        2.00000       56.80308        8.09727        6.59667
       599         1        2.00000       56.80308       14.48802        4.87622
       600         1        2.00000       56.80308        1.70651        8.31712
       601         1        2.00000       57.42157       13.05377        2.36272
       602         1        2.00000       57.42157        6.73243        9.24449
       603         1        2.00000       57.42157        6.66301        4.08316
       604         1        2.00000       57.42157       13.12318        7.52406
       605         1        2.00000       57.42157        0.20284        0.64228
       606         1        2.00000       57.42157        0.27226        5.80361
       607         1        2.00000       57.97282       11.76065       10.02176
       608         1        2.00000       57.97282       18.08201        3.13999
       609         1        2.00000       57.97282        5.23107        1.41954
       610         1        2.00000       57.97282       18.15143        8.30132
       611         1        2.00000       57.97282       11.69124        4.86043
       612         1        2.00000       57.97282        5.30048        6.58088
       613         1        2.00000       58.48808       10.35614        2.33286
       614         1        2.00000       58.48808       10.42556        7.49419
       615         1        2.00000       58.48808       16.74690        0.61242
       616         1        2.00000       58.48808       16.81631        5.77376
       617         1        2.00000       58.48808        4.03478        9.21464
       618         1        2.00000       58.48808        3.96537        4.05331
       619         1        2.00000       59.27089       15.19197        3.02166
       620         1        2.00000       59.27089        8.87061        9.90343
       621         1        2.00000       59.27089       15.26139        8.18299
       622         1        2.00000       59.27089        2.34103        1.30121
       623         1        2.00000       59.27089        8.80120        4.74210
       624         1        2.00000       59.27089        2.41044        6.46255
       625         1        2.00000       59.46356        7.55356        2.24367
       626         1        2.00000       59.46356       13.94434        0.52322
       627         1        2.00000       59.46356        7.62298        7.40501
       628         1        2.00000       59.46356       14.01375        5.68456
       629         1        2.00000       59.46356        1.23222        9.12544
       630         1        2.00000       59.46356        1.16281        3.96411
       631         1        2.00000       60.74298       10.90873        0.28403
       632         1        2.00000       60.74298       10.97814        5.44536
       633         1        2.00000       60.74298        4.51795        2.00448
       634         1        2.00000       60.74298       17.43831        8.88626
       635         1        2.00000       60.74298        4.58736        7.16581
       636         1        2.00000       60.74298       17.36889        3.72492
       637         1        2.00000       60.74306       12.21192        2.80300
       638         1        2.00000       60.74306       12.28133        7.96433
       639         1        2.00000       60.74306       18.60268        1.08256
       640         1        2.00000       60.74306       18.67209        6.24389
       641         1        2.00000       60.74306        5.89056        9.68478
       642         1        2.00000       60.74306        5.82114        4.52344
       643         1        2.00000       62.02232       13.94447        0.52305
       644         1        2.00000       62.02232        7.55370        2.24350
       645         1        2.00000       62.02232        7.62311        7.40483
       646         1        2.00000       62.02232       14.01388        5.68438
       647         1        2.00000       62.02232        1.23235        9.12527
       648         1        2.00000       62.02232        1.16294        3.96393
       649         1        2.00000       62.21507       15.19203        3.02152
       650         1        2.00000       62.21507       15.26144        8.18285
       651         1        2.00000       62.21507        8.87067        9.90329
       652         1        2.00000       62.21507        8.80126        4.74195
       653         1        2.00000       62.21507        2.34109        1.30107
       654         1        2.00000       62.21507        2.41050        6.46240
       655         1        2.00000       62.99788       10.35618        2.33271
       656         1        2.00000       62.99788       10.42559        7.49404
       657         1        2.00000       62.99788       16.74695        0.61226
       658         1        2.00000       62.99788        4.03484        9.21449
       659         1        2.00000       62.99788       16.81637        5.77359
       660         1        2.00000       62.99788        3.96542        4.05315
       661         1        2.00000       63.51306       11.76075       10.02160
       662         1        2.00000       63.51306       11.69133        4.86026
       663         1        2.00000       63.51306       18.08211        3.13981
       664         1        2.00000       63.51306        5.23116        1.41937
       665         1        2.00000       63.51306       18.15152        8.30115
       666         1        2.00000       63.51306        5.30058        6.58070
       667         1        2.00000       64.06439       13.05384        2.36252
       668         1        2.00000       64.06439       13.12326        7.52385
       669         1        2.00000       64.06439        6.73248        9.24430
       670         1        2.00000       64.06439        6.66307        4.08297
       671         1        2.00000       64.06439        0.20290        0.64208
       672         1        2.00000       64.06439        0.27231        5.80341
       673         1        2.00000       64.68280        8.02791        1.43515
       674         1        2.00000       64.68280        8.09732        6.59648
       675         1        2.00000       64.68280       14.55751       10.03737
       676         1        2.00000       64.68280       14.48810        4.87604
       677         1        2.00000       64.68280        1.63715        3.15559
       678         1        2.00000       64.68280        1.70656        8.31692
       679         1        2.00000       65.17767        9.48919        9.21321
       680         1        2.00000       65.17767       15.81053        2.33144
       681         1        2.00000       65.17767        9.41977        4.05187
       682         1        2.00000       65.17767       15.87994        7.49277
       683         1        2.00000       65.17767        2.95959        0.61099
       684         1        2.00000       65.17767        3.02900        5.77232
       685         1        2.00000       65.78001       10.76880        1.45692
       686         1        2.00000       65.78001       10.83821        6.61825
       687         1        2.00000       65.78001       17.29838       10.05914
       688         1        2.00000       65.78001        4.37804        3.17736
       689         1        2.00000       65.78001        4.44745        8.33869
       690         1        2.00000       65.78001       17.22896        4.89781
       691         1        2.00000       66.34228       12.24250        9.20001
       692         1        2.00000       66.34228       12.17308        4.03868
       693         1        2.00000       66.34228       18.56384        2.31823
       694         1        2.00000       66.34228        5.78233        5.75913
       695         1        2.00000       66.34228        5.71291        0.59780
       696         1        2.00000       66.34228       18.63325        7.47957
       697         1        2.00000       66.89046        7.12670        3.18325
       698         1        2.00000       66.89046       13.51746        1.46280
       699         1        2.00000       66.89046        7.19611        8.34459
       700         1        2.00000       66.89046       13.58687        6.62414
       701         1        2.00000       66.89046        0.80534       10.06502
       702         1        2.00000       66.89046        0.73592        4.90369
       703         1        2.00000       67.47335        8.53836        5.75541
       704         1        2.00000       67.47335        8.46895        0.59408
       705         1        2.00000       67.47335       14.99853        9.19631
       706         1        2.00000       67.47335       14.92912        4.03498
       707         1        2.00000       67.47335        2.07819        2.31453
       708         1        2.00000       67.47335        2.14761        7.47586
       709         1        2.00000       68.01956        9.87472        3.17903
       710         1        2.00000       68.01956        9.94414        8.34036
       711         1        2.00000       68.01956       16.33489        6.61992
       712         1        2.00000       68.01956       16.26548        1.45858
       713         1        2.00000       68.01956        3.55336       10.06081
       714         1        2.00000       68.01956        3.48395        4.89948
       715         1        2.00000       68.59380       11.28820        5.76004
       716         1        2.00000       68.59380       11.21879        0.59870
       717         1        2.00000       68.59380       17.74837        9.20092
       718         1        2.00000       68.59380        4.82801        2.31915
       719         1        2.00000       68.59380        4.89742        7.48049
       720         1        2.00000       68.59380       17.67895        4.03959
       721         1        2.00000       69.15536       12.62688        3.17576
       722         1        2.00000       69.15536       12.69629        8.33709
       723         1        2.00000       69.15536        6.23612        4.89621
       724         1        2.00000       69.15536       19.01763        1.45532
       725         1        2.00000       69.15536       19.08705        6.61665
       726         1        2.00000       69.15536        6.30553       10.05754
       727         1        2.00000       69.71589        7.64709        7.47958
       728         1        2.00000       69.71589        7.57768        2.31824
       729         1        2.00000       69.71589       13.96843        0.59780
       730         1        2.00000       69.71589       14.03784        5.75913
       731         1        2.00000       69.71589        1.25633        9.20002
       732         1        2.00000       69.71589        1.18692        4.03869
       733         1        2.00000       70.28407        8.98793        4.89600
       734         1        2.00000       70.28407        9.05734       10.05733
       735         1        2.00000       70.28407       15.37871        3.17555
       736         1        2.00000       70.28407       15.44812        8.33688
       737         1        2.00000       70.28407        2.52776        1.45510
       738         1        2.00000       70.28407        2.59718        6.61644
       739         1        2.00000       70.84405       10.32758        2.31643
       740         1        2.00000       70.84405       10.39699        7.47776
       741         1        2.00000       70.84405       16.71833        0.59598
       742         1        2.00000       70.84405       16.78775        5.75731
       743         1        2.00000       70.84405        4.00624        9.19821
       744         1        2.00000       70.84405        3.93682        4.03687
       745         1        2.00000       71.40963       11.73856        4.89632
       746         1        2.00000       71.40963       11.80797       10.05765
       747         1        2.00000       71.40963        5.34780        6.61677
       748         1        2.00000       71.40963       18.12931        3.17587
       749         1        2.00000       71.40963       18.19873        8.33720
       750         1        2.00000       71.40963        5.27839        1.45543
       751         1        2.00000       71.97300        6.68794        4.03524
       752         1        2.00000       71.97300       13.07870        2.31480
       753         1        2.00000       71.97300       13.14811        7.47613
       754         1        2.00000       71.97300        0.22775        0.59435
       755         1        2.00000       71.97300        0.29717        5.75568
       756         1        2.00000       71.97300        6.75735        9.19658
       757         1        2.00000       72.53582        8.09807        6.61610
       758         1        2.00000       72.53582        8.02865        1.45476
       759         1        2.00000       72.53582        1.63790        3.17521
       760         1        2.00000       72.53582       14.55825       10.05698
       761         1        2.00000       72.53582       14.48884        4.89565
       762         1        2.00000       72.53582        1.70731        8.33654
       763         1        2.00000       73.10069        9.43882        4.03452
       764         1        2.00000       73.10069       15.82960        2.31407
       765         1        2.00000       73.10069        3.04806        5.75497
       766         1        2.00000       73.10069       15.89901        7.47541
       767         1        2.00000       73.10069        9.50823        9.19585
       768         1        2.00000       73.10069        2.97865        0.59364
       769         1        2.00000       73.66335        4.38846        3.17412
       770         1        2.00000       73.66335       10.84865        6.61500
       771         1        2.00000       73.66335       10.77924        1.45367
       772         1        2.00000       73.66335       17.30882       10.05589
       773         1        2.00000       73.66335       17.23941        4.89455
       774         1        2.00000       73.66335        4.45788        8.33545
       775         1        2.00000       74.22751        5.79871        5.75434
       776         1        2.00000       74.22743       12.25888        9.19522
       777         1        2.00000       74.22743       18.58025        2.31345
       778         1        2.00000       74.22743       18.64966        7.47479
       779         1        2.00000       74.22743       12.18947        4.03389
       780         1        2.00000       74.22751        5.72930        0.59301
       781         1        2.00000       74.79104        7.13922        3.17313
       782         1        2.00000       74.79104       13.52998        1.45268
       783         1        2.00000       74.79104        0.74845        4.89356
       784         1        2.00000       74.79104       13.59939        6.61401
       785         1        2.00000       74.79104        0.81786       10.05490
       786         1        2.00000       74.79104        7.20864        8.33446
       787         1        2.00000       75.35449       14.94004        4.03308
       788         1        2.00000       75.35457        2.08912        2.31264
       789         1        2.00000       75.35457        8.54929        5.75353
       790         1        2.00000       75.35449       15.00945        9.19441
       791         1        2.00000       75.35457        2.15853        7.47397
       792         1        2.00000       75.35457        8.47987        0.59220
       793         1        2.00000       75.91841       16.28071        1.45185
       794         1        2.00000       75.91841        3.49919        4.89275
       795         1        2.00000       75.91849        9.88995        3.17230
       796         1        2.00000       75.91841       16.35012        6.61319
       797         1        2.00000       75.91841        3.56861       10.05408
       798         1        2.00000       75.91849        9.95936        8.33363
       799         1        2.00000       76.48186       17.69069        4.03216
       800         1        2.00000       76.48186        4.83976        2.31172
       801         1        2.00000       76.48186       11.29993        5.75261
       802         1        2.00000       76.48186       17.76010        9.19349
       803         1        2.00000       76.48186        4.90918        7.47305
       804         1        2.00000       76.48186       11.23052        0.59127
       805         1        2.00000       77.04562       19.03137        1.45106
       806         1        2.00000       77.04562       19.10079        6.61239
       807         1        2.00000       77.04562        6.24984        4.89195
       808         1        2.00000       77.04562       12.64060        3.17151
       809         1        2.00000       77.04562        6.31925       10.05330
       810         1        2.00000       77.04562       12.71001        8.33284
       811         1        2.00000       77.60923        1.19967        4.03127
       812         1        2.00000       77.60923        1.26909        9.19260
       813         1        2.00000       77.60923       14.05062        5.75172
       814         1        2.00000       77.60931        7.59043        2.31084
       815         1        2.00000       77.60923       13.98120        0.59038
       816         1        2.00000       77.60931        7.65984        7.47218
       817         1        2.00000       78.17284       15.39124        3.17066
       818         1        2.00000       78.17284        2.54030        1.45022
       819         1        2.00000       78.17284        9.00049        4.89111
       820         1        2.00000       78.17284       15.46066        8.33199
       821         1        2.00000       78.17284        2.60971        6.61155
       822         1        2.00000       78.17284        9.06990       10.05245
       823         1        2.00000       78.73660       16.80130        5.75086
       824         1        2.00000       78.73660        3.95036        4.03043
       825         1        2.00000       78.73660       10.34112        2.30999
       826         1        2.00000       78.73660       16.73189        0.58953
       827         1        2.00000       78.73660        4.01977        9.19177
       828         1        2.00000       78.73660       10.41053        7.47132
       829         2       -2.00000        0.56203       14.91182        1.44934
       830         2       -2.00000        0.56203        2.13029        4.89024
       831         2       -2.00000        0.56203        8.52106        3.16981
       832         2       -2.00000        0.56203       14.98123        6.61068
       833         2       -2.00000        0.56203        2.19970       10.05157
       834         2       -2.00000        0.56203        8.59045        8.33115
       835         2       -2.00000        1.12572       16.32188        4.02958
       836         2       -2.00000        1.12572        3.47093        2.30914
       837         2       -2.00000        1.12572        9.93110        5.75003
       838         2       -2.00000        1.12572       16.39129        9.19091
       839         2       -2.00000        1.12572        3.54034        7.47047
       840         2       -2.00000        1.12572        9.86169        0.58869
       841         2       -2.00000        1.68940       17.66248        1.44849
       842         2       -2.00000        1.68940        4.88097        4.88938
       843         2       -2.00000        1.68940       11.27173        3.16893
       844         2       -2.00000        1.68940       17.73190        6.60982
       845         2       -2.00000        1.68940        4.95038       10.05072
       846         2       -2.00000        1.68940       11.34114        8.33027
       847         2       -2.00000        2.25301       19.07252        4.02873
       848         2       -2.00000        2.25301       19.14194        9.19006
       849         2       -2.00000        2.25301        6.22158        2.30829
       850         2       -2.00000        2.25301       12.68177        5.74917
       851         2       -2.00000        2.25301        6.29099        7.46963
       852         2       -2.00000        2.25301       12.61235        0.58783
       853         2       -2.00000        2.81670        1.17147        1.44763
       854         2       -2.00000        2.81670        1.24088        6.60896
       855         2       -2.00000        2.81670       14.02239        3.16807
       856         2       -2.00000        2.81670        7.63164        4.88853
       857         2       -2.00000        2.81670       14.09181        8.32940
       858         2       -2.00000        2.81670        7.70105       10.04986
       859         2       -2.00000        3.38031       15.43241        5.74832
       860         2       -2.00000        3.38031        2.58149        4.02788
       861         2       -2.00000        3.38031        8.97225        2.30745
       862         2       -2.00000        3.38031       15.36300        0.58699
       863         2       -2.00000        3.38031        2.65090        9.18922
       864         2       -2.00000        3.38031        9.04166        7.46878
       865         2       -2.00000        3.94399       10.45172       10.04898
       866         2       -2.00000        3.94399       16.77306        3.16720
       867         2       -2.00000        3.94399        3.92212        1.44676
       868         2       -2.00000        3.94399       16.84247        8.32853
       869         2       -2.00000        3.94399        3.99153        6.60810
       870         2       -2.00000        3.94399       10.38230        4.88765
       871         2       -2.00000        4.50760       18.11369        0.58614
       872         2       -2.00000        4.50760       18.18310        5.74747
       873         2       -2.00000        4.50760        5.40157        9.18837
       874         2       -2.00000        4.50760       11.79234        7.46792
       875         2       -2.00000        4.50760       11.72293        2.30659
       876         2       -2.00000        4.50760        5.33216        4.02704
       877         2       -2.00000        5.07121        0.35142        8.32769
       878         2       -2.00000        5.07121        0.28201        3.16635
       879         2       -2.00000        5.07121       13.20234       10.04814
       880         2       -2.00000        5.07121       13.13293        4.88680
       881         2       -2.00000        5.07121        6.74218        6.60725
       882         2       -2.00000        5.07121        6.67276        1.44592
       883         2       -2.00000        5.63497       14.54303        7.46704
       884         2       -2.00000        5.63497       14.47362        2.30570
       885         2       -2.00000        5.63497        1.62267        0.58525
       886         2       -2.00000        5.63497        8.15225        9.18748
       887         2       -2.00000        5.63497        8.08284        4.02615
       888         2       -2.00000        5.63497        1.69209        5.74659
       889         2       -2.00000        6.19842       15.95301       10.04733
       890         2       -2.00000        6.19842        3.10207        8.32689
       891         2       -2.00000        6.19842       15.88360        4.88600
       892         2       -2.00000        6.19842        9.49282        6.60644
       893         2       -2.00000        6.19842        3.03266        3.16556
       894         2       -2.00000        6.19842        9.42341        1.44511
       895         2       -2.00000        6.76234       17.29368        7.46611
       896         2       -2.00000        6.76234       17.22426        2.30477
       897         2       -2.00000        6.76234       10.90290        9.18655
       898         2       -2.00000        6.76234       10.83349        4.02522
       899         2       -2.00000        6.76234        4.44273        5.74567
       900         2       -2.00000        6.76234        4.37332        0.58434
       901         2       -2.00000        7.32579       18.70372       10.04652
       902         2       -2.00000        7.32579       18.63430        4.88519
       903         2       -2.00000        7.32579       12.24355        6.60564
       904         2       -2.00000        7.32579        5.85279        8.32609
       905         2       -2.00000        7.32579       12.17414        1.44431
       906         2       -2.00000        7.32579        5.78338        3.16475
       907         2       -2.00000        7.88940        0.80253        7.46530
       908         2       -2.00000        7.88940       13.65347        9.18575
       909         2       -2.00000        7.88940       13.58406        4.02442
       910         2       -2.00000        7.88940        7.19330        5.74486
       911         2       -2.00000        7.88940        0.73311        2.30397
       912         2       -2.00000        7.88940        7.12389        0.58353
       913         2       -2.00000        8.45348       14.99429        6.60463
       914         2       -2.00000        8.45348        2.21278       10.04552
       915         2       -2.00000        8.45348       14.92488        1.44329
       916         2       -2.00000        8.45348        8.60353        8.32508
       917         2       -2.00000        8.45348        8.53412        3.16374
       918         2       -2.00000        8.45348        2.14337        4.88419
       919         2       -2.00000        9.01622       16.40412        9.18510
       920         2       -2.00000        9.01622       16.33471        4.02377
       921         2       -2.00000        9.01622        3.55320        7.46465
       922         2       -2.00000        9.01622        9.94395        5.74421
       923         2       -2.00000        9.01622        9.87454        0.58288
       924         2       -2.00000        9.01622        3.48378        2.30332
       925         2       -2.00000        9.58109       17.74488        6.60353
       926         2       -2.00000        9.58109       17.67546        1.44220
       927         2       -2.00000        9.58109       11.35412        8.32398
       928         2       -2.00000        9.58109        4.96336       10.04443
       929         2       -2.00000        9.58109       11.28471        3.16265
       930         2       -2.00000        9.58109        4.89395        4.88310
       931         2       -2.00000       10.14383       19.15498        9.18443
       932         2       -2.00000       10.14383       12.69481        5.74353
       933         2       -2.00000       10.14383       19.08557        4.02309
       934         2       -2.00000       10.14383       12.62540        0.58220
       935         2       -2.00000       10.14383        6.30406        7.46398
       936         2       -2.00000       10.14383        6.23465        2.30265
       937         2       -2.00000       10.70720       14.10439        8.32335
       938         2       -2.00000       10.70720        1.25346        6.60290
       939         2       -2.00000       10.70720       14.03497        3.16202
       940         2       -2.00000       10.70720        7.71363       10.04380
       941         2       -2.00000       10.70720        1.18405        1.44157
       942         2       -2.00000       10.70720        7.64422        4.88247
       943         2       -2.00000       11.27278       15.44593        5.74186
       944         2       -2.00000       11.27278       15.37652        0.58053
       945         2       -2.00000       11.27278        2.66442        9.18276
       946         2       -2.00000       11.27278        9.05518        7.46231
       947         2       -2.00000       11.27278        8.98576        2.30097
       948         2       -2.00000       11.27278        2.59501        4.02142
       949         2       -2.00000       11.83292       16.85505        8.32357
       950         2       -2.00000       11.83292       10.46429       10.04402
       951         2       -2.00000       11.83292       16.78564        3.16224
       952         2       -2.00000       11.83292        4.00410        6.60312
       953         2       -2.00000       11.83292       10.39488        4.88268
       954         2       -2.00000       11.83292        3.93469        1.44179
       955         2       -2.00000       12.40109       18.19589        5.74003
       956         2       -2.00000       12.40109       11.80512        7.46048
       957         2       -2.00000       12.40109       18.12648        0.57870
       958         2       -2.00000       12.40109       11.73570        2.29915
       959         2       -2.00000       12.40109        5.41436        9.18092
       960         2       -2.00000       12.40109        5.34495        4.01958
       961         2       -2.00000       12.96147        0.36505        8.32359
       962         2       -2.00000       12.96147       13.21599       10.04403
       963         2       -2.00000       12.96147       13.14658        4.88269
       964         2       -2.00000       12.96147        0.29563        3.16226
       965         2       -2.00000       12.96147        6.75580        6.60314
       966         2       -2.00000       12.96147        6.68639        1.44181
       967         2       -2.00000       13.52280       14.55473        7.45969
       968         2       -2.00000       13.52280        1.70378        5.73924
       969         2       -2.00000       13.52280       14.48531        2.29835
       970         2       -2.00000       13.52280        8.16395        9.18013
       971         2       -2.00000       13.52280        8.09454        4.01880
       972         2       -2.00000       13.52280        1.63437        0.57790
       973         2       -2.00000       14.09703       15.96824       10.04056
       974         2       -2.00000       14.09703       15.89882        4.87923
       975         2       -2.00000       14.09703        3.11729        8.32011
       976         2       -2.00000       14.09703        9.50805        6.59966
       977         2       -2.00000       14.09703        3.04788        3.15878
       978         2       -2.00000       14.09703        9.43864        1.43833
       979         2       -2.00000       14.64395       17.30469        7.46386
       980         2       -2.00000       14.64395       10.91393        9.18429
       981         2       -2.00000       14.64395       10.84452        4.02297
       982         2       -2.00000       14.64395       17.23528        2.30252
       983         2       -2.00000       14.64395        4.45377        5.74341
       984         2       -2.00000       14.64395        4.38435        0.58207
       985         2       -2.00000       15.22700       18.71624       10.03647
       986         2       -2.00000       15.22700       18.64683        4.87514
       987         2       -2.00000       15.22700       12.25607        6.59557
       988         2       -2.00000       15.22700       12.18666        1.43424
       989         2       -2.00000       15.22700        5.86530        8.31602
       990         2       -2.00000       15.22700        5.79589        3.15469
       991         2       -2.00000       15.77447       13.66969        9.18135
       992         2       -2.00000       15.77447        0.81877        7.46091
       993         2       -2.00000       15.77447       13.60028        4.02002
       994         2       -2.00000       15.77447        7.20952        5.74047
       995         2       -2.00000       15.77447        0.74935        2.29958
       996         2       -2.00000       15.77447        7.14011        0.57913
       997         2       -2.00000       16.33571        2.22331       10.04289
       998         2       -2.00000       16.33571       15.00482        6.60200
       999         2       -2.00000       16.33571        8.61406        8.32244
      1000         2       -2.00000       16.33571        2.15389        4.88156
      1001         2       -2.00000       16.33571       14.93541        1.44066
      1002         2       -2.00000       16.33571        8.54465        3.16111
      1003         2       -2.00000       16.93861       16.42271        9.16683
      1004         2       -2.00000       16.93861       16.35330        4.00549
      1005         2       -2.00000       16.93861        3.57177        7.44639
      1006         2       -2.00000       16.93861        9.96254        5.72594
      1007         2       -2.00000       16.93861        9.89313        0.56461
      1008         2       -2.00000       16.93861        3.50236        2.28506
      1009         2       -2.00000       17.43569       11.35627        8.34363
      1010         2       -2.00000       17.43569       17.74703        6.62318
      1011         2       -2.00000       17.43569       11.28686        3.18229
      1012         2       -2.00000       17.43569       17.67761        1.46184
      1013         2       -2.00000       17.43569        4.96550       10.06407
      1014         2       -2.00000       17.43569        4.89608        4.90274
      1015         2       -2.00000       18.05370       19.17863        9.13609
      1016         2       -2.00000       18.05370       12.71845        5.69520
      1017         2       -2.00000       18.05370       19.10922        3.97475
      1018         2       -2.00000       18.05370        6.32769        7.41564
      1019         2       -2.00000       18.05370       12.64903        0.53387
      1020         2       -2.00000       18.05370        6.25828        2.25431
      1021         2       -2.00000       18.60487       14.15082        8.35973
      1022         2       -2.00000       18.60487        7.76007       10.08017
      1023         2       -2.00000       18.60487        1.29988        6.63928
      1024         2       -2.00000       18.60487       14.08141        3.19840
      1025         2       -2.00000       18.60487        7.69066        4.91883
      1026         2       -2.00000       18.60487        1.23047        1.47795
      1027         2       -2.00000       19.11131        2.63443        9.16610
      1028         2       -2.00000       19.11131       15.41594        5.72521
      1029         2       -2.00000       19.11131        2.56502        4.00477
      1030         2       -2.00000       19.11131       15.34653        0.56388
      1031         2       -2.00000       19.11131        9.02518        7.44566
      1032         2       -2.00000       19.11131        8.95577        2.28432
      1033         2       -2.00000       19.90294       10.64912       10.19944
      1034         2       -2.00000       19.90294       17.03988        8.47900
      1035         2       -2.00000       19.90294       10.57971        5.03811
      1036         2       -2.00000       19.90294        4.18893        6.75856
      1037         2       -2.00000       19.90294       16.97046        3.31766
      1038         2       -2.00000       19.90294        4.11952        1.59723
      1039         2       -2.00000       20.09664       11.82473        7.53241
      1040         2       -2.00000       20.09672        5.43395        9.25286
      1041         2       -2.00000       20.09664       18.21549        5.81196
      1042         2       -2.00000       20.09664       11.75532        2.37108
      1043         2       -2.00000       20.09664       18.14607        0.65063
      1044         2       -2.00000       20.09672        5.36454        4.09152
      1045         2       -2.00000       21.37393       14.87055        7.77682
      1046         2       -2.00000       21.37393       14.80114        2.61548
      1047         2       -2.00000       21.37393        8.47978        9.49726
      1048         2       -2.00000       21.37393        2.01961        6.05637
      1049         2       -2.00000       21.37393        8.41036        4.33592
      1050         2       -2.00000       21.37393        1.95020        0.89504
      1051         2       -2.00000       21.37401        0.79050        8.70287
      1052         2       -2.00000       21.37401        7.18126        6.98243
      1053         2       -2.00000       21.37401       13.57201        5.26199
      1054         2       -2.00000       21.37401        0.72109        3.54154
      1055         2       -2.00000       21.37401       13.50260        0.10066
      1056         2       -2.00000       21.37401        7.11184        1.82109
      1057         2       -2.00000       22.65106       11.82460        7.53258
      1058         2       -2.00000       22.65106        5.43384        9.25302
      1059         2       -2.00000       22.65106       18.21535        5.81214
      1060         2       -2.00000       22.65106        5.36443        4.09169
      1061         2       -2.00000       22.65106       11.75518        2.37125
      1062         2       -2.00000       22.65106       18.14594        0.65080
      1063         2       -2.00000       22.84484       17.03982        8.47914
      1064         2       -2.00000       22.84484        4.18890        6.75869
      1065         2       -2.00000       22.84484       10.57965        5.03826
      1066         2       -2.00000       22.84484       16.97041        3.31781
      1067         2       -2.00000       22.84484       10.64906       10.19959
      1068         2       -2.00000       22.84484        4.11948        1.59736
      1069         2       -2.00000       23.63655        2.63437        9.16626
      1070         2       -2.00000       23.63655        9.02515        7.44581
      1071         2       -2.00000       23.63655       15.41590        5.72536
      1072         2       -2.00000       23.63655        2.56496        4.00493
      1073         2       -2.00000       23.63655        8.95574        2.28448
      1074         2       -2.00000       23.63655       15.34649        0.56403
      1075         2       -2.00000       24.14291       14.15075        8.35989
      1076         2       -2.00000       24.14291        1.29981        6.63945
      1077         2       -2.00000       24.14291        7.69056        4.91900
      1078         2       -2.00000       24.14291       14.08134        3.19856
      1079         2       -2.00000       24.14291        1.23039        1.47811
      1080         2       -2.00000       24.14291        7.75997       10.08033
      1081         2       -2.00000       24.69408       19.17856        9.13628
      1082         2       -2.00000       24.69408       12.71839        5.69539
      1083         2       -2.00000       24.69408        6.32764        7.41583
      1084         2       -2.00000       24.69408       19.10915        3.97495
      1085         2       -2.00000       24.69408        6.25822        2.25450
      1086         2       -2.00000       24.69408       12.64898        0.53405
      1087         2       -2.00000       25.31217       11.35620        8.34381
      1088         2       -2.00000       25.31217        4.89603        4.90293
      1089         2       -2.00000       25.31217       11.28678        3.18248
      1090         2       -2.00000       25.31217       17.74697        6.62337
      1091         2       -2.00000       25.31217       17.67756        1.46204
      1092         2       -2.00000       25.31217        4.96544       10.06426
      1093         2       -2.00000       25.80917       16.42266        9.16701
      1094         2       -2.00000       25.80917        3.57171        7.44658
      1095         2       -2.00000       25.80917        9.96247        5.72613
      1096         2       -2.00000       25.80917       16.35325        4.00568
      1097         2       -2.00000       25.80917        3.50230        2.28524
      1098         2       -2.00000       25.80917        9.89306        0.56479
      1099         2       -2.00000       26.41207        8.61399        8.32264
      1100         2       -2.00000       26.41207       15.00476        6.60219
      1101         2       -2.00000       26.41207        2.15382        4.88175
      1102         2       -2.00000       26.41207        8.54458        3.16131
      1103         2       -2.00000       26.41207        2.22323       10.04309
      1104         2       -2.00000       26.41207       14.93535        1.44086
      1105         2       -2.00000       26.97339       13.66962        9.18156
      1106         2       -2.00000       26.97339        0.81869        7.46112
      1107         2       -2.00000       26.97339        7.20945        5.74067
      1108         2       -2.00000       26.97339       13.60020        4.02022
      1109         2       -2.00000       26.97339        0.74928        2.29979
      1110         2       -2.00000       26.97339        7.14004        0.57934
      1111         2       -2.00000       27.52086       18.71617       10.03667
      1112         2       -2.00000       27.52086        5.86524        8.31623
      1113         2       -2.00000       27.52086       12.25600        6.59578
      1114         2       -2.00000       27.52086       18.64676        4.87533
      1115         2       -2.00000       27.52086        5.79583        3.15490
      1116         2       -2.00000       27.52086       12.18659        1.43445
      1117         2       -2.00000       28.10391       10.91386        9.18451
      1118         2       -2.00000       28.10391       17.30462        7.46406
      1119         2       -2.00000       28.10391       10.84445        4.02318
      1120         2       -2.00000       28.10391        4.45369        5.74361
      1121         2       -2.00000       28.10391       17.23520        2.30273
      1122         2       -2.00000       28.10391        4.38428        0.58228
      1123         2       -2.00000       28.65075        3.11722        8.32033
      1124         2       -2.00000       28.65075        9.50798        6.59988
      1125         2       -2.00000       28.65075        3.04781        3.15899
      1126         2       -2.00000       28.65075       15.89873        4.87943
      1127         2       -2.00000       28.65075        9.43856        1.43855
      1128         2       -2.00000       28.65075       15.96814       10.04076
      1129         2       -2.00000       29.22506        8.16388        9.18035
      1130         2       -2.00000       29.22506       14.55463        7.45990
      1131         2       -2.00000       29.22506        1.70371        5.73945
      1132         2       -2.00000       29.22506        8.09446        4.01902
      1133         2       -2.00000       29.22506       14.48522        2.29857
      1134         2       -2.00000       29.22506        1.63430        0.57812
      1135         2       -2.00000       29.78631        0.36497        8.32381
      1136         2       -2.00000       29.78631        6.75573        6.60336
      1137         2       -2.00000       29.78631       13.14648        4.88292
      1138         2       -2.00000       29.78631        0.29556        3.16247
      1139         2       -2.00000       29.78631        6.68632        1.44202
      1140         2       -2.00000       29.78631       13.21590       10.04425
      1141         2       -2.00000       30.34669        5.41429        9.18114
      1142         2       -2.00000       30.34669       11.80504        7.46070
      1143         2       -2.00000       30.34669       18.19580        5.74025
      1144         2       -2.00000       30.34669        5.34487        4.01981
      1145         2       -2.00000       30.34669       11.73563        2.29936
      1146         2       -2.00000       30.34669       18.12639        0.57892
      1147         2       -2.00000       30.91494       16.85497        8.32379
      1148         2       -2.00000       30.91494        4.00403        6.60335
      1149         2       -2.00000       30.91494       10.39479        4.88290
      1150         2       -2.00000       30.91494        3.93462        1.44201
      1151         2       -2.00000       30.91494       10.46420       10.04423
      1152         2       -2.00000       30.91494       16.78556        3.16245
      1153         2       -2.00000       31.47500        2.66433        9.18297
      1154         2       -2.00000       31.47500        9.05508        7.46253
      1155         2       -2.00000       31.47500       15.44586        5.74209
      1156         2       -2.00000       31.47500        2.59491        4.02164
      1157         2       -2.00000       31.47500       15.37644        0.58075
      1158         2       -2.00000       31.47500        8.98567        2.30120
      1159         2       -2.00000       32.04066        1.25337        6.60313
      1160         2       -2.00000       32.04066        7.64412        4.88269
      1161         2       -2.00000       32.04066       14.10431        8.32358
      1162         2       -2.00000       32.04066       14.03490        3.16225
      1163         2       -2.00000       32.04066        1.18396        1.44180
      1164         2       -2.00000       32.04066        7.71354       10.04403
      1165         2       -2.00000       32.60395       19.15491        9.18465
      1166         2       -2.00000       32.60395        6.30396        7.46421
      1167         2       -2.00000       32.60395       12.69472        5.74376
      1168         2       -2.00000       32.60395        6.23455        2.30287
      1169         2       -2.00000       32.60395       19.08550        4.02332
      1170         2       -2.00000       32.60395       12.62531        0.58243
      1171         2       -2.00000       33.16677       11.35403        8.32421
      1172         2       -2.00000       33.16677       17.74480        6.60376
      1173         2       -2.00000       33.16677        4.89386        4.88332
      1174         2       -2.00000       33.16677       11.28461        3.16288
      1175         2       -2.00000       33.16677        4.96327       10.04466
      1176         2       -2.00000       33.16677       17.67539        1.44243
      1177         2       -2.00000       33.73156       16.40405        9.18533
      1178         2       -2.00000       33.73156        3.55310        7.46488
      1179         2       -2.00000       33.73156        9.94386        5.74444
      1180         2       -2.00000       33.73156       16.33463        4.02399
      1181         2       -2.00000       33.73156        3.48369        2.30354
      1182         2       -2.00000       33.73156        9.87445        0.58311
      1183         2       -2.00000       34.29430        8.60344        8.32530
      1184         2       -2.00000       34.29430       14.99422        6.60487
      1185         2       -2.00000       34.29430        2.14327        4.88442
      1186         2       -2.00000       34.29430        8.53403        3.16397
      1187         2       -2.00000       34.29430        2.21269       10.04575
      1188         2       -2.00000       34.29430       14.92480        1.44353
      1189         2       -2.00000       34.85846       13.65338        9.18598
      1190         2       -2.00000       34.85846        0.80245        7.46554
      1191         2       -2.00000       34.85846        7.19321        5.74509
      1192         2       -2.00000       34.85846        0.73304        2.30420
      1193         2       -2.00000       34.85846       13.58397        4.02464
      1194         2       -2.00000       34.85846        7.12380        0.58376
      1195         2       -2.00000       35.42199       12.24346        6.60587
      1196         2       -2.00000       35.42199       18.63421        4.88543
      1197         2       -2.00000       35.42199        5.85270        8.32631
      1198         2       -2.00000       35.42199       12.17404        1.44453
      1199         2       -2.00000       35.42199       18.70362       10.04676
      1200         2       -2.00000       35.42199        5.78329        3.16498
      1201         2       -2.00000       35.98544       10.90281        9.18678
      1202         2       -2.00000       35.98544       17.29358        7.46634
      1203         2       -2.00000       35.98544        4.44264        5.74590
      1204         2       -2.00000       35.98544       10.83339        4.02545
      1205         2       -2.00000       35.98544       17.22417        2.30501
      1206         2       -2.00000       35.98544        4.37323        0.58456
      1207         2       -2.00000       36.54936        9.49273        6.60668
      1208         2       -2.00000       36.54936        3.10197        8.32712
      1209         2       -2.00000       36.54936        9.42332        1.44535
      1210         2       -2.00000       36.54936        3.03256        3.16579
      1211         2       -2.00000       36.54936       15.88351        4.88623
      1212         2       -2.00000       36.54936       15.95292       10.04757
      1213         2       -2.00000       37.11281        1.69199        5.74682
      1214         2       -2.00000       37.11281        8.15216        9.18771
      1215         2       -2.00000       37.11281        1.62258        0.58549
      1216         2       -2.00000       37.11281        8.08275        4.02638
      1217         2       -2.00000       37.11281       14.54292        7.46726
      1218         2       -2.00000       37.11281       14.47350        2.30593
      1219         2       -2.00000       37.67657       13.13284        4.88704
      1220         2       -2.00000       37.67657        0.35131        8.32792
      1221         2       -2.00000       37.67657        6.74208        6.60748
      1222         2       -2.00000       37.67657       13.20225       10.04837
      1223         2       -2.00000       37.67657        0.28190        3.16659
      1224         2       -2.00000       37.67657        6.67267        1.44614
      1225         2       -2.00000       38.24018       11.79223        7.46816
      1226         2       -2.00000       38.24018       18.18301        5.74771
      1227         2       -2.00000       38.24018        5.40148        9.18860
      1228         2       -2.00000       38.24018       11.72282        2.30683
      1229         2       -2.00000       38.24018       18.11359        0.58638
      1230         2       -2.00000       38.24018        5.33206        4.02726
      1231         2       -2.00000       38.80379       10.38219        4.88788
      1232         2       -2.00000       38.80379       16.84238        8.32877
      1233         2       -2.00000       38.80379        3.99144        6.60832
      1234         2       -2.00000       38.80379       10.45160       10.04921
      1235         2       -2.00000       38.80379       16.77297        3.16744
      1236         2       -2.00000       38.80379        3.92202        1.44699
      1237         2       -2.00000       39.36755        9.04157        7.46901
      1238         2       -2.00000       39.36755       15.43232        5.74856
      1239         2       -2.00000       39.36755        2.65079        9.18944
      1240         2       -2.00000       39.36755        8.97215        2.30767
      1241         2       -2.00000       39.36755       15.36291        0.58723
      1242         2       -2.00000       39.36755        2.58138        4.02811
      1243         2       -2.00000       39.93108       14.09171        8.32964
      1244         2       -2.00000       39.93108        1.24077        6.60919
      1245         2       -2.00000       39.93108        7.63154        4.88875
      1246         2       -2.00000       39.93108       14.02230        3.16831
      1247         2       -2.00000       39.93108        1.17136        1.44786
      1248         2       -2.00000       39.93108        7.70096       10.05009
      1249         2       -2.00000       40.49477       12.68165        5.74941
      1250         2       -2.00000       40.49477       19.14184        9.19029
      1251         2       -2.00000       40.49477       12.61224        0.58807
      1252         2       -2.00000       40.49477       19.07243        4.02896
      1253         2       -2.00000       40.49477        6.29090        7.46985
      1254         2       -2.00000       40.49477        6.22149        2.30852
      1255         2       -2.00000       41.05845       11.34105        8.33050
      1256         2       -2.00000       41.05845       17.73180        6.61005
      1257         2       -2.00000       41.05845       11.27163        3.16916
      1258         2       -2.00000       41.05845       17.66239        1.44871
      1259         2       -2.00000       41.05845        4.88086        4.88961
      1260         2       -2.00000       41.05845        4.95027       10.05094
      1261         2       -2.00000       41.62206        9.93101        5.75025
      1262         2       -2.00000       41.62206       16.39118        9.19115
      1263         2       -2.00000       41.62206        3.54025        7.47070
      1264         2       -2.00000       41.62206        9.86159        0.58892
      1265         2       -2.00000       41.62206       16.32176        4.02981
      1266         2       -2.00000       41.62206        3.47084        2.30937
      1267         2       -2.00000       42.18575       14.98114        6.61091
      1268         2       -2.00000       42.18575        2.13019        4.89047
      1269         2       -2.00000       42.18575        8.59036        8.33135
      1270         2       -2.00000       42.18575       14.91172        1.44958
      1271         2       -2.00000       42.18575        2.19961       10.05180
      1272         2       -2.00000       42.18575        8.52095        3.17002
      1273         2       -2.00000       42.74936       13.64053        9.19199
      1274         2       -2.00000       42.74936        0.78958        7.47155
      1275         2       -2.00000       42.74936        7.18034        5.75110
      1276         2       -2.00000       42.74936       13.57112        4.03066
      1277         2       -2.00000       42.74936        0.72017        2.31021
      1278         2       -2.00000       42.74936        7.11093        0.58976
      1279         2       -2.00000       43.31304       12.16106        1.45045
      1280         2       -2.00000       43.31304       18.69064       10.05267
      1281         2       -2.00000       43.31304        5.83971        8.33222
      1282         2       -2.00000       43.31304       12.23047        6.61178
      1283         2       -2.00000       43.31304       18.62123        4.89133
      1284         2       -2.00000       43.31304        5.77030        3.17089
      1285         2       -2.00000       43.87665       17.21119        2.31106
      1286         2       -2.00000       43.87665       10.88984        9.19283
      1287         2       -2.00000       43.87665       17.28060        7.47239
      1288         2       -2.00000       43.87665        4.36026        0.59061
      1289         2       -2.00000       43.87665        4.42967        5.75194
      1290         2       -2.00000       43.87665       10.82043        4.03150
      1291         2       -2.00000       44.44026        9.41041        1.45129
      1292         2       -2.00000       44.44026       15.94001       10.05351
      1293         2       -2.00000       44.44026        3.08907        8.33307
      1294         2       -2.00000       44.44026        9.47982        6.61263
      1295         2       -2.00000       44.44026       15.87060        4.89218
      1296         2       -2.00000       44.44026        3.01965        3.17173
      1297         2       -2.00000       45.00402       14.46050        2.31195
      1298         2       -2.00000       45.00402        1.60958        0.59150
      1299         2       -2.00000       45.00402        8.13916        9.19373
      1300         2       -2.00000       45.00402       14.52991        7.47328
      1301         2       -2.00000       45.00402        8.06974        4.03239
      1302         2       -2.00000       45.00402        1.67899        5.75283
      1303         2       -2.00000       45.56747        6.65976        1.45209
      1304         2       -2.00000       45.56747       13.18934       10.05431
      1305         2       -2.00000       45.56747        0.33842        8.33387
      1306         2       -2.00000       45.56747        6.72917        6.61342
      1307         2       -2.00000       45.56747       13.11993        4.89297
      1308         2       -2.00000       45.56747        0.26901        3.17254
      1309         2       -2.00000       46.13139       11.70985        2.31287
      1310         2       -2.00000       46.13139       18.10063        0.59243
      1311         2       -2.00000       46.13139        5.38851        9.19465
      1312         2       -2.00000       46.13139       11.77927        7.47420
      1313         2       -2.00000       46.13139       18.17004        5.75376
      1314         2       -2.00000       46.13139        5.31910        4.03331
      1315         2       -2.00000       46.69484       10.43862       10.05511
      1316         2       -2.00000       46.69484        3.90904        1.45289
      1317         2       -2.00000       46.69484       16.82939        8.33468
      1318         2       -2.00000       46.69484       10.36921        4.89378
      1319         2       -2.00000       46.69484        3.97845        6.61423
      1320         2       -2.00000       46.69484       16.75998        3.17334
      1321         2       -2.00000       47.25845        8.95928        2.31367
      1322         2       -2.00000       47.25845       15.35006        0.59323
      1323         2       -2.00000       47.25845        9.02870        7.47500
      1324         2       -2.00000       47.25845       15.41947        5.75457
      1325         2       -2.00000       47.25845        2.56853        4.03412
      1326         2       -2.00000       47.25845        2.63794        9.19545
      1327         2       -2.00000       47.82253        7.68788       10.05612
      1328         2       -2.00000       47.82253        1.15830        1.45390
      1329         2       -2.00000       47.82253       14.07863        8.33568
      1330         2       -2.00000       47.82253        1.22771        6.61523
      1331         2       -2.00000       47.82253        7.61846        4.89479
      1332         2       -2.00000       47.82253       14.00922        3.17434
      1333         2       -2.00000       48.38527        6.20863        2.31432
      1334         2       -2.00000       48.38527       12.59941        0.59388
      1335         2       -2.00000       48.38527       19.12899        9.19610
      1336         2       -2.00000       48.38527        6.27805        7.47565
      1337         2       -2.00000       48.38527       12.66882        5.75522
      1338         2       -2.00000       48.38527       19.05958        4.03477
      1339         2       -2.00000       48.95014       17.64941        1.45500
      1340         2       -2.00000       48.95014        4.93729       10.05722
      1341         2       -2.00000       48.95014       11.32807        8.33677
      1342         2       -2.00000       48.95014       17.71882        6.61633
      1343         2       -2.00000       48.95014        4.86788        4.89589
      1344         2       -2.00000       48.95014       11.25865        3.17544
      1345         2       -2.00000       49.51288        3.45777        2.31499
      1346         2       -2.00000       49.51288        9.84855        0.59455
      1347         2       -2.00000       49.51288       16.37813        9.19677
      1348         2       -2.00000       49.51288        3.52718        7.47633
      1349         2       -2.00000       49.51288        9.91796        5.75589
      1350         2       -2.00000       49.51288       16.30872        4.03544
      1351         2       -2.00000       50.07625       14.89914        1.45562
      1352         2       -2.00000       50.07625        2.18703       10.05785
      1353         2       -2.00000       50.07625        8.57778        8.33740
      1354         2       -2.00000       50.07625       14.96856        6.61695
      1355         2       -2.00000       50.07625        8.50837        3.17607
      1356         2       -2.00000       50.07625        2.11761        4.89652
      1357         2       -2.00000       50.64183       13.62701        9.19845
      1358         2       -2.00000       50.64183        0.70665        2.31666
      1359         2       -2.00000       50.64183        7.09741        0.59623
      1360         2       -2.00000       50.64183        0.77607        7.47800
      1361         2       -2.00000       50.64183        7.16682        5.75756
      1362         2       -2.00000       50.64183       13.55760        4.03711
      1363         2       -2.00000       51.20197       12.14848        1.45540
      1364         2       -2.00000       51.20197       18.67806       10.05763
      1365         2       -2.00000       51.20197       12.21790        6.61674
      1366         2       -2.00000       51.20197        5.82712        8.33718
      1367         2       -2.00000       51.20197       18.60865        4.89630
      1368         2       -2.00000       51.20197        5.75771        3.17585
      1369         2       -2.00000       51.77014       17.19841        2.31850
      1370         2       -2.00000       51.77014        4.34747        0.59805
      1371         2       -2.00000       51.77014       10.87705        9.20027
      1372         2       -2.00000       51.77014       17.26783        7.47984
      1373         2       -2.00000       51.77014       10.80764        4.03894
      1374         2       -2.00000       51.77014        4.41688        5.75939
      1375         2       -2.00000       52.33052        9.39678        1.45538
      1376         2       -2.00000       52.33052       15.92637       10.05761
      1377         2       -2.00000       52.33052        9.46620        6.61672
      1378         2       -2.00000       52.33052        3.07544        8.33716
      1379         2       -2.00000       52.33052       15.85695        4.89628
      1380         2       -2.00000       52.33052        3.00603        3.17583
      1381         2       -2.00000       52.89185        8.12746        9.20107
      1382         2       -2.00000       52.89185       14.44880        2.31929
      1383         2       -2.00000       52.89185        1.59788        0.59884
      1384         2       -2.00000       52.89185       14.51822        7.48062
      1385         2       -2.00000       52.89185        1.66729        5.76017
      1386         2       -2.00000       52.89185        8.05805        4.03973
      1387         2       -2.00000       53.46608       13.17412       10.06108
      1388         2       -2.00000       53.46608        6.64454        1.45886
      1389         2       -2.00000       53.46608        6.71395        6.62019
      1390         2       -2.00000       53.46608        0.32319        8.34064
      1391         2       -2.00000       53.46608       13.10471        4.89975
      1392         2       -2.00000       53.46608        0.25378        3.17931
      1393         2       -2.00000       54.01300       11.69882        2.31512
      1394         2       -2.00000       54.01300       18.08960        0.59468
      1395         2       -2.00000       54.01300        5.37748        9.19690
      1396         2       -2.00000       54.01300       11.76823        7.47645
      1397         2       -2.00000       54.01300       18.15901        5.75601
      1398         2       -2.00000       54.01300        5.30806        4.03556
      1399         2       -2.00000       54.59605        3.89651        1.46295
      1400         2       -2.00000       54.59605       10.42611       10.06518
      1401         2       -2.00000       54.59605       10.35670        4.90384
      1402         2       -2.00000       54.59605       16.81687        8.34473
      1403         2       -2.00000       54.59605        3.96592        6.62428
      1404         2       -2.00000       54.59605       16.74746        3.18340
      1405         2       -2.00000       55.14352        8.94306        2.31806
      1406         2       -2.00000       55.14352       15.33382        0.59762
      1407         2       -2.00000       55.14352        9.01248        7.47939
      1408         2       -2.00000       55.14352        2.62172        9.19984
      1409         2       -2.00000       55.14352       15.40323        5.75895
      1410         2       -2.00000       55.14352        2.55231        4.03851
      1411         2       -2.00000       55.70476        7.67735       10.05875
      1412         2       -2.00000       55.70476        1.14777        1.45653
      1413         2       -2.00000       55.70476        1.21718        6.61786
      1414         2       -2.00000       55.70476        7.60794        4.89741
      1415         2       -2.00000       55.70476       14.06810        8.33831
      1416         2       -2.00000       55.70476       13.99869        3.17698
      1417         2       -2.00000       56.30766        6.19004        2.33258
      1418         2       -2.00000       56.30766       12.58082        0.61214
      1419         2       -2.00000       56.30766       19.11040        9.21436
      1420         2       -2.00000       56.30766        6.25945        7.49392
      1421         2       -2.00000       56.30766       12.65023        5.77348
      1422         2       -2.00000       56.30766       19.04099        4.05303
      1423         2       -2.00000       56.80474       11.25650        3.15578
      1424         2       -2.00000       56.80474       17.64726        1.43535
      1425         2       -2.00000       56.80474       11.32592        8.31712
      1426         2       -2.00000       56.80474        4.93516       10.03756
      1427         2       -2.00000       56.80474       17.71667        6.59668
      1428         2       -2.00000       56.80474        4.86575        4.87623
      1429         2       -2.00000       57.42275        9.82490        0.64289
      1430         2       -2.00000       57.42275        3.43414        2.36333
      1431         2       -2.00000       57.42275        3.50355        7.52467
      1432         2       -2.00000       57.42275       16.35450        9.24510
      1433         2       -2.00000       57.42275        9.89431        5.80422
      1434         2       -2.00000       57.42275       16.28508        4.08377
      1435         2       -2.00000       57.97392        8.46193        3.13969
      1436         2       -2.00000       57.97392       14.85271        1.41924
      1437         2       -2.00000       57.97392        8.53134        8.30102
      1438         2       -2.00000       57.97392       14.92212        6.58058
      1439         2       -2.00000       57.97392        2.14059       10.02147
      1440         2       -2.00000       57.97392        2.07117        4.86014
      1441         2       -2.00000       58.48036        7.12740        0.61287
      1442         2       -2.00000       58.48036        0.73665        2.33331
      1443         2       -2.00000       58.48036       13.65700        9.21510
      1444         2       -2.00000       58.48036        7.19681        5.77420
      1445         2       -2.00000       58.48036        0.80606        7.49465
      1446         2       -2.00000       58.48036       13.58759        4.05376
      1447         2       -2.00000       59.27199       11.96365        1.29997
      1448         2       -2.00000       59.27199        5.57288        3.02041
      1449         2       -2.00000       59.27199       12.03307        6.46131
      1450         2       -2.00000       59.27199       18.49323        9.90219
      1451         2       -2.00000       59.27199        5.64229        8.18175
      1452         2       -2.00000       59.27199       18.42382        4.74086
      1453         2       -2.00000       59.46569       10.85746        9.12834
      1454         2       -2.00000       59.46569       17.17880        2.24656
      1455         2       -2.00000       59.46569       10.78804        3.96701
      1456         2       -2.00000       59.46569       17.24821        7.40790
      1457         2       -2.00000       59.46569        4.32786        0.52612
      1458         2       -2.00000       59.46569        4.39727        5.68745
      1459         2       -2.00000       60.74298       14.13298        2.00215
      1460         2       -2.00000       60.74298        7.81163        8.88393
      1461         2       -2.00000       60.74298       14.20239        7.16349
      1462         2       -2.00000       60.74298        1.28205        0.28171
      1463         2       -2.00000       60.74298        7.74222        3.72260
      1464         2       -2.00000       60.74298        1.35147        5.44304
      1465         2       -2.00000       60.74306       15.50093        9.67832
      1466         2       -2.00000       60.74306        8.97133        1.07610
      1467         2       -2.00000       60.74306        2.58057        2.79653
      1468         2       -2.00000       60.74306        9.04074        6.23743
      1469         2       -2.00000       60.74306       15.43152        4.51698
      1470         2       -2.00000       60.74306        2.64999        7.95787
      1471         2       -2.00000       62.02011       10.85759        9.12817
      1472         2       -2.00000       62.02011       17.17893        2.24639
      1473         2       -2.00000       62.02011       10.78818        3.96684
      1474         2       -2.00000       62.02011       17.24835        7.40772
      1475         2       -2.00000       62.02011        4.32801        0.52594
      1476         2       -2.00000       62.02011        4.39742        5.68727
      1477         2       -2.00000       62.21389       11.96371        1.29983
      1478         2       -2.00000       62.21389       12.03312        6.46116
      1479         2       -2.00000       62.21389        5.57295        3.02027
      1480         2       -2.00000       62.21389       18.49329        9.90205
      1481         2       -2.00000       62.21389        5.64237        8.18160
      1482         2       -2.00000       62.21389       18.42388        4.74072
      1483         2       -2.00000       63.00560        7.12746        0.61271
      1484         2       -2.00000       63.00560       13.65704        9.21493
      1485         2       -2.00000       63.00560        7.19687        5.77405
      1486         2       -2.00000       63.00560       13.58763        4.05360
      1487         2       -2.00000       63.00560        0.73670        2.33315
      1488         2       -2.00000       63.00560        0.80611        7.49448
      1489         2       -2.00000       63.51196        8.46202        3.13952
      1490         2       -2.00000       63.51196       14.85280        1.41908
      1491         2       -2.00000       63.51196        8.53144        8.30085
      1492         2       -2.00000       63.51196       14.92221        6.58041
      1493         2       -2.00000       63.51196        2.14068       10.02130
      1494         2       -2.00000       63.51196        2.07127        4.85996
      1495         2       -2.00000       64.06313        9.82497        0.64269
      1496         2       -2.00000       64.06313        9.89438        5.80402
      1497         2       -2.00000       64.06313       16.35455        9.24491
      1498         2       -2.00000       64.06313        3.43421        2.36314
      1499         2       -2.00000       64.06313       16.28514        4.08357
      1500         2       -2.00000       64.06313        3.50363        7.52447
      1501         2       -2.00000       64.68114       11.25656        3.15560
      1502         2       -2.00000       64.68114       11.32597        8.31693
      1503         2       -2.00000       64.68114       17.64733        1.43515
      1504         2       -2.00000       64.68122        4.93522       10.03738
      1505         2       -2.00000       64.68122        4.86580        4.87605
      1506         2       -2.00000       64.68114       17.71675        6.59648
      1507         2       -2.00000       65.17822       12.58089        0.61195
      1508         2       -2.00000       65.17822       12.65030        5.77328
      1509         2       -2.00000       65.17822        6.19012        2.33240
      1510         2       -2.00000       65.17822        6.25953        7.49373
      1511         2       -2.00000       65.17822       19.11047        9.21418
      1512         2       -2.00000       65.17822       19.04106        4.05284
      1513         2       -2.00000       65.78112       13.99879        3.17677
      1514         2       -2.00000       65.78112        7.60801        4.89722
      1515         2       -2.00000       65.78112        7.67742       10.05855
      1516         2       -2.00000       65.78112       14.06820        8.33810
      1517         2       -2.00000       65.78112        1.14784        1.45633
      1518         2       -2.00000       65.78112        1.21725        6.61767
      1519         2       -2.00000       66.34244        8.94314        2.31785
      1520         2       -2.00000       66.34244        9.01255        7.47918
      1521         2       -2.00000       66.34244       15.33391        0.59740
      1522         2       -2.00000       66.34244       15.40333        5.75874
      1523         2       -2.00000       66.34244        2.62179        9.19963
      1524         2       -2.00000       66.34244        2.55238        4.03830
      1525         2       -2.00000       66.88991       10.42619       10.06497
      1526         2       -2.00000       66.88991       10.35677        4.90364
      1527         2       -2.00000       66.88991       16.74753        3.18319
      1528         2       -2.00000       66.88991       16.81694        8.34452
      1529         2       -2.00000       66.88991        3.89660        1.46274
      1530         2       -2.00000       66.88991        3.96602        6.62408
      1531         2       -2.00000       67.47296       11.69891        2.31491
      1532         2       -2.00000       67.47296       11.76833        7.47624
      1533         2       -2.00000       67.47296       18.08967        0.59446
      1534         2       -2.00000       67.47296       18.15908        5.75579
      1535         2       -2.00000       67.47296        5.30814        4.03536
      1536         2       -2.00000       67.47296        5.37755        9.19669
      1537         2       -2.00000       68.01980       13.17421       10.06087
      1538         2       -2.00000       68.01980        6.71402        6.61998
      1539         2       -2.00000       68.01980       13.10480        4.89954
      1540         2       -2.00000       68.01980        6.64461        1.45864
      1541         2       -2.00000       68.01980        0.25385        3.17909
      1542         2       -2.00000       68.01980        0.32327        8.34043
      1543         2       -2.00000       68.59411        8.05814        4.03952
      1544         2       -2.00000       68.59411       14.44890        2.31907
      1545         2       -2.00000       68.59411        8.12755        9.20085
      1546         2       -2.00000       68.59411       14.51831        7.48040
      1547         2       -2.00000       68.59411        1.59795        0.59862
      1548         2       -2.00000       68.59411        1.66737        5.75996
      1549         2       -2.00000       69.15536        9.46629        6.61650
      1550         2       -2.00000       69.15536        9.39688        1.45517
      1551         2       -2.00000       69.15536       15.92646       10.05738
      1552         2       -2.00000       69.15536        3.00610        3.17561
      1553         2       -2.00000       69.15536       15.85705        4.89605
      1554         2       -2.00000       69.15536        3.07552        8.33695
      1555         2       -2.00000       69.71574       10.80773        4.03872
      1556         2       -2.00000       69.71574       10.87714        9.20006
      1557         2       -2.00000       69.71574       17.19849        2.31827
      1558         2       -2.00000       69.71574       17.26790        7.47961
      1559         2       -2.00000       69.71574        4.34756        0.59784
      1560         2       -2.00000       69.71574        4.41698        5.75917
      1561         2       -2.00000       70.28399       12.14856        1.45519
      1562         2       -2.00000       70.28399        5.75780        3.17562
      1563         2       -2.00000       70.28399       12.21797        6.61652
      1564         2       -2.00000       70.28399       18.67816       10.05740
      1565         2       -2.00000       70.28399       18.60874        4.89607
      1566         2       -2.00000       70.28399        5.82721        8.33696
      1567         2       -2.00000       70.84405        7.16692        5.75733
      1568         2       -2.00000       70.84405       13.62709        9.19822
      1569         2       -2.00000       70.84405        7.09750        0.59600
      1570         2       -2.00000       70.84405       13.55767        4.03689
      1571         2       -2.00000       70.84405        0.70675        2.31645
      1572         2       -2.00000       70.84405        0.77616        7.47778
      1573         2       -2.00000       71.40971        8.50846        3.17584
      1574         2       -2.00000       71.40971        8.57787        8.33717
      1575         2       -2.00000       71.40971       14.89924        1.45539
      1576         2       -2.00000       71.40971       14.96865        6.61673
      1577         2       -2.00000       71.40971        2.18712       10.05762
      1578         2       -2.00000       71.40971        2.11771        4.89629
      1579         2       -2.00000       71.97300        9.91803        5.75566
      1580         2       -2.00000       71.97300        9.84862        0.59433
      1581         2       -2.00000       71.97300        3.45787        2.31477
      1582         2       -2.00000       71.97300       16.37822        9.19655
      1583         2       -2.00000       71.97300       16.30881        4.03521
      1584         2       -2.00000       71.97300        3.52728        7.47610
      1585         2       -2.00000       72.53582       11.25873        3.17521
      1586         2       -2.00000       72.53582       11.32814        8.33654
      1587         2       -2.00000       72.53582        4.86797        4.89566
      1588         2       -2.00000       72.53582       17.64950        1.45476
      1589         2       -2.00000       72.53582        4.93738       10.05699
      1590         2       -2.00000       72.53582       17.71892        6.61610
      1591         2       -2.00000       73.10061        6.20873        2.31409
      1592         2       -2.00000       73.10061       12.59948        0.59365
      1593         2       -2.00000       73.10061       12.66890        5.75498
      1594         2       -2.00000       73.10061       19.12908        9.19588
      1595         2       -2.00000       73.10061       19.05967        4.03454
      1596         2       -2.00000       73.10061        6.27814        7.47543
      1597         2       -2.00000       73.66335        7.68797       10.05590
      1598         2       -2.00000       73.66335       14.00931        3.17412
      1599         2       -2.00000       73.66335        7.61856        4.89456
      1600         2       -2.00000       73.66335       14.07873        8.33545
      1601         2       -2.00000       73.66335        1.15839        1.45367
      1602         2       -2.00000       73.66335        1.22780        6.61500
      1603         2       -2.00000       74.22751        8.95938        2.31344
      1604         2       -2.00000       74.22751        9.02879        7.47479
      1605         2       -2.00000       74.22751       15.35015        0.59300
      1606         2       -2.00000       74.22751       15.41956        5.75433
      1607         2       -2.00000       74.22751        2.56862        4.03389
      1608         2       -2.00000       74.22751        2.63803        9.19522
      1609         2       -2.00000       74.79112       10.43873       10.05489
      1610         2       -2.00000       74.79104        3.90913        1.45267
      1611         2       -2.00000       74.79104        3.97854        6.61400
      1612         2       -2.00000       74.79104       16.76007        3.17311
      1613         2       -2.00000       74.79104       16.82949        8.33444
      1614         2       -2.00000       74.79112       10.36932        4.89355
      1615         2       -2.00000       75.35449       18.17014        5.75352
      1616         2       -2.00000       75.35449        5.31919        4.03309
      1617         2       -2.00000       75.35449       11.70995        2.31264
      1618         2       -2.00000       75.35449       18.10072        0.59219
      1619         2       -2.00000       75.35449        5.38860        9.19442
      1620         2       -2.00000       75.35449       11.77936        7.47397
      1621         2       -2.00000       75.91841        0.26910        3.17230
      1622         2       -2.00000       75.91841        6.65986        1.45186
      1623         2       -2.00000       75.91841       13.12002        4.89275
      1624         2       -2.00000       75.91841        0.33851        8.33363
      1625         2       -2.00000       75.91841        6.72927        6.61320
      1626         2       -2.00000       75.91841       13.18944       10.05408
      1627         2       -2.00000       76.48186       14.46061        2.31171
      1628         2       -2.00000       76.48186        1.67908        5.75261
      1629         2       -2.00000       76.48186        8.06984        4.03217
      1630         2       -2.00000       76.48186       14.53003        7.47304
      1631         2       -2.00000       76.48186        1.60967        0.59127
      1632         2       -2.00000       76.48186        8.13925        9.19350
      1633         2       -2.00000       77.04562        9.41050        1.45107
      1634         2       -2.00000       77.04562        9.47992        6.61240
      1635         2       -2.00000       77.04562       15.87069        4.89194
      1636         2       -2.00000       77.04562        3.01975        3.17151
      1637         2       -2.00000       77.04562       15.94010       10.05328
      1638         2       -2.00000       77.04562        3.08916        8.33284
      1639         2       -2.00000       77.60923       10.82052        4.03127
      1640         2       -2.00000       77.60923       10.88994        9.19260
      1641         2       -2.00000       77.60923       17.21130        2.31082
      1642         2       -2.00000       77.60923        4.42977        5.75173
      1643         2       -2.00000       77.60923       17.28071        7.47216
      1644         2       -2.00000       77.60923        4.36035        0.59038
      1645         2       -2.00000       78.17284       18.62134        4.89111
      1646         2       -2.00000       78.17284        5.77039        3.17068
      1647         2       -2.00000       78.17284       12.16115        1.45021
      1648         2       -2.00000       78.17284       18.69075       10.05244
      1649         2       -2.00000       78.17284        5.83981        8.33201
      1650         2       -2.00000       78.17284       12.23056        6.61154
      1651         2       -2.00000       78.73660       13.57121        4.03042
      1652         2       -2.00000       78.73660        0.72027        2.30998
      1653         2       -2.00000       78.73660        7.18045        5.75088
      1654         2       -2.00000       78.73660       13.64062        9.19176
      1655         2       -2.00000       78.73660        0.78968        7.47131
      1656         2       -2.00000       78.73660        7.11102        0.58960
