# Supplementary material for: Quantitative prediction of grain boundary thermal conductivities from local atomic environments
Source: Nat Commun. 2020 Apr 15;11:1854. doi: 10.1038/s41467-020-15619-9 (PMC7160158; doi:10.1038/s41467-020-15619-9)
Supplement: Supplementary file 4 — Supplementary Data 1 [file 41467_2020_15619_MOESM4_ESM.zip › MgO_GBs/sym_tilt/standard_pressure/112/s87_7_-11_2.lmp]

LAMMPS data file

      1992          atoms
         0          bonds
         0         angles
         0      dihedrals
         0      impropers
         2     atom types
         0     bond types
         0    angle types
         0 dihedral types
         0 improper types

      0.0000000     80.3757000 xlo xhi
      0.0000000     22.7084000 ylo yhi
      0.0000000     10.3117314 zlo zhi
      0.0000000      0.0000000     -0.0589600 xy xz yz

Masses

1                24.30500 # Mg
2                15.99940 # O

Atoms

         1         1        2.00000        0.16180        3.19339        8.61461
         2         1        2.00000        0.16156        3.22323        3.45896
         3         1        2.00000        0.31756       20.80942        9.47486
         4         1        2.00000        0.31668       20.83924        4.31904
         5         1        2.00000        0.47687       15.77494        0.02337
         6         1        2.00000        0.47671       15.74550        5.17924
         7         1        2.00000        0.64035       10.67785        0.88173
         8         1        2.00000        0.64027       10.64812        6.03753
         9         1        2.00000        0.80046        5.55181        6.89595
        10         1        2.00000        0.80094        5.58156        1.74029
        11         1        2.00000        0.95848        0.45815        7.75573
        12         1        2.00000        0.95848        0.48799        2.60006
        13         1        2.00000        1.11497       18.07422        8.61625
        14         1        2.00000        1.11449       18.10406        3.46047
        15         1        2.00000        1.27701       12.97849        9.47534
        16         1        2.00000        1.27709       13.00811        4.31956
        17         1        2.00000        1.43897        7.94030        0.02170
        18         1        2.00000        1.43889        7.91082        5.17760
        19         1        2.00000        1.59915        2.84534        0.88102
        20         1        2.00000        1.59875        2.81580        6.03680
        21         1        2.00000        1.75468       20.43187        6.89718
        22         1        2.00000        1.75492       20.46151        1.74141
        23         1        2.00000        1.91391       15.33786        7.75704
        24         1        2.00000        1.91367       15.36766        2.60127
        25         1        2.00000        2.07627       10.24076        8.61521
        26         1        2.00000        2.07627       10.27049        3.45949
        27         1        2.00000        2.23774        5.14442        9.47382
        28         1        2.00000        2.23774        5.17406        4.31808
        29         1        2.00000        2.39632        0.11010        0.02229
        30         1        2.00000        2.39584        0.08076        5.17815
        31         1        2.00000        2.55225       17.72613        0.88263
        32         1        2.00000        2.55201       17.69662        6.03845
        33         1        2.00000        2.71340       12.60054        6.89723
        34         1        2.00000        2.71300       12.63027        1.74141
        35         1        2.00000        2.87528        7.50325        7.75525
        36         1        2.00000        2.87536        7.53295        2.59954
        37         1        2.00000        3.03635        2.40838        8.61481
        38         1        2.00000        3.03643        2.43811        3.45910
        39         1        2.00000        3.19260       20.02477        9.47544
        40         1        2.00000        3.19212       20.05455        4.31960
        41         1        2.00000        3.35046       14.98966        0.02317
        42         1        2.00000        3.35054       14.96018        5.17910
        43         1        2.00000        3.51194        9.89246        0.88123
        44         1        2.00000        3.51242        9.86289        6.03714
        45         1        2.00000        3.67494        4.76635        6.89578
        46         1        2.00000        3.67494        4.79594        1.74004
        47         1        2.00000        3.83376       22.38185        7.75632
        48         1        2.00000        3.83384       22.41156        2.60057
        49         1        2.00000        3.98945       17.28939        8.61648
        50         1        2.00000        3.98905       17.31917        3.46070
        51         1        2.00000        4.14940       12.22285        4.31920
        52         1        2.00000        4.14915       12.19324        9.47491
        53         1        2.00000        4.31151        7.15468        0.02125
        54         1        2.00000        4.31200        7.12534        5.17724
        55         1        2.00000        4.47427        2.03063        6.03708
        56         1        2.00000        4.47419        2.06004        0.88124
        57         1        2.00000        4.62956       19.64745        6.89781
        58         1        2.00000        4.62980       19.67700        1.74199
        59         1        2.00000        4.78661       14.58261        2.60107
        60         1        2.00000        4.78726       14.55279        7.75685
        61         1        2.00000        4.94809        9.48507        3.45905
        62         1        2.00000        4.94817        9.45528        8.61468
        63         1        2.00000        5.11222        4.35853        9.47358
        64         1        2.00000        5.11278        4.38833        4.31792
        65         1        2.00000        5.27168       22.00455        5.17880
        66         1        2.00000        5.27192       22.03365        0.02285
        67         1        2.00000        5.42608       16.94157        0.88286
        68         1        2.00000        5.42600       16.91205        6.03869
        69         1        2.00000        5.58466       11.84503        1.74098
        70         1        2.00000        5.58579       11.81528        6.89684
        71         1        2.00000        5.74847        6.71736        7.75478
        72         1        2.00000        5.74831        6.74716        2.59913
        73         1        2.00000        5.91211        1.62297        8.61505
        74         1        2.00000        5.91268        1.65285        3.45946
        75         1        2.00000        6.06716       19.24049        9.47605
        76         1        2.00000        6.06652       19.27056        4.32020
        77         1        2.00000        6.22285       14.20479        0.02291
        78         1        2.00000        6.22341       14.17526        5.17892
        79         1        2.00000        6.38312        9.10678        0.88062
        80         1        2.00000        6.38472        9.07730        6.03670
        81         1        2.00000        6.55078        3.98019        6.89554
        82         1        2.00000        6.55022        4.00982        1.73987
        83         1        2.00000        6.70992       21.59721        7.75698
        84         1        2.00000        6.71008       21.62709        2.60122
        85         1        2.00000        6.86208       16.53507        3.46092
        86         1        2.00000        6.86296       16.50500        8.61667
        87         1        2.00000        7.02058       11.40785        9.47440
        88         1        2.00000        7.02122       11.43764        4.31893
        89         1        2.00000        7.18422        6.36829        0.02069
        90         1        2.00000        7.18583        6.33931        5.17691
        91         1        2.00000        7.35068        1.27456        0.88153
        92         1        2.00000        7.35140        1.24537        6.03743
        93         1        2.00000        7.50323       18.86387        6.89845
        94         1        2.00000        7.50388       18.89337        1.74262
        95         1        2.00000        7.65796       13.79794        2.60086
        96         1        2.00000        7.65980       13.76783        7.75651
        97         1        2.00000        7.81943        8.69941        3.45872
        98         1        2.00000        7.81975        8.66902        8.61401
        99         1        2.00000        7.98814        3.57175        9.47316
       100         1        2.00000        7.98991        3.60205        4.31782
       101         1        2.00000        8.14897       21.24896        0.02335
       102         1        2.00000        8.14833       21.22066        5.17957
       103         1        2.00000        8.29863       16.15765        0.88309
       104         1        2.00000        8.29879       16.12804        6.03888
       105         1        2.00000        8.45480       11.05962        1.74064
       106         1        2.00000        8.45793       11.02969        6.89650
       107         1        2.00000        8.62150        5.96086        2.59886
       108         1        2.00000        8.62230        5.93045        7.75421
       109         1        2.00000        8.78957        0.83739        8.61515
       110         1        2.00000        8.79093        0.86793        3.46004
       111         1        2.00000        8.93898       18.48820        4.32085
       112         1        2.00000        8.94083       18.45702        9.47660
       113         1        2.00000        9.09339       13.41997        0.02248
       114         1        2.00000        9.09531       13.39033        5.17875
       115         1        2.00000        9.25261        8.32039        0.87993
       116         1        2.00000        9.25687        8.29111        6.03649
       117         1        2.00000        9.42759        3.22307        1.73963
       118         1        2.00000        9.42952        3.19314        6.89495
       119         1        2.00000        9.58753       20.81304        7.75755
       120         1        2.00000        9.58778       20.84352        2.60189
       121         1        2.00000        9.73302       15.75174        3.46114
       122         1        2.00000        9.73567       15.72090        8.61673
       123         1        2.00000        9.89047       10.62157        9.47391
       124         1        2.00000        9.89272       10.65204        4.31918
       125         1        2.00000       10.05677        5.58093        0.02004
       126         1        2.00000       10.06079        5.55290        5.17681
       127         1        2.00000       10.22885        0.48921        0.88168
       128         1        2.00000       10.23159        0.46084        6.03776
       129         1        2.00000       10.37417       18.08197        6.89914
       130         1        2.00000       10.37570       18.11134        1.74336
       131         1        2.00000       10.52648       13.01301        2.60059
       132         1        2.00000       10.53171       12.98221        7.75581
       133         1        2.00000       10.68933        7.91372        3.45901
       134         1        2.00000       10.69045        7.88114        8.61309
       135         1        2.00000       10.86688        2.78376        9.47197
       136         1        2.00000       10.87162        2.81554        4.31766
       137         1        2.00000       11.02650       20.43866        5.18043
       138         1        2.00000       11.02875       20.46409        0.02318
       139         1        2.00000       11.16925       15.37394        0.88347
       140         1        2.00000       11.17045       15.34419        6.03902
       141         1        2.00000       11.32269       10.27314        1.74083
       142         1        2.00000       11.33080       10.24307        6.89681
       143         1        2.00000       11.49509        5.17492        2.59901
       144         1        2.00000       11.49766        5.14229        7.75331
       145         1        2.00000       11.66870        0.05232        8.61461
       146         1        2.00000       11.67248        0.08469        3.46108
       147         1        2.00000       11.80598       17.70889        4.32165
       148         1        2.00000       11.81201       17.67471        9.47717
       149         1        2.00000       11.95934       12.63408        0.02161
       150         1        2.00000       11.96658       12.60414        5.17862
       151         1        2.00000       12.11824        7.53387        0.87920
       152         1        2.00000       12.12926        7.50451        6.03704
       153         1        2.00000       12.30849        2.43553        1.73866
       154         1        2.00000       12.31573        2.40503        6.89299
       155         1        2.00000       12.46836       20.02907        7.75757
       156         1        2.00000       12.46828       20.06146        2.60195
       157         1        2.00000       12.60066       14.96794        3.46116
       158         1        2.00000       12.60862       14.93557        8.61678
       159         1        2.00000       12.75787        9.83250        9.47374
       160         1        2.00000       12.76559        9.86598        4.32142
       161         1        2.00000       12.92819        4.79304        0.01905
       162         1        2.00000       12.93864        4.76775        5.17727
       163         1        2.00000       13.10743       22.41294        0.88099
       164         1        2.00000       13.11707       22.38811        6.03858
       165         1        2.00000       13.23715       17.30386        6.90064
       166         1        2.00000       13.24005       17.33190        1.74523
       167         1        2.00000       13.38906       12.22589        2.60003
       168         1        2.00000       13.40329       12.19442        7.75476
       169         1        2.00000       13.55560        7.13170        3.46103
       170         1        2.00000       13.56059        7.09044        8.61103
       171         1        2.00000       13.75059        1.99310        9.46729
       172         1        2.00000       13.76402        2.02947        4.31728
       173         1        2.00000       13.90644       19.65940        5.18105
       174         1        2.00000       13.91665       19.67701        0.01977
       175         1        2.00000       14.03729       14.58691        0.88350
       176         1        2.00000       14.04236       14.55741        6.03948
       177         1        2.00000       14.19009        9.48693        1.74394
       178         1        2.00000       14.20809        9.45423        6.89893
       179         1        2.00000       14.36820        4.39111        2.60029
       180         1        2.00000       14.37688        4.35357        7.75071
       181         1        2.00000       14.54704       21.97713        8.61244
       182         1        2.00000       14.55733       22.01456        3.46414
       183         1        2.00000       14.65659       16.93479        4.32428
       184         1        2.00000       14.67596       16.89251        9.47901
       185         1        2.00000       14.81228       11.84434        0.01970
       186         1        2.00000       14.83872       11.81442        5.18051
       187         1        2.00000       14.97271        6.75189        0.87746
       188         1        2.00000       15.00317        6.72138        6.03887
       189         1        2.00000       15.19470        1.64568        1.73443
       190         1        2.00000       15.22372        1.61700        6.88654
       191         1        2.00000       15.35690       19.27954        2.59869
       192         1        2.00000       15.36004       19.24565        7.75425
       193         1        2.00000       15.46589       14.17512        3.46044
       194         1        2.00000       15.48960       14.14694        8.61158
       195         1        2.00000       15.62496        9.03757        9.47319
       196         1        2.00000       15.64995        9.08656        4.32891
       197         1        2.00000       15.79278        4.00409        0.01455
       198         1        2.00000       15.82381        3.98956        5.18013
       199         1        2.00000       15.97957       21.63117        0.87916
       200         1        2.00000       16.00923       21.61566        6.04276
       201         1        2.00000       16.07538       16.53202        6.90846
       202         1        2.00000       16.07675       16.55426        1.75629
       203         1        2.00000       16.24353       11.44380        2.60682
       204         1        2.00000       16.27359       11.39840        7.75164
       205         1        2.00000       16.40637        6.36341        3.46845
       206         1        2.00000       16.43289        6.29525        8.60106
       207         1        2.00000       16.64581        1.19212        9.44890
       208         1        2.00000       16.68101        1.24368        4.31587
       209         1        2.00000       16.78896       18.88661        5.16561
       210         1        2.00000       16.83051       18.87427        0.00769
       211         1        2.00000       16.90309       13.78488        0.87136
       212         1        2.00000       16.92809       13.76356        6.02171
       213         1        2.00000       17.06722        8.71007        1.75689
       214         1        2.00000       17.10781        8.66715        6.89962
       215         1        2.00000       17.23810        3.61040        2.60722
       216         1        2.00000       17.27161        3.57409        7.74163
       217         1        2.00000       17.41645       21.20899        8.61373
       218         1        2.00000       17.44169       21.25163        3.47250
       219         1        2.00000       17.46339       16.16827        4.35159
       220         1        2.00000       17.52825       16.12057        9.49312
       221         1        2.00000       17.62904       11.04861        0.02842
       222         1        2.00000       17.72148       11.03264        5.19208
       223         1        2.00000       17.77742        5.97616        0.87585
       224         1        2.00000       17.88327        5.96275        6.04880
       225         1        2.00000       18.08526        0.85550        1.71937
       226         1        2.00000       18.19947        0.82933        6.86816
       227         1        2.00000       18.26626       18.43701        7.73033
       228         1        2.00000       18.28611       18.48873        2.54815
       229         1        2.00000       18.37067       13.37840        3.44330
       230         1        2.00000       18.39036       13.32065        8.56468
       231         1        2.00000       18.49903        8.21924        9.45548
       232         1        2.00000       18.58125        8.33104        4.32700
       233         1        2.00000       18.63503        3.14083       10.30917
       234         1        2.00000       18.72521        3.21977        5.16438
       235         1        2.00000       18.79730       15.73415        1.84298
       236         1        2.00000       18.82527       20.86766        0.88166
       237         1        2.00000       18.87061       15.77272        6.90041
       238         1        2.00000       18.90501       20.88800        6.04607
       239         1        2.00000       19.08256       10.71444        2.62825
       240         1        2.00000       19.15273       10.56845        7.79493
       241         1        2.00000       19.19235        5.64364        3.48474
       242         1        2.00000       19.33904        5.50280        8.61240
       243         1        2.00000       19.62445        0.42404        9.38718
       244         1        2.00000       19.65966       18.08771        5.11722
       245         1        2.00000       19.67517        0.49160        4.30444
       246         1        2.00000       19.82065       12.98360        0.80596
       247         1        2.00000       19.87064       12.98849        5.94730
       248         1        2.00000       19.88583       18.06907       10.16424
       249         1        2.00000       19.98285        7.96771        1.68231
       250         1        2.00000       20.10783        7.97900        6.88002
       251         1        2.00000       20.13146        2.86733        2.54106
       252         1        2.00000       20.18587       20.43851        8.64297
       253         1        2.00000       20.19423        2.85821        7.72138
       254         1        2.00000       20.25653       15.26449        9.40126
       255         1        2.00000       20.26842       15.49944        4.26158
       256         1        2.00000       20.30716       20.57497        3.45850
       257         1        2.00000       20.35925       10.28438        0.01740
       258         1        2.00000       20.45192        5.24641        0.87423
       259         1        2.00000       20.62191       10.29873        5.27221
       260         1        2.00000       20.71306        5.20608        6.10544
       261         1        2.00000       20.98875        0.15654        1.67064
       262         1        2.00000       21.41876       12.77655        3.29404
       263         1        2.00000       21.43114       17.80532        7.37822
       264         1        2.00000       21.47566       17.95563        2.57151
       265         1        2.00000       21.49182        0.19897        6.65293
       266         1        2.00000       21.51545       12.58229        8.50378
       267         1        2.00000       21.52397        7.56581        9.25560
       268         1        2.00000       21.53860        2.54552       10.16390
       269         1        2.00000       21.58385       15.01642        6.61789
       270         1        2.00000       21.59301       15.06684        1.59343
       271         1        2.00000       21.59840        7.74870        4.19291
       272         1        2.00000       21.67355        2.63441        5.07059
       273         1        2.00000       21.70674       20.34954        0.75471
       274         1        2.00000       21.71084       20.15071        5.89649
       275         1        2.00000       21.77876       10.07661        2.59280
       276         1        2.00000       21.82924        5.01394        3.47702
       277         1        2.00000       22.95594       14.96001        9.37937
       278         1        2.00000       22.95908       15.18456        4.15014
       279         1        2.00000       23.03712        4.78100        0.44980
       280         1        2.00000       23.03592        9.76630        9.90367
       281         1        2.00000       23.03720       10.02605        6.93189
       282         1        2.00000       23.04395        4.94052        7.83770
       283         1        2.00000       23.05778       12.73004        5.88064
       284         1        2.00000       23.06019        7.51376        6.66420
       285         1        2.00000       23.07329        2.44694        7.60205
       286         1        2.00000       23.08768       20.02253        8.43796
       287         1        2.00000       23.08551        2.56540        2.36619
       288         1        2.00000       23.11460        0.16724        3.69895
       289         1        2.00000       23.11541        7.65837        1.53484
       290         1        2.00000       23.12963        0.21725        9.48093
       291         1        2.00000       23.13398       20.08401        3.14987
       292         1        2.00000       23.17320       17.74576       10.13321
       293         1        2.00000       23.19844       12.73381        0.78455
       294         1        2.00000       23.43771       17.69154        5.03319
       295         1        2.00000       24.26173        5.10463        3.45044
       296         1        2.00000       24.27716       10.18290        2.57764
       297         1        2.00000       24.32120       15.32224        6.84286
       298         1        2.00000       24.44691       15.32715        1.78250
       299         1        2.00000       24.46572        2.73661        5.06431
       300         1        2.00000       24.48027       20.45903        0.75318
       301         1        2.00000       24.48324       20.28291        5.96582
       302         1        2.00000       24.52166        7.84738        4.19502
       303         1        2.00000       24.59971       12.73414        8.44831
       304         1        2.00000       24.60477        7.64581        9.22820
       305         1        2.00000       24.62157        2.64135       10.14749
       306         1        2.00000       24.65509       12.89819        3.32040
       307         1        2.00000       24.80788        0.36015        6.64864
       308         1        2.00000       24.94596       17.89258        7.69768
       309         1        2.00000       25.01404       17.99620        2.50335
       310         1        2.00000       25.13613        0.31738        1.64264
       311         1        2.00000       25.37879        5.33394        6.06730
       312         1        2.00000       25.45265       10.43794        5.24641
       313         1        2.00000       25.61059        5.40061        0.83274
       314         1        2.00000       25.65054       10.41506       10.27588
       315         1        2.00000       25.67144       15.60509        9.45001
       316         1        2.00000       25.74088       15.65070        4.32884
       317         1        2.00000       25.88274       20.74759        3.45338
       318         1        2.00000       25.94857        3.03008        7.70771
       319         1        2.00000       25.99447       20.62023        8.68493
       320         1        2.00000       25.99583        8.13441        6.85714
       321         1        2.00000       26.00572        3.02803        2.52234
       322         1        2.00000       26.11398        8.13877        1.65105
       323         1        2.00000       26.14075       13.20212        5.93751
       324         1        2.00000       26.21839       13.24541        0.78901
       325         1        2.00000       26.41170       18.25207       10.28854
       326         1        2.00000       26.47704       18.30748        5.13741
       327         1        2.00000       26.48532        0.66452        4.26924
       328         1        2.00000       26.55075        0.60696        9.38358
       329         1        2.00000       26.74598        5.67640        8.57038
       330         1        2.00000       26.87988       10.76889        7.75226
       331         1        2.00000       26.89741        5.81451        3.44642
       332         1        2.00000       26.97280       10.90694        2.58802
       333         1        2.00000       27.14303       15.95815        6.87763
       334         1        2.00000       27.15196       16.00083        1.72063
       335         1        2.00000       27.26529       21.07477        6.04618
       336         1        2.00000       27.32669       21.07940        0.89928
       337         1        2.00000       27.40578        3.40063        5.13914
       338         1        2.00000       27.49082        3.33889       10.29007
       339         1        2.00000       27.50931        8.52011        4.29153
       340         1        2.00000       27.57417        8.42314        9.42406
       341         1        2.00000       27.62641       13.55864        8.54686
       342         1        2.00000       27.67311       13.61198        3.41177
       343         1        2.00000       27.90041       18.65506        7.72879
       344         1        2.00000       27.91119       18.71242        2.56680
       345         1        2.00000       27.96439        1.02669        6.85085
       346         1        2.00000       28.05474        1.06085        1.70306
       347         1        2.00000       28.20809        6.15315        6.01390
       348         1        2.00000       28.30270        6.17089        0.83874
       349         1        2.00000       28.32616       11.24367        5.15991
       350         1        2.00000       28.40373       11.20701       10.30203
       351         1        2.00000       28.54230       16.30877        9.44739
       352         1        2.00000       28.56802       16.36089        4.29074
       353         1        2.00000       28.72009       21.45853        3.46327
       354         1        2.00000       28.73873       21.40994        8.60602
       355         1        2.00000       28.85070        3.77609        7.71682
       356         1        2.00000       28.88068        3.81468        2.58045
       357         1        2.00000       28.96620        8.87578        6.86788
       358         1        2.00000       29.00558        8.92011        1.72026
       359         1        2.00000       29.11722       13.96986        5.99816
       360         1        2.00000       29.13675       14.00456        0.83882
       361         1        2.00000       29.34018       19.03125       10.30720
       362         1        2.00000       29.34211       19.08670        5.15592
       363         1        2.00000       29.45874        1.45029        4.29325
       364         1        2.00000       29.49177        1.40314        9.43124
       365         1        2.00000       29.65196        6.50385        8.57016
       366         1        2.00000       29.68355        6.56873        3.43484
       367         1        2.00000       29.77028       11.61123        7.72264
       368         1        2.00000       29.80701       11.65617        2.57443
       369         1        2.00000       29.98793       16.71774        6.86677
       370         1        2.00000       29.98817       16.74914        1.71276
       371         1        2.00000       30.13703       21.81822        6.02340
       372         1        2.00000       30.16179       21.83984        0.86389
       373         1        2.00000       30.29006        4.19886        5.15279
       374         1        2.00000       30.31972        4.15719       10.30001
       375         1        2.00000       30.42277        9.29924        4.29796
       376         1        2.00000       30.44222        9.25362        9.44239
       377         1        2.00000       30.57090       14.34369        8.57976
       378         1        2.00000       30.58601       14.38396        3.42636
       379         1        2.00000       30.77690       19.44553        7.73157
       380         1        2.00000       30.78229       19.48406        2.57773
       381         1        2.00000       30.90775        1.82737        6.86323
       382         1        2.00000       30.93395        1.85859        1.71227
       383         1        2.00000       31.08394        6.93349        6.00936
       384         1        2.00000       31.11150        6.96488        0.84780
       385         1        2.00000       31.22057       12.02374        5.15096
       386         1        2.00000       31.24131       11.99449       10.30134
       387         1        2.00000       31.41291       17.08523        9.44397
       388         1        2.00000       31.41926       17.12717        4.29063
       389         1        2.00000       31.57953       22.22273        3.44031
       390         1        2.00000       31.58701       22.18431        8.59061
       391         1        2.00000       31.73032        4.56832        7.72424
       392         1        2.00000       31.73940        4.60513        2.57340
       393         1        2.00000       31.86358        9.66783        6.87034
       394         1        2.00000       31.88078        9.70015        1.71514
       395         1        2.00000       32.02473       14.75596        6.00616
       396         1        2.00000       32.03108       14.78623        0.84983
       397         1        2.00000       32.21410       19.86034        5.15465
       398         1        2.00000       32.21627       19.82298       10.30665
       399         1        2.00000       32.35829        2.24269        4.29231
       400         1        2.00000       32.37051        2.20688        9.44298
       401         1        2.00000       32.52443        7.30588        8.58351
       402         1        2.00000       32.53142        7.34586        3.43315
       403         1        2.00000       32.66308       12.39812        7.72558
       404         1        2.00000       32.67521       12.43295        2.57191
       405         1        2.00000       32.85043       17.52723        1.71189
       406         1        2.00000       32.85051       17.49661        6.86792
       407         1        2.00000       33.00934       22.59597        6.01254
       408         1        2.00000       33.01874       22.62289        0.85588
       409         1        2.00000       33.16494        4.98293        5.15080
       410         1        2.00000       33.17483        4.95019       10.30447
       411         1        2.00000       33.31002       10.07717        4.29385
       412         1        2.00000       33.31589       10.04362        9.44620
       413         1        2.00000       33.46860       15.13221        8.58419
       414         1        2.00000       33.47262       15.16656        3.42988
       415         1        2.00000       33.65025       20.23216        7.72890
       416         1        2.00000       33.65122       20.26504        2.57397
       417         1        2.00000       33.79943        2.61902        6.86733
       418         1        2.00000       33.80698        2.65009        1.71306
       419         1        2.00000       33.95769        7.71844        6.01050
       420         1        2.00000       33.96765        7.74800        0.85268
       421         1        2.00000       34.10679       12.80786        5.14996
       422         1        2.00000       34.11281       12.77810       10.30415
       423         1        2.00000       34.28425       17.87185        9.44526
       424         1        2.00000       34.28554       17.90564        4.29029
       425         1        2.00000       34.44742        0.29474        3.43381
       426         1        2.00000       34.45023        0.26212        8.58771
       427         1        2.00000       34.60246        5.35780        7.72733
       428         1        2.00000       34.60544        5.39014        2.57302
       429         1        2.00000       34.74850       10.45157        6.86962
       430         1        2.00000       34.75502       10.48250        1.71399
       431         1        2.00000       34.91078       15.54250        6.00785
       432         1        2.00000       34.91271       15.57227        0.85182
       433         1        2.00000       35.08496       20.64264        5.15105
       434         1        2.00000       35.08657       20.61053       10.30587
       435         1        2.00000       35.23896        3.02958        4.29150
       436         1        2.00000       35.24314        2.99805        9.44589
       437         1        2.00000       35.39722        8.09379        8.58706
       438         1        2.00000       35.39899        8.12633        3.43292
       439         1        2.00000       35.54720       13.18439        7.72682
       440         1        2.00000       35.55098       13.21607        2.57183
       441         1        2.00000       35.72057       18.31096        1.71198
       442         1        2.00000       35.72073       18.28096        6.86775
       443         1        2.00000       35.88172        0.67100        6.01005
       444         1        2.00000       35.88494        0.69994        0.85413
       445         1        2.00000       36.03813        5.76712        5.15102
       446         1        2.00000       36.04175        5.73644       10.30606
       447         1        2.00000       36.19165       10.82878        9.44677
       448         1        2.00000       36.18980       10.85960        4.29206
       449         1        2.00000       36.35047       15.92014        8.58569
       450         1        2.00000       36.35152       15.95139        3.43037
       451         1        2.00000       36.52103       21.01863        7.72783
       452         1        2.00000       36.52111       21.04931        2.57244
       453         1        2.00000       36.67921        3.43677        1.71339
       454         1        2.00000       36.67688        3.40666        6.86870
       455         1        2.00000       36.83650        8.53166        0.85402
       456         1        2.00000       36.83297        8.50206        6.01043
       457         1        2.00000       36.98914       13.56339       10.30504
       458         1        2.00000       36.98737       13.59303        5.14970
       459         1        2.00000       37.15632       18.65844        9.44555
       460         1        2.00000       37.15648       18.68940        4.29001
       461         1        2.00000       37.31932        1.04799        8.58741
       462         1        2.00000       37.31836        1.07855        3.43225
       463         1        2.00000       37.47549        6.14351        7.72848
       464         1        2.00000       37.47646        6.17396        2.57313
       465         1        2.00000       37.63013       11.26622        1.71335
       466         1        2.00000       37.62780       11.23604        6.86908
       467         1        2.00000       37.78976       16.35839        0.85235
       468         1        2.00000       37.78920       16.32880        6.00822
       469         1        2.00000       37.95686       21.39677       10.30567
       470         1        2.00000       37.95630       21.42702        5.15009
       471         1        2.00000       38.11560        3.78468        9.44692
       472         1        2.00000       38.11408        3.81488        4.29157
       473         1        2.00000       38.27145        8.87889        8.58775
       474         1        2.00000       38.27185        8.90936        3.43248
       475         1        2.00000       38.42618       13.97051        7.72721
       476         1        2.00000       38.42738       14.00083        2.57164
       477         1        2.00000       38.59255       19.09629        1.71206
       478         1        2.00000       38.59263       19.06658        6.86783
       479         1        2.00000       38.75499        1.48520        0.85396
       480         1        2.00000       38.75403        1.45581        6.00981
       481         1        2.00000       38.91333        6.52142       10.30662
       482         1        2.00000       38.91197        6.55126        5.15104
       483         1        2.00000       39.06741       11.61374        9.44662
       484         1        2.00000       39.06677       11.64365        4.29113
       485         1        2.00000       39.22712       16.70675        8.58615
       486         1        2.00000       39.22744       16.73689        3.43050
       487         1        2.00000       39.39229       21.80429        7.72783
       488         1        2.00000       39.39229       21.83423        2.57216
       489         1        2.00000       39.55200        4.22203        1.71364
       490         1        2.00000       39.55127        4.19230        6.86930
       491         1        2.00000       39.70953        9.31592        0.85402
       492         1        2.00000       39.70833        9.28632        6.01004
       493         1        2.00000       39.86514       14.34888       10.30515
       494         1        2.00000       39.86458       14.37840        5.14944
       495         1        2.00000       40.02863       19.44442        9.44587
       496         1        2.00000       40.02879       19.47440        4.29011
       497         1        2.00000       40.19074        1.83338        8.58773
       498         1        2.00000       40.19042        1.86327        3.43214
       499         1        2.00000       40.34941        6.92851        7.72870
       500         1        2.00000       40.34965        6.95836        2.57306
       501         1        2.00000       40.50541       12.05073        1.71278
       502         1        2.00000       40.50453       12.02091        6.86858
       503         1        2.00000       40.66464       17.14417        0.85255
       504         1        2.00000       40.66456       17.11464        6.00841
       505         1        2.00000       40.82820       22.18229       10.30595
       506         1        2.00000       40.82812       22.21202        5.15015
       507         1        2.00000       40.98879        4.57018        9.44738
       508         1        2.00000       40.98831        4.59994        4.29172
       509         1        2.00000       41.14633        9.66376        8.58759
       510         1        2.00000       41.14633        9.69360        3.43192
       511         1        2.00000       41.30234       14.75609        7.72715
       512         1        2.00000       41.30282       14.78593        2.57140
       513         1        2.00000       41.46486       19.88163        1.71234
       514         1        2.00000       41.46494       19.85204        6.86812
       515         1        2.00000       41.62682        2.27041        0.85424
       516         1        2.00000       41.62666        2.24093        6.01008
       517         1        2.00000       41.78700        7.30640       10.30665
       518         1        2.00000       41.78660        7.33595        5.15086
       519         1        2.00000       41.94277       12.39864        9.44620
       520         1        2.00000       41.94253       12.42828        4.29047
       521         1        2.00000       42.10152       17.49249        8.58640
       522         1        2.00000       42.10176       17.52228        3.43061
       523         1        2.00000       42.26412       22.58966        7.72819
       524         1        2.00000       42.26412       22.61939        2.57247
       525         1        2.00000       42.42559        5.00733        1.71386
       526         1        2.00000       42.42559        4.97769        6.86960
       527         1        2.00000       42.58417       10.10063        0.85363
       528         1        2.00000       42.58369       10.07097        6.00950
       529         1        2.00000       42.74010       15.13402       10.30501
       530         1        2.00000       42.73986       15.16352        5.14919
       531         1        2.00000       42.90085       20.22988        9.44626
       532         1        2.00000       42.90125       20.25961        4.29044
       533         1        2.00000       43.06321        2.61879        8.58815
       534         1        2.00000       43.06313        2.64850        3.43244
       535         1        2.00000       43.22428        7.71361        7.72857
       536         1        2.00000       43.22420        7.74336        2.57286
       537         1        2.00000       43.38037       12.83538        1.71220
       538         1        2.00000       43.37997       12.80560        6.86804
       539         1        2.00000       43.53831       17.92945        0.85276
       540         1        2.00000       43.53839       17.89997        6.00857
       541         1        2.00000       43.69979        0.25928       10.30645
       542         1        2.00000       43.70027        0.28885        5.15054
       543         1        2.00000       43.86279        5.35580        9.44764
       544         1        2.00000       43.86279        5.38540        4.29189
       545         1        2.00000       44.02169       10.44859        8.58709
       546         1        2.00000       44.02161       10.47829        3.43134
       547         1        2.00000       44.17730       15.57075        2.57117
       548         1        2.00000       44.17690       15.54098        7.72696
       549         1        2.00000       44.33725       20.63729        6.86849
       550         1        2.00000       44.33700       20.66691        1.71276
       551         1        2.00000       44.49936        3.05602        0.85470
       552         1        2.00000       44.49985        3.02641        6.01044
       553         1        2.00000       44.66212        8.12109        5.15060
       554         1        2.00000       44.66204        8.09171       10.30643
       555         1        2.00000       44.81741       13.21270        4.28986
       556         1        2.00000       44.81765       13.18315        9.44567
       557         1        2.00000       44.97511       18.30733        3.43083
       558         1        2.00000       44.97446       18.27754        8.58660
       559         1        2.00000       45.13594        0.66667        7.72864
       560         1        2.00000       45.13602        0.69647        2.57300
       561         1        2.00000       45.30007        5.79322        1.71410
       562         1        2.00000       45.30063        5.76342        6.86976
       563         1        2.00000       45.45953       10.85559        6.00886
       564         1        2.00000       45.45977       10.88546        0.85309
       565         1        2.00000       45.61385       15.94810        5.14898
       566         1        2.00000       45.61393       15.91857       10.30481
       567         1        2.00000       45.77251       21.01509        9.44670
       568         1        2.00000       45.77356       21.04486        4.29085
       569         1        2.00000       45.93632        3.43439        3.43290
       570         1        2.00000       45.93616        3.40457        8.58856
       571         1        2.00000       46.09996        8.52878        2.57263
       572         1        2.00000       46.10045        8.49889        7.72822
       573         1        2.00000       46.25437       13.58959        6.86747
       574         1        2.00000       46.25501       13.61966        1.71162
       575         1        2.00000       46.41118       18.68488        6.00876
       576         1        2.00000       46.41070       18.71432        0.85304
       577         1        2.00000       46.57097        1.04494       10.30706
       578         1        2.00000       46.57257        1.07445        5.15099
       579         1        2.00000       46.73863        6.17156        4.29214
       580         1        2.00000       46.73807        6.14192        9.44781
       581         1        2.00000       46.89777       11.26294        3.43069
       582         1        2.00000       46.89793       11.23305        8.58647
       583         1        2.00000       47.04993       16.32508        7.72677
       584         1        2.00000       47.05081       16.35515        2.57101
       585         1        2.00000       47.20843       21.45230        1.71329
       586         1        2.00000       47.20907       21.42250        6.86875
       587         1        2.00000       47.37207        3.84241        0.85527
       588         1        2.00000       47.37368        3.81241        6.01078
       589         1        2.00000       47.53853        8.87719       10.30615
       590         1        2.00000       47.53925        8.90638        5.15027
       591         1        2.00000       47.69108       13.99628        4.28924
       592         1        2.00000       47.69173       13.96677        9.44506
       593         1        2.00000       47.84581       19.06220        8.58683
       594         1        2.00000       47.84765       19.09232        3.43118
       595         1        2.00000       48.00728        1.45234        7.72897
       596         1        2.00000       48.00760        1.48272        2.57368
       597         1        2.00000       48.17599        6.57997        1.71452
       598         1        2.00000       48.17776        6.54970        6.86986
       599         1        2.00000       48.33618       11.63947        6.00812
       600         1        2.00000       48.33682       11.67015        0.85262
       601         1        2.00000       48.48664       16.73211        5.14880
       602         1        2.00000       48.48648       16.70249       10.30461
       603         1        2.00000       48.64265       21.80053        9.44704
       604         1        2.00000       48.64578       21.83046        4.29120
       605         1        2.00000       48.80935        4.19087        8.58884
       606         1        2.00000       48.81015        4.22130        3.43350
       607         1        2.00000       48.97742        9.31433        2.57254
       608         1        2.00000       48.97878        9.28379        7.72765
       609         1        2.00000       49.12683       14.37194        6.86683
       610         1        2.00000       49.12868       14.40312        1.71108
       611         1        2.00000       49.28124       19.49912        0.85347
       612         1        2.00000       49.28316       19.46980        6.00894
       613         1        2.00000       49.44046        1.83133       10.30777
       614         1        2.00000       49.44472        1.86063        5.15120
       615         1        2.00000       49.61544        6.92867        9.44806
       616         1        2.00000       49.61737        6.95861        4.29274
       617         1        2.00000       49.77538       12.04711        3.43015
       618         1        2.00000       49.77563       12.01663        8.58581
       619         1        2.00000       49.92087       17.10841        7.72655
       620         1        2.00000       49.92352       17.13925        2.57096
       621         1        2.00000       50.07832       22.23857        1.71379
       622         1        2.00000       50.08057       22.20810        6.86852
       623         1        2.00000       50.24462        4.62978        0.85593
       624         1        2.00000       50.24864        4.59885        6.01089
       625         1        2.00000       50.41670        9.66252       10.30601
       626         1        2.00000       50.41944        9.69091        5.14994
       627         1        2.00000       50.56202       14.77818        4.28856
       628         1        2.00000       50.56355       14.74881        9.44433
       629         1        2.00000       50.71433       19.84714        8.58710
       630         1        2.00000       50.71956       19.87791        3.43188
       631         1        2.00000       50.87718        2.23800        7.72868
       632         1        2.00000       50.87830        2.27058        2.57461
       633         1        2.00000       51.05473        7.36799        1.71573
       634         1        2.00000       51.05947        7.33618        6.87004
       635         1        2.00000       51.21435       12.42148        6.00726
       636         1        2.00000       51.21660       12.45500        0.85278
       637         1        2.00000       51.35710       17.48621       10.30422
       638         1        2.00000       51.35830       17.51593        5.14867
       639         1        2.00000       51.51054       22.58701        9.44688
       640         1        2.00000       51.51865       22.61708        4.29090
       641         1        2.00000       51.68294        4.97683        8.58869
       642         1        2.00000       51.68551        5.00946        3.43438
       643         1        2.00000       51.85655       10.09943        2.57309
       644         1        2.00000       51.86033       10.06705        7.72662
       645         1        2.00000       51.99383       15.15123        6.86606
       646         1        2.00000       51.99986       15.18543        1.71053
       647         1        2.00000       52.14719       20.28502        0.85436
       648         1        2.00000       52.15443       20.25601        6.00908
       649         1        2.00000       52.30609        2.61786       10.30850
       650         1        2.00000       52.31711        2.64723        5.15066
       651         1        2.00000       52.49634        7.71622        9.44903
       652         1        2.00000       52.50358        7.74671        4.29471
       653         1        2.00000       52.65621       12.83107        3.43013
       654         1        2.00000       52.65613       12.79869        8.58575
       655         1        2.00000       52.78851       17.89221        7.72653
       656         1        2.00000       52.79647       17.92457        2.57092
       657         1        2.00000       52.94572        0.31924        1.71396
       658         1        2.00000       52.95344        0.28574        6.86627
       659         1        2.00000       53.11604        5.41766        0.85693
       660         1        2.00000       53.12649        5.38399        6.01043
       661         1        2.00000       53.29528       10.44720       10.30670
       662         1        2.00000       53.30492       10.47201        5.14912
       663         1        2.00000       53.42500       15.55627        4.28706
       664         1        2.00000       53.42790       15.52824        9.44246
       665         1        2.00000       53.57691       20.63425        8.58767
       666         1        2.00000       53.59114       20.66573        3.43294
       667         1        2.00000       53.74345        3.02002        7.72667
       668         1        2.00000       53.74844        3.06130        2.57666
       669         1        2.00000       53.93844        8.15865        1.72041
       670         1        2.00000       53.95187        8.12225        6.87041
       671         1        2.00000       54.09429       13.20075        6.00666
       672         1        2.00000       54.10450       13.24209        0.85620
       673         1        2.00000       54.22506       18.27321       10.30420
       674         1        2.00000       54.23021       18.30271        5.14821
       675         1        2.00000       54.37794        0.66481        9.44376
       676         1        2.00000       54.39594        0.69749        4.28877
       677         1        2.00000       54.55605        5.76064        8.58741
       678         1        2.00000       54.56473        5.79817        3.43698
       679         1        2.00000       54.73489       10.88299        2.57526
       680         1        2.00000       54.74518       10.84556        7.72356
       681         1        2.00000       54.84444       15.92535        6.86343
       682         1        2.00000       54.86381       15.96763        1.70870
       683         1        2.00000       55.00013       21.07477        0.85627
       684         1        2.00000       55.02657       21.04570        6.00719
       685         1        2.00000       55.16056        3.39986       10.31025
       686         1        2.00000       55.19102        3.43034        5.14882
       687         1        2.00000       55.38255        8.50606        9.45328
       688         1        2.00000       55.41157        8.53473        4.30117
       689         1        2.00000       55.54475       13.58061        8.58901
       690         1        2.00000       55.54789       13.61449        3.43346
       691         1        2.00000       55.65374       18.68502        7.72727
       692         1        2.00000       55.67745       18.71321        2.57611
       693         1        2.00000       55.81281        1.11415        1.71452
       694         1        2.00000       55.83780        1.06518        6.85880
       695         1        2.00000       55.98063        6.20662        0.86142
       696         1        2.00000       56.01166        6.16218        6.00757
       697         1        2.00000       56.16742       11.22897       10.30856
       698         1        2.00000       56.19708       11.24446        5.14495
       699         1        2.00000       56.26323       16.32810        4.27924
       700         1        2.00000       56.26460       16.30586        9.43141
       701         1        2.00000       56.43138       21.41635        8.58089
       702         1        2.00000       56.46144       21.46173        3.43608
       703         1        2.00000       56.59422        3.78834        7.71926
       704         1        2.00000       56.62074        3.85647        2.58666
       705         1        2.00000       56.83366        8.95960        1.73881
       706         1        2.00000       56.86886        8.90805        6.87183
       707         1        2.00000       56.97681       13.97354        6.02209
       708         1        2.00000       57.01836       14.04484        0.86828
       709         1        2.00000       57.09094       19.13421        0.00462
       710         1        2.00000       57.11594       19.09657        5.16600
       711         1        2.00000       57.25507        1.44167        9.43081
       712         1        2.00000       57.29566        1.48457        4.28808
       713         1        2.00000       57.42595        6.54135        8.58048
       714         1        2.00000       57.45946        6.57765        3.44608
       715         1        2.00000       57.60430       11.65116        2.57397
       716         1        2.00000       57.62954       11.60852        7.71520
       717         1        2.00000       57.65124       16.69187        6.83611
       718         1        2.00000       57.71610       16.73955        1.69458
       719         1        2.00000       57.81689       21.87050        0.84756
       720         1        2.00000       57.90933       21.82750        5.99563
       721         1        2.00000       57.96527        4.23455        0.00012
       722         1        2.00000       58.07112        4.18897        5.13890
       723         1        2.00000       58.27311        9.29625        9.46833
       724         1        2.00000       58.38732        9.32240        4.31954
       725         1        2.00000       58.45411       14.42314        3.45737
       726         1        2.00000       58.47396       14.37139        8.63955
       727         1        2.00000       58.55852       19.48172        7.74441
       728         1        2.00000       58.57821       19.53948        2.62303
       729         1        2.00000       58.68688        1.93248        1.73223
       730         1        2.00000       58.76910        1.82070        6.86071
       731         1        2.00000       58.82288        7.01090        0.87854
       732         1        2.00000       58.91306        6.93197        6.02332
       733         1        2.00000       58.98515       17.12597        9.34473
       734         1        2.00000       59.01312       11.99247       10.30604
       735         1        2.00000       59.05846       17.08740        4.28729
       736         1        2.00000       59.09286       11.97215        5.14164
       737         1        2.00000       59.27041       22.14570        8.55946
       738         1        2.00000       59.34058       22.29169        3.39278
       739         1        2.00000       59.38020        4.50808        7.70297
       740         1        2.00000       59.52689        4.64892        2.57530
       741         1        2.00000       59.81230        9.72770        1.80053
       742         1        2.00000       59.84751       14.77242        6.07049
       743         1        2.00000       59.86302        9.66015        6.88327
       744         1        2.00000       60.00850       19.93551        0.07001
       745         1        2.00000       60.05849       19.87163        5.24041
       746         1        2.00000       60.07368       14.79108        1.02347
       747         1        2.00000       60.17070        2.18404        9.50541
       748         1        2.00000       60.29568        2.17275        4.30769
       749         1        2.00000       60.31931        7.28442        8.64665
       750         1        2.00000       60.37372       12.42164        2.54473
       751         1        2.00000       60.38208        7.29351        3.46632
       752         1        2.00000       60.44438       17.59565        1.78645
       753         1        2.00000       60.45627       17.36069        6.92612
       754         1        2.00000       60.49501       12.28517        7.72920
       755         1        2.00000       60.54710       22.63471        0.85858
       756         1        2.00000       60.63977        4.96430        0.00174
       757         1        2.00000       60.80976       22.56140        5.91549
       758         1        2.00000       60.90091        4.94567        5.08227
       759         1        2.00000       61.17660        9.99519        9.51706
       760         1        2.00000       61.60661       20.08357        7.89366
       761         1        2.00000       61.61899       15.05482        3.80948
       762         1        2.00000       61.66351       14.90451        8.61620
       763         1        2.00000       61.67967        9.95276        4.53478
       764         1        2.00000       61.70330       20.27786        2.68394
       765         1        2.00000       61.71182        2.58591        1.93210
       766         1        2.00000       61.72645        7.60621        1.02381
       767         1        2.00000       61.77170       17.84372        4.56981
       768         1        2.00000       61.78086       17.79329        9.59428
       769         1        2.00000       61.78625        2.40304        6.99479
       770         1        2.00000       61.86140        7.51734        6.11712
       771         1        2.00000       61.89459       12.56954        0.12128
       772         1        2.00000       61.89869       12.70943        5.29122
       773         1        2.00000       61.96661        0.07514        8.59491
       774         1        2.00000       62.01709        5.13779        7.71068
       775         1        2.00000       63.14379       17.90014        1.80835
       776         1        2.00000       63.14693       17.67556        7.03756
       777         1        2.00000       63.22497        5.42969        0.42616
       778         1        2.00000       63.22377        0.38545        1.28404
       779         1        2.00000       63.22505        0.12570        4.25582
       780         1        2.00000       63.23180        5.21120        3.35000
       781         1        2.00000       63.24563       20.13010        5.30707
       782         1        2.00000       63.24804        2.63797        4.52350
       783         1        2.00000       63.26114        7.70478        3.58566
       784         1        2.00000       63.27553       12.83760        2.74975
       785         1        2.00000       63.27336        7.58635        8.82151
       786         1        2.00000       63.30245        9.98451        7.48875
       787         1        2.00000       63.30326        2.49335        9.65287
       788         1        2.00000       63.31748        9.93448        1.70679
       789         1        2.00000       63.32183       12.77614        8.03783
       790         1        2.00000       63.36105       15.11436        1.05449
       791         1        2.00000       63.38629       20.18529        0.09141
       792         1        2.00000       63.62556       15.16861        6.15452
       793         1        2.00000       64.44958        5.04712        7.73726
       794         1        2.00000       64.46501       -0.03115        8.61006
       795         1        2.00000       64.50905       17.53788        4.34484
       796         1        2.00000       64.63476       17.53299        9.40521
       797         1        2.00000       64.65357        7.41511        6.12339
       798         1        2.00000       64.66812       12.46008        0.12279
       799         1        2.00000       64.67109       12.57723        5.22188
       800         1        2.00000       64.70943        2.30436        6.99268
       801         1        2.00000       64.78756       20.12601        2.73938
       802         1        2.00000       64.79262        2.50593        1.95951
       803         1        2.00000       64.80942        7.51037        1.04022
       804         1        2.00000       64.84294       19.96196        7.86729
       805         1        2.00000       64.99573        9.79157        4.53906
       806         1        2.00000       65.13381       14.96757        3.49002
       807         1        2.00000       65.20189       14.86395        8.68435
       808         1        2.00000       65.32398        9.83436        9.54507
       809         1        2.00000       65.56664        4.81779        5.12040
       810         1        2.00000       65.64050       22.42221        5.94129
       811         1        2.00000       65.79844        4.81010        0.04323
       812         1        2.00000       65.83839       22.44506        0.91183
       813         1        2.00000       65.85929       17.25506        1.73769
       814         1        2.00000       65.92873       17.20945        6.85885
       815         1        2.00000       66.07059       12.11254        7.73432
       816         1        2.00000       66.13642        7.12167        3.47998
       817         1        2.00000       66.18232       12.23991        2.50276
       818         1        2.00000       66.18368        2.01734        4.33056
       819         1        2.00000       66.19357        7.12370        8.66536
       820         1        2.00000       66.30183        2.01298        9.53664
       821         1        2.00000       66.32860       19.65803        5.25020
       822         1        2.00000       66.40624       19.67370        0.08695
       823         1        2.00000       66.59955       14.60808        0.89915
       824         1        2.00000       66.66489       14.55267        6.05029
       825         1        2.00000       66.67317        9.48723        6.91846
       826         1        2.00000       66.73860        9.54479        1.80412
       827         1        2.00000       66.93383        4.47535        2.61732
       828         1        2.00000       67.06773       22.09125        3.43545
       829         1        2.00000       67.08526        4.33723        7.74127
       830         1        2.00000       67.16065       21.95320        8.59967
       831         1        2.00000       67.33088       16.90197        4.31008
       832         1        2.00000       67.33981       16.85931        9.46707
       833         1        2.00000       67.45314       11.78537        5.14152
       834         1        2.00000       67.51454       11.78074       10.28843
       835         1        2.00000       67.59363        6.75112        6.04855
       836         1        2.00000       67.67867        6.81286        0.89763
       837         1        2.00000       67.69716        1.63161        6.89617
       838         1        2.00000       67.76202        1.72861        1.76364
       839         1        2.00000       67.81426       19.30151        2.64083
       840         1        2.00000       67.86096       19.24816        7.77593
       841         1        2.00000       68.08826       14.20508        3.45891
       842         1        2.00000       68.09904       14.14770        8.62090
       843         1        2.00000       68.15224        9.12505        4.33686
       844         1        2.00000       68.24259        9.09090        9.48464
       845         1        2.00000       68.39594        3.99859        5.17379
       846         1        2.00000       68.49055        4.03982        0.03723
       847         1        2.00000       68.51401       21.61645        6.02779
       848         1        2.00000       68.59158       21.65314        0.88566
       849         1        2.00000       68.73015       16.55138        1.74030
       850         1        2.00000       68.75587       16.49925        6.89695
       851         1        2.00000       68.90794       11.40159        7.72444
       852         1        2.00000       68.92658       11.45019        2.58169
       853         1        2.00000       69.03855        6.37566        3.47088
       854         1        2.00000       69.06853        6.33705        8.60724
       855         1        2.00000       69.15405        1.27597        4.31981
       856         1        2.00000       69.19343        1.23164        9.46743
       857         1        2.00000       69.30507       18.89026        5.18953
       858         1        2.00000       69.32468       18.91455        0.03714
       859         1        2.00000       69.52803       13.82888        0.88049
       860         1        2.00000       69.52996       13.77342        6.03178
       861         1        2.00000       69.64659        8.70143        6.89445
       862         1        2.00000       69.67962        8.74859        1.75645
       863         1        2.00000       69.83981        3.64790        2.61753
       864         1        2.00000       69.87140        3.58302        7.75284
       865         1        2.00000       69.95813       21.24892        3.46505
       866         1        2.00000       69.99486       21.20397        8.61327
       867         1        2.00000       70.17578       16.14238        4.32091
       868         1        2.00000       70.17602       16.11098        9.47493
       869         1        2.00000       70.32488       11.04193        5.16429
       870         1        2.00000       70.34964       11.07927        0.01208
       871         1        2.00000       70.47791        5.95288        6.03490
       872         1        2.00000       70.50757        5.99455        0.88769
       873         1        2.00000       70.61062        0.85248        6.88973
       874         1        2.00000       70.63007        0.89813        1.74530
       875         1        2.00000       70.75875       18.51646        2.60793
       876         1        2.00000       70.77386       18.47616        7.76132
       877         1        2.00000       70.96475       13.41462        3.45612
       878         1        2.00000       70.97014       13.37609        8.60997
       879         1        2.00000       71.09560        8.32438        4.32446
       880         1        2.00000       71.12180        8.29316        9.47542
       881         1        2.00000       71.27179        3.21826        5.17832
       882         1        2.00000       71.29935        3.24582        0.02816
       883         1        2.00000       71.40842       20.83641        6.03674
       884         1        2.00000       71.42916       20.86565        0.88634
       885         1        2.00000       71.60076       15.77491        1.74372
       886         1        2.00000       71.60711       15.73296        6.89706
       887         1        2.00000       71.76738       10.63742        7.74738
       888         1        2.00000       71.77486       10.67583        2.59708
       889         1        2.00000       71.91817        5.58343        3.46344
       890         1        2.00000       71.92725        5.54659        8.61429
       891         1        2.00000       72.05143        0.48391        4.31736
       892         1        2.00000       72.06863        0.45160        9.47254
       893         1        2.00000       72.21258       18.10419        5.18152
       894         1        2.00000       72.21893       18.13285        0.02612
       895         1        2.00000       72.40195       12.99981        6.03304
       896         1        2.00000       72.40412       13.03717        0.88104
       897         1        2.00000       72.54622        7.90904        6.89538
       898         1        2.00000       72.55836        7.94487        1.74471
       899         1        2.00000       72.71228        2.84587        2.60418
       900         1        2.00000       72.71927        2.80588        7.75454
       901         1        2.00000       72.85093       20.46200        3.46210
       902         1        2.00000       72.86306       20.42717        8.61577
       903         1        2.00000       73.03828       15.33292        9.47579
       904         1        2.00000       73.03836       15.36351        4.31976
       905         1        2.00000       73.19719       10.26417        5.17515
       906         1        2.00000       73.20659       10.29621        0.02008
       907         1        2.00000       73.35279        5.16879        6.03688
       908         1        2.00000       73.36268        5.20155        0.88321
       909         1        2.00000       73.49787        0.07458        6.89383
       910         1        2.00000       73.50374        0.10810        1.74148
       911         1        2.00000       73.65645       17.72794        2.60350
       912         1        2.00000       73.66047       17.69358        7.75780
       913         1        2.00000       73.83810       12.62798        3.45878
       914         1        2.00000       73.83907       12.59510        8.61371
       915         1        2.00000       73.98728        7.53272        4.32035
       916         1        2.00000       73.99483        7.50166        9.47464
       917         1        2.00000       74.14554        2.43331        5.17717
       918         1        2.00000       74.15550        2.46271        0.02326
       919         1        2.00000       74.29464       20.05228        6.03772
       920         1        2.00000       74.30066       20.08205        0.88352
       921         1        2.00000       74.47210       14.98830        1.74241
       922         1        2.00000       74.47339       14.95451        6.89739
       923         1        2.00000       74.63535        9.85700        7.75388
       924         1        2.00000       74.63808        9.88963        2.59998
       925         1        2.00000       74.79031        4.79394        3.46035
       926         1        2.00000       74.79329        4.76161        8.61466
       927         1        2.00000       74.93635       22.40858        4.31805
       928         1        2.00000       74.94287       22.37764        9.47368
       929         1        2.00000       75.09863       17.31765        5.17982
       930         1        2.00000       75.10056       17.34683        0.02412
       931         1        2.00000       75.27281       12.21751        6.03663
       932         1        2.00000       75.27442       12.24961        0.88181
       933         1        2.00000       75.42681        7.12216        6.89619
       934         1        2.00000       75.43099        7.15370        1.74180
       935         1        2.00000       75.58507        2.05795        2.60061
       936         1        2.00000       75.58684        2.02542        7.75475
       937         1        2.00000       75.73505       19.67573        3.46084
       938         1        2.00000       75.73883       19.64407        8.61583
       939         1        2.00000       75.90842       14.54918        9.47568
       940         1        2.00000       75.90858       14.57919        4.31993
       941         1        2.00000       76.06957        9.48074        5.17763
       942         1        2.00000       76.07279        9.51077        0.02183
       943         1        2.00000       76.22598        4.38463        6.03665
       944         1        2.00000       76.22960        4.41531        0.88162
       945         1        2.00000       76.37765       22.00055        6.89560
       946         1        2.00000       76.37950       22.03134        1.74089
       947         1        2.00000       76.53937       16.90876        7.75729
       948         1        2.00000       76.53832       16.94001        2.60197
       949         1        2.00000       76.70896       11.81086        8.61524
       950         1        2.00000       76.70888       11.84152        3.45985
       951         1        2.00000       76.86706        6.71495        9.47430
       952         1        2.00000       76.86473        6.74509        4.31899
       953         1        2.00000       77.02435        1.67905        0.02191
       954         1        2.00000       77.02082        1.64968        5.17723
       955         1        2.00000       77.17699       19.29675        0.88260
       956         1        2.00000       77.17522       19.26712        6.03795
       957         1        2.00000       77.34441       14.17077        6.89766
       958         1        2.00000       77.34417       14.20173        1.74213
       959         1        2.00000       77.50621        9.07317        7.75543
       960         1        2.00000       77.50717        9.10376        2.60027
       961         1        2.00000       77.66431        3.97778        8.61453
       962         1        2.00000       77.66334        4.00821        3.45919
       963         1        2.00000       77.81798       21.59393        9.47431
       964         1        2.00000       77.81565       21.62409        4.31856
       965         1        2.00000       77.97761       16.56072        0.02357
       966         1        2.00000       77.97705       16.53135        5.17943
       967         1        2.00000       78.14471       11.46338        0.88201
       968         1        2.00000       78.14415       11.43313        6.03758
       969         1        2.00000       78.30193        6.33686        6.89611
       970         1        2.00000       78.30345        6.36707        1.74076
       971         1        2.00000       78.45970        1.24238        7.75519
       972         1        2.00000       78.45930        1.27284        2.59991
       973         1        2.00000       78.61523       18.85932        8.61601
       974         1        2.00000       78.61403       18.88964        3.46041
       975         1        2.00000       78.78040       13.76386        9.47563
       976         1        2.00000       78.78048       13.79359        4.31983
       977         1        2.00000       78.94284        8.72551        0.02199
       978         1        2.00000       78.94188        8.69594        5.17787
       979         1        2.00000       79.10118        3.63033        0.88105
       980         1        2.00000       79.09982        3.60049        6.03663
       981         1        2.00000       79.25462       21.21649        6.89650
       982         1        2.00000       79.25526       21.24640        1.74100
       983         1        2.00000       79.41529       16.12326        7.75716
       984         1        2.00000       79.41497       16.15339        2.60150
       985         1        2.00000       79.58014       11.02592        8.61552
       986         1        2.00000       79.58014       11.05585        3.45985
       987         1        2.00000       79.73985        5.92972        9.47403
       988         1        2.00000       79.73912        5.95945        4.31837
       989         1        2.00000       79.89738        0.89479        0.02190
       990         1        2.00000       79.89618        0.86542        5.17761
       991         1        2.00000       80.05299       18.51129        0.88247
       992         1        2.00000       80.05243       18.48175        6.03820
       993         1        2.00000       80.21664       13.38574        6.89756
       994         1        2.00000       80.21656       13.41572        1.74181
       995         1        2.00000        0.00257        8.28848        7.75555
       996         1        2.00000        0.00289        8.31837        2.59995
       997         2       -2.00000        0.16035       14.55133        8.61638
       998         2       -2.00000        0.16019       14.58119        3.46066
       999         2       -2.00000        0.32359        9.45354        9.47449
      1000         2       -2.00000        0.32343        9.48318        4.31874
      1001         2       -2.00000        0.48266        4.41646        0.02156
      1002         2       -2.00000        0.48201        4.38700        5.17740
      1003         2       -2.00000        0.63850       22.03230        0.88157
      1004         2       -2.00000        0.63778       22.00273        6.03730
      1005         2       -2.00000        0.79652       16.91025        6.89775
      1006         2       -2.00000        0.79644       16.93998        1.74203
      1007         2       -2.00000        0.96065       11.81341        7.75646
      1008         2       -2.00000        0.96057       11.84327        2.60073
      1009         2       -2.00000        1.12140        6.71621        8.61465
      1010         2       -2.00000        1.12140        6.74596        3.45897
      1011         2       -2.00000        1.27974        1.62187        9.47420
      1012         2       -2.00000        1.27926        1.65157        4.31839
      1013         2       -2.00000        1.43559       19.29742        0.02295
      1014         2       -2.00000        1.43495       19.26810        5.17878
      1015         2       -2.00000        1.59682       14.20290        0.88251
      1016         2       -2.00000        1.59698       14.17323        6.03836
      1017         2       -2.00000        1.75934        9.07572        6.89638
      1018         2       -2.00000        1.75942        9.10543        1.74063
      1019         2       -2.00000        1.91929        3.97977        7.75523
      1020         2       -2.00000        1.91945        4.00950        2.59954
      1021         2       -2.00000        2.07602       21.59550        8.61555
      1022         2       -2.00000        2.07570       21.62530        3.45977
      1023         2       -2.00000        2.23404       16.50265        9.47573
      1024         2       -2.00000        2.23380       16.53233        4.31992
      1025         2       -2.00000        2.39640       11.46514        0.02249
      1026         2       -2.00000        2.39672       11.43564        5.17842
      1027         2       -2.00000        2.55796        6.36810        0.88080
      1028         2       -2.00000        2.55796        6.33857        6.03662
      1029         2       -2.00000        2.71694        1.24432        6.89643
      1030         2       -2.00000        2.71710        1.27393        1.74069
      1031         2       -2.00000        2.87287       18.86060        7.75693
      1032         2       -2.00000        2.87279       18.89032        2.60114
      1033         2       -2.00000        3.03354       13.76569        8.61609
      1034         2       -2.00000        3.03330       13.79539        3.46035
      1035         2       -2.00000        3.19534        8.66844        9.47408
      1036         2       -2.00000        3.19550        8.69810        4.31837
      1037         2       -2.00000        3.35665        3.63154        0.02150
      1038         2       -2.00000        3.35673        3.60220        5.17741
      1039         2       -2.00000        3.51386       21.24743        0.88213
      1040         2       -2.00000        3.51338       21.21804        6.03795
      1041         2       -2.00000        3.67116       16.12465        6.89781
      1042         2       -2.00000        3.67092       16.15433        1.74198
      1043         2       -2.00000        3.83280       11.02813        7.75604
      1044         2       -2.00000        3.83239       11.05786        2.60028
      1045         2       -2.00000        3.99467        5.93112        8.61432
      1046         2       -2.00000        3.99483        5.96084        3.45864
      1047         2       -2.00000        4.15470        0.83706        9.47460
      1048         2       -2.00000        4.15470        0.86686        4.31884
      1049         2       -2.00000        4.30991       18.48307        5.17927
      1050         2       -2.00000        4.31039       18.51237        0.02339
      1051         2       -2.00000        4.47009       13.38778        6.03810
      1052         2       -2.00000        4.46945       13.41741        0.88216
      1053         2       -2.00000        4.63125        8.32024        1.74014
      1054         2       -2.00000        4.63181        8.29060        6.89597
      1055         2       -2.00000        4.79417        3.19465        7.75524
      1056         2       -2.00000        4.79433        3.22435        2.59956
      1057         2       -2.00000        4.95122       20.81067        8.61620
      1058         2       -2.00000        4.95106       20.84060        3.46038
      1059         2       -2.00000        5.10780       15.74696        4.31995
      1060         2       -2.00000        5.10812       15.71730        9.47569
      1061         2       -2.00000        5.26814       10.67982        0.02193
      1062         2       -2.00000        5.26903       10.65040        5.17804
      1063         2       -2.00000        5.43139        5.58269        0.88043
      1064         2       -2.00000        5.43203        5.55327        6.03632
      1065         2       -2.00000        5.59262        0.45945        6.89696
      1066         2       -2.00000        5.59278        0.48897        1.74116
      1067         2       -2.00000        5.74726       18.07572        7.75741
      1068         2       -2.00000        5.74694       18.10557        2.60157
      1069         2       -2.00000        5.90577       13.01014        3.46009
      1070         2       -2.00000        5.90633       12.98036        8.61572
      1071         2       -2.00000        6.06732        7.88303        9.47350
      1072         2       -2.00000        6.06788        7.91299        4.31798
      1073         2       -2.00000        6.23161        2.84608        0.02145
      1074         2       -2.00000        6.23249        2.81692        5.17749
      1075         2       -2.00000        6.38826       20.43353        6.03866
      1076         2       -2.00000        6.38914       20.46260        0.88268
      1077         2       -2.00000        6.54403       15.36926        1.74192
      1078         2       -2.00000        6.54507       15.33937        6.89779
      1079         2       -2.00000        6.70398       10.27268        2.59988
      1080         2       -2.00000        6.70518       10.24279        7.75552
      1081         2       -2.00000        6.86875        5.14529        8.61386
      1082         2       -2.00000        6.86923        5.17539        3.45839
      1083         2       -2.00000        7.03070        0.05187        9.47504
      1084         2       -2.00000        7.03111        0.08210        4.31947
      1085         2       -2.00000        7.18334       17.69865        5.17978
      1086         2       -2.00000        7.18438       17.72768        0.02380
      1087         2       -2.00000        7.34103       12.63230        0.88177
      1088         2       -2.00000        7.34304       12.60254        6.03788
      1089         2       -2.00000        7.50275        7.53494        1.73963
      1090         2       -2.00000        7.50444        7.50523        6.89553
      1091         2       -2.00000        7.67033        2.40896        7.75509
      1092         2       -2.00000        7.67041        2.43889        2.59966
      1093         2       -2.00000        7.82626       20.02586        8.61685
      1094         2       -2.00000        7.82562       20.05648        3.46094
      1095         2       -2.00000        7.98082       14.96191        4.31999
      1096         2       -2.00000        7.98155       14.93212        9.47548
      1097         2       -2.00000        8.13908        9.89427        0.02127
      1098         2       -2.00000        8.14166        9.86519        5.17787
      1099         2       -2.00000        8.30554        4.79677        0.87998
      1100         2       -2.00000        8.30763        4.76752        6.03600
      1101         2       -2.00000        8.46959       22.38299        6.89753
      1102         2       -2.00000        8.46967       22.41229        1.74169
      1103         2       -2.00000        8.61909       17.32158        2.60199
      1104         2       -2.00000        8.62045       17.29112        7.75790
      1105         2       -2.00000        8.77735       12.22515        3.46008
      1106         2       -2.00000        8.77863       12.19509        8.61529
      1107         2       -2.00000        8.93866        7.09708        9.47276
      1108         2       -2.00000        8.94011        7.12812        4.31788
      1109         2       -2.00000        9.10753        2.06017        0.02114
      1110         2       -2.00000        9.11034        2.03155        5.17749
      1111         2       -2.00000        9.26193       19.64981        6.03942
      1112         2       -2.00000        9.26483       19.67780        0.88305
      1113         2       -2.00000        9.41553       14.58421        1.74170
      1114         2       -2.00000        9.41915       14.55377        6.89764
      1115         2       -2.00000        9.57476        9.48740        2.59981
      1116         2       -2.00000        9.57797        9.45697        7.75505
      1117         2       -2.00000        9.74451        4.35873        8.61314
      1118         2       -2.00000        9.74539        4.38993        3.45820
      1119         2       -2.00000        9.90799       21.97474        9.47532
      1120         2       -2.00000        9.90936       22.00640        4.32024
      1121         2       -2.00000       10.05436       16.91482        5.18045
      1122         2       -2.00000       10.05725       16.94326        0.02428
      1123         2       -2.00000       10.21004       11.84702        0.88134
      1124         2       -2.00000       10.21631       11.81722        6.03804
      1125         2       -2.00000       10.37264        6.75014        1.73928
      1126         2       -2.00000       10.37707        6.71987        6.89531
      1127         2       -2.00000       10.54827        1.65357        2.59957
      1128         2       -2.00000       10.54859        1.62303        7.75441
      1129         2       -2.00000       10.69817       19.27374        3.46107
      1130         2       -2.00000       10.70082       19.24076        8.61743
      1131         2       -2.00000       10.85361       14.17606        4.32008
      1132         2       -2.00000       10.85522       14.14623        9.47489
      1133         2       -2.00000       11.00818        9.10768        0.02041
      1134         2       -2.00000       11.01549        9.08007        5.17857
      1135         2       -2.00000       11.18090        4.01070        0.87922
      1136         2       -2.00000       11.18653        3.98188        6.03550
      1137         2       -2.00000       11.34905       21.59885        6.89822
      1138         2       -2.00000       11.34921       21.62703        1.74205
      1139         2       -2.00000       11.48689       16.53848        2.60252
      1140         2       -2.00000       11.49204       16.50631        7.75883
      1141         2       -2.00000       11.64740       11.44012        3.46103
      1142         2       -2.00000       11.64998       11.40951        8.61513
      1143         2       -2.00000       11.80832        6.31096        9.47189
      1144         2       -2.00000       11.81097        6.34545        4.31852
      1145         2       -2.00000       11.98321        1.27396        0.01974
      1146         2       -2.00000       11.99173        1.24700        5.17703
      1147         2       -2.00000       12.13118       18.86750        6.04025
      1148         2       -2.00000       12.14204       18.89202        0.88247
      1149         2       -2.00000       12.28406       13.79716        1.74054
      1150         2       -2.00000       12.29620       13.76584        6.89716
      1151         2       -2.00000       12.44473        8.70286        2.60070
      1152         2       -2.00000       12.45285        8.66996        7.75495
      1153         2       -2.00000       12.62445        3.57143        8.61154
      1154         2       -2.00000       12.62533        3.60578        3.45772
      1155         2       -2.00000       12.78745       21.18810        9.47478
      1156         2       -2.00000       12.79171       21.22395        4.32138
      1157         2       -2.00000       12.92072       16.13085        5.18226
      1158         2       -2.00000       12.92907       16.15863        0.02573
      1159         2       -2.00000       13.07303       11.06052        0.88082
      1160         2       -2.00000       13.09143       11.03188        6.04024
      1161         2       -2.00000       13.23764        5.96904        1.73910
      1162         2       -2.00000       13.24889        5.93667        6.89555
      1163         2       -2.00000       13.42716        0.86868        2.59864
      1164         2       -2.00000       13.42973        0.83767        7.75247
      1165         2       -2.00000       13.56276       18.49379        3.45943
      1166         2       -2.00000       13.57393       18.45364        8.61835
      1167         2       -2.00000       13.72913       13.38631        4.32055
      1168         2       -2.00000       13.73211       13.35733        9.47167
      1169         2       -2.00000       13.87622        8.32009        0.01867
      1170         2       -2.00000       13.89407        8.29698        5.18140
      1171         2       -2.00000       14.05851        3.22451        0.87639
      1172         2       -2.00000       14.07362        3.19774        6.03399
      1173         2       -2.00000       14.23349       20.81531        6.89847
      1174         2       -2.00000       14.23526       20.83967        1.74154
      1175         2       -2.00000       14.34216       15.75421        2.60338
      1176         2       -2.00000       14.36169       15.71865        7.76229
      1177         2       -2.00000       14.51561       10.65788        3.46613
      1178         2       -2.00000       14.51842       10.62418        8.61709
      1179         2       -2.00000       14.67274        5.52725        9.47081
      1180         2       -2.00000       14.67660        5.57246        4.32089
      1181         2       -2.00000       14.85198        0.48785        0.01528
      1182         2       -2.00000       14.87851        0.46485        5.17675
      1183         2       -2.00000       14.98549       18.08791        6.04231
      1184         2       -2.00000       15.02736       18.10118        0.87869
      1185         2       -2.00000       15.14511       13.00110        1.73252
      1186         2       -2.00000       15.18763       12.97002        6.89434
      1187         2       -2.00000       15.31559        7.92349        2.60333
      1188         2       -2.00000       15.33705        7.88209        7.75247
      1189         2       -2.00000       15.51412        2.82279        3.45525
      1190         2       -2.00000       15.51765        2.78446        8.60619
      1191         2       -2.00000       15.67230       20.39766        9.47190
      1192         2       -2.00000       15.68580       20.44510        4.32072
      1193         2       -2.00000       15.77920       15.34336        5.19428
      1194         2       -2.00000       15.80074       15.37066        0.03061
      1195         2       -2.00000       15.92604       10.27749        0.88401
      1196         2       -2.00000       15.97162       10.25159        6.04916
      1197         2       -2.00000       16.08519        5.19724        1.74107
      1198         2       -2.00000       16.11501        5.16177        6.89565
      1199         2       -2.00000       16.30043        0.08561        2.60066
      1200         2       -2.00000       16.31040        0.04971        7.74854
      1201         2       -2.00000       16.39214       17.71190        3.45427
      1202         2       -2.00000       16.44165       17.65555        8.62290
      1203         2       -2.00000       16.61904       12.58785        4.32236
      1204         2       -2.00000       16.62403       12.56198        9.45865
      1205         2       -2.00000       16.74813        7.53192        0.01303
      1206         2       -2.00000       16.79145        7.53031        5.17956
      1207         2       -2.00000       16.94489        2.43590        0.86635
      1208         2       -2.00000       16.98572        2.42230        6.02129
      1209         2       -2.00000       17.13562       20.03197        6.88953
      1210         2       -2.00000       17.14486       20.04246        1.73464
      1211         2       -2.00000       17.16150       14.94785        2.60933
      1212         2       -2.00000       17.23914       14.91538        7.75967
      1213         2       -2.00000       17.37200        9.85039        8.62559
      1214         2       -2.00000       17.38478        9.89719        3.48133
      1215         2       -2.00000       17.51708        4.76131        9.48033
      1216         2       -2.00000       17.51997        4.81948        4.32700
      1217         2       -2.00000       17.68683       22.41550        0.02149
      1218         2       -2.00000       17.76906       22.39836        5.18351
      1219         2       -2.00000       17.79140       17.32861        6.05807
      1220         2       -2.00000       17.94886       17.26679        0.88500
      1221         2       -2.00000       18.00014       12.20881        1.71116
      1222         2       -2.00000       18.13798       12.16791        6.87883
      1223         2       -2.00000       18.18757        7.15840        2.57961
      1224         2       -2.00000       18.24697        7.08676        7.73862
      1225         2       -2.00000       18.43537        2.05331        3.42454
      1226         2       -2.00000       18.44116        1.98783        8.57346
      1227         2       -2.00000       18.56148       19.57561        9.44227
      1228         2       -2.00000       18.62570       19.67372        4.28942
      1229         2       -2.00000       18.64314       14.54542        5.15441
      1230         2       -2.00000       18.68422       14.60948        0.03439
      1231         2       -2.00000       18.76403        9.52103        0.90278
      1232         2       -2.00000       18.87109        9.52829        6.06417
      1233         2       -2.00000       18.89022        4.45676        1.76564
      1234         2       -2.00000       18.97582        4.42727        6.90298
      1235         2       -2.00000       19.10506       16.92956        3.47196
      1236         2       -2.00000       19.14372       22.04539        2.61203
      1237         2       -2.00000       19.19348       21.93577        7.78464
      1238         2       -2.00000       19.30399       16.83335        8.67814
      1239         2       -2.00000       19.56087       11.77659        9.38587
      1240         2       -2.00000       19.56835       11.80315        4.32083
      1241         2       -2.00000       19.67822        6.71766       10.27130
      1242         2       -2.00000       19.70740        6.74427        5.15332
      1243         2       -2.00000       19.90287        1.68130        0.81923
      1244         2       -2.00000       19.94716        1.67102        5.95672
      1245         2       -2.00000       19.99177       14.20040        2.45876
      1246         2       -2.00000       20.11940       19.33602        6.83562
      1247         2       -2.00000       20.13017        9.06428        8.68199
      1248         2       -2.00000       20.12985       19.16416        1.62120
      1249         2       -2.00000       20.14030       14.18440        7.70834
      1250         2       -2.00000       20.23860        3.99112        9.54737
      1251         2       -2.00000       20.24857        9.20909        3.44025
      1252         2       -2.00000       20.33055        4.13549        4.28659
      1253         2       -2.00000       20.40562       21.63463        0.01686
      1254         2       -2.00000       20.43729       16.57144        6.13155
      1255         2       -2.00000       20.65181       21.65525        5.25873
      1256         2       -2.00000       20.85436       11.50011        1.68262
      1257         2       -2.00000       21.06165        6.47527        2.48772
      1258         2       -2.00000       21.43323        6.41621        7.54585
      1259         2       -2.00000       21.45517        1.41536        3.28971
      1260         2       -2.00000       21.46634       11.56256        6.65921
      1261         2       -2.00000       21.51127       13.87017        4.99310
      1262         2       -2.00000       21.52670       13.82541       10.22892
      1263         2       -2.00000       21.52550        1.23486        8.49515
      1264         2       -2.00000       21.52944       18.95042        9.17296
      1265         2       -2.00000       21.61970       16.18867        3.08435
      1266         2       -2.00000       21.63963       16.38194        0.09845
      1267         2       -2.00000       21.65788        8.78404        5.90202
      1268         2       -2.00000       21.66197        9.02190        0.75277
      1269         2       -2.00000       21.68183       19.11200        4.21446
      1270         2       -2.00000       21.70023        3.94953        1.61381
      1271         2       -2.00000       21.70723        3.69010        6.79845
      1272         2       -2.00000       21.82329       21.37978        2.58808
      1273         2       -2.00000       22.88754       16.13026        5.92467
      1274         2       -2.00000       22.94967       13.90452        7.68034
      1275         2       -2.00000       23.02941       21.36683        6.93889
      1276         2       -2.00000       23.03101       11.49102        3.50267
      1277         2       -2.00000       23.03680        8.65872        8.41103
      1278         2       -2.00000       23.05529       21.12762        9.94845
      1279         2       -2.00000       23.05416        3.56719        9.30246
      1280         2       -2.00000       23.05183        8.72877        3.10467
      1281         2       -2.00000       23.06204        3.65245        3.98588
      1282         2       -2.00000       23.06525       13.96715        2.35729
      1283         2       -2.00000       23.07659        6.36500        4.59946
      1284         2       -2.00000       23.09306        6.50446       10.26255
      1285         2       -2.00000       23.09990        1.27860        5.83023
      1286         2       -2.00000       23.10424       18.90260        1.55450
      1287         2       -2.00000       23.12473       18.89284        6.74439
      1288         2       -2.00000       23.13590       11.57718        9.46729
      1289         2       -2.00000       23.14884        1.47101        0.72650
      1290         2       -2.00000       23.92857       16.44666        8.68402
      1291         2       -2.00000       24.23464       16.48215        3.40980
      1292         2       -2.00000       24.31212       21.52943        2.62426
      1293         2       -2.00000       24.40158        3.78986        6.79300
      1294         2       -2.00000       24.41034        4.05781        1.61681
      1295         2       -2.00000       24.41902        8.89790        5.89346
      1296         2       -2.00000       24.43486        9.12508        0.76213
      1297         2       -2.00000       24.46492       14.17434        0.00608
      1298         2       -2.00000       24.47432       14.00459        5.02744
      1299         2       -2.00000       24.60389       19.22429        4.26259
      1300         2       -2.00000       24.65251        1.32506        8.46693
      1301         2       -2.00000       24.67196       11.68843        6.63840
      1302         2       -2.00000       24.71247       19.14616        9.30947
      1303         2       -2.00000       24.72702        1.52989        3.28817
      1304         2       -2.00000       24.73369        6.52883        7.52481
      1305         2       -2.00000       25.00480        6.61383        2.44421
      1306         2       -2.00000       25.07529       11.70802        1.60084
      1307         2       -2.00000       25.37662       16.78165        0.86503
      1308         2       -2.00000       25.50675       21.80108        5.26751
      1309         2       -2.00000       25.51454       16.79988        6.05686
      1310         2       -2.00000       25.70270       21.84614        0.01172
      1311         2       -2.00000       25.78340        4.28496        4.26964
      1312         2       -2.00000       25.83211        9.38260        3.41347
      1313         2       -2.00000       25.86361        4.13992        9.51669
      1314         2       -2.00000       25.89118       14.35301        7.68782
      1315         2       -2.00000       25.93306        9.22847        8.64944
      1316         2       -2.00000       26.01006       14.39162        2.54274
      1317         2       -2.00000       26.07364       19.53032        6.90524
      1318         2       -2.00000       26.13753       19.49652        1.69286
      1319         2       -2.00000       26.20618        1.82637        5.94481
      1320         2       -2.00000       26.26276        1.86107        0.80238
      1321         2       -2.00000       26.37601        6.91522        5.10462
      1322         2       -2.00000       26.41258        6.88339       10.23877
      1323         2       -2.00000       26.44658       11.98791        4.26798
      1324         2       -2.00000       26.45735       11.98427        9.36051
      1325         2       -2.00000       26.81438       17.09498        8.59343
      1326         2       -2.00000       26.88334       17.17247        3.43359
      1327         2       -2.00000       26.93261       22.13658        7.76490
      1328         2       -2.00000       27.01749       22.25253        2.60897
      1329         2       -2.00000       27.13468        4.59680        6.87024
      1330         2       -2.00000       27.20436        9.70572        6.02683
      1331         2       -2.00000       27.20830        4.64262        1.73469
      1332         2       -2.00000       27.28265        9.73107        0.87351
      1333         2       -2.00000       27.38826       14.73033       10.28510
      1334         2       -2.00000       27.39799       14.76059        5.14508
      1335         2       -2.00000       27.56774       19.87873        4.31296
      1336         2       -2.00000       27.63140       19.80484        9.45946
      1337         2       -2.00000       27.69851        2.18220        8.55279
      1338         2       -2.00000       27.71073        2.25281        3.40720
      1339         2       -2.00000       27.84013        7.27769        7.70318
      1340         2       -2.00000       27.89029        7.35467        2.54428
      1341         2       -2.00000       27.91368       12.36851        6.84752
      1342         2       -2.00000       28.01559       12.42045        1.68394
      1343         2       -2.00000       28.24282       17.52187        0.85374
      1344         2       -2.00000       28.26259       17.52269        6.01632
      1345         2       -2.00000       28.38050       22.59963        5.17074
      1346         2       -2.00000       28.44472       22.56427       10.31039
      1347         2       -2.00000       28.58473        5.01686        4.29522
      1348         2       -2.00000       28.58546        4.95593        9.44847
      1349         2       -2.00000       28.67829       10.10330        3.44547
      1350         2       -2.00000       28.68223       10.05346        8.59434
      1351         2       -2.00000       28.82787       15.12368        7.71644
      1352         2       -2.00000       28.85873       15.16996        2.56568
      1353         2       -2.00000       29.01852       20.23734        6.88327
      1354         2       -2.00000       29.03781       20.26895        1.73541
      1355         2       -2.00000       29.14849        2.62387        5.99987
      1356         2       -2.00000       29.18675        2.64481        0.84389
      1357         2       -2.00000       29.29180        7.73166        5.14468
      1358         2       -2.00000       29.32700        7.68245       10.29548
      1359         2       -2.00000       29.42587       12.80054        4.28632
      1360         2       -2.00000       29.43607       12.76269        9.43152
      1361         2       -2.00000       29.67624       17.86109        8.58288
      1362         2       -2.00000       29.68781       17.91712        3.43336
      1363         2       -2.00000       29.82155        0.25590        7.72914
      1364         2       -2.00000       29.84293        0.29918        2.58121
      1365         2       -2.00000       29.98641        5.36720        6.86622
      1366         2       -2.00000       30.01164        5.40508        1.71098
      1367         2       -2.00000       30.09331       10.46066        6.01553
      1368         2       -2.00000       30.12843       10.48827        0.85547
      1369         2       -2.00000       30.28138       15.50603       10.30112
      1370         2       -2.00000       30.28219       15.54306        5.14784
      1371         2       -2.00000       30.46239       20.65104        4.30517
      1372         2       -2.00000       30.47967       20.60906        9.45137
      1373         2       -2.00000       30.60578        2.99413        8.58196
      1374         2       -2.00000       30.61084        3.03550        3.43129
      1375         2       -2.00000       30.74242        8.09335        7.72298
      1376         2       -2.00000       30.76316        8.13470        2.57255
      1377         2       -2.00000       30.87689       13.17388        6.86122
      1378         2       -2.00000       30.90582       13.20966        1.70772
      1379         2       -2.00000       31.10435       18.30802        0.85285
      1380         2       -2.00000       31.10933       18.28513        6.01102
      1381         2       -2.00000       31.25457        0.67406        5.15470
      1382         2       -2.00000       31.27660        0.64037       10.30383
      1383         2       -2.00000       31.42224        5.78397        4.29176
      1384         2       -2.00000       31.42352        5.74037        9.44333
      1385         2       -2.00000       31.54875       10.83040        8.58762
      1386         2       -2.00000       31.55044       10.86796        3.43598
      1387         2       -2.00000       31.72019       15.91312        7.72342
      1388         2       -2.00000       31.72742       15.95069        2.57054
      1389         2       -2.00000       31.89911       21.02108        6.87406
      1390         2       -2.00000       31.90618       21.05056        1.71859
      1391         2       -2.00000       32.04370        3.41085        6.00892
      1392         2       -2.00000       32.05785        3.43932        0.85098
      1393         2       -2.00000       32.18725        8.50910        5.15256
      1394         2       -2.00000       32.20188        8.47454       10.30317
      1395         2       -2.00000       32.33876       13.58911        4.28954
      1396         2       -2.00000       32.34157       13.55611        9.44165
      1397         2       -2.00000       32.53874       18.65475        8.58642
      1398         2       -2.00000       32.54091       18.69273        3.43239
      1399         2       -2.00000       32.69362        1.04843        7.72765
      1400         2       -2.00000       32.69973        1.08201        2.57394
      1401         2       -2.00000       32.84722        6.15061        6.86855
      1402         2       -2.00000       32.85726        6.18320        1.71195
      1403         2       -2.00000       32.98281       11.23851        6.01088
      1404         2       -2.00000       32.99575       11.26829        0.85381
      1405         2       -2.00000       33.16100       16.29524       10.30370
      1406         2       -2.00000       33.16141       16.32774        5.14873
      1407         2       -2.00000       33.33478       21.43098        4.29476
      1408         2       -2.00000       33.34097       21.39684        9.44760
      1409         2       -2.00000       33.48645        3.78640        8.58592
      1410         2       -2.00000       33.48685        3.82082        3.43190
      1411         2       -2.00000       33.63024        8.88117        7.72791
      1412         2       -2.00000       33.63731        8.91475        2.57362
      1413         2       -2.00000       33.78231       13.96549        6.86599
      1414         2       -2.00000       33.79019       13.99796        1.71115
      1415         2       -2.00000       33.97216       19.09507        0.85292
      1416         2       -2.00000       33.97280       19.06781        6.00971
      1417         2       -2.00000       34.12760        1.45915        5.15116
      1418         2       -2.00000       34.13516        1.42796       10.30516
      1419         2       -2.00000       34.28466        6.55940        4.29204
      1420         2       -2.00000       34.28618        6.52534        9.44595
      1421         2       -2.00000       34.42869       11.61375        8.58708
      1422         2       -2.00000       34.42990       11.64613        3.43295
      1423         2       -2.00000       34.59893       16.70395        7.72603
      1424         2       -2.00000       34.60069       16.73624        2.57099
      1425         2       -2.00000       34.76964       21.80654        6.86978
      1426         2       -2.00000       34.77222       21.83618        1.71418
      1427         2       -2.00000       34.92115        4.19646        6.00970
      1428         2       -2.00000       34.92654        4.22576        0.85330
      1429         2       -2.00000       35.07041        9.29009        5.15173
      1430         2       -2.00000       35.07596        9.25917       10.30606
      1431         2       -2.00000       35.22787       14.37684        4.28989
      1432         2       -2.00000       35.22859       14.34583        9.44467
      1433         2       -2.00000       35.40710       19.47602        3.43132
      1434         2       -2.00000       35.40694       19.44373        8.58642
      1435         2       -2.00000       35.56488        1.83548        7.72778
      1436         2       -2.00000       35.56649        1.86659        2.57284
      1437         2       -2.00000       35.71832        6.93277        6.86946
      1438         2       -2.00000       35.72218        6.96332        1.71344
      1439         2       -2.00000       35.86693       12.02160        6.00978
      1440         2       -2.00000       35.87127       12.05155        0.85362
      1441         2       -2.00000       36.03709       17.08377       10.30450
      1442         2       -2.00000       36.03709       17.11440        5.14895
      1443         2       -2.00000       36.20684       22.18382        9.44656
      1444         2       -2.00000       36.20467       22.21491        4.29170
      1445         2       -2.00000       36.36012        4.57279        8.58734
      1446         2       -2.00000       36.35980        4.60401        3.43231
      1447         2       -2.00000       36.51042        9.66554        7.72855
      1448         2       -2.00000       36.51283        9.69647        2.57332
      1449         2       -2.00000       36.67005       14.78514        1.71184
      1450         2       -2.00000       36.66772       14.75460        6.86736
      1451         2       -2.00000       36.84173       19.88225        0.85282
      1452         2       -2.00000       36.84165       19.85343        6.00891
      1453         2       -2.00000       37.00248        2.21375       10.30595
      1454         2       -2.00000       36.99983        2.24384        5.15067
      1455         2       -2.00000       37.15680        7.30907        9.44711
      1456         2       -2.00000       37.15592        7.33998        4.29198
      1457         2       -2.00000       37.30799       12.39896        8.58707
      1458         2       -2.00000       37.30847       12.42955        3.43183
      1459         2       -2.00000       37.47421       17.49218        7.72665
      1460         2       -2.00000       37.47461       17.52263        2.57112
      1461         2       -2.00000       37.64082       22.62156        1.71313
      1462         2       -2.00000       37.63994       22.59187        6.86882
      1463         2       -2.00000       37.79764        5.00995        0.85411
      1464         2       -2.00000       37.79571        4.98051        6.01014
      1465         2       -2.00000       37.95107       10.04329       10.30638
      1466         2       -2.00000       37.94907       10.07311        5.15099
      1467         2       -2.00000       38.10813       15.13362        9.44544
      1468         2       -2.00000       38.10797       15.16371        4.28994
      1469         2       -2.00000       38.27708       20.23091        8.58656
      1470         2       -2.00000       38.27700       20.26135        3.43101
      1471         2       -2.00000       38.43662        2.62082        7.72828
      1472         2       -2.00000       38.43703        2.65094        2.57281
      1473         2       -2.00000       38.59368        7.74587        1.71369
      1474         2       -2.00000       38.59231        7.71596        6.86954
      1475         2       -2.00000       38.74768       12.83645        0.85332
      1476         2       -2.00000       38.74623       12.80672        6.00926
      1477         2       -2.00000       38.91132       17.87106       10.30484
      1478         2       -2.00000       38.91132       17.90098        5.14907
      1479         2       -2.00000       39.07617        0.26111        9.44663
      1480         2       -2.00000       39.07545        0.29116        4.29112
      1481         2       -2.00000       39.23339        5.35749        8.58795
      1482         2       -2.00000       39.23315        5.38758        3.43244
      1483         2       -2.00000       39.38763       10.45004        7.72834
      1484         2       -2.00000       39.38851       10.48011        2.57272
      1485         2       -2.00000       39.54685       15.57165        1.71193
      1486         2       -2.00000       39.54613       15.54174        6.86765
      1487         2       -2.00000       39.71259       20.66842        0.85303
      1488         2       -2.00000       39.71267       20.63912        6.00892
      1489         2       -2.00000       39.87334        2.99867       10.30647
      1490         2       -2.00000       39.87246        3.02835        5.15080
      1491         2       -2.00000       40.03023        8.09314        9.44725
      1492         2       -2.00000       40.02983        8.12308        4.29165
      1493         2       -2.00000       40.18512       13.18454        8.58685
      1494         2       -2.00000       40.18528       13.21445        3.43120
      1495         2       -2.00000       40.34804       18.27895        7.72701
      1496         2       -2.00000       40.34820       18.30882        2.57129
      1497         2       -2.00000       40.51144        0.69821        1.71319
      1498         2       -2.00000       40.51128        0.66859        6.86894
      1499         2       -2.00000       40.67043        5.79425        0.85438
      1500         2       -2.00000       40.66986        5.76475        6.01028
      1501         2       -2.00000       40.82635       10.82787       10.30605
      1502         2       -2.00000       40.82563       10.85741        5.15034
      1503         2       -2.00000       40.98429       15.92015        9.44562
      1504         2       -2.00000       40.98437       15.94990        4.28989
      1505         2       -2.00000       41.14842       21.01687        8.58694
      1506         2       -2.00000       41.14850       21.04674        3.43121
      1507         2       -2.00000       41.30925        3.40578        7.72870
      1508         2       -2.00000       41.30925        3.43553        2.57303
      1509         2       -2.00000       41.46759        8.52988        1.71346
      1510         2       -2.00000       41.46711        8.50017        6.86927
      1511         2       -2.00000       41.62344       13.62168        0.85295
      1512         2       -2.00000       41.62288       13.59205        6.00882
      1513         2       -2.00000       41.78467       18.65727       10.30516
      1514         2       -2.00000       41.78483       18.68691        5.14930
      1515         2       -2.00000       41.94727        1.04632        9.44705
      1516         2       -2.00000       41.94719        1.07603        4.29131
      1517         2       -2.00000       42.10730        6.14225        8.58814
      1518         2       -2.00000       42.10714        6.17198        3.43244
      1519         2       -2.00000       42.26355       11.23485        7.72787
      1520         2       -2.00000       42.26387       11.26465        2.57210
      1521         2       -2.00000       42.42189       16.35750        1.71193
      1522         2       -2.00000       42.42165       16.32781        6.86773
      1523         2       -2.00000       42.58425       21.45397        0.85346
      1524         2       -2.00000       42.58457       21.42451        6.00925
      1525         2       -2.00000       42.74581        3.78365       10.30688
      1526         2       -2.00000       42.74581        3.81317        5.15105
      1527         2       -2.00000       42.90495        8.87781        9.44698
      1528         2       -2.00000       42.90479        8.90743        4.29123
      1529         2       -2.00000       43.06064       13.96982        8.58650
      1530         2       -2.00000       43.06072       13.99955        3.43071
      1531         2       -2.00000       43.22115       19.06475        7.72732
      1532         2       -2.00000       43.22139       19.09446        2.57158
      1533         2       -2.00000       43.38319        1.48330        1.71361
      1534         2       -2.00000       43.38335        1.45364        6.86932
      1535         2       -2.00000       43.54450        6.57917        0.85444
      1536         2       -2.00000       43.54458        6.54955        6.01026
      1537         2       -2.00000       43.70163       11.61272       10.30553
      1538         2       -2.00000       43.70123       11.64211        5.14970
      1539         2       -2.00000       43.85869       16.70581        9.44568
      1540         2       -2.00000       43.85901       16.73550        4.28986
      1541         2       -2.00000       44.02024       21.80228        8.58740
      1542         2       -2.00000       44.02065       21.83201        3.43164
      1543         2       -2.00000       44.18252        4.22063        2.57336
      1544         2       -2.00000       44.18268        4.19090        7.72906
      1545         2       -2.00000       44.34255        9.31468        1.71306
      1546         2       -2.00000       44.34255        9.28489        6.86883
      1547         2       -2.00000       44.49776       14.37708        6.00838
      1548         2       -2.00000       44.49824       14.40674        0.85253
      1549         2       -2.00000       44.65794       19.47237        5.14959
      1550         2       -2.00000       44.65730       19.44273       10.30551
      1551         2       -2.00000       44.81910        1.83150        9.44756
      1552         2       -2.00000       44.81966        1.86114        4.29172
      1553         2       -2.00000       44.98202        6.95710        3.43245
      1554         2       -2.00000       44.98218        6.92739        8.58812
      1555         2       -2.00000       45.13907       12.04945        2.57146
      1556         2       -2.00000       45.13891       12.01954        7.72729
      1557         2       -2.00000       45.29565       17.11316        6.86773
      1558         2       -2.00000       45.29597       17.14284        1.71198
      1559         2       -2.00000       45.45599       22.23929        0.85402
      1560         2       -2.00000       45.45688       22.20974        6.00965
      1561         2       -2.00000       45.61924        4.56906       10.30727
      1562         2       -2.00000       45.61988        4.59847        5.15136
      1563         2       -2.00000       45.78047        9.69228        4.29072
      1564         2       -2.00000       45.78063        9.66280        9.44653
      1565         2       -2.00000       45.93511       14.78442        3.43026
      1566         2       -2.00000       45.93479       14.75456        8.58610
      1567         2       -2.00000       46.09362       19.84999        7.72759
      1568         2       -2.00000       46.09418       19.87978        2.57195
      1569         2       -2.00000       46.25517        2.26871        1.71419
      1570         2       -2.00000       46.25573        2.23876        6.86971
      1571         2       -2.00000       46.41946        7.36463        0.85450
      1572         2       -2.00000       46.42034        7.33483        6.01019
      1573         2       -2.00000       46.57611       12.42662        5.14901
      1574         2       -2.00000       46.57699       12.39754       10.30500
      1575         2       -2.00000       46.73292       17.52078        4.28990
      1576         2       -2.00000       46.73188       17.49089        9.44575
      1577         2       -2.00000       46.89183       22.58747        8.58781
      1578         2       -2.00000       46.89303       22.61736        3.43217
      1579         2       -2.00000       47.05660        5.00645        2.57383
      1580         2       -2.00000       47.05708        4.97636        7.72930
      1581         2       -2.00000       47.21855       10.09987        1.71264
      1582         2       -2.00000       47.21896       10.06965        6.86821
      1583         2       -2.00000       47.37119       15.16150        6.00790
      1584         2       -2.00000       47.37215       15.19143        0.85214
      1585         2       -2.00000       47.52888       20.22785       10.30592
      1586         2       -2.00000       47.53089       20.25760        5.14980
      1587         2       -2.00000       47.69060        2.61680        9.44805
      1588         2       -2.00000       47.69229        2.64651        4.29217
      1589         2       -2.00000       47.85818        7.74279        3.43259
      1590         2       -2.00000       47.85826        7.71285        8.58803
      1591         2       -2.00000       48.01411       12.83428        2.57083
      1592         2       -2.00000       48.01347       12.80364        7.72675
      1593         2       -2.00000       48.16867       17.89823        6.86770
      1594         2       -2.00000       48.16940       17.92803        1.71220
      1595         2       -2.00000       48.32693        0.31644        0.85469
      1596         2       -2.00000       48.32951        0.28655        6.00982
      1597         2       -2.00000       48.49339        5.35497       10.30771
      1598         2       -2.00000       48.49548        5.38420        5.15169
      1599         2       -2.00000       48.65744       10.47713        4.29015
      1600         2       -2.00000       48.65752       10.44785        9.44600
      1601         2       -2.00000       48.80694       15.53855        8.58570
      1602         2       -2.00000       48.80822       15.56900        3.42978
      1603         2       -2.00000       48.96520       20.63499        7.72760
      1604         2       -2.00000       48.96648       20.66504        2.57240
      1605         2       -2.00000       49.12651        3.05467        1.71493
      1606         2       -2.00000       49.12796        3.02363        6.86982
      1607         2       -2.00000       49.29538        8.15054        0.85482
      1608         2       -2.00000       49.29819        8.12018        6.01020
      1609         2       -2.00000       49.44978       13.21033        5.14827
      1610         2       -2.00000       49.45268       13.18233       10.30465
      1611         2       -2.00000       49.60338       18.27594        9.44599
      1612         2       -2.00000       49.60700       18.30637        4.29005
      1613         2       -2.00000       49.76261        0.66433        8.58789
      1614         2       -2.00000       49.76582        0.69476        3.43264
      1615         2       -2.00000       49.93236        5.79302        2.57455
      1616         2       -2.00000       49.93324        5.76182        7.72949
      1617         2       -2.00000       50.09584       10.88538        1.71238
      1618         2       -2.00000       50.09721       10.85375        6.86744
      1619         2       -2.00000       50.24221       15.94530        6.00723
      1620         2       -2.00000       50.24510       15.97583        0.85168
      1621         2       -2.00000       50.39789       21.01310       10.30635
      1622         2       -2.00000       50.40416       21.04293        5.14966
      1623         2       -2.00000       50.56049        3.40160        9.44841
      1624         2       -2.00000       50.56492        3.43188        4.29238
      1625         2       -2.00000       50.73644        8.52870        3.43328
      1626         2       -2.00000       50.73612        8.49818        8.58814
      1627         2       -2.00000       50.88602       13.58640        7.72662
      1628         2       -2.00000       50.88867       13.61938        2.57026
      1629         2       -2.00000       51.04146       18.68406        6.86761
      1630         2       -2.00000       51.04307       18.71390        1.71281
      1631         2       -2.00000       51.19603        1.10303        0.85556
      1632         2       -2.00000       51.20334        1.07168        6.00913
      1633         2       -2.00000       51.36875        6.14102       10.30848
      1634         2       -2.00000       51.37438        6.16987        5.15221
      1635         2       -2.00000       51.53690       11.26130        4.28947
      1636         2       -2.00000       51.53706       11.23311        9.44564
      1637         2       -2.00000       51.67474       16.32165        8.58518
      1638         2       -2.00000       51.67989       16.35381        3.42888
      1639         2       -2.00000       51.83525       21.42003        7.72666
      1640         2       -2.00000       51.83783       21.45063        2.57257
      1641         2       -2.00000       51.99617        3.84076        1.71581
      1642         2       -2.00000       51.99882        3.80630        6.86917
      1643         2       -2.00000       52.17106        8.93674        0.85622
      1644         2       -2.00000       52.17958        8.90475        6.01067
      1645         2       -2.00000       52.31903       13.99264        5.14745
      1646         2       -2.00000       52.32989       13.96812       10.30522
      1647         2       -2.00000       52.47191       19.06298        9.44715
      1648         2       -2.00000       52.48405       19.09431        4.29055
      1649         2       -2.00000       52.63258        1.44886        8.58700
      1650         2       -2.00000       52.64070        1.48176        3.43274
      1651         2       -2.00000       52.81230        6.58031        2.57615
      1652         2       -2.00000       52.81318        6.54594        7.72997
      1653         2       -2.00000       52.97530       11.67204        1.71292
      1654         2       -2.00000       52.97956       11.63617        6.86631
      1655         2       -2.00000       53.10857       16.72930        6.00543
      1656         2       -2.00000       53.11692       16.76048        0.85023
      1657         2       -2.00000       53.26088       21.79961       10.30688
      1658         2       -2.00000       53.27928       21.82827        5.14745
      1659         2       -2.00000       53.42549        4.18268        9.44860
      1660         2       -2.00000       53.43674        4.21505        4.29216
      1661         2       -2.00000       53.61501        9.28307        8.58906
      1662         2       -2.00000       53.61758        9.31406        3.43523
      1663         2       -2.00000       53.75061       14.36636        7.72826
      1664         2       -2.00000       53.76178       14.40651        2.56934
      1665         2       -2.00000       53.91698       19.47384        6.86715
      1666         2       -2.00000       53.91988       19.50279        1.71603
      1667         2       -2.00000       54.06407        1.89061        0.85729
      1668         2       -2.00000       54.08192        1.85477        6.00632
      1669         2       -2.00000       54.24636        6.92721       10.31130
      1670         2       -2.00000       54.26147        6.95400        5.15371
      1671         2       -2.00000       54.42134       12.04483        4.28924
      1672         2       -2.00000       54.42311       12.02045        9.44615
      1673         2       -2.00000       54.53001       17.10593        8.58432
      1674         2       -2.00000       54.54954       17.14147        3.42541
      1675         2       -2.00000       54.70346       22.20225        7.72157
      1676         2       -2.00000       54.70627       22.23595        2.57061
      1677         2       -2.00000       54.86059        4.62447        1.71689
      1678         2       -2.00000       54.86445        4.57926        6.86680
      1679         2       -2.00000       55.03983        9.72286        0.86069
      1680         2       -2.00000       55.06636        9.68689        6.01095
      1681         2       -2.00000       55.17334       14.77223        5.14538
      1682         2       -2.00000       55.21521       14.75895       10.30901
      1683         2       -2.00000       55.33296       19.85905        9.45520
      1684         2       -2.00000       55.37548       19.89013        4.29335
      1685         2       -2.00000       55.50344        2.22825        8.58437
      1686         2       -2.00000       55.52490        2.26966        3.43523
      1687         2       -2.00000       55.70197        7.32896        7.73244
      1688         2       -2.00000       55.70550        7.36726        2.58151
      1689         2       -2.00000       55.86015       12.46248        1.71580
      1690         2       -2.00000       55.87365       12.41504        6.86698
      1691         2       -2.00000       55.96705       17.51676        5.99344
      1692         2       -2.00000       55.98859       17.54844        0.84538
      1693         2       -2.00000       56.11389       22.58266       10.30369
      1694         2       -2.00000       56.15947       22.60855        5.13854
      1695         2       -2.00000       56.27304        4.95448        9.44663
      1696         2       -2.00000       56.30286        4.98997        4.29206
      1697         2       -2.00000       56.48828       10.06613        8.58704
      1698         2       -2.00000       56.49825       10.10201        3.43915
      1699         2       -2.00000       56.57999       15.14822        7.73344
      1700         2       -2.00000       56.62950       15.20460        2.56481
      1701         2       -2.00000       56.80689       20.27230        6.86534
      1702         2       -2.00000       56.81188       20.29817        1.72906
      1703         2       -2.00000       56.93598        2.67877        0.86294
      1704         2       -2.00000       56.97930        2.62142        6.00815
      1705         2       -2.00000       57.13274        7.77478        0.00962
      1706         2       -2.00000       57.17357        7.72944        5.16641
      1707         2       -2.00000       57.32347       12.82815        4.29818
      1708         2       -2.00000       57.33271       12.81768        9.45306
      1709         2       -2.00000       57.34935       17.91230        8.57837
      1710         2       -2.00000       57.42699       17.94474        3.42803
      1711         2       -2.00000       57.55985        0.30136        2.56211
      1712         2       -2.00000       57.57263        0.25455        7.70637
      1713         2       -2.00000       57.70493        5.39041        1.70738
      1714         2       -2.00000       57.70782        5.33226        6.86070
      1715         2       -2.00000       57.87468       10.50361        0.85449
      1716         2       -2.00000       57.95691       10.46179        6.00419
      1717         2       -2.00000       57.97925       15.53153        5.12963
      1718         2       -2.00000       58.13671       15.59336       10.30270
      1719         2       -2.00000       58.18799       20.65133        9.47655
      1720         2       -2.00000       58.32583       20.69221        4.30887
      1721         2       -2.00000       58.37542        2.99334        8.60810
      1722         2       -2.00000       58.43482        3.06499        3.44908
      1723         2       -2.00000       58.62322        8.09841        7.76317
      1724         2       -2.00000       58.62901        8.16389        2.61425
      1725         2       -2.00000       58.74933       13.28454        1.74544
      1726         2       -2.00000       58.81355       13.18643        6.89828
      1727         2       -2.00000       58.83099       18.31473        6.03329
      1728         2       -2.00000       58.87207       18.30963        0.84158
      1729         2       -2.00000       58.95188        0.63069       10.28492
      1730         2       -2.00000       59.05894        0.62344        5.12353
      1731         2       -2.00000       59.07807        5.69499        9.42208
      1732         2       -2.00000       59.16367        5.72447        4.28472
      1733         2       -2.00000       59.29291       15.93058        7.71574
      1734         2       -2.00000       59.33157       10.81476        8.57568
      1735         2       -2.00000       59.38133       10.92438        3.40307
      1736         2       -2.00000       59.49184       16.02677        2.50958
      1737         2       -2.00000       59.74872       21.08353        1.80184
      1738         2       -2.00000       59.75620       21.05698        6.86687
      1739         2       -2.00000       59.86607        3.43406        0.91640
      1740         2       -2.00000       59.89525        3.40745        6.03439
      1741         2       -2.00000       60.09072        8.52940        0.05675
      1742         2       -2.00000       60.13501        8.48072        5.23099
      1743         2       -2.00000       60.17962       18.65975        8.72894
      1744         2       -2.00000       60.30725       13.52413        4.35209
      1745         2       -2.00000       60.31802        1.08744        2.50571
      1746         2       -2.00000       60.31770       13.69596        9.56651
      1747         2       -2.00000       60.32815       18.67573        3.47937
      1748         2       -2.00000       60.42645        6.16063        1.64033
      1749         2       -2.00000       60.43642        0.94265        7.74745
      1750         2       -2.00000       60.51840        6.01624        6.90112
      1751         2       -2.00000       60.59347       11.28446        0.85912
      1752         2       -2.00000       60.62514       16.28871        5.05615
      1753         2       -2.00000       60.83966       11.20487        5.92898
      1754         2       -2.00000       61.04221       21.36001        9.50509
      1755         2       -2.00000       61.24950        3.67648        8.70000
      1756         2       -2.00000       61.62108        3.73551        3.64186
      1757         2       -2.00000       61.64302        8.73638        7.89799
      1758         2       -2.00000       61.65419       21.29759        4.52850
      1759         2       -2.00000       61.69912       18.98995        6.19461
      1760         2       -2.00000       61.71455       19.03472        0.95878
      1761         2       -2.00000       61.71335        8.91686        2.69255
      1762         2       -2.00000       61.71729       13.90971        2.01475
      1763         2       -2.00000       61.80755       16.67148        8.10336
      1764         2       -2.00000       61.82740       16.53715        0.77753
      1765         2       -2.00000       61.84573        1.36771        5.28568
      1766         2       -2.00000       61.84982        1.18878        0.12320
      1767         2       -2.00000       61.86968       13.74815        6.97325
      1768         2       -2.00000       61.88808        6.20222        9.57390
      1769         2       -2.00000       61.89508        6.46163        4.38926
      1770         2       -2.00000       62.01114       11.48036        8.59963
      1771         2       -2.00000       63.07539       16.72989        5.26304
      1772         2       -2.00000       63.13744       18.95563        3.50736
      1773         2       -2.00000       63.21726       11.49332        4.24881
      1774         2       -2.00000       63.21886       21.36913        7.68503
      1775         2       -2.00000       63.22465        1.49301        2.77667
      1776         2       -2.00000       63.24322       11.73250        1.23925
      1777         2       -2.00000       63.24201        6.58453        1.88524
      1778         2       -2.00000       63.23968        1.42297        8.08304
      1779         2       -2.00000       63.24989        6.49927        7.20184
      1780         2       -2.00000       63.25310       18.89299        8.83041
      1781         2       -2.00000       63.26444        3.78672        6.58826
      1782         2       -2.00000       63.28091        3.64729        0.92515
      1783         2       -2.00000       63.28775        8.87315        5.35747
      1784         2       -2.00000       63.29209       13.95755        9.63320
      1785         2       -2.00000       63.31258       13.96731        4.44331
      1786         2       -2.00000       63.32375       21.28297        1.72041
      1787         2       -2.00000       63.33669        8.73970        0.14948
      1788         2       -2.00000       64.11642       16.41349        2.50368
      1789         2       -2.00000       64.42249       16.37797        7.77790
      1790         2       -2.00000       64.49997       11.33069        8.56342
      1791         2       -2.00000       64.58943        6.36186        4.39471
      1792         2       -2.00000       64.59827        6.09394        9.57090
      1793         2       -2.00000       64.60687        1.25384        5.29423
      1794         2       -2.00000       64.62271        1.08563        0.11383
      1795         2       -2.00000       64.65277       18.74474        0.86990
      1796         2       -2.00000       64.66217       18.85555        6.16026
      1797         2       -2.00000       64.79174       13.63586        6.92511
      1798         2       -2.00000       64.84036        8.82669        2.72077
      1799         2       -2.00000       64.85981       21.17171        4.54930
      1800         2       -2.00000       64.90032       13.71399        1.87823
      1801         2       -2.00000       64.91487        8.62183        7.89953
      1802         2       -2.00000       64.92154        3.62291        3.66289
      1803         2       -2.00000       65.19265        3.53791        8.74349
      1804         2       -2.00000       65.26314       21.15211        9.58686
      1805         2       -2.00000       65.56447       16.13746        0.01094
      1806         2       -2.00000       65.69460       11.05907        5.92019
      1807         2       -2.00000       65.70239       16.06027        5.13083
      1808         2       -2.00000       65.89055       11.07297        0.86425
      1809         2       -2.00000       65.97125        5.86679        6.91806
      1810         2       -2.00000       66.01996        0.76912        7.77422
      1811         2       -2.00000       66.05146        6.01180        1.67102
      1812         2       -2.00000       66.07903       18.50714        3.49988
      1813         2       -2.00000       66.12091        0.92325        2.53826
      1814         2       -2.00000       66.19791       18.46852        8.64495
      1815         2       -2.00000       66.26149       13.32982        4.28245
      1816         2       -2.00000       66.32538       13.36360        9.49485
      1817         2       -2.00000       66.39403        8.32537        5.24290
      1818         2       -2.00000       66.45061        8.34962        0.07359
      1819         2       -2.00000       66.56386        3.23652        6.08308
      1820         2       -2.00000       66.60043        3.26835        0.94894
      1821         2       -2.00000       66.63443       20.87221        6.91972
      1822         2       -2.00000       66.64520       20.87588        1.82720
      1823         2       -2.00000       67.00223       15.76517        2.59427
      1824         2       -2.00000       67.07119       15.68768        7.75410
      1825         2       -2.00000       67.12046       10.72355        3.42280
      1826         2       -2.00000       67.20534       10.60759        8.57872
      1827         2       -2.00000       67.32253        5.55495        4.31746
      1828         2       -2.00000       67.39221        0.44603        5.16088
      1829         2       -2.00000       67.39615        5.50912        9.45300
      1830         2       -2.00000       67.47050        0.47963        0.00246
      1831         2       -2.00000       67.57611       18.12981        0.90260
      1832         2       -2.00000       67.58584       18.09956        6.04261
      1833         2       -2.00000       67.75559       12.98139        6.87474
      1834         2       -2.00000       67.81925       13.05531        1.72825
      1835         2       -2.00000       67.88636        7.96955        2.63492
      1836         2       -2.00000       67.89858        7.89893        7.78050
      1837         2       -2.00000       68.02798        2.87406        3.48451
      1838         2       -2.00000       68.07814        2.79708        8.64343
      1839         2       -2.00000       68.10153       20.49163        4.34019
      1840         2       -2.00000       68.20344       20.43970        9.50376
      1841         2       -2.00000       68.43067       15.39721        0.02222
      1842         2       -2.00000       68.45044       15.33746        5.17138
      1843         2       -2.00000       68.56835       10.26050        6.01696
      1844         2       -2.00000       68.63257       10.29588        0.87731
      1845         2       -2.00000       68.77258        5.13486        6.89247
      1846         2       -2.00000       68.77331        5.19582        1.73922
      1847         2       -2.00000       68.86614        0.04845        7.74222
      1848         2       -2.00000       68.87008        0.09826        2.59336
      1849         2       -2.00000       69.01572       17.73646        3.47125
      1850         2       -2.00000       69.04658       17.69019        8.62201
      1851         2       -2.00000       69.20637       12.62281        4.30443
      1852         2       -2.00000       69.22566       12.59117        9.45228
      1853         2       -2.00000       69.33634        7.52785        5.18783
      1854         2       -2.00000       69.37460        7.56589        0.03207
      1855         2       -2.00000       69.47965        2.42009        6.04300
      1856         2       -2.00000       69.51485        2.46927        0.89221
      1857         2       -2.00000       69.61372       20.05959        6.90137
      1858         2       -2.00000       69.62392       20.09745        1.75617
      1859         2       -2.00000       69.86409       14.99904        2.60482
      1860         2       -2.00000       69.87566       14.94300        7.75433
      1861         2       -2.00000       70.00940        9.89585        3.45855
      1862         2       -2.00000       70.03078        9.85256        8.60648
      1863         2       -2.00000       70.17426        4.78454        4.32148
      1864         2       -2.00000       70.19949        4.74667        9.47671
      1865         2       -2.00000       70.28116       22.39949        5.17216
      1866         2       -2.00000       70.31628       22.43083        0.02049
      1867         2       -2.00000       70.46923       17.35409        0.88657
      1868         2       -2.00000       70.47004       17.31709        6.03984
      1869         2       -2.00000       70.65024       12.20910        6.88252
      1870         2       -2.00000       70.66752       12.25109        1.73632
      1871         2       -2.00000       70.79363        7.15762        2.60574
      1872         2       -2.00000       70.79869        7.11625        7.75640
      1873         2       -2.00000       70.93027        2.05839        3.46471
      1874         2       -2.00000       70.95101        2.01705        8.61514
      1875         2       -2.00000       71.06474       19.68624        4.32646
      1876         2       -2.00000       71.09367       19.65049        9.47997
      1877         2       -2.00000       71.29220       14.61109        0.02311
      1878         2       -2.00000       71.29718       14.57501        5.17667
      1879         2       -2.00000       71.44242        9.47769        6.03298
      1880         2       -2.00000       71.46445        9.51136        0.88386
      1881         2       -2.00000       71.61009        4.36777        6.89592
      1882         2       -2.00000       71.61137        4.41137        1.74436
      1883         2       -2.00000       71.73660       22.02974        2.60006
      1884         2       -2.00000       71.73829       21.99218        7.75170
      1885         2       -2.00000       71.90804       16.94702        3.46426
      1886         2       -2.00000       71.91527       16.90945        8.61714
      1887         2       -2.00000       72.08696       11.83907        4.31363
      1888         2       -2.00000       72.09403       11.80959        9.46910
      1889         2       -2.00000       72.23163        6.74090        5.17877
      1890         2       -2.00000       72.24570        6.77137        0.02499
      1891         2       -2.00000       72.37510        1.64264        6.03514
      1892         2       -2.00000       72.38973        1.67720        0.88451
      1893         2       -2.00000       72.52661       19.27103        6.89815
      1894         2       -2.00000       72.52942       19.30403        1.74602
      1895         2       -2.00000       72.72659       14.20540        2.60126
      1896         2       -2.00000       72.72876       14.16741        7.75530
      1897         2       -2.00000       72.88147        9.10332        3.46004
      1898         2       -2.00000       72.88758        9.06972        8.61375
      1899         2       -2.00000       73.03507        4.00114        4.31913
      1900         2       -2.00000       73.04511        3.96854        9.47573
      1901         2       -2.00000       73.17066       21.62163        5.17680
      1902         2       -2.00000       73.18360       21.65081        0.02214
      1903         2       -2.00000       73.34885       16.56490        0.88397
      1904         2       -2.00000       73.34926       16.53241        6.03895
      1905         2       -2.00000       73.52263       11.42917        6.89293
      1906         2       -2.00000       73.52882       11.46331        1.74008
      1907         2       -2.00000       73.67430        6.36534        2.60176
      1908         2       -2.00000       73.67470        6.33090        7.75578
      1909         2       -2.00000       73.81809        1.27055        3.45977
      1910         2       -2.00000       73.82516        1.23700        8.61405
      1911         2       -2.00000       73.97016       18.89466        4.32168
      1912         2       -2.00000       73.97804       18.86219        9.47652
      1913         2       -2.00000       74.16001       13.82404        0.02303
      1914         2       -2.00000       74.16065       13.79234        5.17797
      1915         2       -2.00000       74.31545        8.69260        6.03653
      1916         2       -2.00000       74.32301        8.72379        0.88252
      1917         2       -2.00000       74.47251        3.59233        6.89564
      1918         2       -2.00000       74.47403        3.62638        1.74173
      1919         2       -2.00000       74.61654       21.24639        2.60059
      1920         2       -2.00000       74.61775       21.21402        7.75472
      1921         2       -2.00000       74.78678       16.15620        3.46164
      1922         2       -2.00000       74.78854       16.12390        8.61668
      1923         2       -2.00000       74.95749       11.05360        4.31790
      1924         2       -2.00000       74.96007       11.02397        9.47350
      1925         2       -2.00000       75.10908        5.95528        5.17799
      1926         2       -2.00000       75.11439        5.98494        0.02265
      1927         2       -2.00000       75.25826        0.86165        6.03594
      1928         2       -2.00000       75.26381        0.89255        0.88161
      1929         2       -2.00000       75.41572       18.48330        6.89777
      1930         2       -2.00000       75.41644       18.51432        1.74300
      1931         2       -2.00000       75.59495       13.38413        7.75635
      1932         2       -2.00000       75.59479       13.41642        2.60126
      1933         2       -2.00000       75.75273        8.31627        3.45991
      1934         2       -2.00000       75.75434        8.28516        8.61484
      1935         2       -2.00000       75.90617        3.21895        4.31821
      1936         2       -2.00000       75.91003        3.18843        9.47424
      1937         2       -2.00000       76.05478       20.83855        5.17788
      1938         2       -2.00000       76.05912       20.86755        0.02230
      1939         2       -2.00000       76.22494       15.77638        0.88317
      1940         2       -2.00000       76.22494       15.74574        6.03873
      1941         2       -2.00000       76.39252       10.64524        6.89598
      1942         2       -2.00000       76.39469       10.67635        1.74113
      1943         2       -2.00000       76.54773        5.54774        7.75537
      1944         2       -2.00000       76.54797        5.57896        2.60033
      1945         2       -2.00000       76.70068        0.45528        8.61434
      1946         2       -2.00000       76.69827        0.48621        3.45911
      1947         2       -2.00000       76.85790       18.07500        9.47581
      1948         2       -2.00000       76.85557       18.10555        4.32031
      1949         2       -2.00000       77.02958       13.03687        0.02313
      1950         2       -2.00000       77.02950       13.00671        5.17876
      1951         2       -2.00000       77.19033        7.93799        0.88174
      1952         2       -2.00000       77.18768        7.90790        6.03701
      1953         2       -2.00000       77.34377        2.81177        6.89568
      1954         2       -2.00000       77.34465        2.84268        1.74055
      1955         2       -2.00000       77.49632       20.43059        7.75581
      1956         2       -2.00000       77.49584       20.46118        2.60057
      1957         2       -2.00000       77.66246       15.33751        8.61654
      1958         2       -2.00000       77.66206       15.36797        3.46102
      1959         2       -2.00000       77.82867       10.23859        9.47455
      1960         2       -2.00000       77.82779       10.26827        4.31886
      1961         2       -2.00000       77.98549        5.20076        0.02184
      1962         2       -2.00000       77.98356        5.17123        5.17754
      1963         2       -2.00000       78.13892        0.10846        0.88127
      1964         2       -2.00000       78.13692        0.07864        6.03666
      1965         2       -2.00000       78.29582       17.69643        6.89771
      1966         2       -2.00000       78.29598       17.72653        1.74221
      1967         2       -2.00000       78.46485       12.59882        7.75666
      1968         2       -2.00000       78.46493       12.62926        2.60111
      1969         2       -2.00000       78.62488        7.50081        8.61487
      1970         2       -2.00000       78.62447        7.53090        3.45940
      1971         2       -2.00000       78.78153        2.40588        9.47398
      1972         2       -2.00000       78.78016        2.43577        4.31812
      1973         2       -2.00000       78.93553       20.08266        0.02256
      1974         2       -2.00000       78.93408       20.05343        5.17835
      1975         2       -2.00000       79.09917       14.98908        0.88282
      1976         2       -2.00000       79.09917       14.95919        6.03858
      1977         2       -2.00000       79.26330        9.86059        6.89656
      1978         2       -2.00000       79.26402        9.89063        1.74105
      1979         2       -2.00000       79.42100        4.76416        7.75525
      1980         2       -2.00000       79.42124        4.79425        2.59971
      1981         2       -2.00000       79.57636       22.38003        8.61493
      1982         2       -2.00000       79.57548       22.41008        3.45931
      1983         2       -2.00000       79.73470       17.28852        9.47571
      1984         2       -2.00000       79.73398       17.31843        4.31997
      1985         2       -2.00000       79.90044       12.25069        0.02291
      1986         2       -2.00000       79.90052       12.22103        5.17876
      1987         2       -2.00000       80.06119        7.15308        0.88121
      1988         2       -2.00000       80.06039        7.12340        6.03688
      1989         2       -2.00000       80.21768        2.02867        6.89601
      1990         2       -2.00000       80.21808        2.05860        1.74041
      1991         2       -2.00000       80.37321       19.64570        7.75643
      1992         2       -2.00000       80.37297       19.67563        2.60062
