# Supplementary material for: Quantitative prediction of grain boundary thermal conductivities from local atomic environments
Source: Nat Commun. 2020 Apr 15;11:1854. doi: 10.1038/s41467-020-15619-9 (PMC7160158; doi:10.1038/s41467-020-15619-9)
Supplement: Supplementary file 4 — Supplementary Data 1 [file 41467_2020_15619_MOESM4_ESM.zip › MgO_GBs/sym_tilt/standard_pressure/112/s93_-2-85.lmp]

LAMMPS data file

      1440          atoms
         0          bonds
         0         angles
         0      dihedrals
         0      impropers
         2     atom types
         0     bond types
         0    angle types
         0 dihedral types
         0 improper types

      0.0000000     79.8363810 xlo xhi
      0.0000000     16.5733340 ylo yhi
      0.0000000     10.3317513 zlo zhi
      0.0000000      0.0000000      0.0728359 xy xz yz

Masses

1                24.30500 # Mg
2                15.99940 # O

Atoms

         1         1        2.00000        0.10770        2.75937        1.23729
         2         1        2.00000        0.10786        2.79568        6.40321
         3         1        2.00000        0.32629        7.84376        2.09884
         4         1        2.00000        0.32645        7.88013        7.26471
         5         1        2.00000        0.54480       12.92929        2.95942
         6         1        2.00000        0.54488       12.96564        8.12523
         7         1        2.00000        0.76308        1.44095        3.82053
         8         1        2.00000        0.76300        1.47735        8.98631
         9         1        2.00000        0.98159        6.52516        4.68228
        10         1        2.00000        0.98127        6.56166        9.84799
        11         1        2.00000        1.19986       11.57399        0.37714
        12         1        2.00000        1.20002       11.61038        5.54308
        13         1        2.00000        1.41829        0.08607        1.23787
        14         1        2.00000        1.41853        0.12248        6.40378
        15         1        2.00000        1.63649        5.17038        2.09955
        16         1        2.00000        1.63681        5.20679        7.26542
        17         1        2.00000        1.85484       10.25520        2.96078
        18         1        2.00000        1.85500       10.29152        8.12659
        19         1        2.00000        2.07335       15.34083        3.82129
        20         1        2.00000        2.07335       15.37717        8.98703
        21         1        2.00000        2.29218        3.85202        4.68289
        22         1        2.00000        2.29162        3.88849        9.84844
        23         1        2.00000        2.50998        8.90009        0.37833
        24         1        2.00000        2.51038        8.93636        5.54438
        25         1        2.00000        2.72817       13.98562        1.23887
        26         1        2.00000        2.72849       14.02199        6.40486
        27         1        2.00000        2.94708        2.49726        2.10002
        28         1        2.00000        2.94764        2.53368        7.26599
        29         1        2.00000        3.16519        7.58150        2.96170
        30         1        2.00000        3.16567        7.61782        8.12758
        31         1        2.00000        3.38307       12.66678        3.82261
        32         1        2.00000        3.38307       12.70305        8.98831
        33         1        2.00000        3.60254        1.17891        4.68349
        34         1        2.00000        3.60206        1.21528        9.84895
        35         1        2.00000        3.82009        6.22680        0.37880
        36         1        2.00000        3.82137        6.26296        5.54521
        37         1        2.00000        4.03804       11.31141        1.24038
        38         1        2.00000        4.03868       11.34765        6.40647
        39         1        2.00000        4.25712       16.39725        2.10071
        40         1        2.00000        4.25791       16.43367        7.26680
        41         1        2.00000        4.47587        4.90833        2.96221
        42         1        2.00000        4.47667        4.94478        8.12805
        43         1        2.00000        4.69334        9.99260        3.82402
        44         1        2.00000        4.69374       10.02877        8.98971
        45         1        2.00000        4.91145       15.11486        9.84975
        46         1        2.00000        4.91177       15.07868        4.68426
        47         1        2.00000        5.13053        3.55382        0.37905
        48         1        2.00000        5.13228        3.59010        5.54587
        49         1        2.00000        5.34872        8.63774        1.24135
        50         1        2.00000        5.35008        8.67360        6.40769
        51         1        2.00000        5.56595       13.72320        2.10190
        52         1        2.00000        5.56691       13.75946        7.26807
        53         1        2.00000        5.78638        2.23535        2.96282
        54         1        2.00000        5.78782        2.27182        8.12891
        55         1        2.00000        6.00449        7.31919        3.82443
        56         1        2.00000        6.00561        7.35541        8.99025
        57         1        2.00000        6.22045       12.44015        9.85135
        58         1        2.00000        6.22061       12.40415        4.68586
        59         1        2.00000        6.44024        0.88058        0.37965
        60         1        2.00000        6.44200        0.91716        5.54662
        61         1        2.00000        6.65843        5.96517        1.24086
        62         1        2.00000        6.66251        6.00070        6.40828
        63         1        2.00000        6.87607       11.04853        2.10396
        64         1        2.00000        6.87782       11.08430        7.27039
        65         1        2.00000        7.09586       16.13533        2.96351
        66         1        2.00000        7.09761       16.17160        8.13016
        67         1        2.00000        7.31573        4.64646        3.82467
        68         1        2.00000        7.31740        4.68315        8.99037
        69         1        2.00000        7.53200        9.72954        4.68745
        70         1        2.00000        7.53272        9.76542        9.85277
        71         1        2.00000        7.74804       14.77973        0.38014
        72         1        2.00000        7.74916       14.81665        5.54702
        73         1        2.00000        7.96767        3.29269        1.24076
        74         1        2.00000        7.97318        3.32848        6.40948
        75         1        2.00000        8.18802        8.37575        2.10425
        76         1        2.00000        8.19161        8.41019        7.27135
        77         1        2.00000        8.40278       13.46055        2.96486
        78         1        2.00000        8.40485       13.49648        8.13184
        79         1        2.00000        8.62600        1.97366        3.82572
        80         1        2.00000        8.62935        2.01027        8.99280
        81         1        2.00000        8.84459        7.05695        4.68647
        82         1        2.00000        8.84739        7.09322        9.85206
        83         1        2.00000        9.05568       12.10352        0.38226
        84         1        2.00000        9.05624       12.14089        5.54941
        85         1        2.00000        9.27643        0.61933        1.24087
        86         1        2.00000        9.28082        0.65551        6.41090
        87         1        2.00000        9.49462        5.70533        2.10069
        88         1        2.00000        9.50676        5.73875        7.27156
        89         1        2.00000        9.71433       10.78473        2.96873
        90         1        2.00000        9.71872       10.81932        8.13621
        91         1        2.00000        9.93460       15.87330        3.82619
        92         1        2.00000        9.93955       15.91000        8.99485
        93         1        2.00000       10.15639        4.38455        4.68720
        94         1        2.00000       10.15998        4.42282        9.85243
        95         1        2.00000       10.37115        9.46547        5.55097
        96         1        2.00000       10.37298        9.42829        0.38292
        97         1        2.00000       10.58080       14.51702        1.23942
        98         1        2.00000       10.58287       14.55448        6.40978
        99         1        2.00000       10.79907        3.03320        2.09938
       100         1        2.00000       10.81448        3.06679        7.27690
       101         1        2.00000       11.02892        8.11518        2.96683
       102         1        2.00000       11.03866        8.14590        8.13588
       103         1        2.00000       11.23729       13.19646        3.82882
       104         1        2.00000       11.24272       13.23249        8.99754
       105         1        2.00000       11.46594        1.71068        4.69159
       106         1        2.00000       11.47776        1.75028        9.85839
       107         1        2.00000       11.68749        6.79562        5.54491
       108         1        2.00000       11.69523        6.76080        0.37660
       109         1        2.00000       11.88420       11.83725        1.24272
       110         1        2.00000       11.88556       11.87626        6.41394
       111         1        2.00000       12.10455        0.35853        2.09686
       112         1        2.00000       12.11701        0.39562        7.27803
       113         1        2.00000       12.31987        5.44909        2.95474
       114         1        2.00000       12.35668        5.47750        8.13850
       115         1        2.00000       12.55563       10.51761        3.83754
       116         1        2.00000       12.56760       10.54999        9.00604
       117         1        2.00000       12.77382       15.60841        4.69071
       118         1        2.00000       12.79234       15.64857        9.86108
       119         1        2.00000       12.99792        4.11937        5.55984
       120         1        2.00000       13.01101        4.09390        0.37850
       121         1        2.00000       13.21140        9.19983        6.41352
       122         1        2.00000       13.21619        9.16247        1.24099
       123         1        2.00000       13.39950       14.25201        2.09062
       124         1        2.00000       13.40748       14.29390        7.27259
       125         1        2.00000       13.60412        2.77307        2.95352
       126         1        2.00000       13.65825        2.80905        8.15137
       127         1        2.00000       13.87940        7.86038        3.81993
       128         1        2.00000       13.90965        7.88146        8.99158
       129         1        2.00000       14.07044       12.92641        4.70082
       130         1        2.00000       14.08593       12.96184        9.86686
       131         1        2.00000       14.31347        1.43863        5.56171
       132         1        2.00000       14.35227        1.41691        0.39560
       133         1        2.00000       14.53118        6.53448        6.41031
       134         1        2.00000       14.55313        6.50777        1.21740
       135         1        2.00000       14.68862       11.57135        2.10119
       136         1        2.00000       14.69612       11.62307        7.27912
       137         1        2.00000       14.90066        0.09327        2.93331
       138         1        2.00000       14.94737        0.14555        8.14161
       139         1        2.00000       15.09275        5.19957        3.80574
       140         1        2.00000       15.22823        5.22937        8.99509
       141         1        2.00000       15.40491       10.24828        4.73162
       142         1        2.00000       15.43812       10.25741        9.89366
       143         1        2.00000       15.62294       15.31341        5.56690
       144         1        2.00000       15.67739       15.28252        0.39768
       145         1        2.00000       15.87091        3.81084        6.44901
       146         1        2.00000       15.87954        3.82586        1.24163
       147         1        2.00000       16.07753        8.94972        7.23890
       148         1        2.00000       16.09294        8.89767        2.05136
       149         1        2.00000       16.18595       13.98787        2.92817
       150         1        2.00000       16.22331       14.05987        8.11501
       151         1        2.00000       16.31912        2.53155        3.78771
       152         1        2.00000       16.50889        2.61127        9.06237
       153         1        2.00000       16.72476        7.62634        4.70265
       154         1        2.00000       16.84851        7.58617        9.83330
       155         1        2.00000       16.93401       12.58069        5.57940
       156         1        2.00000       16.94639       12.52504        0.40583
       157         1        2.00000       17.23492        1.10649        6.43107
       158         1        2.00000       17.32537        1.07402        1.18251
       159         1        2.00000       17.40066        6.14044        2.01725
       160         1        2.00000       17.41184       11.30823        2.93359
       161         1        2.00000       17.42293        6.22752        7.16212
       162         1        2.00000       17.41814       11.36313        8.11140
       163         1        2.00000       17.59698       16.40254        3.77409
       164         1        2.00000       17.71929        4.93384        4.64681
       165         1        2.00000       17.73924       16.57614        8.98851
       166         1        2.00000       18.18649        5.03880        9.78597
       167         1        2.00000       18.57537       14.87486        6.25480
       168         1        2.00000       18.58495        9.76688        5.21925
       169         1        2.00000       18.63421        9.67502        0.08109
       170         1        2.00000       18.65952       14.73435        1.07988
       171         1        2.00000       18.85240        3.35494        1.64587
       172         1        2.00000       18.90893        8.44357        7.92283
       173         1        2.00000       18.91851       13.46727        3.77428
       174         1        2.00000       18.93288       13.50889        8.91658
       175         1        2.00000       18.93535        8.29980        2.83099
       176         1        2.00000       18.94126        3.53241        7.23588
       177         1        2.00000       18.99563        2.13696        4.66329
       178         1        2.00000       20.17010        5.43260        4.88897
       179         1        2.00000       20.32802        5.99729        2.09144
       180         1        2.00000       20.34502        6.12554        7.63203
       181         1        2.00000       20.39013       16.27624        9.53963
       182         1        2.00000       20.44498        0.95578        1.59855
       183         1        2.00000       20.46334       16.17083        4.43041
       184         1        2.00000       20.51372       11.25621        3.46748
       185         1        2.00000       20.52130       11.28921        8.64930
       186         1        2.00000       20.62517        1.16874        6.92868
       187         1        2.00000       21.01836       12.71292        6.13524
       188         1        2.00000       21.03944       12.65826        0.95798
       189         1        2.00000       21.14035        7.62647        0.00285
       190         1        2.00000       21.26506        7.91857        5.21186
       191         1        2.00000       21.29755        2.83719        9.59017
       192         1        2.00000       21.69394        2.70872        4.34507
       193         1        2.00000       21.75350       14.00945        8.67594
       194         1        2.00000       21.75701       13.95372        3.49847
       195         1        2.00000       21.81617        8.88589        2.57097
       196         1        2.00000       21.82128        8.94338        7.78725
       197         1        2.00000       21.99013        3.87768        6.91873
       198         1        2.00000       22.02047        3.85269        1.77588
       199         1        2.00000       22.34357       15.34617        1.05374
       200         1        2.00000       22.37630       15.40542        6.25305
       201         1        2.00000       22.61086       10.28800        0.19963
       202         1        2.00000       22.65605       10.39157        5.37033
       203         1        2.00000       22.76375        5.34705        9.59998
       204         1        2.00000       22.84574        5.33674        4.34770
       205         1        2.00000       22.99056        0.25539        8.72999
       206         1        2.00000       23.03479        0.20107        3.52846
       207         1        2.00000       23.24253       11.66940        7.88241
       208         1        2.00000       23.25306       11.62440        2.70314
       209         1        2.00000       23.32140        6.59919        6.97520
       210         1        2.00000       23.37386        6.59271        1.83179
       211         1        2.00000       23.51173        1.50796        0.98096
       212         1        2.00000       23.61289        1.51845        6.15452
       213         1        2.00000       23.89998       12.95927        0.14081
       214         1        2.00000       23.90229       13.01974        5.31041
       215         1        2.00000       24.06356        7.95458        9.58649
       216         1        2.00000       24.09725        7.95522        4.42280
       217         1        2.00000       24.23561        2.90385        8.72719
       218         1        2.00000       24.36902        2.86808        3.53778
       219         1        2.00000       24.56302       14.37073        7.88567
       220         1        2.00000       24.56422       14.32988        2.70277
       221         1        2.00000       24.74217        9.26673        7.02960
       222         1        2.00000       24.75016        9.23567        1.85408
       223         1        2.00000       24.91837        4.21554        6.15470
       224         1        2.00000       24.91598        4.18408        0.97474
       225         1        2.00000       25.15213       15.66822        0.12837
       226         1        2.00000       25.17928       15.70268        5.29278
       227         1        2.00000       25.40945       10.62564        9.60760
       228         1        2.00000       25.42414       10.60409        4.44008
       229         1        2.00000       25.58620        5.56456        8.72206
       230         1        2.00000       25.63187        5.53660        3.55365
       231         1        2.00000       25.82587        0.48897        7.87596
       232         1        2.00000       25.82899        0.45401        2.68698
       233         1        2.00000       26.07320       11.95889        7.02095
       234         1        2.00000       26.07784       11.92022        1.85036
       235         1        2.00000       26.24685        6.87657        6.15126
       236         1        2.00000       26.25723        6.83972        0.97626
       237         1        2.00000       26.44021        1.77188        0.12126
       238         1        2.00000       26.47414        1.80096        5.29390
       239         1        2.00000       26.72132       13.31725        9.60484
       240         1        2.00000       26.72579       13.28355        4.43651
       241         1        2.00000       26.92346        8.22343        8.73972
       242         1        2.00000       26.93600        8.19488        3.57029
       243         1        2.00000       27.11483        3.15476        7.87625
       244         1        2.00000       27.15076        3.12280        2.69156
       245         1        2.00000       27.36903       14.60800        1.83990
       246         1        2.00000       27.37158       14.64642        7.01048
       247         1        2.00000       27.58411        9.54688        6.15651
       248         1        2.00000       27.58754        9.51047        0.98712
       249         1        2.00000       27.77763        4.43662        0.11778
       250         1        2.00000       27.78362        4.46964        5.28920
       251         1        2.00000       28.00509       16.00146        9.59663
       252         1        2.00000       28.01067       15.96614        4.42517
       253         1        2.00000       28.24284       10.90250        8.73992
       254         1        2.00000       28.24962       10.86877        3.57270
       255         1        2.00000       28.44235        5.82136        7.87189
       256         1        2.00000       28.45752        5.78845        2.70132
       257         1        2.00000       28.66366        0.71062        1.83696
       258         1        2.00000       28.66493        0.74579        7.01105
       259         1        2.00000       28.90021       12.22711        6.15260
       260         1        2.00000       28.90149       12.19009        0.98558
       261         1        2.00000       29.10435        7.13927        5.29110
       262         1        2.00000       29.10723        7.10284        0.12260
       263         1        2.00000       29.30881        2.09920        9.59300
       264         1        2.00000       29.31736        2.06221        4.42524
       265         1        2.00000       29.54872       13.58513        8.73367
       266         1        2.00000       29.55024       13.54960        3.56642
       267         1        2.00000       29.76396        8.49308        7.87449
       268         1        2.00000       29.76963        8.45881        2.70705
       269         1        2.00000       29.96962        3.41423        7.01103
       270         1        2.00000       29.97960        3.37989        1.83912
       271         1        2.00000       30.20067       14.90632        6.14675
       272         1        2.00000       30.20083       14.86903        0.98060
       273         1        2.00000       30.42277        9.81359        5.29099
       274         1        2.00000       30.42373        9.77733        0.12387
       275         1        2.00000       30.62923        4.76805        9.59200
       276         1        2.00000       30.63170        4.73131        4.42691
       277         1        2.00000       30.84918       16.26044        8.73104
       278         1        2.00000       30.85029       16.22495        3.56289
       279         1        2.00000       31.07727       11.17026        7.87275
       280         1        2.00000       31.07998       11.13475        2.70631
       281         1        2.00000       31.28812        6.08482        7.01069
       282         1        2.00000       31.29363        6.04953        1.84300
       283         1        2.00000       31.50479        1.00532        6.14676
       284         1        2.00000       31.50511        0.96882        0.97946
       285         1        2.00000       31.73185       12.49140        5.28718
       286         1        2.00000       31.73241       12.45482        0.12097
       287         1        2.00000       31.94701        7.40353        4.42757
       288         1        2.00000       31.94749        7.43983        9.59259
       289         1        2.00000       32.15785        2.35858        8.73016
       290         1        2.00000       32.16033        2.32243        3.56352
       291         1        2.00000       32.38379       13.84742        7.86891
       292         1        2.00000       32.38475       13.81132        2.70282
       293         1        2.00000       32.60318        8.75857        7.01029
       294         1        2.00000       32.60534        8.72286        1.84370
       295         1        2.00000       32.81531        3.67585        6.14774
       296         1        2.00000       32.81842        3.63985        0.98016
       297         1        2.00000       33.03725       15.16680        5.28449
       298         1        2.00000       33.03765       15.12997        0.11867
       299         1        2.00000       33.25960       10.11480        9.59168
       300         1        2.00000       33.25944       10.07841        4.42625
       301         1        2.00000       33.47268        5.03008        8.73015
       302         1        2.00000       33.47380        4.99371        3.56442
       303         1        2.00000       33.69031       16.52114        7.86761
       304         1        2.00000       33.69087       16.48497        2.70132
       305         1        2.00000       33.91346       11.43431        7.00800
       306         1        2.00000       33.91457       11.39822        1.84188
       307         1        2.00000       34.12949        6.34825        6.14750
       308         1        2.00000       34.13133        6.31214        0.98092
       309         1        2.00000       34.34601        1.22933        0.11820
       310         1        2.00000       34.34577        1.26592        5.28446
       311         1        2.00000       34.56812       12.79024        9.58943
       312         1        2.00000       34.56804       12.75390        4.42375
       313         1        2.00000       34.78623        7.70341        8.72962
       314         1        2.00000       34.78623        7.66709        3.56399
       315         1        2.00000       35.00083        2.61997        7.86756
       316         1        2.00000       35.00163        2.58364        2.70147
       317         1        2.00000       35.22158       14.10923        7.00582
       318         1        2.00000       35.22205       14.07289        1.83991
       319         1        2.00000       35.44137        9.02240        6.14631
       320         1        2.00000       35.44224        8.98618        0.98015
       321         1        2.00000       35.65804        3.90165        0.11835
       322         1        2.00000       35.65716        3.93799        5.28475
       323         1        2.00000       35.87623       15.46420        9.58807
       324         1        2.00000       35.87615       15.42792        4.42228
       325         1        2.00000       36.09666       10.37802        8.72814
       326         1        2.00000       36.09674       10.34165        3.56241
       327         1        2.00000       36.31366        5.25628        2.70145
       328         1        2.00000       36.31326        5.29267        7.86731
       329         1        2.00000       36.53089        0.17281        1.83909
       330         1        2.00000       36.53065        0.20918        7.00506
       331         1        2.00000       36.75148       11.66075        0.97849
       332         1        2.00000       36.75116       11.69707        6.14447
       333         1        2.00000       36.96959        6.57488        0.11801
       334         1        2.00000       36.96903        6.61121        5.28411
       335         1        2.00000       37.18619        1.56375        9.58775
       336         1        2.00000       37.18619        1.52740        4.42200
       337         1        2.00000       37.40590       13.05243        8.72652
       338         1        2.00000       37.40590       13.01604        3.56072
       339         1        2.00000       37.62473        7.93005        2.70053
       340         1        2.00000       37.62465        7.96642        7.86634
       341         1        2.00000       37.84173        2.84555        1.83892
       342         1        2.00000       37.84149        2.88193        7.00483
       343         1        2.00000       38.06056       14.33470        0.97720
       344         1        2.00000       38.06048       14.37110        6.14306
       345         1        2.00000       38.27995        9.24896        0.11682
       346         1        2.00000       38.27971        9.28533        5.28277
       347         1        2.00000       38.49742        4.23671        9.58747
       348         1        2.00000       38.49726        4.20028        4.42173
       349         1        2.00000       38.71538       15.72598        8.72560
       350         1        2.00000       38.71554       15.68960        3.55975
       351         1        2.00000       38.93477       10.60428        2.69908
       352         1        2.00000       38.93469       10.64065        7.86490
       353         1        2.00000       39.15280        5.51879        1.83842
       354         1        2.00000       39.15264        5.55517        7.00427
       355         1        2.00000       39.37051        0.43458        0.97661
       356         1        2.00000       39.37059        0.47099        6.14243
       357         1        2.00000       39.58958       11.92307        0.11544
       358         1        2.00000       39.58958       11.95951        5.28129
       359         1        2.00000       39.80802        6.91030        9.58669
       360         1        2.00000       39.80802        6.87386        4.42084
       361         1        2.00000       40.02589        1.82571        8.72519
       362         1        2.00000       40.02605        1.78932        3.55931
       363         1        2.00000       40.24464       13.27822        2.69782
       364         1        2.00000       40.24448       13.31458        7.86368
       365         1        2.00000       40.46307        8.19270        1.83731
       366         1        2.00000       40.46299        8.22906        7.00312
       367         1        2.00000       40.68119        3.10767        0.97622
       368         1        2.00000       40.68127        3.14405        6.14199
       369         1        2.00000       40.89946       14.59669        0.11454
       370         1        2.00000       40.89978       14.63318        5.28026
       371         1        2.00000       41.11805        9.58435        9.58539
       372         1        2.00000       41.11821        9.54796        4.41945
       373         1        2.00000       41.33648        4.49895        8.72467
       374         1        2.00000       41.33672        4.46253        3.55874
       375         1        2.00000       41.55500       15.95156        2.69710
       376         1        2.00000       41.55468       15.98797        7.86299
       377         1        2.00000       41.77319       10.86682        1.83594
       378         1        2.00000       41.77303       10.90314        7.00176
       379         1        2.00000       41.99154        5.78118        0.97550
       380         1        2.00000       41.99154        5.81751        6.14123
       381         1        2.00000       42.20981        0.69652        0.11407
       382         1        2.00000       42.21037        0.73299        5.27964
       383         1        2.00000       42.42817       12.25825        9.58420
       384         1        2.00000       42.42857       12.22198        4.41816
       385         1        2.00000       42.64636        7.17272        8.72366
       386         1        2.00000       42.64668        7.13633        3.55768
       387         1        2.00000       42.86583        2.05131        2.69654
       388         1        2.00000       42.86527        2.08775        7.86250
       389         1        2.00000       43.08386       13.54051        1.83496
       390         1        2.00000       43.08338       13.57684        7.00084
       391         1        2.00000       43.30126        8.45529        0.97422
       392         1        2.00000       43.30126        8.49154        6.13993
       393         1        2.00000       43.52025        3.36971        0.11359
       394         1        2.00000       43.52073        3.40608        5.27905
       395         1        2.00000       43.73828       14.93154        9.58373
       396         1        2.00000       43.73956       14.89538        4.41733
       397         1        2.00000       43.95623        9.84693        8.72216
       398         1        2.00000       43.95687        9.81069        3.55608
       399         1        2.00000       44.17531        4.76107        7.86182
       400         1        2.00000       44.17610        4.72467        2.69575
       401         1        2.00000       44.39406       16.25002        7.00033
       402         1        2.00000       44.39486       16.21355        1.83449
       403         1        2.00000       44.61153       11.16574        6.13853
       404         1        2.00000       44.61193       11.12957        0.97284
       405         1        2.00000       44.82996        6.07965        5.27829
       406         1        2.00000       44.82964        6.04347        0.11279
       407         1        2.00000       45.04872        1.03117        9.58349
       408         1        2.00000       45.05047        0.99491        4.41668
       409         1        2.00000       45.26691       12.52059        8.72119
       410         1        2.00000       45.26827       12.48474        3.55485
       411         1        2.00000       45.48414        7.43512        7.86064
       412         1        2.00000       45.48510        7.39887        2.69448
       413         1        2.00000       45.70457        2.34964        6.99973
       414         1        2.00000       45.70601        2.31319        1.83364
       415         1        2.00000       45.92268       13.83913        6.13812
       416         1        2.00000       45.92380       13.80291        0.97231
       417         1        2.00000       46.13880        8.75418        5.27668
       418         1        2.00000       46.13864        8.71818        0.11120
       419         1        2.00000       46.35843        3.70441        9.58291
       420         1        2.00000       46.36019        3.66783        4.41592
       421         1        2.00000       46.57662       15.19315        8.72168
       422         1        2.00000       46.58070       15.15762        3.55428
       423         1        2.00000       46.79434       10.10980        7.85860
       424         1        2.00000       46.79601       10.07402        2.69215
       425         1        2.00000       47.01405        5.02300        6.99905
       426         1        2.00000       47.01580        4.98672        1.83239
       427         1        2.00000       47.23392       16.51186        6.13789
       428         1        2.00000       47.23559       16.47518        0.97218
       429         1        2.00000       47.45019       11.42877        5.27510
       430         1        2.00000       47.45091       11.39290        0.10979
       431         1        2.00000       47.66623        6.37858        9.58242
       432         1        2.00000       47.66735        6.34166        4.41552
       433         1        2.00000       47.88586        1.29230        8.72180
       434         1        2.00000       47.89137        1.25651        3.55307
       435         1        2.00000       48.10621       12.78258        7.85831
       436         1        2.00000       48.10980       12.74812        2.69120
       437         1        2.00000       48.32097        7.69776        6.99770
       438         1        2.00000       48.32305        7.66185        1.83071
       439         1        2.00000       48.54419        2.61133        6.13683
       440         1        2.00000       48.54755        2.57473        0.96975
       441         1        2.00000       48.76278       14.10138        5.27608
       442         1        2.00000       48.76558       14.06509        0.11050
       443         1        2.00000       48.97387        9.05479        9.58029
       444         1        2.00000       48.97443        9.01742        4.41315
       445         1        2.00000       49.19462        3.96565        8.72168
       446         1        2.00000       49.19901        3.92947        3.55165
       447         1        2.00000       49.41281       15.45298        7.86186
       448         1        2.00000       49.42495       15.41956        2.69100
       449         1        2.00000       49.63252       10.37358        6.99383
       450         1        2.00000       49.63691       10.33899        1.82634
       451         1        2.00000       49.85279        5.28499        6.13637
       452         1        2.00000       49.85774        5.24830        0.96770
       453         1        2.00000       50.07458        0.20042        5.27536
       454         1        2.00000       50.07817        0.16215        0.11013
       455         1        2.00000       50.28934       11.69284        4.41159
       456         1        2.00000       50.29117       11.73002        9.57964
       457         1        2.00000       50.49899        6.64129        8.72315
       458         1        2.00000       50.50106        6.60383        3.55278
       459         1        2.00000       50.71726        1.55177        7.86318
       460         1        2.00000       50.73267        1.51819        2.68566
       461         1        2.00000       50.94711       13.04313        6.99572
       462         1        2.00000       50.95685       13.01240        1.82667
       463         1        2.00000       51.15548        7.96185        6.13373
       464         1        2.00000       51.16091        7.92582        0.96502
       465         1        2.00000       51.38413        2.87430        5.27098
       466         1        2.00000       51.39595        2.83468        0.10416
       467         1        2.00000       51.60568       14.36267        4.41765
       468         1        2.00000       51.61342       14.39750        9.58596
       469         1        2.00000       51.80239        9.32104        8.71983
       470         1        2.00000       51.80375        9.28205        3.54863
       471         1        2.00000       52.02274        4.22645        7.86570
       472         1        2.00000       52.03520        4.18936        2.68453
       473         1        2.00000       52.23806       15.70920        7.00782
       474         1        2.00000       52.27487       15.68079        1.82406
       475         1        2.00000       52.47382       10.64068        6.12501
       476         1        2.00000       52.48579       10.60831        0.95651
       477         1        2.00000       52.69201        5.54989        5.27185
       478         1        2.00000       52.71053        5.50972        0.10149
       479         1        2.00000       52.91611        0.46559        4.40272
       480         1        2.00000       52.92921        0.49106        9.58405
       481         1        2.00000       53.12959       11.95847        3.54904
       482         1        2.00000       53.13438       11.99583        8.72157
       483         1        2.00000       53.31769        6.90628        7.87194
       484         1        2.00000       53.32567        6.86440        2.68996
       485         1        2.00000       53.52231        1.81189        7.00904
       486         1        2.00000       53.57644        1.77591        1.81119
       487         1        2.00000       53.79759       13.29791        6.14263
       488         1        2.00000       53.82784       13.27683        0.97098
       489         1        2.00000       53.98863        8.23188        5.26174
       490         1        2.00000       54.00412        8.19645        0.09569
       491         1        2.00000       54.23166        3.14631        4.40085
       492         1        2.00000       54.27046        3.16803        9.56695
       493         1        2.00000       54.44937       14.62380        3.55224
       494         1        2.00000       54.47132       14.65053        8.74516
       495         1        2.00000       54.60681        9.58694        7.86137
       496         1        2.00000       54.61431        9.53523        2.68343
       497         1        2.00000       54.81885        4.49169        7.02925
       498         1        2.00000       54.86556        4.43941        1.82095
       499         1        2.00000       55.01094       15.95873        6.15681
       500         1        2.00000       55.14642       15.92892        0.96747
       501         1        2.00000       55.32310       10.91001        5.23093
       502         1        2.00000       55.35631       10.90088        0.06889
       503         1        2.00000       55.54113        5.84488        4.39566
       504         1        2.00000       55.59558        5.87577        9.56488
       505         1        2.00000       55.78910        0.77412        3.51355
       506         1        2.00000       55.79773        0.75910        8.72093
       507         1        2.00000       55.99572       12.20856        2.72366
       508         1        2.00000       56.01113       12.26062        7.91120
       509         1        2.00000       56.10414        7.17041        7.03438
       510         1        2.00000       56.14150        7.09841        1.84755
       511         1        2.00000       56.23731        2.05341        6.17484
       512         1        2.00000       56.42708        1.97367        0.90018
       513         1        2.00000       56.64295       13.53195        5.25990
       514         1        2.00000       56.76670       13.57212        0.12926
       515         1        2.00000       56.85221        8.57760        4.38315
       516         1        2.00000       56.86458        8.63323        9.55673
       517         1        2.00000       57.15311        3.47846        3.53149
       518         1        2.00000       57.24356        3.51094        8.78005
       519         1        2.00000       57.31885       15.01785        7.94530
       520         1        2.00000       57.33003        9.85006        7.02897
       521         1        2.00000       57.34112       14.93075        2.80043
       522         1        2.00000       57.33633        9.79515        1.85116
       523         1        2.00000       57.51517        4.75574        6.18848
       524         1        2.00000       57.63748       16.22443        5.31575
       525         1        2.00000       57.65744        4.58213        0.97405
       526         1        2.00000       58.10468       16.11949        0.17659
       527         1        2.00000       58.49356        6.28343        3.70776
       528         1        2.00000       58.50314       11.39141        4.74331
       529         1        2.00000       58.55240       11.48327        9.88146
       530         1        2.00000       58.57771        6.42395        8.88267
       531         1        2.00000       58.77059        1.23002        8.31669
       532         1        2.00000       58.82712       12.71471        2.03973
       533         1        2.00000       58.83670        7.69103        6.18827
       534         1        2.00000       58.85107        7.64940        1.04598
       535         1        2.00000       58.85354       12.85848        7.13155
       536         1        2.00000       58.85945        1.05255        2.72667
       537         1        2.00000       58.91382        2.44800        5.29927
       538         1        2.00000       60.08829       15.72569        5.07358
       539         1        2.00000       60.24621       15.16101        7.87112
       540         1        2.00000       60.26321       15.03273        2.33052
       541         1        2.00000       60.30832        4.88204        0.42293
       542         1        2.00000       60.36317        3.62917        8.36401
       543         1        2.00000       60.38153        4.98745        5.53215
       544         1        2.00000       60.43191        9.90208        6.49508
       545         1        2.00000       60.43949        9.86907        1.31326
       546         1        2.00000       60.54336        3.41622        3.03388
       547         1        2.00000       60.93655        8.44537        3.82732
       548         1        2.00000       60.95763        8.50004        9.00458
       549         1        2.00000       61.05854       13.53182        9.95970
       550         1        2.00000       61.18325       13.23972        4.75069
       551         1        2.00000       61.21574        1.74776        0.37239
       552         1        2.00000       61.61213        1.87623        5.61749
       553         1        2.00000       61.67169        7.14883        1.28661
       554         1        2.00000       61.67520        7.20457        6.46409
       555         1        2.00000       61.73436       12.27239        7.39158
       556         1        2.00000       61.73947       12.21492        2.17531
       557         1        2.00000       61.90840        0.70728        3.04383
       558         1        2.00000       61.93866        0.73226        8.18667
       559         1        2.00000       62.26176        5.81213        8.90882
       560         1        2.00000       62.29449        5.75287        3.70950
       561         1        2.00000       62.52905       10.87030        9.76293
       562         1        2.00000       62.57424       10.76671        4.59223
       563         1        2.00000       62.68194       15.81125        0.36257
       564         1        2.00000       62.76393       15.82156        5.61485
       565         1        2.00000       62.90875        4.32957        1.23257
       566         1        2.00000       62.95298        4.38389        6.43410
       567         1        2.00000       63.16072        9.48889        2.08014
       568         1        2.00000       63.17125        9.53389        7.25942
       569         1        2.00000       63.23959       14.55911        2.98735
       570         1        2.00000       63.29205       14.56557        8.13077
       571         1        2.00000       63.42992        3.07700        8.98160
       572         1        2.00000       63.53108        3.06651        3.80805
       573         1        2.00000       63.81817        8.19902        9.82175
       574         1        2.00000       63.82048        8.13855        4.65215
       575         1        2.00000       63.98175       13.20371        0.37607
       576         1        2.00000       64.01544       13.20307        5.53976
       577         1        2.00000       64.15380        1.68111        1.23537
       578         1        2.00000       64.28721        1.71688        6.42478
       579         1        2.00000       64.48121        6.78757        2.07689
       580         1        2.00000       64.48241        6.82841        7.25979
       581         1        2.00000       64.66036       11.89156        2.93296
       582         1        2.00000       64.66835       11.92263        8.10847
       583         1        2.00000       64.83656        0.36942        3.80786
       584         1        2.00000       64.83417        0.40088        8.98782
       585         1        2.00000       65.07032        5.49007        9.83418
       586         1        2.00000       65.09747        5.45562        4.66979
       587         1        2.00000       65.32764       10.53265        0.35496
       588         1        2.00000       65.34233       10.55420        5.52248
       589         1        2.00000       65.50439       15.59373        1.24049
       590         1        2.00000       65.55006       15.62170        6.40891
       591         1        2.00000       65.74406        4.09599        2.08660
       592         1        2.00000       65.74718        4.13095        7.27558
       593         1        2.00000       65.99140        9.19940        2.94160
       594         1        2.00000       65.99603        9.23807        8.11219
       595         1        2.00000       66.16504       14.28173        3.81130
       596         1        2.00000       66.17542       14.31857        8.98630
       597         1        2.00000       66.35840        2.81308        9.84129
       598         1        2.00000       66.39233        2.78400        4.66866
       599         1        2.00000       66.63951        7.84105        0.35772
       600         1        2.00000       66.64398        7.87475        5.52605
       601         1        2.00000       66.84165       12.93486        1.22284
       602         1        2.00000       66.85419       12.96341        6.39226
       603         1        2.00000       67.03302        1.43020        2.08631
       604         1        2.00000       67.06895        1.46218        7.27100
       605         1        2.00000       67.28722        6.55031        8.12267
       606         1        2.00000       67.28977        6.51187        2.95208
       607         1        2.00000       67.50230       11.61141        3.80604
       608         1        2.00000       67.50573       11.64782        8.97544
       609         1        2.00000       67.69582        0.14834        9.84477
       610         1        2.00000       67.70181        0.11533        4.67337
       611         1        2.00000       67.92328        5.15685        0.36593
       612         1        2.00000       67.92886        5.19217        5.53738
       613         1        2.00000       68.16103       10.25581        1.22265
       614         1        2.00000       68.16781       10.28954        6.38986
       615         1        2.00000       68.36054       15.33694        2.09068
       616         1        2.00000       68.37571       15.36984        7.26124
       617         1        2.00000       68.58185        3.87435        8.12559
       618         1        2.00000       68.58312        3.83919        2.95150
       619         1        2.00000       68.81840        8.93120        3.80997
       620         1        2.00000       68.81968        8.96820        8.97698
       621         1        2.00000       69.02254       14.01904        4.67146
       622         1        2.00000       69.02542       14.05547        9.83997
       623         1        2.00000       69.22700        2.48577        0.36956
       624         1        2.00000       69.23555        2.52277        5.53732
       625         1        2.00000       69.46691        7.57318        1.22889
       626         1        2.00000       69.46843        7.60871        6.39614
       627         1        2.00000       69.68215       12.66523        2.08808
       628         1        2.00000       69.68782       12.69950        7.25550
       629         1        2.00000       69.88781        1.17075        2.95152
       630         1        2.00000       69.89779        1.20509        8.12343
       631         1        2.00000       70.11902        6.28928        8.98196
       632         1        2.00000       70.11886        6.25199        3.81581
       633         1        2.00000       70.34096       11.34471        4.67157
       634         1        2.00000       70.34192       11.38098        9.83869
       635         1        2.00000       70.54742       16.39026        0.37056
       636         1        2.00000       70.54989       16.42700        5.53565
       637         1        2.00000       70.76737        4.89787        1.23151
       638         1        2.00000       70.76849        4.93335        6.39966
       639         1        2.00000       70.99546        9.98807        2.08980
       640         1        2.00000       70.99809       10.02358        7.25625
       641         1        2.00000       71.20631       15.07351        2.95186
       642         1        2.00000       71.21182       15.10879        8.11956
       643         1        2.00000       71.42330        3.61615        8.98310
       644         1        2.00000       71.42298        3.57968        3.81579
       645         1        2.00000       71.65004        8.66690        4.67537
       646         1        2.00000       71.65060        8.70351        9.84158
       647         1        2.00000       71.86520       13.75480        5.53498
       648         1        2.00000       71.86568       13.71848        0.36997
       649         1        2.00000       72.07605        2.22642        1.23239
       650         1        2.00000       72.07852        2.26254        6.39902
       651         1        2.00000       72.30198        7.31090        2.09365
       652         1        2.00000       72.30294        7.34701        7.25973
       653         1        2.00000       72.52137       12.39975        2.95227
       654         1        2.00000       72.52353       12.43544        8.11885
       655         1        2.00000       72.73350        0.90914        3.81480
       656         1        2.00000       72.73661        0.94514        8.98238
       657         1        2.00000       72.95584        6.02836        9.84388
       658         1        2.00000       72.95544        5.99152        4.67805
       659         1        2.00000       73.17763       11.07992        5.53630
       660         1        2.00000       73.17779       11.04352        0.37088
       661         1        2.00000       73.39087       16.12824        1.23239
       662         1        2.00000       73.39199       16.16461        6.39812
       663         1        2.00000       73.60850        4.63719        2.09495
       664         1        2.00000       73.60906        4.67336        7.26123
       665         1        2.00000       73.83165        9.72402        2.95455
       666         1        2.00000       73.83276        9.76012        8.12066
       667         1        2.00000       74.04768       14.81009        3.81505
       668         1        2.00000       74.04952       14.84618        8.98163
       669         1        2.00000       74.26420        3.35566        9.84435
       670         1        2.00000       74.26396        3.31909        4.67808
       671         1        2.00000       74.48623        8.40442        5.53880
       672         1        2.00000       74.48631        8.36809        0.37312
       673         1        2.00000       74.70442       13.45492        1.23292
       674         1        2.00000       74.70442       13.49124        6.39856
       675         1        2.00000       74.91902        1.96504        2.09498
       676         1        2.00000       74.91982        2.00136        7.26106
       677         1        2.00000       75.13977        7.04910        2.95673
       678         1        2.00000       75.14025        7.08543        8.12264
       679         1        2.00000       75.35956       12.13594        3.81623
       680         1        2.00000       75.36043       12.17215        8.98239
       681         1        2.00000       75.57623        0.68336        9.84420
       682         1        2.00000       75.57535        0.64702        4.67778
       683         1        2.00000       75.79442        5.69412        0.37446
       684         1        2.00000       75.79434        5.73042        5.54026
       685         1        2.00000       76.01485       10.78031        1.23440
       686         1        2.00000       76.01493       10.81669        6.40013
       687         1        2.00000       76.23145       15.86567        2.09523
       688         1        2.00000       76.23185       15.90204        7.26108
       689         1        2.00000       76.44884        4.37582        2.95747
       690         1        2.00000       76.44908        4.41219        8.12344
       691         1        2.00000       76.66935        9.46125        3.81807
       692         1        2.00000       76.66967        9.49757        8.98405
       693         1        2.00000       76.88723       14.54713        4.67842
       694         1        2.00000       76.88778       14.58347        9.84453
       695         1        2.00000       77.10438        3.02126        0.37478
       696         1        2.00000       77.10438        3.05761        5.54053
       697         1        2.00000       77.32409        8.10591        1.23602
       698         1        2.00000       77.32409        8.14230        6.40181
       699         1        2.00000       77.54284       13.19192        2.09619
       700         1        2.00000       77.54292       13.22829        7.26200
       701         1        2.00000       77.75968        1.70308        2.95768
       702         1        2.00000       77.75992        1.73946        8.12361
       703         1        2.00000       77.97867        6.78724        3.81946
       704         1        2.00000       77.97875        6.82364        8.98533
       705         1        2.00000       78.19790       11.87301        4.67976
       706         1        2.00000       78.19806       11.90938        9.84571
       707         1        2.00000       78.41561        0.34831        0.37505
       708         1        2.00000       78.41545        0.38473        5.54079
       709         1        2.00000       78.63357        5.43238        1.23693
       710         1        2.00000       78.63373        5.46874        6.40277
       711         1        2.00000       78.85288       10.51769        2.09762
       712         1        2.00000       78.85296       10.55406        7.26346
       713         1        2.00000       79.07083       15.60317        2.95826
       714         1        2.00000       79.07099       15.63955        8.12410
       715         1        2.00000       79.28878        4.11401        3.82009
       716         1        2.00000       79.28870        4.15045        8.98590
       717         1        2.00000       79.50777        9.19883        4.68123
       718         1        2.00000       79.50777        9.23527        9.84710
       719         1        2.00000       79.72621       14.24806        0.37584
       720         1        2.00000       79.72621       14.28448        5.54168
       721         2       -2.00000        0.10978       11.06404        3.82036
       722         2       -2.00000        0.10985       11.10041        8.98621
       723         2       -2.00000        0.32813       16.14942        4.68105
       724         2       -2.00000        0.32813       16.18581        9.84690
       725         2       -2.00000        0.54592        4.62401        0.37684
       726         2       -2.00000        0.54616        4.66038        5.54280
       727         2       -2.00000        0.76459        9.70888        1.23805
       728         2       -2.00000        0.76475        9.74522        6.40394
       729         2       -2.00000        0.98326       14.79440        2.09861
       730         2       -2.00000        0.98334       14.83076        7.26442
       731         2       -2.00000        1.20146        3.30560        2.96013
       732         2       -2.00000        1.20146        3.34200        8.12591
       733         2       -2.00000        1.41981        8.39014        3.82160
       734         2       -2.00000        1.41981        8.42658        8.98741
       735         2       -2.00000        1.63832       13.47566        4.68216
       736         2       -2.00000        1.63824       13.51202        9.84796
       737         2       -2.00000        1.85660        1.95079        0.37729
       738         2       -2.00000        1.85699        1.98719        5.54330
       739         2       -2.00000        2.07455        7.03523        1.23894
       740         2       -2.00000        2.07511        7.07153        6.40494
       741         2       -2.00000        2.29314       12.12050        2.09990
       742         2       -2.00000        2.29330       12.15678        7.26576
       743         2       -2.00000        2.51213        0.63235        2.96073
       744         2       -2.00000        2.51213        0.66871        8.12648
       745         2       -2.00000        2.73040        5.71662        3.82240
       746         2       -2.00000        2.73008        5.75314        8.98808
       747         2       -2.00000        2.94844       10.80162        4.68360
       748         2       -2.00000        2.94820       10.83801        9.84935
       749         2       -2.00000        3.16687       15.85067        0.37799
       750         2       -2.00000        3.16735       15.88717        5.54404
       751         2       -2.00000        3.38498        4.36187        1.23943
       752         2       -2.00000        3.38586        4.39821        6.40552
       753         2       -2.00000        3.60302        9.44663        2.10112
       754         2       -2.00000        3.60357        9.48277        7.26706
       755         2       -2.00000        3.82177       14.53217        2.96163
       756         2       -2.00000        3.82193       14.56841        8.12740
       757         2       -2.00000        4.04124        3.04336        3.82306
       758         2       -2.00000        4.04084        3.07983        8.98860
       759         2       -2.00000        4.25871        8.16429        9.85037
       760         2       -2.00000        4.25903        8.12776        4.68463
       761         2       -2.00000        4.47635       13.17682        0.37924
       762         2       -2.00000        4.47690       13.21337        5.54530
       763         2       -2.00000        4.69550        1.68856        1.23997
       764         2       -2.00000        4.69685        1.72500        6.40617
       765         2       -2.00000        4.91305        6.77311        2.10154
       766         2       -2.00000        4.91457        6.80918        7.26775
       767         2       -2.00000        5.13116       11.85823        2.96317
       768         2       -2.00000        5.13156       11.89425        8.12899
       769         2       -2.00000        5.35167        0.37026        3.82380
       770         2       -2.00000        5.35135        0.40647        8.98935
       771         2       -2.00000        5.56915        5.49103        9.85063
       772         2       -2.00000        5.57050        5.45422        4.68529
       773         2       -2.00000        5.78670       10.50265        0.38091
       774         2       -2.00000        5.78734       10.53909        5.54702
       775         2       -2.00000        6.00537       15.58848        1.24071
       776         2       -2.00000        6.00681       15.62510        6.40693
       777         2       -2.00000        6.22333        4.09973        2.10181
       778         2       -2.00000        6.22580        4.13597        7.26811
       779         2       -2.00000        6.44120        9.18448        2.96420
       780         2       -2.00000        6.44248        9.22005        8.13022
       781         2       -2.00000        6.65987       14.27035        3.82454
       782         2       -2.00000        6.65987       14.30612        8.99026
       783         2       -2.00000        6.88014        2.81757        9.85146
       784         2       -2.00000        6.88198        2.78096        4.68639
       785         2       -2.00000        7.09825        7.82918        0.38168
       786         2       -2.00000        7.09905        7.86504        5.54769
       787         2       -2.00000        7.31381       12.91450        1.24222
       788         2       -2.00000        7.31517       12.95120        6.40843
       789         2       -2.00000        7.53392        1.42632        2.10248
       790         2       -2.00000        7.53727        1.46270        7.26918
       791         2       -2.00000        7.75076        6.51136        2.96331
       792         2       -2.00000        7.75459        6.54672        8.13008
       793         2       -2.00000        7.96839       11.59613        3.82676
       794         2       -2.00000        7.96895       11.63142        8.99260
       795         2       -2.00000        8.19049        0.14420        9.85261
       796         2       -2.00000        8.19225        0.10835        4.68737
       797         2       -2.00000        8.40765        5.15656        0.38114
       798         2       -2.00000        8.41268        5.19125        5.54823
       799         2       -2.00000        8.62560       10.23994        1.24475
       800         2       -2.00000        8.62704       10.27616        6.41101
       801         2       -2.00000        8.84388       15.32655        2.10271
       802         2       -2.00000        8.84691       15.36332        7.26982
       803         2       -2.00000        9.05991        3.83758        2.96332
       804         2       -2.00000        9.06566        3.87353        8.13060
       805         2       -2.00000        9.27842        8.92262        3.82698
       806         2       -2.00000        9.28114        8.95678        8.99329
       807         2       -2.00000        9.49606       14.04429        9.85250
       808         2       -2.00000        9.49662       14.00942        4.68696
       809         2       -2.00000        9.71896        2.48239        0.38327
       810         2       -2.00000        9.72567        2.51738        5.55191
       811         2       -2.00000        9.94059        7.56782        1.24461
       812         2       -2.00000        9.94171        7.60165        6.41008
       813         2       -2.00000       10.14984       12.65207        2.10517
       814         2       -2.00000       10.15239       12.68939        7.27207
       815         2       -2.00000       10.37099        1.16345        2.96428
       816         2       -2.00000       10.37873        1.20002        8.13336
       817         2       -2.00000       10.58551        6.25031        3.82177
       818         2       -2.00000       10.59461        6.28480        8.99075
       819         2       -2.00000       10.80298       11.33426        4.69152
       820         2       -2.00000       10.80346       11.36770        9.85716
       821         2       -2.00000       11.03123       16.38258        0.38380
       822         2       -2.00000       11.03618       16.41937        5.55364
       823         2       -2.00000       11.24432        4.89660        1.24230
       824         2       -2.00000       11.26012        4.92568        6.41403
       825         2       -2.00000       11.46746        9.97650        2.11060
       826         2       -2.00000       11.47001       10.01196        7.27670
       827         2       -2.00000       11.68366       15.06548        2.96210
       828         2       -2.00000       11.69132       15.10500        8.13114
       829         2       -2.00000       11.88915        3.57358        3.82344
       830         2       -2.00000       11.90305        3.61189        8.99179
       831         2       -2.00000       12.11278        8.66248        4.68660
       832         2       -2.00000       12.11916        8.69463        9.85368
       833         2       -2.00000       12.32482       13.70915        0.38059
       834         2       -2.00000       12.32650       13.75173        5.54931
       835         2       -2.00000       12.55691        2.21644        1.24844
       836         2       -2.00000       12.57814        2.24563        6.42855
       837         2       -2.00000       12.79210        7.33755        7.26948
       838         2       -2.00000       12.79378        7.30862        2.10599
       839         2       -2.00000       12.98291       12.39064        2.97131
       840         2       -2.00000       12.98682       12.43003        8.13827
       841         2       -2.00000       13.20206        0.89571        3.82743
       842         2       -2.00000       13.22841        0.93999        8.99285
       843         2       -2.00000       13.40732        5.99136        4.67634
       844         2       -2.00000       13.43191        6.02789        9.84383
       845         2       -2.00000       13.62855       11.06900        5.56281
       846         2       -2.00000       13.62951       11.02576        0.39578
       847         2       -2.00000       13.87692       16.11604        1.24060
       848         2       -2.00000       13.90071       16.16182        6.42270
       849         2       -2.00000       14.06996        4.63411        2.10313
       850         2       -2.00000       14.12617        4.64541        7.28563
       851         2       -2.00000       14.32680        9.71312        2.98077
       852         2       -2.00000       14.33191        9.75081        8.14169
       853         2       -2.00000       14.52958       14.81030        3.82316
       854         2       -2.00000       14.54787       14.85340        8.98512
       855         2       -2.00000       14.68662        3.30154        4.70360
       856         2       -2.00000       14.72702        3.35222        9.84327
       857         2       -2.00000       14.94130        8.41592        5.51780
       858         2       -2.00000       14.95160        8.36987        0.36101
       859         2       -2.00000       15.12141       13.45715        1.23450
       860         2       -2.00000       15.12420       13.50525        6.40170
       861         2       -2.00000       15.38176        1.91968        2.14080
       862         2       -2.00000       15.49401        1.95706        7.31330
       863         2       -2.00000       15.65831        7.05956        8.10795
       864         2       -2.00000       15.67947        7.02172        2.98030
       865         2       -2.00000       15.80720       12.09614        3.86425
       866         2       -2.00000       15.81567       12.13766        9.02942
       867         2       -2.00000       16.04911        0.63051        4.66382
       868         2       -2.00000       16.09741        0.65929        9.81024
       869         2       -2.00000       16.19992        5.75229        5.52731
       870         2       -2.00000       16.25038        5.71172        0.33695
       871         2       -2.00000       16.44055       10.80653        1.28466
       872         2       -2.00000       16.44621       10.85357        6.44479
       873         2       -2.00000       16.73850       15.87399        2.12305
       874         2       -2.00000       16.81554        4.31179        3.03543
       875         2       -2.00000       16.83366       15.89329        7.27534
       876         2       -2.00000       17.05145        4.29593        8.13988
       877         2       -2.00000       17.31420        9.44272        8.86692
       878         2       -2.00000       17.31635        9.36221        3.69779
       879         2       -2.00000       17.42182       14.50428        4.60632
       880         2       -2.00000       17.43658        2.92226        0.38584
       881         2       -2.00000       17.45503       14.51891        9.77187
       882         2       -2.00000       17.48265        2.96980        5.40810
       883         2       -2.00000       17.69286        8.32352        6.30430
       884         2       -2.00000       17.71753        8.23225        1.19042
       885         2       -2.00000       17.77805       13.21861        2.09251
       886         2       -2.00000       17.79106       13.26335        7.24510
       887         2       -2.00000       18.53825        6.70096        8.73588
       888         2       -2.00000       18.56475        1.58478        2.88734
       889         2       -2.00000       18.68171       11.64310        4.45752
       890         2       -2.00000       18.69752       11.68119        9.64265
       891         2       -2.00000       18.70415        1.41829        7.83902
       892         2       -2.00000       18.73233        6.44708        3.69901
       893         2       -2.00000       18.85384        5.18542        1.21868
       894         2       -2.00000       18.87388        0.24415        5.22732
       895         2       -2.00000       18.88522        5.23657        6.23339
       896         2       -2.00000       18.92266        0.02967        0.34556
       897         2       -2.00000       20.30942       14.38907        5.08558
       898         2       -2.00000       20.32882        9.37231        4.12383
       899         2       -2.00000       20.31006       13.06160        2.63919
       900         2       -2.00000       20.34159        9.39419        9.27041
       901         2       -2.00000       20.33496       13.05924        7.83115
       902         2       -2.00000       20.35852        2.80100        5.77323
       903         2       -2.00000       20.36626       14.42293       10.22189
       904         2       -2.00000       20.37512        7.94851        1.69566
       905         2       -2.00000       20.39165        7.97431        6.87014
       906         2       -2.00000       20.54182        2.74753        1.02316
       907         2       -2.00000       20.60106        4.22080        8.33979
       908         2       -2.00000       21.02587        4.44406        3.49669
       909         2       -2.00000       21.19496       16.00928        2.69944
       910         2       -2.00000       21.21093       16.02784        7.83984
       911         2       -2.00000       21.58664       10.82568        1.84270
       912         2       -2.00000       21.58792       10.85374        6.99833
       913         2       -2.00000       21.70711        5.73684        6.00908
       914         2       -2.00000       21.84547        0.50458        0.08066
       915         2       -2.00000       21.85385        5.73879        0.91120
       916         2       -2.00000       21.86543        0.62187        5.24327
       917         2       -2.00000       22.11755       12.12055        4.48613
       918         2       -2.00000       22.13328       12.12679        9.65786
       919         2       -2.00000       22.26237        7.11104        8.73903
       920         2       -2.00000       22.35163        7.18474        3.66035
       921         2       -2.00000       22.38093        2.05245        7.87169
       922         2       -2.00000       22.64064        2.04736        2.78411
       923         2       -2.00000       22.86610       13.54915        1.82158
       924         2       -2.00000       22.87209       13.59584        6.98482
       925         2       -2.00000       23.02721        8.53302        6.10435
       926         2       -2.00000       23.03870        8.46896        0.92704
       927         2       -2.00000       23.15191        3.35523        0.04838
       928         2       -2.00000       23.24628        3.38109        5.29181
       929         2       -2.00000       23.34264       14.87297        4.43467
       930         2       -2.00000       23.37434       14.88658        9.58887
       931         2       -2.00000       23.60610        9.81148        8.75980
       932         2       -2.00000       23.63085        9.81277        3.60579
       933         2       -2.00000       23.76785        4.73842        7.87671
       934         2       -2.00000       23.89918        4.71894        2.71522
       935         2       -2.00000       24.07195       16.25304        7.02467
       936         2       -2.00000       24.07354       16.18932        1.85055
       937         2       -2.00000       24.36511       11.11252        1.00198
       938         2       -2.00000       24.36710       11.16644        6.17003
       939         2       -2.00000       24.54609        6.07331        5.27905
       940         2       -2.00000       24.56023        6.03603        0.09410
       941         2       -2.00000       24.69124        1.02110        9.58414
       942         2       -2.00000       24.74409        0.96800        4.43849
       943         2       -2.00000       24.96244       12.48238        3.58667
       944         2       -2.00000       24.96508       12.50481        8.74984
       945         2       -2.00000       25.15062        7.42037        7.86937
       946         2       -2.00000       25.17920        7.39938        2.70589
       947         2       -2.00000       25.34470        2.33500        7.02629
       948         2       -2.00000       25.38989        2.30977        1.83069
       949         2       -2.00000       25.63466       13.85038        6.14656
       950         2       -2.00000       25.63682       13.79832        0.98196
       951         2       -2.00000       25.85461        8.75122        5.28988
       952         2       -2.00000       25.85557        8.71030        0.12030
       953         2       -2.00000       26.02211        3.69865        9.58129
       954         2       -2.00000       26.06506        3.65371        4.42202
       955         2       -2.00000       26.25435       15.14865        3.57016
       956         2       -2.00000       26.25499       15.18829        8.73877
       957         2       -2.00000       26.48915       10.09191        7.88667
       958         2       -2.00000       26.49793       10.06365        2.72056
       959         2       -2.00000       26.68052        5.00822        7.01618
       960         2       -2.00000       26.71533        4.97959        1.84296
       961         2       -2.00000       26.91117       16.46987        0.98108
       962         2       -2.00000       26.91835       16.51001        6.15517
       963         2       -2.00000       27.16425       11.42416        5.29306
       964         2       -2.00000       27.16441       11.38333        0.12726
       965         2       -2.00000       27.36879        6.36965        9.58528
       966         2       -2.00000       27.37007        6.33431        4.42467
       967         2       -2.00000       27.55824        1.28720        8.73178
       968         2       -2.00000       27.57141        1.25020        3.55989
       969         2       -2.00000       27.80062       12.77715        7.87565
       970         2       -2.00000       27.80318       12.74053        2.71039
       971         2       -2.00000       28.01259        7.68489        7.01487
       972         2       -2.00000       28.02353        7.65287        1.84754
       973         2       -2.00000       28.21865        2.60269        6.15407
       974         2       -2.00000       28.22735        2.57038        0.97882
       975         2       -2.00000       28.45896       14.09917        5.28781
       976         2       -2.00000       28.45959       14.05986        0.12266
       977         2       -2.00000       28.68298        9.04244        9.59547
       978         2       -2.00000       28.68346        9.00763        4.43047
       979         2       -2.00000       28.87874        3.95799        8.73055
       980         2       -2.00000       28.89319        3.92169        3.56339
       981         2       -2.00000       29.10220       15.41502        2.70298
       982         2       -2.00000       29.10268       15.45149        7.87151
       983         2       -2.00000       29.33045       10.36211        7.01496
       984         2       -2.00000       29.33484       10.32707        1.84863
       985         2       -2.00000       29.53802        5.27522        6.15129
       986         2       -2.00000       29.54784        5.24133        0.98198
       987         2       -2.00000       29.75654        0.15926        0.12045
       988         2       -2.00000       29.75733        0.19732        5.28629
       989         2       -2.00000       29.98966       11.71932        9.59396
       990         2       -2.00000       29.99022       11.68375        4.42850
       991         2       -2.00000       30.20306        6.63109        8.73120
       992         2       -2.00000       30.20538        6.59564        3.56622
       993         2       -2.00000       30.40984        1.54909        7.86999
       994         2       -2.00000       30.41359        1.51340        2.70155
       995         2       -2.00000       30.63857       13.03894        7.01007
       996         2       -2.00000       30.64024       13.00255        1.84430
       997         2       -2.00000       30.85668        7.94984        6.15124
       998         2       -2.00000       30.86091        7.91446        0.98436
       999         2       -2.00000       31.06769        2.86669        5.28788
      1000         2       -2.00000       31.06992        2.83092        0.11996
      1001         2       -2.00000       31.29275       14.35889        4.42463
      1002         2       -2.00000       31.29331       14.39430        9.59101
      1003         2       -2.00000       31.51573        9.30617        8.73228
      1004         2       -2.00000       31.51661        9.27033        3.56675
      1005         2       -2.00000       31.72482        4.22097        7.86989
      1006         2       -2.00000       31.72985        4.18505        2.70309
      1007         2       -2.00000       31.94389       15.71286        7.00723
      1008         2       -2.00000       31.94469       15.67627        1.84109
      1009         2       -2.00000       32.16839       10.62557        6.14926
      1010         2       -2.00000       32.17015       10.58965        0.98294
      1011         2       -2.00000       32.38283        5.53926        5.28792
      1012         2       -2.00000       32.38563        5.50333        0.12087
      1013         2       -2.00000       32.59903        0.49346        9.59000
      1014         2       -2.00000       32.59911        0.45774        4.42399
      1015         2       -2.00000       32.82385       11.98160        8.73020
      1016         2       -2.00000       32.82433       11.94553        3.56451
      1017         2       -2.00000       33.04092        6.89448        7.86981
      1018         2       -2.00000       33.04236        6.85848        2.70403
      1019         2       -2.00000       33.25385        1.81133        7.00729
      1020         2       -2.00000       33.25537        1.77504        1.84078
      1021         2       -2.00000       33.47635       13.30080        6.14620
      1022         2       -2.00000       33.47723       13.26435        0.98035
      1023         2       -2.00000       33.69614        8.21354        5.28709
      1024         2       -2.00000       33.69750        8.17740        0.12071
      1025         2       -2.00000       33.91122        3.16576        9.58999
      1026         2       -2.00000       33.91066        3.12933        4.42470
      1027         2       -2.00000       34.13085       14.65581        8.72810
      1028         2       -2.00000       34.13093       14.61966        3.56229
      1029         2       -2.00000       34.35200        9.56920        7.86881
      1030         2       -2.00000       34.35256        9.53303        2.70297
      1031         2       -2.00000       34.56684        4.48384        7.00746
      1032         2       -2.00000       34.56851        4.44759        1.84120
      1033         2       -2.00000       34.78455       15.97422        6.14484
      1034         2       -2.00000       34.78503       15.93769        0.97889
      1035         2       -2.00000       35.00618       10.88835        5.28519
      1036         2       -2.00000       35.00682       10.85206        0.11907
      1037         2       -2.00000       35.22413        5.83889        9.59000
      1038         2       -2.00000       35.22341        5.80239        4.42453
      1039         2       -2.00000       35.43993        0.75527        8.72761
      1040         2       -2.00000       35.44001        0.71905        3.56180
      1041         2       -2.00000       35.66092       12.24382        7.86690
      1042         2       -2.00000       35.66115       12.20752        2.70110
      1043         2       -2.00000       35.87999        7.12128        1.84086
      1044         2       -2.00000       35.87935        7.15757        7.00678
      1045         2       -2.00000       36.09578        2.03703        0.97868
      1046         2       -2.00000       36.09531        2.07344        6.14477
      1047         2       -2.00000       36.31533       13.52619        0.11732
      1048         2       -2.00000       36.31501       13.56261        5.28328
      1049         2       -2.00000       36.53496        8.51296        9.58906
      1050         2       -2.00000       36.53457        8.47649        4.42337
      1051         2       -2.00000       36.75140        3.42808        8.72751
      1052         2       -2.00000       36.75132        3.39168        3.56181
      1053         2       -2.00000       36.96991       14.88120        2.69976
      1054         2       -2.00000       36.96975       14.91755        7.86557
      1055         2       -2.00000       37.18994        9.79553        1.83954
      1056         2       -2.00000       37.18970        9.83185        7.00541
      1057         2       -2.00000       37.40750        4.71011        0.97850
      1058         2       -2.00000       37.40694        4.74648        6.14451
      1059         2       -2.00000       37.62473       16.19948        0.11647
      1060         2       -2.00000       37.62465       16.23593        5.28238
      1061         2       -2.00000       37.84452       11.18720        9.58754
      1062         2       -2.00000       37.84444       11.15077        4.42175
      1063         2       -2.00000       38.06279        6.10153        8.72698
      1064         2       -2.00000       38.06263        6.06511        3.56123
      1065         2       -2.00000       38.28003        0.98091        2.69927
      1066         2       -2.00000       38.27995        1.01728        7.86510
      1067         2       -2.00000       38.49934       12.46959        1.83806
      1068         2       -2.00000       38.49918       12.50596        7.00390
      1069         2       -2.00000       38.71817        7.38388        0.97766
      1070         2       -2.00000       38.71793        7.42023        6.14355
      1071         2       -2.00000       38.93548        2.29919        0.11614
      1072         2       -2.00000       38.93540        2.33561        5.28205
      1073         2       -2.00000       39.15392       13.86100        9.58632
      1074         2       -2.00000       39.15408       13.82462        4.42044
      1075         2       -2.00000       39.37307        8.77548        8.72581
      1076         2       -2.00000       39.37299        8.73909        3.55999
      1077         2       -2.00000       39.59102        3.65402        2.69891
      1078         2       -2.00000       39.59094        3.69041        7.86472
      1079         2       -2.00000       39.80905       15.14311        1.83712
      1080         2       -2.00000       39.80905       15.17953        7.00292
      1081         2       -2.00000       40.02805       10.05793        0.97632
      1082         2       -2.00000       40.02797       10.09430        6.14216
      1083         2       -2.00000       40.24632        4.97253        0.11562
      1084         2       -2.00000       40.24632        5.00892        5.28148
      1085         2       -2.00000       40.46411       16.53434        9.58567
      1086         2       -2.00000       40.46435       16.49796        4.41973
      1087         2       -2.00000       40.68278       11.44946        8.72448
      1088         2       -2.00000       40.68294       11.41312        3.55860
      1089         2       -2.00000       40.90154        6.32758        2.69811
      1090         2       -2.00000       40.90146        6.36395        7.86393
      1091         2       -2.00000       41.11965        1.24300        1.83661
      1092         2       -2.00000       41.11965        1.27942        7.00239
      1093         2       -2.00000       41.33800       12.73176        0.97512
      1094         2       -2.00000       41.33800       12.76820        6.14093
      1095         2       -2.00000       41.55643        7.64632        0.11458
      1096         2       -2.00000       41.55651        7.68269        5.28037
      1097         2       -2.00000       41.77479        2.63424        9.58523
      1098         2       -2.00000       41.77518        2.59782        4.41922
      1099         2       -2.00000       41.99274       14.12311        8.72359
      1100         2       -2.00000       41.99330       14.08681        3.55759
      1101         2       -2.00000       42.21149        9.00156        2.69677
      1102         2       -2.00000       42.21133        9.03784        7.86263
      1103         2       -2.00000       42.43032        3.91630        1.83606
      1104         2       -2.00000       42.43032        3.95266        7.00181
      1105         2       -2.00000       42.64820       15.40520        0.97445
      1106         2       -2.00000       42.64859       15.44172        6.14014
      1107         2       -2.00000       42.86639       10.32032        0.11318
      1108         2       -2.00000       42.86663       10.35672        5.27894
      1109         2       -2.00000       43.08506        5.30768        9.58455
      1110         2       -2.00000       43.08554        5.27117        4.41850
      1111         2       -2.00000       43.30317        0.22314        8.72311
      1112         2       -2.00000       43.30405        0.18678        3.55702
      1113         2       -2.00000       43.52177       11.67558        2.69548
      1114         2       -2.00000       43.52121       11.71171        7.86142
      1115         2       -2.00000       43.74012        6.58992        1.83515
      1116         2       -2.00000       43.73996        6.62615        7.00091
      1117         2       -2.00000       43.95943        1.54164        6.13948
      1118         2       -2.00000       43.95903        1.50518        0.97393
      1119         2       -2.00000       44.17722       13.03057        5.27790
      1120         2       -2.00000       44.17690       12.99404        0.11216
      1121         2       -2.00000       44.39454        7.98153        9.58331
      1122         2       -2.00000       44.39510        7.94497        4.41725
      1123         2       -2.00000       44.61369        2.89644        8.72258
      1124         2       -2.00000       44.61504        2.85999        3.55637
      1125         2       -2.00000       44.83124       14.38522        7.86101
      1126         2       -2.00000       44.83276       14.34915        2.69480
      1127         2       -2.00000       45.04935        9.30010        6.99938
      1128         2       -2.00000       45.04975        9.26408        1.83354
      1129         2       -2.00000       45.26986        4.21475        6.13874
      1130         2       -2.00000       45.26954        4.17852        0.97320
      1131         2       -2.00000       45.48734       15.66730        0.11191
      1132         2       -2.00000       45.48869       15.70411        5.27725
      1133         2       -2.00000       45.70489       10.65567        9.58164
      1134         2       -2.00000       45.70553       10.61923        4.41553
      1135         2       -2.00000       45.92356        5.56985        8.72184
      1136         2       -2.00000       45.92500        5.53323        3.55562
      1137         2       -2.00000       46.14152        0.48526        7.86074
      1138         2       -2.00000       46.14399        0.44902        2.69445
      1139         2       -2.00000       46.35939       11.97385        6.99835
      1140         2       -2.00000       46.36067       11.93828        1.83233
      1141         2       -2.00000       46.57806        6.88798        6.13801
      1142         2       -2.00000       46.57806        6.85220        0.97229
      1143         2       -2.00000       46.79833        1.76740        0.11110
      1144         2       -2.00000       46.80017        1.80403        5.27616
      1145         2       -2.00000       47.01644       13.32913        9.58087
      1146         2       -2.00000       47.01724       13.29329        4.41486
      1147         2       -2.00000       47.23200        8.24381        8.72034
      1148         2       -2.00000       47.23336        8.20713        3.55412
      1149         2       -2.00000       47.45211        3.15867        7.86008
      1150         2       -2.00000       47.45546        3.12229        2.69337
      1151         2       -2.00000       47.66895       14.64697        6.99924
      1152         2       -2.00000       47.67278       14.61159        1.83247
      1153         2       -2.00000       47.88658        9.56218        6.13580
      1154         2       -2.00000       47.88714        9.52689        0.96996
      1155         2       -2.00000       48.10868        4.44079        0.10995
      1156         2       -2.00000       48.11044        4.47664        5.27519
      1157         2       -2.00000       48.32584       16.00175        9.58141
      1158         2       -2.00000       48.33087       15.96706        4.41431
      1159         2       -2.00000       48.54379       10.91837        8.71781
      1160         2       -2.00000       48.54523       10.88215        3.55155
      1161         2       -2.00000       48.76207        5.83176        7.85985
      1162         2       -2.00000       48.76510        5.79501        2.69273
      1163         2       -2.00000       48.97810        0.74739        6.99923
      1164         2       -2.00000       48.98385        0.71145        1.83195
      1165         2       -2.00000       49.19662       12.23569        6.13557
      1166         2       -2.00000       49.19933       12.20153        0.96926
      1167         2       -2.00000       49.41425        7.11402        0.11005
      1168         2       -2.00000       49.41481        7.14889        5.27560
      1169         2       -2.00000       49.63715        2.10259        9.57929
      1170         2       -2.00000       49.64386        2.06759        4.41065
      1171         2       -2.00000       49.85878       13.59049        8.71794
      1172         2       -2.00000       49.85990       13.55666        3.55248
      1173         2       -2.00000       50.06803        8.50623        7.85739
      1174         2       -2.00000       50.07058        8.46891        2.69049
      1175         2       -2.00000       50.28918        3.42151        6.99827
      1176         2       -2.00000       50.29692        3.38496        1.82920
      1177         2       -2.00000       50.50370       14.90800        6.14079
      1178         2       -2.00000       50.51280       14.87350        0.97180
      1179         2       -2.00000       50.72117        9.82404        5.27103
      1180         2       -2.00000       50.72165        9.79061        0.10539
      1181         2       -2.00000       50.94942        4.77573        9.57875
      1182         2       -2.00000       50.95437        4.73894        4.40892
      1183         2       -2.00000       51.16251       16.26169        8.72026
      1184         2       -2.00000       51.17831       16.23263        3.54852
      1185         2       -2.00000       51.38565       11.18181        7.85196
      1186         2       -2.00000       51.38820       11.14634        2.68585
      1187         2       -2.00000       51.60185        6.09282        7.00045
      1188         2       -2.00000       51.60951        6.05331        1.83142
      1189         2       -2.00000       51.80734        1.01139        6.13912
      1190         2       -2.00000       51.82124        0.97307        0.97077
      1191         2       -2.00000       52.03097       12.49583        5.27596
      1192         2       -2.00000       52.03735       12.46367        0.10889
      1193         2       -2.00000       52.24301        7.44915        9.58197
      1194         2       -2.00000       52.24469        7.40656        4.41325
      1195         2       -2.00000       52.47510        2.36852        8.71412
      1196         2       -2.00000       52.49633        2.33935        3.53401
      1197         2       -2.00000       52.71029       13.82076        2.69307
      1198         2       -2.00000       52.71197       13.84967        7.85656
      1199         2       -2.00000       52.90110        8.76766        6.99125
      1200         2       -2.00000       52.90501        8.72826        1.82429
      1201         2       -2.00000       53.12025        3.68927        6.13514
      1202         2       -2.00000       53.14660        3.64496        0.96971
      1203         2       -2.00000       53.32551       15.16693        5.28622
      1204         2       -2.00000       53.35010       15.13040        0.11872
      1205         2       -2.00000       53.54674       10.08929        4.39975
      1206         2       -2.00000       53.54770       10.13253        9.56678
      1207         2       -2.00000       53.79511        5.04225        8.72196
      1208         2       -2.00000       53.81890        4.99647        3.53985
      1209         2       -2.00000       53.98816       16.52418        7.85943
      1210         2       -2.00000       54.04436       16.51289        2.67693
      1211         2       -2.00000       54.24499       11.44518        6.98178
      1212         2       -2.00000       54.25010       11.40748        1.82087
      1213         2       -2.00000       54.44777        6.34799        6.13940
      1214         2       -2.00000       54.46606        6.30489        0.97744
      1215         2       -2.00000       54.60481        1.28342        5.25895
      1216         2       -2.00000       54.64521        1.23274        0.11929
      1217         2       -2.00000       54.85949       12.74237        4.44476
      1218         2       -2.00000       54.86979       12.78842        9.60154
      1219         2       -2.00000       55.03960        7.70114        8.72806
      1220         2       -2.00000       55.04239        7.65305        3.56086
      1221         2       -2.00000       55.29995        2.66528        7.82176
      1222         2       -2.00000       55.41220        2.62790        2.64926
      1223         2       -2.00000       55.57642       14.09873        1.85461
      1224         2       -2.00000       55.59766       14.13657        6.98226
      1225         2       -2.00000       55.72539        9.06215        6.09831
      1226         2       -2.00000       55.73386        9.02063        0.93313
      1227         2       -2.00000       55.96730        3.95445        5.29873
      1228         2       -2.00000       56.01560        3.92567        0.15232
      1229         2       -2.00000       56.11811       15.40600        4.43525
      1230         2       -2.00000       56.16857       15.44657        9.62561
      1231         2       -2.00000       56.35874       10.35176        8.67791
      1232         2       -2.00000       56.36441       10.30471        3.51777
      1233         2       -2.00000       56.65669        5.28429        7.83951
      1234         2       -2.00000       56.73373        0.27315        6.92713
      1235         2       -2.00000       56.75185        5.26498        2.68722
      1236         2       -2.00000       56.96964        0.28903        1.82268
      1237         2       -2.00000       57.23239       11.71557        1.09564
      1238         2       -2.00000       57.23454       11.79607        6.26477
      1239         2       -2.00000       57.34001        6.65400        5.35624
      1240         2       -2.00000       57.35478        1.66268        9.57672
      1241         2       -2.00000       57.37322        6.63938        0.19069
      1242         2       -2.00000       57.40084        1.61516        4.55445
      1243         2       -2.00000       57.61105       12.83476        3.65826
      1244         2       -2.00000       57.63572       12.92605        8.77213
      1245         2       -2.00000       57.69624        7.93968        7.87005
      1246         2       -2.00000       57.70925        7.89494        2.71746
      1247         2       -2.00000       58.45644       14.45733        1.22668
      1248         2       -2.00000       58.48294        3.00018        7.07521
      1249         2       -2.00000       58.59990        9.51518        5.50504
      1250         2       -2.00000       58.61571        9.47710        0.31990
      1251         2       -2.00000       58.62234        3.16665        2.12354
      1252         2       -2.00000       58.65052       14.71121        6.26354
      1253         2       -2.00000       58.77203       15.97287        8.74387
      1254         2       -2.00000       58.79207        4.34079        4.73524
      1255         2       -2.00000       58.80341       15.92171        3.72916
      1256         2       -2.00000       58.84085        4.55528        9.61701
      1257         2       -2.00000       60.22761        6.76920        4.87698
      1258         2       -2.00000       60.24701       11.78597        5.83873
      1259         2       -2.00000       60.22825        8.09667        7.32336
      1260         2       -2.00000       60.25978       11.76411        0.69214
      1261         2       -2.00000       60.25316        8.09903        2.13141
      1262         2       -2.00000       60.27671        1.78394        4.18933
      1263         2       -2.00000       60.28445        6.80820       10.07241
      1264         2       -2.00000       60.29331       13.20978        8.26690
      1265         2       -2.00000       60.30984       13.18396        3.09242
      1266         2       -2.00000       60.46001        1.83741        8.93939
      1267         2       -2.00000       60.51925        0.36414        1.62277
      1268         2       -2.00000       60.94406        0.14090        6.46587
      1269         2       -2.00000       61.11315        5.14899        7.26312
      1270         2       -2.00000       61.12912        5.13046        2.12272
      1271         2       -2.00000       61.50483       10.33261        8.11986
      1272         2       -2.00000       61.50611       10.30455        2.96423
      1273         2       -2.00000       61.62530       15.42145        3.95348
      1274         2       -2.00000       61.76366        4.08038        9.88190
      1275         2       -2.00000       61.77204       15.41950        9.05136
      1276         2       -2.00000       61.78362        3.96309        4.71929
      1277         2       -2.00000       62.03574        9.03775        5.47643
      1278         2       -2.00000       62.05147        9.03150        0.30469
      1279         2       -2.00000       62.18057       14.04723        1.22353
      1280         2       -2.00000       62.26982       13.97355        6.30220
      1281         2       -2.00000       62.29912        2.53251        2.09087
      1282         2       -2.00000       62.55883        2.53760        7.17845
      1283         2       -2.00000       62.78429        7.60915        8.14099
      1284         2       -2.00000       62.79028        7.56246        2.97773
      1285         2       -2.00000       62.94540       12.62527        3.85821
      1286         2       -2.00000       62.95689       12.68933        9.03552
      1287         2       -2.00000       63.07010        1.22973        9.91417
      1288         2       -2.00000       63.16447        1.20387        4.67075
      1289         2       -2.00000       63.26083        6.28533        5.52789
      1290         2       -2.00000       63.29253        6.27171        0.37369
      1291         2       -2.00000       63.52429       11.34681        1.20276
      1292         2       -2.00000       63.54904       11.34552        6.35676
      1293         2       -2.00000       63.68604       16.41987        2.08585
      1294         2       -2.00000       63.81737       16.43935        7.24735
      1295         2       -2.00000       63.99014        4.90525        2.93789
      1296         2       -2.00000       63.99173        4.96898        8.11201
      1297         2       -2.00000       64.28330       10.04577        8.96058
      1298         2       -2.00000       64.28529        9.99185        3.79253
      1299         2       -2.00000       64.46429       15.08499        4.68351
      1300         2       -2.00000       64.47842       15.12227        9.86845
      1301         2       -2.00000       64.60943        3.56385        0.37842
      1302         2       -2.00000       64.66228        3.61696        5.52407
      1303         2       -2.00000       64.88063        8.67591        6.37589
      1304         2       -2.00000       64.88327        8.65348        1.21272
      1305         2       -2.00000       65.06881       13.73792        2.09319
      1306         2       -2.00000       65.09739       13.75891        7.25667
      1307         2       -2.00000       65.26289        2.24996        2.93626
      1308         2       -2.00000       65.30808        2.27519        8.13186
      1309         2       -2.00000       65.55285        7.30792        3.81601
      1310         2       -2.00000       65.55509        7.35997        8.98060
      1311         2       -2.00000       65.77280       12.40707        4.67268
      1312         2       -2.00000       65.77376       12.44799        9.84225
      1313         2       -2.00000       65.94030        0.88631        0.38126
      1314         2       -2.00000       65.98325        0.93127        5.54054
      1315         2       -2.00000       66.17254        6.00964        6.39240
      1316         2       -2.00000       66.17318        5.97002        1.22379
      1317         2       -2.00000       66.40734       11.06640        2.07589
      1318         2       -2.00000       66.41612       11.09466        7.24200
      1319         2       -2.00000       66.59871       16.15007        2.94638
      1320         2       -2.00000       66.63352       16.17872        8.11960
      1321         2       -2.00000       66.82936        4.68844        8.98147
      1322         2       -2.00000       66.83654        4.64830        3.80738
      1323         2       -2.00000       67.08260        9.77498        9.83530
      1324         2       -2.00000       67.08244        9.73415        4.66950
      1325         2       -2.00000       67.28826       14.82400        5.53789
      1326         2       -2.00000       67.28698       14.78866        0.37727
      1327         2       -2.00000       67.47643        3.29777        1.23078
      1328         2       -2.00000       67.48960        3.33476        6.40267
      1329         2       -2.00000       67.71882        8.38116        2.08691
      1330         2       -2.00000       67.72137        8.41776        7.25218
      1331         2       -2.00000       67.93078       13.47341        2.94770
      1332         2       -2.00000       67.94172       13.50544        8.11501
      1333         2       -2.00000       68.13684        1.98227        3.80849
      1334         2       -2.00000       68.14554        2.01459        8.98375
      1335         2       -2.00000       68.37715        7.05914        4.67475
      1336         2       -2.00000       68.37778        7.09845        9.83990
      1337         2       -2.00000       68.60117       12.11586        0.36709
      1338         2       -2.00000       68.60165       12.15068        5.53208
      1339         2       -2.00000       68.79693        0.62697        1.23201
      1340         2       -2.00000       68.81138        0.66328        6.39918
      1341         2       -2.00000       69.02039        5.74327        7.25958
      1342         2       -2.00000       69.02087        5.70680        2.09104
      1343         2       -2.00000       69.24864       10.79620        2.94760
      1344         2       -2.00000       69.25303       10.83124        8.11393
      1345         2       -2.00000       69.45621       15.88309        3.81127
      1346         2       -2.00000       69.46603       15.91698        8.98058
      1347         2       -2.00000       69.67473        4.42572        9.84212
      1348         2       -2.00000       69.67552        4.38766        4.67626
      1349         2       -2.00000       69.90785        9.43899        0.36860
      1350         2       -2.00000       69.90841        9.47456        5.53406
      1351         2       -2.00000       70.12125       14.52722        1.23136
      1352         2       -2.00000       70.12357       14.56267        6.39634
      1353         2       -2.00000       70.32803        3.03589        2.09256
      1354         2       -2.00000       70.33178        3.07158        7.26101
      1355         2       -2.00000       70.55676        8.11937        2.95248
      1356         2       -2.00000       70.55844        8.15576        8.11826
      1357         2       -2.00000       70.77487       13.20849        3.81132
      1358         2       -2.00000       70.77910       13.24385        8.97820
      1359         2       -2.00000       70.98588        1.71828        4.67467
      1360         2       -2.00000       70.98811        1.75405        9.84259
      1361         2       -2.00000       71.21094        6.79942        5.53792
      1362         2       -2.00000       71.21150        6.76401        0.37155
      1363         2       -2.00000       71.43392       11.85214        1.23027
      1364         2       -2.00000       71.43480       11.88798        6.39580
      1365         2       -2.00000       71.64301        0.36402        2.09267
      1366         2       -2.00000       71.64804        0.39995        7.25947
      1367         2       -2.00000       71.86208        5.44545        2.95533
      1368         2       -2.00000       71.86288        5.48205        8.12147
      1369         2       -2.00000       72.08658       10.53275        3.81329
      1370         2       -2.00000       72.08834       10.56868        8.97960
      1371         2       -2.00000       72.30102       15.61907        4.67463
      1372         2       -2.00000       72.30382       15.65499        9.84167
      1373         2       -2.00000       72.51722        4.09153        0.37255
      1374         2       -2.00000       72.51730        4.12724        5.53855
      1375         2       -2.00000       72.74204        9.17671        1.23235
      1376         2       -2.00000       72.74252        9.21279        6.39804
      1377         2       -2.00000       72.95912       14.26384        2.09274
      1378         2       -2.00000       72.96055       14.29985        7.25852
      1379         2       -2.00000       73.17204        2.77366        2.95525
      1380         2       -2.00000       73.17356        2.80994        8.12178
      1381         2       -2.00000       73.39454        7.85752        3.81634
      1382         2       -2.00000       73.39542        7.89397        8.98221
      1383         2       -2.00000       73.61433       12.94478        4.67546
      1384         2       -2.00000       73.61569       12.98094        9.84184
      1385         2       -2.00000       73.82941        1.41923        0.37255
      1386         2       -2.00000       73.82885        1.45566        5.53785
      1387         2       -2.00000       74.04904        6.50252        1.23445
      1388         2       -2.00000       74.04912        6.53867        6.40025
      1389         2       -2.00000       74.27019       11.58915        2.09374
      1390         2       -2.00000       74.27075       11.62530        7.25957
      1391         2       -2.00000       74.48503        0.10115        2.95509
      1392         2       -2.00000       74.48670        0.13742        8.12135
      1393         2       -2.00000       74.70322        5.22066        8.98365
      1394         2       -2.00000       74.70274        5.18412        3.81771
      1395         2       -2.00000       74.92437       10.26997        4.67736
      1396         2       -2.00000       74.92501       10.30628        9.84346
      1397         2       -2.00000       75.14232       15.31944        0.37254
      1398         2       -2.00000       75.14160       15.35595        5.53801
      1399         2       -2.00000       75.35812        3.82974        1.23492
      1400         2       -2.00000       75.35820        3.86596        6.40075
      1401         2       -2.00000       75.57911        8.91452        2.09564
      1402         2       -2.00000       75.57935        8.95082        7.26143
      1403         2       -2.00000       75.79754       14.00078        2.95576
      1404         2       -2.00000       75.79818       14.03705        8.12169
      1405         2       -2.00000       76.01350        2.51157        3.81777
      1406         2       -2.00000       76.01397        2.54797        8.98386
      1407         2       -2.00000       76.23321        7.59571        4.67927
      1408         2       -2.00000       76.23352        7.63215        9.84522
      1409         2       -2.00000       76.45315       12.64537        0.37348
      1410         2       -2.00000       76.45276       12.68184        5.53917
      1411         2       -2.00000       76.66959        1.15692        1.23503
      1412         2       -2.00000       76.66951        1.19332        6.40073
      1413         2       -2.00000       76.88794        6.24079        2.09696
      1414         2       -2.00000       76.88810        6.27714        7.26278
      1415         2       -2.00000       77.10789       11.32648        2.95712
      1416         2       -2.00000       77.10813       11.36281        8.12300
      1417         2       -2.00000       77.32513       16.41186        3.81803
      1418         2       -2.00000       77.32569       16.44823        8.98404
      1419         2       -2.00000       77.54284        4.92239        4.68015
      1420         2       -2.00000       77.54292        4.95886        9.84607
      1421         2       -2.00000       77.76271        9.97114        0.37499
      1422         2       -2.00000       77.76263       10.00756        5.54077
      1423         2       -2.00000       77.98098       15.05682        1.23555
      1424         2       -2.00000       77.98082       15.09323        6.40131
      1425         2       -2.00000       78.19814        3.56774        2.09742
      1426         2       -2.00000       78.19822        3.60410        7.26325
      1427         2       -2.00000       78.41737        8.65238        2.95862
      1428         2       -2.00000       78.41753        8.68875        8.12448
      1429         2       -2.00000       78.63612       13.73811        3.81899
      1430         2       -2.00000       78.63636       13.77446        8.98486
      1431         2       -2.00000       78.85360        2.24940        4.68048
      1432         2       -2.00000       78.85367        2.28583        9.84638
      1433         2       -2.00000       79.07211        7.29734        0.37621
      1434         2       -2.00000       79.07227        7.33372        5.54210
      1435         2       -2.00000       79.29126       12.38287        1.23672
      1436         2       -2.00000       79.29118       12.41925        6.40254
      1437         2       -2.00000       79.50913        0.89460        2.09781
      1438         2       -2.00000       79.50921        0.93099        7.26361
      1439         2       -2.00000       79.72724        5.97881        2.95960
      1440         2       -2.00000       79.72724        6.01523        8.12541
