# Supplementary material for: Quantitative prediction of grain boundary thermal conductivities from local atomic environments
Source: Nat Commun. 2020 Apr 15;11:1854. doi: 10.1038/s41467-020-15619-9 (PMC7160158; doi:10.1038/s41467-020-15619-9)
Supplement: Supplementary file 4 — Supplementary Data 1 [file 41467_2020_15619_MOESM4_ESM.zip › MgO_GBs/sym_tilt/standard_pressure/210/s105_1_2_10.lmp]

LAMMPS data file

      1504          atoms
         0          bonds
         0         angles
         0      dihedrals
         0      impropers
         2     atom types
         0     bond types
         0    angle types
         0 dihedral types
         0 improper types

      0.0000000     79.8902830 xlo xhi
      0.0000000     19.2822180 ylo yhi
      0.0000000      9.3925320 zlo zhi
      0.0000000      0.0000000     -0.0004998 xy xz yz

Masses

1                24.30500 # Mg
2                15.99940 # O

Atoms

         1         1        2.00000        0.10729       10.01347        2.04598
         2         1        2.00000        0.10737        0.37235        6.74251
         3         1        2.00000        0.31317       10.93166        4.86400
         4         1        2.00000        0.31317        1.29078        0.16775
         5         1        2.00000        0.51897       11.84957        7.68179
         6         1        2.00000        0.51897        2.20870        2.98552
         7         1        2.00000        0.72476       12.76801        1.10706
         8         1        2.00000        0.72476        3.12663        5.80329
         9         1        2.00000        0.93064       13.68598        3.92483
        10         1        2.00000        0.93064        4.04456        8.62105
        11         1        2.00000        1.13644       14.60392        6.74260
        12         1        2.00000        1.13644        4.96300        2.04628
        13         1        2.00000        1.34232       15.52237        0.16783
        14         1        2.00000        1.34232        5.88099        4.86405
        15         1        2.00000        1.54819       16.44036        2.98559
        16         1        2.00000        1.54819        6.79894        7.68182
        17         1        2.00000        1.75407       17.35833        5.80337
        18         1        2.00000        1.75407        7.71736        1.10704
        19         1        2.00000        1.95987        8.63545        3.92483
        20         1        2.00000        1.95995       18.27631        8.62114
        21         1        2.00000        2.16575        9.55340        6.74262
        22         1        2.00000        2.16575       19.19478        2.04638
        23         1        2.00000        2.37162       10.47186        0.16786
        24         1        2.00000        2.37162        0.83052        4.86415
        25         1        2.00000        2.57742       11.38983        2.98565
        26         1        2.00000        2.57742        1.74845        7.68192
        27         1        2.00000        2.78322       12.30776        5.80342
        28         1        2.00000        2.78322        2.66688        1.10714
        29         1        2.00000        2.98902       13.22568        8.62120
        30         1        2.00000        2.98902        3.58482        3.92491
        31         1        2.00000        3.19481       14.14413        2.04645
        32         1        2.00000        3.19481        4.50275        6.74269
        33         1        2.00000        3.40061       15.06208        4.86424
        34         1        2.00000        3.40069        5.42119        0.16794
        35         1        2.00000        3.60649       15.98006        7.68203
        36         1        2.00000        3.60649        6.33918        2.98574
        37         1        2.00000        3.81236       16.89855        1.10728
        38         1        2.00000        3.81236        7.25719        5.80351
        39         1        2.00000        4.01824       17.81654        3.92505
        40         1        2.00000        4.01824        8.17516        8.62129
        41         1        2.00000        4.22412       18.73453        6.74282
        42         1        2.00000        4.22412        9.09367        2.04654
        43         1        2.00000        4.43008        0.37079        0.16805
        44         1        2.00000        4.43000       10.01165        4.86431
        45         1        2.00000        4.63587        1.28872        2.98580
        46         1        2.00000        4.63587       10.92958        7.68206
        47         1        2.00000        4.84175        2.20666        5.80355
        48         1        2.00000        4.84167       11.84802        1.10729
        49         1        2.00000        5.04755        3.12455        8.62130
        50         1        2.00000        5.04747       12.76593        3.92505
        51         1        2.00000        5.25327        4.04297        2.04653
        52         1        2.00000        5.25327       13.68383        6.74280
        53         1        2.00000        5.45898       14.60226        0.16807
        54         1        2.00000        5.45898        4.96090        4.86433
        55         1        2.00000        5.66470        5.87886        7.68213
        56         1        2.00000        5.66470       15.52021        2.98590
        57         1        2.00000        5.87058        6.79737        1.10743
        58         1        2.00000        5.87058       16.43823        5.80371
        59         1        2.00000        6.07645       17.35626        8.62153
        60         1        2.00000        6.07645        7.71540        3.92523
        61         1        2.00000        6.28241       18.27479        2.04680
        62         1        2.00000        6.28241        8.63343        6.74305
        63         1        2.00000        6.48837       19.19278        4.86454
        64         1        2.00000        6.48837        9.55192        0.16827
        65         1        2.00000        6.69441        0.82853        7.68228
        66         1        2.00000        6.69441       10.46989        2.98601
        67         1        2.00000        6.90036        1.74697        1.10748
        68         1        2.00000        6.90036       11.38783        5.80374
        69         1        2.00000        7.10616        2.66484        3.92516
        70         1        2.00000        7.10616       12.30570        8.62142
        71         1        2.00000        7.31188        3.58274        6.74284
        72         1        2.00000        7.31188       13.22410        2.04659
        73         1        2.00000        7.51752        4.50114        0.16807
        74         1        2.00000        7.51752       14.14199        4.86435
        75         1        2.00000        7.72299        5.41907        2.98590
        76         1        2.00000        7.72299       15.05993        7.68217
        77         1        2.00000        7.92863       15.97838        1.10758
        78         1        2.00000        7.92863        6.33702        5.80382
        79         1        2.00000        8.13443       16.89637        3.92551
        80         1        2.00000        8.13443        7.25502        8.62176
        81         1        2.00000        8.34047       17.81442        6.74338
        82         1        2.00000        8.34047        8.17357        2.04710
        83         1        2.00000        8.54650       18.73290        0.16861
        84         1        2.00000        8.54650        9.09156        4.86487
        85         1        2.00000        8.75286        0.36877        2.98638
        86         1        2.00000        8.75286       10.00963        7.68263
        87         1        2.00000        8.95898        1.28670        5.80393
        88         1        2.00000        8.95898       10.92806        1.10766
        89         1        2.00000        9.16493        2.20475        8.62156
        90         1        2.00000        9.16493       11.84611        3.92530
        91         1        2.00000        9.37089        3.12328        2.04666
        92         1        2.00000        9.37089       12.76414        6.74293
        93         1        2.00000        9.57637        4.04124        4.86411
        94         1        2.00000        9.57637       13.68260        0.16785
        95         1        2.00000        9.78169        4.95913        7.68192
        96         1        2.00000        9.78169       14.60047        2.98565
        97         1        2.00000        9.98684        5.87732        1.10761
        98         1        2.00000        9.98684       15.51817        5.80389
        99         1        2.00000       10.19224       16.43580        8.62210
       100         1        2.00000       10.19224        6.79496        3.92582
       101         1        2.00000       10.39804       17.35408        2.04765
       102         1        2.00000       10.39804        7.71272        6.74389
       103         1        2.00000       10.60432       18.27196        4.86549
       104         1        2.00000       10.60424        8.63110        0.16922
       105         1        2.00000       10.81083       19.19010        7.68306
       106         1        2.00000       10.81083        9.54924        2.98680
       107         1        2.00000       11.01703        0.82651        1.10777
       108         1        2.00000       11.01703       10.46737        5.80403
       109         1        2.00000       11.22371        1.74535        3.92529
       110         1        2.00000       11.22371       11.38621        8.62155
       111         1        2.00000       11.42942        2.66392        6.74260
       112         1        2.00000       11.42942       12.30528        2.04633
       113         1        2.00000       11.63530        3.58286        0.16772
       114         1        2.00000       11.63530       13.22372        4.86398
       115         1        2.00000       11.84174        4.50077        2.98579
       116         1        2.00000       11.84174       14.14163        7.68206
       117         1        2.00000       12.04674        5.41778        5.80334
       118         1        2.00000       12.04674       15.05912        1.10708
       119         1        2.00000       12.25102        6.33417        8.62233
       120         1        2.00000       12.25102       15.97553        3.92606
       121         1        2.00000       12.45593       16.89218        6.74555
       122         1        2.00000       12.45593        7.25132        2.04928
       123         1        2.00000       12.66165       17.80999        0.17020
       124         1        2.00000       12.66165        8.16863        4.86646
       125         1        2.00000       12.86769       18.72808        2.98739
       126         1        2.00000       12.86769        9.08672        7.68365
       127         1        2.00000       13.07365        0.36555        5.80424
       128         1        2.00000       13.07357       10.00691        1.10797
       129         1        2.00000       13.28040        1.28599        8.61951
       130         1        2.00000       13.28040       10.92735        3.92323
       131         1        2.00000       13.48500        2.20558        2.04352
       132         1        2.00000       13.48500       11.84644        6.73978
       133         1        2.00000       13.69343        3.12614        4.86535
       134         1        2.00000       13.69343       12.76750        0.16908
       135         1        2.00000       13.90275        4.04213        7.68343
       136         1        2.00000       13.90275       13.68347        2.98716
       137         1        2.00000       14.11006        4.95966        1.10840
       138         1        2.00000       14.11006       14.60051        5.80467
       139         1        2.00000       14.31842        5.87522        3.92620
       140         1        2.00000       14.31842       15.51608        8.62247
       141         1        2.00000       14.51662        6.78758        6.74536
       142         1        2.00000       14.51662       16.42894        2.04909
       143         1        2.00000       14.71763       17.34454        4.87096
       144         1        2.00000       14.71755        7.70368        0.17469
       145         1        2.00000       14.92335       18.26402        7.68581
       146         1        2.00000       14.92335        8.62316        2.98955
       147         1        2.00000       15.12579       19.18874        1.10493
       148         1        2.00000       15.12579        9.54738        5.80119
       149         1        2.00000       15.32879        0.83099        3.91997
       150         1        2.00000       15.32879       10.47185        8.61624
       151         1        2.00000       15.53962        1.74958        6.73636
       152         1        2.00000       15.53962       11.39094        2.04009
       153         1        2.00000       15.75125        2.66730        0.16031
       154         1        2.00000       15.75125       12.30816        4.85658
       155         1        2.00000       15.95361        3.57646        2.98729
       156         1        2.00000       15.95361       13.21732        7.68356
       157         1        2.00000       16.17986        4.49507        5.82010
       158         1        2.00000       16.17986       14.13643        1.12384
       159         1        2.00000       16.39708        5.41781        8.63037
       160         1        2.00000       16.39708       15.05916        3.93411
       161         1        2.00000       16.60120        6.32729        2.03843
       162         1        2.00000       16.60120       15.96815        6.73470
       163         1        2.00000       16.78159       16.88558        0.18361
       164         1        2.00000       16.78159        7.24422        4.87987
       165         1        2.00000       16.96462       17.80745        2.99900
       166         1        2.00000       16.96462        8.16609        7.69526
       167         1        2.00000       17.16019       18.73495        5.78315
       168         1        2.00000       17.16019        9.09409        1.08688
       169         1        2.00000       17.36943        0.38627        8.61721
       170         1        2.00000       17.36943       10.02762        3.92094
       171         1        2.00000       17.59344        1.28898        2.04726
       172         1        2.00000       17.59344       10.92984        6.74352
       173         1        2.00000       17.82073        2.18843        4.85909
       174         1        2.00000       17.82073       11.82979        0.16282
       175         1        2.00000       18.03827        3.10438        7.65389
       176         1        2.00000       18.03827       12.74574        2.95762
       177         1        2.00000       18.22050        4.00897        1.08399
       178         1        2.00000       18.22050       13.64983        5.78025
       179         1        2.00000       18.41287        4.88099        3.94390
       180         1        2.00000       18.41287       14.52185        8.64016
       181         1        2.00000       18.70863        5.87558        6.85978
       182         1        2.00000       18.70863       15.51694        2.16352
       183         1        2.00000       18.94862       17.43232        7.64960
       184         1        2.00000       18.94862        7.79146        2.95333
       185         1        2.00000       19.00031        6.85939        0.14203
       186         1        2.00000       19.00031       16.50025        4.83829
       187         1        2.00000       19.17463       18.32960        1.14043
       188         1        2.00000       19.17463        8.68824        5.83670
       189         1        2.00000       19.42772       19.15756        3.93422
       190         1        2.00000       19.42772        9.51620        8.63049
       191         1        2.00000       19.65461        0.77482        6.74532
       192         1        2.00000       19.65461       10.41616        2.04906
       193         1        2.00000       19.90275        1.65992        0.14833
       194         1        2.00000       19.90275       11.30078        4.84459
       195         1        2.00000       20.14921        2.51091        2.97456
       196         1        2.00000       20.14921       12.15177        7.67082
       197         1        2.00000       20.43482        3.36509        5.79541
       198         1        2.00000       20.43482       13.00643        1.09915
       199         1        2.00000       20.51375        4.39277        8.56795
       200         1        2.00000       20.51375       14.03412        3.87169
       201         1        2.00000       20.62168        5.15875        2.00040
       202         1        2.00000       20.62168       14.79963        6.69665
       203         1        2.00000       20.72785        6.07786        4.98320
       204         1        2.00000       20.72785       15.71920        0.28694
       205         1        2.00000       22.51939        6.07820        0.28691
       206         1        2.00000       22.51939       15.71906        4.98316
       207         1        2.00000       22.62565        5.15860        6.69663
       208         1        2.00000       22.62565       14.79996        2.00037
       209         1        2.00000       22.73366        4.39311        3.87165
       210         1        2.00000       22.73366       14.03397        8.56791
       211         1        2.00000       22.81259       13.00630        5.79535
       212         1        2.00000       22.81251        3.36544        1.09909
       213         1        2.00000       23.09820       12.15215        2.97447
       214         1        2.00000       23.09820        2.51079        7.67074
       215         1        2.00000       23.34466       11.30117        0.14824
       216         1        2.00000       23.34466        1.65981        4.84451
       217         1        2.00000       23.59280       10.41607        6.74522
       218         1        2.00000       23.59280        0.77521        2.04895
       219         1        2.00000       23.81969       19.15747        8.63037
       220         1        2.00000       23.81969        9.51661        3.93411
       221         1        2.00000       24.07270        8.68864        1.14032
       222         1        2.00000       24.07270       18.32950        5.83659
       223         1        2.00000       24.24702        6.85930        4.83820
       224         1        2.00000       24.24702       16.50065        0.14193
       225         1        2.00000       24.29871        7.79136        7.64949
       226         1        2.00000       24.29871       17.43272        2.95323
       227         1        2.00000       24.53870        5.87599        2.16342
       228         1        2.00000       24.53870       15.51686        6.85968
       229         1        2.00000       24.83453       14.52227        3.94380
       230         1        2.00000       24.83453        4.88093        8.64007
       231         1        2.00000       25.02683       13.65027        1.08389
       232         1        2.00000       25.02683        4.00891        5.78015
       233         1        2.00000       25.20914       12.74568        7.65378
       234         1        2.00000       25.20914        3.10482        2.95751
       235         1        2.00000       25.42668       11.82973        4.85896
       236         1        2.00000       25.42668        2.18887        0.16271
       237         1        2.00000       25.65389       10.93029        2.04713
       238         1        2.00000       25.65389        1.28893        6.74340
       239         1        2.00000       25.87798       10.02757        8.61708
       240         1        2.00000       25.87798        0.38671        3.92081
       241         1        2.00000       26.08721       18.73539        1.08675
       242         1        2.00000       26.08721        9.09403        5.78301
       243         1        2.00000       26.28270       17.80739        7.69513
       244         1        2.00000       26.28270        8.16653        2.99887
       245         1        2.00000       26.46573        7.24469        0.18347
       246         1        2.00000       26.46573       16.88554        4.87974
       247         1        2.00000       26.64613       15.96861        2.03829
       248         1        2.00000       26.64613        6.32726        6.73456
       249         1        2.00000       26.85025       15.05915        8.63024
       250         1        2.00000       26.85025        5.41829        3.93398
       251         1        2.00000       27.06747       14.13641        5.81996
       252         1        2.00000       27.06747        4.49555        1.12370
       253         1        2.00000       27.29372       13.21780        2.98715
       254         1        2.00000       27.29372        3.57644        7.68343
       255         1        2.00000       27.49608        2.66728        4.85644
       256         1        2.00000       27.49608       12.30864        0.16017
       257         1        2.00000       27.70771       11.39092        6.73621
       258         1        2.00000       27.70771        1.75006        2.03995
       259         1        2.00000       27.91854       10.47235        3.91982
       260         1        2.00000       27.91854        0.83099        8.61609
       261         1        2.00000       28.12154       19.18874        5.80104
       262         1        2.00000       28.12154        9.54788        1.10478
       263         1        2.00000       28.32398       18.26452        2.98939
       264         1        2.00000       28.32398        8.62316        7.68566
       265         1        2.00000       28.52978        7.70368        4.87080
       266         1        2.00000       28.52978       17.34504        0.17453
       267         1        2.00000       28.73070       16.42894        6.74520
       268         1        2.00000       28.73070        6.78808        2.04894
       269         1        2.00000       28.92891        5.87524        8.62231
       270         1        2.00000       28.92891       15.51660        3.92604
       271         1        2.00000       29.13726       14.60103        1.10824
       272         1        2.00000       29.13726        4.95968        5.80451
       273         1        2.00000       29.34458       13.68351        7.68327
       274         1        2.00000       29.34458        4.04265        2.98700
       275         1        2.00000       29.55397       12.76752        4.86519
       276         1        2.00000       29.55397        3.12666        0.16892
       277         1        2.00000       29.76241       11.84696        2.04335
       278         1        2.00000       29.76241        2.20560        6.73962
       279         1        2.00000       29.96700       10.92739        8.61933
       280         1        2.00000       29.96700        1.28653        3.92307
       281         1        2.00000       30.17376       10.00695        5.80406
       282         1        2.00000       30.17376        0.36609        1.10780
       283         1        2.00000       30.37964       18.72812        7.68348
       284         1        2.00000       30.37964        9.08726        2.98721
       285         1        2.00000       30.58568       17.81005        4.86629
       286         1        2.00000       30.58568        8.16919        0.17002
       287         1        2.00000       30.79147       16.89273        2.04910
       288         1        2.00000       30.79147        7.25137        6.74537
       289         1        2.00000       30.99639       15.97559        8.62215
       290         1        2.00000       30.99639        6.33473        3.92588
       291         1        2.00000       31.20067       15.05918        5.80317
       292         1        2.00000       31.20067        5.41832        1.10690
       293         1        2.00000       31.40559       14.14219        2.98561
       294         1        2.00000       31.40559        4.50083        7.68188
       295         1        2.00000       31.61211       13.22428        0.16753
       296         1        2.00000       31.61211        3.58292        4.86380
       297         1        2.00000       31.81798       12.30536        6.74242
       298         1        2.00000       31.81798        2.66450        2.04615
       299         1        2.00000       32.02370       11.38677        3.92510
       300         1        2.00000       32.02370        1.74541        8.62137
       301         1        2.00000       32.23030       10.46795        1.10758
       302         1        2.00000       32.23030        0.82659        5.80384
       303         1        2.00000       32.43649       19.19068        2.98661
       304         1        2.00000       32.43649        9.54932        7.68288
       305         1        2.00000       32.64309       18.27253        0.16903
       306         1        2.00000       32.64309        8.63118        4.86529
       307         1        2.00000       32.84929       17.35416        6.74372
       308         1        2.00000       32.84929        7.71330        2.04745
       309         1        2.00000       33.05516       16.43640        3.92564
       310         1        2.00000       33.05516        6.79504        8.62191
       311         1        2.00000       33.26048       15.51877        1.10743
       312         1        2.00000       33.26048        5.87741        5.80369
       313         1        2.00000       33.46572       14.60059        7.68172
       314         1        2.00000       33.46572        4.95973        2.98546
       315         1        2.00000       33.67104       13.68269        4.86392
       316         1        2.00000       33.67104        4.04183        0.16766
       317         1        2.00000       33.87652       12.76474        2.04646
       318         1        2.00000       33.87652        3.12338        6.74273
       319         1        2.00000       34.08239       11.84621        8.62137
       320         1        2.00000       34.08239        2.20535        3.92511
       321         1        2.00000       34.28843       10.92818        5.80373
       322         1        2.00000       34.28843        1.28732        1.10746
       323         1        2.00000       34.49455       10.01024        2.98618
       324         1        2.00000       34.49455        0.36888        7.68244
       325         1        2.00000       34.70082       18.73303        4.86468
       326         1        2.00000       34.70082        9.09217        0.16842
       327         1        2.00000       34.90694       17.81504        2.04691
       328         1        2.00000       34.90694        8.17368        6.74317
       329         1        2.00000       35.11298       16.89649        8.62156
       330         1        2.00000       35.11298        7.25563        3.92530
       331         1        2.00000       35.31878       15.97850        5.80364
       332         1        2.00000       35.31878        6.33766        1.10737
       333         1        2.00000       35.52433       15.06056        2.98570
       334         1        2.00000       35.52433        5.41921        7.68196
       335         1        2.00000       35.72989        4.50127        4.86414
       336         1        2.00000       35.72989       14.14263        0.16787
       337         1        2.00000       35.93545       13.22423        6.74265
       338         1        2.00000       35.93545        3.58338        2.04639
       339         1        2.00000       36.14125        2.66500        8.62122
       340         1        2.00000       36.14125       12.30636        3.92495
       341         1        2.00000       36.34704        1.74712        5.80354
       342         1        2.00000       36.34704       11.38848        1.10728
       343         1        2.00000       36.55300        0.82919        2.98582
       344         1        2.00000       36.55300       10.47005        7.68208
       345         1        2.00000       36.75896       19.19343        0.16808
       346         1        2.00000       36.75896        9.55207        4.86435
       347         1        2.00000       36.96491       18.27496        6.74286
       348         1        2.00000       36.96491        8.63410        2.04660
       349         1        2.00000       37.17095       17.35691        3.92505
       350         1        2.00000       37.17095        7.71555        8.62132
       351         1        2.00000       37.37683       16.43890        1.10724
       352         1        2.00000       37.37683        6.79754        5.80351
       353         1        2.00000       37.58263       15.52039        7.68195
       354         1        2.00000       37.58263        5.87953        2.98569
       355         1        2.00000       37.78834       14.60243        4.86414
       356         1        2.00000       37.78834        4.96158        0.16787
       357         1        2.00000       37.99414       13.68450        2.04634
       358         1        2.00000       37.99414        4.04314        6.74261
       359         1        2.00000       38.19986        3.12525        3.92485
       360         1        2.00000       38.19986       12.76610        8.62111
       361         1        2.00000       38.40566        2.20733        1.10710
       362         1        2.00000       38.40566       11.84819        5.80336
       363         1        2.00000       38.61145        1.28892        7.68188
       364         1        2.00000       38.61145       10.93027        2.98561
       365         1        2.00000       38.81733        0.37098        4.86413
       366         1        2.00000       38.81733       10.01234        0.16786
       367         1        2.00000       39.02321        9.09387        6.74263
       368         1        2.00000       39.02321       18.73523        2.04636
       369         1        2.00000       39.22916       17.81673        8.62112
       370         1        2.00000       39.22916        8.17588        3.92486
       371         1        2.00000       39.43504       16.89874        5.80334
       372         1        2.00000       39.43504        7.25788        1.10709
       373         1        2.00000       39.64092       15.98075        2.98557
       374         1        2.00000       39.64092        6.33939        7.68183
       375         1        2.00000       39.84672       15.06278        0.16778
       376         1        2.00000       39.84672        5.42142        4.86404
       377         1        2.00000       40.05251       14.14432        6.74251
       378         1        2.00000       40.05251        4.50347        2.04626
       379         1        2.00000       40.25831       13.22639        3.92474
       380         1        2.00000       40.25831        3.58503        8.62101
       381         1        2.00000       40.46411        2.66710        5.80324
       382         1        2.00000       40.46411       12.30846        1.10698
       383         1        2.00000       40.66991        1.74916        2.98547
       384         1        2.00000       40.66991       11.39002        7.68174
       385         1        2.00000       40.87578        0.83123        0.16770
       386         1        2.00000       40.87578       10.47209        4.86397
       387         1        2.00000       41.08158       19.19499        6.74246
       388         1        2.00000       41.08158        9.55413        2.04620
       389         1        2.00000       41.28746       18.27702        3.92469
       390         1        2.00000       41.28746        8.63566        8.62095
       391         1        2.00000       41.49334       17.35905        1.10692
       392         1        2.00000       41.49334        7.71769        5.80319
       393         1        2.00000       41.69921       16.44056        7.68167
       394         1        2.00000       41.69921        6.79970        2.98541
       395         1        2.00000       41.90509       15.52258        4.86389
       396         1        2.00000       41.90509        5.88172        0.16764
       397         1        2.00000       42.11089       14.60461        2.04613
       398         1        2.00000       42.11089        4.96327        6.74239
       399         1        2.00000       42.31676       13.68618        8.62089
       400         1        2.00000       42.31676        4.04532        3.92462
       401         1        2.00000       42.52256        3.12736        1.10685
       402         1        2.00000       42.52256       12.76822        5.80312
       403         1        2.00000       42.72836        2.20893        7.68162
       404         1        2.00000       42.72836       11.85029        2.98536
       405         1        2.00000       42.93416        1.29101        4.86385
       406         1        2.00000       42.93416       10.93237        0.16758
       407         1        2.00000       43.13995        0.37306        2.04607
       408         1        2.00000       43.13995       10.01392        6.74234
       409         1        2.00000       43.34583       18.73682        8.62081
       410         1        2.00000       43.34583        9.09597        3.92455
       411         1        2.00000       43.55163       17.81885        5.80303
       412         1        2.00000       43.55163        8.17801        1.10676
       413         1        2.00000       43.75751       16.90086        2.98524
       414         1        2.00000       43.75751        7.25952        7.68150
       415         1        2.00000       43.96338       15.98287        0.16746
       416         1        2.00000       43.96338        6.34151        4.86373
       417         1        2.00000       44.16926       15.06438        6.74222
       418         1        2.00000       44.16926        5.42352        2.04596
       419         1        2.00000       44.37522       14.14642        3.92446
       420         1        2.00000       44.37522        4.50506        8.62073
       421         1        2.00000       44.58101       13.22847        1.10671
       422         1        2.00000       44.58101        3.58711        5.80298
       423         1        2.00000       44.78689        2.66919        2.98523
       424         1        2.00000       44.78689       12.31005        7.68149
       425         1        2.00000       44.99269        1.75128        0.16747
       426         1        2.00000       44.99269       11.39214        4.86374
       427         1        2.00000       45.19841        0.83288        6.74224
       428         1        2.00000       45.19841       10.47424        2.04598
       429         1        2.00000       45.40412       19.19717        3.92444
       430         1        2.00000       45.40412        9.55581        8.62071
       431         1        2.00000       45.60992       18.27921        1.10663
       432         1        2.00000       45.60992        8.63785        5.80289
       433         1        2.00000       45.81572       17.36070        7.68134
       434         1        2.00000       45.81572        7.71984        2.98508
       435         1        2.00000       46.02160       16.44269        4.86354
       436         1        2.00000       46.02160        6.80183        0.16727
       437         1        2.00000       46.22755       15.52464        2.04572
       438         1        2.00000       46.22755        5.88328        6.74200
       439         1        2.00000       46.43359        4.96529        3.92425
       440         1        2.00000       46.43359       14.60615        8.62050
       441         1        2.00000       46.63955       13.68818        5.80277
       442         1        2.00000       46.63955        4.04732        1.10651
       443         1        2.00000       46.84550       12.77026        2.98504
       444         1        2.00000       46.84550        3.12890        7.68131
       445         1        2.00000       47.05130        2.21103        4.86363
       446         1        2.00000       47.05130       11.85238        0.16737
       447         1        2.00000       47.25702        1.29313        2.04593
       448         1        2.00000       47.25702       10.93399        6.74220
       449         1        2.00000       47.46266        0.37473        8.62071
       450         1        2.00000       47.46266       10.01609        3.92444
       451         1        2.00000       47.66814       18.73904        5.80288
       452         1        2.00000       47.66814        9.09818        1.10662
       453         1        2.00000       47.87377        8.17973        7.68121
       454         1        2.00000       47.87377       17.82108        2.98495
       455         1        2.00000       48.07957       16.90309        0.16702
       456         1        2.00000       48.07957        7.26173        4.86328
       457         1        2.00000       48.28561       15.98454        6.74168
       458         1        2.00000       48.28561        6.34368        2.04541
       459         1        2.00000       48.49164       15.06655        3.92391
       460         1        2.00000       48.49164        5.42521        8.62017
       461         1        2.00000       48.69800       14.14848        1.10614
       462         1        2.00000       48.69800        4.50712        5.80242
       463         1        2.00000       48.90412       13.23005        7.68112
       464         1        2.00000       48.90412        3.58919        2.98485
       465         1        2.00000       49.11007        2.67116        0.16722
       466         1        2.00000       49.11007       12.31202        4.86348
       467         1        2.00000       49.31603        1.75261        6.74212
       468         1        2.00000       49.31603       11.39399        2.04585
       469         1        2.00000       49.52151        0.83465        3.92467
       470         1        2.00000       49.52151       10.47551        8.62094
       471         1        2.00000       49.72683       19.19899        1.10686
       472         1        2.00000       49.72683        9.55764        5.80313
       473         1        2.00000       49.93199       18.28081        7.68117
       474         1        2.00000       49.93199        8.63995        2.98490
       475         1        2.00000       50.13738        7.72233        0.16668
       476         1        2.00000       50.13738       17.36317        4.86295
       477         1        2.00000       50.34318       16.44541        2.04488
       478         1        2.00000       50.34318        6.80405        6.74114
       479         1        2.00000       50.54946       15.52703        8.61956
       480         1        2.00000       50.54946        5.88617        3.92330
       481         1        2.00000       50.75597        4.96802        1.10572
       482         1        2.00000       50.75597       14.60888        5.80198
       483         1        2.00000       50.96217       13.69076        2.98475
       484         1        2.00000       50.96217        4.04940        7.68102
       485         1        2.00000       51.16885       12.77193        0.16722
       486         1        2.00000       51.16885        3.13058        4.86349
       487         1        2.00000       51.37456        2.21199        2.04618
       488         1        2.00000       51.37456       11.85284        6.74245
       489         1        2.00000       51.58044        1.29305        8.62106
       490         1        2.00000       51.58044       10.93441        3.92479
       491         1        2.00000       51.78688        0.37514        5.80299
       492         1        2.00000       51.78688       10.01649        1.10672
       493         1        2.00000       51.99188       18.74036        2.98544
       494         1        2.00000       51.99188        9.09900        7.68170
       495         1        2.00000       52.19616        8.18259        4.86272
       496         1        2.00000       52.19616       17.82395        0.16645
       497         1        2.00000       52.40108       16.90681        6.73949
       498         1        2.00000       52.40108        7.26595        2.04323
       499         1        2.00000       52.60679        6.34815        8.61858
       500         1        2.00000       52.60679       15.98949        3.92231
       501         1        2.00000       52.81283       15.07142        1.10513
       502         1        2.00000       52.81283        5.43007        5.80140
       503         1        2.00000       53.01879       14.15124        7.68081
       504         1        2.00000       53.01879        4.51038        2.98454
       505         1        2.00000       53.22554        3.58994        0.16927
       506         1        2.00000       53.22554       13.23079        4.86554
       507         1        2.00000       53.43014        2.67034        6.74526
       508         1        2.00000       53.43014       12.31170        2.04899
       509         1        2.00000       53.63858        1.74979        3.92342
       510         1        2.00000       53.63858       11.39065        8.61969
       511         1        2.00000       53.84789        0.83382        1.10534
       512         1        2.00000       53.84789       10.47468        5.80161
       513         1        2.00000       54.05528       19.19849        7.68037
       514         1        2.00000       54.05528        9.55763        2.98410
       515         1        2.00000       54.26356        8.64207        0.16630
       516         1        2.00000       54.26356       18.28293        4.86257
       517         1        2.00000       54.46177       17.37059        2.04341
       518         1        2.00000       54.46177        7.72923        6.73968
       519         1        2.00000       54.66277        6.81363        3.91782
       520         1        2.00000       54.66277       16.45449        8.61408
       521         1        2.00000       54.86849       15.53501        5.79922
       522         1        2.00000       54.86849        5.89415        1.10297
       523         1        2.00000       55.07093        4.96941        7.68384
       524         1        2.00000       55.07093       14.61077        2.98758
       525         1        2.00000       55.27393       13.68630        0.17253
       526         1        2.00000       55.27393        4.04494        4.86880
       527         1        2.00000       55.48476        3.12637        2.05242
       528         1        2.00000       55.48476       12.76723        6.74868
       529         1        2.00000       55.69639        2.20865        8.62846
       530         1        2.00000       55.69639       11.85001        3.93219
       531         1        2.00000       55.89875        1.29947        5.80148
       532         1        2.00000       55.89875       10.94083        1.10521
       533         1        2.00000       56.12500        0.38088        2.96867
       534         1        2.00000       56.12500       10.02174        7.66494
       535         1        2.00000       56.34222       18.74036        0.15840
       536         1        2.00000       56.34222        9.09900        4.85466
       537         1        2.00000       56.54634       17.83087        6.75034
       538         1        2.00000       56.54634        8.19001        2.05407
       539         1        2.00000       56.72673       16.91394        3.90890
       540         1        2.00000       56.72673        7.27258        8.60517
       541         1        2.00000       56.90976       15.99207        1.09351
       542         1        2.00000       56.90976        6.35071        5.78978
       543         1        2.00000       57.10533        5.42320        3.00563
       544         1        2.00000       57.10533       15.06405        7.70189
       545         1        2.00000       57.31457        4.48968        0.17156
       546         1        2.00000       57.31457       14.13054        4.86783
       547         1        2.00000       57.53858        3.58696        6.74152
       548         1        2.00000       57.53858       13.22832        2.04524
       549         1        2.00000       57.76587        2.68752        3.92969
       550         1        2.00000       57.76587       12.32838        8.62595
       551         1        2.00000       57.98341        1.77157        1.13488
       552         1        2.00000       57.98341       11.41243        5.83115
       553         1        2.00000       58.16564        0.86698        7.70479
       554         1        2.00000       58.16564       10.50834        3.00852
       555         1        2.00000       58.35801       19.27718        4.84487
       556         1        2.00000       58.35801        9.63632        0.14861
       557         1        2.00000       58.65377        8.64122        6.62526
       558         1        2.00000       58.65377       18.28258        1.92898
       559         1        2.00000       58.89376        6.72585        1.13917
       560         1        2.00000       58.89376       16.36671        5.83543
       561         1        2.00000       58.94545       17.29877        8.64674
       562         1        2.00000       58.94545        7.65792        3.95048
       563         1        2.00000       59.11977        5.82857        7.64834
       564         1        2.00000       59.11977       15.46993        2.95207
       565         1        2.00000       59.37286        5.00060        4.85455
       566         1        2.00000       59.37286       14.64196        0.15828
       567         1        2.00000       59.59975        4.10114        2.04345
       568         1        2.00000       59.59975       13.74200        6.73971
       569         1        2.00000       59.84789        3.21603        8.64044
       570         1        2.00000       59.84789       12.85739        3.94418
       571         1        2.00000       60.09435        2.36504        5.81422
       572         1        2.00000       60.09435       12.00640        1.11795
       573         1        2.00000       60.37996        1.51085        2.99336
       574         1        2.00000       60.37996       11.15171        7.68963
       575         1        2.00000       60.45889        0.48318        0.22082
       576         1        2.00000       60.45889       10.12404        4.91708
       577         1        2.00000       60.56682       18.99939        6.78838
       578         1        2.00000       60.56682        9.35855        2.09211
       579         1        2.00000       60.67299       18.08033        3.80556
       580         1        2.00000       60.67299        8.43897        8.50183
       581         1        2.00000       62.46453       18.07998        8.50186
       582         1        2.00000       62.46453        8.43912        3.80559
       583         1        2.00000       62.57079       18.99956        2.09213
       584         1        2.00000       62.57079        9.35821        6.78840
       585         1        2.00000       62.67872        0.48284        4.91712
       586         1        2.00000       62.67872       10.12419        0.22085
       587         1        2.00000       62.75765       11.15187        2.99341
       588         1        2.00000       62.75765        1.51051        7.68968
       589         1        2.00000       63.04326       12.00601        5.81429
       590         1        2.00000       63.04326        2.36516        1.11802
       591         1        2.00000       63.28980       12.85700        8.64052
       592         1        2.00000       63.28980        3.21614        3.94426
       593         1        2.00000       63.53794       13.74210        2.04354
       594         1        2.00000       63.53794        4.10074        6.73981
       595         1        2.00000       63.76475       14.64156        4.85465
       596         1        2.00000       63.76475        5.00070        0.15839
       597         1        2.00000       64.01784       15.46952        7.64844
       598         1        2.00000       64.01784        5.82866        2.95218
       599         1        2.00000       64.19208       17.29887        3.95057
       600         1        2.00000       64.19208        7.65751        8.64683
       601         1        2.00000       64.24385       16.36680        1.13927
       602         1        2.00000       64.24385        6.72544        5.83553
       603         1        2.00000       64.48376       18.28216        6.62535
       604         1        2.00000       64.48376        8.64132        1.92908
       605         1        2.00000       64.77960       19.27725        0.14869
       606         1        2.00000       64.77960        9.63588        4.84496
       607         1        2.00000       64.97197        0.86704        3.00862
       608         1        2.00000       64.97197       10.50790        7.70487
       609         1        2.00000       65.15428        1.77113        5.83126
       610         1        2.00000       65.15428       11.41249        1.13498
       611         1        2.00000       65.37174       12.32844        3.92980
       612         1        2.00000       65.37174        2.68708        8.62606
       613         1        2.00000       65.59903       13.22788        6.74163
       614         1        2.00000       65.59903        3.58702        2.04537
       615         1        2.00000       65.82304       14.13060        0.17169
       616         1        2.00000       65.82304        4.48924        4.86796
       617         1        2.00000       66.03227       15.06411        3.00575
       618         1        2.00000       66.03227        5.42275        7.70202
       619         1        2.00000       66.22785       15.99161        5.78989
       620         1        2.00000       66.22785        6.35075        1.09363
       621         1        2.00000       66.41087       16.91348        8.60529
       622         1        2.00000       66.41087        7.27262        3.90902
       623         1        2.00000       66.59127       17.83089        2.05420
       624         1        2.00000       66.59127        8.18955        6.75047
       625         1        2.00000       66.79539       18.73988        4.85479
       626         1        2.00000       66.79539        9.09902        0.15852
       627         1        2.00000       67.01261        0.38038        7.66507
       628         1        2.00000       67.01261       10.02176        2.96880
       629         1        2.00000       67.23886        1.29949        1.10534
       630         1        2.00000       67.23886       10.94034        5.80161
       631         1        2.00000       67.44122        2.20865        3.93233
       632         1        2.00000       67.44122       11.84951        8.62860
       633         1        2.00000       67.65285       12.76723        2.05256
       634         1        2.00000       67.65285        3.12587        6.74883
       635         1        2.00000       67.86368       13.68580        4.86894
       636         1        2.00000       67.86368        4.04494        0.17267
       637         1        2.00000       68.06668       14.61027        7.68398
       638         1        2.00000       68.06668        4.96941        2.98773
       639         1        2.00000       68.26912       15.53499        1.10311
       640         1        2.00000       68.26912        5.89363        5.79938
       641         1        2.00000       68.47492       16.45447        3.91797
       642         1        2.00000       68.47492        6.81311        8.61424
       643         1        2.00000       68.67584       17.37005        6.73983
       644         1        2.00000       68.67584        7.72919        2.04356
       645         1        2.00000       68.87405       18.28289        0.16646
       646         1        2.00000       68.87405        8.64155        4.86273
       647         1        2.00000       69.08241       19.19845        2.98426
       648         1        2.00000       69.08241        9.55709        7.68053
       649         1        2.00000       69.28972        0.83328        5.80177
       650         1        2.00000       69.28972       10.47464        1.10550
       651         1        2.00000       69.49903        1.74925        8.61985
       652         1        2.00000       69.49903       11.39061        3.92358
       653         1        2.00000       69.70747        2.67029        2.04916
       654         1        2.00000       69.70755       12.31116        6.74542
       655         1        2.00000       69.91207       13.23074        0.16943
       656         1        2.00000       69.91207        3.58938        4.86571
       657         1        2.00000       70.11890       14.15118        2.98471
       658         1        2.00000       70.11890        4.50982        7.68098
       659         1        2.00000       70.32478       15.07085        5.80156
       660         1        2.00000       70.32478        5.42999        1.10529
       661         1        2.00000       70.53082       15.98893        8.61875
       662         1        2.00000       70.53082        6.34808        3.92248
       663         1        2.00000       70.73653       16.90673        2.04340
       664         1        2.00000       70.73653        7.26537        6.73967
       665         1        2.00000       70.94153       17.82338        4.86289
       666         1        2.00000       70.94153        8.18252        0.16662
       667         1        2.00000       71.14573       18.73977        7.68188
       668         1        2.00000       71.14573        9.09893        2.98560
       669         1        2.00000       71.35073        0.37504        1.10690
       670         1        2.00000       71.35073       10.01590        5.80316
       671         1        2.00000       71.55717        1.29295        3.92498
       672         1        2.00000       71.55725       10.93381        8.62124
       673         1        2.00000       71.76304        2.21139        6.74263
       674         1        2.00000       71.76312       11.85275        2.04635
       675         1        2.00000       71.96876        3.13046        0.16741
       676         1        2.00000       71.96884       12.77132        4.86367
       677         1        2.00000       72.17544       13.69014        7.68119
       678         1        2.00000       72.17544        4.04928        2.98493
       679         1        2.00000       72.38163       14.60875        1.10590
       680         1        2.00000       72.38163        4.96739        5.80216
       681         1        2.00000       72.58823       15.52691        3.92349
       682         1        2.00000       72.58823        5.88555        8.61974
       683         1        2.00000       72.79443       16.44477        6.74133
       684         1        2.00000       72.79443        6.80391        2.04506
       685         1        2.00000       73.00031       17.36303        0.16688
       686         1        2.00000       73.00031        7.72167        4.86313
       687         1        2.00000       73.20562       18.28068        2.98509
       688         1        2.00000       73.20562        8.63932        7.68134
       689         1        2.00000       73.41086       19.19836        5.80333
       690         1        2.00000       73.41086        9.55750        1.10704
       691         1        2.00000       73.61610        0.83400        8.62112
       692         1        2.00000       73.61618       10.47538        3.92485
       693         1        2.00000       73.82158        1.75245        2.04604
       694         1        2.00000       73.82166       11.39333        6.74230
       695         1        2.00000       74.02753       12.31184        0.16740
       696         1        2.00000       74.02753        2.67048        4.86367
       697         1        2.00000       74.23349       13.22987        2.98504
       698         1        2.00000       74.23349        3.58851        7.68131
       699         1        2.00000       74.43969       14.14781        5.80260
       700         1        2.00000       74.43961        4.50695        1.10633
       701         1        2.00000       74.64597       15.06590        8.62036
       702         1        2.00000       74.64597        5.42502        3.92409
       703         1        2.00000       74.85208       15.98437        2.04561
       704         1        2.00000       74.85200        6.34301        6.74186
       705         1        2.00000       75.05812       16.90242        4.86348
       706         1        2.00000       75.05804        7.26152        0.16719
       707         1        2.00000       75.26392       17.82039        7.68141
       708         1        2.00000       75.26384        8.17953        2.98513
       709         1        2.00000       75.46947       18.73884        1.10682
       710         1        2.00000       75.46947        9.09749        5.80306
       711         1        2.00000       75.67503        0.37454        3.92464
       712         1        2.00000       75.67503       10.01540        8.62089
       713         1        2.00000       75.88059       10.93380        2.04612
       714         1        2.00000       75.88059        1.29244        6.74239
       715         1        2.00000       76.08639       11.85167        4.86381
       716         1        2.00000       76.08631        2.21081        0.16755
       717         1        2.00000       76.29218       12.76957        7.68149
       718         1        2.00000       76.29218        3.12869        2.98522
       719         1        2.00000       76.49814       13.68798        1.10669
       720         1        2.00000       76.49806        4.04660        5.80295
       721         1        2.00000       76.70410       14.60596        3.92443
       722         1        2.00000       76.70410        4.96458        8.62067
       723         1        2.00000       76.91006       15.52395        6.74218
       724         1        2.00000       76.91006        5.88305        2.04589
       725         1        2.00000       77.11609       16.44248        0.16746
       726         1        2.00000       77.11601        6.80110        4.86370
       727         1        2.00000       77.32197       17.36049        2.98527
       728         1        2.00000       77.32189        7.71909        7.68149
       729         1        2.00000       77.52769        8.63756        1.10676
       730         1        2.00000       77.52777       18.27850        5.80309
       731         1        2.00000       77.73356        9.55558        3.92459
       732         1        2.00000       77.73349       19.19645        8.62090
       733         1        2.00000       77.93920       10.47351        6.74240
       734         1        2.00000       77.93920        0.83265        2.04616
       735         1        2.00000       78.14500       11.39193        0.16763
       736         1        2.00000       78.14500        1.75055        4.86392
       737         1        2.00000       78.35080       12.30982        2.98541
       738         1        2.00000       78.35080        2.66846        7.68166
       739         1        2.00000       78.55659       13.22776        5.80316
       740         1        2.00000       78.55659        3.58686        1.10688
       741         1        2.00000       78.76247       14.14569        8.62092
       742         1        2.00000       78.76247        4.50479        3.92463
       743         1        2.00000       78.96835       15.06416        2.04615
       744         1        2.00000       78.96835        5.42278        6.74237
       745         1        2.00000       79.17423       15.98217        4.86392
       746         1        2.00000       79.17423        6.34122        0.16759
       747         1        2.00000       79.38018       16.90015        7.68169
       748         1        2.00000       79.38010        7.25919        2.98538
       749         1        2.00000       79.58598        8.17724        5.80314
       750         1        2.00000       79.58606       17.81864        1.10694
       751         1        2.00000       79.79186        9.09516        8.62083
       752         1        2.00000       79.79186       18.73661        3.92473
       753         2       -2.00000        0.10737       10.01344        6.74247
       754         2       -2.00000        0.10737        0.37260        2.04625
       755         2       -2.00000        0.31317       10.93183        0.16771
       756         2       -2.00000        0.31317        1.29053        4.86403
       757         2       -2.00000        0.51905       11.85002        2.98561
       758         2       -2.00000        0.51897        2.20845        7.68179
       759         2       -2.00000        0.72476       12.76778        5.80335
       760         2       -2.00000        0.72476        3.12688        1.10701
       761         2       -2.00000        0.93064       13.68569        8.62110
       762         2       -2.00000        0.93064        4.04481        3.92479
       763         2       -2.00000        1.13644       14.60420        2.04630
       764         2       -2.00000        1.13644        4.96277        6.74255
       765         2       -2.00000        1.34232       15.52214        4.86410
       766         2       -2.00000        1.34232        5.88118        0.16777
       767         2       -2.00000        1.54819       16.44009        7.68187
       768         2       -2.00000        1.54811        6.79921        2.98555
       769         2       -2.00000        1.75407       17.35860        1.10710
       770         2       -2.00000        1.75407        7.71721        5.80334
       771         2       -2.00000        1.95987        8.63518        8.62111
       772         2       -2.00000        1.95995       18.27656        3.92488
       773         2       -2.00000        2.16567        9.55363        2.04631
       774         2       -2.00000        2.16575       19.19453        6.74265
       775         2       -2.00000        2.37154       10.47161        4.86413
       776         2       -2.00000        2.37162        0.83077        0.16788
       777         2       -2.00000        2.57742       11.38956        7.68192
       778         2       -2.00000        2.57742        1.74870        2.98565
       779         2       -2.00000        2.78322       12.30797        1.10715
       780         2       -2.00000        2.78322        2.66663        5.80341
       781         2       -2.00000        2.98909       13.22597        3.92495
       782         2       -2.00000        2.98902        3.58455        8.62118
       783         2       -2.00000        3.19481       14.14388        6.74272
       784         2       -2.00000        3.19481        4.50300        2.04643
       785         2       -2.00000        3.40061       15.06231        0.16797
       786         2       -2.00000        3.40061        5.42096        4.86421
       787         2       -2.00000        3.60649       15.98031        2.98576
       788         2       -2.00000        3.60649        6.33893        7.68200
       789         2       -2.00000        3.81236       16.89830        5.80355
       790         2       -2.00000        3.81236        7.25742        1.10726
       791         2       -2.00000        4.01824       17.81629        8.62132
       792         2       -2.00000        4.01824        8.17543        3.92502
       793         2       -2.00000        4.22412       18.73478        2.04656
       794         2       -2.00000        4.22412        9.09342        6.74280
       795         2       -2.00000        4.43000        0.37054        4.86432
       796         2       -2.00000        4.43000       10.01188        0.16804
       797         2       -2.00000        4.63587        1.28847        7.68207
       798         2       -2.00000        4.63587       10.92983        2.98579
       799         2       -2.00000        4.84175        2.20691        1.10729
       800         2       -2.00000        4.84175       11.84777        5.80355
       801         2       -2.00000        5.04755        3.12482        3.92504
       802         2       -2.00000        5.04747       12.76566        8.62131
       803         2       -2.00000        5.25327        4.04272        6.74280
       804         2       -2.00000        5.25327       13.68408        2.04654
       805         2       -2.00000        5.45898       14.60201        4.86435
       806         2       -2.00000        5.45898        4.96113        0.16806
       807         2       -2.00000        5.66470        5.87911        2.98588
       808         2       -2.00000        5.66478       15.51996        7.68216
       809         2       -2.00000        5.87058       16.43848        1.10745
       810         2       -2.00000        5.87058        6.79712        5.80369
       811         2       -2.00000        6.07645       17.35651        3.92525
       812         2       -2.00000        6.07645        7.71513        8.62150
       813         2       -2.00000        6.28241       18.27454        6.74307
       814         2       -2.00000        6.28241        8.63368        2.04678
       815         2       -2.00000        6.48837       19.19303        0.16829
       816         2       -2.00000        6.48837        9.55167        4.86453
       817         2       -2.00000        6.69441        0.82880        2.98602
       818         2       -2.00000        6.69441       10.46964        7.68227
       819         2       -2.00000        6.90036        1.74672        5.80374
       820         2       -2.00000        6.90028       11.38806        1.10747
       821         2       -2.00000        7.10616        2.66459        8.62142
       822         2       -2.00000        7.10616       12.30595        3.92516
       823         2       -2.00000        7.31188        3.58299        2.04660
       824         2       -2.00000        7.31188       13.22385        6.74286
       825         2       -2.00000        7.51752        4.50090        4.86433
       826         2       -2.00000        7.51752       14.14224        0.16807
       827         2       -2.00000        7.72299        5.41882        7.68215
       828         2       -2.00000        7.72299       15.06018        2.98590
       829         2       -2.00000        7.92863        6.33727        1.10757
       830         2       -2.00000        7.92863       15.97813        5.80384
       831         2       -2.00000        8.13443       16.89612        8.62178
       832         2       -2.00000        8.13435        7.25527        3.92550
       833         2       -2.00000        8.34047       17.81467        2.04711
       834         2       -2.00000        8.34047        8.17332        6.74336
       835         2       -2.00000        8.54650       18.73265        4.86488
       836         2       -2.00000        8.54650        9.09179        0.16861
       837         2       -2.00000        8.75286        0.36852        7.68265
       838         2       -2.00000        8.75278       10.00988        2.98637
       839         2       -2.00000        8.95898        1.28697        1.10767
       840         2       -2.00000        8.95898       10.92781        5.80393
       841         2       -2.00000        9.16493        2.20500        3.92530
       842         2       -2.00000        9.16493       11.84584        8.62156
       843         2       -2.00000        9.37081        3.12303        6.74292
       844         2       -2.00000        9.37081       12.76439        2.04665
       845         2       -2.00000        9.57637        4.04151        0.16787
       846         2       -2.00000        9.57637       13.68236        4.86414
       847         2       -2.00000        9.78169        4.95940        2.98565
       848         2       -2.00000        9.78169       14.60026        7.68193
       849         2       -2.00000        9.98684        5.87708        5.80385
       850         2       -2.00000        9.98684       15.51844        1.10760
       851         2       -2.00000       10.19224       16.43603        3.92582
       852         2       -2.00000       10.19224        6.79469        8.62208
       853         2       -2.00000       10.39804       17.35381        6.74395
       854         2       -2.00000       10.39804        7.71295        2.04768
       855         2       -2.00000       10.60432       18.27221        0.16922
       856         2       -2.00000       10.60432        8.63085        4.86547
       857         2       -2.00000       10.81083       19.19035        2.98679
       858         2       -2.00000       10.81083        9.54899        7.68304
       859         2       -2.00000       11.01695        0.82624        5.80406
       860         2       -2.00000       11.01695       10.46760        1.10778
       861         2       -2.00000       11.22363        1.74508        8.62156
       862         2       -2.00000       11.22363       11.38644        3.92529
       863         2       -2.00000       11.42942        2.66421        2.04633
       864         2       -2.00000       11.42942       12.30507        6.74259
       865         2       -2.00000       11.63522        3.58265        4.86395
       866         2       -2.00000       11.63522       13.22401        0.16768
       867         2       -2.00000       11.84166        4.50052        7.68207
       868         2       -2.00000       11.84166       14.14188        2.98581
       869         2       -2.00000       12.04682        5.41801        1.10712
       870         2       -2.00000       12.04682       15.05887        5.80338
       871         2       -2.00000       12.25110        6.33444        3.92605
       872         2       -2.00000       12.25110       15.97530        8.62233
       873         2       -2.00000       12.45593       16.89243        2.04918
       874         2       -2.00000       12.45593        7.25107        6.74544
       875         2       -2.00000       12.66149       17.80963        4.86655
       876         2       -2.00000       12.66149        8.16877        0.17029
       877         2       -2.00000       12.86777       18.72777        7.68369
       878         2       -2.00000       12.86769        9.08691        2.98743
       879         2       -2.00000       13.07373        0.36590        1.10792
       880         2       -2.00000       13.07373       10.00676        5.80418
       881         2       -2.00000       13.28032        1.28640        3.92327
       882         2       -2.00000       13.28032       10.92726        8.61953
       883         2       -2.00000       13.48484        2.20531        6.73977
       884         2       -2.00000       13.48484       11.84667        2.04351
       885         2       -2.00000       13.69343        3.12637        0.16910
       886         2       -2.00000       13.69343       12.76723        4.86537
       887         2       -2.00000       13.90299        4.04240        2.98714
       888         2       -2.00000       13.90299       13.68326        7.68341
       889         2       -2.00000       14.10990        4.95942        5.80464
       890         2       -2.00000       14.10990       14.60078        1.10838
       891         2       -2.00000       14.31826        5.87493        8.62240
       892         2       -2.00000       14.31826       15.51627        3.92613
       893         2       -2.00000       14.51686        6.78768        2.04923
       894         2       -2.00000       14.51686       16.42853        6.74549
       895         2       -2.00000       14.71787       17.34490        0.17459
       896         2       -2.00000       14.71787        7.70355        4.87084
       897         2       -2.00000       14.92279       18.26442        2.98961
       898         2       -2.00000       14.92279        8.62306        7.68588
       899         2       -2.00000       15.12531       19.18847        5.80123
       900         2       -2.00000       15.12531        9.54761        1.10497
       901         2       -2.00000       15.32895        0.83074        8.61616
       902         2       -2.00000       15.32895       10.47210        3.91990
       903         2       -2.00000       15.53986        1.75010        2.04026
       904         2       -2.00000       15.53986       11.39096        6.73652
       905         2       -2.00000       15.75141        2.66699        4.85662
       906         2       -2.00000       15.75141       12.30835        0.16036
       907         2       -2.00000       15.95321        3.57588        7.68334
       908         2       -2.00000       15.95321       13.21722        2.98708
       909         2       -2.00000       16.18034        4.49511        1.12381
       910         2       -2.00000       16.18034       14.13597        5.82007
       911         2       -2.00000       16.39740        5.41811        3.93463
       912         2       -2.00000       16.39740       15.05897        8.63089
       913         2       -2.00000       16.60096        6.32710        6.73405
       914         2       -2.00000       16.60096       15.96846        2.03778
       915         2       -2.00000       16.78119       16.88464        4.88014
       916         2       -2.00000       16.78119        7.24378        0.18388
       917         2       -2.00000       16.96550       17.80645        7.69525
       918         2       -2.00000       16.96550        8.16559        2.99899
       919         2       -2.00000       17.16035       18.73462        1.08668
       920         2       -2.00000       17.16035        9.09326        5.78294
       921         2       -2.00000       17.36903        0.38621        3.92099
       922         2       -2.00000       17.36903       10.02707        8.61725
       923         2       -2.00000       17.59368        1.28827        6.74295
       924         2       -2.00000       17.59368       10.92963        2.04668
       925         2       -2.00000       17.82081        2.18955        0.16278
       926         2       -2.00000       17.82081       11.83040        4.85905
       927         2       -2.00000       18.03939        3.10609        2.95837
       928         2       -2.00000       18.03939       12.74695        7.65462
       929         2       -2.00000       18.22018        4.01028        5.78081
       930         2       -2.00000       18.22018       13.65164        1.08455
       931         2       -2.00000       18.41183        4.88053        8.63857
       932         2       -2.00000       18.41183       14.52188        3.94229
       933         2       -2.00000       18.70927        5.87743        2.16682
       934         2       -2.00000       18.70927       15.51831        6.86308
       935         2       -2.00000       18.94454       17.43413        2.95290
       936         2       -2.00000       18.94454        7.79277        7.64917
       937         2       -2.00000       19.00478        6.86327        4.83702
       938         2       -2.00000       19.00478       16.50463        0.14076
       939         2       -2.00000       19.17183       18.33019        5.83611
       940         2       -2.00000       19.17183        8.68934        1.13984
       941         2       -2.00000       19.42325       19.15891        8.63040
       942         2       -2.00000       19.42325        9.51803        3.93414
       943         2       -2.00000       19.64925        0.77588        2.04960
       944         2       -2.00000       19.64925       10.41674        6.74586
       945         2       -2.00000       19.89851        1.66038        4.84401
       946         2       -2.00000       19.89851       11.30174        0.14774
       947         2       -2.00000       20.14569        2.51218        7.67101
       948         2       -2.00000       20.14569       12.15354        2.97475
       949         2       -2.00000       20.43410        3.36236        1.10235
       950         2       -2.00000       20.43410       13.00321        5.79861
       951         2       -2.00000       20.51574        4.39714        3.87266
       952         2       -2.00000       20.51574       14.03800        8.56892
       953         2       -2.00000       20.62312        5.15845        6.69087
       954         2       -2.00000       20.62312       14.79979        1.99462
       955         2       -2.00000       20.71779        6.06374        0.29060
       956         2       -2.00000       20.71779       15.70460        4.98685
       957         2       -2.00000       22.52946        6.06361        4.98682
       958         2       -2.00000       22.52946       15.70495        0.29057
       959         2       -2.00000       22.62421        5.15877        1.99459
       960         2       -2.00000       22.62421       14.79963        6.69085
       961         2       -2.00000       22.73166        4.39699        8.56888
       962         2       -2.00000       22.73166       14.03833        3.87263
       963         2       -2.00000       22.81323        3.36222        5.79855
       964         2       -2.00000       22.81323       13.00358        1.10229
       965         2       -2.00000       23.10171       12.15342        7.67093
       966         2       -2.00000       23.10171        2.51257        2.97467
       967         2       -2.00000       23.34889       11.30163        4.84392
       968         2       -2.00000       23.34889        1.66077        0.14765
       969         2       -2.00000       23.59807       10.41715        2.04949
       970         2       -2.00000       23.59807        0.77579        6.74575
       971         2       -2.00000       23.82408       19.15930        3.93403
       972         2       -2.00000       23.82408        9.51796        8.63029
       973         2       -2.00000       24.07558       18.33060        1.13973
       974         2       -2.00000       24.07558        8.68924        5.83599
       975         2       -2.00000       24.24247        6.86367        0.14066
       976         2       -2.00000       24.24247       16.50453        4.83693
       977         2       -2.00000       24.30286       17.43403        7.64906
       978         2       -2.00000       24.30286        7.79318        2.95280
       979         2       -2.00000       24.53806        5.87736        6.86298
       980         2       -2.00000       24.53814       15.51872        2.16672
       981         2       -2.00000       24.83557        4.88097        3.94221
       982         2       -2.00000       24.83557       14.52183        8.63847
       983         2       -2.00000       25.02723        4.01072        1.08445
       984         2       -2.00000       25.02723       13.65158        5.78071
       985         2       -2.00000       25.20802       12.74737        2.95824
       986         2       -2.00000       25.20802        3.10602        7.65452
       987         2       -2.00000       25.42660       11.83085        0.16266
       988         2       -2.00000       25.42660        2.18949        4.85894
       989         2       -2.00000       25.65373       10.92957        6.74281
       990         2       -2.00000       25.65373        1.28871        2.04656
       991         2       -2.00000       25.87838       10.02751        3.92086
       992         2       -2.00000       25.87838        0.38615        8.61712
       993         2       -2.00000       26.08705       18.73457        5.78281
       994         2       -2.00000       26.08705        9.09371        1.08655
       995         2       -2.00000       26.28191       17.80689        2.99886
       996         2       -2.00000       26.28191        8.16555        7.69512
       997         2       -2.00000       26.46621       16.88510        0.18375
       998         2       -2.00000       26.46621        7.24374        4.88001
       999         2       -2.00000       26.64637       15.96844        6.73391
      1000         2       -2.00000       26.64637        6.32758        2.03764
      1001         2       -2.00000       26.84993        5.41809        8.63076
      1002         2       -2.00000       26.84993       15.05945        3.93449
      1003         2       -2.00000       27.06699       14.13645        1.12367
      1004         2       -2.00000       27.06699        4.49509        5.81994
      1005         2       -2.00000       27.29420       13.21722        7.68320
      1006         2       -2.00000       27.29420        3.57636        2.98694
      1007         2       -2.00000       27.49592       12.30833        4.85648
      1008         2       -2.00000       27.49592        2.66747        0.16022
      1009         2       -2.00000       27.70755       11.39144        2.04011
      1010         2       -2.00000       27.70755        1.75008        6.73638
      1011         2       -2.00000       27.91838       10.47208        8.61601
      1012         2       -2.00000       27.91838        0.83122        3.91975
      1013         2       -2.00000       28.12202        9.54761        5.80108
      1014         2       -2.00000       28.12202       19.18897        1.10482
      1015         2       -2.00000       28.32462       18.26442        7.68572
      1016         2       -2.00000       28.32462        8.62356        2.98946
      1017         2       -2.00000       28.52946       17.34491        4.87069
      1018         2       -2.00000       28.52946        7.70405        0.17443
      1019         2       -2.00000       28.73054        6.78768        6.74533
      1020         2       -2.00000       28.73054       16.42903        2.04907
      1021         2       -2.00000       28.92907       15.51629        8.62223
      1022         2       -2.00000       28.92907        5.87543        3.92598
      1023         2       -2.00000       29.13742       14.60080        5.80448
      1024         2       -2.00000       29.13742        4.95994        1.10822
      1025         2       -2.00000       29.34434       13.68378        2.98698
      1026         2       -2.00000       29.34434        4.04242        7.68325
      1027         2       -2.00000       29.55389       12.76775        0.16894
      1028         2       -2.00000       29.55389        3.12639        4.86521
      1029         2       -2.00000       29.76249       11.84669        6.73960
      1030         2       -2.00000       29.76249        2.20583        2.04335
      1031         2       -2.00000       29.96708       10.92780        3.92310
      1032         2       -2.00000       29.96708        1.28644        8.61937
      1033         2       -2.00000       30.17368       10.00730        1.10775
      1034         2       -2.00000       30.17368        0.36594        5.80401
      1035         2       -2.00000       30.37964       18.72831        2.98725
      1036         2       -2.00000       30.37964        9.08695        7.68351
      1037         2       -2.00000       30.58584       17.81017        0.17011
      1038         2       -2.00000       30.58584        8.16881        4.86637
      1039         2       -2.00000       30.79147       16.89248        6.74527
      1040         2       -2.00000       30.79147        7.25162        2.04900
      1041         2       -2.00000       30.99623       15.97586        3.92588
      1042         2       -2.00000       30.99623        6.33450        8.62215
      1043         2       -2.00000       31.20051       15.05941        1.10694
      1044         2       -2.00000       31.20051        5.41807        5.80320
      1045         2       -2.00000       31.40575       14.14194        7.68189
      1046         2       -2.00000       31.40575        4.50108        2.98562
      1047         2       -2.00000       31.61211       13.22406        4.86376
      1048         2       -2.00000       31.61211        3.58321        0.16751
      1049         2       -2.00000       31.81790       12.30563        2.04614
      1050         2       -2.00000       31.81790        2.66427        6.74241
      1051         2       -2.00000       32.02370       11.38652        8.62137
      1052         2       -2.00000       32.02370        1.74566        3.92510
      1053         2       -2.00000       32.23038       10.46766        5.80386
      1054         2       -2.00000       32.23038        0.82680        1.10760
      1055         2       -2.00000       32.43649       19.19043        7.68286
      1056         2       -2.00000       32.43649        9.54957        2.98659
      1057         2       -2.00000       32.64309       18.27230        4.86528
      1058         2       -2.00000       32.64309        8.63144        0.16902
      1059         2       -2.00000       32.84929       17.35439        2.04749
      1060         2       -2.00000       32.84929        7.71303        6.74375
      1061         2       -2.00000       33.05516       16.43613        8.62189
      1062         2       -2.00000       33.05516        6.79527        3.92564
      1063         2       -2.00000       33.26048       15.51852        5.80366
      1064         2       -2.00000       33.26048        5.87766        1.10740
      1065         2       -2.00000       33.46564       14.60086        2.98546
      1066         2       -2.00000       33.46564        4.95950        7.68173
      1067         2       -2.00000       33.67104       13.68296        0.16768
      1068         2       -2.00000       33.67104        4.04160        4.86394
      1069         2       -2.00000       33.87652       12.76449        6.74272
      1070         2       -2.00000       33.87652        3.12363        2.04646
      1071         2       -2.00000       34.08239       11.84646        3.92509
      1072         2       -2.00000       34.08239        2.20510        8.62136
      1073         2       -2.00000       34.28835       10.92843        1.10746
      1074         2       -2.00000       34.28835        1.28707        5.80373
      1075         2       -2.00000       34.49455       10.00999        7.68245
      1076         2       -2.00000       34.49455        0.36913        2.98619
      1077         2       -2.00000       34.70082       18.73326        0.16841
      1078         2       -2.00000       34.70082        9.09190        4.86467
      1079         2       -2.00000       34.90694       17.81479        6.74316
      1080         2       -2.00000       34.90694        8.17393        2.04691
      1081         2       -2.00000       35.11298       16.89676        3.92531
      1082         2       -2.00000       35.11298        7.25540        8.62157
      1083         2       -2.00000       35.31878       15.97875        1.10737
      1084         2       -2.00000       35.31878        6.33741        5.80364
      1085         2       -2.00000       35.52433       15.06031        7.68195
      1086         2       -2.00000       35.52433        5.41946        2.98570
      1087         2       -2.00000       35.72989        4.50154        0.16786
      1088         2       -2.00000       35.72989       14.14240        4.86413
      1089         2       -2.00000       35.93545       13.22450        2.04639
      1090         2       -2.00000       35.93545        3.58314        6.74265
      1091         2       -2.00000       36.14125        2.66525        3.92496
      1092         2       -2.00000       36.14125       12.30611        8.62123
      1093         2       -2.00000       36.34704        1.74735        1.10728
      1094         2       -2.00000       36.34704       11.38821        5.80354
      1095         2       -2.00000       36.55300        0.82894        7.68208
      1096         2       -2.00000       36.55300       10.47030        2.98581
      1097         2       -2.00000       36.75896       19.19318        4.86435
      1098         2       -2.00000       36.75896        9.55232        0.16808
      1099         2       -2.00000       36.96499       18.27519        2.04660
      1100         2       -2.00000       36.96499        8.63385        6.74286
      1101         2       -2.00000       37.17095       17.35666        8.62131
      1102         2       -2.00000       37.17095        7.71580        3.92505
      1103         2       -2.00000       37.37683       16.43865        5.80350
      1104         2       -2.00000       37.37683        6.79779        1.10725
      1105         2       -2.00000       37.58263       15.52064        2.98569
      1106         2       -2.00000       37.58263        5.87928        7.68195
      1107         2       -2.00000       37.78834       14.60268        0.16787
      1108         2       -2.00000       37.78834        4.96133        4.86414
      1109         2       -2.00000       37.99414       13.68425        6.74261
      1110         2       -2.00000       37.99414        4.04339        2.04634
      1111         2       -2.00000       38.19986        3.12500        8.62111
      1112         2       -2.00000       38.19986       12.76635        3.92485
      1113         2       -2.00000       38.40566        2.20708        5.80336
      1114         2       -2.00000       38.40566       11.84844        1.10710
      1115         2       -2.00000       38.61145        1.28917        2.98561
      1116         2       -2.00000       38.61145       10.93002        7.68188
      1117         2       -2.00000       38.81733        0.37123        0.16785
      1118         2       -2.00000       38.81733       10.01209        4.86413
      1119         2       -2.00000       39.02321        9.09412        2.04637
      1120         2       -2.00000       39.02321       18.73498        6.74263
      1121         2       -2.00000       39.22916       17.81698        3.92486
      1122         2       -2.00000       39.22916        8.17563        8.62112
      1123         2       -2.00000       39.43504       16.89899        1.10708
      1124         2       -2.00000       39.43504        7.25763        5.80335
      1125         2       -2.00000       39.64092       15.98050        7.68182
      1126         2       -2.00000       39.64092        6.33964        2.98557
      1127         2       -2.00000       39.84672       15.06253        4.86404
      1128         2       -2.00000       39.84672        5.42167        0.16778
      1129         2       -2.00000       40.05251       14.14457        2.04626
      1130         2       -2.00000       40.05251        4.50322        6.74252
      1131         2       -2.00000       40.25831       13.22614        8.62101
      1132         2       -2.00000       40.25831        3.58528        3.92474
      1133         2       -2.00000       40.46411        2.66735        1.10698
      1134         2       -2.00000       40.46411       12.30821        5.80323
      1135         2       -2.00000       40.66991        1.74891        7.68174
      1136         2       -2.00000       40.66991       11.39027        2.98547
      1137         2       -2.00000       40.87578        0.83098        4.86397
      1138         2       -2.00000       40.87578       10.47234        0.16770
      1139         2       -2.00000       41.08158       19.19524        2.04620
      1140         2       -2.00000       41.08158        9.55388        6.74247
      1141         2       -2.00000       41.28746       18.27677        8.62095
      1142         2       -2.00000       41.28746        8.63591        3.92470
      1143         2       -2.00000       41.49334       17.35880        5.80318
      1144         2       -2.00000       41.49334        7.71794        1.10692
      1145         2       -2.00000       41.69921       16.44081        2.98541
      1146         2       -2.00000       41.69921        6.79945        7.68167
      1147         2       -2.00000       41.90509       15.52283        0.16763
      1148         2       -2.00000       41.90509        5.88147        4.86390
      1149         2       -2.00000       42.11089       14.60436        6.74239
      1150         2       -2.00000       42.11089        4.96350        2.04613
      1151         2       -2.00000       42.31676       13.68641        3.92462
      1152         2       -2.00000       42.31676        4.04507        8.62089
      1153         2       -2.00000       42.52256        3.12711        5.80312
      1154         2       -2.00000       42.52256       12.76847        1.10685
      1155         2       -2.00000       42.72836        2.20918        2.98536
      1156         2       -2.00000       42.72836       11.85004        7.68162
      1157         2       -2.00000       42.93416        1.29126        0.16758
      1158         2       -2.00000       42.93416       10.93212        4.86385
      1159         2       -2.00000       43.13995        0.37281        6.74234
      1160         2       -2.00000       43.13995       10.01417        2.04607
      1161         2       -2.00000       43.34583       18.73707        3.92455
      1162         2       -2.00000       43.34583        9.09572        8.62081
      1163         2       -2.00000       43.55163       17.81912        1.10676
      1164         2       -2.00000       43.55163        8.17776        5.80303
      1165         2       -2.00000       43.75751       16.90063        7.68150
      1166         2       -2.00000       43.75751        7.25977        2.98524
      1167         2       -2.00000       43.96338       15.98262        4.86373
      1168         2       -2.00000       43.96338        6.34176        0.16746
      1169         2       -2.00000       44.16926       15.06463        2.04596
      1170         2       -2.00000       44.16926        5.42327        6.74222
      1171         2       -2.00000       44.37522       14.14617        8.62073
      1172         2       -2.00000       44.37522        4.50531        3.92446
      1173         2       -2.00000       44.58101       13.22822        5.80298
      1174         2       -2.00000       44.58101        3.58736        1.10671
      1175         2       -2.00000       44.78689        2.66894        7.68149
      1176         2       -2.00000       44.78689       12.31030        2.98523
      1177         2       -2.00000       44.99269        1.75103        4.86374
      1178         2       -2.00000       44.99269       11.39239        0.16748
      1179         2       -2.00000       45.19841        0.83313        2.04598
      1180         2       -2.00000       45.19841       10.47399        6.74224
      1181         2       -2.00000       45.40412       19.19692        8.62071
      1182         2       -2.00000       45.40412        9.55606        3.92444
      1183         2       -2.00000       45.60992       18.27896        5.80289
      1184         2       -2.00000       45.60992        8.63810        1.10663
      1185         2       -2.00000       45.81572       17.36095        2.98508
      1186         2       -2.00000       45.81572        7.71959        7.68134
      1187         2       -2.00000       46.02160       16.44294        0.16727
      1188         2       -2.00000       46.02160        6.80158        4.86354
      1189         2       -2.00000       46.22755       15.52439        6.74199
      1190         2       -2.00000       46.22755        5.88353        2.04573
      1191         2       -2.00000       46.43359       14.60640        3.92424
      1192         2       -2.00000       46.43351        4.96504        8.62050
      1193         2       -2.00000       46.63955       13.68843        1.10651
      1194         2       -2.00000       46.63955        4.04707        5.80277
      1195         2       -2.00000       46.84550       12.77001        7.68132
      1196         2       -2.00000       46.84550        3.12915        2.98505
      1197         2       -2.00000       47.05130        2.21128        0.16736
      1198         2       -2.00000       47.05130       11.85213        4.86362
      1199         2       -2.00000       47.25702        1.29288        6.74219
      1200         2       -2.00000       47.25702       10.93424        2.04593
      1201         2       -2.00000       47.46266        0.37498        3.92445
      1202         2       -2.00000       47.46266       10.01584        8.62072
      1203         2       -2.00000       47.66814       18.73929        1.10662
      1204         2       -2.00000       47.66814        9.09793        5.80289
      1205         2       -2.00000       47.87377       17.82083        7.68121
      1206         2       -2.00000       47.87377        8.17998        2.98495
      1207         2       -2.00000       48.07957       16.90284        4.86327
      1208         2       -2.00000       48.07957        7.26198        0.16701
      1209         2       -2.00000       48.28561       15.98479        2.04541
      1210         2       -2.00000       48.28561        6.34343        6.74169
      1211         2       -2.00000       48.49164       15.06632        8.62017
      1212         2       -2.00000       48.49164        5.42546        3.92391
      1213         2       -2.00000       48.69800       14.14823        5.80241
      1214         2       -2.00000       48.69800        4.50737        1.10614
      1215         2       -2.00000       48.90412       13.23030        2.98485
      1216         2       -2.00000       48.90412        3.58894        7.68112
      1217         2       -2.00000       49.11007        2.67091        4.86349
      1218         2       -2.00000       49.11007       12.31227        0.16722
      1219         2       -2.00000       49.31595        1.75288        2.04586
      1220         2       -2.00000       49.31595       11.39374        6.74213
      1221         2       -2.00000       49.52151        0.83440        8.62092
      1222         2       -2.00000       49.52151       10.47576        3.92465
      1223         2       -2.00000       49.72683       19.19873        5.80313
      1224         2       -2.00000       49.72683        9.55787        1.10686
      1225         2       -2.00000       49.93199       18.28104        2.98492
      1226         2       -2.00000       49.93199        8.63968        7.68118
      1227         2       -2.00000       50.13738       17.36344        0.16669
      1228         2       -2.00000       50.13738        7.72208        4.86296
      1229         2       -2.00000       50.34318       16.44518        6.74110
      1230         2       -2.00000       50.34318        6.80432        2.04484
      1231         2       -2.00000       50.54946       15.52728        3.92331
      1232         2       -2.00000       50.54946        5.88592        8.61957
      1233         2       -2.00000       50.75605       14.60913        1.10573
      1234         2       -2.00000       50.75605        4.96777        5.80200
      1235         2       -2.00000       50.96217       13.69054        7.68100
      1236         2       -2.00000       50.96217        4.04969        2.98473
      1237         2       -2.00000       51.16877       12.77168        4.86349
      1238         2       -2.00000       51.16877        3.13083        0.16722
      1239         2       -2.00000       51.37456        2.21172        6.74246
      1240         2       -2.00000       51.37456       11.85308        2.04619
      1241         2       -2.00000       51.58036        1.29326        3.92483
      1242         2       -2.00000       51.58036       10.93412        8.62110
      1243         2       -2.00000       51.78680        0.37540        1.10670
      1244         2       -2.00000       51.78680       10.01626        5.80297
      1245         2       -2.00000       51.99196       18.74013        7.68165
      1246         2       -2.00000       51.99196        9.09927        2.98540
      1247         2       -2.00000       52.19624       17.82368        4.86272
      1248         2       -2.00000       52.19624        8.18282        0.16645
      1249         2       -2.00000       52.40108       16.90708        2.04334
      1250         2       -2.00000       52.40108        7.26572        6.73960
      1251         2       -2.00000       52.60671        6.34852        3.92223
      1252         2       -2.00000       52.60671       15.98938        8.61848
      1253         2       -2.00000       52.81291        5.43037        1.10509
      1254         2       -2.00000       52.81291       15.07123        5.80135
      1255         2       -2.00000       53.01887        4.51003        7.68086
      1256         2       -2.00000       53.01887       14.15139        2.98459
      1257         2       -2.00000       53.22546        3.58953        4.86551
      1258         2       -2.00000       53.22546       13.23089        0.16924
      1259         2       -2.00000       53.42998        2.67061        2.04901
      1260         2       -2.00000       53.42998       12.31147        6.74528
      1261         2       -2.00000       53.63866        1.74956        8.61967
      1262         2       -2.00000       53.63866       11.39092        3.92340
      1263         2       -2.00000       53.84821        0.83355        5.80163
      1264         2       -2.00000       53.84821       10.47491        1.10536
      1265         2       -2.00000       54.05504       19.19874        2.98413
      1266         2       -2.00000       54.05504        9.55738        7.68040
      1267         2       -2.00000       54.26340       18.28324        0.16638
      1268         2       -2.00000       54.26340        8.64188        4.86265
      1269         2       -2.00000       54.46200       17.37047        6.73955
      1270         2       -2.00000       54.46200        7.72961        2.04329
      1271         2       -2.00000       54.66301       16.45462        3.91793
      1272         2       -2.00000       54.66301        6.81326        8.61419
      1273         2       -2.00000       54.86793        5.89373        5.79917
      1274         2       -2.00000       54.86793       15.53508        1.10289
      1275         2       -2.00000       55.07053        4.96970        2.98755
      1276         2       -2.00000       55.07053       14.61056        7.68380
      1277         2       -2.00000       55.27409        4.04521        0.17261
      1278         2       -2.00000       55.27409       13.68605        4.86887
      1279         2       -2.00000       55.48500       12.76721        2.05225
      1280         2       -2.00000       55.48500        3.12585        6.74852
      1281         2       -2.00000       55.69655        2.20895        3.93215
      1282         2       -2.00000       55.69655       11.84981        8.62841
      1283         2       -2.00000       55.89835        1.30006        1.10543
      1284         2       -2.00000       55.89835       10.94092        5.80170
      1285         2       -2.00000       56.12548        0.38084        7.66496
      1286         2       -2.00000       56.12548       10.02220        2.96870
      1287         2       -2.00000       56.34254       18.74005        4.85415
      1288         2       -2.00000       56.34254        9.09919        0.15787
      1289         2       -2.00000       56.54610       17.83104        2.05472
      1290         2       -2.00000       56.54610        8.18969        6.75099
      1291         2       -2.00000       56.72634        7.27353        3.90863
      1292         2       -2.00000       56.72634       16.91439        8.60489
      1293         2       -2.00000       56.91064       15.99256        5.78979
      1294         2       -2.00000       56.91064        6.35170        1.09352
      1295         2       -2.00000       57.10549        5.42354        7.70209
      1296         2       -2.00000       57.10549       15.06490        3.00583
      1297         2       -2.00000       57.31417        4.48974        4.86778
      1298         2       -2.00000       57.31417       14.13110        0.17152
      1299         2       -2.00000       57.53882        3.58768        2.04582
      1300         2       -2.00000       57.53882       13.22853        6.74209
      1301         2       -2.00000       57.76595        2.68640        8.62599
      1302         2       -2.00000       57.76595       12.32776        3.92972
      1303         2       -2.00000       57.98453        1.76986        5.83041
      1304         2       -2.00000       57.98453       11.41121        1.13415
      1305         2       -2.00000       58.16532        0.86567        3.00796
      1306         2       -2.00000       58.16532       10.50653        7.70422
      1307         2       -2.00000       58.35698       19.27764        0.15021
      1308         2       -2.00000       58.35698        9.63628        4.84648
      1309         2       -2.00000       58.65441       18.28071        6.62196
      1310         2       -2.00000       58.65441        8.63985        1.92569
      1311         2       -2.00000       58.88968        6.72404        5.83587
      1312         2       -2.00000       58.88968       16.36539        1.13960
      1313         2       -2.00000       58.94992       17.29490        3.95175
      1314         2       -2.00000       58.94992        7.65354        8.64800
      1315         2       -2.00000       59.11697        5.82797        2.95266
      1316         2       -2.00000       59.11697       15.46883        7.64892
      1317         2       -2.00000       59.36839        4.99927        0.15837
      1318         2       -2.00000       59.36839       14.64013        4.85463
      1319         2       -2.00000       59.59448        4.10006        6.73918
      1320         2       -2.00000       59.59440       13.74142        2.04291
      1321         2       -2.00000       59.84365        3.21556        3.94477
      1322         2       -2.00000       59.84365       12.85644        8.64103
      1323         2       -2.00000       60.09083        2.36377        1.11776
      1324         2       -2.00000       60.09083       12.00463        5.81402
      1325         2       -2.00000       60.37924        1.51359        7.68643
      1326         2       -2.00000       60.37924       11.15495        2.99015
      1327         2       -2.00000       60.46089        0.47881        4.91611
      1328         2       -2.00000       60.46089       10.12016        0.21984
      1329         2       -2.00000       60.56826       18.99972        2.09789
      1330         2       -2.00000       60.56826        9.35836        6.79415
      1331         2       -2.00000       60.66293       18.09442        8.49818
      1332         2       -2.00000       60.66293        8.45357        3.80191
      1333         2       -2.00000       62.47460       18.09458        3.80194
      1334         2       -2.00000       62.47460        8.45322        8.49820
      1335         2       -2.00000       62.56935       18.99939        6.79418
      1336         2       -2.00000       62.56935        9.35853        2.09791
      1337         2       -2.00000       62.67680        0.47898        0.21988
      1338         2       -2.00000       62.67680       10.11984        4.91615
      1339         2       -2.00000       62.75837       11.15460        7.68647
      1340         2       -2.00000       62.75837        1.51373        2.99021
      1341         2       -2.00000       63.04685       12.00476        1.11782
      1342         2       -2.00000       63.04685        2.36340        5.81410
      1343         2       -2.00000       63.29404       12.85654        3.94484
      1344         2       -2.00000       63.29396        3.21520        8.64111
      1345         2       -2.00000       63.54321       13.74102        6.73927
      1346         2       -2.00000       63.54321        4.10016        2.04301
      1347         2       -2.00000       63.76922       14.64023        0.15847
      1348         2       -2.00000       63.76922        4.99887        4.85474
      1349         2       -2.00000       64.02064       15.46893        2.95277
      1350         2       -2.00000       64.02064        5.82757        7.64903
      1351         2       -2.00000       64.18761       17.29449        8.64810
      1352         2       -2.00000       64.18761        7.65363        3.95184
      1353         2       -2.00000       64.24793       16.36499        5.83597
      1354         2       -2.00000       64.24793        6.72413        1.13970
      1355         2       -2.00000       64.48320       18.28081        1.92578
      1356         2       -2.00000       64.48320        8.63945        6.62205
      1357         2       -2.00000       64.78063       19.27720        4.84657
      1358         2       -2.00000       64.78071        9.63634        0.15029
      1359         2       -2.00000       64.97229        0.86523        7.70432
      1360         2       -2.00000       64.97229       10.50659        3.00805
      1361         2       -2.00000       65.15316        1.76993        1.13425
      1362         2       -2.00000       65.15316       11.41077        5.83052
      1363         2       -2.00000       65.37174       12.32732        8.62610
      1364         2       -2.00000       65.37174        2.68646        3.92984
      1365         2       -2.00000       65.59879       13.22859        2.04595
      1366         2       -2.00000       65.59879        3.58723        6.74221
      1367         2       -2.00000       65.82344       14.13064        4.86791
      1368         2       -2.00000       65.82344        4.48978        0.17164
      1369         2       -2.00000       66.03212       15.06444        7.70221
      1370         2       -2.00000       66.03212        5.42360        3.00596
      1371         2       -2.00000       66.22697       15.99261        1.09364
      1372         2       -2.00000       66.22697        6.35125        5.78991
      1373         2       -2.00000       66.41135       16.91440        3.90876
      1374         2       -2.00000       66.41135        7.27305        8.60502
      1375         2       -2.00000       66.59151       17.83058        6.75112
      1376         2       -2.00000       66.59151        8.18972        2.05485
      1377         2       -2.00000       66.79507       18.74007        0.15800
      1378         2       -2.00000       66.79507        9.09871        4.85427
      1379         2       -2.00000       67.01213        0.38084        2.96883
      1380         2       -2.00000       67.01213       10.02170        7.66510
      1381         2       -2.00000       67.23934        1.29956        5.80183
      1382         2       -2.00000       67.23934       10.94094        1.10556
      1383         2       -2.00000       67.44106        2.20845        8.62855
      1384         2       -2.00000       67.44106       11.84981        3.93229
      1385         2       -2.00000       67.65261       12.76671        6.74866
      1386         2       -2.00000       67.65261        3.12585        2.05239
      1387         2       -2.00000       67.86352       13.68607        0.17275
      1388         2       -2.00000       67.86352        4.04471        4.86902
      1389         2       -2.00000       68.06716       14.61054        2.98769
      1390         2       -2.00000       68.06716        4.96918        7.68396
      1391         2       -2.00000       68.26976       15.53458        5.79932
      1392         2       -2.00000       68.26976        5.89372        1.10305
      1393         2       -2.00000       68.47460       16.45410        8.61434
      1394         2       -2.00000       68.47460        6.81324        3.91808
      1395         2       -2.00000       68.67560       17.37045        2.04344
      1396         2       -2.00000       68.67560        7.72909        6.73971
      1397         2       -2.00000       68.87421       18.28270        4.86280
      1398         2       -2.00000       68.87421        8.64184        0.16653
      1399         2       -2.00000       69.08257       19.19820        7.68056
      1400         2       -2.00000       69.08257        9.55734        2.98429
      1401         2       -2.00000       69.28948        0.83349        1.10552
      1402         2       -2.00000       69.28948       10.47435        5.80179
      1403         2       -2.00000       69.49903        1.74952        3.92356
      1404         2       -2.00000       69.49903       11.39038        8.61983
      1405         2       -2.00000       69.70763        2.67007        6.74543
      1406         2       -2.00000       69.70763       12.31143        2.04917
      1407         2       -2.00000       69.91215       13.23033        4.86567
      1408         2       -2.00000       69.91215        3.58947        0.16941
      1409         2       -2.00000       70.11882       14.15083        7.68102
      1410         2       -2.00000       70.11882        4.50997        2.98476
      1411         2       -2.00000       70.32478       15.07115        1.10526
      1412         2       -2.00000       70.32478        5.42980        5.80152
      1413         2       -2.00000       70.53098       15.98930        3.92240
      1414         2       -2.00000       70.53098        6.34794        8.61866
      1415         2       -2.00000       70.73661       16.90650        6.73977
      1416         2       -2.00000       70.73653        7.26564        2.04351
      1417         2       -2.00000       70.94137       17.82361        0.16663
      1418         2       -2.00000       70.94137        8.18225        4.86289
      1419         2       -2.00000       71.14565       18.74004        2.98558
      1420         2       -2.00000       71.14565        9.09870        7.68183
      1421         2       -2.00000       71.35081        0.37481        5.80316
      1422         2       -2.00000       71.35081       10.01617        1.10688
      1423         2       -2.00000       71.55725        1.29266        8.62127
      1424         2       -2.00000       71.55725       10.93402        3.92500
      1425         2       -2.00000       71.76304        2.21160        2.04637
      1426         2       -2.00000       71.76304       11.85246        6.74263
      1427         2       -2.00000       71.96884       12.77159        0.16740
      1428         2       -2.00000       71.96884        3.13023        4.86368
      1429         2       -2.00000       72.17552       13.69043        2.98491
      1430         2       -2.00000       72.17552        4.04907        7.68118
      1431         2       -2.00000       72.38163       14.60852        5.80218
      1432         2       -2.00000       72.38163        4.96766        1.10591
      1433         2       -2.00000       72.58823       15.52664        8.61976
      1434         2       -2.00000       72.58815        5.88578        3.92349
      1435         2       -2.00000       72.79443       16.44506        2.04503
      1436         2       -2.00000       72.79443        6.80370        6.74128
      1437         2       -2.00000       73.00031       17.36280        4.86315
      1438         2       -2.00000       73.00031        7.72194        0.16687
      1439         2       -2.00000       73.20562       18.28041        7.68138
      1440         2       -2.00000       73.20562        8.63955        2.98511
      1441         2       -2.00000       73.41078       19.19857        1.10705
      1442         2       -2.00000       73.41078        9.55721        5.80331
      1443         2       -2.00000       73.61610        0.83425        3.92484
      1444         2       -2.00000       73.61618       10.47511        8.62110
      1445         2       -2.00000       73.82166        1.75222        6.74233
      1446         2       -2.00000       73.82166       11.39358        2.04605
      1447         2       -2.00000       74.02753        2.67073        0.16741
      1448         2       -2.00000       74.02753       12.31159        4.86368
      1449         2       -2.00000       74.23349       13.22962        7.68131
      1450         2       -2.00000       74.23349        3.58876        2.98504
      1451         2       -2.00000       74.43961        4.50670        5.80258
      1452         2       -2.00000       74.43969       14.14808        1.10633
      1453         2       -2.00000       74.64597       15.06615        3.92411
      1454         2       -2.00000       74.64597        5.42479        8.62035
      1455         2       -2.00000       74.85208       15.98412        6.74188
      1456         2       -2.00000       74.85200        6.34326        2.04560
      1457         2       -2.00000       75.05812       16.90265        0.16721
      1458         2       -2.00000       75.05812        7.26129        4.86345
      1459         2       -2.00000       75.26392       17.82064        2.98514
      1460         2       -2.00000       75.26384        8.17928        7.68139
      1461         2       -2.00000       75.46947       18.73859        5.80309
      1462         2       -2.00000       75.46947        9.09774        1.10680
      1463         2       -2.00000       75.67495        0.37429        8.62091
      1464         2       -2.00000       75.67503       10.01565        3.92462
      1465         2       -2.00000       75.88059       10.93355        6.74237
      1466         2       -2.00000       75.88059        1.29269        2.04612
      1467         2       -2.00000       76.08639       11.85192        0.16754
      1468         2       -2.00000       76.08631        2.21056        4.86382
      1469         2       -2.00000       76.29218       12.76980        2.98523
      1470         2       -2.00000       76.29218        3.12846        7.68149
      1471         2       -2.00000       76.49814       13.68773        5.80296
      1472         2       -2.00000       76.49806        4.04685        1.10668
      1473         2       -2.00000       76.70410       14.60571        8.62070
      1474         2       -2.00000       76.70410        4.96483        3.92442
      1475         2       -2.00000       76.91006       15.52420        2.04591
      1476         2       -2.00000       76.91006        5.88282        6.74216
      1477         2       -2.00000       77.11609       16.44225        4.86373
      1478         2       -2.00000       77.11601        6.80133        0.16741
      1479         2       -2.00000       77.32197       17.36024        7.68153
      1480         2       -2.00000       77.32197        7.71936        2.98523
      1481         2       -2.00000       77.52777        8.63737        5.80306
      1482         2       -2.00000       77.52777       18.27875        1.10682
      1483         2       -2.00000       77.73349        9.55531        8.62088
      1484         2       -2.00000       77.73349       19.19670        3.92463
      1485         2       -2.00000       77.93928       10.47370        2.04610
      1486         2       -2.00000       77.93920        0.83242        6.74243
      1487         2       -2.00000       78.14500       11.39166        4.86390
      1488         2       -2.00000       78.14500        1.75082        0.16765
      1489         2       -2.00000       78.35080       12.30957        7.68167
      1490         2       -2.00000       78.35080        2.66869        2.98541
      1491         2       -2.00000       78.55659       13.22799        1.10689
      1492         2       -2.00000       78.55659        3.58663        5.80315
      1493         2       -2.00000       78.76247       14.14598        3.92467
      1494         2       -2.00000       78.76247        4.50456        8.62089
      1495         2       -2.00000       78.96835       15.06393        6.74242
      1496         2       -2.00000       78.96835        5.42298        2.04613
      1497         2       -2.00000       79.17423       15.98240        0.16765
      1498         2       -2.00000       79.17423        6.34101        4.86387
      1499         2       -2.00000       79.38018       16.90042        2.98543
      1500         2       -2.00000       79.38010        7.25898        7.68159
      1501         2       -2.00000       79.58598        8.17728        1.10677
      1502         2       -2.00000       79.58598       17.81839        5.80321
      1503         2       -2.00000       79.79186        9.09544        3.92466
      1504         2       -2.00000       79.79186       18.73636        8.62099
