# Supplementary material for: Quantitative prediction of grain boundary thermal conductivities from local atomic environments
Source: Nat Commun. 2020 Apr 15;11:1854. doi: 10.1038/s41467-020-15619-9 (PMC7160158; doi:10.1038/s41467-020-15619-9)
Supplement: Supplementary file 4 — Supplementary Data 1 [file 41467_2020_15619_MOESM4_ESM.zip › MgO_GBs/sym_tilt/standard_pressure/210/s105_485.lmp]

LAMMPS data file

      1528          atoms
         0          bonds
         0         angles
         0      dihedrals
         0      impropers
         2     atom types
         0     bond types
         0    angle types
         0 dihedral types
         0 improper types

      0.0000000     79.7994290 xlo xhi
      0.0000000     19.3210270 ylo yhi
      0.0000000      9.4108994 zlo zhi
      0.0000000      0.0000000      0.0512590 xy xz yz

Masses

1                24.30500 # Mg
2                15.99940 # O

Atoms

         1         1        2.00000        0.10230       17.74793        3.40267
         2         1        2.00000        0.10230        8.11305        8.10811
         3         1        2.00000        0.30771       15.45806        5.28494
         4         1        2.00000        0.30771        5.77191        0.57949
         5         1        2.00000        0.51343       13.16806        7.16730
         6         1        2.00000        0.51343        3.48192        2.46186
         7         1        2.00000        0.71915       10.87817        9.04974
         8         1        2.00000        0.71915        1.19204        4.34431
         9         1        2.00000        0.92448       18.22335        6.22663
        10         1        2.00000        0.92448        8.53720        1.52116
        11         1        2.00000        1.12980       15.93351        8.10886
        12         1        2.00000        1.12980        6.24737        3.40340
        13         1        2.00000        1.33544       13.59222        0.58029
        14         1        2.00000        1.33544        3.95733        5.28574
        15         1        2.00000        1.54141       11.30225        2.46277
        16         1        2.00000        1.54141        1.66738        7.16824
        17         1        2.00000        1.74681        9.01258        4.34519
        18         1        2.00000        1.74681       18.69872        9.05066
        19         1        2.00000        1.95181       16.35774        1.52193
        20         1        2.00000        1.95181        6.72288        6.22738
        21         1        2.00000        2.15730       14.06771        3.40418
        22         1        2.00000        2.15730        4.43283        8.10963
        23         1        2.00000        2.36342       11.77764        5.28670
        24         1        2.00000        2.36342        2.09150        0.58125
        25         1        2.00000        2.56914        9.48788        7.16924
        26         1        2.00000        2.56914       19.12277        2.46380
        27         1        2.00000        2.77423        7.19826        9.05149
        28         1        2.00000        2.77423       16.83314        4.34605
        29         1        2.00000        2.97939       14.54326        6.22809
        30         1        2.00000        2.97939        4.85712        1.52264
        31         1        2.00000        3.18559       12.25309        8.11052
        32         1        2.00000        3.18559        2.56695        3.40508
        33         1        2.00000        3.39164        9.91200        0.58228
        34         1        2.00000        3.39164        0.27711        5.28774
        35         1        2.00000        3.59640        7.62245        2.46455
        36         1        2.00000        3.59640       17.30859        7.16999
        37         1        2.00000        3.80125        5.33261        4.34649
        38         1        2.00000        3.80125       15.01875        9.05194
        39         1        2.00000        4.00745       12.67725        1.52333
        40         1        2.00000        4.00745        3.04237        6.22878
        41         1        2.00000        4.21397       10.38716        3.40623
        42         1        2.00000        4.21397        0.75228        8.11169
        43         1        2.00000        4.41897        8.09769        5.28885
        44         1        2.00000        4.41897       17.73258        0.58341
        45         1        2.00000        4.62294        5.80833        7.17052
        46         1        2.00000        4.62294       15.44322        2.46508
        47         1        2.00000        4.82874        3.51805        9.05253
        48         1        2.00000        4.82874       13.15293        4.34708
        49         1        2.00000        5.03598        1.17634        1.52467
        50         1        2.00000        5.03598       10.86248        6.23011
        51         1        2.00000        5.24171       18.20759        3.40771
        52         1        2.00000        5.24171        8.57270        8.11316
        53         1        2.00000        5.44607        6.23234        0.58404
        54         1        2.00000        5.44607       15.91848        5.28950
        55         1        2.00000        5.65084        3.94265        2.46535
        56         1        2.00000        5.65084       13.62879        7.17080
        57         1        2.00000        5.85832        1.65196        4.34813
        58         1        2.00000        5.85832       11.33811        9.05358
        59         1        2.00000        6.06460       18.68289        6.23161
        60         1        2.00000        6.06460        8.99674        1.52616
        61         1        2.00000        6.26777        6.70785        3.40787
        62         1        2.00000        6.26777       16.39399        8.11332
        63         1        2.00000        6.47197        4.41820        5.28888
        64         1        2.00000        6.47197       14.05308        0.58343
        65         1        2.00000        6.67953        2.12724        7.17143
        66         1        2.00000        6.67953       11.76212        2.46598
        67         1        2.00000        6.88741        9.47116        4.35058
        68         1        2.00000        6.88741       19.15730        9.05603
        69         1        2.00000        7.09146        7.18281        6.23318
        70         1        2.00000        7.09146       16.81769        1.52773
        71         1        2.00000        7.29255        4.89498        8.11298
        72         1        2.00000        7.29255       14.52987        3.40753
        73         1        2.00000        7.49907        2.55255        0.58384
        74         1        2.00000        7.49907       12.23869        5.28929
        75         1        2.00000        7.70910        0.25989        2.46909
        76         1        2.00000        7.70910        9.94603        7.17454
        77         1        2.00000        7.91586        7.65688        9.05808
        78         1        2.00000        7.91586       17.29176        4.35264
        79         1        2.00000        8.11839        5.31857        1.52725
        80         1        2.00000        8.11839       15.00471        6.23270
        81         1        2.00000        8.32188        3.02949        3.40667
        82         1        2.00000        8.32188       12.71563        8.11212
        83         1        2.00000        8.53168        0.73589        5.29141
        84         1        2.00000        8.53168       10.37078        0.58596
        85         1        2.00000        8.73900        8.08053        2.47097
        86         1        2.00000        8.73900       17.76667        7.17643
        87         1        2.00000        8.93770        5.79469        4.35000
        88         1        2.00000        8.93770       15.48083        9.05545
        89         1        2.00000        9.13983        3.50511        6.22915
        90         1        2.00000        9.13983       13.13999        1.52370
        91         1        2.00000        9.35050        1.20970        8.11489
        92         1        2.00000        9.35050       10.84459        3.40944
        93         1        2.00000        9.56484        8.55221        5.29773
        94         1        2.00000        9.56484       18.18709        0.59229
        95         1        2.00000        9.76585        6.26953        7.17832
        96         1        2.00000        9.76585       15.90441        2.47287
        97         1        2.00000        9.95681        3.98676        9.05341
        98         1        2.00000        9.95681       13.62165        4.34796
        99         1        2.00000       10.16397        1.63711        1.52629
       100         1        2.00000       10.16397       11.32326        6.23174
       101         1        2.00000       10.38677       18.66052        3.41598
       102         1        2.00000       10.38677        9.02563        8.12143
       103         1        2.00000       10.59649        6.68914        0.59390
       104         1        2.00000       10.59649       16.37528        5.29935
       105         1        2.00000       10.79367        4.40834        2.46871
       106         1        2.00000       10.79367       14.09449        7.17416
       107         1        2.00000       10.98894        2.11785        4.34517
       108         1        2.00000       10.98894       11.80400        9.05062
       109         1        2.00000       11.20831        9.45099        1.53048
       110         1        2.00000       11.20831       19.13713        6.23593
       111         1        2.00000       11.41898        7.16503        3.41601
       112         1        2.00000       11.41898       16.85117        8.12146
       113         1        2.00000       11.59996        4.88712        5.28609
       114         1        2.00000       11.59996       14.52201        0.58064
       115         1        2.00000       11.79100        2.58939        7.16943
       116         1        2.00000       11.79100       12.22427        2.46398
       117         1        2.00000       12.02458        0.28293        9.06269
       118         1        2.00000       12.02458        9.91782        4.35724
       119         1        2.00000       12.25999        7.62965        6.25134
       120         1        2.00000       12.25999       17.26453        1.54589
       121         1        2.00000       12.44552        5.36932        8.12471
       122         1        2.00000       12.44552       15.00421        3.41926
       123         1        2.00000       12.59538        3.03164        0.58461
       124         1        2.00000       12.59538       12.71778        5.29006
       125         1        2.00000       12.82026        0.71932        2.46874
       126         1        2.00000       12.82026       10.40546        7.17419
       127         1        2.00000       13.08328       17.73277        4.37197
       128         1        2.00000       13.08328        8.09789        9.07741
       129         1        2.00000       13.30097        5.77364        1.54231
       130         1        2.00000       13.30097       15.45978        6.24776
       131         1        2.00000       13.47597        3.50574        3.40583
       132         1        2.00000       13.47597       13.19189        8.11128
       133         1        2.00000       13.64490        1.20958        5.27867
       134         1        2.00000       13.64490       10.84446        0.57322
       135         1        2.00000       13.90481        8.52923        2.47997
       136         1        2.00000       13.90481       18.21537        7.18542
       137         1        2.00000       14.10607        6.26072        4.35444
       138         1        2.00000       14.10607       15.94686        9.05989
       139         1        2.00000       14.20486        3.97063        6.21546
       140         1        2.00000       14.20486       13.60551        1.51001
       141         1        2.00000       14.41218        1.66300        8.11343
       142         1        2.00000       14.41218       11.29789        3.40798
       143         1        2.00000       14.73305       18.61689        0.61272
       144         1        2.00000       14.73305        8.98200        5.31817
       145         1        2.00000       15.01745        6.73965        7.22529
       146         1        2.00000       15.01745       16.37454        2.51984
       147         1        2.00000       15.09342        4.46560        9.09652
       148         1        2.00000       15.09342       14.10048        4.39107
       149         1        2.00000       15.18096        2.14846        1.53978
       150         1        2.00000       15.18096       11.83460        6.24523
       151         1        2.00000       15.46601       19.12524        3.41811
       152         1        2.00000       15.46601        9.49036        8.12356
       153         1        2.00000       15.85487        7.11697        0.66270
       154         1        2.00000       15.85487       16.80312        5.36815
       155         1        2.00000       16.11877        4.90284        2.50694
       156         1        2.00000       16.11877       14.58898        7.21239
       157         1        2.00000       16.18388        2.60846        4.36062
       158         1        2.00000       16.18388       12.29460        9.06607
       159         1        2.00000       16.29528        0.33418        6.20881
       160         1        2.00000       16.29528        9.96907        1.50336
       161         1        2.00000       16.67712       17.33519        8.20150
       162         1        2.00000       16.67712        7.64905        3.49605
       163         1        2.00000       16.68558        5.29879        5.26658
       164         1        2.00000       16.68558       14.93367        0.56113
       165         1        2.00000       16.75596        3.03638        7.13143
       166         1        2.00000       16.75596       12.67127        2.42598
       167         1        2.00000       16.99584        0.78373        9.03614
       168         1        2.00000       16.99584       10.41861        4.33069
       169         1        2.00000       17.66536       17.86388        1.61131
       170         1        2.00000       17.66536        8.22899        6.31676
       171         1        2.00000       17.67956        1.28250        2.47715
       172         1        2.00000       17.67956       10.96864        7.18260
       173         1        2.00000       17.70534        3.51881        0.69934
       174         1        2.00000       17.70534       13.20495        5.40479
       175         1        2.00000       17.71771        5.80198        8.28450
       176         1        2.00000       17.71771       15.43686        3.57905
       177         1        2.00000       18.12006       18.43175        4.44412
       178         1        2.00000       18.12006        8.79687        9.14957
       179         1        2.00000       18.94654        9.49402        2.83324
       180         1        2.00000       18.94654       19.18016        7.53869
       181         1        2.00000       19.13894        2.23840        6.21943
       182         1        2.00000       19.13894       11.87329        1.51398
       183         1        2.00000       19.19974        4.50376        4.49307
       184         1        2.00000       19.19974       14.18993        9.19852
       185         1        2.00000       19.26334        6.78037        2.77381
       186         1        2.00000       19.26334       16.46651        7.47926
       187         1        2.00000       20.07730        1.52708        3.29566
       188         1        2.00000       20.07730       11.21324        8.00111
       189         1        2.00000       20.21886        3.88208        1.47279
       190         1        2.00000       20.21886       13.56822        6.17824
       191         1        2.00000       20.36689        6.17036        9.04567
       192         1        2.00000       20.36689       15.80525        4.34022
       193         1        2.00000       20.49545        8.42190        7.31735
       194         1        2.00000       20.49545       18.05678        2.61190
       195         1        2.00000       20.59599        1.23856        0.46623
       196         1        2.00000       20.59599       10.92471        5.17168
       197         1        2.00000       20.75296        3.47382        8.06623
       198         1        2.00000       20.75296       13.10871        3.36077
       199         1        2.00000       20.94208        5.75050        6.24037
       200         1        2.00000       20.94208       15.38539        1.53492
       201         1        2.00000       21.38617        7.91312        4.29267
       202         1        2.00000       21.38617       17.59927        8.99812
       203         1        2.00000       21.53866        0.66051        7.08021
       204         1        2.00000       21.53866       10.29539        2.37477
       205         1        2.00000       21.74582        3.00062        5.25421
       206         1        2.00000       21.74582       12.63550        0.54876
       207         1        2.00000       21.90215        5.24233        3.38955
       208         1        2.00000       21.90215       14.92847        8.09500
       209         1        2.00000       21.98913        7.54498        1.49318
       210         1        2.00000       21.98913       17.23112        6.19863
       211         1        2.00000       22.27577        0.13816        4.34891
       212         1        2.00000       22.27577        9.82431        9.05436
       213         1        2.00000       22.60558        2.45484        2.39841
       214         1        2.00000       22.60558       12.14098        7.10386
       215         1        2.00000       22.80348        4.75944        0.51406
       216         1        2.00000       22.80348       14.44559        5.21951
       217         1        2.00000       22.97793        7.08919        8.06862
       218         1        2.00000       22.97793       16.72407        3.36317
       219         1        2.00000       23.11957        9.39423        6.18178
       220         1        2.00000       23.11957       19.02911        1.47633
       221         1        2.00000       23.32625        2.03790        8.97703
       222         1        2.00000       23.32625       11.67278        4.27158
       223         1        2.00000       23.52790        4.32202        7.11186
       224         1        2.00000       23.52790       13.95690        2.40641
       225         1        2.00000       23.76906        6.59034        5.24482
       226         1        2.00000       23.76906       16.22522        0.53937
       227         1        2.00000       23.96664        8.90277        3.35396
       228         1        2.00000       23.96664       18.58892        8.05941
       229         1        2.00000       24.18984        1.57141        6.16670
       230         1        2.00000       24.18984       11.20629        1.46125
       231         1        2.00000       24.40067        3.85972        4.29215
       232         1        2.00000       24.40067       13.54587        8.99760
       233         1        2.00000       24.57599        6.15070        2.41284
       234         1        2.00000       24.57599       15.83684        7.11829
       235         1        2.00000       24.76527        8.41788        0.53912
       236         1        2.00000       24.76527       18.10402        5.24457
       237         1        2.00000       24.99135        1.06922        3.35530
       238         1        2.00000       24.99135       10.75537        8.06075
       239         1        2.00000       25.22428        3.37271        1.45937
       240         1        2.00000       25.22428       13.05885        6.16482
       241         1        2.00000       25.42809        5.71525        8.99398
       242         1        2.00000       25.42809       15.35013        4.28853
       243         1        2.00000       25.61570        8.01130        7.11427
       244         1        2.00000       25.61570       17.64619        2.40882
       245         1        2.00000       25.80977        0.60893        0.52608
       246         1        2.00000       25.80977       10.29507        5.23153
       247         1        2.00000       26.01805        2.94825        8.05135
       248         1        2.00000       26.01805       12.58313        3.34590
       249         1        2.00000       26.23223        5.23589        6.17428
       250         1        2.00000       26.23223       14.87078        1.46883
       251         1        2.00000       26.43204        7.52733        4.29084
       252         1        2.00000       26.43204       17.21347        8.99629
       253         1        2.00000       26.63896        0.18172        7.11339
       254         1        2.00000       26.63896        9.81660        2.40794
       255         1        2.00000       26.85426        2.47439        5.22847
       256         1        2.00000       26.85426       12.10927        0.52302
       257         1        2.00000       27.05887        4.76765        3.34726
       258         1        2.00000       27.05887       14.45379        8.05271
       259         1        2.00000       27.25573        7.05472        1.46795
       260         1        2.00000       27.25573       16.74086        6.17340
       261         1        2.00000       27.45755        9.39139        8.99838
       262         1        2.00000       27.45755       19.02627        4.29293
       263         1        2.00000       27.66870        1.99489        2.40656
       264         1        2.00000       27.66870       11.68103        7.11200
       265         1        2.00000       27.88208        4.28742        0.52246
       266         1        2.00000       27.88208       13.97356        5.22791
       267         1        2.00000       28.08469        6.63134        8.05183
       268         1        2.00000       28.08469       16.26623        3.34638
       269         1        2.00000       28.28523        8.91968        6.17042
       270         1        2.00000       28.28523       18.55456        1.46497
       271         1        2.00000       28.48864        1.57307        8.99349
       272         1        2.00000       28.48864       11.20795        4.28804
       273         1        2.00000       28.69755        3.86300        7.11110
       274         1        2.00000       28.69755       13.49789        2.40565
       275         1        2.00000       28.90279        6.15408        5.22872
       276         1        2.00000       28.90279       15.78896        0.52327
       277         1        2.00000       29.10668        8.44307        3.34723
       278         1        2.00000       29.10668       18.12921        8.05268
       279         1        2.00000       29.31352        1.09731        6.17025
       280         1        2.00000       29.31352       10.73219        1.46480
       281         1        2.00000       29.52188        3.38863        4.28666
       282         1        2.00000       29.52188       13.07477        8.99211
       283         1        2.00000       29.72672        5.67941        2.40460
       284         1        2.00000       29.72672       15.36556        7.11005
       285         1        2.00000       29.92997        7.96829        0.52334
       286         1        2.00000       29.92997       17.65443        5.22879
       287         1        2.00000       30.13434        0.62199        3.34652
       288         1        2.00000       30.13434       10.30813        8.05197
       289         1        2.00000       30.34190        2.91175        1.46330
       290         1        2.00000       30.34190       12.59789        6.16875
       291         1        2.00000       30.54898        5.25435        8.99117
       292         1        2.00000       30.54898       14.88923        4.28572
       293         1        2.00000       30.75358        7.54442        7.10929
       294         1        2.00000       30.75358       17.17930        2.40384
       295         1        2.00000       30.95763        0.14752        0.52195
       296         1        2.00000       30.95763        9.83366        5.22740
       297         1        2.00000       31.16335        2.48827        8.05050
       298         1        2.00000       31.16335       12.12315        3.34505
       299         1        2.00000       31.36947        4.77865        6.16772
       300         1        2.00000       31.36947       14.41355        1.46227
       301         1        2.00000       31.57496        7.06862        4.28559
       302         1        2.00000       31.57496       16.75476        8.99104
       303         1        2.00000       31.78004        9.35800        2.40364
       304         1        2.00000       31.78004       19.04414        7.10909
       305         1        2.00000       31.98601        2.01285        5.22657
       306         1        2.00000       31.98601       11.64774        0.52112
       307         1        2.00000       32.19221        4.30327        3.34377
       308         1        2.00000       32.19221       13.98941        8.04922
       309         1        2.00000       32.39769        6.59332        1.46158
       310         1        2.00000       32.39769       16.27946        6.16703
       311         1        2.00000       32.60246        8.93415        8.99044
       312         1        2.00000       32.60246       18.56903        4.28499
       313         1        2.00000       32.80778        1.53746        2.40271
       314         1        2.00000       32.80778       11.22360        7.10816
       315         1        2.00000       33.01382        3.82751        0.51999
       316         1        2.00000       33.01382       13.51365        5.22544
       317         1        2.00000       33.21978        6.16895        8.04839
       318         1        2.00000       33.21978       15.80384        3.34294
       319         1        2.00000       33.42495        8.45881        6.16627
       320         1        2.00000       33.42495       18.09369        1.46082
       321         1        2.00000       33.63019        1.11357        8.98954
       322         1        2.00000       33.63019       10.74846        4.28409
       323         1        2.00000       33.83576       13.03833        2.40159
       324         1        2.00000       33.83576        3.40345        7.10704
       325         1        2.00000       34.04148        5.69344        5.22460
       326         1        2.00000       34.04148       15.32832        0.51915
       327         1        2.00000       34.24704        7.98330        3.34238
       328         1        2.00000       34.24704       17.66944        8.04782
       329         1        2.00000       34.45245        0.63814        6.16559
       330         1        2.00000       34.45245       10.27302        1.46014
       331         1        2.00000       34.65801        2.92801        4.28313
       332         1        2.00000       34.65801       12.61416        8.98858
       333         1        2.00000       34.86381       14.90415        7.10612
       334         1        2.00000       34.86381        5.21801        2.40067
       335         1        2.00000       35.06930        7.50792        0.51837
       336         1        2.00000       35.06930       17.19406        5.22382
       337         1        2.00000       35.27462        9.84894        8.04703
       338         1        2.00000       35.27462        0.16280        3.34158
       339         1        2.00000       35.48010       12.13874        6.16466
       340         1        2.00000       35.48010        2.45260        1.45921
       341         1        2.00000       35.68575       14.42864        4.28221
       342         1        2.00000       35.68575        4.79375        8.98766
       343         1        2.00000       35.89139       16.71859        2.39985
       344         1        2.00000       35.89139        7.08371        7.10530
       345         1        2.00000       36.09687        9.37359        5.22303
       346         1        2.00000       36.09687       19.00847        0.51758
       347         1        2.00000       36.30228       11.66338        3.34068
       348         1        2.00000       36.30228        2.02850        8.04613
       349         1        2.00000       36.50784       13.95322        1.45830
       350         1        2.00000       36.50784        4.31834        6.16375
       351         1        2.00000       36.71348       16.29440        8.98686
       352         1        2.00000       36.71348        6.60825        4.28141
       353         1        2.00000       36.91905       18.58429        7.10453
       354         1        2.00000       36.91905        8.89815        2.39908
       355         1        2.00000       37.12453       11.18799        0.51673
       356         1        2.00000       37.12453        1.55310        5.22218
       357         1        2.00000       37.33001       13.52907        8.04526
       358         1        2.00000       37.33001        3.84292        3.33982
       359         1        2.00000       37.53558       15.81896        6.16292
       360         1        2.00000       37.53558        6.13282        1.45747
       361         1        2.00000       37.74122       18.10888        4.28058
       362         1        2.00000       37.74122        8.47399        8.98603
       363         1        2.00000       37.94670        1.07771        2.39822
       364         1        2.00000       37.94670       10.76385        7.10367
       365         1        2.00000       38.15219       13.05365        5.22132
       366         1        2.00000       38.15219        3.36751        0.51587
       367         1        2.00000       38.35767       15.34351        3.33899
       368         1        2.00000       38.35767        5.70863        8.04444
       369         1        2.00000       38.56331       17.63344        1.45665
       370         1        2.00000       38.56331        7.99856        6.16210
       371         1        2.00000       38.76888        0.65359        8.98517
       372         1        2.00000       38.76888       10.28848        4.27972
       373         1        2.00000       38.97444        2.94339        7.10280
       374         1        2.00000       38.97444       12.57828        2.39735
       375         1        2.00000       39.17976       14.86806        0.51505
       376         1        2.00000       39.17976        5.23319        5.22050
       377         1        2.00000       39.38533       17.20925        8.04363
       378         1        2.00000       39.38533        7.52311        3.33818
       379         1        2.00000       39.59097        0.17818        6.16123
       380         1        2.00000       39.59097        9.81306        1.45578
       381         1        2.00000       39.79661        2.46801        4.27883
       382         1        2.00000       39.79661       12.15416        8.98428
       383         1        2.00000       40.00202        4.75778        2.39650
       384         1        2.00000       40.00202       14.44392        7.10195
       385         1        2.00000       40.20742       16.73380        5.21969
       386         1        2.00000       40.20742        7.04765        0.51424
       387         1        2.00000       40.41314       19.02379        3.33731
       388         1        2.00000       40.41314        9.38890        8.04276
       389         1        2.00000       40.61887        1.99264        1.45487
       390         1        2.00000       40.61887       11.67878        6.16032
       391         1        2.00000       40.82419        4.33360        8.98345
       392         1        2.00000       40.82419       13.96848        4.27800
       393         1        2.00000       41.02951        6.62344        7.10121
       394         1        2.00000       41.02951       16.25832        2.39576
       395         1        2.00000       41.23516       18.54835        0.51344
       396         1        2.00000       41.23516        8.91347        5.21889
       397         1        2.00000       41.44112        1.56856        8.04184
       398         1        2.00000       41.44112       11.20342        3.33639
       399         1        2.00000       41.64652        3.85824        6.15942
       400         1        2.00000       41.64652       13.49313        1.45397
       401         1        2.00000       41.85153        6.14795        4.27724
       402         1        2.00000       41.85153       15.83409        8.98269
       403         1        2.00000       42.05701        8.43798        2.39500
       404         1        2.00000       42.05701       18.12412        7.10045
       405         1        2.00000       42.26313        1.09318        5.21793
       406         1        2.00000       42.26313       10.72807        0.51248
       407         1        2.00000       42.46886        3.38294        3.33537
       408         1        2.00000       42.46886       13.06909        8.04082
       409         1        2.00000       42.67394        5.67257        1.45313
       410         1        2.00000       42.67394       15.35871        6.15858
       411         1        2.00000       42.87911        8.01369        8.98199
       412         1        2.00000       42.87911       17.64857        4.27654
       413         1        2.00000       43.08531       10.30385        7.09955
       414         1        2.00000       43.08531        0.61771        2.39410
       415         1        2.00000       43.29135        2.90757        0.51144
       416         1        2.00000       43.29135       12.59371        5.21689
       417         1        2.00000       43.49612        5.24837        8.04008
       418         1        2.00000       43.49612       14.88326        3.33463
       419         1        2.00000       43.70096        7.53822        6.15813
       420         1        2.00000       43.70096       17.17310        1.45269
       421         1        2.00000       43.90716        9.82846        4.27584
       422         1        2.00000       43.90716        0.19358        8.98129
       423         1        2.00000       44.11368       12.11853        2.39295
       424         1        2.00000       44.11368        2.48364        7.09840
       425         1        2.00000       44.31869       14.40800        0.51032
       426         1        2.00000       44.31869        4.77311        5.21577
       427         1        2.00000       44.52266        7.06249        3.33410
       428         1        2.00000       44.52266       16.74863        8.03955
       429         1        2.00000       44.72846        9.35276        1.45210
       430         1        2.00000       44.72846       19.03890        6.15755
       431         1        2.00000       44.93570        2.00832        4.27452
       432         1        2.00000       44.93570       11.69447        8.97996
       433         1        2.00000       45.14142        4.29810        2.39147
       434         1        2.00000       45.14142       13.98424        7.09692
       435         1        2.00000       45.34579       16.27335        5.21513
       436         1        2.00000       45.34579        6.58721        0.50968
       437         1        2.00000       45.55063       18.56304        3.33383
       438         1        2.00000       45.55063        8.92816        8.03928
       439         1        2.00000       45.75803        1.53272        1.45105
       440         1        2.00000       45.75803       11.21886        6.15650
       441         1        2.00000       45.96431        3.87408        8.97847
       442         1        2.00000       45.96431       13.50896        4.27303
       443         1        2.00000       46.16748        6.16298        7.09676
       444         1        2.00000       46.16748       15.79786        2.39131
       445         1        2.00000       46.37169       18.08749        0.51031
       446         1        2.00000       46.37169        8.45261        5.21576
       447         1        2.00000       46.57925        1.10868        8.03865
       448         1        2.00000       46.57925       10.74357        3.33320
       449         1        2.00000       46.78712        3.39967        6.15405
       450         1        2.00000       46.78712       13.03455        1.44860
       451         1        2.00000       46.99117        5.68802        4.27146
       452         1        2.00000       46.99117       15.37416        8.97691
       453         1        2.00000       47.19227       17.66198        7.09711
       454         1        2.00000       47.19227        7.97584        2.39166
       455         1        2.00000       47.39879        0.63213        5.21534
       456         1        2.00000       47.39879       10.26701        0.50989
       457         1        2.00000       47.60882        2.92479        3.33009
       458         1        2.00000       47.60882       12.61094        8.03554
       459         1        2.00000       47.81558        5.21395        1.44655
       460         1        2.00000       47.81558       14.90009        6.15200
       461         1        2.00000       48.01811       17.18714        4.27194
       462         1        2.00000       48.01811        7.55226        8.97739
       463         1        2.00000       48.22160        9.84132        7.09796
       464         1        2.00000       48.22160        0.15518        2.39251
       465         1        2.00000       48.43139        2.44879        0.50777
       466         1        2.00000       48.43139       12.13493        5.21322
       467         1        2.00000       48.63871        4.79030        8.03366
       468         1        2.00000       48.63871       14.42518        3.32821
       469         1        2.00000       48.83741       16.71102        1.44918
       470         1        2.00000       48.83741        7.07613        6.15463
       471         1        2.00000       49.03954       19.05186        8.98093
       472         1        2.00000       49.03954        9.36572        4.27548
       473         1        2.00000       49.25021        2.02624        7.09520
       474         1        2.00000       49.25021       11.66112        2.38975
       475         1        2.00000       49.46455        4.31861        5.20690
       476         1        2.00000       49.46455       13.95350        0.50145
       477         1        2.00000       49.66557       16.28744        8.03177
       478         1        2.00000       49.66557        6.60129        3.32632
       479         1        2.00000       49.85653       18.57020        6.15669
       480         1        2.00000       49.85653        8.88406        1.45124
       481         1        2.00000       50.06369        1.54757        4.27290
       482         1        2.00000       50.06369       11.23371        8.97835
       483         1        2.00000       50.28649        3.84519        2.38322
       484         1        2.00000       50.28649       13.53133        7.08867
       485         1        2.00000       50.49620        6.13042        0.49983
       486         1        2.00000       50.49620       15.81657        5.20528
       487         1        2.00000       50.69339       18.09737        3.33048
       488         1        2.00000       50.69339        8.46248        8.03593
       489         1        2.00000       50.88865       10.75297        6.15947
       490         1        2.00000       50.88865        1.06683        1.45402
       491         1        2.00000       51.10802        3.41984        8.97417
       492         1        2.00000       51.10802       13.05472        4.26872
       493         1        2.00000       51.31869        5.70580        7.08863
       494         1        2.00000       51.31869       15.34068        2.38318
       495         1        2.00000       51.49968       17.61859        0.51310
       496         1        2.00000       51.49968        7.98370        5.21855
       497         1        2.00000       51.69072        0.64655        8.04066
       498         1        2.00000       51.69072       10.28144        3.33521
       499         1        2.00000       51.92429        2.95301        6.14740
       500         1        2.00000       51.92429       12.58789        1.44195
       501         1        2.00000       52.15970        5.24118        4.25330
       502         1        2.00000       52.15970       14.92732        8.95875
       503         1        2.00000       52.34523       17.18765        7.08537
       504         1        2.00000       52.34523        7.50150        2.37992
       505         1        2.00000       52.49510        0.15304        5.21458
       506         1        2.00000       52.49510        9.78793        0.50913
       507         1        2.00000       52.71997        2.46536        3.33045
       508         1        2.00000       52.71997       12.15150        8.03590
       509         1        2.00000       52.98299        4.77294        1.42723
       510         1        2.00000       52.98299       14.45908        6.13268
       511         1        2.00000       53.20068       16.73207        4.25688
       512         1        2.00000       53.20068        7.09718        8.96233
       513         1        2.00000       53.37568       18.99996        2.39336
       514         1        2.00000       53.37568        9.36508        7.09881
       515         1        2.00000       53.54462        1.97511        0.52053
       516         1        2.00000       53.54462       11.66125        5.22598
       517         1        2.00000       53.80453        4.34159        8.02467
       518         1        2.00000       53.80453       13.97648        3.31922
       519         1        2.00000       54.00578       16.24501        1.44475
       520         1        2.00000       54.00578        6.61013        6.15020
       521         1        2.00000       54.10457       18.58634        8.99463
       522         1        2.00000       54.10457        8.90020        4.28918
       523         1        2.00000       54.31189        1.57296        7.09667
       524         1        2.00000       54.31189       11.20784        2.39122
       525         1        2.00000       54.63276        3.88882        5.18648
       526         1        2.00000       54.63276       13.52371        0.48103
       527         1        2.00000       54.91717        6.13117        3.27935
       528         1        2.00000       54.91717       15.81731        7.98480
       529         1        2.00000       54.99314       18.09137        6.11357
       530         1        2.00000       54.99314        8.40523        1.40812
       531         1        2.00000       55.08068        1.03622        4.25941
       532         1        2.00000       55.08068       10.72236        8.96486
       533         1        2.00000       55.36572       13.06661        7.08653
       534         1        2.00000       55.36572        3.38047        2.38108
       535         1        2.00000       55.75458        5.70261        0.43105
       536         1        2.00000       55.75458       15.38875        5.13650
       537         1        2.00000       56.01848       17.60287        3.29225
       538         1        2.00000       56.01848        7.96798        7.99770
       539         1        2.00000       56.08360        0.57624        1.43858
       540         1        2.00000       56.08360       10.26238        6.14403
       541         1        2.00000       56.19500        2.90176        9.00128
       542         1        2.00000       56.19500       12.53664        4.29583
       543         1        2.00000       56.57684       14.85668        2.30315
       544         1        2.00000       56.57684        5.22179        7.00860
       545         1        2.00000       56.58530       17.20694        0.53261
       546         1        2.00000       56.58530        7.57206        5.23806
       547         1        2.00000       56.65568        0.19956        8.07866
       548         1        2.00000       56.65568        9.83444        3.37321
       549         1        2.00000       56.89556        2.45221        6.17395
       550         1        2.00000       56.89556       12.08710        1.46850
       551         1        2.00000       57.56507       14.32797        8.89334
       552         1        2.00000       57.56507        4.64183        4.18789
       553         1        2.00000       57.57928        1.90220        3.32205
       554         1        2.00000       57.57928       11.58835        8.02750
       555         1        2.00000       57.60505       18.98690        5.09985
       556         1        2.00000       57.60505        9.30076        0.39440
       557         1        2.00000       57.61742       16.75499        6.92559
       558         1        2.00000       57.61742        7.06885        2.22014
       559         1        2.00000       58.01977        4.07395        1.35508
       560         1        2.00000       58.01977       13.76010        6.06053
       561         1        2.00000       58.84625        3.37681        7.67141
       562         1        2.00000       58.84625       13.01169        2.96596
       563         1        2.00000       59.03865        0.99754        8.99067
       564         1        2.00000       59.03865       10.63242        4.28522
       565         1        2.00000       59.09946       18.00195        1.30612
       566         1        2.00000       59.09946        8.36706        6.01157
       567         1        2.00000       59.16306        6.09048        7.73084
       568         1        2.00000       59.16306       15.72536        3.02539
       569         1        2.00000       59.97701       11.34375        7.20899
       570         1        2.00000       59.97701        1.65760        2.50354
       571         1        2.00000       60.11858       18.62363        4.32641
       572         1        2.00000       60.11858        8.98874        9.03186
       573         1        2.00000       60.26660       16.38662        6.16443
       574         1        2.00000       60.26660        6.70048        1.45898
       575         1        2.00000       60.39516        4.44893        3.18729
       576         1        2.00000       60.39516       14.13507        7.89274
       577         1        2.00000       60.49571        1.94614        5.33297
       578         1        2.00000       60.49571       11.58102        0.62752
       579         1        2.00000       60.65267       19.08315        7.14387
       580         1        2.00000       60.65267        9.39700        2.43842
       581         1        2.00000       60.84180        7.12034        4.26428
       582         1        2.00000       60.84180       16.80649        8.96973
       583         1        2.00000       61.28588        4.95770        6.21197
       584         1        2.00000       61.28588       14.59259        1.50653
       585         1        2.00000       61.43838        2.57543        8.12988
       586         1        2.00000       61.43838       12.21032        3.42443
       587         1        2.00000       61.64554        0.18408        0.54499
       588         1        2.00000       61.64554        9.87023        5.25043
       589         1        2.00000       61.80186       17.26338        2.40965
       590         1        2.00000       61.80186        7.62850        7.11510
       591         1        2.00000       61.88885        5.32585        9.01146
       592         1        2.00000       61.88885       14.96073        4.30601
       593         1        2.00000       62.17549        3.04654        1.45029
       594         1        2.00000       62.17549       12.73268        6.15574
       595         1        2.00000       62.50530        0.72987        3.40078
       596         1        2.00000       62.50530       10.41601        8.10623
       597         1        2.00000       62.70320       17.74628        5.28513
       598         1        2.00000       62.70320        8.06014        0.57968
       599         1        2.00000       62.87764        5.78164        2.43602
       600         1        2.00000       62.87764       15.46778        7.14147
       601         1        2.00000       63.01928        3.47662        4.32287
       602         1        2.00000       63.01928       13.16276        9.02832
       603         1        2.00000       63.22597        1.19806        6.23307
       604         1        2.00000       63.22597       10.83295        1.52762
       605         1        2.00000       63.42762       18.23497        8.09823
       606         1        2.00000       63.42762        8.54883        3.39278
       607         1        2.00000       63.66877        6.28049        5.25983
       608         1        2.00000       63.66877       15.91537        0.55438
       609         1        2.00000       63.86636        3.96805        7.15068
       610         1        2.00000       63.86636       13.60294        2.44523
       611         1        2.00000       64.08955        1.66453        9.04339
       612         1        2.00000       64.08955       11.29942        4.33794
       613         1        2.00000       64.30038       18.64599        1.50704
       614         1        2.00000       64.30038        9.01110        6.21249
       615         1        2.00000       64.47570       16.35501        3.38635
       616         1        2.00000       64.47570        6.72013        8.09180
       617         1        2.00000       64.66499        4.40168        0.55462
       618         1        2.00000       64.66499       14.08783        5.26007
       619         1        2.00000       64.89106        2.11546        2.44390
       620         1        2.00000       64.89106       11.80160        7.14935
       621         1        2.00000       65.12399       19.13302        4.33983
       622         1        2.00000       65.12399        9.49814        9.04528
       623         1        2.00000       65.32780       16.84174        6.21612
       624         1        2.00000       65.32780        7.15560        1.51067
       625         1        2.00000       65.51541        4.85952        3.39037
       626         1        2.00000       65.51541       14.54567        8.09582
       627         1        2.00000       65.70948        2.57575        5.27312
       628         1        2.00000       65.70948       12.21064        0.56767
       629         1        2.00000       65.91776        0.28771        7.15874
       630         1        2.00000       65.91776        9.92260        2.45329
       631         1        2.00000       66.13194       17.32107        9.03581
       632         1        2.00000       66.13194        7.63493        4.33036
       633         1        2.00000       66.33176       14.97838        1.50835
       634         1        2.00000       66.33176        5.34350        6.21380
       635         1        2.00000       66.53868        3.05422        8.09670
       636         1        2.00000       66.53868       12.68912        3.39126
       637         1        2.00000       66.75398        0.71030        0.57072
       638         1        2.00000       66.75398       10.39644        5.27617
       639         1        2.00000       66.95858       17.73806        2.45193
       640         1        2.00000       66.95858        8.10318        7.15737
       641         1        2.00000       67.15545       15.45099        4.33124
       642         1        2.00000       67.15545        5.81610        9.03669
       643         1        2.00000       67.35726       13.16558        6.21171
       644         1        2.00000       67.35726        3.47944        1.50626
       645         1        2.00000       67.56841        1.18980        3.39263
       646         1        2.00000       67.56841       10.87594        8.09808
       647         1        2.00000       67.78179       18.21831        5.27674
       648         1        2.00000       67.78179        8.53217        0.57129
       649         1        2.00000       67.98441        6.23950        2.45281
       650         1        2.00000       67.98441       15.92565        7.15826
       651         1        2.00000       68.18494        3.95115        4.33423
       652         1        2.00000       68.18494       13.63729        9.03968
       653         1        2.00000       68.38835       11.29776        1.51116
       654         1        2.00000       68.38835        1.66287        6.21660
       655         1        2.00000       68.59726       18.69397        8.09898
       656         1        2.00000       68.59726        9.00782        3.39353
       657         1        2.00000       68.80251       16.35163        0.57047
       658         1        2.00000       68.80251        6.71675        5.27592
       659         1        2.00000       69.00640       14.06264        2.45196
       660         1        2.00000       69.00640        4.42776        7.15741
       661         1        2.00000       69.21324       11.77352        4.33440
       662         1        2.00000       69.21324        2.13863        9.03985
       663         1        2.00000       69.42159       19.11708        1.51253
       664         1        2.00000       69.42159        9.48220        6.21797
       665         1        2.00000       69.62644       16.82630        3.39460
       666         1        2.00000       69.62644        7.19141        8.10005
       667         1        2.00000       69.82969       14.53742        5.27585
       668         1        2.00000       69.82969        4.85127        0.57040
       669         1        2.00000       70.03405        2.56269        2.45267
       670         1        2.00000       70.03405       12.24883        7.15812
       671         1        2.00000       70.24161        0.27294        4.33588
       672         1        2.00000       70.24161        9.95908        9.04133
       673         1        2.00000       70.44869       17.30262        6.21891
       674         1        2.00000       70.44869        7.61648        1.51346
       675         1        2.00000       70.65330       15.01255        8.10081
       676         1        2.00000       70.65330        5.32640        3.39536
       677         1        2.00000       70.85734       12.67205        0.57179
       678         1        2.00000       70.85734        3.03716        5.27724
       679         1        2.00000       71.06307       10.38256        2.45415
       680         1        2.00000       71.06307        0.74767        7.15960
       681         1        2.00000       71.26919       17.77830        9.04237
       682         1        2.00000       71.26919        8.09216        4.33692
       683         1        2.00000       71.47467       15.43709        1.51359
       684         1        2.00000       71.47467        5.80220        6.21904
       685         1        2.00000       71.67976       13.14771        3.39555
       686         1        2.00000       71.67976        3.51283        8.10100
       687         1        2.00000       71.88572        1.17183        0.57262
       688         1        2.00000       71.88572       10.85797        5.27807
       689         1        2.00000       72.09192       18.20244        2.45543
       690         1        2.00000       72.09192        8.56756        7.16087
       691         1        2.00000       72.29740       15.91239        4.33761
       692         1        2.00000       72.29740        6.27750        9.04306
       693         1        2.00000       72.50217       13.62282        6.21964
       694         1        2.00000       72.50217        3.93668        1.51419
       695         1        2.00000       72.70749        1.64722        3.39648
       696         1        2.00000       72.70749       11.33337        8.10193
       697         1        2.00000       72.91354        8.99206        0.57374
       698         1        2.00000       72.91354       18.67820        5.27919
       699         1        2.00000       73.11950       16.38802        7.16169
       700         1        2.00000       73.11950        6.70187        2.45624
       701         1        2.00000       73.32466       14.09816        9.04382
       702         1        2.00000       73.32466        4.41201        4.33837
       703         1        2.00000       73.52991       11.75725        1.51510
       704         1        2.00000       73.52991        2.12237        6.22056
       705         1        2.00000       73.73547       19.15352        8.10305
       706         1        2.00000       73.73547        9.46738        3.39760
       707         1        2.00000       73.94119       16.81227        0.57457
       708         1        2.00000       73.94119        7.17738        5.28002
       709         1        2.00000       74.14676       14.52241        2.45680
       710         1        2.00000       74.14676        4.88753        7.16226
       711         1        2.00000       74.35216        2.59780        9.04450
       712         1        2.00000       74.35216       12.23267        4.33905
       713         1        2.00000       74.55772        0.25667        1.51605
       714         1        2.00000       74.55772        9.94281        6.22150
       715         1        2.00000       74.76353        7.65282        8.10396
       716         1        2.00000       74.76353       17.28770        3.39851
       717         1        2.00000       74.96901        5.31162        0.57535
       718         1        2.00000       74.96901       14.99777        5.28080
       719         1        2.00000       75.17433        3.02186        2.45760
       720         1        2.00000       75.17433       12.70801        7.16304
       721         1        2.00000       75.37982        0.73208        4.33998
       722         1        2.00000       75.37982       10.41823        9.04542
       723         1        2.00000       75.58546        8.07707        1.51696
       724         1        2.00000       75.58546       17.76321        6.22242
       725         1        2.00000       75.79110        5.78710        3.39933
       726         1        2.00000       75.79110       15.47324        8.10478
       727         1        2.00000       75.99659        3.49724        5.28160
       728         1        2.00000       75.99659       13.13212        0.57614
       729         1        2.00000       76.20199        1.20742        7.16394
       730         1        2.00000       76.20199       10.84230        2.45848
       731         1        2.00000       76.40755       18.23861        9.04632
       732         1        2.00000       76.40755        8.55247        4.34086
       733         1        2.00000       76.61312        6.26257        6.22321
       734         1        2.00000       76.61312       15.89745        1.51777
       735         1        2.00000       76.81876        3.97267        8.10554
       736         1        2.00000       76.81876       13.60756        3.40008
       737         1        2.00000       77.02424        1.63158        0.57700
       738         1        2.00000       77.02424       11.31772        5.28243
       739         1        2.00000       77.22973       18.66279        2.45937
       740         1        2.00000       77.22973        9.02788        7.16481
       741         1        2.00000       77.43529       16.37289        4.34172
       742         1        2.00000       77.43529        6.73799        9.04716
       743         1        2.00000       77.64085        4.39681        1.51860
       744         1        2.00000       77.64085       14.08295        6.22405
       745         1        2.00000       77.84642        2.10695        3.40096
       746         1        2.00000       77.84642       11.79310        8.10640
       747         1        2.00000       78.05190       19.13818        5.28332
       748         1        2.00000       78.05190        9.45204        0.57784
       749         1        2.00000       78.25738       16.84834        7.16565
       750         1        2.00000       78.25738        7.16218        2.46019
       751         1        2.00000       78.46303       14.55839        9.04798
       752         1        2.00000       78.46303        4.87225        4.34253
       753         1        2.00000       78.66859       12.21721        1.51944
       754         1        2.00000       78.66859        2.58235        6.22491
       755         1        2.00000       78.87415        0.29255        8.10728
       756         1        2.00000       78.87407        9.92741        3.40180
       757         1        2.00000       79.07948       17.27252        0.57868
       758         1        2.00000       79.07948        7.63763        5.28413
       759         1        2.00000       79.28504       14.98258        2.46100
       760         1        2.00000       79.28504        5.34770        7.16645
       761         1        2.00000       79.49069       12.69263        4.34338
       762         1        2.00000       79.49069        3.05774        9.04884
       763         1        2.00000       79.69633        0.71667        1.52036
       764         1        2.00000       79.69633       10.40279        6.22579
       765         2       -2.00000        0.10214       17.77356        8.10812
       766         2       -2.00000        0.10214        8.08742        3.40265
       767         2       -2.00000        0.30755       15.43243        0.57949
       768         2       -2.00000        0.30755        5.79754        5.28494
       769         2       -2.00000        0.51327       13.14241        2.46184
       770         2       -2.00000        0.51327        3.50755        7.16731
       771         2       -2.00000        0.71899       10.85256        4.34428
       772         2       -2.00000        0.71899        1.21767        9.04976
       773         2       -2.00000        0.92432       18.19772        1.52118
       774         2       -2.00000        0.92432        8.56283        6.22661
       775         2       -2.00000        1.12964       15.90786        3.40341
       776         2       -2.00000        1.12964        6.27298        8.10886
       777         2       -2.00000        1.33528       13.61785        5.28574
       778         2       -2.00000        1.33528        3.93171        0.58029
       779         2       -2.00000        1.54125       11.32789        7.16823
       780         2       -2.00000        1.54125        1.64175        2.46279
       781         2       -2.00000        1.74673        9.03819        9.05064
       782         2       -2.00000        1.74665       18.67308        4.34521
       783         2       -2.00000        1.95165       16.38337        6.22739
       784         2       -2.00000        1.95165        6.69723        1.52193
       785         2       -2.00000        2.15722       14.09336        8.10962
       786         2       -2.00000        2.15722        4.40722        3.40417
       787         2       -2.00000        2.36326       11.75203        0.58124
       788         2       -2.00000        2.36326        2.11715        5.28670
       789         2       -2.00000        2.56898        9.46227        2.46377
       790         2       -2.00000        2.56898       19.14841        7.16924
       791         2       -2.00000        2.77407        7.17263        4.34603
       792         2       -2.00000        2.77407       16.85877        9.05149
       793         2       -2.00000        2.97923       14.51765        1.52263
       794         2       -2.00000        2.97923        4.88277        6.22808
       795         2       -2.00000        3.18535       12.22748        3.40506
       796         2       -2.00000        3.18535        2.59260        8.11052
       797         2       -2.00000        3.39140        9.93761        5.28773
       798         2       -2.00000        3.39140        0.25147        0.58229
       799         2       -2.00000        3.59616        7.64806        7.16999
       800         2       -2.00000        3.59616       17.28294        2.46455
       801         2       -2.00000        3.80117        5.35820        9.05196
       802         2       -2.00000        3.80117       14.99308        4.34651
       803         2       -2.00000        4.00729       12.70288        6.22878
       804         2       -2.00000        4.00729        3.01674        1.52334
       805         2       -2.00000        4.21381       10.41279        8.11169
       806         2       -2.00000        4.21381        0.72665        3.40624
       807         2       -2.00000        4.41889        8.07206        0.58342
       808         2       -2.00000        4.41889       17.75821        5.28887
       809         2       -2.00000        4.62286        5.78270        2.46508
       810         2       -2.00000        4.62286       15.46885        7.17054
       811         2       -2.00000        4.82866        3.49246        4.34706
       812         2       -2.00000        4.82866       13.17860        9.05251
       813         2       -2.00000        5.03582        1.20201        6.23009
       814         2       -2.00000        5.03582       10.83689        1.52464
       815         2       -2.00000        5.24155       18.23326        8.11314
       816         2       -2.00000        5.24155        8.54711        3.40768
       817         2       -2.00000        5.44583       15.89285        0.58401
       818         2       -2.00000        5.44583        6.25797        5.28946
       819         2       -2.00000        5.65068        3.96830        7.17078
       820         2       -2.00000        5.65068       13.60320        2.46533
       821         2       -2.00000        5.85800        1.67759        9.05358
       822         2       -2.00000        5.85800       11.31248        4.34812
       823         2       -2.00000        6.06428       18.65722        1.52617
       824         2       -2.00000        6.06428        9.02234        6.23162
       825         2       -2.00000        6.26753       16.36830        3.40790
       826         2       -2.00000        6.26753        6.73342        8.11335
       827         2       -2.00000        6.47189        4.39253        0.58349
       828         2       -2.00000        6.47189       14.07867        5.28893
       829         2       -2.00000        6.67945        2.10161        2.46599
       830         2       -2.00000        6.67945       11.78775        7.17143
       831         2       -2.00000        6.88725       19.13167        4.35058
       832         2       -2.00000        6.88725        9.49679        9.05603
       833         2       -2.00000        7.09146        7.15716        1.52777
       834         2       -2.00000        7.09138       16.84330        6.23322
       835         2       -2.00000        7.29263        4.86932        3.40756
       836         2       -2.00000        7.29263       14.55546        8.11301
       837         2       -2.00000        7.49907        2.57828        5.28924
       838         2       -2.00000        7.49907       12.21316        0.58379
       839         2       -2.00000        7.70902        9.92050        2.46902
       840         2       -2.00000        7.70902        0.28561        7.17447
       841         2       -2.00000        7.91570        7.63127        4.35257
       842         2       -2.00000        7.91570       17.31741        9.05802
       843         2       -2.00000        8.11816        5.34420        6.23260
       844         2       -2.00000        8.11816       14.97908        1.52715
       845         2       -2.00000        8.32148        3.05519        8.11208
       846         2       -2.00000        8.32148       12.69008        3.40663
       847         2       -2.00000        8.53120        0.71017        0.58601
       848         2       -2.00000        8.53120       10.39631        5.29146
       849         2       -2.00000        8.73860       17.74091        2.47102
       850         2       -2.00000        8.73860        8.10602        7.17647
       851         2       -2.00000        8.93738        5.82022        9.05551
       852         2       -2.00000        8.93738       15.45511        4.35006
       853         2       -2.00000        9.13983        3.47938        1.52382
       854         2       -2.00000        9.13983       13.16552        6.22927
       855         2       -2.00000        9.35042        1.18409        3.40939
       856         2       -2.00000        9.35042       10.87023        8.11484
       857         2       -2.00000        9.56484        8.52664        0.59228
       858         2       -2.00000        9.56484       18.21278        5.29773
       859         2       -2.00000        9.76601        6.24384        2.47300
       860         2       -2.00000        9.76601       15.92999        7.17845
       861         2       -2.00000        9.95737        3.96117        4.34803
       862         2       -2.00000        9.95737       13.64732        9.05348
       863         2       -2.00000       10.16413        1.66311        6.23155
       864         2       -2.00000       10.16413       11.29799        1.52610
       865         2       -2.00000       10.38661        9.00014        3.41590
       866         2       -2.00000       10.38661       18.68628        8.12135
       867         2       -2.00000       10.59617        6.71483        5.29921
       868         2       -2.00000       10.59617       16.34971        0.59376
       869         2       -2.00000       10.79319        4.43405        7.17396
       870         2       -2.00000       10.79319       14.06893        2.46851
       871         2       -2.00000       10.98790        2.14348        9.05058
       872         2       -2.00000       10.98790       11.77837        4.34513
       873         2       -2.00000       11.20751        9.47627        6.23597
       874         2       -2.00000       11.20751       19.11115        1.53052
       875         2       -2.00000       11.41842        7.19041        8.12155
       876         2       -2.00000       11.41842       16.82529        3.41610
       877         2       -2.00000       11.59949        4.86132        0.58062
       878         2       -2.00000       11.59949       14.54746        5.28607
       879         2       -2.00000       11.79132        2.56345        2.46427
       880         2       -2.00000       11.79132       12.24959        7.16972
       881         2       -2.00000       12.02466        0.25748        4.35706
       882         2       -2.00000       12.02466        9.94362        9.06251
       883         2       -2.00000       12.26007        7.60406        1.54616
       884         2       -2.00000       12.26007       17.29020        6.25161
       885         2       -2.00000       12.44648        5.34387        3.41966
       886         2       -2.00000       12.44648       15.03001        8.12511
       887         2       -2.00000       12.59714        3.05764        5.29021
       888         2       -2.00000       12.59714       12.69252        0.58476
       889         2       -2.00000       12.82002        0.74564        7.17367
       890         2       -2.00000       12.82002       10.38053        2.46822
       891         2       -2.00000       13.08320       17.75824        9.07699
       892         2       -2.00000       13.08320        8.07210        4.37154
       893         2       -2.00000       13.30073        5.79925        6.24735
       894         2       -2.00000       13.30073       15.43413        1.54190
       895         2       -2.00000       13.47469        3.53114        8.11056
       896         2       -2.00000       13.47469       13.16602        3.40511
       897         2       -2.00000       13.64267        1.18395        0.57311
       898         2       -2.00000       13.64267       10.87009        5.27856
       899         2       -2.00000       13.90345       18.18897        2.47992
       900         2       -2.00000       13.90345        8.55409        7.18537
       901         2       -2.00000       14.10495        6.28639        9.06035
       902         2       -2.00000       14.10495       15.92127        4.35490
       903         2       -2.00000       14.20278        3.94453        1.50979
       904         2       -2.00000       14.20278       13.63068        6.21524
       905         2       -2.00000       14.41361        1.63717        3.40887
       906         2       -2.00000       14.41361       11.32331        8.11432
       907         2       -2.00000       14.73305       18.64248        5.31816
       908         2       -2.00000       14.73305        8.95633        0.61271
       909         2       -2.00000       15.01937        6.71395        2.51997
       910         2       -2.00000       15.01937       16.40009        7.22542
       911         2       -2.00000       15.09654        4.44040        4.39141
       912         2       -2.00000       15.09654       14.12654        9.09686
       913         2       -2.00000       15.18392        2.17467        6.24593
       914         2       -2.00000       15.18392       11.80956        1.54048
       915         2       -2.00000       15.46401       19.15305        8.12336
       916         2       -2.00000       15.46401        9.46691        3.41791
       917         2       -2.00000       15.85487        7.14112        5.36825
       918         2       -2.00000       15.85487       16.77600        0.66280
       919         2       -2.00000       16.11773        4.93044        7.21251
       920         2       -2.00000       16.11773       14.56533        2.50706
       921         2       -2.00000       16.18141        2.63573        9.06551
       922         2       -2.00000       16.18141       12.27061        4.36006
       923         2       -2.00000       16.29153        0.30981        1.50291
       924         2       -2.00000       16.29153        9.99595        6.20836
       925         2       -2.00000       16.67529       17.30922        3.49597
       926         2       -2.00000       16.67529        7.67433        8.20142
       927         2       -2.00000       16.68279        5.26986        0.55631
       928         2       -2.00000       16.68279       14.95601        5.26176
       929         2       -2.00000       16.75349        3.00721        2.41982
       930         2       -2.00000       16.75349       12.69335        7.12526
       931         2       -2.00000       16.99895        0.75339        4.32788
       932         2       -2.00000       16.99895       10.43953        9.03333
       933         2       -2.00000       17.66496       17.89368        6.31923
       934         2       -2.00000       17.66496        8.20753        1.61378
       935         2       -2.00000       17.67964        1.30892        7.18688
       936         2       -2.00000       17.67964       10.94381        2.48143
       937         2       -2.00000       17.70454        3.54438        5.40935
       938         2       -2.00000       17.70454       13.17927        0.70390
       939         2       -2.00000       17.72042        5.77197        3.57983
       940         2       -2.00000       17.72042       15.45811        8.28528
       941         2       -2.00000       18.10857        8.77718        4.44625
       942         2       -2.00000       18.10857       18.46333        9.15170
       943         2       -2.00000       18.94941        9.52954        7.53782
       944         2       -2.00000       18.94941       19.16442        2.83237
       945         2       -2.00000       19.14157        2.21969        1.52118
       946         2       -2.00000       19.14157       11.90584        6.22663
       947         2       -2.00000       19.20262        4.53547        9.20433
       948         2       -2.00000       19.20262       14.17037        4.49888
       949         2       -2.00000       19.25401        6.82869        7.50179
       950         2       -2.00000       19.25401       16.46357        2.79635
       951         2       -2.00000       20.07323        1.54873        7.99478
       952         2       -2.00000       20.07323       11.18362        3.28934
       953         2       -2.00000       20.21790        3.90538        6.17216
       954         2       -2.00000       20.21790       13.54026        1.46671
       955         2       -2.00000       20.37024        6.13731        4.33575
       956         2       -2.00000       20.37024       15.82345        9.04120
       957         2       -2.00000       20.49616        8.39063        2.61258
       958         2       -2.00000       20.49616       18.07677        7.31803
       959         2       -2.00000       20.60844        1.27003        5.17235
       960         2       -2.00000       20.60844       10.90492        0.46690
       961         2       -2.00000       20.76118        3.44726        3.36050
       962         2       -2.00000       20.76118       13.13341        8.06595
       963         2       -2.00000       20.93267        5.72998        1.54042
       964         2       -2.00000       20.93267       15.41613        6.24587
       965         2       -2.00000       21.39518        7.93692        8.99579
       966         2       -2.00000       21.39518       17.57181        4.29034
       967         2       -2.00000       21.53842        0.63259        2.37605
       968         2       -2.00000       21.53842       10.31873        7.08150
       969         2       -2.00000       21.74231        2.97526        0.54868
       970         2       -2.00000       21.74231       12.66140        5.25413
       971         2       -2.00000       21.89808        5.26842        8.09449
       972         2       -2.00000       21.89808       14.90330        3.38904
       973         2       -2.00000       21.98650        7.56927        6.19772
       974         2       -2.00000       21.98650       17.20415        1.49227
       975         2       -2.00000       22.26947        0.16370        9.05445
       976         2       -2.00000       22.26947        9.79858        4.34900
       977         2       -2.00000       22.60622        2.48076        7.10434
       978         2       -2.00000       22.60622       12.11564        2.39889
       979         2       -2.00000       22.80388        4.78638        5.22199
       980         2       -2.00000       22.80388       14.42128        0.51654
       981         2       -2.00000       22.97729        7.06391        3.36426
       982         2       -2.00000       22.97729       16.75005        8.06971
       983         2       -2.00000       23.12244       19.05442        6.18267
       984         2       -2.00000       23.12244        9.36827        1.47722
       985         2       -2.00000       23.33096        2.01242        4.27094
       986         2       -2.00000       23.33096       11.69856        8.97639
       987         2       -2.00000       23.52735        4.29709        2.40498
       988         2       -2.00000       23.52735       13.98324        7.11043
       989         2       -2.00000       23.76866        6.56310        0.53946
       990         2       -2.00000       23.76866       16.24925        5.24491
       991         2       -2.00000       23.96800        8.92879        8.05893
       992         2       -2.00000       23.96800       18.56367        3.35348
       993         2       -2.00000       24.18832        1.54610        1.46055
       994         2       -2.00000       24.18832       11.23225        6.16600
       995         2       -2.00000       24.39923        3.88591        8.99768
       996         2       -2.00000       24.39923       13.52080        4.29223
       997         2       -2.00000       24.57591        6.17627        7.11877
       998         2       -2.00000       24.57591       15.81116        2.41332
       999         2       -2.00000       24.76400        8.44395        5.24446
      1000         2       -2.00000       24.76400       18.07884        0.53901
      1001         2       -2.00000       24.99015        1.09468        8.06105
      1002         2       -2.00000       24.99015       10.72956        3.35560
      1003         2       -2.00000       25.22436        3.39834        6.16506
      1004         2       -2.00000       25.22436       13.03322        1.45961
      1005         2       -2.00000       25.42721        5.68952        4.28845
      1006         2       -2.00000       25.42721       15.37566        8.99390
      1007         2       -2.00000       25.61562       17.67116        7.11451
      1008         2       -2.00000       25.61562        7.98502        2.40906
      1009         2       -2.00000       25.81105        0.63419        5.23181
      1010         2       -2.00000       25.81105       10.26908        0.52636
      1011         2       -2.00000       26.01876        2.92295        3.34543
      1012         2       -2.00000       26.01876       12.60909        8.05088
      1013         2       -2.00000       26.23231        5.21028        1.46855
      1014         2       -2.00000       26.23231       14.89644        6.17400
      1015         2       -2.00000       26.43204        7.55288        8.99640
      1016         2       -2.00000       26.43204       17.18777        4.29095
      1017         2       -2.00000       26.63904        0.15642        2.40768
      1018         2       -2.00000       26.63904        9.84256        7.11312
      1019         2       -2.00000       26.85363        2.44891        0.52294
      1020         2       -2.00000       26.85363       12.13505        5.22839
      1021         2       -2.00000       27.05855        4.79320        8.05296
      1022         2       -2.00000       27.05855       14.42809        3.34751
      1023         2       -2.00000       27.25518        7.08052        6.17331
      1024         2       -2.00000       27.25518       16.71541        1.46787
      1025         2       -2.00000       27.45699        9.36576        4.29282
      1026         2       -2.00000       27.45699       19.05190        8.99827
      1027         2       -2.00000       27.66830        2.02042        7.11215
      1028         2       -2.00000       27.66830       11.65532        2.40670
      1029         2       -2.00000       27.88176        4.31313        5.22794
      1030         2       -2.00000       27.88176       13.94801        0.52249
      1031         2       -2.00000       28.08445        6.60560        3.34649
      1032         2       -2.00000       28.08445       16.29174        8.05194
      1033         2       -2.00000       28.28531        8.89378        1.46515
      1034         2       -2.00000       28.28531       18.57992        6.17060
      1035         2       -2.00000       28.48887        1.54746        4.28807
      1036         2       -2.00000       28.48887       11.23360        8.99352
      1037         2       -2.00000       28.69771        3.83745        2.40553
      1038         2       -2.00000       28.69771       13.52359        7.11098
      1039         2       -2.00000       28.90279        6.12845        0.52324
      1040         2       -2.00000       28.90279       15.81459        5.22869
      1041         2       -2.00000       29.10652        8.46872        8.05263
      1042         2       -2.00000       29.10652       18.10360        3.34718
      1043         2       -2.00000       29.31344        1.07177        1.46468
      1044         2       -2.00000       29.31344       10.75792        6.17013
      1045         2       -2.00000       29.52164        3.41424        8.99213
      1046         2       -2.00000       29.52164       13.04912        4.28668
      1047         2       -2.00000       29.72640        5.70510        7.11006
      1048         2       -2.00000       29.72640       15.33999        2.40461
      1049         2       -2.00000       29.92965        7.99396        5.22878
      1050         2       -2.00000       29.92965       17.62884        0.52333
      1051         2       -2.00000       30.13410        0.64760        8.05197
      1052         2       -2.00000       30.13410       10.28248        3.34653
      1053         2       -2.00000       30.34166        2.93738        6.16880
      1054         2       -2.00000       30.34166       12.57226        1.46335
      1055         2       -2.00000       30.54882        5.22870        4.28576
      1056         2       -2.00000       30.54882       14.91484        8.99121
      1057         2       -2.00000       30.75350        7.51871        2.40389
      1058         2       -2.00000       30.75350       17.20486        7.10934
      1059         2       -2.00000       30.95755        0.17309        5.22744
      1060         2       -2.00000       30.95755        9.80797        0.52199
      1061         2       -2.00000       31.16335        2.46266        3.34504
      1062         2       -2.00000       31.16335       12.14880        8.05049
      1063         2       -2.00000       31.36939        4.75303        1.46224
      1064         2       -2.00000       31.36939       14.43918        6.16769
      1065         2       -2.00000       31.57480        7.09427        8.99101
      1066         2       -2.00000       31.57480       16.72915        4.28556
      1067         2       -2.00000       31.77988        9.38365        7.10907
      1068         2       -2.00000       31.77988       19.01853        2.40362
      1069         2       -2.00000       31.98585        1.98724        0.52110
      1070         2       -2.00000       31.98585       11.67339        5.22655
      1071         2       -2.00000       32.19197        4.32892        8.04921
      1072         2       -2.00000       32.19197       13.96380        3.34376
      1073         2       -2.00000       32.39745        6.61897        6.16704
      1074         2       -2.00000       32.39745       16.25385        1.46159
      1075         2       -2.00000       32.60230        8.90850        4.28501
      1076         2       -2.00000       32.60230       18.59464        8.99046
      1077         2       -2.00000       32.80754        1.56307        7.10816
      1078         2       -2.00000       32.80754       11.19795        2.40271
      1079         2       -2.00000       33.01358        3.85312        5.22546
      1080         2       -2.00000       33.01358       13.48800        0.52001
      1081         2       -2.00000       33.21962        6.14330        3.34297
      1082         2       -2.00000       33.21962       15.82945        8.04842
      1083         2       -2.00000       33.42487        8.43316        1.46083
      1084         2       -2.00000       33.42487       18.11930        6.16628
      1085         2       -2.00000       33.63003        1.08792        4.28410
      1086         2       -2.00000       33.63003       10.77407        8.98955
      1087         2       -2.00000       33.83560        3.37782        2.40159
      1088         2       -2.00000       33.83560       13.06396        7.10704
      1089         2       -2.00000       34.04132        5.66781        0.51914
      1090         2       -2.00000       34.04132       15.35395        5.22459
      1091         2       -2.00000       34.24688        8.00893        8.04782
      1092         2       -2.00000       34.24688       17.64381        3.34237
      1093         2       -2.00000       34.45229        0.61251        1.46014
      1094         2       -2.00000       34.45229       10.29865        6.16559
      1095         2       -2.00000       34.65785        2.95364        8.98857
      1096         2       -2.00000       34.65785       12.58853        4.28312
      1097         2       -2.00000       34.86357       14.87852        2.40067
      1098         2       -2.00000       34.86357        5.24364        7.10612
      1099         2       -2.00000       35.06914        7.53355        5.22383
      1100         2       -2.00000       35.06914       17.16844        0.51838
      1101         2       -2.00000       35.27446        9.82331        3.34158
      1102         2       -2.00000       35.27446        0.18843        8.04703
      1103         2       -2.00000       35.47994       12.11311        1.45922
      1104         2       -2.00000       35.47994        2.47823        6.16467
      1105         2       -2.00000       35.68559       14.45427        8.98767
      1106         2       -2.00000       35.68559        4.76812        4.28222
      1107         2       -2.00000       35.89123       16.74422        7.10531
      1108         2       -2.00000       35.89123        7.05808        2.39986
      1109         2       -2.00000       36.09671        9.34794        0.51758
      1110         2       -2.00000       36.09671       19.03408        5.22303
      1111         2       -2.00000       36.30220       11.68901        8.04614
      1112         2       -2.00000       36.30220        2.00287        3.34069
      1113         2       -2.00000       36.50768       13.97887        6.16375
      1114         2       -2.00000       36.50768        4.29273        1.45830
      1115         2       -2.00000       36.71332       16.26877        4.28140
      1116         2       -2.00000       36.71332        6.63388        8.98685
      1117         2       -2.00000       36.91889       18.55866        2.39909
      1118         2       -2.00000       36.91889        8.92378        7.10454
      1119         2       -2.00000       37.12437       11.21362        5.22218
      1120         2       -2.00000       37.12437        1.52748        0.51673
      1121         2       -2.00000       37.32985       13.50344        3.33982
      1122         2       -2.00000       37.32985        3.86855        8.04526
      1123         2       -2.00000       37.53542       15.79333        1.45747
      1124         2       -2.00000       37.53542        6.15845        6.16292
      1125         2       -2.00000       37.74098       18.13451        8.98603
      1126         2       -2.00000       37.74098        8.44837        4.28059
      1127         2       -2.00000       37.94654        1.10334        7.10368
      1128         2       -2.00000       37.94654       10.73822        2.39823
      1129         2       -2.00000       38.15203       13.02802        0.51587
      1130         2       -2.00000       38.15203        3.39314        5.22132
      1131         2       -2.00000       38.35751       15.36914        8.04444
      1132         2       -2.00000       38.35751        5.68300        3.33899
      1133         2       -2.00000       38.56315       17.65907        6.16210
      1134         2       -2.00000       38.56315        7.97293        1.45665
      1135         2       -2.00000       38.76872        0.62796        4.27972
      1136         2       -2.00000       38.76872       10.31411        8.98517
      1137         2       -2.00000       38.97428        2.91776        2.39735
      1138         2       -2.00000       38.97428       12.60390        7.10280
      1139         2       -2.00000       39.17968       14.89370        5.22050
      1140         2       -2.00000       39.17968        5.20756        0.51505
      1141         2       -2.00000       39.38517       17.18362        3.33818
      1142         2       -2.00000       39.38517        7.54874        8.04363
      1143         2       -2.00000       39.59089        0.15255        1.45578
      1144         2       -2.00000       39.59089        9.83869        6.16123
      1145         2       -2.00000       39.79645        2.49364        8.98428
      1146         2       -2.00000       39.79645       12.12853        4.27883
      1147         2       -2.00000       40.00186        4.78341        7.10196
      1148         2       -2.00000       40.00186       14.41829        2.39651
      1149         2       -2.00000       40.20726       16.70817        0.51424
      1150         2       -2.00000       40.20726        7.07328        5.21969
      1151         2       -2.00000       40.41298       19.04942        8.04277
      1152         2       -2.00000       40.41298        9.36328        3.33732
      1153         2       -2.00000       40.61871        2.01827        6.16033
      1154         2       -2.00000       40.61871       11.65315        1.45488
      1155         2       -2.00000       40.82403        4.30797        4.27801
      1156         2       -2.00000       40.82403       13.99411        8.98346
      1157         2       -2.00000       41.02936        6.59783        2.39576
      1158         2       -2.00000       41.02936       16.28397        7.10121
      1159         2       -2.00000       41.23500       18.57398        5.21889
      1160         2       -2.00000       41.23500        8.88784        0.51344
      1161         2       -2.00000       41.44096        1.54293        3.33639
      1162         2       -2.00000       41.44096       11.22907        8.04184
      1163         2       -2.00000       41.64636        3.83261        1.45397
      1164         2       -2.00000       41.64636       13.51876        6.15942
      1165         2       -2.00000       41.85137        6.17358        8.98269
      1166         2       -2.00000       41.85137       15.80846        4.27724
      1167         2       -2.00000       42.05693        8.46361        7.10046
      1168         2       -2.00000       42.05693       18.09849        2.39501
      1169         2       -2.00000       42.26297        1.06753        0.51248
      1170         2       -2.00000       42.26297       10.75368        5.21793
      1171         2       -2.00000       42.46870        3.40855        8.04084
      1172         2       -2.00000       42.46870       13.04344        3.33539
      1173         2       -2.00000       42.67378        5.69820        6.15860
      1174         2       -2.00000       42.67378       15.33308        1.45315
      1175         2       -2.00000       42.87895        7.98806        4.27656
      1176         2       -2.00000       42.87895       17.67420        8.98201
      1177         2       -2.00000       43.08507       10.27822        2.39411
      1178         2       -2.00000       43.08507        0.64334        7.09956
      1179         2       -2.00000       43.29111        2.93320        5.21689
      1180         2       -2.00000       43.29111       12.56808        0.51144
      1181         2       -2.00000       43.49588        5.22276        3.33462
      1182         2       -2.00000       43.49588       14.90891        8.04007
      1183         2       -2.00000       43.70088        7.51261        1.45268
      1184         2       -2.00000       43.70088       17.19875        6.15813
      1185         2       -2.00000       43.90700        9.85409        8.98129
      1186         2       -2.00000       43.90700        0.16795        4.27584
      1187         2       -2.00000       44.11352       12.14416        7.09839
      1188         2       -2.00000       44.11352        2.45801        2.39294
      1189         2       -2.00000       44.31861       14.43365        5.21577
      1190         2       -2.00000       44.31861        4.74750        0.51032
      1191         2       -2.00000       44.52258        7.08812        8.03954
      1192         2       -2.00000       44.52258       16.72300        3.33409
      1193         2       -2.00000       44.72838        9.37837        6.15756
      1194         2       -2.00000       44.72838       19.01325        1.45211
      1195         2       -2.00000       44.93554        2.03392        8.97998
      1196         2       -2.00000       44.93554       11.66880        4.27453
      1197         2       -2.00000       45.14134        4.32371        7.09695
      1198         2       -2.00000       45.14134       13.95860        2.39150
      1199         2       -2.00000       45.34555        6.61284        5.21517
      1200         2       -2.00000       45.34555       16.24772        0.50972
      1201         2       -2.00000       45.55039       18.58865        8.03930
      1202         2       -2.00000       45.55039        8.90251        3.33385
      1203         2       -2.00000       45.75771        1.55835        6.15651
      1204         2       -2.00000       45.75771       11.19323        1.45106
      1205         2       -2.00000       45.96399        3.84849        4.27301
      1206         2       -2.00000       45.96399       13.53463        8.97846
      1207         2       -2.00000       46.16724        6.13740        2.39128
      1208         2       -2.00000       46.16724       15.82355        7.09673
      1209         2       -2.00000       46.37161       18.11318        5.21570
      1210         2       -2.00000       46.37161        8.42704        0.51025
      1211         2       -2.00000       46.57917        1.08307        3.33320
      1212         2       -2.00000       46.57917       10.76922        8.03865
      1213         2       -2.00000       46.78696        3.37402        1.44860
      1214         2       -2.00000       46.78696       13.06016        6.15405
      1215         2       -2.00000       46.99117        5.71367        8.97687
      1216         2       -2.00000       46.99117       15.34855        4.27142
      1217         2       -2.00000       47.19234       17.63639        2.39162
      1218         2       -2.00000       47.19234        8.00151        7.09707
      1219         2       -2.00000       47.39879        0.60639        0.50995
      1220         2       -2.00000       47.39879       10.29253        5.21540
      1221         2       -2.00000       47.60874        2.95033        8.03561
      1222         2       -2.00000       47.60874       12.58521        3.33016
      1223         2       -2.00000       47.81542        5.23956        6.15206
      1224         2       -2.00000       47.81542       14.87444        1.44662
      1225         2       -2.00000       48.01787       17.21277        8.97748
      1226         2       -2.00000       48.01787        7.52663        4.27203
      1227         2       -2.00000       48.22120        0.18075        7.09800
      1228         2       -2.00000       48.22120        9.81563        2.39255
      1229         2       -2.00000       48.43091        2.47451        5.21318
      1230         2       -2.00000       48.43091       12.10940        0.50773
      1231         2       -2.00000       48.63831        4.76480        3.32816
      1232         2       -2.00000       48.63831       14.45094        8.03361
      1233         2       -2.00000       48.83709       16.73674        6.15458
      1234         2       -2.00000       48.83709        7.05060        1.44913
      1235         2       -2.00000       49.03954       19.02633        4.27536
      1236         2       -2.00000       49.03954        9.39144        8.98081
      1237         2       -2.00000       49.25013        2.00059        2.38979
      1238         2       -2.00000       49.25013       11.68673        7.09524
      1239         2       -2.00000       49.46455        4.29293        0.50145
      1240         2       -2.00000       49.46455       13.97907        5.20690
      1241         2       -2.00000       49.66573       16.26186        3.32620
      1242         2       -2.00000       49.66573        6.62698        8.03165
      1243         2       -2.00000       49.85709       18.54454        1.45116
      1244         2       -2.00000       49.85709        8.90965        6.15661
      1245         2       -2.00000       50.06385        1.57283        8.97853
      1246         2       -2.00000       50.06385       11.20771        4.27308
      1247         2       -2.00000       50.28633        3.87069        7.08873
      1248         2       -2.00000       50.28633       13.50557        2.38328
      1249         2       -2.00000       50.49588        6.15600        5.20543
      1250         2       -2.00000       50.49588       15.79088        0.49998
      1251         2       -2.00000       50.69291       18.12292        8.03614
      1252         2       -2.00000       50.69291        8.43678        3.33069
      1253         2       -2.00000       50.88770        1.09246        6.15951
      1254         2       -2.00000       50.88770       10.72734        1.45406
      1255         2       -2.00000       51.10723        3.39458        4.26867
      1256         2       -2.00000       51.10723       13.08072        8.97412
      1257         2       -2.00000       51.31813        5.68042        2.38308
      1258         2       -2.00000       51.31813       15.36656        7.08853
      1259         2       -2.00000       51.49920       17.64439        5.21857
      1260         2       -2.00000       51.49920        7.95825        0.51312
      1261         2       -2.00000       51.69104        0.62123        3.33492
      1262         2       -2.00000       51.69104       10.30737        8.04037
      1263         2       -2.00000       51.92437        2.92720        1.44213
      1264         2       -2.00000       51.92437       12.61335        6.14758
      1265         2       -2.00000       52.15978        5.26677        8.95848
      1266         2       -2.00000       52.15978       14.90165        4.25303
      1267         2       -2.00000       52.34619       17.16184        2.37954
      1268         2       -2.00000       52.34619        7.52696        7.08499
      1269         2       -2.00000       52.49685        0.12705        0.50899
      1270         2       -2.00000       52.49685        9.81319        5.21444
      1271         2       -2.00000       52.71973        2.49030        8.03642
      1272         2       -2.00000       52.71973       12.12518        3.33097
      1273         2       -2.00000       52.98291        4.79872        6.13309
      1274         2       -2.00000       52.98291       14.43361        1.42764
      1275         2       -2.00000       53.20044       16.75772        8.96274
      1276         2       -2.00000       53.20044        7.07158        4.25729
      1277         2       -2.00000       53.37441       19.02583        7.09954
      1278         2       -2.00000       53.37441        9.33969        2.39409
      1279         2       -2.00000       53.54238        2.00074        5.22608
      1280         2       -2.00000       53.54238       11.63562        0.52063
      1281         2       -2.00000       53.80317       14.00288        8.02471
      1282         2       -2.00000       53.80317        4.31674        3.31926
      1283         2       -2.00000       54.00466       16.27058        6.14974
      1284         2       -2.00000       54.00466        6.58444        1.44429
      1285         2       -2.00000       54.10258       18.56117        4.28940
      1286         2       -2.00000       54.10258        8.92629        8.99485
      1287         2       -2.00000       54.31333        1.54751        2.39032
      1288         2       -2.00000       54.31333       11.23366        7.09577
      1289         2       -2.00000       54.63276        3.86323        0.48104
      1290         2       -2.00000       54.63276       13.54937        5.18649
      1291         2       -2.00000       54.91908        6.15688        7.98468
      1292         2       -2.00000       54.91908       15.79176        3.27923
      1293         2       -2.00000       54.99625       18.06531        1.40779
      1294         2       -2.00000       54.99625        8.43043        6.11324
      1295         2       -2.00000       55.08363        1.06129        8.96416
      1296         2       -2.00000       55.08363       10.69617        4.25871
      1297         2       -2.00000       55.36373        3.40394        7.08674
      1298         2       -2.00000       55.36373       13.03882        2.38129
      1299         2       -2.00000       55.75458        5.72971        5.13639
      1300         2       -2.00000       55.75458       15.36459        0.43094
      1301         2       -2.00000       56.01744       17.62653        7.99758
      1302         2       -2.00000       56.01744        7.94038        3.29213
      1303         2       -2.00000       56.08112        0.60021        6.14458
      1304         2       -2.00000       56.08112       10.23510        1.43913
      1305         2       -2.00000       56.19125        2.87488        4.29628
      1306         2       -2.00000       56.19125       12.56102        9.00173
      1307         2       -2.00000       56.57500       14.88265        7.00867
      1308         2       -2.00000       56.57500        5.19651        2.30322
      1309         2       -2.00000       56.58250       17.23584        5.24289
      1310         2       -2.00000       56.58250        7.54970        0.53744
      1311         2       -2.00000       56.65321        0.17748        3.37938
      1312         2       -2.00000       56.65321        9.86362        8.08483
      1313         2       -2.00000       56.89867        2.43130        1.47131
      1314         2       -2.00000       56.89867       12.11744        6.17676
      1315         2       -2.00000       57.56467       14.29818        4.18541
      1316         2       -2.00000       57.56467        4.66329        8.89086
      1317         2       -2.00000       57.57936        1.92702        8.02322
      1318         2       -2.00000       57.57936       11.56190        3.31777
      1319         2       -2.00000       57.60426       18.96133        0.38985
      1320         2       -2.00000       57.60426        9.32644        5.09530
      1321         2       -2.00000       57.62014       16.73374        2.21936
      1322         2       -2.00000       57.62014        7.09886        6.92481
      1323         2       -2.00000       58.00828       13.72854        1.35294
      1324         2       -2.00000       58.00828        4.09366        6.05839
      1325         2       -2.00000       58.84913        3.34131        2.96682
      1326         2       -2.00000       58.84913       13.02745        7.67227
      1327         2       -2.00000       59.04128        0.96501        4.27802
      1328         2       -2.00000       59.04128       10.65115        8.98347
      1329         2       -2.00000       59.10233       18.02150        6.00576
      1330         2       -2.00000       59.10233        8.33535        1.30031
      1331         2       -2.00000       59.15372       15.72828        7.70830
      1332         2       -2.00000       59.15372        6.04214        3.00285
      1333         2       -2.00000       59.97294       11.32209        2.50986
      1334         2       -2.00000       59.97294        1.68721        7.21531
      1335         2       -2.00000       60.11762       18.65159        9.03794
      1336         2       -2.00000       60.11762        8.96545        4.33249
      1337         2       -2.00000       60.26996       16.36840        1.46344
      1338         2       -2.00000       60.26996        6.73351        6.16889
      1339         2       -2.00000       60.39588       14.11508        3.18662
      1340         2       -2.00000       60.39588        4.48020        7.89206
      1341         2       -2.00000       60.50816        1.91465        0.62684
      1342         2       -2.00000       60.50816       11.60079        5.33229
      1343         2       -2.00000       60.66089       19.05844        2.43869
      1344         2       -2.00000       60.66089        9.42356        7.14414
      1345         2       -2.00000       60.83238        7.14084        8.96422
      1346         2       -2.00000       60.83238       16.77572        4.25877
      1347         2       -2.00000       61.29490        4.93390        1.50885
      1348         2       -2.00000       61.29490       14.62004        6.21430
      1349         2       -2.00000       61.43814        2.55210        3.42314
      1350         2       -2.00000       61.43814       12.23824        8.12859
      1351         2       -2.00000       61.64203        0.20942        5.25052
      1352         2       -2.00000       61.64203        9.84431        0.54507
      1353         2       -2.00000       61.79780       17.28857        7.11560
      1354         2       -2.00000       61.79780        7.60243        2.41015
      1355         2       -2.00000       61.88621        5.30156        4.30694
      1356         2       -2.00000       61.88621       14.98770        9.01239
      1357         2       -2.00000       62.16918        3.07226        6.15565
      1358         2       -2.00000       62.16918       12.70715        1.45020
      1359         2       -2.00000       62.50594        0.75518        8.10576
      1360         2       -2.00000       62.50594       10.39007        3.40031
      1361         2       -2.00000       62.70360       17.71933        0.57722
      1362         2       -2.00000       62.70360        8.08444        5.28267
      1363         2       -2.00000       62.87700       15.44180        2.43494
      1364         2       -2.00000       62.87700        5.80691        7.14039
      1365         2       -2.00000       63.02216        3.50257        9.02742
      1366         2       -2.00000       63.02216       13.13746        4.32197
      1367         2       -2.00000       63.23067        1.17226        1.52825
      1368         2       -2.00000       63.23067       10.85840        6.23370
      1369         2       -2.00000       63.42706       18.20864        3.39421
      1370         2       -2.00000       63.42706        8.57375        8.09966
      1371         2       -2.00000       63.66837        6.25646        0.55428
      1372         2       -2.00000       63.66837       15.94261        5.25973
      1373         2       -2.00000       63.86771        3.94204        2.44572
      1374         2       -2.00000       63.86771       13.62818        7.15117
      1375         2       -2.00000       64.08804       11.32472        9.04409
      1376         2       -2.00000       64.08804        1.63858        4.33864
      1377         2       -2.00000       64.29895       18.67107        6.21242
      1378         2       -2.00000       64.29895        8.98493        1.50697
      1379         2       -2.00000       64.47562       16.38071        8.09132
      1380         2       -2.00000       64.47562        6.69457        3.38587
      1381         2       -2.00000       64.66371       14.06177        0.55473
      1382         2       -2.00000       64.66371        4.42689        5.26018
      1383         2       -2.00000       64.88986        2.14128        7.14906
      1384         2       -2.00000       64.88986       11.77616        2.44361
      1385         2       -2.00000       65.12407       19.15863        9.04503
      1386         2       -2.00000       65.12407        9.47249        4.33958
      1387         2       -2.00000       65.32692       16.81619        1.51074
      1388         2       -2.00000       65.32692        7.18132        6.21619
      1389         2       -2.00000       65.51533       14.52069        3.39014
      1390         2       -2.00000       65.51533        4.88581        8.09559
      1391         2       -2.00000       65.71076        2.55051        0.56738
      1392         2       -2.00000       65.71076       12.23665        5.27283
      1393         2       -2.00000       65.91848        0.26176        2.45376
      1394         2       -2.00000       65.91848        9.94790        7.15921
      1395         2       -2.00000       66.13202       17.29543        4.33064
      1396         2       -2.00000       66.13202        7.66054        9.03609
      1397         2       -2.00000       66.33176        5.31796        1.50825
      1398         2       -2.00000       66.33176       15.00410        6.21370
      1399         2       -2.00000       66.53876        3.02826        3.39152
      1400         2       -2.00000       66.53876       12.71441        8.09697
      1401         2       -2.00000       66.75334        0.73579        5.27625
      1402         2       -2.00000       66.75334       10.37068        0.57080
      1403         2       -2.00000       66.95826       17.76376        7.15713
      1404         2       -2.00000       66.95826        8.07762        2.45168
      1405         2       -2.00000       67.15489        5.79030        4.33133
      1406         2       -2.00000       67.15489       15.47646        9.03678
      1407         2       -2.00000       67.35670        3.50507        6.21182
      1408         2       -2.00000       67.35670       13.13995        1.50637
      1409         2       -2.00000       67.56801        1.21552        8.09795
      1410         2       -2.00000       67.56801       10.85041        3.39250
      1411         2       -2.00000       67.78148       18.19260        0.57125
      1412         2       -2.00000       67.78148        8.55772        5.27670
      1413         2       -2.00000       67.98417       15.90011        2.45271
      1414         2       -2.00000       67.98417        6.26523        7.15816
      1415         2       -2.00000       68.18502        3.97705        9.03948
      1416         2       -2.00000       68.18502       13.61193        4.33403
      1417         2       -2.00000       68.38859        1.63723        1.51112
      1418         2       -2.00000       68.38859       11.32337        6.21657
      1419         2       -2.00000       68.59734       18.66828        3.39366
      1420         2       -2.00000       68.59734        9.03340        8.09911
      1421         2       -2.00000       68.80251       16.37726        5.27596
      1422         2       -2.00000       68.80251        6.69112        0.57051
      1423         2       -2.00000       69.00624       14.08825        7.15746
      1424         2       -2.00000       69.00624        4.40211        2.45201
      1425         2       -2.00000       69.21316        2.11291        4.33451
      1426         2       -2.00000       69.21316       11.79905        9.03996
      1427         2       -2.00000       69.42135       19.14273        6.21796
      1428         2       -2.00000       69.42135        9.45659        1.51251
      1429         2       -2.00000       69.62612       16.85187        8.10004
      1430         2       -2.00000       69.62612        7.16572        3.39459
      1431         2       -2.00000       69.82937        4.87687        5.27586
      1432         2       -2.00000       69.82937       14.51175        0.57041
      1433         2       -2.00000       70.03381       12.22322        2.45266
      1434         2       -2.00000       70.03381        2.58834        7.15811
      1435         2       -2.00000       70.24137        0.29856        9.04130
      1436         2       -2.00000       70.24137        9.93345        4.33585
      1437         2       -2.00000       70.44853       17.27701        1.51342
      1438         2       -2.00000       70.44853        7.64213        6.21887
      1439         2       -2.00000       70.65322       14.98701        3.39529
      1440         2       -2.00000       70.65322        5.35211        8.10074
      1441         2       -2.00000       70.85726        3.01159        0.57175
      1442         2       -2.00000       70.85726       12.69773        5.27720
      1443         2       -2.00000       71.06307        0.72202        2.45416
      1444         2       -2.00000       71.06307       10.40817        7.15960
      1445         2       -2.00000       71.26911       17.75267        4.33695
      1446         2       -2.00000       71.26911        8.11779        9.04240
      1447         2       -2.00000       71.47451       15.46270        6.21907
      1448         2       -2.00000       71.47451        5.77656        1.51362
      1449         2       -2.00000       71.67960        3.48718        3.39557
      1450         2       -2.00000       71.67960       13.17332        8.10102
      1451         2       -2.00000       71.88556       10.83232        0.57263
      1452         2       -2.00000       71.88556        1.19744        5.27808
      1453         2       -2.00000       72.09168       18.22805        7.16088
      1454         2       -2.00000       72.09168        8.54191        2.45543
      1455         2       -2.00000       72.29717       15.93800        9.04305
      1456         2       -2.00000       72.29717        6.25186        4.33760
      1457         2       -2.00000       72.50201       13.59721        1.51418
      1458         2       -2.00000       72.50201        3.96232        6.21964
      1459         2       -2.00000       72.70725        1.67285        8.10193
      1460         2       -2.00000       72.70725       11.30774        3.39648
      1461         2       -2.00000       72.91330       18.65257        0.57373
      1462         2       -2.00000       72.91330        9.01769        5.27918
      1463         2       -2.00000       73.11934       16.36241        2.45622
      1464         2       -2.00000       73.11934        6.72752        7.16167
      1465         2       -2.00000       73.32458       14.07255        4.33836
      1466         2       -2.00000       73.32450        4.43766        9.04381
      1467         2       -2.00000       73.52975        2.09676        1.51510
      1468         2       -2.00000       73.52975       11.78290        6.22054
      1469         2       -2.00000       73.73531       19.12787        3.39760
      1470         2       -2.00000       73.73531        9.49299        8.10304
      1471         2       -2.00000       73.94103       16.83790        5.28004
      1472         2       -2.00000       73.94103        7.15174        0.57458
      1473         2       -2.00000       74.14660       14.54802        7.16226
      1474         2       -2.00000       74.14660        4.86188        2.45681
      1475         2       -2.00000       74.35200        2.57215        4.33905
      1476         2       -2.00000       74.35200       12.25830        9.04450
      1477         2       -2.00000       74.55756        0.28230        6.22151
      1478         2       -2.00000       74.55756        9.91716        1.51606
      1479         2       -2.00000       74.76329        7.62719        3.39851
      1480         2       -2.00000       74.76329       17.31333        8.10396
      1481         2       -2.00000       74.96885        5.33725        5.28079
      1482         2       -2.00000       74.96885       14.97214        0.57534
      1483         2       -2.00000       75.17417        3.04749        7.16304
      1484         2       -2.00000       75.17417       12.68238        2.45759
      1485         2       -2.00000       75.37966        0.75771        9.04542
      1486         2       -2.00000       75.37966       10.39260        4.33996
      1487         2       -2.00000       75.58530        8.10270        6.22240
      1488         2       -2.00000       75.58530       17.73758        1.51696
      1489         2       -2.00000       75.79094        5.81275        8.10477
      1490         2       -2.00000       75.79094       15.44763        3.39932
      1491         2       -2.00000       75.99643        3.47161        0.57614
      1492         2       -2.00000       75.99643       13.15775        5.28158
      1493         2       -2.00000       76.20191        1.18179        2.45849
      1494         2       -2.00000       76.20191       10.86793        7.16393
      1495         2       -2.00000       76.40739       18.21298        4.34087
      1496         2       -2.00000       76.40739        8.57810        9.04631
      1497         2       -2.00000       76.61304        6.23692        1.51777
      1498         2       -2.00000       76.61304       15.92306        6.22322
      1499         2       -2.00000       76.81860        3.94704        3.40009
      1500         2       -2.00000       76.81860       13.63319        8.10553
      1501         2       -2.00000       77.02408        1.65721        5.28244
      1502         2       -2.00000       77.02408       11.29209        0.57698
      1503         2       -2.00000       77.22957       18.68840        7.16482
      1504         2       -2.00000       77.22957        9.00225        2.45936
      1505         2       -2.00000       77.43513       16.39852        9.04716
      1506         2       -2.00000       77.43513        6.71238        4.34171
      1507         2       -2.00000       77.64069        4.42244        6.22404
      1508         2       -2.00000       77.64069       14.05732        1.51859
      1509         2       -2.00000       77.84626        2.13258        8.10641
      1510         2       -2.00000       77.84626       11.76747        3.40094
      1511         2       -2.00000       78.05174       19.11255        0.57786
      1512         2       -2.00000       78.05174        9.47767        5.28329
      1513         2       -2.00000       78.25723       16.82271        2.46019
      1514         2       -2.00000       78.25723        7.18781        7.16563
      1515         2       -2.00000       78.46287       14.53276        4.34252
      1516         2       -2.00000       78.46287        4.89787        9.04798
      1517         2       -2.00000       78.66843       12.24286        6.22490
      1518         2       -2.00000       78.66843        2.55672        1.51946
      1519         2       -2.00000       78.87400        0.26690        3.40183
      1520         2       -2.00000       78.87400        9.95304        8.10725
      1521         2       -2.00000       79.07940       17.29815        5.28413
      1522         2       -2.00000       79.07940        7.61198        0.57867
      1523         2       -2.00000       79.28488       15.00821        7.16645
      1524         2       -2.00000       79.28488        5.32207        2.46100
      1525         2       -2.00000       79.49061       12.71826        9.04883
      1526         2       -2.00000       79.49061        3.03212        4.34339
      1527         2       -2.00000       79.69617        0.74230        6.22580
      1528         2       -2.00000       79.69617       10.37712        1.52026
