# Supplementary material for: Quantitative prediction of grain boundary thermal conductivities from local atomic environments
Source: Nat Commun. 2020 Apr 15;11:1854. doi: 10.1038/s41467-020-15619-9 (PMC7160158; doi:10.1038/s41467-020-15619-9)
Supplement: Supplementary file 4 — Supplementary Data 1 [file 41467_2020_15619_MOESM4_ESM.zip › MgO_GBs/sym_tilt/standard_pressure/210/s115_1_2_15.lmp]

LAMMPS data file

      1120          atoms
         0          bonds
         0         angles
         0      dihedrals
         0      impropers
         2     atom types
         0     bond types
         0    angle types
         0 dihedral types
         0 improper types

      0.0000000     80.0803000 xlo xhi
      0.0000000     14.2606000 ylo yhi
      0.0000000      9.3931987 zlo zhi
      0.0000000      0.0000000      0.0049675 xy xz yz

Masses

1                24.30500 # Mg
2                15.99940 # O

Atoms

         1         1        2.00000        0.13878        4.95340        2.56987
         2         1        2.00000        0.27780        4.02687        9.14512
         3         1        2.00000        0.41682        3.09533        6.32716
         4         1        2.00000        0.55592        2.16379        3.50915
         5         1        2.00000        0.69510        1.23224        0.69112
         6         1        2.00000        0.83428        0.30568        7.26627
         7         1        2.00000        0.97354       13.63477        4.44821
         8         1        2.00000        1.11280       12.70329        1.63018
         9         1        2.00000        1.25206       11.77682        8.20538
        10         1        2.00000        1.39132       10.84541        5.38742
        11         1        2.00000        1.53049        9.91403        2.56951
        12         1        2.00000        1.66959        8.98762        9.14482
        13         1        2.00000        1.80861        8.05621        6.32696
        14         1        2.00000        1.94755        7.12478        3.50910
        15         1        2.00000        2.08649        6.19327        0.69123
        16         1        2.00000        2.22535        5.26669        7.26652
        17         1        2.00000        2.36429        4.33509        4.44858
        18         1        2.00000        2.50323        3.40347        1.63058
        19         1        2.00000        2.64233        2.47686        8.20574
        20         1        2.00000        2.78151        1.54532        5.38766
        21         1        2.00000        2.92077        0.61385        2.56953
        22         1        2.00000        3.06011       13.94801        9.14459
        23         1        2.00000        3.19953       13.01663        6.32648
        24         1        2.00000        3.33895       12.08526        3.50843
        25         1        2.00000        3.47837       11.15389        0.69048
        26         1        2.00000        3.61763       10.22748        7.26583
        27         1        2.00000        3.75681        9.29606        4.44804
        28         1        2.00000        3.89575        8.36459        1.63030
        29         1        2.00000        4.03445        7.43802        8.20578
        30         1        2.00000        4.17314        6.50638        5.38800
        31         1        2.00000        4.31176        5.57472        2.57017
        32         1        2.00000        4.45046        4.64796        9.14541
        33         1        2.00000        4.58940        3.71632        6.32734
        34         1        2.00000        4.72850        2.78483        3.50921
        35         1        2.00000        4.86792        1.85344        0.69100
        36         1        2.00000        5.00734        0.92722        7.26600
        37         1        2.00000        5.14684       14.25666        4.44775
        38         1        2.00000        5.28634       13.32555        1.62946
        39         1        2.00000        5.42592       12.39931        8.20448
        40         1        2.00000        5.56542       11.46790        5.38648
        41         1        2.00000        5.70484       10.53631        2.56866
        42         1        2.00000        5.84402        9.60949        9.14424
        43         1        2.00000        5.98288        8.67761        6.32682
        44         1        2.00000        6.12134        7.74560        3.50937
        45         1        2.00000        6.25964        6.81361        0.69187
        46         1        2.00000        6.39786        5.88675        7.26738
        47         1        2.00000        6.53647        4.95503        4.44928
        48         1        2.00000        6.67533        4.02378        1.63113
        49         1        2.00000        6.81483        3.09771        8.20592
        50         1        2.00000        6.95465        2.16687        5.38741
        51         1        2.00000        7.09447        1.23638        2.56925
        52         1        2.00000        7.23437        0.31071        9.14409
        53         1        2.00000        7.37379       13.64071        6.32568
        54         1        2.00000        7.51289       12.70979        3.50721
        55         1        2.00000        7.65207       11.77817        0.68887
        56         1        2.00000        7.79133       10.85084        7.26430
        57         1        2.00000        7.93027        9.91789        4.44687
        58         1        2.00000        8.06905        8.98451        1.62979
        59         1        2.00000        8.20759        8.05612        8.20627
        60         1        2.00000        8.34549        7.12325        5.38934
        61         1        2.00000        8.48387        6.19120        2.57178
        62         1        2.00000        8.62281        5.26564        9.14692
        63         1        2.00000        8.76175        4.33580        6.32835
        64         1        2.00000        8.90253        3.40622        3.50957
        65         1        2.00000        9.04243        2.47726        0.69116
        66         1        2.00000        9.18289        1.55266        7.26530
        67         1        2.00000        9.32407        0.62286        4.44651
        68         1        2.00000        9.46293       13.95333        1.62926
        69         1        2.00000        9.60091       13.02716        8.20351
        70         1        2.00000        9.73768       12.09544        5.38388
        71         1        2.00000        9.87462       11.16130        2.56620
        72         1        2.00000       10.01284       10.23058        9.14234
        73         1        2.00000       10.15066        9.29341        6.32537
        74         1        2.00000       10.28992        8.35661        3.50967
        75         1        2.00000       10.43006        7.42250        0.69357
        76         1        2.00000       10.57124        6.49565        7.26866
        77         1        2.00000       10.71290        5.56919        4.45136
        78         1        2.00000       10.85336        4.64276        1.63307
        79         1        2.00000       10.99406        3.72291        8.20869
        80         1        2.00000       11.13292        2.79887        5.39016
        81         1        2.00000       11.27483        1.86915        2.56788
        82         1        2.00000       11.41401        0.94715        9.14305
        83         1        2.00000       11.55302        0.01485        6.32248
        84         1        2.00000       11.69461       13.34011        3.50561
        85         1        2.00000       11.82225       12.40827        0.69053
        86         1        2.00000       11.95094       11.47454        7.25839
        87         1        2.00000       12.08564       10.53419        4.44233
        88         1        2.00000       12.22097        9.59096        1.63157
        89         1        2.00000       12.35967        8.65080        8.20498
        90         1        2.00000       12.51183        7.72101        5.38620
        91         1        2.00000       12.66406        6.79293        2.56835
        92         1        2.00000       12.81581        5.87377        9.14714
        93         1        2.00000       12.96204        4.95798        6.33465
        94         1        2.00000       13.09801        4.04204        3.51573
        95         1        2.00000       13.23872        3.12246        0.69957
        96         1        2.00000       13.37069        2.20764        7.27956
        97         1        2.00000       13.49409        1.28378        4.44958
        98         1        2.00000       13.64544        0.34379        1.61131
        99         1        2.00000       13.77469       13.65816        8.19150
       100         1        2.00000       13.91395       12.71169        5.39650
       101         1        2.00000       14.03039       11.76613        2.55859
       102         1        2.00000       14.12777       10.81803        9.12882
       103         1        2.00000       14.26815        9.87500        6.33746
       104         1        2.00000       14.42078        8.93562        3.50353
       105         1        2.00000       14.58679        8.01591        0.67423
       106         1        2.00000       14.76737        7.11169        7.25887
       107         1        2.00000       14.93562        6.18950        4.44754
       108         1        2.00000       15.10907        5.27656        1.63738
       109         1        2.00000       15.25177        4.37018        8.22802
       110         1        2.00000       15.36861        3.46200        5.40722
       111         1        2.00000       15.49322        2.56628        2.58459
       112         1        2.00000       15.61358        1.63464        9.17346
       113         1        2.00000       15.69558        0.71145        6.36750
       114         1        2.00000       15.77302       14.03664        3.50438
       115         1        2.00000       15.96641       12.95448        0.56028
       116         1        2.00000       16.11824       11.02795        4.47198
       117         1        2.00000       16.18871       11.93912        7.27994
       118         1        2.00000       16.29362       10.11541        1.58166
       119         1        2.00000       16.51608        9.27855        8.18477
       120         1        2.00000       16.68465        8.35614        5.38154
       121         1        2.00000       16.86843        7.46537        2.57215
       122         1        2.00000       17.05006        6.57175        9.15034
       123         1        2.00000       17.25074        5.66595        6.34273
       124         1        2.00000       17.46239        4.76744        3.52167
       125         1        2.00000       17.67364        3.85939        0.70487
       126         1        2.00000       17.71144        2.90129        7.29859
       127         1        2.00000       17.76846        1.97613        4.47101
       128         1        2.00000       17.77254        1.05918        1.64902
       129         1        2.00000       17.79681        0.02026        8.24360
       130         1        2.00000       17.85534       13.51698        5.42066
       131         1        2.00000       17.94600       12.58635        2.43208
       132         1        2.00000       19.72882       12.58883        7.12868
       133         1        2.00000       19.81955       13.51450        0.72407
       134         1        2.00000       19.87809        0.01778        3.54700
       135         1        2.00000       19.90236        1.06166        6.34562
       136         1        2.00000       19.90644        1.97862        9.16761
       137         1        2.00000       19.96346        2.89880        2.60199
       138         1        2.00000       20.00126        3.86187        5.40146
       139         1        2.00000       20.21243        4.76992        8.21827
       140         1        2.00000       20.42416        5.66347        1.64613
       141         1        2.00000       20.62476        6.56926        4.45374
       142         1        2.00000       20.80646        7.46786        7.26875
       143         1        2.00000       20.99017        8.35365        0.68494
       144         1        2.00000       21.15882        9.27607        3.48817
       145         1        2.00000       21.38128       10.11789        6.27826
       146         1        2.00000       21.48619       11.93663        2.58334
       147         1        2.00000       21.55658       11.03043        9.16858
       148         1        2.00000       21.70849       12.95697        5.25688
       149         1        2.00000       21.90188       14.03912        8.20098
       150         1        2.00000       21.97932        0.70897        1.67090
       151         1        2.00000       22.06124        1.63215        4.47686
       152         1        2.00000       22.18160        2.56876        7.28118
       153         1        2.00000       22.30621        3.45951        0.71062
       154         1        2.00000       22.42304        4.36769        3.53142
       155         1        2.00000       22.56575        5.27904        6.33398
       156         1        2.00000       22.73928        6.19198        9.14414
       157         1        2.00000       22.90745        7.10921        2.56227
       158         1        2.00000       23.08803        8.01840        5.37082
       159         1        2.00000       23.25412        8.93810        8.20013
       160         1        2.00000       23.40667        9.87251        1.64086
       161         1        2.00000       23.54705       10.81554        4.43222
       162         1        2.00000       23.64443       11.76862        7.25519
       163         1        2.00000       23.76087       12.70920        0.69990
       164         1        2.00000       23.90021       13.65567        3.49490
       165         1        2.00000       24.02938        0.34627        6.30791
       166         1        2.00000       24.18073        1.28627        9.14618
       167         1        2.00000       24.30413        2.20516        2.58296
       168         1        2.00000       24.43610        3.12494        5.39617
       169         1        2.00000       24.57688        4.04453        8.21233
       170         1        2.00000       24.71286        4.95550        1.63805
       171         1        2.00000       24.85901        5.87129        4.45054
       172         1        2.00000       25.01084        6.79541        7.26495
       173         1        2.00000       25.16307        7.71853        0.68960
       174         1        2.00000       25.31522        8.64831        3.50838
       175         1        2.00000       25.45384        9.59344        6.32817
       176         1        2.00000       25.58926       10.53667        9.13892
       177         1        2.00000       25.72387       11.47205        2.56179
       178         1        2.00000       25.85264       12.41075        5.38713
       179         1        2.00000       25.98029       13.34259        8.20221
       180         1        2.00000       26.12179        0.01237        1.62588
       181         1        2.00000       26.26081        0.94466        4.44645
       182         1        2.00000       26.39999        1.87164        7.26447
       183         1        2.00000       26.54197        2.79639        0.69357
       184         1        2.00000       26.68075        3.72042        3.51209
       185         1        2.00000       26.82146        4.64524        6.32967
       186         1        2.00000       26.96200        5.57168        9.14796
       187         1        2.00000       27.10358        6.49317        2.57206
       188         1        2.00000       27.24476        7.42498        5.39016
       189         1        2.00000       27.38498        8.35910        8.20627
       190         1        2.00000       27.52416        9.29093        1.62877
       191         1        2.00000       27.66198       10.22810        4.44574
       192         1        2.00000       27.80020       11.16379        7.26280
       193         1        2.00000       27.93721       12.09295        0.68728
       194         1        2.00000       28.07399       13.02468        3.50691
       195         1        2.00000       28.21189       13.95582        6.32586
       196         1        2.00000       28.35083        0.62534        9.14310
       197         1        2.00000       28.49193        1.55017        2.56870
       198         1        2.00000       28.63247        2.47974        5.38776
       199         1        2.00000       28.77229        3.40870        8.20617
       200         1        2.00000       28.91307        4.33332        1.63175
       201         1        2.00000       29.05201        5.26316        4.45032
       202         1        2.00000       29.19095        6.19369        7.26838
       203         1        2.00000       29.32933        7.12077        0.69274
       204         1        2.00000       29.46731        8.05363        3.50967
       205         1        2.00000       29.60585        8.98700        6.32639
       206         1        2.00000       29.74463        9.92037        9.14347
       207         1        2.00000       29.88357       10.84836        2.56770
       208         1        2.00000       30.02275       11.78065        5.38547
       209         1        2.00000       30.16200       12.71227        8.20381
       210         1        2.00000       30.30102       13.63823        1.62908
       211         1        2.00000       30.44044        0.30823        4.44749
       212         1        2.00000       30.58034        1.23887        7.26585
       213         1        2.00000       30.72016        2.16438        0.69081
       214         1        2.00000       30.86006        3.09522        3.50932
       215         1        2.00000       30.99948        4.02626        6.32773
       216         1        2.00000       31.13842        4.95751        9.14588
       217         1        2.00000       31.27704        5.88427        2.57078
       218         1        2.00000       31.41518        6.81609        5.38847
       219         1        2.00000       31.55348        7.74809        8.20597
       220         1        2.00000       31.69202        8.67513        1.63022
       221         1        2.00000       31.83080        9.60701        4.44764
       222         1        2.00000       31.97006       10.53879        7.26526
       223         1        2.00000       32.10948       11.46542        0.68988
       224         1        2.00000       32.24898       12.39683        3.50788
       225         1        2.00000       32.38856       13.32804        6.32606
       226         1        2.00000       32.52806       14.25915        9.14435
       227         1        2.00000       32.66748        0.92473        2.56940
       228         1        2.00000       32.80698        1.85593        5.38760
       229         1        2.00000       32.94632        2.78731        8.20581
       230         1        2.00000       33.08542        3.71384        1.63074
       231         1        2.00000       33.22436        4.64548        4.44881
       232         1        2.00000       33.36313        5.57720        7.26677
       233         1        2.00000       33.50167        6.50390        0.69140
       234         1        2.00000       33.64037        7.43554        3.50918
       235         1        2.00000       33.77915        8.36707        6.32690
       236         1        2.00000       33.91809        9.29854        9.14464
       237         1        2.00000       34.05719       10.22500        2.56923
       238         1        2.00000       34.19653       11.15638        5.38707
       239         1        2.00000       34.33595       12.08774        8.20503
       240         1        2.00000       34.47537       13.01414        1.62988
       241         1        2.00000       34.61479       13.94553        4.44799
       242         1        2.00000       34.75413        0.61634        7.26613
       243         1        2.00000       34.89339        1.54283        0.69106
       244         1        2.00000       35.03249        2.47437        3.50914
       245         1        2.00000       35.17159        3.40595        6.32718
       246         1        2.00000       35.31061        4.33758        9.14518
       247         1        2.00000       35.44947        5.26420        2.56992
       248         1        2.00000       35.58841        6.19576        5.38783
       249         1        2.00000       35.72727        7.12727        8.20570
       250         1        2.00000       35.86620        8.05372        1.63036
       251         1        2.00000       36.00522        8.98513        4.44822
       252         1        2.00000       36.14432        9.91651        7.26611
       253         1        2.00000       36.28350       10.84293        0.69082
       254         1        2.00000       36.42276       11.77434        3.50878
       255         1        2.00000       36.56202       12.70578        6.32678
       256         1        2.00000       36.70136       13.63726        9.14481
       257         1        2.00000       36.84054        0.30320        2.56967
       258         1        2.00000       36.97980        1.23472        5.38772
       259         1        2.00000       37.11890        2.16627        8.20575
       260         1        2.00000       37.25800        3.09285        1.63056
       261         1        2.00000       37.39702        4.02438        4.44852
       262         1        2.00000       37.53612        4.95588        7.26647
       263         1        2.00000       37.67506        5.88239        0.69119
       264         1        2.00000       37.81408        6.81384        3.50910
       265         1        2.00000       37.95310        7.74528        6.32701
       266         1        2.00000       38.09220        8.67671        9.14493
       267         1        2.00000       38.23122        9.60316        2.56966
       268         1        2.00000       38.37040       10.53462        5.38761
       269         1        2.00000       38.50950       11.46610        8.20558
       270         1        2.00000       38.64867       12.39262        1.63039
       271         1        2.00000       38.78793       13.32415        4.44840
       272         1        2.00000       38.92711       14.25567        7.26643
       273         1        2.00000       39.06629        0.92161        0.69125
       274         1        2.00000       39.20547        1.85312        3.50924
       275         1        2.00000       39.34465        2.78459        6.32722
       276         1        2.00000       39.48375        3.71604        9.14517
       277         1        2.00000       39.62285        4.64251        2.56990
       278         1        2.00000       39.76187        5.57394        5.38782
       279         1        2.00000       39.90089        6.50538        8.20573
       280         1        2.00000       40.03991        7.43186        1.63044
       281         1        2.00000       40.17893        8.36334        4.44837
       282         1        2.00000       40.31795        9.29484        7.26631
       283         1        2.00000       40.45697       10.22141        0.69108
       284         1        2.00000       40.59607       11.15295        3.50907
       285         1        2.00000       40.73525       12.08450        6.32711
       286         1        2.00000       40.87443       13.01602        9.14515
       287         1        2.00000       41.01369       13.94256        2.57001
       288         1        2.00000       41.15295        0.61343        5.38804
       289         1        2.00000       41.29221        1.54488        8.20604
       290         1        2.00000       41.43147        2.47133        1.63080
       291         1        2.00000       41.57064        3.40271        4.44872
       292         1        2.00000       41.70974        4.33409        7.26660
       293         1        2.00000       41.84876        5.26053        0.69126
       294         1        2.00000       41.98770        6.19195        3.50913
       295         1        2.00000       42.12664        7.12346        6.32701
       296         1        2.00000       42.26550        8.05502        9.14491
       297         1        2.00000       42.40444        8.98164        2.56964
       298         1        2.00000       42.54338        9.91325        5.38765
       299         1        2.00000       42.68248       10.84485        8.20568
       300         1        2.00000       42.82166       11.77142        1.63057
       301         1        2.00000       42.96092       12.70289        4.44870
       302         1        2.00000       43.10026       13.63430        7.26684
       303         1        2.00000       43.23968        0.30011        0.69175
       304         1        2.00000       43.37910        1.23146        3.50980
       305         1        2.00000       43.51852        2.16284        6.32775
       306         1        2.00000       43.65778        3.09421        9.14560
       307         1        2.00000       43.79696        4.02068        2.57019
       308         1        2.00000       43.93590        4.95215        5.38792
       309         1        2.00000       44.07460        5.88369        8.20564
       310         1        2.00000       44.21329        6.81036        1.63024
       311         1        2.00000       44.35191        7.74202        4.44806
       312         1        2.00000       44.49061        8.67375        7.26602
       313         1        2.00000       44.62955        9.60042        0.69089
       314         1        2.00000       44.76865       10.53191        3.50902
       315         1        2.00000       44.90807       11.46329        6.32723
       316         1        2.00000       45.04749       12.39449        9.14543
       317         1        2.00000       45.18699       13.32066        2.57048
       318         1        2.00000       45.32649       14.25177        5.38877
       319         1        2.00000       45.46607        0.92239        8.20695
       320         1        2.00000       45.60557        1.84884        1.63175
       321         1        2.00000       45.74499        2.78043        4.44957
       322         1        2.00000       45.88417        3.71221        7.26718
       323         1        2.00000       46.02303        4.63912        0.69141
       324         1        2.00000       46.16149        5.57113        3.50886
       325         1        2.00000       46.29979        6.50313        6.32636
       326         1        2.00000       46.43801        7.43495        9.14405
       327         1        2.00000       46.57662        8.36171        2.56896
       328         1        2.00000       46.71548        9.29296        5.38709
       329         1        2.00000       46.85498       10.22400        8.20551
       330         1        2.00000       46.99480       11.14987        1.63082
       331         1        2.00000       47.13462       12.08035        4.44899
       332         1        2.00000       47.27452       13.01099        7.26733
       333         1        2.00000       47.41394       13.93662        0.69255
       334         1        2.00000       47.55304        0.60695        3.51102
       335         1        2.00000       47.69222        1.53857        6.32935
       336         1        2.00000       47.83148        2.47087        9.14713
       337         1        2.00000       47.97042        3.39885        2.57135
       338         1        2.00000       48.10920        4.33223        5.38845
       339         1        2.00000       48.24774        5.26559        8.20515
       340         1        2.00000       48.38564        6.19347        1.62889
       341         1        2.00000       48.52402        7.12554        4.44645
       342         1        2.00000       48.66296        8.05606        7.26450
       343         1        2.00000       48.80190        8.98093        0.68988
       344         1        2.00000       48.94268        9.91052        3.50866
       345         1        2.00000       49.08258       10.83946        6.32706
       346         1        2.00000       49.22304       11.76905        9.14612
       347         1        2.00000       49.36422       12.69388        2.57172
       348         1        2.00000       49.50308       13.62400        5.38897
       349         1        2.00000       49.64106        0.29454        8.20791
       350         1        2.00000       49.77783        1.22130        1.63434
       351         1        2.00000       49.91477        2.15542        4.45202
       352         1        2.00000       50.05299        3.09111        7.26908
       353         1        2.00000       50.19081        4.02332        0.69286
       354         1        2.00000       50.33007        4.96012        3.50856
       355         1        2.00000       50.47021        5.89424        6.32467
       356         1        2.00000       50.61139        6.82605        9.14277
       357         1        2.00000       50.75305        7.74754        2.56686
       358         1        2.00000       50.89351        8.67396        5.38515
       359         1        2.00000       51.03421        9.59880        8.20274
       360         1        2.00000       51.17307       10.51787        1.62807
       361         1        2.00000       51.31498       11.44758        4.45036
       362         1        2.00000       51.45416       12.37456        7.26837
       363         1        2.00000       51.59317       13.30189        0.69574
       364         1        2.00000       51.73476       14.23723        3.51261
       365         1        2.00000       51.86240        0.90845        6.32770
       366         1        2.00000       51.99109        1.84717        9.15304
       367         1        2.00000       52.12579        2.78254        2.57590
       368         1        2.00000       52.26112        3.72578        5.38666
       369         1        2.00000       52.39982        4.67091        8.20644
       370         1        2.00000       52.55198        5.59572        1.63203
       371         1        2.00000       52.70421        6.52381        4.44988
       372         1        2.00000       52.85596        7.44793        7.26428
       373         1        2.00000       53.00219        8.35876        0.68357
       374         1        2.00000       53.13816        9.27469        3.50249
       375         1        2.00000       53.27887       10.19428        6.31865
       376         1        2.00000       53.41084       11.11406        9.13186
       377         1        2.00000       53.53424       12.03296        2.56865
       378         1        2.00000       53.68559       12.97295        5.40691
       379         1        2.00000       53.81484       13.92415        8.21993
       380         1        2.00000       53.95410        0.60505        1.62173
       381         1        2.00000       54.07054        1.55059        4.45964
       382         1        2.00000       54.16792        2.50368        7.28261
       383         1        2.00000       54.30830        3.44174        0.68077
       384         1        2.00000       54.46093        4.38112        3.51469
       385         1        2.00000       54.62694        5.30083        6.34401
       386         1        2.00000       54.80752        6.21001        9.15255
       387         1        2.00000       54.97577        7.12722        2.57069
       388         1        2.00000       55.14922        8.04018        5.38084
       389         1        2.00000       55.29192        8.95153        8.18341
       390         1        2.00000       55.40876        9.85473        1.61100
       391         1        2.00000       55.53337       10.75046        4.43365
       392         1        2.00000       55.65373       11.68707        7.23796
       393         1        2.00000       55.73573       12.60529        0.65073
       394         1        2.00000       55.81317       13.54070        3.51385
       395         1        2.00000       56.00656        0.36225        6.45795
       396         1        2.00000       56.15839        2.28878        2.54625
       397         1        2.00000       56.22886        1.38259        9.13149
       398         1        2.00000       56.33377        3.20133        5.43657
       399         1        2.00000       56.55623        4.04315        8.22666
       400         1        2.00000       56.72480        4.96060        1.63668
       401         1        2.00000       56.90858        5.85136        4.44608
       402         1        2.00000       57.09021        6.74996        7.26109
       403         1        2.00000       57.29089        7.65078        0.67550
       404         1        2.00000       57.50254        8.54930        3.49656
       405         1        2.00000       57.71379        9.45733        6.31337
       406         1        2.00000       57.75159       10.42042        9.11284
       407         1        2.00000       57.80861       11.34061        2.54722
       408         1        2.00000       57.81269       12.25756        5.36921
       409         1        2.00000       57.83696       13.30144        8.16782
       410         1        2.00000       57.89549       14.06036        1.59757
       411         1        2.00000       57.98615        0.73039        4.58615
       412         1        2.00000       59.76897        0.73287        9.28275
       413         1        2.00000       59.85970       14.06284        6.29417
       414         1        2.00000       59.91824       13.29896        3.47122
       415         1        2.00000       59.94251       12.25507        0.67261
       416         1        2.00000       59.94659       11.34309        7.24382
       417         1        2.00000       60.00361       10.41794        4.41624
       418         1        2.00000       60.04141        9.45485        1.61677
       419         1        2.00000       60.25258        8.55178        8.19316
       420         1        2.00000       60.46431        7.65327        5.37210
       421         1        2.00000       60.66491        6.74748        2.56449
       422         1        2.00000       60.84661        5.85385        9.14268
       423         1        2.00000       61.03032        4.96309        6.33328
       424         1        2.00000       61.19897        4.04067        3.53006
       425         1        2.00000       61.42143        3.19884        0.73997
       426         1        2.00000       61.52634        1.38010        4.43489
       427         1        2.00000       61.59673        2.29126        7.24285
       428         1        2.00000       61.74864        0.35977        1.76135
       429         1        2.00000       61.94203       13.54318        8.21044
       430         1        2.00000       62.01947       12.60777        5.34733
       431         1        2.00000       62.10139       11.68458        2.54136
       432         1        2.00000       62.22175       10.75294        9.13025
       433         1        2.00000       62.34636        9.85721        6.30760
       434         1        2.00000       62.46319        8.94904        3.48681
       435         1        2.00000       62.60590        8.03769        0.68424
       436         1        2.00000       62.77943        7.12971        7.26729
       437         1        2.00000       62.94760        6.20753        4.45595
       438         1        2.00000       63.12818        5.29834        1.64741
       439         1        2.00000       63.29427        4.38360        8.21129
       440         1        2.00000       63.44682        3.44423        5.37737
       441         1        2.00000       63.58720        2.50119        2.58601
       442         1        2.00000       63.68458        1.55307        9.15624
       443         1        2.00000       63.80102        0.60753        6.31833
       444         1        2.00000       63.94036       13.92166        3.52333
       445         1        2.00000       64.06953       12.97046        0.71031
       446         1        2.00000       64.22088       12.03544        7.26524
       447         1        2.00000       64.34428       11.11158        4.43526
       448         1        2.00000       64.47625       10.19180        1.62206
       449         1        2.00000       64.61703        9.27718        8.19909
       450         1        2.00000       64.75301        8.36124        5.38017
       451         1        2.00000       64.89916        7.44545        2.56768
       452         1        2.00000       65.05099        6.52629        9.14648
       453         1        2.00000       65.20322        5.59821        6.32863
       454         1        2.00000       65.35537        4.66842        3.50984
       455         1        2.00000       65.49399        3.72329        0.69006
       456         1        2.00000       65.62941        2.78502        7.27250
       457         1        2.00000       65.76402        1.84468        4.45644
       458         1        2.00000       65.89279        0.90597        1.63110
       459         1        2.00000       66.02044       14.23971        8.20921
       460         1        2.00000       66.16194       13.30437        5.39234
       461         1        2.00000       66.30096       12.37207        2.57177
       462         1        2.00000       66.44014       11.45007        9.14696
       463         1        2.00000       66.58212       10.52035        6.32467
       464         1        2.00000       66.72090        9.59631        3.50614
       465         1        2.00000       66.86161        8.67148        0.68855
       466         1        2.00000       67.00215        7.75003        7.26346
       467         1        2.00000       67.14373        6.82357        4.44617
       468         1        2.00000       67.28491        5.89176        1.62807
       469         1        2.00000       67.42513        4.96261        8.20516
       470         1        2.00000       67.56431        4.02581        5.38946
       471         1        2.00000       67.70213        3.08862        2.57248
       472         1        2.00000       67.84035        2.15790        9.14862
       473         1        2.00000       67.97736        1.22378        6.33094
       474         1        2.00000       68.11414        0.29206        3.51131
       475         1        2.00000       68.25204       13.62152        0.69237
       476         1        2.00000       68.39098       12.69636        7.26832
       477         1        2.00000       68.53208       11.76656        4.44952
       478         1        2.00000       68.67262       10.83698        1.63046
       479         1        2.00000       68.81244        9.91300        8.20526
       480         1        2.00000       68.95322        8.98342        5.38648
       481         1        2.00000       69.09216        8.05358        2.56790
       482         1        2.00000       69.23110        7.12802        9.14305
       483         1        2.00000       69.36948        6.19595        6.32549
       484         1        2.00000       69.50746        5.26310        3.50855
       485         1        2.00000       69.64600        4.32974        0.69185
       486         1        2.00000       69.78478        3.40133        7.26795
       487         1        2.00000       69.92372        2.46838        4.45054
       488         1        2.00000       70.06290        1.53609        1.63275
       489         1        2.00000       70.20215        0.60943        8.20762
       490         1        2.00000       70.34117       13.93911        5.38915
       491         1        2.00000       70.48059       13.00851        2.57073
       492         1        2.00000       70.62049       12.08284        9.14558
       493         1        2.00000       70.76031       11.15235        6.32742
       494         1        2.00000       70.90021       10.22151        3.50891
       495         1        2.00000       71.03963        9.29048        0.69049
       496         1        2.00000       71.17857        8.36419        7.26555
       497         1        2.00000       71.31719        7.43247        4.44745
       498         1        2.00000       71.45533        6.50064        1.62976
       499         1        2.00000       71.59363        5.57362        8.20546
       500         1        2.00000       71.73217        4.64161        5.38801
       501         1        2.00000       71.87095        3.70973        2.57058
       502         1        2.00000       72.01021        2.78292        9.14617
       503         1        2.00000       72.14963        1.85132        6.32835
       504         1        2.00000       72.28913        0.91991        3.51035
       505         1        2.00000       72.42871       14.24929        0.69218
       506         1        2.00000       72.56821       13.32314        7.26708
       507         1        2.00000       72.70763       12.39200        4.44883
       508         1        2.00000       72.84713       11.46081        1.63063
       509         1        2.00000       72.98647       10.53439        8.20562
       510         1        2.00000       73.12557        9.60290        5.38749
       511         1        2.00000       73.26451        8.67126        2.56942
       512         1        2.00000       73.40328        7.74451        9.14466
       513         1        2.00000       73.54182        6.81284        6.32684
       514         1        2.00000       73.68052        5.88120        3.50905
       515         1        2.00000       73.81930        4.94966        0.69132
       516         1        2.00000       73.95824        4.02316        7.26679
       517         1        2.00000       74.09734        3.09173        4.44900
       518         1        2.00000       74.23668        2.16036        1.63115
       519         1        2.00000       74.37610        1.23395        8.20640
       520         1        2.00000       74.51552        0.30259        5.38835
       521         1        2.00000       74.65494       13.63181        2.57024
       522         1        2.00000       74.79428       12.70537        9.14530
       523         1        2.00000       74.93354       11.77390        6.32717
       524         1        2.00000       75.07264       10.84236        3.50908
       525         1        2.00000       75.21174        9.91077        0.69105
       526         1        2.00000       75.35076        8.98413        7.26624
       527         1        2.00000       75.48962        8.05253        4.44831
       528         1        2.00000       75.62856        7.12098        1.63041
       529         1        2.00000       75.76742        6.19444        8.20573
       530         1        2.00000       75.90635        5.26301        5.38786
       531         1        2.00000       76.04537        4.33160        2.57000
       532         1        2.00000       76.18447        3.40519        9.14532
       533         1        2.00000       76.32365        2.47381        6.32740
       534         1        2.00000       76.46291        1.54240        3.50944
       535         1        2.00000       76.60217        0.61095        0.69144
       536         1        2.00000       76.74151       13.94505        7.26661
       537         1        2.00000       76.88069       13.01354        4.44855
       538         1        2.00000       77.01995       12.08201        1.63051
       539         1        2.00000       77.15905       11.15543        8.20567
       540         1        2.00000       77.29815       10.22389        5.38768
       541         1        2.00000       77.43717        9.29235        2.56971
       542         1        2.00000       77.57627        8.36583        9.14496
       543         1        2.00000       77.71521        7.43434        6.32704
       544         1        2.00000       77.85423        6.50289        3.50913
       545         1        2.00000       77.99325        5.57145        0.69122
       546         1        2.00000       78.13235        4.64500        7.26650
       547         1        2.00000       78.27137        3.71356        4.44857
       548         1        2.00000       78.41055        2.78211        1.63062
       549         1        2.00000       78.54965        1.85561        8.20584
       550         1        2.00000       78.68882        0.92410        5.38784
       551         1        2.00000       78.82808       14.25319        2.56983
       552         1        2.00000       78.96726       13.32663        9.14500
       553         1        2.00000       79.10644       12.39511        6.32699
       554         1        2.00000       79.24562       11.46361        3.50898
       555         1        2.00000       79.38480       10.53213        0.69101
       556         1        2.00000       79.52390        9.60565        7.26626
       557         1        2.00000       79.66300        8.67422        4.44833
       558         1        2.00000       79.80202        7.74280        1.63042
       559         1        2.00000       79.94104        6.81633        8.20570
       560         1        2.00000       80.08006        5.88488        5.38779
       561         2       -2.00000        0.13878        4.95588        7.26647
       562         2       -2.00000        0.27780        4.02437        4.44852
       563         2       -2.00000        0.41682        3.09285        1.63055
       564         2       -2.00000        0.55592        2.16627        8.20575
       565         2       -2.00000        0.69510        1.23472        5.38772
       566         2       -2.00000        0.83428        0.30320        2.56967
       567         2       -2.00000        0.97354       13.63726        9.14481
       568         2       -2.00000        1.11280       12.70579        6.32679
       569         2       -2.00000        1.25206       11.77434        3.50878
       570         2       -2.00000        1.39132       10.84293        0.69082
       571         2       -2.00000        1.53049        9.91651        7.26611
       572         2       -2.00000        1.66959        8.98513        4.44823
       573         2       -2.00000        1.80861        8.05372        1.63036
       574         2       -2.00000        1.94755        7.12725        8.20570
       575         2       -2.00000        2.08649        6.19576        5.38783
       576         2       -2.00000        2.22535        5.26420        2.56992
       577         2       -2.00000        2.36429        4.33756        9.14518
       578         2       -2.00000        2.50323        3.40595        6.32718
       579         2       -2.00000        2.64233        2.47437        3.50914
       580         2       -2.00000        2.78151        1.54285        0.69106
       581         2       -2.00000        2.92077        0.61635        7.26613
       582         2       -2.00000        3.06011       13.94553        4.44799
       583         2       -2.00000        3.19953       13.01416        1.62988
       584         2       -2.00000        3.33895       12.08776        8.20503
       585         2       -2.00000        3.47837       11.15639        5.38708
       586         2       -2.00000        3.61763       10.22501        2.56922
       587         2       -2.00000        3.75681        9.29854        9.14464
       588         2       -2.00000        3.89575        8.36706        6.32691
       589         2       -2.00000        4.03445        7.43552        3.50918
       590         2       -2.00000        4.17314        6.50388        0.69140
       591         2       -2.00000        4.31176        5.57717        7.26677
       592         2       -2.00000        4.45046        4.64546        4.44881
       593         2       -2.00000        4.58940        3.71384        1.63074
       594         2       -2.00000        4.72858        2.78731        8.20581
       595         2       -2.00000        4.86792        1.85593        5.38759
       596         2       -2.00000        5.00734        0.92475        2.56941
       597         2       -2.00000        5.14684       14.25918        9.14435
       598         2       -2.00000        5.28634       13.32807        6.32606
       599         2       -2.00000        5.42584       12.39684        3.50788
       600         2       -2.00000        5.56542       11.46543        0.68989
       601         2       -2.00000        5.70476       10.53880        7.26526
       602         2       -2.00000        5.84394        9.60701        4.44764
       603         2       -2.00000        5.98280        8.67511        1.63022
       604         2       -2.00000        6.12134        7.74805        8.20596
       605         2       -2.00000        6.25964        6.81604        5.38846
       606         2       -2.00000        6.39786        5.88424        2.57079
       607         2       -2.00000        6.53647        4.95749        9.14588
       608         2       -2.00000        6.67541        4.02623        6.32771
       609         2       -2.00000        6.81483        3.09522        3.50933
       610         2       -2.00000        6.95473        2.16443        0.69084
       611         2       -2.00000        7.09447        1.23888        7.26582
       612         2       -2.00000        7.23445        0.30824        4.44748
       613         2       -2.00000        7.37379       13.63827        1.62911
       614         2       -2.00000        7.51289       12.71232        8.20381
       615         2       -2.00000        7.65199       11.78069        5.38542
       616         2       -2.00000        7.79125       10.84838        2.56772
       617         2       -2.00000        7.93019        9.92039        9.14349
       618         2       -2.00000        8.06889        8.98697        6.32635
       619         2       -2.00000        8.20751        8.05359        3.50971
       620         2       -2.00000        8.34549        7.12070        0.69277
       621         2       -2.00000        8.48387        6.19357        7.26834
       622         2       -2.00000        8.62289        5.26307        4.45033
       623         2       -2.00000        8.76183        4.33333        1.63179
       624         2       -2.00000        8.90261        3.40872        8.20614
       625         2       -2.00000        9.04251        2.47977        5.38773
       626         2       -2.00000        9.18297        1.55025        2.56878
       627         2       -2.00000        9.32391        0.62543        9.14310
       628         2       -2.00000        9.46301       13.95587        6.32577
       629         2       -2.00000        9.60099       13.02469        3.50690
       630         2       -2.00000        9.73760       12.09298        0.68741
       631         2       -2.00000        9.87446       11.16390        7.26268
       632         2       -2.00000       10.01284       10.22816        4.44573
       633         2       -2.00000       10.15058        9.29090        1.62889
       634         2       -2.00000       10.28960        8.35897        8.20625
       635         2       -2.00000       10.43006        7.42494        5.39016
       636         2       -2.00000       10.57132        6.49317        2.57216
       637         2       -2.00000       10.71290        5.57161        9.14796
       638         2       -2.00000       10.85368        4.64514        6.32964
       639         2       -2.00000       10.99438        3.72037        3.51212
       640         2       -2.00000       11.13284        2.79641        0.69358
       641         2       -2.00000       11.27491        1.87167        7.26438
       642         2       -2.00000       11.41441        0.94469        4.44647
       643         2       -2.00000       11.55286        0.01240        1.62587
       644         2       -2.00000       11.69421       13.34263        8.20223
       645         2       -2.00000       11.82233       12.41085        5.38701
       646         2       -2.00000       11.95126       11.47188        2.56193
       647         2       -2.00000       12.08484       10.53660        9.13881
       648         2       -2.00000       12.22065        9.59346        6.32818
       649         2       -2.00000       12.35975        8.64846        3.50849
       650         2       -2.00000       12.51151        7.71866        0.68961
       651         2       -2.00000       12.66390        6.79557        7.26503
       652         2       -2.00000       12.81581        5.87143        4.45078
       653         2       -2.00000       12.96180        4.95546        1.63814
       654         2       -2.00000       13.09785        4.04433        8.21227
       655         2       -2.00000       13.23936        3.12447        5.39597
       656         2       -2.00000       13.37117        2.20490        2.58276
       657         2       -2.00000       13.49361        1.28642        9.14621
       658         2       -2.00000       13.64608        0.34635        6.30793
       659         2       -2.00000       13.77501       13.65560        3.49429
       660         2       -2.00000       13.91363       12.70935        0.70062
       661         2       -2.00000       14.02999       11.76947        7.25515
       662         2       -2.00000       14.12865       10.81613        4.43242
       663         2       -2.00000       14.26839        9.87335        1.64079
       664         2       -2.00000       14.42062        8.93862        8.20015
       665         2       -2.00000       14.58735        8.01898        5.37128
       666         2       -2.00000       14.76721        7.10922        2.56236
       667         2       -2.00000       14.93522        6.19170        9.14407
       668         2       -2.00000       15.10915        5.27829        6.33397
       669         2       -2.00000       15.25153        4.36677        3.53178
       670         2       -2.00000       15.36837        3.45883        0.71079
       671         2       -2.00000       15.49346        2.56821        7.28090
       672         2       -2.00000       15.61534        1.63121        4.47580
       673         2       -2.00000       15.69582        0.70835        1.67070
       674         2       -2.00000       15.77174       14.04059        8.20354
       675         2       -2.00000       15.96633       12.95424        5.25254
       676         2       -2.00000       16.11440       11.02903        9.16889
       677         2       -2.00000       16.19224       11.93208        2.58371
       678         2       -2.00000       16.29122       10.11717        6.27924
       679         2       -2.00000       16.51152        9.27531        3.48800
       680         2       -2.00000       16.67969        8.35225        0.68467
       681         2       -2.00000       16.86451        7.46696        7.26866
       682         2       -2.00000       17.04597        6.56889        4.45352
       683         2       -2.00000       17.24649        5.66341        1.64622
       684         2       -2.00000       17.45927        4.76987        8.21817
       685         2       -2.00000       17.67476        3.86339        5.40102
       686         2       -2.00000       17.71224        2.89899        2.60265
       687         2       -2.00000       17.76950        1.97737        9.16721
       688         2       -2.00000       17.77118        1.06461        6.34305
       689         2       -2.00000       17.79801        0.01226        3.54627
       690         2       -2.00000       17.85623       13.51517        0.73022
       691         2       -2.00000       17.93671       12.60419        7.12484
       692         2       -2.00000       19.73819       12.60171        2.42824
       693         2       -2.00000       19.81859       13.51765        5.42682
       694         2       -2.00000       19.87689        0.01474        8.24287
       695         2       -2.00000       19.90372        1.06213        1.64645
       696         2       -2.00000       19.90532        1.97489        4.47061
       697         2       -2.00000       19.96266        2.90147        7.29925
       698         2       -2.00000       20.00005        3.86090        0.70442
       699         2       -2.00000       20.21555        4.76738        3.52157
       700         2       -2.00000       20.42840        5.66590        6.34282
       701         2       -2.00000       20.62885        6.57137        9.15012
       702         2       -2.00000       20.81031        7.46447        2.57206
       703         2       -2.00000       20.99513        8.35474        5.38127
       704         2       -2.00000       21.16338        9.27780        8.18459
       705         2       -2.00000       21.38368       10.11468        1.58264
       706         2       -2.00000       21.48266       11.93457        7.28031
       707         2       -2.00000       21.56050       11.02655        4.47229
       708         2       -2.00000       21.70849       12.95176        0.55594
       709         2       -2.00000       21.90308       14.03811        3.50694
       710         2       -2.00000       21.97908        0.71084        6.36730
       711         2       -2.00000       22.05948        1.63370        9.17240
       712         2       -2.00000       22.18136        2.56572        2.58430
       713         2       -2.00000       22.30653        3.46131        5.40739
       714         2       -2.00000       22.42336        4.36925        8.22838
       715         2       -2.00000       22.56567        5.27580        1.63737
       716         2       -2.00000       22.73968        6.18921        4.44747
       717         2       -2.00000       22.90761        7.11171        7.25896
       718         2       -2.00000       23.08747        8.01650        0.67469
       719         2       -2.00000       23.25420        8.93613        3.50355
       720         2       -2.00000       23.40651        9.87584        6.33739
       721         2       -2.00000       23.54617       10.81861        9.12901
       722         2       -2.00000       23.64483       11.76699        2.55855
       723         2       -2.00000       23.76119       12.71183        5.39722
       724         2       -2.00000       23.89989       13.65809        8.19089
       725         2       -2.00000       24.02881        0.34386        1.61133
       726         2       -2.00000       24.18121        1.28394        4.44961
       727         2       -2.00000       24.30373        2.20738        7.27936
       728         2       -2.00000       24.43554        3.12199        0.69937
       729         2       -2.00000       24.57696        4.04184        3.51567
       730         2       -2.00000       24.71310        4.95794        6.33474
       731         2       -2.00000       24.85901        5.87392        9.14738
       732         2       -2.00000       25.01100        6.79308        2.56843
       733         2       -2.00000       25.16331        7.72114        5.38621
       734         2       -2.00000       25.31506        8.65094        8.20509
       735         2       -2.00000       25.45416        9.59097        1.63158
       736         2       -2.00000       25.58998       10.53412        4.44221
       737         2       -2.00000       25.72355       11.47437        7.25853
       738         2       -2.00000       25.85248       12.40837        0.69041
       739         2       -2.00000       25.98061       13.34015        3.50563
       740         2       -2.00000       26.12203        0.01488        6.32247
       741         2       -2.00000       26.26049        0.94718        9.14307
       742         2       -2.00000       26.39999        1.86918        2.56778
       743         2       -2.00000       26.54197        2.79890        5.39018
       744         2       -2.00000       26.68043        3.72285        8.20872
       745         2       -2.00000       26.82121        4.64266        1.63304
       746         2       -2.00000       26.96192        5.56912        4.45136
       747         2       -2.00000       27.10350        6.49565        7.26876
       748         2       -2.00000       27.24484        7.42245        0.69356
       749         2       -2.00000       27.38522        8.35649        3.50965
       750         2       -2.00000       27.52424        9.29338        6.32549
       751         2       -2.00000       27.66206       10.23064        9.14233
       752         2       -2.00000       27.80036       11.16142        2.56608
       753         2       -2.00000       27.93721       12.09547        5.38401
       754         2       -2.00000       28.07383       13.02718        8.20350
       755         2       -2.00000       28.21181       13.95339        1.62918
       756         2       -2.00000       28.35091        0.62294        4.44651
       757         2       -2.00000       28.49185        1.55273        7.26538
       758         2       -2.00000       28.63231        2.47729        0.69113
       759         2       -2.00000       28.77221        3.40623        3.50954
       760         2       -2.00000       28.91299        4.33582        6.32839
       761         2       -2.00000       29.05193        5.26556        9.14693
       762         2       -2.00000       29.19095        6.19109        2.57174
       763         2       -2.00000       29.32933        7.12318        5.38937
       764         2       -2.00000       29.46739        8.05607        8.20631
       765         2       -2.00000       29.60593        8.98448        1.62975
       766         2       -2.00000       29.74463        9.91790        4.44689
       767         2       -2.00000       29.88365       10.85087        7.26432
       768         2       -2.00000       30.02283       11.77821        0.68882
       769         2       -2.00000       30.16200       12.70983        3.50721
       770         2       -2.00000       30.30102       13.64076        6.32571
       771         2       -2.00000       30.44044        0.31073        9.14408
       772         2       -2.00000       30.58034        1.23640        2.56922
       773         2       -2.00000       30.72016        2.16691        5.38744
       774         2       -2.00000       30.85998        3.09771        8.20593
       775         2       -2.00000       30.99940        4.02375        1.63111
       776         2       -2.00000       31.13834        4.95500        4.44928
       777         2       -2.00000       31.27704        5.88673        7.26739
       778         2       -2.00000       31.41518        6.81355        0.69187
       779         2       -2.00000       31.55348        7.74556        3.50936
       780         2       -2.00000       31.69202        8.67760        6.32682
       781         2       -2.00000       31.83088        9.60949        9.14424
       782         2       -2.00000       31.97006       10.53632        2.56866
       783         2       -2.00000       32.10948       11.46791        5.38649
       784         2       -2.00000       32.24898       12.39932        8.20448
       785         2       -2.00000       32.38848       13.32558        1.62946
       786         2       -2.00000       32.52806       14.25669        4.44775
       787         2       -2.00000       32.66748        0.92723        7.26601
       788         2       -2.00000       32.80698        1.85344        0.69099
       789         2       -2.00000       32.94632        2.78483        3.50921
       790         2       -2.00000       33.08542        3.71632        6.32734
       791         2       -2.00000       33.22436        4.64795        9.14541
       792         2       -2.00000       33.36305        5.57469        2.57017
       793         2       -2.00000       33.50167        6.50637        5.38800
       794         2       -2.00000       33.64037        7.43801        8.20578
       795         2       -2.00000       33.77915        8.36458        1.63031
       796         2       -2.00000       33.91809        9.29606        4.44804
       797         2       -2.00000       34.05719       10.22749        7.26582
       798         2       -2.00000       34.19653       11.15391        0.69048
       799         2       -2.00000       34.33595       12.08528        3.50843
       800         2       -2.00000       34.47537       13.01664        6.32648
       801         2       -2.00000       34.61479       13.94801        9.14459
       802         2       -2.00000       34.75413        0.61387        2.56953
       803         2       -2.00000       34.89339        1.54533        5.38766
       804         2       -2.00000       35.03249        2.47686        8.20574
       805         2       -2.00000       35.17159        3.40347        1.63058
       806         2       -2.00000       35.31061        4.33508        4.44858
       807         2       -2.00000       35.44947        5.26669        7.26652
       808         2       -2.00000       35.58841        6.19327        0.69123
       809         2       -2.00000       35.72727        7.12477        3.50910
       810         2       -2.00000       35.86620        8.05621        6.32696
       811         2       -2.00000       36.00522        8.98762        9.14483
       812         2       -2.00000       36.14432        9.91403        2.56951
       813         2       -2.00000       36.28350       10.84541        5.38742
       814         2       -2.00000       36.42276       11.77682        8.20538
       815         2       -2.00000       36.56202       12.70331        1.63019
       816         2       -2.00000       36.70136       13.63477        4.44821
       817         2       -2.00000       36.84054        0.30568        7.26627
       818         2       -2.00000       36.97980        1.23224        0.69112
       819         2       -2.00000       37.11890        2.16379        3.50915
       820         2       -2.00000       37.25800        3.09533        6.32715
       821         2       -2.00000       37.39702        4.02685        9.14512
       822         2       -2.00000       37.53612        4.95340        2.56987
       823         2       -2.00000       37.67506        5.88488        5.38779
       824         2       -2.00000       37.81408        6.81633        8.20570
       825         2       -2.00000       37.95310        7.74279        1.63042
       826         2       -2.00000       38.09220        8.67422        4.44833
       827         2       -2.00000       38.23122        9.60565        7.26626
       828         2       -2.00000       38.37040       10.53213        0.69101
       829         2       -2.00000       38.50950       11.46361        3.50899
       830         2       -2.00000       38.64867       12.39511        6.32699
       831         2       -2.00000       38.78793       13.32663        9.14500
       832         2       -2.00000       38.92711       14.25319        2.56983
       833         2       -2.00000       39.06629        0.92410        5.38784
       834         2       -2.00000       39.20547        1.85561        8.20584
       835         2       -2.00000       39.34465        2.78211        1.63062
       836         2       -2.00000       39.48375        3.71356        4.44857
       837         2       -2.00000       39.62285        4.64500        7.26650
       838         2       -2.00000       39.76187        5.57145        0.69122
       839         2       -2.00000       39.90089        6.50289        3.50913
       840         2       -2.00000       40.03991        7.43434        6.32704
       841         2       -2.00000       40.17893        8.36583        9.14496
       842         2       -2.00000       40.31795        9.29235        2.56971
       843         2       -2.00000       40.45697       10.22389        5.38768
       844         2       -2.00000       40.59607       11.15543        8.20568
       845         2       -2.00000       40.73525       12.08200        1.63051
       846         2       -2.00000       40.87443       13.01354        4.44855
       847         2       -2.00000       41.01369       13.94503        7.26661
       848         2       -2.00000       41.15295        0.61095        0.69144
       849         2       -2.00000       41.29221        1.54239        3.50944
       850         2       -2.00000       41.43147        2.47381        6.32740
       851         2       -2.00000       41.57064        3.40519        9.14531
       852         2       -2.00000       41.70974        4.33160        2.57000
       853         2       -2.00000       41.84876        5.26301        5.38787
       854         2       -2.00000       41.98770        6.19445        8.20573
       855         2       -2.00000       42.12664        7.12098        1.63041
       856         2       -2.00000       42.26550        8.05253        4.44831
       857         2       -2.00000       42.40444        8.98413        7.26625
       858         2       -2.00000       42.54338        9.91078        0.69105
       859         2       -2.00000       42.68248       10.84236        3.50908
       860         2       -2.00000       42.82166       11.77389        6.32717
       861         2       -2.00000       42.96092       12.70536        9.14530
       862         2       -2.00000       43.10026       13.63180        2.57024
       863         2       -2.00000       43.23968        0.30258        5.38835
       864         2       -2.00000       43.37910        1.23395        8.20640
       865         2       -2.00000       43.51852        2.16035        1.63115
       866         2       -2.00000       43.65778        3.09173        4.44900
       867         2       -2.00000       43.79696        4.02316        7.26679
       868         2       -2.00000       43.93590        4.94966        0.69132
       869         2       -2.00000       44.07460        5.88120        3.50905
       870         2       -2.00000       44.21329        6.81285        6.32684
       871         2       -2.00000       44.35191        7.74452        9.14466
       872         2       -2.00000       44.49061        8.67128        2.56942
       873         2       -2.00000       44.62955        9.60290        5.38748
       874         2       -2.00000       44.76873       10.53439        8.20562
       875         2       -2.00000       44.90807       11.46081        1.63064
       876         2       -2.00000       45.04749       12.39199        4.44883
       877         2       -2.00000       45.18699       13.32313        7.26708
       878         2       -2.00000       45.32649       14.24927        0.69218
       879         2       -2.00000       45.46599        0.91988        3.51035
       880         2       -2.00000       45.60557        1.85129        6.32834
       881         2       -2.00000       45.74491        2.78290        9.14617
       882         2       -2.00000       45.88409        3.70973        2.57059
       883         2       -2.00000       46.02295        4.64162        5.38801
       884         2       -2.00000       46.16149        5.57365        8.20546
       885         2       -2.00000       46.29979        6.50069        1.62977
       886         2       -2.00000       46.43801        7.43250        4.44744
       887         2       -2.00000       46.57662        8.36422        7.26555
       888         2       -2.00000       46.71556        9.29050        0.69052
       889         2       -2.00000       46.85498       10.22151        3.50890
       890         2       -2.00000       46.99488       11.15231        6.32739
       891         2       -2.00000       47.13462       12.08282        9.14561
       892         2       -2.00000       47.27460       13.00850        2.57075
       893         2       -2.00000       47.41394       13.93905        5.38912
       894         2       -2.00000       47.55304        0.60939        8.20761
       895         2       -2.00000       47.69214        1.53605        1.63281
       896         2       -2.00000       47.83140        2.46835        4.45050
       897         2       -2.00000       47.97034        3.40132        7.26794
       898         2       -2.00000       48.10904        4.32977        0.69188
       899         2       -2.00000       48.24766        5.26315        3.50852
       900         2       -2.00000       48.38564        6.19602        6.32546
       901         2       -2.00000       48.52402        7.12813        9.14310
       902         2       -2.00000       48.66304        8.05365        2.56790
       903         2       -2.00000       48.80198        8.98340        5.38644
       904         2       -2.00000       48.94276        9.91297        8.20529
       905         2       -2.00000       49.08266       10.83696        1.63050
       906         2       -2.00000       49.22312       11.76649        4.44945
       907         2       -2.00000       49.36406       12.69628        7.26833
       908         2       -2.00000       49.50316       13.62146        0.69246
       909         2       -2.00000       49.64114        0.29205        3.51133
       910         2       -2.00000       49.77775        1.22376        6.33082
       911         2       -2.00000       49.91461        2.15780        9.14875
       912         2       -2.00000       50.05299        3.08858        2.57251
       913         2       -2.00000       50.19073        4.02584        5.38934
       914         2       -2.00000       50.32975        4.96274        8.20518
       915         2       -2.00000       50.47021        5.89180        1.62808
       916         2       -2.00000       50.61147        6.82357        4.44607
       917         2       -2.00000       50.75305        7.75010        7.26347
       918         2       -2.00000       50.89383        8.67159        0.68860
       919         2       -2.00000       51.03453        9.59637        3.50611
       920         2       -2.00000       51.17299       10.52032        6.32465
       921         2       -2.00000       51.31506       11.45004        9.14705
       922         2       -2.00000       51.45456       12.37205        2.57176
       923         2       -2.00000       51.59301       13.30433        5.39236
       924         2       -2.00000       51.73436       14.23966        8.20920
       925         2       -2.00000       51.86248        0.90588        1.63122
       926         2       -2.00000       51.99141        1.84485        4.45630
       927         2       -2.00000       52.12499        2.78511        7.27262
       928         2       -2.00000       52.26080        3.72327        0.69005
       929         2       -2.00000       52.39990        4.66827        3.50973
       930         2       -2.00000       52.55166        5.59807        6.32861
       931         2       -2.00000       52.70405        6.52614        9.14640
       932         2       -2.00000       52.85596        7.44529        2.56745
       933         2       -2.00000       53.00195        8.36127        5.38009
       934         2       -2.00000       53.13800        9.27738        8.19916
       935         2       -2.00000       53.27951       10.19227        1.62226
       936         2       -2.00000       53.41132       11.11184        4.43547
       937         2       -2.00000       53.53376       12.03528        7.26522
       938         2       -2.00000       53.68623       12.97039        0.71029
       939         2       -2.00000       53.81516       13.92174        3.52394
       940         2       -2.00000       53.95378        0.60739        6.31760
       941         2       -2.00000       54.07014        1.55222        9.15627
       942         2       -2.00000       54.16880        2.50061        2.58582
       943         2       -2.00000       54.30854        3.44337        5.37744
       944         2       -2.00000       54.46077        4.38309        8.21128
       945         2       -2.00000       54.62750        5.29774        1.64695
       946         2       -2.00000       54.80736        6.20751        4.45586
       947         2       -2.00000       54.97537        7.13001        7.26736
       948         2       -2.00000       55.14930        8.03845        0.68427
       949         2       -2.00000       55.29168        8.94996        3.48645
       950         2       -2.00000       55.40852        9.85791        6.30744
       951         2       -2.00000       55.53361       10.75350        9.13053
       952         2       -2.00000       55.65549       11.68552        2.54242
       953         2       -2.00000       55.73597       12.60839        5.34752
       954         2       -2.00000       55.81189       13.54171        8.20788
       955         2       -2.00000       56.00648        0.36250        1.76569
       956         2       -2.00000       56.15455        2.29267        7.24254
       957         2       -2.00000       56.23239        1.38465        4.43452
       958         2       -2.00000       56.33137        3.19957        0.73898
       959         2       -2.00000       56.55167        4.04142        3.53024
       960         2       -2.00000       56.71984        4.96448        6.33355
       961         2       -2.00000       56.90466        5.85475        9.14277
       962         2       -2.00000       57.08612        6.74785        2.56470
       963         2       -2.00000       57.28664        7.65332        5.37201
       964         2       -2.00000       57.49942        8.55184        8.19326
       965         2       -2.00000       57.71491        9.45334        1.61721
       966         2       -2.00000       57.75239       10.41775        4.41558
       967         2       -2.00000       57.80965       11.34433        7.24422
       968         2       -2.00000       57.81133       12.25211        0.67517
       969         2       -2.00000       57.83816       13.30448        3.47196
       970         2       -2.00000       57.89638       14.06217        6.28801
       971         2       -2.00000       57.97686        0.71750        9.28659
       972         2       -2.00000       59.77834        0.71502        4.58999
       973         2       -2.00000       59.85874       14.05968        1.59141
       974         2       -2.00000       59.91704       13.30696        8.16856
       975         2       -2.00000       59.94387       12.25459        5.37177
       976         2       -2.00000       59.94547       11.34185        2.54762
       977         2       -2.00000       60.00281       10.42023        9.11218
       978         2       -2.00000       60.04020        9.45582        6.31381
       979         2       -2.00000       60.25570        8.54935        3.49666
       980         2       -2.00000       60.46855        7.65084        0.67541
       981         2       -2.00000       60.66900        6.75033        7.26130
       982         2       -2.00000       60.85046        5.85226        4.44617
       983         2       -2.00000       61.03528        4.96200        1.63695
       984         2       -2.00000       61.20353        4.04391        8.22684
       985         2       -2.00000       61.42383        3.20205        5.43558
       986         2       -2.00000       61.52281        1.38714        9.13112
       987         2       -2.00000       61.60065        2.29019        2.54594
       988         2       -2.00000       61.74864        0.36498        6.46229
       989         2       -2.00000       61.94323       13.53923        3.51128
       990         2       -2.00000       62.01923       12.60590        0.65092
       991         2       -2.00000       62.09963       11.68801        7.23902
       992         2       -2.00000       62.22151       10.75102        4.43393
       993         2       -2.00000       62.34668        9.85543        1.61084
       994         2       -2.00000       62.46351        8.95244        8.18305
       995         2       -2.00000       62.60582        8.04093        5.38087
       996         2       -2.00000       62.77983        7.12752        2.57076
       997         2       -2.00000       62.94776        6.21000        9.15246
       998         2       -2.00000       63.12762        5.30023        6.34355
       999         2       -2.00000       63.29435        4.38060        3.51468
      1000         2       -2.00000       63.44666        3.44089        0.68084
      1001         2       -2.00000       63.58632        2.50309        7.28242
      1002         2       -2.00000       63.68498        1.54973        4.45967
      1003         2       -2.00000       63.80134        0.60491        1.62100
      1004         2       -2.00000       63.94004       13.92422        8.22054
      1005         2       -2.00000       64.06896       12.97288        5.40689
      1006         2       -2.00000       64.22136       12.03280        2.56862
      1007         2       -2.00000       64.34388       11.11432        9.13207
      1008         2       -2.00000       64.47569       10.19475        6.31886
      1009         2       -2.00000       64.61711        9.27489        3.50256
      1010         2       -2.00000       64.75325        8.35878        0.68349
      1011         2       -2.00000       64.89916        7.44777        7.26405
      1012         2       -2.00000       65.05115        6.52365        4.44980
      1013         2       -2.00000       65.20346        5.59558        1.63201
      1014         2       -2.00000       65.35521        4.67075        8.20633
      1015         2       -2.00000       65.49431        3.72575        5.38665
      1016         2       -2.00000       65.63013        2.78262        2.57602
      1017         2       -2.00000       65.76370        1.84734        9.15290
      1018         2       -2.00000       65.89263        0.90837        6.32782
      1019         2       -2.00000       66.02076       14.23717        3.51260
      1020         2       -2.00000       66.16218       13.30184        0.69576
      1021         2       -2.00000       66.30064       12.37453        7.26836
      1022         2       -2.00000       66.44014       11.44755        4.45045
      1023         2       -2.00000       66.58212       10.51784        1.62805
      1024         2       -2.00000       66.72058        9.59886        8.20271
      1025         2       -2.00000       66.86136        8.67408        5.38520
      1026         2       -2.00000       67.00207        7.74762        2.56687
      1027         2       -2.00000       67.14365        6.82605        9.14267
      1028         2       -2.00000       67.28499        5.89428        6.32468
      1029         2       -2.00000       67.42537        4.96025        3.50859
      1030         2       -2.00000       67.56439        4.02335        0.69274
      1031         2       -2.00000       67.70221        3.09106        7.26911
      1032         2       -2.00000       67.84051        2.15532        4.45215
      1033         2       -2.00000       67.97736        1.22127        1.63422
      1034         2       -2.00000       68.11398        0.29453        8.20793
      1035         2       -2.00000       68.25196       13.62395        5.38906
      1036         2       -2.00000       68.39106       12.69379        2.57173
      1037         2       -2.00000       68.53200       11.76898        9.14605
      1038         2       -2.00000       68.67246       10.83945        6.32710
      1039         2       -2.00000       68.81236        9.91049        3.50869
      1040         2       -2.00000       68.95314        8.98092        0.68984
      1041         2       -2.00000       69.09208        8.05613        7.26450
      1042         2       -2.00000       69.23110        7.12565        4.44650
      1043         2       -2.00000       69.36948        6.19354        1.62887
      1044         2       -2.00000       69.50754        5.26563        8.20512
      1045         2       -2.00000       69.64608        4.33225        5.38848
      1046         2       -2.00000       69.78478        3.39883        2.57134
      1047         2       -2.00000       69.92380        2.47084        9.14710
      1048         2       -2.00000       70.06298        1.53853        6.32941
      1049         2       -2.00000       70.20215        0.60691        3.51101
      1050         2       -2.00000       70.34117       13.93657        0.69252
      1051         2       -2.00000       70.48059       13.01098        7.26735
      1052         2       -2.00000       70.62049       12.08034        4.44901
      1053         2       -2.00000       70.76031       11.14983        1.63079
      1054         2       -2.00000       70.90013       10.22400        8.20550
      1055         2       -2.00000       71.03955        9.29299        5.38712
      1056         2       -2.00000       71.17849        8.36174        2.56896
      1057         2       -2.00000       71.31719        7.43498        9.14403
      1058         2       -2.00000       71.45533        6.50317        6.32637
      1059         2       -2.00000       71.59363        5.57116        3.50886
      1060         2       -2.00000       71.73217        4.63914        0.69141
      1061         2       -2.00000       71.87103        3.71221        7.26719
      1062         2       -2.00000       72.01021        2.78042        4.44957
      1063         2       -2.00000       72.14963        1.84881        1.63174
      1064         2       -2.00000       72.28913        0.92237        8.20695
      1065         2       -2.00000       72.42863       14.25176        5.38877
      1066         2       -2.00000       72.56821       13.32065        2.57048
      1067         2       -2.00000       72.70763       12.39447        9.14542
      1068         2       -2.00000       72.84713       11.46329        6.32724
      1069         2       -2.00000       72.98647       10.53191        3.50902
      1070         2       -2.00000       73.12557        9.60042        0.69088
      1071         2       -2.00000       73.26451        8.67376        7.26602
      1072         2       -2.00000       73.40320        7.74204        4.44806
      1073         2       -2.00000       73.54182        6.81037        1.63024
      1074         2       -2.00000       73.68052        5.88369        8.20564
      1075         2       -2.00000       73.81930        4.95215        5.38792
      1076         2       -2.00000       73.95824        4.02068        2.57020
      1077         2       -2.00000       74.09734        3.09421        9.14560
      1078         2       -2.00000       74.23668        2.16283        6.32775
      1079         2       -2.00000       74.37610        1.23146        3.50980
      1080         2       -2.00000       74.51552        0.30010        0.69175
      1081         2       -2.00000       74.65494       13.63428        7.26684
      1082         2       -2.00000       74.79428       12.70287        4.44870
      1083         2       -2.00000       74.93354       11.77140        1.63057
      1084         2       -2.00000       75.07264       10.84485        8.20568
      1085         2       -2.00000       75.21174        9.91327        5.38765
      1086         2       -2.00000       75.35076        8.98164        2.56965
      1087         2       -2.00000       75.48962        8.05502        9.14491
      1088         2       -2.00000       75.62856        7.12346        6.32701
      1089         2       -2.00000       75.76742        6.19197        3.50913
      1090         2       -2.00000       75.90635        5.26053        0.69127
      1091         2       -2.00000       76.04537        4.33409        7.26660
      1092         2       -2.00000       76.18447        3.40271        4.44871
      1093         2       -2.00000       76.32365        2.47133        1.63080
      1094         2       -2.00000       76.46291        1.54487        8.20604
      1095         2       -2.00000       76.60217        0.61343        5.38804
      1096         2       -2.00000       76.74151       13.94255        2.57001
      1097         2       -2.00000       76.88069       13.01602        9.14515
      1098         2       -2.00000       77.01995       12.08448        6.32711
      1099         2       -2.00000       77.15905       11.15295        3.50907
      1100         2       -2.00000       77.29815       10.22141        0.69108
      1101         2       -2.00000       77.43717        9.29484        7.26631
      1102         2       -2.00000       77.57627        8.36334        4.44837
      1103         2       -2.00000       77.71521        7.43186        1.63044
      1104         2       -2.00000       77.85423        6.50538        8.20573
      1105         2       -2.00000       77.99325        5.57394        5.38782
      1106         2       -2.00000       78.13235        4.64251        2.56990
      1107         2       -2.00000       78.27137        3.71604        9.14517
      1108         2       -2.00000       78.41055        2.78459        6.32722
      1109         2       -2.00000       78.54965        1.85312        3.50924
      1110         2       -2.00000       78.68882        0.92161        0.69125
      1111         2       -2.00000       78.82808       14.25567        7.26643
      1112         2       -2.00000       78.96726       13.32415        4.44840
      1113         2       -2.00000       79.10644       12.39262        1.63039
      1114         2       -2.00000       79.24562       11.46610        8.20559
      1115         2       -2.00000       79.38480       10.53462        5.38761
      1116         2       -2.00000       79.52390        9.60316        2.56966
      1117         2       -2.00000       79.66300        8.67671        9.14493
      1118         2       -2.00000       79.80202        7.74527        6.32701
      1119         2       -2.00000       79.94104        6.81384        3.50910
      1120         2       -2.00000       80.08006        5.88239        0.69119
