# Supplementary material for: Quantitative prediction of grain boundary thermal conductivities from local atomic environments
Source: Nat Commun. 2020 Apr 15;11:1854. doi: 10.1038/s41467-020-15619-9 (PMC7160158; doi:10.1038/s41467-020-15619-9)
Supplement: Supplementary file 4 — Supplementary Data 1 [file 41467_2020_15619_MOESM4_ESM.zip › MgO_GBs/sym_tilt/standard_pressure/210/s135_7_14_5.lmp]

LAMMPS data file

      1220          atoms
         0          bonds
         0         angles
         0      dihedrals
         0      impropers
         2     atom types
         0     bond types
         0    angle types
         0 dihedral types
         0 improper types

      0.0000000     80.0485980 xlo xhi
      0.0000000     15.4786800 ylo yhi
      0.0000000      9.4381644 zlo zhi
      0.0000000      0.0000000      0.0228322 xy xz yz

Masses

1                24.30500 # Mg
2                15.99940 # O

Atoms

         1         1        2.00000        0.00857        2.73546        1.40946
         2         1        2.00000        0.13744        9.33135        2.35271
         3         1        2.00000        0.26456        0.44689        3.29718
         4         1        2.00000        0.39344        7.04258        4.24057
         5         1        2.00000        0.52104       13.63728        5.18470
         6         1        2.00000        0.64919        4.75361        6.12861
         7         1        2.00000        0.77759       11.34905        7.07218
         8         1        2.00000        0.90495        2.46476        8.01652
         9         1        2.00000        1.03391        9.06060        8.95980
        10         1        2.00000        1.16110        0.15342        0.46603
        11         1        2.00000        1.28982        6.74897        1.40952
        12         1        2.00000        1.41766       13.34384        2.35353
        13         1        2.00000        1.54558        4.46002        3.29753
        14         1        2.00000        1.67422       11.05557        4.24103
        15         1        2.00000        1.80149        2.17122        5.18541
        16         1        2.00000        1.93037        8.76706        6.12869
        17         1        2.00000        2.05773       15.36145        7.07304
        18         1        2.00000        2.18613        6.47821        8.01662
        19         1        2.00000        2.31437       13.07322        8.96052
        20         1        2.00000        2.44188        4.16641        0.46649
        21         1        2.00000        2.57084       10.76210        1.40988
        22         1        2.00000        2.69796        1.87764        2.35434
        23         1        2.00000        2.82684        8.47353        3.29759
        24         1        2.00000        2.95443       15.06795        4.24190
        25         1        2.00000        3.08251        6.18461        5.18554
        26         1        2.00000        3.21107       12.77979        6.12932
        27         1        2.00000        3.33827        3.89559        7.07359
        28         1        2.00000        3.46739       10.49151        8.01685
        29         1        2.00000        3.59442        1.60688        8.96141
        30         1        2.00000        3.72322        8.18003        0.46647
        31         1        2.00000        3.85106       14.77447        1.41076
        32         1        2.00000        3.97882        5.89098        2.35453
        33         1        2.00000        4.10777       12.48638        3.29817
        34         1        2.00000        4.23465        3.60187        4.24260
        35         1        2.00000        4.36401       10.19809        5.18570
        36         1        2.00000        4.49105        1.31324        6.13032
        37         1        2.00000        4.61960        7.90937        7.07348
        38         1        2.00000        4.74776       14.50388        8.01769
        39         1        2.00000        4.87496        5.62015        8.96163
        40         1        2.00000        5.00440       12.19307        0.46692
        41         1        2.00000        5.13096        3.30813        1.41163
        42         1        2.00000        5.26055        9.90473        2.35454
        43         1        2.00000        5.38775        1.01962        3.29933
        44         1        2.00000        5.51591        7.61581        4.24245
        45         1        2.00000        5.64471       14.21046        5.18655
        46         1        2.00000        5.77118        5.32636        6.13063
        47         1        2.00000        5.90126       11.92265        7.07376
        48         1        2.00000        6.02726        3.03714        8.01872
        49         1        2.00000        6.15694        9.63426        8.96139
        50         1        2.00000        6.28430        0.72606        0.46817
        51         1        2.00000        6.41189        7.32225        1.41137
        52         1        2.00000        6.54149       13.91722        2.35538
        53         1        2.00000        6.66725        5.03244        3.29982
        54         1        2.00000        6.79813       11.62943        4.24265
        55         1        2.00000        6.92396        2.74318        5.18785
        56         1        2.00000        7.05364        9.34094        6.13023
        57         1        2.00000        7.18148        0.45535        7.07511
        58         1        2.00000        7.30788        7.05142        8.01837
        59         1        2.00000        7.43836       13.64694        8.96204
        60         1        2.00000        7.56291        4.73843        0.46877
        61         1        2.00000        7.69451       11.33644        1.41118
        62         1        2.00000        7.82035        2.44927        2.35699
        63         1        2.00000        7.94979        9.04756        3.29928
        64         1        2.00000        8.07882        0.16185        4.24431
        65         1        2.00000        8.20386        6.75742        5.18772
        66         1        2.00000        8.33602       13.35386        6.13085
        67         1        2.00000        8.45906        4.46704        7.07592
        68         1        2.00000        8.59154       11.06636        8.01765
        69         1        2.00000        8.71697        2.17821        8.96373
        70         1        2.00000        8.84545        8.75431        0.46774
        71         1        2.00000        8.97569       15.34746        1.41294
        72         1        2.00000        9.09872        6.46338        2.35695
        73         1        2.00000        9.23273       13.06114        3.29978
        74         1        2.00000        9.35520        4.17249        4.24563
        75         1        2.00000        9.48880       10.77342        5.18683
        76         1        2.00000        9.61512        1.88424        6.13294
        77         1        2.00000        9.74191        8.48349        7.07510
        78         1        2.00000        9.87391       15.07708        8.01951
        79         1        2.00000        9.99351        6.19194        8.96369
        80         1        2.00000       10.12943       12.76887        0.46722
        81         1        2.00000       10.25006        3.87818        1.41409
        82         1        2.00000       10.38358       10.48086        2.35500
        83         1        2.00000       10.51222        1.59054        3.30250
        84         1        2.00000       10.63670        8.18927        4.24540
        85         1        2.00000       10.77326       14.78397        5.18960
        86         1        2.00000       10.88973        5.89661        6.13401
        87         1        2.00000       11.02886       12.49906        7.07408
        88         1        2.00000       11.14725        3.60663        8.02026
        89         1        2.00000       11.28045       10.21143        8.96049
        90         1        2.00000       11.40965        1.29737        0.46988
        91         1        2.00000       11.52924        7.89539        1.41345
        92         1        2.00000       11.66900       14.49194        2.35804
        93         1        2.00000       11.78195        5.60162        3.30372
        94         1        2.00000       11.92500       12.20797        4.24296
        95         1        2.00000       12.04643        3.31188        5.19104
        96         1        2.00000       12.17811        9.91768        6.13215
        97         1        2.00000       12.31163        1.02587        7.07809
        98         1        2.00000       12.42554        7.62232        8.02168
        99         1        2.00000       12.56955       14.22198        8.96240
       100         1        2.00000       12.67546        5.30696        0.46965
       101         1        2.00000       12.81914       11.91790        1.40715
       102         1        2.00000       12.93938        3.01871        2.35785
       103         1        2.00000       13.06577        9.62449        3.30100
       104         1        2.00000       13.20970        0.73322        4.25104
       105         1        2.00000       13.31801        7.32515        5.19663
       106         1        2.00000       13.47418       13.92867        6.13524
       107         1        2.00000       13.57768        5.03259        7.07926
       108         1        2.00000       13.72585       11.64886        8.01347
       109         1        2.00000       13.84112        2.74999        8.95982
       110         1        2.00000       13.95935        9.33166        0.46513
       111         1        2.00000       14.10344        0.43837        1.41486
       112         1        2.00000       14.20214        7.02874        2.36095
       113         1        2.00000       14.36688       13.64300        3.29989
       114         1        2.00000       14.46670        4.74107        4.24813
       115         1        2.00000       14.61431       11.36045        5.18796
       116         1        2.00000       14.74911        2.45306        6.14127
       117         1        2.00000       14.85886        9.05411        7.08680
       118         1        2.00000       15.01600        0.16713        8.02485
       119         1        2.00000       15.10413        6.75274        8.96812
       120         1        2.00000       15.27447       13.35065        0.45204
       121         1        2.00000       15.36213        4.45174        1.40038
       122         1        2.00000       15.49373       11.06932        2.34345
       123         1        2.00000       15.62685        2.15899        3.30545
       124         1        2.00000       15.72251        8.75073        4.25527
       125         1        2.00000       15.91406       15.34692        5.21118
       126         1        2.00000       16.00284        6.44754        6.15768
       127         1        2.00000       16.20936       13.08511        7.07325
       128         1        2.00000       16.29781        4.18027        8.01477
       129         1        2.00000       16.41525       10.79874        8.95927
       130         1        2.00000       16.52243        1.87728        0.46372
       131         1        2.00000       16.60680        8.46326        1.40682
       132         1        2.00000       16.80348       15.06631        2.34202
       133         1        2.00000       16.87545        6.16862        3.29292
       134         1        2.00000       17.07469       12.80733        4.23349
       135         1        2.00000       17.15994        3.89227        5.19141
       136         1        2.00000       17.26384       10.49389        6.14178
       137         1        2.00000       17.46500        1.56677        7.12198
       138         1        2.00000       17.53312        8.15175        8.06647
       139         1        2.00000       17.76078       14.79504        8.91022
       140         1        2.00000       17.81778        5.86752        0.41441
       141         1        2.00000       17.96979       12.50577        1.37551
       142         1        2.00000       18.03503        3.60995        2.32846
       143         1        2.00000       18.09491       10.19245        3.27771
       144         1        2.00000       18.25524        1.28200        4.30805
       145         1        2.00000       18.33297        7.84678        5.25365
       146         1        2.00000       18.78773       14.47913        6.07972
       147         1        2.00000       18.86265        5.56240        7.03135
       148         1        2.00000       18.99105       12.17080        7.99360
       149         1        2.00000       19.04580        3.23946        8.91620
       150         1        2.00000       19.08879        9.81958        0.43403
       151         1        2.00000       19.17348        1.02295        1.32884
       152         1        2.00000       19.23432        7.60124        2.27884
       153         1        2.00000       19.57252       14.32089        3.30301
       154         1        2.00000       19.61679        5.42154        4.25822
       155         1        2.00000       19.69748       11.96794        5.20660
       156         1        2.00000       19.76952        3.02447        6.15416
       157         1        2.00000       19.81283        9.59318        7.11583
       158         1        2.00000       20.40151        7.18890        8.56068
       159         1        2.00000       20.40615        0.59660        7.55753
       160         1        2.00000       20.48452       13.75219        0.23171
       161         1        2.00000       20.49452        4.83128        1.18095
       162         1        2.00000       20.51213       11.40117        2.15895
       163         1        2.00000       20.53062        2.52075        3.17386
       164         1        2.00000       20.54135        9.10298        4.14149
       165         1        2.00000       22.31835        9.11440        8.86058
       166         1        2.00000       22.32908        2.53217        7.89294
       167         1        2.00000       22.34757       11.41258        6.87803
       168         1        2.00000       22.36518        4.84269        5.90003
       169         1        2.00000       22.37518       13.76361        4.95079
       170         1        2.00000       22.45347        0.58518        2.83845
       171         1        2.00000       22.45811        7.17749        3.84160
       172         1        2.00000       23.04687        9.58176        2.39675
       173         1        2.00000       23.09010        3.01305        1.43508
       174         1        2.00000       23.16222       11.95652        0.48751
       175         1        2.00000       23.24291        5.43296        8.97730
       176         1        2.00000       23.28710       14.33231        8.02209
       177         1        2.00000       23.62538        7.61266        6.99792
       178         1        2.00000       23.68622        1.03437        6.04792
       179         1        2.00000       23.77091        9.83100        5.15312
       180         1        2.00000       23.81390        3.22805        4.19711
       181         1        2.00000       23.86865       12.15938        3.27451
       182         1        2.00000       23.99705        5.55099        2.31226
       183         1        2.00000       24.07189       14.46772        1.36063
       184         1        2.00000       24.52673        7.83536        0.53457
       185         1        2.00000       24.60438        1.29341        9.02713
       186         1        2.00000       24.76471       10.20387        7.99680
       187         1        2.00000       24.82459        3.62137        7.04754
       188         1        2.00000       24.88983       12.51718        6.09459
       189         1        2.00000       25.04184        5.87893        5.13349
       190         1        2.00000       25.09884       14.78363        4.19114
       191         1        2.00000       25.32650        8.14033        3.34739
       192         1        2.00000       25.39470        1.55535        2.40290
       193         1        2.00000       25.59578       10.48248        1.42270
       194         1        2.00000       25.69976        3.88086        0.47232
       195         1        2.00000       25.78501       12.81875        8.95257
       196         1        2.00000       25.98426        6.18004        8.01200
       197         1        2.00000       26.05622       15.07773        7.06111
       198         1        2.00000       26.25282        8.47468        6.12590
       199         1        2.00000       26.33719        1.88869        5.18280
       200         1        2.00000       26.44437       10.78732        4.24019
       201         1        2.00000       26.56181        4.16886        3.29568
       202         1        2.00000       26.65034       13.07369        2.35417
       203         1        2.00000       26.85686        6.43613        1.43860
       204         1        2.00000       26.94556       15.33550        0.49210
       205         1        2.00000       27.13720        8.76215        8.97435
       206         1        2.00000       27.23285        2.17041        8.02453
       207         1        2.00000       27.36589       11.08073        7.06252
       208         1        2.00000       27.49757        4.46316        6.11946
       209         1        2.00000       27.58523       13.36207        5.17112
       210         1        2.00000       27.75549        6.74132        4.24903
       211         1        2.00000       27.84362        0.15571        3.30576
       212         1        2.00000       28.00084        9.04269        2.36771
       213         1        2.00000       28.11059        2.44164        1.42219
       214         1        2.00000       28.24539       11.34903        0.46888
       215         1        2.00000       28.39292        4.75249        8.96721
       216         1        2.00000       28.49282       13.65441        8.01898
       217         1        2.00000       28.65748        7.04016        7.08003
       218         1        2.00000       28.75618        0.44979        6.13394
       219         1        2.00000       28.90035        9.34307        5.18421
       220         1        2.00000       29.01858        2.73858        4.24074
       221         1        2.00000       29.13385       11.63744        3.29439
       222         1        2.00000       29.28202        5.02117        2.36017
       223         1        2.00000       29.38544       13.91726        1.41616
       224         1        2.00000       29.54169        7.31373        0.47755
       225         1        2.00000       29.64992        0.74463        8.97013
       226         1        2.00000       29.79385        9.63590        8.02008
       227         1        2.00000       29.92024        3.03012        7.07693
       228         1        2.00000       30.04056       11.92933        6.12624
       229         1        2.00000       30.18425        5.31838        5.18873
       230         1        2.00000       30.29007       14.21056        4.24330
       231         1        2.00000       30.43416        7.61090        3.30259
       232         1        2.00000       30.54807        1.01445        2.35901
       233         1        2.00000       30.68159        9.90626        1.41306
       234         1        2.00000       30.81327        3.30047        0.47196
       235         1        2.00000       30.93462       12.21939        8.96204
       236         1        2.00000       31.07767        5.61303        8.02280
       237         1        2.00000       31.19070       14.50335        7.07712
       238         1        2.00000       31.33046        7.90681        6.13253
       239         1        2.00000       31.45005        1.30878        5.18896
       240         1        2.00000       31.57925       10.20001        4.24141
       241         1        2.00000       31.71237        3.59522        3.30118
       242         1        2.00000       31.83084       12.48766        2.35500
       243         1        2.00000       31.96997        5.88520        1.41493
       244         1        2.00000       32.08636       14.77255        0.47052
       245         1        2.00000       32.22300        8.20068        8.96448
       246         1        2.00000       32.34748        1.60196        8.02158
       247         1        2.00000       32.47612       10.49228        7.07408
       248         1        2.00000       32.60964        3.88961        6.13317
       249         1        2.00000       32.73027       12.78029        5.18630
       250         1        2.00000       32.86619        6.18052        4.24460
       251         1        2.00000       32.98571       15.06566        3.30043
       252         1        2.00000       33.11779        8.47207        2.35602
       253         1        2.00000       33.24458        1.87283        1.41385
       254         1        2.00000       33.37090       10.76200        0.46775
       255         1        2.00000       33.50450        4.18390        8.96471
       256         1        2.00000       33.62690       13.07255        8.01886
       257         1        2.00000       33.76098        6.47479        7.07603
       258         1        2.00000       33.88393       15.35888        6.13202
       259         1        2.00000       34.01425        8.76573        5.18681
       260         1        2.00000       34.14273        2.16679        4.24464
       261         1        2.00000       34.26816       11.05494        3.29857
       262         1        2.00000       34.40064        4.45562        2.35684
       263         1        2.00000       34.52360       13.34246        1.41177
       264         1        2.00000       34.65576        6.74600        0.46864
       265         1        2.00000       34.78080        0.17327        8.96339
       266         1        2.00000       34.90991        9.05898        8.01836
       267         1        2.00000       35.03935        2.46069        7.07607
       268         1        2.00000       35.16511       11.34786        6.13026
       269         1        2.00000       35.29679        4.74985        5.18786
       270         1        2.00000       35.42134       13.63553        4.24296
       271         1        2.00000       35.55182        7.04001        3.29929
       272         1        2.00000       35.67822        0.44393        2.35603
       273         1        2.00000       35.80598        9.32952        1.41115
       274         1        2.00000       35.93574        2.73176        0.46877
       275         1        2.00000       36.06157       11.64084        8.96174
       276         1        2.00000       36.19237        5.04386        8.01890
       277         1        2.00000       36.31821       13.92864        7.07446
       278         1        2.00000       36.44773        7.33366        6.13046
       279         1        2.00000       36.57533        0.73748        5.18725
       280         1        2.00000       36.70268        9.62285        4.24230
       281         1        2.00000       36.83236        3.02572        3.29964
       282         1        2.00000       36.95844       11.91123        2.35468
       283         1        2.00000       37.08852        5.31494        1.41154
       284         1        2.00000       37.21499       14.19904        0.46746
       285         1        2.00000       37.34371        7.62722        8.96154
       286         1        2.00000       37.47195        1.03104        8.01841
       287         1        2.00000       37.59915        9.91615        7.07362
       288         1        2.00000       37.72875        3.31954        6.13071
       289         1        2.00000       37.85530       12.20448        5.18600
       290         1        2.00000       37.98466        5.60873        4.24255
       291         1        2.00000       38.11194       14.49246        3.29861
       292         1        2.00000       38.24010        7.89795        2.35440
       293         1        2.00000       38.36865        1.30184        1.41124
       294         1        2.00000       38.49561       10.18667        0.46661
       295         1        2.00000       38.62497        3.61329        8.96168
       296         1        2.00000       38.75193       12.49780        8.01725
       297         1        2.00000       38.88088        5.90240        7.07361
       298         1        2.00000       39.00864       14.78589        6.12984
       299         1        2.00000       39.13648        8.19145        5.18555
       300         1        2.00000       39.26520        1.59547        4.24233
       301         1        2.00000       39.39224       10.48009        3.29777
       302         1        2.00000       39.52143        3.88417        2.35451
       303         1        2.00000       39.64863       12.76837        1.41024
       304         1        2.00000       39.77719        6.17319        0.46646
       305         1        2.00000       39.90527       15.07937        8.96098
       306         1        2.00000       40.03286        8.48495        8.01667
       307         1        2.00000       40.16174        1.88906        7.07342
       308         1        2.00000       40.28886       10.77352        6.12896
       309         1        2.00000       40.41774        4.17783        5.18557
       310         1        2.00000       40.54534       13.06181        4.24144
       311         1        2.00000       40.67349        6.46680        3.29753
       312         1        2.00000       40.80189       15.35004        2.35395
       313         1        2.00000       40.92925        8.75564        1.40961
       314         1        2.00000       41.05821        2.15980        0.46633
       315         1        2.00000       41.18540       11.06698        8.96011
       316         1        2.00000       41.31412        4.47143        8.01662
       317         1        2.00000       41.44196       13.35526        7.07261
       318         1        2.00000       41.56988        6.76039        6.12861
       319         1        2.00000       41.69852        0.16484        5.18511
       320         1        2.00000       41.82579        9.04919        4.24072
       321         1        2.00000       41.95467        2.45335        3.29744
       322         1        2.00000       42.08203       11.33763        2.35309
       323         1        2.00000       42.21043        4.74219        1.40952
       324         1        2.00000       42.33866       13.62586        0.46562
       325         1        2.00000       42.46618        7.05399        8.95965
       326         1        2.00000       42.59514        0.45831        8.01625
       327         1        2.00000       42.72226        9.34276        7.07179
       328         1        2.00000       42.85114        2.74687        6.12854
       329         1        2.00000       42.97873       11.63115        5.18423
       330         1        2.00000       43.10681        5.03580        4.24059
       331         1        2.00000       43.23537       13.91932        3.29681
       332         1        2.00000       43.36257        7.32482        2.35255
       333         1        2.00000       43.49168        0.72889        1.40928
       334         1        2.00000       43.61872        9.61352        0.46472
       335         1        2.00000       43.74752        3.04037        8.95966
       336         1        2.00000       43.87536       11.92462        8.01538
       337         1        2.00000       44.00311        5.32944        7.07161
       338         1        2.00000       44.13207       14.21271        6.12796
       339         1        2.00000       44.25895        7.61853        5.18353
       340         1        2.00000       44.38831        1.02232        4.24044
       341         1        2.00000       44.51535        9.90716        3.29581
       342         1        2.00000       44.64390        3.31104        2.35265
       343         1        2.00000       44.77206       12.19522        1.40845
       344         1        2.00000       44.89926        5.60026        0.46451
       345         1        2.00000       45.02870       14.50602        8.95922
       346         1        2.00000       45.15525        7.91229        8.01451
       347         1        2.00000       45.28485        1.31568        7.07159
       348         1        2.00000       45.41205       10.20080        6.12681
       349         1        2.00000       45.54021        3.60460        5.18368
       350         1        2.00000       45.66901       12.48863        4.23959
       351         1        2.00000       45.79548        5.89405        3.29550
       352         1        2.00000       45.92556       14.77644        2.35238
       353         1        2.00000       46.05156        8.18328        1.40742
       354         1        2.00000       46.18124        1.58614        0.46474
       355         1        2.00000       46.30859       10.49434        8.95797
       356         1        2.00000       46.43619        3.89818        8.01476
       357         1        2.00000       46.56579       12.78188        7.07076
       358         1        2.00000       46.69155        6.18798        6.12631
       359         1        2.00000       46.82243       15.06966        5.18348
       360         1        2.00000       46.94826        8.47723        4.23829
       361         1        2.00000       47.07794        1.87947        3.29591
       362         1        2.00000       47.20578       10.76506        2.35102
       363         1        2.00000       47.33218        4.16898        1.40777
       364         1        2.00000       47.46265       13.05216        0.46410
       365         1        2.00000       47.58721        6.48197        8.95737
       366         1        2.00000       47.71881       15.36265        8.01496
       367         1        2.00000       47.84465        8.77113        7.06915
       368         1        2.00000       47.97409        2.17284        6.12686
       369         1        2.00000       48.10312       11.05855        5.18183
       370         1        2.00000       48.22816        4.46299        4.23841
       371         1        2.00000       48.36032       13.34522        3.29529
       372         1        2.00000       48.48335        6.75337        2.35021
       373         1        2.00000       48.61583        0.15406        1.40849
       374         1        2.00000       48.74127        9.04220        0.46240
       375         1        2.00000       48.86975        2.46611        8.95840
       376         1        2.00000       48.99999       11.35162        8.01320
       377         1        2.00000       49.12302        4.75704        7.06919
       378         1        2.00000       49.25702       13.63796        6.12635
       379         1        2.00000       49.37950        7.04793        5.18051
       380         1        2.00000       49.51310        0.44699        4.23930
       381         1        2.00000       49.63942        9.33616        3.29320
       382         1        2.00000       49.76621        2.73693        2.35104
       383         1        2.00000       49.89821       11.62203        1.40663
       384         1        2.00000       50.01781        5.02847        0.46245
       385         1        2.00000       50.15373       13.93021        8.95891
       386         1        2.00000       50.27436        7.34222        8.01205
       387         1        2.00000       50.40788        0.73954        7.07113
       388         1        2.00000       50.53652        9.62986        6.12363
       389         1        2.00000       50.66100        3.03115        5.18074
       390         1        2.00000       50.79756       11.91512        4.23654
       391         1        2.00000       50.91403        5.32381        3.29212
       392         1        2.00000       51.05315       14.20003        2.35205
       393         1        2.00000       51.17155        7.61377        1.40587
       394         1        2.00000       51.30475        1.00897        0.46564
       395         1        2.00000       51.43395        9.92304        8.95625
       396         1        2.00000       51.55354        3.32501        8.01268
       397         1        2.00000       51.69330       12.20715        7.06809
       398         1        2.00000       51.80625        5.61881        6.12242
       399         1        2.00000       51.94930       14.49113        5.18319
       400         1        2.00000       52.07073        7.90854        4.23510
       401         1        2.00000       52.20241        1.30274        3.29399
       402         1        2.00000       52.33593       10.19454        2.34805
       403         1        2.00000       52.44984        3.59809        1.40446
       404         1        2.00000       52.59385       12.47711        0.46374
       405         1        2.00000       52.69975        5.91344        8.95648
       406         1        2.00000       52.84344       14.78118        8.01898
       407         1        2.00000       52.96367        8.20170        7.06828
       408         1        2.00000       53.09007        1.59593        6.12513
       409         1        2.00000       53.23400       10.48719        5.17510
       410         1        2.00000       53.34230        3.89526        4.22951
       411         1        2.00000       53.49848       12.77043        3.29089
       412         1        2.00000       53.60198        6.18782        2.34688
       413         1        2.00000       53.75015       15.05023        1.41266
       414         1        2.00000       53.86542        8.47041        0.46631
       415         1        2.00000       53.98365        1.88875        8.96101
       416         1        2.00000       54.12774       10.78205        8.01128
       417         1        2.00000       54.22644        4.19166        7.06519
       418         1        2.00000       54.39118       13.05609        6.12625
       419         1        2.00000       54.49100        6.47933        5.17801
       420         1        2.00000       54.63861       15.33863        4.23818
       421         1        2.00000       54.77341        8.76735        3.28487
       422         1        2.00000       54.88316        2.16630        2.33933
       423         1        2.00000       55.04030       11.05328        1.40128
       424         1        2.00000       55.12843        4.46767        0.45802
       425         1        2.00000       55.29877       13.34845        8.97409
       426         1        2.00000       55.38643        6.76866        8.02575
       427         1        2.00000       55.51803        0.15109        7.08269
       428         1        2.00000       55.65115        9.06141        6.12069
       429         1        2.00000       55.74680        2.46967        5.17086
       430         1        2.00000       55.93836       11.35218        4.21496
       431         1        2.00000       56.02713        4.77286        3.26846
       432         1        2.00000       56.23366       13.61399        2.35289
       433         1        2.00000       56.32211        7.04013        1.41137
       434         1        2.00000       56.43954        0.42167        0.46687
       435         1        2.00000       56.54673        9.34313        8.96241
       436         1        2.00000       56.63110        2.75714        8.01933
       437         1        2.00000       56.82778       11.63277        7.08412
       438         1        2.00000       56.89974        5.05179        6.13322
       439         1        2.00000       57.09899       13.89175        5.19265
       440         1        2.00000       57.18424        7.32813        4.23473
       441         1        2.00000       57.28814        0.72653        3.28436
       442         1        2.00000       57.48930        9.65365        2.30416
       443         1        2.00000       57.55742        3.06866        1.35967
       444         1        2.00000       57.78508       11.90404        0.51592
       445         1        2.00000       57.84208        5.35289        9.01173
       446         1        2.00000       57.99409       14.19332        8.05062
       447         1        2.00000       58.05933        7.61047        7.09767
       448         1        2.00000       58.11920        1.02795        6.14843
       449         1        2.00000       58.27954        9.93841        5.11809
       450         1        2.00000       58.35727        3.37363        4.17249
       451         1        2.00000       58.81203       12.21995        3.34642
       452         1        2.00000       58.88695        5.65800        2.39479
       453         1        2.00000       59.01535       14.52829        1.43253
       454         1        2.00000       59.07010        7.98096        0.50994
       455         1        2.00000       59.11309        1.40083        8.99211
       456         1        2.00000       59.19778       10.19746        8.09730
       457         1        2.00000       59.25862        3.61918        7.14730
       458         1        2.00000       59.59682       12.37819        6.12313
       459         1        2.00000       59.64109        5.79887        5.16791
       460         1        2.00000       59.72178       14.73114        4.21954
       461         1        2.00000       59.79382        8.19594        3.27198
       462         1        2.00000       59.83713        1.62724        2.31031
       463         1        2.00000       60.42580        4.03150        0.86546
       464         1        2.00000       60.43045       10.62381        1.86861
       465         1        2.00000       60.50882       12.94689        9.19443
       466         1        2.00000       60.51882        6.38913        8.24518
       467         1        2.00000       60.53643       15.29792        7.26719
       468         1        2.00000       60.55492        8.69966        6.25228
       469         1        2.00000       60.56565        2.11742        5.28465
       470         1        2.00000       62.34265        2.10600        0.56556
       471         1        2.00000       62.35338        8.68824        1.53320
       472         1        2.00000       62.37187       15.28650        2.54811
       473         1        2.00000       62.38948        6.37771        3.52610
       474         1        2.00000       62.39948       12.93548        4.47535
       475         1        2.00000       62.47777       10.63522        6.58769
       476         1        2.00000       62.48241        4.04292        5.58454
       477         1        2.00000       63.07117        1.63864        7.02939
       478         1        2.00000       63.11440        8.20735        7.99106
       479         1        2.00000       63.18652       14.74256        8.93862
       480         1        2.00000       63.26721        5.78745        0.44884
       481         1        2.00000       63.31140       12.36678        1.40405
       482         1        2.00000       63.64968        3.60775        2.42822
       483         1        2.00000       63.71052       10.18604        3.37822
       484         1        2.00000       63.79521        1.38941        4.27303
       485         1        2.00000       63.83820        7.99237        5.22903
       486         1        2.00000       63.89295       14.53970        6.15162
       487         1        2.00000       64.02135        5.66942        7.11387
       488         1        2.00000       64.09619       12.23137        8.06551
       489         1        2.00000       64.55103        3.38504        8.89157
       490         1        2.00000       64.62868        9.92699        0.39901
       491         1        2.00000       64.78901        1.01654        1.42934
       492         1        2.00000       64.84889        7.59905        2.37859
       493         1        2.00000       64.91413       14.18190        3.33155
       494         1        2.00000       65.06614        5.34147        4.29265
       495         1        2.00000       65.12314       11.91546        5.23500
       496         1        2.00000       65.35079        3.08007        6.07875
       497         1        2.00000       65.41900        9.66507        7.02324
       498         1        2.00000       65.62008        0.73794        8.00344
       499         1        2.00000       65.72406        7.33955        8.95382
       500         1        2.00000       65.80931       13.88034        0.47357
       501         1        2.00000       66.00855        5.04037        1.41414
       502         1        2.00000       66.08052       11.62136        2.36503
       503         1        2.00000       66.27712        2.74573        3.30024
       504         1        2.00000       66.36149        9.33171        4.24333
       505         1        2.00000       66.46867        0.43309        5.18595
       506         1        2.00000       66.58610        7.05155        6.13046
       507         1        2.00000       66.67464       13.62541        7.07197
       508         1        2.00000       66.88116        4.78428        7.98754
       509         1        2.00000       66.96986       11.36360        8.93404
       510         1        2.00000       67.16149        2.45826        0.45178
       511         1        2.00000       67.25715        9.05000        1.40161
       512         1        2.00000       67.39019        0.13967        2.36361
       513         1        2.00000       67.52187        6.75725        3.30667
       514         1        2.00000       67.60953       13.33703        4.25501
       515         1        2.00000       67.77979        4.47908        5.17710
       516         1        2.00000       67.86792       11.06470        6.12037
       517         1        2.00000       68.02514        2.17771        7.05842
       518         1        2.00000       68.13489        8.77876        8.00395
       519         1        2.00000       68.26969       15.35005        8.95726
       520         1        2.00000       68.41722        6.46792        0.45893
       521         1        2.00000       68.51712       13.04467        1.40716
       522         1        2.00000       68.68178        4.18024        2.34611
       523         1        2.00000       68.78048       10.77063        3.29220
       524         1        2.00000       68.92464        1.87733        4.24193
       525         1        2.00000       69.04288        8.48183        5.18539
       526         1        2.00000       69.15815       15.06164        6.13175
       527         1        2.00000       69.30632        6.19923        7.06597
       528         1        2.00000       69.40974       12.78184        8.00997
       529         1        2.00000       69.56599        3.90667        8.94859
       530         1        2.00000       69.67422       10.47577        0.45601
       531         1        2.00000       69.81815        1.58452        1.40606
       532         1        2.00000       69.94454        8.19028        2.34920
       533         1        2.00000       70.06486       14.76977        3.29989
       534         1        2.00000       70.20854        5.90202        4.23740
       535         1        2.00000       70.31437       12.48852        5.18283
       536         1        2.00000       70.45846        3.60950        6.12354
       537         1        2.00000       70.57236       10.20595        7.06713
       538         1        2.00000       70.70589        1.31416        8.01307
       539         1        2.00000       70.83757        7.91995        8.95418
       540         1        2.00000       70.95892       14.47971        0.46410
       541         1        2.00000       71.10197        5.60739        1.40334
       542         1        2.00000       71.21500       12.19573        2.34902
       543         1        2.00000       71.35476        3.31359        3.29361
       544         1        2.00000       71.47435        9.91162        4.23718
       545         1        2.00000       71.60355        1.02039        5.18472
       546         1        2.00000       71.73667        7.62519        6.12495
       547         1        2.00000       71.85514       14.21144        7.07113
       548         1        2.00000       71.99427        5.33521        8.01121
       549         1        2.00000       72.11066       11.92653        8.95562
       550         1        2.00000       72.24730        3.01974        0.46166
       551         1        2.00000       72.37178        9.61844        1.40455
       552         1        2.00000       72.50042        0.72813        2.35205
       553         1        2.00000       72.63394        7.33081        3.29297
       554         1        2.00000       72.75457       13.91879        4.23983
       555         1        2.00000       72.89049        5.03989        5.18153
       556         1        2.00000       73.01000       11.63344        6.12571
       557         1        2.00000       73.14209        2.74835        7.07012
       558         1        2.00000       73.26888        9.34758        8.01228
       559         1        2.00000       73.39520        0.45840        8.95838
       560         1        2.00000       73.52880        7.03652        0.46143
       561         1        2.00000       73.65119       13.62653        1.40727
       562         1        2.00000       73.78528        4.74563        2.35011
       563         1        2.00000       73.90823       11.34020        3.29412
       564         1        2.00000       74.03855        2.45470        4.23932
       565         1        2.00000       74.16703        9.05362        5.18150
       566         1        2.00000       74.29246        0.16548        6.12757
       567         1        2.00000       74.42494        6.76478        7.06930
       568         1        2.00000       74.54790       13.35664        8.01437
       569         1        2.00000       74.68006        4.47441        8.95749
       570         1        2.00000       74.80509       11.04714        0.46274
       571         1        2.00000       74.93421        2.16143        1.40778
       572         1        2.00000       75.06365        8.75971        2.35007
       573         1        2.00000       75.18941       15.35123        3.29587
       574         1        2.00000       75.32109        6.47056        4.23828
       575         1        2.00000       75.44564       13.06356        5.18319
       576         1        2.00000       75.57612        4.18040        6.12685
       577         1        2.00000       75.70252       10.77647        7.07010
       578         1        2.00000       75.83028        1.89089        8.01499
       579         1        2.00000       75.96004        8.48865        8.95737
       580         1        2.00000       76.08587       15.05824        0.46440
       581         1        2.00000       76.21667        6.17657        1.40723
       582         1        2.00000       76.34251       12.77046        2.35168
       583         1        2.00000       76.47203        3.88676        3.29567
       584         1        2.00000       76.59962       10.48293        4.23889
       585         1        2.00000       76.72698        1.59756        5.18383
       586         1        2.00000       76.85666        8.19470        6.12650
       587         1        2.00000       76.98274       14.78785        7.07146
       588         1        2.00000       77.11282        5.90547        8.01460
       589         1        2.00000       77.23929       12.50004        8.95867
       590         1        2.00000       77.36801        3.59318        0.46459
       591         1        2.00000       77.49625       10.18938        1.40773
       592         1        2.00000       77.62345        1.30426        2.35251
       593         1        2.00000       77.75304        7.90088        3.29543
       594         1        2.00000       77.87960       14.49460        4.24014
       595         1        2.00000       78.00904        5.61167        5.18359
       596         1        2.00000       78.13624       12.20662        6.12753
       597         1        2.00000       78.26439        3.32246        7.07173
       598         1        2.00000       78.39295        9.91858        8.01489
       599         1        2.00000       78.51991        1.03373        8.95953
       600         1        2.00000       78.64927        7.60711        0.46445
       601         1        2.00000       78.77623       14.20129        1.40888
       602         1        2.00000       78.90518        5.31802        2.35253
       603         1        2.00000       79.03294       11.91320        3.29630
       604         1        2.00000       79.16078        3.02896        4.24058
       605         1        2.00000       79.28950        9.62494        5.18380
       606         1        2.00000       79.41653        0.74031        6.12836
       607         1        2.00000       79.54573        7.33623        7.07163
       608         1        2.00000       79.67293       13.93073        8.01589
       609         1        2.00000       79.80149        5.04722        8.95967
       610         1        2.00000       79.92957       11.61973        0.46515
       611         2       -2.00000        0.00857        2.74687        6.12855
       612         2       -2.00000        0.13744        9.34276        7.07179
       613         2       -2.00000        0.26456        0.45831        8.01625
       614         2       -2.00000        0.39344        7.05401        8.95965
       615         2       -2.00000        0.52104       13.62588        0.46561
       616         2       -2.00000        0.64919        4.74219        1.40951
       617         2       -2.00000        0.77759       11.33763        2.35309
       618         2       -2.00000        0.90503        2.45335        3.29745
       619         2       -2.00000        1.03391        9.04919        4.24072
       620         2       -2.00000        1.16110        0.16484        5.18511
       621         2       -2.00000        1.28982        6.76039        6.12861
       622         2       -2.00000        1.41766       13.35526        7.07261
       623         2       -2.00000        1.54558        4.47143        8.01662
       624         2       -2.00000        1.67422       11.06698        8.96010
       625         2       -2.00000        1.80149        2.15980        0.46633
       626         2       -2.00000        1.93037        8.75564        1.40961
       627         2       -2.00000        2.05773       15.35004        2.35395
       628         2       -2.00000        2.18613        6.46680        3.29753
       629         2       -2.00000        2.31437       13.06179        4.24144
       630         2       -2.00000        2.44188        4.17781        5.18557
       631         2       -2.00000        2.57084       10.77352        6.12896
       632         2       -2.00000        2.69796        1.88906        7.07342
       633         2       -2.00000        2.82684        8.48495        8.01667
       634         2       -2.00000        2.95443       15.07937        8.96098
       635         2       -2.00000        3.08251        6.17319        0.46646
       636         2       -2.00000        3.21107       12.76837        1.41024
       637         2       -2.00000        3.33827        3.88417        2.35451
       638         2       -2.00000        3.46739       10.48008        3.29778
       639         2       -2.00000        3.59442        1.59547        4.24234
       640         2       -2.00000        3.72322        8.19145        5.18556
       641         2       -2.00000        3.85106       14.78589        6.12984
       642         2       -2.00000        3.97882        5.90240        7.07361
       643         2       -2.00000        4.10777       12.49781        8.01724
       644         2       -2.00000        4.23465        3.61329        8.96168
       645         2       -2.00000        4.36401       10.18669        0.46660
       646         2       -2.00000        4.49105        1.30184        1.41124
       647         2       -2.00000        4.61960        7.89795        2.35441
       648         2       -2.00000        4.74776       14.49246        3.29862
       649         2       -2.00000        4.87496        5.60872        4.24256
       650         2       -2.00000        5.00440       12.20447        5.18601
       651         2       -2.00000        5.13096        3.31953        6.13071
       652         2       -2.00000        5.26055        9.91615        7.07362
       653         2       -2.00000        5.38775        1.03105        8.01839
       654         2       -2.00000        5.51591        7.62722        8.96153
       655         2       -2.00000        5.64463       14.19906        0.46745
       656         2       -2.00000        5.77118        5.31494        1.41154
       657         2       -2.00000        5.90126       11.91123        2.35469
       658         2       -2.00000        6.02734        3.02571        3.29965
       659         2       -2.00000        6.15702        9.62283        4.24232
       660         2       -2.00000        6.28438        0.73748        5.18726
       661         2       -2.00000        6.41197        7.33365        6.13047
       662         2       -2.00000        6.54149       13.92864        7.07445
       663         2       -2.00000        6.66725        5.04386        8.01889
       664         2       -2.00000        6.79813       11.64086        8.96172
       665         2       -2.00000        6.92388        2.73177        0.46875
       666         2       -2.00000        7.05356        9.32954        1.41114
       667         2       -2.00000        7.18140        0.44395        2.35604
       668         2       -2.00000        7.30788        7.03999        3.29931
       669         2       -2.00000        7.43836       13.63551        4.24297
       670         2       -2.00000        7.56299        4.74983        5.18788
       671         2       -2.00000        7.69459       11.34786        6.13027
       672         2       -2.00000        7.82035        2.46069        7.07607
       673         2       -2.00000        7.94971        9.05898        8.01835
       674         2       -2.00000        8.07882        0.17328        8.96336
       675         2       -2.00000        8.20386        6.74601        0.46862
       676         2       -2.00000        8.33594       13.34248        1.41174
       677         2       -2.00000        8.45906        4.45562        2.35685
       678         2       -2.00000        8.59146       11.05494        3.29859
       679         2       -2.00000        8.71705        2.16679        4.24468
       680         2       -2.00000        8.84545        8.76568        5.18685
       681         2       -2.00000        8.97585       15.35887        6.13203
       682         2       -2.00000        9.09872        6.47476        7.07603
       683         2       -2.00000        9.23273       13.07255        8.01883
       684         2       -2.00000        9.35512        4.18392        8.96465
       685         2       -2.00000        9.48864       10.76203        0.46772
       686         2       -2.00000        9.61496        1.87286        1.41383
       687         2       -2.00000        9.74175        8.47209        2.35602
       688         2       -2.00000        9.87391       15.06566        3.30045
       689         2       -2.00000        9.99359        6.18049        4.24465
       690         2       -2.00000       10.12951       12.78029        5.18634
       691         2       -2.00000       10.25022        3.88960        6.13318
       692         2       -2.00000       10.38366       10.49222        7.07411
       693         2       -2.00000       10.51222        1.60193        8.02157
       694         2       -2.00000       10.63662        8.20064        8.96447
       695         2       -2.00000       10.77310       14.77257        0.47047
       696         2       -2.00000       10.88957        5.88523        1.41488
       697         2       -2.00000       11.02862       12.48775        2.35495
       698         2       -2.00000       11.14733        3.59528        3.30120
       699         2       -2.00000       11.28045       10.20005        4.24142
       700         2       -2.00000       11.40989        1.30877        5.18901
       701         2       -2.00000       11.52948        7.90672        6.13263
       702         2       -2.00000       11.66932       14.50328        7.07716
       703         2       -2.00000       11.78211        5.61300        8.02277
       704         2       -2.00000       11.92492       12.21933        8.96204
       705         2       -2.00000       12.04611        3.30045        0.47189
       706         2       -2.00000       12.17779        9.90629        1.41300
       707         2       -2.00000       12.31131        1.01450        2.35897
       708         2       -2.00000       12.42538        7.61101        3.30257
       709         2       -2.00000       12.56963       14.21072        4.24326
       710         2       -2.00000       12.67578        5.31852        5.18874
       711         2       -2.00000       12.81938       11.92924        6.12633
       712         2       -2.00000       12.93962        3.03000        7.07700
       713         2       -2.00000       13.06593        9.63567        8.02025
       714         2       -2.00000       13.20978        0.74443        8.97025
       715         2       -2.00000       13.31793        7.31364        0.47758
       716         2       -2.00000       13.47394       13.91740        1.41604
       717         2       -2.00000       13.57744        5.02150        2.36007
       718         2       -2.00000       13.72545       11.63778        3.29408
       719         2       -2.00000       13.84120        2.73881        4.24059
       720         2       -2.00000       13.95935        9.34315        5.18428
       721         2       -2.00000       14.10400        0.44964        6.13406
       722         2       -2.00000       14.20278        7.03993        7.08014
       723         2       -2.00000       14.36728       13.65403        8.01930
       724         2       -2.00000       14.46646        4.75216        8.96741
       725         2       -2.00000       14.61407       11.34894        0.46913
       726         2       -2.00000       14.74839        2.44170        1.42240
       727         2       -2.00000       14.85822        9.04292        2.36767
       728         2       -2.00000       15.01568        0.15613        3.30514
       729         2       -2.00000       15.10421        6.74202        4.24857
       730         2       -2.00000       15.27407       13.36214        5.17059
       731         2       -2.00000       15.36237        4.46300        6.11909
       732         2       -2.00000       15.49413       11.08036        7.06299
       733         2       -2.00000       15.62693        2.16987        8.02488
       734         2       -2.00000       15.72283        8.76148        8.97461
       735         2       -2.00000       15.91470       15.33505        0.49251
       736         2       -2.00000       16.00308        6.43603        1.43878
       737         2       -2.00000       16.20952       13.07475        2.35347
       738         2       -2.00000       16.29797        4.17016        3.29494
       739         2       -2.00000       16.41421       10.78787        4.23938
       740         2       -2.00000       16.52203        1.88860        5.18108
       741         2       -2.00000       16.60696        8.47506        6.12480
       742         2       -2.00000       16.80396       15.07565        7.06106
       743         2       -2.00000       16.87553        6.17796        8.01230
       744         2       -2.00000       17.07589       12.81840        8.95424
       745         2       -2.00000       17.15962        3.88122        0.47391
       746         2       -2.00000       17.26392       10.48240        1.42261
       747         2       -2.00000       17.46516        1.55566        2.40237
       748         2       -2.00000       17.53344        8.14107        3.34624
       749         2       -2.00000       17.75910       14.78368        4.18905
       750         2       -2.00000       17.81674        5.87942        5.13138
       751         2       -2.00000       17.96731       12.51654        6.09302
       752         2       -2.00000       18.03383        3.62121        7.04667
       753         2       -2.00000       18.09539       10.20419        7.99735
       754         2       -2.00000       18.25348        1.29433        9.03062
       755         2       -2.00000       18.33209        7.83535        0.53761
       756         2       -2.00000       18.79773       14.46987        1.36109
       757         2       -2.00000       18.87154        5.55365        2.31345
       758         2       -2.00000       18.99161       12.15981        3.27305
       759         2       -2.00000       19.04588        3.22774        4.19709
       760         2       -2.00000       19.08887        9.83101        5.15263
       761         2       -2.00000       19.16524        1.03228        6.05033
       762         2       -2.00000       19.22607        7.60977        7.00042
       763         2       -2.00000       19.56996       14.33062        8.02562
       764         2       -2.00000       19.61471        5.42990        8.98086
       765         2       -2.00000       19.69956       11.96059        0.49221
       766         2       -2.00000       19.76992        3.01839        1.44082
       767         2       -2.00000       19.81355        9.58838        2.40213
       768         2       -2.00000       20.40207        7.18444        3.84164
       769         2       -2.00000       20.40655        0.59148        2.83911
       770         2       -2.00000       20.47587       13.75866        4.94676
       771         2       -2.00000       20.48636        4.83731        5.89486
       772         2       -2.00000       20.50301       11.40513        6.87301
       773         2       -2.00000       20.52086        2.52320        7.88644
       774         2       -2.00000       20.53062        9.10470        8.85471
       775         2       -2.00000       22.32908        9.09328        4.13562
       776         2       -2.00000       22.33876        2.51179        3.16735
       777         2       -2.00000       22.35669       11.39371        2.15393
       778         2       -2.00000       22.37334        4.82589        1.17578
       779         2       -2.00000       22.38375       13.74724        0.22768
       780         2       -2.00000       22.45315        0.60290        7.55820
       781         2       -2.00000       22.45755        7.19585        8.56073
       782         2       -2.00000       23.04615        9.59980        7.12121
       783         2       -2.00000       23.08978        3.02981        6.15990
       784         2       -2.00000       23.16006       11.97201        5.21129
       785         2       -2.00000       23.24499        5.41848        4.26177
       786         2       -2.00000       23.28966       14.31920        3.30654
       787         2       -2.00000       23.63355        7.59835        2.28134
       788         2       -2.00000       23.69447        1.02087        1.33124
       789         2       -2.00000       23.77075        9.81959        0.43355
       790         2       -2.00000       23.81382        3.23915        8.91617
       791         2       -2.00000       23.86809       12.17123        7.99213
       792         2       -2.00000       23.98816        5.56507        7.03253
       793         2       -2.00000       24.06189       14.48128        6.08017
       794         2       -2.00000       24.52753        7.84677        5.25669
       795         2       -2.00000       24.60622        1.28293        4.31153
       796         2       -2.00000       24.76423       10.19278        3.27827
       797         2       -2.00000       24.82587        3.60979        2.32758
       798         2       -2.00000       24.89231       12.50513        1.37394
       799         2       -2.00000       25.04288        5.86801        0.41230
       800         2       -2.00000       25.10060       14.79510        8.90814
       801         2       -2.00000       25.32618        8.15249        8.06532
       802         2       -2.00000       25.39454        1.56708        7.12145
       803         2       -2.00000       25.59570       10.49382        6.14170
       804         2       -2.00000       25.70008        3.89263        5.19299
       805         2       -2.00000       25.78381       12.80698        4.23516
       806         2       -2.00000       25.98418        6.16655        3.29322
       807         2       -2.00000       26.05574       15.06424        2.34198
       808         2       -2.00000       26.25274        8.46364        1.40571
       809         2       -2.00000       26.33767        1.87718        0.46199
       810         2       -2.00000       26.44550       10.79929        8.95846
       811         2       -2.00000       26.56165        4.18157        8.01401
       812         2       -2.00000       26.65018       13.08616        7.07255
       813         2       -2.00000       26.85654        6.44745        6.15786
       814         2       -2.00000       26.94492       15.34647        5.21159
       815         2       -2.00000       27.13687        8.75007        4.25553
       816         2       -2.00000       27.23277        2.15845        3.30580
       817         2       -2.00000       27.36557       11.06895        2.34391
       818         2       -2.00000       27.49725        4.45159        1.40001
       819         2       -2.00000       27.58563       13.35073        0.45150
       820         2       -2.00000       27.75541        6.75343        8.96765
       821         2       -2.00000       27.84402        0.16754        8.02422
       822         2       -2.00000       28.00140        9.05434        7.08675
       823         2       -2.00000       28.11131        2.45312        6.14148
       824         2       -2.00000       28.24555       11.36036        5.18821
       825         2       -2.00000       28.39324        4.74075        4.24833
       826         2       -2.00000       28.49242       13.64261        3.30021
       827         2       -2.00000       28.65684        7.02851        2.36106
       828         2       -2.00000       28.75562        0.43822        1.41498
       829         2       -2.00000       28.90035        9.33174        0.46520
       830         2       -2.00000       29.01850        2.75023        8.95967
       831         2       -2.00000       29.13417       11.64920        8.01316
       832         2       -2.00000       29.28226        5.03291        7.07915
       833         2       -2.00000       29.38568       13.92881        6.13512
       834         2       -2.00000       29.54177        7.32506        5.19666
       835         2       -2.00000       29.64992        0.73301        4.25117
       836         2       -2.00000       29.79369        9.62426        3.30116
       837         2       -2.00000       29.92008        3.01858        2.35792
       838         2       -2.00000       30.04032       11.91782        1.40725
       839         2       -2.00000       30.18384        5.30710        0.46966
       840         2       -2.00000       30.29007       14.22213        8.96234
       841         2       -2.00000       30.43432        7.62242        8.02166
       842         2       -2.00000       30.54839        1.02591        7.07804
       843         2       -2.00000       30.68191        9.91771        6.13208
       844         2       -2.00000       30.81359        3.31187        5.19097
       845         2       -2.00000       30.93470       12.20791        4.24296
       846         2       -2.00000       31.07759        5.60158        3.30369
       847         2       -2.00000       31.19038       14.49186        2.35808
       848         2       -2.00000       31.33022        7.89530        1.41354
       849         2       -2.00000       31.44981        1.29735        0.46993
       850         2       -2.00000       31.57925       10.21146        8.96050
       851         2       -2.00000       31.71237        3.60669        8.02028
       852         2       -2.00000       31.83100       12.49917        7.07404
       853         2       -2.00000       31.97005        5.89664        6.13397
       854         2       -2.00000       32.08652       14.78398        5.18956
       855         2       -2.00000       32.22308        8.18922        4.24539
       856         2       -2.00000       32.34740        1.59051        3.30249
       857         2       -2.00000       32.47604       10.48080        2.35503
       858         2       -2.00000       32.60940        3.87818        1.41410
       859         2       -2.00000       32.73011       12.76887        0.46726
       860         2       -2.00000       32.86611        6.19190        8.96374
       861         2       -2.00000       32.98579       15.07708        8.01953
       862         2       -2.00000       33.11787        8.48350        7.07510
       863         2       -2.00000       33.24474        1.88427        6.13291
       864         2       -2.00000       33.37106       10.77345        5.18680
       865         2       -2.00000       33.50450        4.17250        4.24557
       866         2       -2.00000       33.62690       13.06114        3.29975
       867         2       -2.00000       33.76090        6.46335        2.35695
       868         2       -2.00000       33.88385       15.34745        1.41295
       869         2       -2.00000       34.01417        8.75426        0.46776
       870         2       -2.00000       34.14265        2.17821        8.96376
       871         2       -2.00000       34.26816       11.06636        8.01767
       872         2       -2.00000       34.40064        4.46704        7.07593
       873         2       -2.00000       34.52376       13.35389        6.13082
       874         2       -2.00000       34.65584        6.75743        5.18771
       875         2       -2.00000       34.78088        0.16187        4.24428
       876         2       -2.00000       34.90991        9.04756        3.29927
       877         2       -2.00000       35.03927        2.44929        2.35697
       878         2       -2.00000       35.16511       11.33644        1.41118
       879         2       -2.00000       35.29671        4.73842        0.46879
       880         2       -2.00000       35.42126       13.64693        8.96206
       881         2       -2.00000       35.55182        7.05141        8.01839
       882         2       -2.00000       35.67822        0.45536        7.07512
       883         2       -2.00000       35.80606        9.34095        6.13022
       884         2       -2.00000       35.93574        2.74319        5.18783
       885         2       -2.00000       36.06157       11.62944        4.24263
       886         2       -2.00000       36.19245        5.03244        3.29981
       887         2       -2.00000       36.31821       13.91722        2.35537
       888         2       -2.00000       36.44773        7.32223        1.41138
       889         2       -2.00000       36.57533        0.72606        0.46818
       890         2       -2.00000       36.70268        9.63425        8.96140
       891         2       -2.00000       36.83236        3.03712        8.01873
       892         2       -2.00000       36.95844       11.92265        7.07376
       893         2       -2.00000       37.08852        5.32636        6.13063
       894         2       -2.00000       37.21499       14.21047        5.18654
       895         2       -2.00000       37.34379        7.61581        4.24245
       896         2       -2.00000       37.47195        1.01964        3.29931
       897         2       -2.00000       37.59915        9.90473        2.35454
       898         2       -2.00000       37.72867        3.30811        1.41163
       899         2       -2.00000       37.85522       12.19305        0.46692
       900         2       -2.00000       37.98466        5.62013        8.96164
       901         2       -2.00000       38.11194       14.50388        8.01770
       902         2       -2.00000       38.24010        7.90937        7.07349
       903         2       -2.00000       38.36865        1.31326        6.13032
       904         2       -2.00000       38.49569       10.19810        5.18569
       905         2       -2.00000       38.62505        3.60189        4.24259
       906         2       -2.00000       38.75193       12.48640        3.29816
       907         2       -2.00000       38.88088        5.89098        2.35453
       908         2       -2.00000       39.00864       14.77447        1.41076
       909         2       -2.00000       39.13648        8.18003        0.46647
       910         2       -2.00000       39.26520        1.60688        8.96142
       911         2       -2.00000       39.39224       10.49149        8.01686
       912         2       -2.00000       39.52143        3.89559        7.07359
       913         2       -2.00000       39.64863       12.77979        6.12932
       914         2       -2.00000       39.77719        6.18461        5.18554
       915         2       -2.00000       39.90527       15.06795        4.24190
       916         2       -2.00000       40.03286        8.47353        3.29759
       917         2       -2.00000       40.16174        1.87764        2.35434
       918         2       -2.00000       40.28886       10.76210        1.40988
       919         2       -2.00000       40.41774        4.16639        0.46649
       920         2       -2.00000       40.54534       13.07322        8.96052
       921         2       -2.00000       40.67349        6.47821        8.01662
       922         2       -2.00000       40.80189       15.36145        7.07304
       923         2       -2.00000       40.92933        8.76706        6.12869
       924         2       -2.00000       41.05821        2.17122        5.18541
       925         2       -2.00000       41.18540       11.05557        4.24102
       926         2       -2.00000       41.31412        4.46002        3.29753
       927         2       -2.00000       41.44196       13.34384        2.35353
       928         2       -2.00000       41.56988        6.74897        1.40952
       929         2       -2.00000       41.69852        0.15342        0.46603
       930         2       -2.00000       41.82579        9.06060        8.95980
       931         2       -2.00000       41.95467        2.46476        8.01653
       932         2       -2.00000       42.08203       11.34905        7.07218
       933         2       -2.00000       42.21043        4.75361        6.12860
       934         2       -2.00000       42.33866       13.63729        5.18470
       935         2       -2.00000       42.46618        7.04259        4.24057
       936         2       -2.00000       42.59514        0.44689        3.29717
       937         2       -2.00000       42.72226        9.33135        2.35271
       938         2       -2.00000       42.85114        2.73546        1.40947
       939         2       -2.00000       42.97873       11.61972        0.46516
       940         2       -2.00000       43.10681        5.04722        8.95967
       941         2       -2.00000       43.23537       13.93072        8.01589
       942         2       -2.00000       43.36257        7.33623        7.07163
       943         2       -2.00000       43.49168        0.74033        6.12836
       944         2       -2.00000       43.61872        9.62494        5.18380
       945         2       -2.00000       43.74752        3.02897        4.24058
       946         2       -2.00000       43.87536       11.91320        3.29630
       947         2       -2.00000       44.00311        5.31802        2.35253
       948         2       -2.00000       44.13207       14.20129        1.40889
       949         2       -2.00000       44.25895        7.60711        0.46446
       950         2       -2.00000       44.38831        1.03372        8.95953
       951         2       -2.00000       44.51535        9.91856        8.01490
       952         2       -2.00000       44.64390        3.32246        7.07173
       953         2       -2.00000       44.77206       12.20664        6.12752
       954         2       -2.00000       44.89926        5.61169        5.18358
       955         2       -2.00000       45.02870       14.49462        4.24013
       956         2       -2.00000       45.15525        7.90088        3.29543
       957         2       -2.00000       45.28485        1.30426        2.35252
       958         2       -2.00000       45.41205       10.18937        1.40774
       959         2       -2.00000       45.54021        3.59318        0.46460
       960         2       -2.00000       45.66893       12.50003        8.95869
       961         2       -2.00000       45.79548        5.90547        8.01459
       962         2       -2.00000       45.92556       14.78785        7.07145
       963         2       -2.00000       46.05164        8.19470        6.12649
       964         2       -2.00000       46.18132        1.59757        5.18382
       965         2       -2.00000       46.30867       10.48293        4.23887
       966         2       -2.00000       46.43627        3.88678        3.29567
       967         2       -2.00000       46.56579       12.77045        2.35169
       968         2       -2.00000       46.69155        6.17655        1.40725
       969         2       -2.00000       46.82243       15.05823        0.46442
       970         2       -2.00000       46.94818        8.48863        8.95739
       971         2       -2.00000       47.07786        1.89089        8.01499
       972         2       -2.00000       47.20570       10.77647        7.07010
       973         2       -2.00000       47.33218        4.18041        6.12683
       974         2       -2.00000       47.46265       13.06357        5.18316
       975         2       -2.00000       47.58729        6.47059        4.23826
       976         2       -2.00000       47.71889       15.35125        3.29586
       977         2       -2.00000       47.84465        8.75971        2.35007
       978         2       -2.00000       47.97401        2.16144        1.40779
       979         2       -2.00000       48.10312       11.04712        0.46277
       980         2       -2.00000       48.22816        4.47439        8.95751
       981         2       -2.00000       48.36024       13.35661        8.01439
       982         2       -2.00000       48.48335        6.76478        7.06929
       983         2       -2.00000       48.61575        0.16546        6.12755
       984         2       -2.00000       48.74135        9.05362        5.18146
       985         2       -2.00000       48.86975        2.45473        4.23928
       986         2       -2.00000       49.00015       11.34022        3.29410
       987         2       -2.00000       49.12302        4.74564        2.35010
       988         2       -2.00000       49.25702       13.62653        1.40730
       989         2       -2.00000       49.37942        7.03649        0.46148
       990         2       -2.00000       49.51294        0.45839        8.95842
       991         2       -2.00000       49.63926        9.34756        8.01231
       992         2       -2.00000       49.76605        2.74833        7.07012
       993         2       -2.00000       49.89821       11.63343        6.12568
       994         2       -2.00000       50.01789        5.03992        5.18149
       995         2       -2.00000       50.15381       13.91879        4.23980
       996         2       -2.00000       50.27452        7.33081        3.29295
       997         2       -2.00000       50.40796        0.72819        2.35202
       998         2       -2.00000       50.53652        9.61848        1.40457
       999         2       -2.00000       50.66092        3.01977        0.46167
      1000         2       -2.00000       50.79740       11.92653        8.95567
      1001         2       -2.00000       50.91387        5.33518        8.01126
      1002         2       -2.00000       51.05291       14.21133        7.07119
      1003         2       -2.00000       51.17163        7.62513        6.12494
      1004         2       -2.00000       51.30475        1.02036        5.18471
      1005         2       -2.00000       51.43419        9.91164        4.23712
      1006         2       -2.00000       51.55378        3.31369        3.29351
      1007         2       -2.00000       51.69362       12.19581        2.34898
      1008         2       -2.00000       51.80641        5.60742        1.40337
      1009         2       -2.00000       51.94922       14.47976        0.46409
      1010         2       -2.00000       52.07041        7.91995        8.95424
      1011         2       -2.00000       52.20209        1.31411        8.01314
      1012         2       -2.00000       52.33561       10.20591        7.06717
      1013         2       -2.00000       52.44968        3.60941        6.12357
      1014         2       -2.00000       52.59393       12.48837        5.18288
      1015         2       -2.00000       52.70007        5.90190        4.23740
      1016         2       -2.00000       52.84368       14.76986        3.29981
      1017         2       -2.00000       52.96391        8.19041        2.34914
      1018         2       -2.00000       53.09023        1.58473        1.40589
      1019         2       -2.00000       53.23408       10.47599        0.45589
      1020         2       -2.00000       53.34222        3.90678        8.94856
      1021         2       -2.00000       53.49824       12.78170        8.01009
      1022         2       -2.00000       53.60174        6.19891        7.06606
      1023         2       -2.00000       53.74975       15.06130        6.13206
      1024         2       -2.00000       53.86550        8.48160        5.18554
      1025         2       -2.00000       53.98365        1.87725        4.24186
      1026         2       -2.00000       54.12830       10.77079        3.29208
      1027         2       -2.00000       54.22708        4.18048        2.34600
      1028         2       -2.00000       54.39158       13.04506        1.40683
      1029         2       -2.00000       54.49076        6.46824        0.45873
      1030         2       -2.00000       54.63837       15.35014        8.95701
      1031         2       -2.00000       54.77269        8.77870        8.00374
      1032         2       -2.00000       54.88252        2.17748        7.05847
      1033         2       -2.00000       55.03998       11.06429        6.12099
      1034         2       -2.00000       55.12851        4.47840        5.17756
      1035         2       -2.00000       55.29837       13.33694        4.25556
      1036         2       -2.00000       55.38667        6.75742        3.30705
      1037         2       -2.00000       55.51843        0.14004        2.36315
      1038         2       -2.00000       55.65123        9.05054        1.40126
      1039         2       -2.00000       55.74712        2.45894        0.45153
      1040         2       -2.00000       55.93900       11.36403        8.93363
      1041         2       -2.00000       56.02737        4.78437        7.98736
      1042         2       -2.00000       56.23382       13.62434        7.07266
      1043         2       -2.00000       56.32227        7.05025        6.13120
      1044         2       -2.00000       56.43850        0.43255        5.18675
      1045         2       -2.00000       56.54633        9.33181        4.24506
      1046         2       -2.00000       56.63126        2.74536        3.30134
      1047         2       -2.00000       56.82826       11.62343        2.36508
      1048         2       -2.00000       56.89982        5.04244        1.41384
      1049         2       -2.00000       57.10019       13.88070        0.47189
      1050         2       -2.00000       57.18392        7.33920        8.95223
      1051         2       -2.00000       57.28822        0.73802        8.00353
      1052         2       -2.00000       57.48946        9.66474        7.02377
      1053         2       -2.00000       57.55774        3.07933        6.07990
      1054         2       -2.00000       57.78340       11.91540        5.23709
      1055         2       -2.00000       57.84104        5.34098        4.29476
      1056         2       -2.00000       57.99161       14.18254        3.33311
      1057         2       -2.00000       58.05813        7.59921        2.37947
      1058         2       -2.00000       58.11968        1.01623        1.42879
      1059         2       -2.00000       58.27778        9.92607        0.39553
      1060         2       -2.00000       58.35639        3.38507        8.88852
      1061         2       -2.00000       58.82203       12.22923        8.06505
      1062         2       -2.00000       58.89584        5.66675        7.11270
      1063         2       -2.00000       59.01591       14.53929        6.15309
      1064         2       -2.00000       59.07018        7.99267        5.22905
      1065         2       -2.00000       59.11317        1.38941        4.27351
      1066         2       -2.00000       59.18953       10.18812        3.37581
      1067         2       -2.00000       59.25037        3.61064        2.42572
      1068         2       -2.00000       59.59426       12.36847        1.40051
      1069         2       -2.00000       59.63901        5.79051        0.44528
      1070         2       -2.00000       59.72386       14.73851        8.93393
      1071         2       -2.00000       59.79422        8.20201        7.98531
      1072         2       -2.00000       59.83785        1.63202        7.02401
      1073         2       -2.00000       60.42637        4.03597        5.58450
      1074         2       -2.00000       60.43085       10.62894        6.58703
      1075         2       -2.00000       60.50017       12.94043        4.47938
      1076         2       -2.00000       60.51066        6.38311        3.53127
      1077         2       -2.00000       60.52731       15.29396        2.55313
      1078         2       -2.00000       60.54516        8.69720        1.53970
      1079         2       -2.00000       60.55492        2.11571        0.57142
      1080         2       -2.00000       62.35338        2.12712        5.29051
      1081         2       -2.00000       62.36306        8.70862        6.25879
      1082         2       -2.00000       62.38099       15.30537        7.27221
      1083         2       -2.00000       62.39764        6.39453        8.25036
      1084         2       -2.00000       62.40805       12.95184        9.19846
      1085         2       -2.00000       62.47745       10.61752        1.86794
      1086         2       -2.00000       62.48185        4.02455        0.86541
      1087         2       -2.00000       63.07045        1.62061        2.30493
      1088         2       -2.00000       63.11408        8.19060        3.26623
      1089         2       -2.00000       63.18436       14.72709        4.21485
      1090         2       -2.00000       63.26929        5.80192        5.16437
      1091         2       -2.00000       63.31396       12.37989        6.11959
      1092         2       -2.00000       63.65785        3.62205        7.14480
      1093         2       -2.00000       63.71876       10.19954        8.09490
      1094         2       -2.00000       63.79505        1.40083        8.99259
      1095         2       -2.00000       63.83812        7.98125        0.50996
      1096         2       -2.00000       63.89239       14.52787        1.43401
      1097         2       -2.00000       64.01246        5.65534        2.39361
      1098         2       -2.00000       64.08619       12.21782        3.34597
      1099         2       -2.00000       64.55183        3.37363        4.16944
      1100         2       -2.00000       64.63052        9.93749        5.11461
      1101         2       -2.00000       64.78853        1.02764        6.14787
      1102         2       -2.00000       64.85017        7.61063        7.09856
      1103         2       -2.00000       64.91661       14.19396        8.05219
      1104         2       -2.00000       65.06718        5.35240        9.01384
      1105         2       -2.00000       65.12490       11.90399        0.51800
      1106         2       -2.00000       65.35047        3.06792        1.36081
      1107         2       -2.00000       65.41884        9.65333        2.30469
      1108         2       -2.00000       65.62000        0.72661        3.28444
      1109         2       -2.00000       65.72438        7.32779        4.23315
      1110         2       -2.00000       65.80811       13.89212        5.19097
      1111         2       -2.00000       66.00847        5.05386        6.13292
      1112         2       -2.00000       66.08004       11.63485        7.08416
      1113         2       -2.00000       66.27704        2.75678        8.02042
      1114         2       -2.00000       66.36197        9.34323        8.96414
      1115         2       -2.00000       66.46979        0.42113        0.46767
      1116         2       -2.00000       66.58594        7.03883        1.41212
      1117         2       -2.00000       66.67448       13.61292        2.35358
      1118         2       -2.00000       66.88084        4.77296        3.26828
      1119         2       -2.00000       66.96922       11.35262        4.21455
      1120         2       -2.00000       67.16117        2.47034        5.17061
      1121         2       -2.00000       67.25707        9.06196        6.12034
      1122         2       -2.00000       67.38987        0.15146        7.08223
      1123         2       -2.00000       67.52155        6.76883        8.02613
      1124         2       -2.00000       67.60993       13.34836        8.97464
      1125         2       -2.00000       67.77971        4.46699        0.45848
      1126         2       -2.00000       67.86832       11.05288        1.40191
      1127         2       -2.00000       68.02570        2.16607        2.33939
      1128         2       -2.00000       68.13561        8.76728        3.28466
      1129         2       -2.00000       68.26985       15.33873        4.23792
      1130         2       -2.00000       68.41754        6.47966        5.17781
      1131         2       -2.00000       68.51672       13.05647        6.12592
      1132         2       -2.00000       68.68114        4.19189        7.06508
      1133         2       -2.00000       68.77992       10.78220        8.01116
      1134         2       -2.00000       68.92464        1.88867        8.96094
      1135         2       -2.00000       69.04280        8.47018        0.46646
      1136         2       -2.00000       69.15847       15.04989        1.41298
      1137         2       -2.00000       69.30656        6.18749        2.34698
      1138         2       -2.00000       69.40998       12.77029        3.29101
      1139         2       -2.00000       69.56607        3.89536        4.22948
      1140         2       -2.00000       69.67422       10.48741        5.17497
      1141         2       -2.00000       69.81799        1.59615        6.12497
      1142         2       -2.00000       69.94438        8.20182        7.06822
      1143         2       -2.00000       70.06462       14.78128        8.01889
      1144         2       -2.00000       70.20814        5.91332        8.95648
      1145         2       -2.00000       70.31437       12.47695        0.46380
      1146         2       -2.00000       70.45862        3.59800        1.40448
      1147         2       -2.00000       70.57269       10.19449        2.34809
      1148         2       -2.00000       70.70621        1.30270        3.29406
      1149         2       -2.00000       70.83789        7.90854        4.23516
      1150         2       -2.00000       70.95900       14.49117        5.18319
      1151         2       -2.00000       71.10189        5.61884        6.12245
      1152         2       -2.00000       71.21467       12.20722        7.06806
      1153         2       -2.00000       71.35452        3.32510        8.01260
      1154         2       -2.00000       71.47411        9.92305        8.95620
      1155         2       -2.00000       71.60355        1.00894        0.46563
      1156         2       -2.00000       71.73667        7.61371        1.40586
      1157         2       -2.00000       71.85530       14.19992        2.35210
      1158         2       -2.00000       71.99435        5.32376        3.29217
      1159         2       -2.00000       72.11082       11.91512        4.23658
      1160         2       -2.00000       72.24738        3.03119        5.18075
      1161         2       -2.00000       72.37170        9.62989        6.12365
      1162         2       -2.00000       72.50034        0.73960        7.07110
      1163         2       -2.00000       72.63370        7.34222        8.01203
      1164         2       -2.00000       72.75441       13.93021        8.95888
      1165         2       -2.00000       72.89041        5.02850        0.46240
      1166         2       -2.00000       73.01008       11.62201        1.40660
      1167         2       -2.00000       73.14217        2.73692        2.35104
      1168         2       -2.00000       73.26904        9.33615        3.29323
      1169         2       -2.00000       73.39536        0.44696        4.23934
      1170         2       -2.00000       73.52880        7.04790        5.18056
      1171         2       -2.00000       73.65119       13.63795        6.12638
      1172         2       -2.00000       73.78520        4.75706        7.06919
      1173         2       -2.00000       73.90815       11.35164        8.01318
      1174         2       -2.00000       74.03847        2.46614        8.95838
      1175         2       -2.00000       74.16695        9.04220        0.46238
      1176         2       -2.00000       74.29246        0.15405        1.40847
      1177         2       -2.00000       74.42494        6.75337        2.35021
      1178         2       -2.00000       74.54806       13.34519        3.29531
      1179         2       -2.00000       74.68014        4.46297        4.23842
      1180         2       -2.00000       74.80517       11.05854        5.18185
      1181         2       -2.00000       74.93421        2.17286        6.12687
      1182         2       -2.00000       75.06357        8.77113        7.06916
      1183         2       -2.00000       75.18941       15.36266        8.01495
      1184         2       -2.00000       75.32101        6.48201        8.95735
      1185         2       -2.00000       75.44556       13.05216        0.46407
      1186         2       -2.00000       75.57612        4.16900        1.40775
      1187         2       -2.00000       75.70252       10.76506        2.35102
      1188         2       -2.00000       75.83036        1.87947        3.29591
      1189         2       -2.00000       75.96004        8.47721        4.23831
      1190         2       -2.00000       76.08587       15.06964        5.18351
      1191         2       -2.00000       76.21675        6.18797        6.12633
      1192         2       -2.00000       76.34251       12.78186        7.07077
      1193         2       -2.00000       76.47203        3.89819        8.01476
      1194         2       -2.00000       76.59962       10.49434        8.95796
      1195         2       -2.00000       76.72698        1.58616        0.46474
      1196         2       -2.00000       76.85666        8.18328        1.40741
      1197         2       -2.00000       76.98274       14.77644        2.35237
      1198         2       -2.00000       77.11282        5.89405        3.29550
      1199         2       -2.00000       77.23929       12.48861        4.23960
      1200         2       -2.00000       77.36809        3.60460        5.18369
      1201         2       -2.00000       77.49625       10.20078        6.12682
      1202         2       -2.00000       77.62345        1.31568        7.07160
      1203         2       -2.00000       77.75296        7.91229        8.01451
      1204         2       -2.00000       77.87952       14.50603        8.95922
      1205         2       -2.00000       78.00896        5.60027        0.46450
      1206         2       -2.00000       78.13624       12.19522        1.40844
      1207         2       -2.00000       78.26439        3.31104        2.35265
      1208         2       -2.00000       78.39295        9.90715        3.29582
      1209         2       -2.00000       78.51999        1.02230        4.24044
      1210         2       -2.00000       78.64935        7.61853        5.18354
      1211         2       -2.00000       78.77623       14.21271        6.12797
      1212         2       -2.00000       78.90518        5.32944        7.07161
      1213         2       -2.00000       79.03294       11.92462        8.01538
      1214         2       -2.00000       79.16078        3.04039        8.95966
      1215         2       -2.00000       79.28950        9.61352        0.46472
      1216         2       -2.00000       79.41653        0.72891        1.40928
      1217         2       -2.00000       79.54573        7.32482        2.35255
      1218         2       -2.00000       79.67293       13.91930        3.29682
      1219         2       -2.00000       79.80149        5.03580        4.24059
      1220         2       -2.00000       79.92957       11.63113        5.18424
