# Supplementary material for: Quantitative prediction of grain boundary thermal conductivities from local atomic environments
Source: Nat Commun. 2020 Apr 15;11:1854. doi: 10.1038/s41467-020-15619-9 (PMC7160158; doi:10.1038/s41467-020-15619-9)
Supplement: Supplementary file 4 — Supplementary Data 1 [file 41467_2020_15619_MOESM4_ESM.zip › MgO_GBs/sym_tilt/standard_pressure/210/s145_3_6_10.lmp]

LAMMPS data file

      1792          atoms
         0          bonds
         0         angles
         0      dihedrals
         0      impropers
         2     atom types
         0     bond types
         0    angle types
         0 dihedral types
         0 improper types

      0.0000000     79.6652650 xlo xhi
      0.0000000     22.7724280 ylo yhi
      0.0000000      9.3829188 zlo zhi
      0.0000000      0.0000000      0.0077943 xy xz yz

Masses

1                24.30500 # Mg
2                15.99940 # O

Atoms

         1         1        2.00000        0.10229        2.87939        6.71627
         2         1        2.00000        0.10229       14.26171        2.02482
         3         1        2.00000        0.27851        6.40833        1.08621
         4         1        2.00000        0.27851       17.79845        5.77767
         5         1        2.00000        0.45385        9.94491        4.83906
         6         1        2.00000        0.45385       21.32723        0.14760
         7         1        2.00000        0.62712       13.48192        8.59242
         8         1        2.00000        0.62712        2.09181        3.90096
         9         1        2.00000        0.80287        5.62871        7.65399
        10         1        2.00000        0.80287       17.01103        2.96253
        11         1        2.00000        0.97885        9.15743        2.02379
        12         1        2.00000        0.97885       20.54754        6.71525
        13         1        2.00000        1.15204       12.69437        5.77710
        14         1        2.00000        1.15204        1.30426        1.08564
        15         1        2.00000        1.32722        4.84127        4.83884
        16         1        2.00000        1.32722       16.22359        0.14738
        17         1        2.00000        1.50384        8.37776        8.59147
        18         1        2.00000        1.50384       19.76007        3.90001
        19         1        2.00000        1.67719       11.90670        2.96169
        20         1        2.00000        1.67719        0.52438        7.65315
        21         1        2.00000        1.85158        4.05378        2.02363
        22         1        2.00000        1.85158       15.44390        6.71509
        23         1        2.00000        2.02868        7.59034        5.77627
        24         1        2.00000        2.02868       18.97266        1.08482
        25         1        2.00000        2.20251       11.11910        0.14631
        26         1        2.00000        2.20251       22.50921        4.83777
        27         1        2.00000        2.37594        3.27409        8.59131
        28         1        2.00000        2.37594       14.65641        3.89985
        29         1        2.00000        2.55311        6.80299        2.96122
        30         1        2.00000        2.55311       18.19310        7.65268
        31         1        2.00000        2.72774       10.33930        6.71386
        32         1        2.00000        2.72774       21.72161        2.02240
        33         1        2.00000        2.90029       13.86879        1.08460
        34         1        2.00000        2.90029        2.48647        5.77606
        35         1        2.00000        3.07755        6.01562        0.14605
        36         1        2.00000        3.07755       17.40573        4.83750
        37         1        2.00000        3.25345        9.55172        3.89845
        38         1        2.00000        3.25345       20.94183        8.58991
        39         1        2.00000        3.42529        1.69875        2.96059
        40         1        2.00000        3.42529       13.08887        7.65205
        41         1        2.00000        3.60159        5.23609        6.71388
        42         1        2.00000        3.60159       16.61840        2.02242
        43         1        2.00000        3.77876        8.76437        1.08331
        44         1        2.00000        3.77876       20.15448        5.77477
        45         1        2.00000        3.95012       12.30127        4.83670
        46         1        2.00000        3.95012        0.91115        0.14524
        47         1        2.00000        4.12531        4.44869        3.89885
        48         1        2.00000        4.12531       15.83880        8.59031
        49         1        2.00000        4.30384        7.98477        7.65107
        50         1        2.00000        4.30384       19.36708        2.95961
        51         1        2.00000        4.47575       11.51330        2.02105
        52         1        2.00000        4.47575        0.13098        6.71251
        53         1        2.00000        4.64919        3.66114        1.08360
        54         1        2.00000        4.64919       15.05125        5.77506
        55         1        2.00000        4.82899        7.19751        4.83588
        56         1        2.00000        4.82899       18.57983        0.14442
        57         1        2.00000        5.00178       22.11586        3.89705
        58         1        2.00000        5.00178       10.73354        8.58851
        59         1        2.00000        5.17322       14.26374        2.95978
        60         1        2.00000        5.17322        2.88142        7.65124
        61         1        2.00000        5.35271       17.80057        6.71264
        62         1        2.00000        5.35271        6.41043        2.02118
        63         1        2.00000        5.52749       21.32821        1.08168
        64         1        2.00000        5.52749        9.94589        5.77314
        65         1        2.00000        5.69686        2.09355        4.83611
        66         1        2.00000        5.69686       13.47586        0.14465
        67         1        2.00000        5.87659        5.63092        8.58885
        68         1        2.00000        5.87659       17.01324        3.89739
        69         1        2.00000        6.05472       20.54829        7.64892
        70         1        2.00000        6.05472        9.15818        2.95746
        71         1        2.00000        6.22257        1.30554        2.02018
        72         1        2.00000        6.22257       12.69565        6.71164
        73         1        2.00000        6.39991        4.84385        5.77392
        74         1        2.00000        6.39991       16.22616        1.08246
        75         1        2.00000        6.58043        8.37126        0.14285
        76         1        2.00000        6.58043       19.76137        4.83431
        77         1        2.00000        6.74693        0.52573        8.58762
        78         1        2.00000        6.74693       11.90805        3.89616
        79         1        2.00000        6.92196        4.05652        2.95926
        80         1        2.00000        6.92196       15.44663        7.65072
        81         1        2.00000        7.10534        7.59180        6.71070
        82         1        2.00000        7.10534       18.97412        2.01924
        83         1        2.00000        7.27447       11.11922        1.08005
        84         1        2.00000        7.27447       22.50933        5.77151
        85         1        2.00000        7.44496        3.26876        0.14380
        86         1        2.00000        7.44496       14.65887        4.83526
        87         1        2.00000        7.63153        6.80472        3.89497
        88         1        2.00000        7.63153       18.19483        8.58643
        89         1        2.00000        7.80258       10.33968        7.64740
        90         1        2.00000        7.80258       21.72200        2.95594
        91         1        2.00000        7.96844        2.48916        6.71154
        92         1        2.00000        7.96844       13.87148        2.02008
        93         1        2.00000        8.15254        6.01867        1.08175
        94         1        2.00000        8.15254       17.40878        5.77321
        95         1        2.00000        8.32853        9.55217        4.83214
        96         1        2.00000        8.32853       20.93449        0.14068
        97         1        2.00000        8.48953        1.70056        3.89712
        98         1        2.00000        8.48953       13.09067        8.58858
        99         1        2.00000        8.67531        5.23889        7.64874
       100         1        2.00000        8.67531       16.62121        2.95728
       101         1        2.00000        8.86093        8.76346        2.01563
       102         1        2.00000        8.86093       20.15357        6.70709
       103         1        2.00000        9.01811        0.91173        1.07889
       104         1        2.00000        9.01811       12.30184        5.77035
       105         1        2.00000        9.19751        4.45252        4.83350
       106         1        2.00000        9.19751       15.83483        0.14204
       107         1        2.00000        9.38608        7.98657        8.58624
       108         1        2.00000        9.38608       19.36889        3.89478
       109         1        2.00000        9.54143        0.13256        7.64705
       110         1        2.00000        9.54143       11.51487        2.95559
       111         1        2.00000        9.71478        3.66576        2.02085
       112         1        2.00000        9.71478       15.05587        6.71231
       113         1        2.00000        9.90797        7.19883        5.76901
       114         1        2.00000        9.90797       18.58115        1.07755
       115         1        2.00000       10.07439       22.11237        4.82999
       116         1        2.00000       10.07439       10.72226        0.13853
       117         1        2.00000       10.23675        2.88429        8.58823
       118         1        2.00000       10.23675       14.26661        3.89677
       119         1        2.00000       10.44133        6.41248        2.95194
       120         1        2.00000       10.44133       17.80259        7.64340
       121         1        2.00000       10.60855        9.94574        6.70558
       122         1        2.00000       10.60855       21.32805        2.01412
       123         1        2.00000       10.75911        2.09815        5.77316
       124         1        2.00000       10.75911       13.48047        1.08170
       125         1        2.00000       10.95079        5.62896        0.14540
       126         1        2.00000       10.95079       17.01908        4.83686
       127         1        2.00000       11.13203        9.15793        3.89065
       128         1        2.00000       11.13203       20.54804        8.58211
       129         1        2.00000       11.27001        1.30714        2.95915
       130         1        2.00000       11.27001       12.69725        7.65061
       131         1        2.00000       11.47100        4.84845        6.70601
       132         1        2.00000       11.47100       16.23076        2.01455
       133         1        2.00000       11.68275        8.36623        1.07395
       134         1        2.00000       11.68275       19.75634        5.76541
       135         1        2.00000       11.81316        0.51498        0.13690
       136         1        2.00000       11.81316       11.90509        4.82836
       137         1        2.00000       11.99663        4.06310        3.88900
       138         1        2.00000       11.99663       15.45321        8.58046
       139         1        2.00000       12.19436        7.59613        7.64510
       140         1        2.00000       12.19436       18.97844        2.95364
       141         1        2.00000       12.33019       22.51336        6.70697
       142         1        2.00000       12.33019       11.12325        2.01551
       143         1        2.00000       12.50020        3.27706        1.09234
       144         1        2.00000       12.50020       14.66717        5.78380
       145         1        2.00000       12.71354        6.80882        4.82224
       146         1        2.00000       12.71354       18.19113        0.13078
       147         1        2.00000       12.88028       21.71457        3.88453
       148         1        2.00000       12.88028       10.33226        8.57599
       149         1        2.00000       13.01452        2.49322        7.65419
       150         1        2.00000       13.01452       13.87554        2.96273
       151         1        2.00000       13.27701        6.01431        2.00285
       152         1        2.00000       13.27701       17.40442        6.69431
       153         1        2.00000       13.43475       20.92902        1.06948
       154         1        2.00000       13.43475        9.54671        5.76094
       155         1        2.00000       13.53656        1.70294        4.82359
       156         1        2.00000       13.53656       13.08526        0.13213
       157         1        2.00000       13.73357        5.25508        8.60666
       158         1        2.00000       13.73357       16.63740        3.91520
       159         1        2.00000       13.93871        8.77331        2.96890
       160         1        2.00000       13.93871       20.16342        7.66036
       161         1        2.00000       14.02435       12.31800        6.72984
       162         1        2.00000       14.02435        0.92789        2.03838
       163         1        2.00000       14.25156        4.44674        5.74397
       164         1        2.00000       14.25156       15.82906        1.05251
       165         1        2.00000       14.52489        7.95526        0.09161
       166         1        2.00000       14.52489       19.34537        4.78306
       167         1        2.00000       14.60838        0.13871        8.56258
       168         1        2.00000       14.60838       11.52103        3.87112
       169         1        2.00000       14.84220        3.68141        2.95258
       170         1        2.00000       14.84220       15.07152        7.64404
       171         1        2.00000       15.02112        7.23554        6.69742
       172         1        2.00000       15.02112       18.61785        2.00596
       173         1        2.00000       15.10931       22.12340        5.76317
       174         1        2.00000       15.10931       10.73329        1.07171
       175         1        2.00000       15.24387        2.91301        0.20002
       176         1        2.00000       15.24387       14.30312        4.89148
       177         1        2.00000       15.50406        6.35854        3.88682
       178         1        2.00000       15.50406       17.74865        8.57828
       179         1        2.00000       15.72011       21.34154        2.93164
       180         1        2.00000       15.72011        9.95923        7.62310
       181         1        2.00000       15.74688        2.09177        6.64272
       182         1        2.00000       15.74688       13.47409        1.95126
       183         1        2.00000       16.23889        5.73300        1.05803
       184         1        2.00000       16.23889       17.12311        5.74949
       185         1        2.00000       16.36380        1.45850        3.91061
       186         1        2.00000       16.36380       12.84861        8.60207
       187         1        2.00000       16.36938       20.66470        0.15620
       188         1        2.00000       16.36938        9.28238        4.84766
       189         1        2.00000       16.41686        4.93133        7.65015
       190         1        2.00000       16.41686       16.31364        2.95869
       191         1        2.00000       16.62957       19.72341        6.74799
       192         1        2.00000       16.62957        8.33330        2.05653
       193         1        2.00000       16.66964       11.90818        5.89080
       194         1        2.00000       16.66964        0.51807        1.19934
       195         1        2.00000       17.30505        4.13183        4.88231
       196         1        2.00000       17.30505       15.51415        0.19085
       197         1        2.00000       17.43976       22.74911        7.61890
       198         1        2.00000       17.43976       11.35900        2.92744
       199         1        2.00000       17.64753       19.41516        3.76480
       200         1        2.00000       17.64753        8.03285        8.45626
       201         1        2.00000       17.77467        3.72788        2.20315
       202         1        2.00000       17.77467       15.11799        6.89461
       203         1        2.00000       17.84685       22.08158        4.71667
       204         1        2.00000       17.84685       10.69147        0.02521
       205         1        2.00000       17.85952        2.67433        8.47447
       206         1        2.00000       17.85952       14.05665        3.78301
       207         1        2.00000       17.86573       18.44363        0.86426
       208         1        2.00000       17.86573        7.06131        5.55572
       209         1        2.00000       19.27366       11.70940        5.31970
       210         1        2.00000       19.27366        0.31929        0.62824
       211         1        2.00000       19.27350       19.57999        6.25159
       212         1        2.00000       19.27350        8.18987        1.56013
       213         1        2.00000       19.30504       12.82285        8.32899
       214         1        2.00000       19.30504        1.43274        3.63753
       215         1        2.00000       19.34153       20.45125        9.14464
       216         1        2.00000       19.34153        9.06114        4.45318
       217         1        2.00000       19.37157       17.00754        5.31683
       218         1        2.00000       19.37157        5.61743        0.62537
       219         1        2.00000       19.45999        4.63085        6.92158
       220         1        2.00000       19.45999       16.01317        2.23012
       221         1        2.00000       20.01924       13.09764        1.62649
       222         1        2.00000       20.01924        1.71532        6.31795
       223         1        2.00000       20.12273       20.92492        2.62327
       224         1        2.00000       20.12273        9.54260        7.31473
       225         1        2.00000       20.20104       17.28012        8.20849
       226         1        2.00000       20.20104        5.89000        3.51703
       227         1        2.00000       20.69974       21.82440        5.32884
       228         1        2.00000       20.69974       10.43429        0.63738
       229         1        2.00000       20.75623       18.31634        1.53282
       230         1        2.00000       20.75623        6.93402        6.22428
       231         1        2.00000       20.75312       13.89788        4.47233
       232         1        2.00000       20.75312        2.51556        9.16379
       233         1        2.00000       20.93866       14.71955        7.20752
       234         1        2.00000       20.93866        3.32944        2.51606
       235         1        2.00000       21.28146       22.42326        8.11073
       236         1        2.00000       21.28146       11.03314        3.41927
       237         1        2.00000       21.35555       18.91232        4.36097
       238         1        2.00000       21.35555        7.53000        9.05243
       239         1        2.00000       21.69468       15.34687        0.60726
       240         1        2.00000       21.69468        3.96455        5.29872
       241         1        2.00000       21.82000       11.89639        6.37203
       242         1        2.00000       21.82000        0.50628        1.68057
       243         1        2.00000       21.89114       19.71313        7.26136
       244         1        2.00000       21.89114        8.32302        2.56990
       245         1        2.00000       22.06489       16.22108        3.49212
       246         1        2.00000       22.06489        4.83877        8.18358
       247         1        2.00000       22.27361       12.64552        9.08626
       248         1        2.00000       22.27361        1.25541        4.39480
       249         1        2.00000       22.36969       20.51491        0.65723
       250         1        2.00000       22.36969        9.13259        5.34869
       251         1        2.00000       22.49436       16.96512        6.27872
       252         1        2.00000       22.49436        5.57501        1.58726
       253         1        2.00000       22.86799       13.42456        2.52682
       254         1        2.00000       22.86799        2.04224        7.21828
       255         1        2.00000       22.97068       21.27265        3.47328
       256         1        2.00000       22.97068        9.89033        8.16474
       257         1        2.00000       23.08899       17.77114        9.08841
       258         1        2.00000       23.08899        6.38103        4.39695
       259         1        2.00000       23.39179       14.23573        5.37818
       260         1        2.00000       23.39179        2.84562        0.68672
       261         1        2.00000       23.51511       22.06576        6.28359
       262         1        2.00000       23.51511       10.67565        1.59213
       263         1        2.00000       23.63342       18.53520        2.51734
       264         1        2.00000       23.63342        7.15289        7.20880
       265         1        2.00000       23.84644       15.00384        8.14404
       266         1        2.00000       23.84644        3.61373        3.45258
       267         1        2.00000       24.02935        0.07955        9.11144
       268         1        2.00000       24.02935       11.46187        4.41998
       269         1        2.00000       24.15156       19.31269        5.35326
       270         1        2.00000       24.15156        7.92258        0.66181
       271         1        2.00000       24.39103       15.79182        1.60298
       272         1        2.00000       24.39103        4.40951        6.29444
       273         1        2.00000       24.57857       12.25125        7.23815
       274         1        2.00000       24.57857        0.86114        2.54669
       275         1        2.00000       24.69822       20.10355        8.17094
       276         1        2.00000       24.69822        8.71344        3.47948
       277         1        2.00000       24.86966       16.57800        4.42507
       278         1        2.00000       24.86966        5.19568        9.11653
       279         1        2.00000       25.09065       13.03767        0.65587
       280         1        2.00000       25.09065        1.65535        5.34733
       281         1        2.00000       25.22632       20.88159        1.59375
       282         1        2.00000       25.22632        9.49927        6.28521
       283         1        2.00000       25.38143       17.35902        7.22511
       284         1        2.00000       25.38143        5.96891        2.53365
       285         1        2.00000       25.62011       13.82309        3.47417
       286         1        2.00000       25.62011        2.44077        8.16563
       287         1        2.00000       25.77028       21.66733        4.41357
       288         1        2.00000       25.77028       10.28501        9.10503
       289         1        2.00000       25.92395       18.13892        0.65500
       290         1        2.00000       25.92395        6.75660        5.34646
       291         1        2.00000       26.14248       14.61536        6.29671
       292         1        2.00000       26.14248        3.22525        1.60525
       293         1        2.00000       26.29902       22.45942        7.23121
       294         1        2.00000       26.29902       11.06930        2.53975
       295         1        2.00000       26.44568       18.92400        3.47676
       296         1        2.00000       26.44568        7.54168        8.16822
       297         1        2.00000       26.64309       15.39961        9.10609
       298         1        2.00000       26.64309        4.00950        4.41463
       299         1        2.00000       26.82576       11.85667        5.35199
       300         1        2.00000       26.82576        0.46656        0.66053
       301         1        2.00000       26.97370       19.70766        6.29022
       302         1        2.00000       26.97370        8.31755        1.59876
       303         1        2.00000       27.16864       16.17955        2.54311
       304         1        2.00000       27.16864        4.79724        7.23457
       305         1        2.00000       27.35817       12.64671        8.17011
       306         1        2.00000       27.35817        1.25660        3.47865
       307         1        2.00000       27.50905       20.49772        9.10557
       308         1        2.00000       27.50905        9.10761        4.41411
       309         1        2.00000       27.68129       16.96636        5.35645
       310         1        2.00000       27.68129        5.57624        0.66499
       311         1        2.00000       27.87838       13.42784        1.60079
       312         1        2.00000       27.87838        2.04552        6.29225
       313         1        2.00000       28.03636       21.27645        2.53756
       314         1        2.00000       28.03636        9.89413        7.22902
       315         1        2.00000       28.20453       17.75072        8.16804
       316         1        2.00000       28.20453        6.36061        3.47658
       317         1        2.00000       28.40170       14.21517        4.41698
       318         1        2.00000       28.40170        2.83285        9.10844
       319         1        2.00000       28.56677       22.06424        5.35424
       320         1        2.00000       28.56677       10.67412        0.66278
       321         1        2.00000       28.73128       18.53043        1.60113
       322         1        2.00000       28.73128        7.14812        6.29259
       323         1        2.00000       28.92351       15.00416        7.23446
       324         1        2.00000       28.92351        3.61405        2.54300
       325         1        2.00000       29.09487        0.08107        8.16947
       326         1        2.00000       29.09487       11.46339        3.47801
       327         1        2.00000       29.25627       19.31685        4.41635
       328         1        2.00000       29.25627        7.93453        9.10781
       329         1        2.00000       29.44054       15.78276        0.66520
       330         1        2.00000       29.44054        4.40044        5.35666
       331         1        2.00000       29.62082       12.25119        6.29329
       332         1        2.00000       29.62082        0.86108        1.60183
       333         1        2.00000       29.78350       20.10359        7.23077
       334         1        2.00000       29.78350        8.71347        2.53931
       335         1        2.00000       29.96434       16.57013        3.48078
       336         1        2.00000       29.96434        5.18781        8.17224
       337         1        2.00000       30.14717       13.03954        9.10966
       338         1        2.00000       30.14717        1.64943        4.41820
       339         1        2.00000       30.31200       20.88366        0.66362
       340         1        2.00000       30.31200        9.50135        5.35508
       341         1        2.00000       30.48583       17.35700        6.29504
       342         1        2.00000       30.48583        5.96689        1.60358
       343         1        2.00000       30.67025       13.82001        2.54199
       344         1        2.00000       30.67025        2.43769        7.23345
       345         1        2.00000       30.83826       21.67113        3.47902
       346         1        2.00000       30.83826       10.28881        8.17048
       347         1        2.00000       31.00986       18.14362        9.10959
       348         1        2.00000       31.00986        6.75351        4.41813
       349         1        2.00000       31.19357       14.60750        5.35758
       350         1        2.00000       31.19357        3.21739        0.66612
       351         1        2.00000       31.36549       22.45891        6.29456
       352         1        2.00000       31.36549       11.06880        1.60310
       353         1        2.00000       31.53510       18.92304        2.54176
       354         1        2.00000       31.53510        7.54072        7.23322
       355         1        2.00000       31.71681       15.39535        8.17325
       356         1        2.00000       31.71681        4.00524        3.48179
       357         1        2.00000       31.89160       11.85692        4.41867
       358         1        2.00000       31.89160        0.47461        9.11013
       359         1        2.00000       32.06049       19.71018        5.35681
       360         1        2.00000       32.06049        8.32007        0.66535
       361         1        2.00000       32.23902       16.17472        1.60497
       362         1        2.00000       32.23902        4.79240        6.29643
       363         1        2.00000       32.41683       12.64468        7.23416
       364         1        2.00000       32.41683        1.25457        2.54271
       365         1        2.00000       32.58636       20.49744        8.17191
       366         1        2.00000       32.58636        9.10733        3.48045
       367         1        2.00000       32.76314       16.96200        4.42011
       368         1        2.00000       32.76314        5.57969        9.11157
       369         1        2.00000       32.94183       13.42476        0.66691
       370         1        2.00000       32.94183        2.04245        5.35837
       371         1        2.00000       33.11255       21.27729        1.60447
       372         1        2.00000       33.11255        9.89498        6.29593
       373         1        2.00000       33.28678       17.74924        7.23503
       374         1        2.00000       33.28678        6.35913        2.54357
       375         1        2.00000       33.46586       14.21252        3.48225
       376         1        2.00000       33.46586        2.83021        8.17371
       377         1        2.00000       33.63818       22.06487        4.41981
       378         1        2.00000       33.63818       10.68255        9.11126
       379         1        2.00000       33.81129       18.52861        0.66708
       380         1        2.00000       33.81129        7.14629        5.35854
       381         1        2.00000       33.98990       15.00003        6.29756
       382         1        2.00000       33.98990        3.60992        1.60610
       383         1        2.00000       34.16397        0.08011        7.23525
       384         1        2.00000       34.16397       11.46243        2.54379
       385         1        2.00000       34.33629       19.31598        3.48221
       386         1        2.00000       34.33629        7.93367        8.17367
       387         1        2.00000       34.51394       15.78759        9.11283
       388         1        2.00000       34.51394        4.39748        4.42137
       389         1        2.00000       34.68928       12.25019        5.35925
       390         1        2.00000       34.68928        0.86008        0.66779
       391         1        2.00000       34.86144       20.10336        6.29740
       392         1        2.00000       34.86144        8.71325        1.60594
       393         1        2.00000       35.03782       16.56714        2.54494
       394         1        2.00000       35.03782        5.18483        7.23640
       395         1        2.00000       35.21420       13.03783        8.17465
       396         1        2.00000       35.21420        1.64772        3.48319
       397         1        2.00000       35.38667       20.89082        9.11265
       398         1        2.00000       35.38667        9.50071        4.42119
       399         1        2.00000       35.56218       17.35454        5.36009
       400         1        2.00000       35.56218        5.96443        0.66863
       401         1        2.00000       35.73895       13.81766        1.60713
       402         1        2.00000       35.73895        2.43535        6.29858
       403         1        2.00000       35.91207       21.67060        2.54509
       404         1        2.00000       35.91207       10.28829        7.23655
       405         1        2.00000       36.08653       18.14191        8.17519
       406         1        2.00000       36.08653        6.75180        3.48373
       407         1        2.00000       36.26347       14.60526        4.42241
       408         1        2.00000       36.26347        3.22295        9.11387
       409         1        2.00000       36.43730       22.45818        5.36042
       410         1        2.00000       36.43730       11.06807        0.66896
       411         1        2.00000       36.61121       18.92151        1.60742
       412         1        2.00000       36.61121        7.53919        6.29888
       413         1        2.00000       36.78791       15.39275        7.23764
       414         1        2.00000       36.78791        4.00264        2.54618
       415         1        2.00000       36.96253        0.47335        8.17580
       416         1        2.00000       36.96253       11.85567        3.48434
       417         1        2.00000       37.13604       19.70895        4.42262
       418         1        2.00000       37.13604        8.32663        9.11408
       419         1        2.00000       37.31234       16.17242        0.66993
       420         1        2.00000       37.31234        4.79010        5.36139
       421         1        2.00000       37.48761       12.64329        6.29971
       422         1        2.00000       37.48761        1.25318        1.60825
       423         1        2.00000       37.66096       20.49646        7.23788
       424         1        2.00000       37.66096        9.10635        2.54642
       425         1        2.00000       37.83670       16.95984        3.48507
       426         1        2.00000       37.83670        5.57752        8.17653
       427         1        2.00000       38.01252       13.43085        9.11503
       428         1        2.00000       38.01252        2.04074        4.42357
       429         1        2.00000       38.18595       21.27618        0.67024
       430         1        2.00000       38.18595        9.89386        5.36170
       431         1        2.00000       38.36114       17.74728        6.30024
       432         1        2.00000       38.36114        6.35717        1.60878
       433         1        2.00000       38.53735       14.21061        2.54741
       434         1        2.00000       38.53735        2.82829        7.23887
       435         1        2.00000       38.71103       22.06378        3.48559
       436         1        2.00000       38.71103       10.68146        8.17705
       437         1        2.00000       38.88565       18.53472        9.11541
       438         1        2.00000       38.88565        7.14461        4.42395
       439         1        2.00000       39.06203       14.99809        5.36265
       440         1        2.00000       39.06203        3.60798        0.67119
       441         1        2.00000       39.23618        0.07890        6.30093
       442         1        2.00000       39.23618       11.46122        1.60947
       443         1        2.00000       39.41025       19.31439        2.54771
       444         1        2.00000       39.41025        7.93207        7.23917
       445         1        2.00000       39.58663       15.78554        8.17782
       446         1        2.00000       39.58663        4.39542        3.48636
       447         1        2.00000       39.76125       12.24882        4.42482
       448         1        2.00000       39.76125        0.86650        9.11628
       449         1        2.00000       39.93492       20.10192        5.36295
       450         1        2.00000       39.93492        8.71181        0.67149
       451         1        2.00000       40.11114       16.56518        1.61009
       452         1        2.00000       40.11114        5.18286        6.30155
       453         1        2.00000       40.28649       13.03637        7.24017
       454         1        2.00000       40.28649        1.64626        2.54871
       455         1        2.00000       40.45976       20.88947        8.17827
       456         1        2.00000       40.45976        9.49936        3.48681
       457         1        2.00000       40.63550       17.35260        4.42524
       458         1        2.00000       40.63550        5.97028        9.11670
       459         1        2.00000       40.81148       13.81609        0.67251
       460         1        2.00000       40.81148        2.43377        5.36397
       461         1        2.00000       40.98467       21.66926        1.61067
       462         1        2.00000       40.98467       10.28694        6.30213
       463         1        2.00000       41.15986       18.14002        7.24039
       464         1        2.00000       41.15986        6.74991        2.54893
       465         1        2.00000       41.33647       14.60355        3.48775
       466         1        2.00000       41.33647        3.22124        8.17921
       467         1        2.00000       41.50983       22.45693        4.42608
       468         1        2.00000       41.50983       11.07461        9.11754
       469         1        2.00000       41.68421       18.91971        0.67267
       470         1        2.00000       41.68421        7.53739        5.36413
       471         1        2.00000       41.86131       15.39097        6.30296
       472         1        2.00000       41.86131        4.00086        1.61150
       473         1        2.00000       42.03514        0.47210        7.24146
       474         1        2.00000       42.03514       11.85442        2.55001
       475         1        2.00000       42.20857       19.70722        3.48792
       476         1        2.00000       42.20857        8.32490        8.17938
       477         1        2.00000       42.38574       16.17830        9.11801
       478         1        2.00000       42.38574        4.78819        4.42655
       479         1        2.00000       42.56037       12.64199        5.36536
       480         1        2.00000       42.56037        1.25188        0.67390
       481         1        2.00000       42.73293       20.49484        6.30317
       482         1        2.00000       42.73293        9.10473        1.61171
       483         1        2.00000       42.91018       16.95790        2.55026
       484         1        2.00000       42.91018        5.57558        7.24172
       485         1        2.00000       43.08608       13.42959        8.18077
       486         1        2.00000       43.08608        2.03948        3.48931
       487         1        2.00000       43.25792       21.28253        9.11863
       488         1        2.00000       43.25792        9.89242        4.42717
       489         1        2.00000       43.43422       17.74520        5.36534
       490         1        2.00000       43.43422        6.35509        0.67388
       491         1        2.00000       43.61140       14.20915        1.61299
       492         1        2.00000       43.61140        2.82683        6.30445
       493         1        2.00000       43.78275       22.06236        2.55107
       494         1        2.00000       43.78275       10.68005        7.24252
       495         1        2.00000       43.95794       18.53262        8.18038
       496         1        2.00000       43.95794        7.14251        3.48892
       497         1        2.00000       44.13647       14.99654        4.42816
       498         1        2.00000       44.13647        3.61423        9.11962
       499         1        2.00000       44.30839        0.07788        5.36672
       500         1        2.00000       44.30839       11.46019        0.67526
       501         1        2.00000       44.48182       19.31238        1.61272
       502         1        2.00000       44.48182        7.93006        6.30418
       503         1        2.00000       44.66162       15.78380        7.24334
       504         1        2.00000       44.66162        4.39369        2.55188
       505         1        2.00000       44.83442        0.86545        8.18217
       506         1        2.00000       44.83442       12.24777        3.49071
       507         1        2.00000       45.00586       20.09989        4.42800
       508         1        2.00000       45.00586        8.71757        9.11946
       509         1        2.00000       45.18534       16.56306        0.67513
       510         1        2.00000       45.18534        5.18074        5.36659
       511         1        2.00000       45.36013        1.64531        1.61462
       512         1        2.00000       45.36013       13.03542        6.30608
       513         1        2.00000       45.52950       20.88774        7.24313
       514         1        2.00000       45.52950        9.49763        2.55167
       515         1        2.00000       45.70922       17.35037        3.49037
       516         1        2.00000       45.70922        5.96805        8.18183
       517         1        2.00000       45.88735        2.43302        4.43030
       518         1        2.00000       45.88735       13.82313        9.12176
       519         1        2.00000       46.05521       21.66798        0.67613
       520         1        2.00000       46.05521       10.28566        5.36759
       521         1        2.00000       46.23254       18.13746        6.30531
       522         1        2.00000       46.23254        6.74735        1.61385
       523         1        2.00000       46.41306        3.21994        7.24492
       524         1        2.00000       46.41306       14.60225        2.55346
       525         1        2.00000       46.57956       22.45558        3.49160
       526         1        2.00000       46.57956       11.07326        8.18306
       527         1        2.00000       46.75459       18.92479        9.11997
       528         1        2.00000       46.75459        7.53468        4.42851
       529         1        2.00000       46.93798       15.38949        5.36853
       530         1        2.00000       46.93798        3.99938        0.67707
       531         1        2.00000       47.10711        0.47196        6.30772
       532         1        2.00000       47.10711       11.85428        1.61626
       533         1        2.00000       47.27759       19.70476        2.55250
       534         1        2.00000       47.27759        8.32244        7.24396
       535         1        2.00000       47.46417       16.17657        8.18425
       536         1        2.00000       47.46417        4.78645        3.49279
       537         1        2.00000       47.63521        1.25929        9.12329
       538         1        2.00000       47.63521       12.64160        4.43183
       539         1        2.00000       47.80107       20.49215        5.36769
       540         1        2.00000       47.80107        9.10204        0.67623
       541         1        2.00000       47.98518       16.95484        1.61457
       542         1        2.00000       47.98518        5.57253        6.30603
       543         1        2.00000       48.16116        2.03903        2.55563
       544         1        2.00000       48.16116       13.42914        7.24708
       545         1        2.00000       48.32216       21.28073        8.18210
       546         1        2.00000       48.32216        9.89062        3.49064
       547         1        2.00000       48.50794       17.74242        4.43048
       548         1        2.00000       48.50794        6.36011        9.12194
       549         1        2.00000       48.69356        2.82774        5.37214
       550         1        2.00000       48.69356       14.21006        0.68068
       551         1        2.00000       48.85074       22.06177        1.61741
       552         1        2.00000       48.85074       10.67945        6.30887
       553         1        2.00000       49.03015       18.52879        7.24573
       554         1        2.00000       49.03015        7.13868        2.55427
       555         1        2.00000       49.21871        3.61243        8.18445
       556         1        2.00000       49.21871       14.99474        3.49299
       557         1        2.00000       49.37406        0.07633        4.43218
       558         1        2.00000       49.37406       11.46644        9.12364
       559         1        2.00000       49.54741       19.30775        0.67546
       560         1        2.00000       49.54741        7.92544        5.36692
       561         1        2.00000       49.74060       15.78248        6.31021
       562         1        2.00000       49.74060        4.39237        1.61875
       563         1        2.00000       49.90702        0.86894        7.24923
       564         1        2.00000       49.90702       12.25125        2.55777
       565         1        2.00000       50.06938       20.09699        3.49100
       566         1        2.00000       50.06938        8.71468        8.18246
       567         1        2.00000       50.27396       16.56881        9.12728
       568         1        2.00000       50.27396        5.17870        4.43582
       569         1        2.00000       50.44118        1.64544        0.68219
       570         1        2.00000       50.44118       13.03555        5.37364
       571         1        2.00000       50.59175       20.88316        6.30606
       572         1        2.00000       50.59175        9.49305        1.61460
       573         1        2.00000       50.78342       17.34455        2.55092
       574         1        2.00000       50.78342        5.96224        7.24237
       575         1        2.00000       50.96466        2.43327        3.49713
       576         1        2.00000       50.96466       13.82338        8.18859
       577         1        2.00000       51.10264       21.67417        9.12008
       578         1        2.00000       51.10264       10.28406        4.42862
       579         1        2.00000       51.30363       18.13284        5.37322
       580         1        2.00000       51.30363        6.74273        0.68176
       581         1        2.00000       51.51538        3.22497        6.31381
       582         1        2.00000       51.51538       14.60729        1.62235
       583         1        2.00000       51.64580       22.45852        2.55942
       584         1        2.00000       51.64580       11.07620        7.25088
       585         1        2.00000       51.82927       18.91821        8.19022
       586         1        2.00000       51.82927        7.52810        3.49876
       587         1        2.00000       52.02699       15.38518        4.43413
       588         1        2.00000       52.02699        4.00287        9.12559
       589         1        2.00000       52.16282        0.46795        5.37226
       590         1        2.00000       52.16282       11.85027        0.68080
       591         1        2.00000       52.33283       19.69645        1.60397
       592         1        2.00000       52.33283        8.31414        6.29543
       593         1        2.00000       52.54617       16.17249        7.25698
       594         1        2.00000       52.54617        4.78238        2.56552
       595         1        2.00000       52.71291        1.26674        8.19470
       596         1        2.00000       52.71291       12.64905        3.50324
       597         1        2.00000       52.84715       20.48809        4.42504
       598         1        2.00000       52.84715        9.10577        9.11650
       599         1        2.00000       53.10965       16.95920        0.69346
       600         1        2.00000       53.10965        5.57689        5.38492
       601         1        2.00000       53.26738        2.04449        1.62683
       602         1        2.00000       53.26738       13.43460        6.31829
       603         1        2.00000       53.36919       21.27837        7.25563
       604         1        2.00000       53.36919        9.88826        2.56417
       605         1        2.00000       53.56621       17.72621        3.47256
       606         1        2.00000       53.56621        6.34389        8.16402
       607         1        2.00000       53.77135        2.81789        4.41887
       608         1        2.00000       53.77135       14.20800        9.11033
       609         1        2.00000       53.85699       22.04562        0.65792
       610         1        2.00000       53.85699       10.66331        5.34938
       611         1        2.00000       54.08419       18.53457        6.33525
       612         1        2.00000       54.08419        7.14446        1.64379
       613         1        2.00000       54.35752        3.63594        7.29617
       614         1        2.00000       54.35752       15.01826        2.60471
       615         1        2.00000       54.44101        0.07017        3.51664
       616         1        2.00000       54.44101       11.46028        8.20810
       617         1        2.00000       54.67483       19.29990        9.12665
       618         1        2.00000       54.67483        7.90979        4.43519
       619         1        2.00000       54.85376       15.74577        5.38181
       620         1        2.00000       54.85376        4.35566        0.69035
       621         1        2.00000       54.94195        0.85791        6.31606
       622         1        2.00000       54.94195       12.24023        1.62460
       623         1        2.00000       55.07650       20.06048        2.49630
       624         1        2.00000       55.07650        8.67817        7.18776
       625         1        2.00000       55.33669       16.62275        8.19240
       626         1        2.00000       55.33669        5.23264        3.50095
       627         1        2.00000       55.55274        1.63977        9.14759
       628         1        2.00000       55.55274       13.02208        4.45613
       629         1        2.00000       55.57951       20.88954        5.43650
       630         1        2.00000       55.57951        9.49943        0.74504
       631         1        2.00000       56.07152       17.24052        1.63828
       632         1        2.00000       56.07152        5.85820        6.32974
       633         1        2.00000       56.19644       21.52281        8.16862
       634         1        2.00000       56.19644       10.13270        3.47716
       635         1        2.00000       56.20201        2.30882        2.54012
       636         1        2.00000       56.20201       13.69893        7.23158
       637         1        2.00000       56.24949       18.04996        4.42908
       638         1        2.00000       56.24949        6.66765        9.12053
       639         1        2.00000       56.46220        3.25790        5.33124
       640         1        2.00000       56.46220       14.64022        0.63978
       641         1        2.00000       56.50227       22.45545        1.49696
       642         1        2.00000       56.50227       11.07313        6.18842
       643         1        2.00000       57.13768       18.84946        7.19691
       644         1        2.00000       57.13768        7.45935        2.50546
       645         1        2.00000       57.27239        0.23220        4.46032
       646         1        2.00000       57.27239       11.62231        9.15178
       647         1        2.00000       57.48016        3.56612        8.31443
       648         1        2.00000       57.48016       14.94844        3.62297
       649         1        2.00000       57.60731       19.24562        0.49316
       650         1        2.00000       57.60731        7.86330        5.18462
       651         1        2.00000       57.67948        0.89971        7.36256
       652         1        2.00000       57.67948       12.28202        2.67110
       653         1        2.00000       57.69215       20.30698        3.60475
       654         1        2.00000       57.69215        8.92467        8.29621
       655         1        2.00000       57.69836       15.92000        6.52351
       656         1        2.00000       57.69836        4.52989        1.83205
       657         1        2.00000       59.10629       22.65423        2.06806
       658         1        2.00000       59.10613        3.40133        5.82765
       659         1        2.00000       59.10629       11.27191        6.75952
       660         1        2.00000       59.10613       14.78364        1.13619
       661         1        2.00000       59.13768       21.54857        8.44169
       662         1        2.00000       59.13768       10.15846        3.75023
       663         1        2.00000       59.17416        2.53004        2.93458
       664         1        2.00000       59.17416       13.92015        7.62604
       665         1        2.00000       59.20420       17.35609        2.07094
       666         1        2.00000       59.20420        5.97377        6.76240
       667         1        2.00000       59.29263       18.35046        5.15764
       668         1        2.00000       59.29263        6.96035        0.46618
       669         1        2.00000       59.85188       21.26599        5.76128
       670         1        2.00000       59.85188        9.87588        1.06982
       671         1        2.00000       59.95536        2.04858        0.07305
       672         1        2.00000       59.95536       13.43869        4.76451
       673         1        2.00000       60.03367       17.09131        8.56219
       674         1        2.00000       60.03367        5.70120        3.87074
       675         1        2.00000       60.53238        1.15689        6.75038
       676         1        2.00000       60.53238       12.53921        2.05892
       677         1        2.00000       60.58886       16.04726        5.85494
       678         1        2.00000       60.58886        4.65715        1.16348
       679         1        2.00000       60.58575       20.46575        2.91543
       680         1        2.00000       60.58575        9.08343        7.60689
       681         1        2.00000       60.77129       19.64408        0.18025
       682         1        2.00000       60.77129        8.26176        4.87171
       683         1        2.00000       61.11409        0.55803        3.96850
       684         1        2.00000       61.11409       11.94814        8.65996
       685         1        2.00000       61.18818       15.45128        3.02680
       686         1        2.00000       61.18818        4.06897        7.71826
       687         1        2.00000       61.52732       19.01676        6.78051
       688         1        2.00000       61.52732        7.62665        2.08905
       689         1        2.00000       61.65263       22.46723        1.01573
       690         1        2.00000       61.65263       11.08492        5.70719
       691         1        2.00000       61.72377        3.26818        4.81788
       692         1        2.00000       61.72377       14.65050        0.12642
       693         1        2.00000       61.89752       18.14255        3.89566
       694         1        2.00000       61.89752        6.76023        8.58712
       695         1        2.00000       62.10624       21.72591        7.68442
       696         1        2.00000       62.10624       10.33579        2.99296
       697         1        2.00000       62.20232        2.45861        2.03908
       698         1        2.00000       62.20232       13.84872        6.73054
       699         1        2.00000       62.32700       17.39851        1.10904
       700         1        2.00000       62.32700        6.01619        5.80050
       701         1        2.00000       62.70063       20.93905        4.86094
       702         1        2.00000       62.70063        9.54894        0.16948
       703         1        2.00000       62.80332        1.70866        8.60594
       704         1        2.00000       62.80332       13.09098        3.91448
       705         1        2.00000       62.92162       16.60029        7.68228
       706         1        2.00000       62.92162        5.21017        2.99082
       707         1        2.00000       63.22443       20.12790        2.00960
       708         1        2.00000       63.22443        8.74558        6.70106
       709         1        2.00000       63.34775        0.91553        5.79563
       710         1        2.00000       63.34775       12.29785        1.10417
       711         1        2.00000       63.46605       15.82842        4.87042
       712         1        2.00000       63.46605        4.43831        0.17896
       713         1        2.00000       63.67908       19.36758        8.62665
       714         1        2.00000       63.67908        7.97747        3.93519
       715         1        2.00000       63.86199        0.12933        2.96778
       716         1        2.00000       63.86199       11.51944        7.65924
       717         1        2.00000       63.98419        3.66862        6.72597
       718         1        2.00000       63.98419       15.05094        2.03451
       719         1        2.00000       64.22367       18.57180        5.78479
       720         1        2.00000       64.22367        7.18169        1.09333
       721         1        2.00000       64.41120       22.11238        0.14962
       722         1        2.00000       64.41120       10.73006        4.84108
       723         1        2.00000       64.53086        2.87776        3.90830
       724         1        2.00000       64.53086       14.26788        8.59975
       725         1        2.00000       64.70230       17.78563        2.96269
       726         1        2.00000       64.70230        6.40332        7.65415
       727         1        2.00000       64.92329       21.32596        6.73191
       728         1        2.00000       64.92329        9.93585        2.04045
       729         1        2.00000       65.05896        2.09193        1.10255
       730         1        2.00000       65.05896       13.48204        5.79401
       731         1        2.00000       65.21407       17.00460        0.16265
       732         1        2.00000       65.21407        5.62229        4.85411
       733         1        2.00000       65.45274       20.54054        3.91360
       734         1        2.00000       65.45274        9.15823        8.60507
       735         1        2.00000       65.60291        1.31398        7.66566
       736         1        2.00000       65.60291       12.69630        2.97420
       737         1        2.00000       65.75659       16.22471        6.73277
       738         1        2.00000       65.75659        4.83460        2.04131
       739         1        2.00000       65.97511       19.74827        1.09106
       740         1        2.00000       65.97511        8.36595        5.78252
       741         1        2.00000       66.13165        0.52189        4.84801
       742         1        2.00000       66.13165       11.90421        0.15655
       743         1        2.00000       66.27831       15.43963        3.91101
       744         1        2.00000       66.27831        4.05731        8.60247
       745         1        2.00000       66.47572       18.97181        7.66460
       746         1        2.00000       66.47572        7.58170        2.97314
       747         1        2.00000       66.65840       22.50693        2.03578
       748         1        2.00000       66.65840       11.12461        6.72724
       749         1        2.00000       66.80634        3.27365        5.78901
       750         1        2.00000       66.80634       14.65597        1.09755
       751         1        2.00000       67.00128       18.18405        4.84465
       752         1        2.00000       67.00128        6.79394        0.15319
       753         1        2.00000       67.19080       21.72469        8.60058
       754         1        2.00000       67.19080       10.33457        3.90912
       755         1        2.00000       67.34169        2.48359        2.97366
       756         1        2.00000       67.34169       13.87371        7.66512
       757         1        2.00000       67.51392       17.39727        2.03133
       758         1        2.00000       67.51392        6.01496        6.72279
       759         1        2.00000       67.71101       20.93579        5.78698
       760         1        2.00000       67.71101        9.54568        1.09552
       761         1        2.00000       67.86899        1.69704        0.15874
       762         1        2.00000       67.86899       13.08715        4.85020
       763         1        2.00000       68.03716       16.62068        8.60264
       764         1        2.00000       68.03716        5.23057        3.91119
       765         1        2.00000       68.23434       20.14846        2.97078
       766         1        2.00000       68.23434        8.76614        7.66224
       767         1        2.00000       68.39940        0.91708        6.72499
       768         1        2.00000       68.39940       12.29939        2.03353
       769         1        2.00000       68.56391       15.83319        5.78663
       770         1        2.00000       68.56391        4.44308        1.09517
       771         1        2.00000       68.75614       19.35945        0.15331
       772         1        2.00000       68.75614        7.97713        4.84477
       773         1        2.00000       68.92750        0.12781        3.90976
       774         1        2.00000       68.92750       11.51792        8.60122
       775         1        2.00000       69.08890       15.04678        2.97141
       776         1        2.00000       69.08890        3.66446        7.66287
       777         1        2.00000       69.27317       18.58087        6.72256
       778         1        2.00000       69.27317        7.19076        2.03110
       779         1        2.00000       69.45345       22.11244        1.09447
       780         1        2.00000       69.45345       10.73012        5.78593
       781         1        2.00000       69.61613       14.26004        0.15699
       782         1        2.00000       69.61613        2.87773        4.84845
       783         1        2.00000       69.79697       17.79348        3.90699
       784         1        2.00000       69.79697        6.41116        8.59845
       785         1        2.00000       69.97980       21.33188        7.66102
       786         1        2.00000       69.97980        9.94177        2.96956
       787         1        2.00000       70.14463        2.08985        2.03270
       788         1        2.00000       70.14463       13.47996        6.72416
       789         1        2.00000       70.31846       17.00663        1.09273
       790         1        2.00000       70.31846        5.62431        5.78419
       791         1        2.00000       70.50288       20.54359        4.84578
       792         1        2.00000       70.50288        9.15348        0.15432
       793         1        2.00000       70.67090        1.31018        8.60021
       794         1        2.00000       70.67090       12.69250        3.90875
       795         1        2.00000       70.84250       16.22780        7.66110
       796         1        2.00000       70.84250        4.83769        2.96964
       797         1        2.00000       71.02620       19.75611        2.03018
       798         1        2.00000       71.02620        8.37379        6.72164
       799         1        2.00000       71.19812        0.52240        5.78467
       800         1        2.00000       71.19812       11.90472        1.09321
       801         1        2.00000       71.36773       15.44059        4.84601
       802         1        2.00000       71.36773        4.05048        0.15455
       803         1        2.00000       71.54945       18.97607        8.59743
       804         1        2.00000       71.54945        7.58596        3.90597
       805         1        2.00000       71.72423       22.50668        2.96910
       806         1        2.00000       71.72423       11.12436        7.66056
       807         1        2.00000       71.89312       14.65344        2.03096
       808         1        2.00000       71.89312        3.27113        6.72242
       809         1        2.00000       72.07165       18.18891        5.78280
       810         1        2.00000       72.07165        6.79880        1.09134
       811         1        2.00000       72.24946       21.71892        0.15360
       812         1        2.00000       72.24946       10.33660        4.84506
       813         1        2.00000       72.41899       13.87396        8.59878
       814         1        2.00000       72.41899        2.48385        3.90732
       815         1        2.00000       72.59577       17.40160        2.96766
       816         1        2.00000       72.59577        6.01929        7.65912
       817         1        2.00000       72.77446       20.93886        6.72085
       818         1        2.00000       72.77446        9.54875        2.02939
       819         1        2.00000       72.94518        1.69622        1.09183
       820         1        2.00000       72.94518       13.08633        5.78329
       821         1        2.00000       73.11941       16.61439        0.15274
       822         1        2.00000       73.11941        5.23207        4.84420
       823         1        2.00000       73.29850       20.15110        3.90551
       824         1        2.00000       73.29850        8.76879        8.59697
       825         1        2.00000       73.47081        0.91644        7.65942
       826         1        2.00000       73.47081       12.29876        2.96796
       827         1        2.00000       73.64393       15.83499        6.72068
       828         1        2.00000       73.64393        4.44488        2.02923
       829         1        2.00000       73.82253       19.36360        1.09020
       830         1        2.00000       73.82253        7.98128        5.78166
       831         1        2.00000       73.99660        0.12877        4.84398
       832         1        2.00000       73.99660       11.51109        0.15252
       833         1        2.00000       74.16892        3.66533        8.59702
       834         1        2.00000       74.16892       15.04764        3.90556
       835         1        2.00000       74.34657       18.58383        7.65785
       836         1        2.00000       74.34657        7.19372        2.96639
       837         1        2.00000       74.52192       22.11344        2.02851
       838         1        2.00000       74.52192       10.73112        6.71997
       839         1        2.00000       74.69407        2.87793        5.78183
       840         1        2.00000       74.69407       14.26025        1.09037
       841         1        2.00000       74.87045        6.40635        0.15137
       842         1        2.00000       74.87045       17.79646        4.84283
       843         1        2.00000       75.04683        9.94348        3.90457
       844         1        2.00000       75.04683       21.33359        8.59603
       845         1        2.00000       75.21931       13.48058        7.65804
       846         1        2.00000       75.21931        2.09047        2.96658
       847         1        2.00000       75.39481       17.00909        2.02768
       848         1        2.00000       75.39481        5.62677        6.71914
       849         1        2.00000       75.57159        9.15583        1.08918
       850         1        2.00000       75.57159       20.54594        5.78064
       851         1        2.00000       75.74470       12.69302        4.84268
       852         1        2.00000       75.74470        1.30291        0.15122
       853         1        2.00000       75.91917        4.83938        3.90404
       854         1        2.00000       75.91917       16.22949        8.59549
       855         1        2.00000       76.09610        8.37605        7.65682
       856         1        2.00000       76.09610       19.75836        2.96536
       857         1        2.00000       76.26993       11.90545        2.02734
       858         1        2.00000       76.26993        0.52313        6.71880
       859         1        2.00000       76.44384        4.05201        1.08890
       860         1        2.00000       76.44384       15.44212        5.78036
       861         1        2.00000       76.62054        7.58856        4.84159
       862         1        2.00000       76.62054       18.97088        0.15013
       863         1        2.00000       76.79516       11.12562        8.59488
       864         1        2.00000       76.79516       22.50794        3.90343
       865         1        2.00000       76.96868        3.27234        7.65661
       866         1        2.00000       76.96868       14.65465        2.96515
       867         1        2.00000       77.14497        6.80107        2.02638
       868         1        2.00000       77.14497       18.19119        6.71784
       869         1        2.00000       77.32024       10.33802        5.77951
       870         1        2.00000       77.32024       21.72033        1.08806
       871         1        2.00000       77.49359       13.86717        0.14989
       872         1        2.00000       77.49359        2.48485        4.84135
       873         1        2.00000       77.66933       17.40377        3.90270
       874         1        2.00000       77.66933        6.02145        8.59416
       875         1        2.00000       77.84515        9.55044        2.96420
       876         1        2.00000       77.84515       20.94055        7.65565
       877         1        2.00000       78.01858       13.08743        6.71752
       878         1        2.00000       78.01858        1.69732        2.02606
       879         1        2.00000       78.19377        5.23403        5.77899
       880         1        2.00000       78.19377       16.61635        1.08753
       881         1        2.00000       78.36999        8.76291        0.14891
       882         1        2.00000       78.36999       20.15302        4.84037
       883         1        2.00000       78.54366       12.29985        3.90218
       884         1        2.00000       78.54366        0.91753        8.59364
       885         1        2.00000       78.71828        4.44659        2.96381
       886         1        2.00000       78.71828       15.83670        7.65527
       887         1        2.00000       78.89466        7.98322        6.71658
       888         1        2.00000       78.89466       19.36553        2.02512
       889         1        2.00000       79.06881       11.51227        1.08683
       890         1        2.00000       79.06881        0.12996        5.77829
       891         1        2.00000       79.24288        3.65911        0.14861
       892         1        2.00000       79.24288       15.04922        4.84007
       893         1        2.00000       79.41926        7.19578        3.90141
       894         1        2.00000       79.41926       18.58589        8.59287
       895         1        2.00000       79.59388       10.73249        7.65441
       896         1        2.00000       79.59388       22.11481        2.96295
       897         2       -2.00000        0.10229        2.87549        2.02482
       898         2       -2.00000        0.10229       14.26561        6.71627
       899         2       -2.00000        0.27851        6.41223        5.77768
       900         2       -2.00000        0.27851       17.79455        1.08622
       901         2       -2.00000        0.45385        9.94104        0.14759
       902         2       -2.00000        0.45385       21.33115        4.83905
       903         2       -2.00000        0.62720       13.47803        3.90096
       904         2       -2.00000        0.62720        2.09571        8.59242
       905         2       -2.00000        0.80295        5.62481        2.96253
       906         2       -2.00000        0.80295       17.01493        7.65399
       907         2       -2.00000        0.97893        9.16132        6.71525
       908         2       -2.00000        0.97893       20.54364        2.02379
       909         2       -2.00000        1.15204       12.69047        1.08564
       910         2       -2.00000        1.15204        1.30816        5.77710
       911         2       -2.00000        1.32730        4.83737        0.14738
       912         2       -2.00000        1.32730       16.22748        4.83884
       913         2       -2.00000        1.50384        8.37384        3.90002
       914         2       -2.00000        1.50384       19.76395        8.59148
       915         2       -2.00000        1.67719       11.91060        7.65314
       916         2       -2.00000        1.67719        0.52049        2.96168
       917         2       -2.00000        1.85158        4.05768        6.71509
       918         2       -2.00000        1.85158       15.44000        2.02363
       919         2       -2.00000        2.02876        7.58644        1.08481
       920         2       -2.00000        2.02876       18.97655        5.77627
       921         2       -2.00000        2.20251       11.12300        4.83776
       922         2       -2.00000        2.20251       22.50532        0.14631
       923         2       -2.00000        2.37602        3.27019        3.89985
       924         2       -2.00000        2.37602       14.66031        8.59131
       925         2       -2.00000        2.55319        6.80689        7.65267
       926         2       -2.00000        2.55319       18.18920        2.96121
       927         2       -2.00000        2.72782       10.33540        2.02241
       928         2       -2.00000        2.72782       21.72551        6.71387
       929         2       -2.00000        2.90037       13.87268        5.77604
       930         2       -2.00000        2.90037        2.48257        1.08458
       931         2       -2.00000        3.07755        6.01951        4.83751
       932         2       -2.00000        3.07755       17.40183        0.14605
       933         2       -2.00000        3.25345        9.55561        8.58991
       934         2       -2.00000        3.25345       20.93793        3.89845
       935         2       -2.00000        3.42537        1.70267        7.65206
       936         2       -2.00000        3.42537       13.08499        2.96060
       937         2       -2.00000        3.60167        5.23219        2.02243
       938         2       -2.00000        3.60167       16.62230        6.71389
       939         2       -2.00000        3.77876        8.76826        5.77478
       940         2       -2.00000        3.77876       20.15058        1.08332
       941         2       -2.00000        3.95012       12.29737        0.14526
       942         2       -2.00000        3.95012        0.91505        4.83672
       943         2       -2.00000        4.12547        4.45259        8.59030
       944         2       -2.00000        4.12547       15.83490        3.89884
       945         2       -2.00000        4.30384        7.98085        2.95961
       946         2       -2.00000        4.30384       19.37096        7.65107
       947         2       -2.00000        4.47583       11.51722        6.71249
       948         2       -2.00000        4.47583        0.12711        2.02103
       949         2       -2.00000        4.64926        3.66503        5.77506
       950         2       -2.00000        4.64926       15.04735        1.08361
       951         2       -2.00000        4.82907        7.19359        0.14442
       952         2       -2.00000        4.82907       18.58370        4.83588
       953         2       -2.00000        5.00186       22.11975        8.58851
       954         2       -2.00000        5.00186       10.72964        3.89705
       955         2       -2.00000        5.17330       14.26763        7.65124
       956         2       -2.00000        5.17330        2.87752        2.95978
       957         2       -2.00000        5.35279       17.79665        2.02118
       958         2       -2.00000        5.35279        6.41433        6.71264
       959         2       -2.00000        5.52749       21.33211        5.77315
       960         2       -2.00000        5.52749        9.94200        1.08169
       961         2       -2.00000        5.69702        2.08967        0.14459
       962         2       -2.00000        5.69702       13.47978        4.83605
       963         2       -2.00000        5.87667       17.01714        8.58886
       964         2       -2.00000        5.87667        5.62703        3.89740
       965         2       -2.00000        6.05480       20.54442        2.95747
       966         2       -2.00000        6.05480        9.16210        7.64893
       967         2       -2.00000        6.22265       12.69177        2.02020
       968         2       -2.00000        6.22265        1.30946        6.71166
       969         2       -2.00000        6.39999        4.83993        1.08247
       970         2       -2.00000        6.39999       16.23004        5.77393
       971         2       -2.00000        6.58043       19.75745        0.14286
       972         2       -2.00000        6.58043        8.37514        4.83432
       973         2       -2.00000        6.74693       11.91194        8.58768
       974         2       -2.00000        6.74693        0.52183        3.89622
       975         2       -2.00000        6.92211        4.06042        7.65069
       976         2       -2.00000        6.92211       15.44273        2.95923
       977         2       -2.00000        7.10527        7.58788        2.01924
       978         2       -2.00000        7.10527       18.97799        6.71070
       979         2       -2.00000        7.27455       22.50550        1.07997
       980         2       -2.00000        7.27455       11.12318        5.77143
       981         2       -2.00000        7.44496        3.27263        4.83529
       982         2       -2.00000        7.44496       14.65495        0.14383
       983         2       -2.00000        7.63153        6.80864        8.58646
       984         2       -2.00000        7.63153       18.19096        3.89500
       985         2       -2.00000        7.80258       21.72590        7.64739
       986         2       -2.00000        7.80258       10.33579        2.95593
       987         2       -2.00000        7.96852        2.48524        2.02009
       988         2       -2.00000        7.96852       13.87535        6.71155
       989         2       -2.00000        8.15270        6.02252        5.77319
       990         2       -2.00000        8.15270       17.40484        1.08173
       991         2       -2.00000        8.32861        9.54823        0.14073
       992         2       -2.00000        8.32861       20.93834        4.83219
       993         2       -2.00000        8.48993        1.70452        8.58841
       994         2       -2.00000        8.48993       13.08684        3.89695
       995         2       -2.00000        8.67531        5.23497        2.95728
       996         2       -2.00000        8.67531       16.62508        7.64874
       997         2       -2.00000        8.86093        8.76742        6.70701
       998         2       -2.00000        8.86093       20.14974        2.01555
       999         2       -2.00000        9.01811       12.29796        1.07901
      1000         2       -2.00000        9.01811        0.91565        5.77047
      1001         2       -2.00000        9.19751        4.44867        0.14212
      1002         2       -2.00000        9.19751       15.83878        4.83358
      1003         2       -2.00000        9.38600        7.98260        3.89484
      1004         2       -2.00000        9.38600       19.37271        8.58630
      1005         2       -2.00000        9.54119        0.12868        2.95572
      1006         2       -2.00000        9.54119       11.51879        7.64718
      1007         2       -2.00000        9.71518        3.66961        6.71218
      1008         2       -2.00000        9.71518       15.05193        2.02072
      1009         2       -2.00000        9.90797        7.19493        1.07763
      1010         2       -2.00000        9.90797       18.58504        5.76909
      1011         2       -2.00000       10.07431       22.10859        0.13823
      1012         2       -2.00000       10.07431       10.72627        4.82969
      1013         2       -2.00000       10.23651        2.88035        3.89689
      1014         2       -2.00000       10.23651       14.27046        8.58835
      1015         2       -2.00000       10.44125        6.41647        7.64338
      1016         2       -2.00000       10.44125       17.79879        2.95192
      1017         2       -2.00000       10.60855       21.33186        6.70587
      1018         2       -2.00000       10.60855        9.94175        2.01441
      1019         2       -2.00000       10.75903        2.09428        1.08168
      1020         2       -2.00000       10.75903       13.48439        5.77314
      1021         2       -2.00000       10.95119        5.63263        4.83681
      1022         2       -2.00000       10.95119       17.01495        0.14535
      1023         2       -2.00000       11.13211        9.16178        8.58192
      1024         2       -2.00000       11.13211       20.54410        3.89046
      1025         2       -2.00000       11.27096        1.31106        7.65016
      1026         2       -2.00000       11.27096       12.69337        2.95870
      1027         2       -2.00000       11.47092        4.84469        2.01463
      1028         2       -2.00000       11.47092       16.23480        6.70608
      1029         2       -2.00000       11.68259        8.37017        5.76515
      1030         2       -2.00000       11.68259       19.75249        1.07369
      1031         2       -2.00000       11.81285       11.90108        0.13744
      1032         2       -2.00000       11.81285        0.51876        4.82890
      1033         2       -2.00000       11.99631        4.06713        8.58046
      1034         2       -2.00000       11.99631       15.44945        3.88900
      1035         2       -2.00000       12.19460        7.59196        2.95421
      1036         2       -2.00000       12.19460       18.98207        7.64567
      1037         2       -2.00000       12.32932       22.50953        2.01535
      1038         2       -2.00000       12.32932       11.12722        6.70681
      1039         2       -2.00000       12.50139        3.28082        5.78373
      1040         2       -2.00000       12.50139       14.66314        1.09227
      1041         2       -2.00000       12.71338        6.80569        0.13064
      1042         2       -2.00000       12.71338       18.19581        4.82210
      1043         2       -2.00000       12.88068       21.71870        8.57590
      1044         2       -2.00000       12.88068       10.32859        3.88444
      1045         2       -2.00000       13.01324        2.48930        2.96324
      1046         2       -2.00000       13.01324       13.87941        7.65470
      1047         2       -2.00000       13.27654        6.01794        6.69425
      1048         2       -2.00000       13.27654       17.40025        2.00279
      1049         2       -2.00000       13.43435       20.93206        5.76152
      1050         2       -2.00000       13.43435        9.54194        1.07006
      1051         2       -2.00000       13.53672        1.69916        0.13142
      1052         2       -2.00000       13.53672       13.08927        4.82288
      1053         2       -2.00000       13.73493        5.25048        3.91579
      1054         2       -2.00000       13.73493       16.64059        8.60725
      1055         2       -2.00000       13.93911        8.77794        7.65888
      1056         2       -2.00000       13.93911       20.16025        2.96742
      1057         2       -2.00000       14.02706        0.93241        6.72952
      1058         2       -2.00000       14.02706       12.31472        2.03806
      1059         2       -2.00000       14.25004        4.44366        1.05129
      1060         2       -2.00000       14.25004       15.83377        5.74275
      1061         2       -2.00000       14.52521        7.95759        4.78295
      1062         2       -2.00000       14.52521       19.33990        0.09149
      1063         2       -2.00000       14.60583        0.13475        3.87173
      1064         2       -2.00000       14.60583       11.52486        8.56319
      1065         2       -2.00000       14.84299        3.68592        7.64524
      1066         2       -2.00000       14.84299       15.06824        2.95378
      1067         2       -2.00000       15.02232        7.23125        2.00828
      1068         2       -2.00000       15.02232       18.62136        6.69974
      1069         2       -2.00000       15.10900       22.11977        1.07222
      1070         2       -2.00000       15.10900       10.73746        5.76368
      1071         2       -2.00000       15.24650        2.91591        4.89331
      1072         2       -2.00000       15.24650       14.29822        0.20185
      1073         2       -2.00000       15.50167        6.36394        8.57822
      1074         2       -2.00000       15.50167       17.74625        3.88676
      1075         2       -2.00000       15.72019       21.34537        7.62295
      1076         2       -2.00000       15.72019        9.95526        2.93149
      1077         2       -2.00000       15.74050        2.08792        1.94923
      1078         2       -2.00000       15.74050       13.47803        6.64069
      1079         2       -2.00000       16.23992        5.73484        5.75021
      1080         2       -2.00000       16.23992       17.11716        1.05875
      1081         2       -2.00000       16.36564       20.66552        4.84792
      1082         2       -2.00000       16.36564        9.27541        0.15646
      1083         2       -2.00000       16.36683        1.46415        8.60385
      1084         2       -2.00000       16.36683       12.84647        3.91239
      1085         2       -2.00000       16.41479        4.92321        2.95693
      1086         2       -2.00000       16.41479       16.31332        7.64839
      1087         2       -2.00000       16.63052        8.33020        6.74661
      1088         2       -2.00000       16.63052       19.71252        2.05515
      1089         2       -2.00000       16.67147       11.89766        1.20038
      1090         2       -2.00000       16.67147        0.51534        5.89183
      1091         2       -2.00000       17.30943        4.13510        0.18754
      1092         2       -2.00000       17.30943       15.52522        4.87900
      1093         2       -2.00000       17.43180       22.74954        2.92974
      1094         2       -2.00000       17.43180       11.36722        7.62120
      1095         2       -2.00000       17.65382       19.43065        8.45395
      1096         2       -2.00000       17.65382        8.04054        3.76249
      1097         2       -2.00000       17.77069        3.73287        6.89886
      1098         2       -2.00000       17.77069       15.11519        2.20740
      1099         2       -2.00000       17.84279       22.08524        0.02460
      1100         2       -2.00000       17.84279       10.70293        4.71606
      1101         2       -2.00000       17.85474        2.66977        3.77587
      1102         2       -2.00000       17.85474       14.05988        8.46733
      1103         2       -2.00000       17.86398       18.45021        5.55302
      1104         2       -2.00000       17.86398        7.06010        0.86156
      1105         2       -2.00000       19.27541       11.70598        0.62376
      1106         2       -2.00000       19.27541        0.32366        5.31522
      1107         2       -2.00000       19.27644       19.57552        1.55581
      1108         2       -2.00000       19.27644        8.19320        6.24727
      1109         2       -2.00000       19.30672        1.43639        8.33235
      1110         2       -2.00000       19.30672       12.81871        3.64089
      1111         2       -2.00000       19.33086       20.45262        4.45854
      1112         2       -2.00000       19.33086        9.07030        9.15000
      1113         2       -2.00000       19.36973       17.00946        0.63209
      1114         2       -2.00000       19.36973        5.62714        5.32355
      1115         2       -2.00000       19.46581       16.01465        6.91637
      1116         2       -2.00000       19.46581        4.62454        2.22492
      1117         2       -2.00000       20.02689       13.10131        6.31538
      1118         2       -2.00000       20.02689        1.71119        1.62392
      1119         2       -2.00000       20.13372       20.92681        7.31298
      1120         2       -2.00000       20.13372        9.53670        2.62152
      1121         2       -2.00000       20.21076       17.27426        3.51589
      1122         2       -2.00000       20.21076        5.89194        8.20735
      1123         2       -2.00000       20.69871       21.82080        0.63655
      1124         2       -2.00000       20.69871       10.43848        5.32801
      1125         2       -2.00000       20.75280       18.31960        6.22286
      1126         2       -2.00000       20.75280        6.92949        1.53140
      1127         2       -2.00000       20.75288       13.89873        9.16471
      1128         2       -2.00000       20.75288        2.50861        4.47325
      1129         2       -2.00000       20.93253       14.71590        2.51854
      1130         2       -2.00000       20.93253        3.33359        7.21000
      1131         2       -2.00000       21.28130       22.41494        3.41908
      1132         2       -2.00000       21.28130       11.03262        8.11054
      1133         2       -2.00000       21.35356       18.91579        9.05194
      1134         2       -2.00000       21.35356        7.52567        4.36048
      1135         2       -2.00000       21.70058       15.35008        5.29824
      1136         2       -2.00000       21.70058        3.95997        0.60678
      1137         2       -2.00000       21.81896       11.89307        1.68000
      1138         2       -2.00000       21.81896        0.51075        6.37146
      1139         2       -2.00000       21.89010       19.70976        2.57014
      1140         2       -2.00000       21.89010        8.32744        7.26160
      1141         2       -2.00000       22.06242       16.22439        8.18508
      1142         2       -2.00000       22.06242        4.83428        3.49362
      1143         2       -2.00000       22.27449       12.64157        4.39349
      1144         2       -2.00000       22.27449        1.25926        9.08495
      1145         2       -2.00000       22.37025       20.51632        5.34760
      1146         2       -2.00000       22.37025        9.12621        0.65614
      1147         2       -2.00000       22.49628       16.96058        1.58673
      1148         2       -2.00000       22.49628        5.57827        6.27819
      1149         2       -2.00000       22.86903       13.42845        7.21906
      1150         2       -2.00000       22.86903        2.03834        2.52760
      1151         2       -2.00000       22.97172       21.27794        8.16512
      1152         2       -2.00000       22.97172        9.88783        3.47366
      1153         2       -2.00000       23.09058       17.76842        4.39669
      1154         2       -2.00000       23.09058        6.38611        9.08815
      1155         2       -2.00000       23.38948       14.23234        0.68689
      1156         2       -2.00000       23.38948        2.85002        5.37835
      1157         2       -2.00000       23.51511       22.06261        1.59244
      1158         2       -2.00000       23.51511       10.68030        6.28390
      1159         2       -2.00000       23.63230       18.53874        7.20938
      1160         2       -2.00000       23.63230        7.14863        2.51793
      1161         2       -2.00000       23.84620       14.99990        3.45188
      1162         2       -2.00000       23.84620        3.61758        8.14334
      1163         2       -2.00000       24.02912        0.07502        4.42024
      1164         2       -2.00000       24.02912       11.46513        9.11170
      1165         2       -2.00000       24.15084       19.30936        0.66189
      1166         2       -2.00000       24.15084        7.92704        5.35335
      1167         2       -2.00000       24.39199       15.79529        6.29510
      1168         2       -2.00000       24.39199        4.40518        1.60364
      1169         2       -2.00000       24.57801       12.24765        2.54587
      1170         2       -2.00000       24.57801        0.86533        7.23733
      1171         2       -2.00000       24.69862       20.09933        3.47875
      1172         2       -2.00000       24.69862        8.71701        8.17021
      1173         2       -2.00000       24.86966       16.58173        9.11630
      1174         2       -2.00000       24.86966        5.19162        4.42484
      1175         2       -2.00000       25.09145       13.04154        5.34747
      1176         2       -2.00000       25.09145        1.65143        0.65601
      1177         2       -2.00000       25.22632       20.88512        6.28531
      1178         2       -2.00000       25.22632        9.49501        1.59385
      1179         2       -2.00000       25.38215       17.35538        2.53347
      1180         2       -2.00000       25.38215        5.97306        7.22493
      1181         2       -2.00000       25.62011       13.82669        8.16600
      1182         2       -2.00000       25.62011        2.43658        3.47454
      1183         2       -2.00000       25.77044       21.67154        9.10508
      1184         2       -2.00000       25.77044       10.28143        4.41362
      1185         2       -2.00000       25.92411       18.14286        5.34677
      1186         2       -2.00000       25.92411        6.75275        0.65531
      1187         2       -2.00000       26.14168       14.61149        1.60489
      1188         2       -2.00000       26.14168        3.22917        6.29635
      1189         2       -2.00000       26.29934       22.45545        2.53993
      1190         2       -2.00000       26.29934       11.07313        7.23139
      1191         2       -2.00000       26.44552       18.92796        8.16844
      1192         2       -2.00000       26.44552        7.53785        3.47698
      1193         2       -2.00000       26.64301       15.39571        4.41464
      1194         2       -2.00000       26.64301        4.01339        9.10609
      1195         2       -2.00000       26.82561       11.85262        0.66048
      1196         2       -2.00000       26.82561        0.47030        5.35194
      1197         2       -2.00000       26.97378       19.70380        1.59846
      1198         2       -2.00000       26.97378        8.32149        6.28991
      1199         2       -2.00000       27.16896       16.18329        7.23465
      1200         2       -2.00000       27.16896        4.79318        2.54319
      1201         2       -2.00000       27.35801       12.64300        3.47839
      1202         2       -2.00000       27.35801        1.26068        8.16985
      1203         2       -2.00000       27.50913       20.49371        4.41414
      1204         2       -2.00000       27.50913        9.11139        9.10560
      1205         2       -2.00000       27.68129       16.96244        0.66491
      1206         2       -2.00000       27.68129        5.58012        5.35637
      1207         2       -2.00000       27.87862       13.43176        6.29239
      1208         2       -2.00000       27.87862        2.04165        1.60093
      1209         2       -2.00000       28.03636       21.28037        7.22907
      1210         2       -2.00000       28.03636        9.89026        2.53761
      1211         2       -2.00000       28.20469       17.74689        3.47664
      1212         2       -2.00000       28.20469        6.36457        8.16810
      1213         2       -2.00000       28.40170       14.21897        9.10849
      1214         2       -2.00000       28.40170        2.82886        4.41703
      1215         2       -2.00000       28.56685       22.06045        0.66271
      1216         2       -2.00000       28.56685       10.67814        5.35417
      1217         2       -2.00000       28.73144       18.53433        6.29270
      1218         2       -2.00000       28.73144        7.14422        1.60124
      1219         2       -2.00000       28.92319       15.00028        2.54292
      1220         2       -2.00000       28.92319        3.61797        7.23438
      1221         2       -2.00000       29.09503        0.07713        3.47809
      1222         2       -2.00000       29.09503       11.46724        8.16955
      1223         2       -2.00000       29.25635       19.32075        9.10778
      1224         2       -2.00000       29.25635        7.93064        4.41632
      1225         2       -2.00000       29.44062       15.78663        5.35664
      1226         2       -2.00000       29.44062        4.39652        0.66518
      1227         2       -2.00000       29.62082       12.24729        1.60181
      1228         2       -2.00000       29.62082        0.86498        6.29327
      1229         2       -2.00000       29.78358       20.09971        2.53928
      1230         2       -2.00000       29.78358        8.71739        7.23074
      1231         2       -2.00000       29.96450       16.57398        8.17225
      1232         2       -2.00000       29.96450        5.18387        3.48079
      1233         2       -2.00000       30.14717       13.03569        4.41813
      1234         2       -2.00000       30.14717        1.65338        9.10958
      1235         2       -2.00000       30.31208       20.88754        5.35511
      1236         2       -2.00000       30.31208        9.49743        0.66365
      1237         2       -2.00000       30.48591       17.35308        1.60359
      1238         2       -2.00000       30.48591        5.97076        6.29505
      1239         2       -2.00000       30.67033       13.82391        7.23349
      1240         2       -2.00000       30.67033        2.43380        2.54203
      1241         2       -2.00000       30.83834       21.67505        8.17046
      1242         2       -2.00000       30.83834       10.28494        3.47900
      1243         2       -2.00000       31.00994       18.13972        4.41815
      1244         2       -2.00000       31.00994        6.75741        9.10961
      1245         2       -2.00000       31.19357       14.60360        0.66614
      1246         2       -2.00000       31.19357        3.22128        5.35760
      1247         2       -2.00000       31.36557       22.45504        1.60308
      1248         2       -2.00000       31.36557       11.07272        6.29454
      1249         2       -2.00000       31.53526       18.92691        7.23323
      1250         2       -2.00000       31.53526        7.53680        2.54177
      1251         2       -2.00000       31.71673       15.39145        3.48177
      1252         2       -2.00000       31.71673        4.00913        8.17323
      1253         2       -2.00000       31.89168       11.86082        9.11016
      1254         2       -2.00000       31.89168        0.47071        4.41870
      1255         2       -2.00000       32.06057       19.70629        0.66535
      1256         2       -2.00000       32.06057        8.32397        5.35681
      1257         2       -2.00000       32.23910       16.17860        6.29643
      1258         2       -2.00000       32.23910        4.78848        1.60497
      1259         2       -2.00000       32.41683       12.64081        2.54270
      1260         2       -2.00000       32.41683        1.25849        7.23416
      1261         2       -2.00000       32.58644       20.49357        3.48045
      1262         2       -2.00000       32.58644        9.11125        8.17191
      1263         2       -2.00000       32.76322       16.96590        9.11158
      1264         2       -2.00000       32.76322        5.57579        4.42012
      1265         2       -2.00000       32.94183       13.42866        5.35835
      1266         2       -2.00000       32.94183        2.03855        0.66689
      1267         2       -2.00000       33.11263       21.28119        6.29594
      1268         2       -2.00000       33.11263        9.89108        1.60448
      1269         2       -2.00000       33.28686       17.74534        2.54357
      1270         2       -2.00000       33.28686        6.36302        7.23503
      1271         2       -2.00000       33.46594       14.21642        8.17373
      1272         2       -2.00000       33.46594        2.82631        3.48227
      1273         2       -2.00000       33.63826       22.06877        9.11126
      1274         2       -2.00000       33.63826       10.67866        4.41981
      1275         2       -2.00000       33.81137       18.53251        5.35854
      1276         2       -2.00000       33.81137        7.14240        0.66708
      1277         2       -2.00000       33.98990       14.99614        1.60611
      1278         2       -2.00000       33.98990        3.61382        6.29757
      1279         2       -2.00000       34.16397        0.07624        2.54379
      1280         2       -2.00000       34.16397       11.46635        7.23525
      1281         2       -2.00000       34.33637       19.31988        8.17368
      1282         2       -2.00000       34.33637        7.92977        3.48222
      1283         2       -2.00000       34.51394       15.78369        4.42136
      1284         2       -2.00000       34.51394        4.40137        9.11282
      1285         2       -2.00000       34.68928       12.24629        0.66780
      1286         2       -2.00000       34.68928        0.86397        5.35926
      1287         2       -2.00000       34.86144       20.09946        1.60595
      1288         2       -2.00000       34.86144        8.71714        6.29741
      1289         2       -2.00000       35.03790       16.57104        7.23640
      1290         2       -2.00000       35.03790        5.18093        2.54494
      1291         2       -2.00000       35.21420       13.03394        3.48318
      1292         2       -2.00000       35.21420        1.65162        8.17464
      1293         2       -2.00000       35.38675       20.88692        4.42119
      1294         2       -2.00000       35.38675        9.50461        9.11265
      1295         2       -2.00000       35.56226       17.35064        0.66864
      1296         2       -2.00000       35.56226        5.96832        5.36010
      1297         2       -2.00000       35.73903       13.82158        6.29858
      1298         2       -2.00000       35.73903        2.43147        1.60713
      1299         2       -2.00000       35.91215       21.67450        7.23655
      1300         2       -2.00000       35.91215       10.28439        2.54509
      1301         2       -2.00000       36.08661       18.13801        3.48373
      1302         2       -2.00000       36.08661        6.75570        8.17519
      1303         2       -2.00000       36.26355       14.60916        9.11387
      1304         2       -2.00000       36.26355        3.21905        4.42241
      1305         2       -2.00000       36.43738       22.45428        0.66896
      1306         2       -2.00000       36.43738       11.07197        5.36042
      1307         2       -2.00000       36.61129       18.92541        6.29888
      1308         2       -2.00000       36.61129        7.53530        1.60742
      1309         2       -2.00000       36.78791       15.38883        2.54618
      1310         2       -2.00000       36.78791        4.00651        7.23764
      1311         2       -2.00000       36.96253        0.46946        3.48434
      1312         2       -2.00000       36.96253       11.85957        8.17580
      1313         2       -2.00000       37.13604       19.71285        9.11408
      1314         2       -2.00000       37.13604        8.32274        4.42262
      1315         2       -2.00000       37.31234       16.17632        5.36138
      1316         2       -2.00000       37.31234        4.78621        0.66992
      1317         2       -2.00000       37.48761       12.63940        1.60825
      1318         2       -2.00000       37.48761        1.25708        6.29971
      1319         2       -2.00000       37.66104       20.49254        2.54642
      1320         2       -2.00000       37.66104        9.11025        7.23788
      1321         2       -2.00000       37.83670       16.96373        8.17653
      1322         2       -2.00000       37.83670        5.57362        3.48507
      1323         2       -2.00000       38.01252       13.42695        4.42357
      1324         2       -2.00000       38.01252        2.04463        9.11503
      1325         2       -2.00000       38.18603       21.28007        5.36170
      1326         2       -2.00000       38.18603        9.88996        0.67024
      1327         2       -2.00000       38.36122       17.74338        1.60879
      1328         2       -2.00000       38.36122        6.36106        6.30025
      1329         2       -2.00000       38.53735       14.21451        7.23887
      1330         2       -2.00000       38.53735        2.82439        2.54741
      1331         2       -2.00000       38.71110       22.06765        8.17705
      1332         2       -2.00000       38.71110       10.67754        3.48559
      1333         2       -2.00000       38.88573       18.53082        4.42395
      1334         2       -2.00000       38.88573        7.14850        9.11541
      1335         2       -2.00000       39.06211       14.99420        0.67119
      1336         2       -2.00000       39.06211        3.61188        5.36265
      1337         2       -2.00000       39.23626        0.07501        1.60948
      1338         2       -2.00000       39.23626       11.46512        6.30094
      1339         2       -2.00000       39.41033       19.31828        7.23917
      1340         2       -2.00000       39.41033        7.92817        2.54771
      1341         2       -2.00000       39.58663       15.78164        3.48636
      1342         2       -2.00000       39.58663        4.39932        8.17782
      1343         2       -2.00000       39.76133       12.25272        9.11628
      1344         2       -2.00000       39.76133        0.86261        4.42482
      1345         2       -2.00000       39.93492       20.09802        0.67150
      1346         2       -2.00000       39.93492        8.71571        5.36296
      1347         2       -2.00000       40.11114       16.56908        6.30155
      1348         2       -2.00000       40.11114        5.17897        1.61009
      1349         2       -2.00000       40.28649       13.03248        2.54871
      1350         2       -2.00000       40.28649        1.65016        7.24017
      1351         2       -2.00000       40.45984       20.88558        3.48681
      1352         2       -2.00000       40.45984        9.50326        8.17827
      1353         2       -2.00000       40.63558       17.35650        9.11670
      1354         2       -2.00000       40.63558        5.96639        4.42524
      1355         2       -2.00000       40.81156       13.81999        5.36397
      1356         2       -2.00000       40.81156        2.42988        0.67251
      1357         2       -2.00000       40.98467       21.67315        6.30212
      1358         2       -2.00000       40.98467       10.28304        1.61066
      1359         2       -2.00000       41.15994       18.13612        2.54894
      1360         2       -2.00000       41.15994        6.75380        7.24039
      1361         2       -2.00000       41.33647       14.60745        8.17921
      1362         2       -2.00000       41.33647        3.21734        3.48775
      1363         2       -2.00000       41.50983       22.46082        9.11754
      1364         2       -2.00000       41.50983       11.07071        4.42608
      1365         2       -2.00000       41.68421       18.92361        5.36413
      1366         2       -2.00000       41.68421        7.53350        0.67267
      1367         2       -2.00000       41.86139       15.38707        1.61150
      1368         2       -2.00000       41.86139        4.00476        6.30296
      1369         2       -2.00000       42.03514        0.46818        2.55001
      1370         2       -2.00000       42.03514       11.85829        7.24146
      1371         2       -2.00000       42.20865       19.71112        8.17937
      1372         2       -2.00000       42.20865        8.32100        3.48791
      1373         2       -2.00000       42.38582       16.17442        4.42655
      1374         2       -2.00000       42.38582        4.79211        9.11801
      1375         2       -2.00000       42.56045       12.63810        0.67390
      1376         2       -2.00000       42.56045        1.25578        5.36536
      1377         2       -2.00000       42.73301       20.49094        1.61173
      1378         2       -2.00000       42.73301        9.10863        6.30319
      1379         2       -2.00000       42.91018       16.96180        7.24172
      1380         2       -2.00000       42.91018        5.57169        2.55026
      1381         2       -2.00000       43.08608       13.42570        3.48932
      1382         2       -2.00000       43.08608        2.04338        8.18078
      1383         2       -2.00000       43.25800       21.27864        4.42717
      1384         2       -2.00000       43.25800        9.89632        9.11863
      1385         2       -2.00000       43.43430       17.74133        0.67388
      1386         2       -2.00000       43.43430        6.35901        5.36534
      1387         2       -2.00000       43.61140       14.21305        6.30444
      1388         2       -2.00000       43.61140        2.82293        1.61298
      1389         2       -2.00000       43.78275       22.06626        7.24252
      1390         2       -2.00000       43.78275       10.67615        2.55106
      1391         2       -2.00000       43.95810       18.52872        3.48894
      1392         2       -2.00000       43.95810        7.14641        8.18039
      1393         2       -2.00000       44.13647       15.00044        9.11962
      1394         2       -2.00000       44.13647        3.61033        4.42816
      1395         2       -2.00000       44.30847        0.07398        0.67527
      1396         2       -2.00000       44.30847       11.46409        5.36673
      1397         2       -2.00000       44.48190       19.31628        6.30417
      1398         2       -2.00000       44.48190        7.92617        1.61271
      1399         2       -2.00000       44.66170       15.77991        2.55188
      1400         2       -2.00000       44.66170        4.39759        7.24334
      1401         2       -2.00000       44.83450        0.86156        3.49071
      1402         2       -2.00000       44.83450       12.25167        8.18217
      1403         2       -2.00000       45.00594       20.10379        9.11946
      1404         2       -2.00000       45.00594        8.71368        4.42800
      1405         2       -2.00000       45.18542       16.56698        5.36659
      1406         2       -2.00000       45.18542        5.17687        0.67513
      1407         2       -2.00000       45.36013        1.64920        6.30608
      1408         2       -2.00000       45.36013       13.03152        1.61462
      1409         2       -2.00000       45.52965       20.88384        2.55172
      1410         2       -2.00000       45.52965        9.50153        7.24318
      1411         2       -2.00000       45.70930       17.35429        8.18183
      1412         2       -2.00000       45.70930        5.96417        3.49037
      1413         2       -2.00000       45.88743        2.43689        9.12175
      1414         2       -2.00000       45.88743       13.81921        4.43030
      1415         2       -2.00000       46.05529       21.67185        5.36757
      1416         2       -2.00000       46.05529       10.28174        0.67611
      1417         2       -2.00000       46.23262       18.13359        1.61384
      1418         2       -2.00000       46.23262        6.75127        6.30530
      1419         2       -2.00000       46.41306        3.21604        2.55344
      1420         2       -2.00000       46.41306       14.60615        7.24490
      1421         2       -2.00000       46.57956       22.45948        8.18300
      1422         2       -2.00000       46.57956       11.06937        3.49154
      1423         2       -2.00000       46.75475       18.92089        4.42853
      1424         2       -2.00000       46.75475        7.53858        9.11999
      1425         2       -2.00000       46.93790       15.38564        0.67707
      1426         2       -2.00000       46.93790        4.00332        5.36853
      1427         2       -2.00000       47.10719        0.46802        1.61633
      1428         2       -2.00000       47.10719       11.85813        6.30779
      1429         2       -2.00000       47.27759       19.70865        7.24394
      1430         2       -2.00000       47.27759        8.31854        2.55248
      1431         2       -2.00000       47.46417       16.17267        3.49277
      1432         2       -2.00000       47.46417        4.79035        8.18423
      1433         2       -2.00000       47.63521        1.25541        4.43184
      1434         2       -2.00000       47.63521       12.64552        9.12330
      1435         2       -2.00000       47.80115       20.48828        0.67623
      1436         2       -2.00000       47.80115        9.10596        5.36769
      1437         2       -2.00000       47.98534       16.95879        6.30603
      1438         2       -2.00000       47.98534        5.56868        1.61458
      1439         2       -2.00000       48.16124        2.04295        7.24703
      1440         2       -2.00000       48.16124       13.42526        2.55557
      1441         2       -2.00000       48.32256       21.27679        3.49081
      1442         2       -2.00000       48.32256        9.89447        8.18227
      1443         2       -2.00000       48.50794       17.74634        9.12195
      1444         2       -2.00000       48.50794        6.35623        4.43049
      1445         2       -2.00000       48.69356        2.82378        0.68075
      1446         2       -2.00000       48.69356       14.21389        5.37221
      1447         2       -2.00000       48.85074       22.06567        6.30876
      1448         2       -2.00000       48.85074       10.67555        1.61731
      1449         2       -2.00000       49.03015       18.52485        2.55418
      1450         2       -2.00000       49.03015        7.14253        7.24564
      1451         2       -2.00000       49.21863        3.60860        3.49292
      1452         2       -2.00000       49.21863       14.99871        8.18438
      1453         2       -2.00000       49.37382        0.08020        9.12351
      1454         2       -2.00000       49.37382       11.46252        4.43205
      1455         2       -2.00000       49.54781       19.31167        5.36704
      1456         2       -2.00000       49.54781        7.92156        0.67558
      1457         2       -2.00000       49.74060       15.77858        1.61868
      1458         2       -2.00000       49.74060        4.39627        6.31013
      1459         2       -2.00000       49.90694        0.86493        2.55807
      1460         2       -2.00000       49.90694       12.25504        7.24953
      1461         2       -2.00000       50.06914       20.10096        8.18235
      1462         2       -2.00000       50.06914        8.71085        3.49089
      1463         2       -2.00000       50.27388       16.56482        4.43584
      1464         2       -2.00000       50.27388        5.18250        9.12730
      1465         2       -2.00000       50.44118        1.64945        5.37336
      1466         2       -2.00000       50.44118       13.03177        0.68190
      1467         2       -2.00000       50.59167       20.87924        1.61462
      1468         2       -2.00000       50.59167        9.49692        6.30608
      1469         2       -2.00000       50.78382       17.34865        7.24242
      1470         2       -2.00000       50.78382        5.95854        2.55096
      1471         2       -2.00000       50.96474        2.43721        8.18876
      1472         2       -2.00000       50.96474       13.81953        3.49730
      1473         2       -2.00000       51.10359       21.67023        4.42908
      1474         2       -2.00000       51.10359       10.28792        9.12053
      1475         2       -2.00000       51.30355       18.12883        0.68169
      1476         2       -2.00000       51.30355        6.74651        5.37315
      1477         2       -2.00000       51.51522        3.22103        1.62262
      1478         2       -2.00000       51.51522       14.61114        6.31408
      1479         2       -2.00000       51.64548       22.46255        7.25033
      1480         2       -2.00000       51.64548       11.07244        2.55887
      1481         2       -2.00000       51.82895       18.91418        3.49877
      1482         2       -2.00000       51.82895        7.53186        8.19023
      1483         2       -2.00000       52.02723       15.38935        9.12501
      1484         2       -2.00000       52.02723        3.99924        4.43355
      1485         2       -2.00000       52.16195        0.46396        0.68096
      1486         2       -2.00000       52.16195       11.85407        5.37242
      1487         2       -2.00000       52.33402       19.70049        6.29550
      1488         2       -2.00000       52.33402        8.31038        1.60404
      1489         2       -2.00000       52.54601       16.16782        2.56567
      1490         2       -2.00000       52.54601        4.78551        7.25712
      1491         2       -2.00000       52.71331        1.26261        3.50332
      1492         2       -2.00000       52.71331       12.65272        8.19478
      1493         2       -2.00000       52.84587       20.49199        9.11598
      1494         2       -2.00000       52.84587        9.10188        4.42452
      1495         2       -2.00000       53.10917       16.96337        5.38497
      1496         2       -2.00000       53.10917        5.57326        0.69351
      1497         2       -2.00000       53.26698        2.04926        6.31772
      1498         2       -2.00000       53.26698       13.43157        1.62626
      1499         2       -2.00000       53.36935       21.27436        2.56490
      1500         2       -2.00000       53.36935        9.89204        7.25636
      1501         2       -2.00000       53.56756       17.73084        8.16343
      1502         2       -2.00000       53.56756        6.34072        3.47197
      1503         2       -2.00000       53.77174        2.82106        9.11181
      1504         2       -2.00000       53.77174       14.20337        4.42035
      1505         2       -2.00000       53.85969       22.04891        5.34970
      1506         2       -2.00000       53.85969       10.65879        0.65824
      1507         2       -2.00000       54.08268       18.52983        1.64502
      1508         2       -2.00000       54.08268        7.14752        6.33648
      1509         2       -2.00000       54.35784        3.63359        2.60481
      1510         2       -2.00000       54.35784       15.02370        7.29627
      1511         2       -2.00000       54.43846        0.07413        8.20750
      1512         2       -2.00000       54.43846       11.45645        3.51604
      1513         2       -2.00000       54.67563       19.29537        4.43399
      1514         2       -2.00000       54.67563        7.91305        9.12545
      1515         2       -2.00000       54.85495       15.74224        0.68803
      1516         2       -2.00000       54.85495        4.35992        5.37949
      1517         2       -2.00000       54.94163        0.85374        1.62408
      1518         2       -2.00000       54.94163       12.24386        6.31554
      1519         2       -2.00000       55.07913       20.06538        7.18591
      1520         2       -2.00000       55.07913        8.67527        2.49445
      1521         2       -2.00000       55.33430       16.61738        3.50101
      1522         2       -2.00000       55.33430        5.23506        8.19247
      1523         2       -2.00000       55.55282        1.63594        4.45629
      1524         2       -2.00000       55.55282       13.02605        9.14775
      1525         2       -2.00000       55.57313       20.88560        0.74708
      1526         2       -2.00000       55.57313        9.50328        5.43854
      1527         2       -2.00000       56.07256       17.24647        6.32902
      1528         2       -2.00000       56.07256        5.85636        1.63756
      1529         2       -2.00000       56.19827        2.31579        7.23131
      1530         2       -2.00000       56.19827       13.69811        2.53985
      1531         2       -2.00000       56.19946       21.51716        3.47539
      1532         2       -2.00000       56.19946       10.13484        8.16685
      1533         2       -2.00000       56.24742       18.05810        9.12229
      1534         2       -2.00000       56.24742        6.66799        4.43083
      1535         2       -2.00000       56.46315        3.26100        0.64116
      1536         2       -2.00000       56.46315       14.65111        5.33262
      1537         2       -2.00000       56.50410       22.46597        6.18740
      1538         2       -2.00000       56.50410       11.07586        1.49594
      1539         2       -2.00000       57.14206       18.83841        2.50877
      1540         2       -2.00000       57.14206        7.45609        7.20023
      1541         2       -2.00000       57.26443        0.23175        9.14948
      1542         2       -2.00000       57.26443       11.61407        4.45802
      1543         2       -2.00000       57.48646        3.55066        3.62527
      1544         2       -2.00000       57.48646       14.94077        8.31673
      1545         2       -2.00000       57.60332       19.24842        5.18038
      1546         2       -2.00000       57.60332        7.85831        0.48892
      1547         2       -2.00000       57.67542        0.88827        2.67171
      1548         2       -2.00000       57.67542       12.27838        7.36317
      1549         2       -2.00000       57.68737       20.31155        8.30335
      1550         2       -2.00000       57.68737        8.92143        3.61189
      1551         2       -2.00000       57.69661       15.91339        1.83475
      1552         2       -2.00000       57.69661        4.53108        6.52621
      1553         2       -2.00000       59.10804       22.65763        6.76401
      1554         2       -2.00000       59.10804       11.26752        2.07256
      1555         2       -2.00000       59.10908        3.39798        1.14049
      1556         2       -2.00000       59.10908       14.78809        5.83195
      1557         2       -2.00000       59.13935       21.54490        3.74688
      1558         2       -2.00000       59.13935       10.16258        8.43834
      1559         2       -2.00000       59.16349        2.52870        7.62069
      1560         2       -2.00000       59.16349       13.91101        2.92923
      1561         2       -2.00000       59.20237       17.35417        6.75567
      1562         2       -2.00000       59.20237        5.96406        2.06421
      1563         2       -2.00000       59.29844       18.34898        0.47139
      1564         2       -2.00000       59.29844        6.96666        5.16285
      1565         2       -2.00000       59.85952       21.26232        1.07239
      1566         2       -2.00000       59.85952        9.88001        5.76385
      1567         2       -2.00000       59.96636        2.05448        4.76625
      1568         2       -2.00000       59.96636       13.43680        0.07479
      1569         2       -2.00000       60.04339       17.08937        3.87188
      1570         2       -2.00000       60.04339        5.70705        8.56334
      1571         2       -2.00000       60.53134        1.15270        2.05976
      1572         2       -2.00000       60.53134       12.54281        6.75122
      1573         2       -2.00000       60.58543       16.04403        1.16490
      1574         2       -2.00000       60.58543        4.66171        5.85636
      1575         2       -2.00000       60.58551       20.47270        7.60598
      1576         2       -2.00000       60.58551        9.08259        2.91452
      1577         2       -2.00000       60.76516       19.64772        4.86922
      1578         2       -2.00000       60.76516        8.25761        0.17776
      1579         2       -2.00000       61.11393        0.56635        8.66014
      1580         2       -2.00000       61.11393       11.94866        3.96868
      1581         2       -2.00000       61.18619       15.45564        7.71875
      1582         2       -2.00000       61.18619        4.06553        3.02729
      1583         2       -2.00000       61.53321       19.01355        2.08952
      1584         2       -2.00000       61.53321        7.63123        6.78098
      1585         2       -2.00000       61.65159       22.47054        5.70776
      1586         2       -2.00000       61.65159       11.08043        1.01630
      1587         2       -2.00000       61.72274        3.26376        0.12617
      1588         2       -2.00000       61.72274       14.65387        4.81763
      1589         2       -2.00000       61.89505       18.14701        8.58561
      1590         2       -2.00000       61.89505        6.75690        3.89415
      1591         2       -2.00000       62.10712       21.72205        2.99428
      1592         2       -2.00000       62.10712       10.33974        7.68574
      1593         2       -2.00000       62.20288        2.46499        6.73163
      1594         2       -2.00000       62.20288       13.84731        2.04017
      1595         2       -2.00000       62.32891       17.40302        5.80104
      1596         2       -2.00000       62.32891        6.01291        1.10958
      1597         2       -2.00000       62.70166       20.93517        0.16870
      1598         2       -2.00000       62.70166        9.55286        4.86016
      1599         2       -2.00000       62.80435        1.70337        3.91410
      1600         2       -2.00000       62.80435       13.09348        8.60556
      1601         2       -2.00000       62.92321       16.59520        2.99107
      1602         2       -2.00000       62.92321        5.21289        7.68253
      1603         2       -2.00000       63.22212       20.13129        6.70089
      1604         2       -2.00000       63.22212        8.74118        2.00943
      1605         2       -2.00000       63.34775        0.91088        1.10387
      1606         2       -2.00000       63.34775       12.30099        5.79533
      1607         2       -2.00000       63.46494       15.82487        0.17838
      1608         2       -2.00000       63.46494        4.44255        4.86984
      1609         2       -2.00000       63.67884       19.36370        3.93588
      1610         2       -2.00000       63.67884        7.98139        8.62734
      1611         2       -2.00000       63.86175        0.13384        7.65900
      1612         2       -2.00000       63.86175       11.51616        2.96754
      1613         2       -2.00000       63.98348        3.66416        2.03441
      1614         2       -2.00000       63.98348       15.05427        6.72587
      1615         2       -2.00000       64.22462       18.56832        1.09267
      1616         2       -2.00000       64.22462        7.18600        5.78413
      1617         2       -2.00000       64.41064       22.11598        4.84190
      1618         2       -2.00000       64.41064       10.72587        0.15044
      1619         2       -2.00000       64.53125        2.88196        8.60047
      1620         2       -2.00000       64.53125       14.26428        3.90901
      1621         2       -2.00000       64.70230       17.78967        7.65438
      1622         2       -2.00000       64.70230        6.39956        2.96292
      1623         2       -2.00000       64.92408       21.32208        2.04030
      1624         2       -2.00000       64.92408        9.93977        6.73176
      1625         2       -2.00000       65.05896        2.09619        5.79391
      1626         2       -2.00000       65.05896       13.47850        1.10246
      1627         2       -2.00000       65.21470       17.00825        4.85430
      1628         2       -2.00000       65.21470        5.61814        0.16284
      1629         2       -2.00000       65.45274       20.54474        8.60469
      1630         2       -2.00000       65.45274        9.15462        3.91323
      1631         2       -2.00000       65.60307        1.30977        2.97414
      1632         2       -2.00000       65.60307       12.69988        7.66560
      1633         2       -2.00000       65.75675       16.22077        2.04099
      1634         2       -2.00000       65.75675        4.83845        6.73245
      1635         2       -2.00000       65.97431       19.75212        5.78287
      1636         2       -2.00000       65.97431        8.36201        1.09141
      1637         2       -2.00000       66.13197        0.51807        0.15639
      1638         2       -2.00000       66.13197       11.90818        4.84784
      1639         2       -2.00000       66.27815       15.44344        8.60224
      1640         2       -2.00000       66.27815        4.05332        3.91078
      1641         2       -2.00000       66.47564       18.96792        2.97314
      1642         2       -2.00000       66.47564        7.58560        7.66460
      1643         2       -2.00000       66.65824       22.51101        6.72728
      1644         2       -2.00000       66.65824       11.12090        2.03582
      1645         2       -2.00000       66.80641        3.26971        1.09785
      1646         2       -2.00000       66.80641       14.65982        5.78931
      1647         2       -2.00000       67.00159       18.18034        0.15312
      1648         2       -2.00000       67.00159        6.79802        4.84458
      1649         2       -2.00000       67.19064       21.72063        3.90937
      1650         2       -2.00000       67.19064       10.33831        8.60083
      1651         2       -2.00000       67.34177        2.48761        7.66508
      1652         2       -2.00000       67.34177       13.86992        2.97363
      1653         2       -2.00000       67.51392       17.40119        6.72285
      1654         2       -2.00000       67.51392        6.01108        2.03139
      1655         2       -2.00000       67.71125       20.93187        1.09537
      1656         2       -2.00000       67.71125        9.54955        5.78683
      1657         2       -2.00000       67.86899        1.70092        4.85015
      1658         2       -2.00000       67.86899       13.08323        0.15869
      1659         2       -2.00000       68.03732       16.61674        3.91113
      1660         2       -2.00000       68.03732        5.23442        8.60259
      1661         2       -2.00000       68.23434       20.15245        7.66219
      1662         2       -2.00000       68.23434        8.76234        2.97074
      1663         2       -2.00000       68.39948        0.91306        2.03360
      1664         2       -2.00000       68.39948       12.30318        6.72506
      1665         2       -2.00000       68.56407       15.82930        1.09506
      1666         2       -2.00000       68.56407        4.44698        5.78652
      1667         2       -2.00000       68.75582       19.36334        4.84485
      1668         2       -2.00000       68.75582        7.97323        0.15339
      1669         2       -2.00000       68.92766        0.13176        8.60113
      1670         2       -2.00000       68.92766       11.51407        3.90967
      1671         2       -2.00000       69.08898       15.05065        7.66290
      1672         2       -2.00000       69.08898        3.66054        2.97144
      1673         2       -2.00000       69.27325       18.57700        2.03112
      1674         2       -2.00000       69.27325        7.19468        6.72258
      1675         2       -2.00000       69.45345       22.11633        5.78596
      1676         2       -2.00000       69.45345       10.72622        1.09450
      1677         2       -2.00000       69.61621        2.87381        0.15703
      1678         2       -2.00000       69.61621       14.26392        4.84849
      1679         2       -2.00000       69.79713       17.79744        8.59844
      1680         2       -2.00000       69.79713        6.40733        3.90698
      1681         2       -2.00000       69.97980       21.32793        2.96965
      1682         2       -2.00000       69.97980        9.94562        7.66111
      1683         2       -2.00000       70.14471        2.09377        6.72412
      1684         2       -2.00000       70.14471       13.47609        2.03266
      1685         2       -2.00000       70.31854       17.01053        5.78418
      1686         2       -2.00000       70.31854        5.62041        1.09273
      1687         2       -2.00000       70.50296       20.53972        0.15427
      1688         2       -2.00000       70.50296        9.15740        4.84573
      1689         2       -2.00000       70.67098        1.30626        3.90876
      1690         2       -2.00000       70.67098       12.69637        8.60022
      1691         2       -2.00000       70.84258       16.22390        2.96961
      1692         2       -2.00000       70.84258        4.84159        7.66107
      1693         2       -2.00000       71.02620       19.76003        6.72162
      1694         2       -2.00000       71.02620        8.36992        2.03016
      1695         2       -2.00000       71.19820        0.51848        1.09322
      1696         2       -2.00000       71.19820       11.90859        5.78468
      1697         2       -2.00000       71.36789       15.43669        0.15455
      1698         2       -2.00000       71.36789        4.05438        4.84601
      1699         2       -2.00000       71.54937       18.97218        3.90601
      1700         2       -2.00000       71.54937        7.58986        8.59747
      1701         2       -2.00000       71.72431       22.51058        7.66052
      1702         2       -2.00000       71.72431       11.12047        2.96907
      1703         2       -2.00000       71.89320        3.26721        2.03095
      1704         2       -2.00000       71.89320       14.65732        6.72241
      1705         2       -2.00000       72.07173       18.18503        1.09135
      1706         2       -2.00000       72.07173        6.80272        5.78281
      1707         2       -2.00000       72.24946       21.72282        4.84508
      1708         2       -2.00000       72.24946       10.33271        0.15362
      1709         2       -2.00000       72.41907        2.48774        8.59878
      1710         2       -2.00000       72.41907       13.87006        3.90732
      1711         2       -2.00000       72.59585       17.40552        7.65910
      1712         2       -2.00000       72.59585        6.01541        2.96764
      1713         2       -2.00000       72.77446       20.93497        2.02942
      1714         2       -2.00000       72.77446        9.55265        6.72088
      1715         2       -2.00000       72.94526       13.08244        1.09183
      1716         2       -2.00000       72.94526        1.70012        5.78329
      1717         2       -2.00000       73.11949       16.61829        4.84419
      1718         2       -2.00000       73.11949        5.22818        0.15274
      1719         2       -2.00000       73.29858       20.15498        8.59695
      1720         2       -2.00000       73.29858        8.76487        3.90549
      1721         2       -2.00000       73.47089        0.91254        2.96797
      1722         2       -2.00000       73.47089       12.30265        7.65943
      1723         2       -2.00000       73.64400        4.44878        6.72068
      1724         2       -2.00000       73.64400       15.83110        2.02923
      1725         2       -2.00000       73.82253       19.36749        5.78166
      1726         2       -2.00000       73.82253        7.97738        1.09020
      1727         2       -2.00000       73.99660        0.12485        0.15252
      1728         2       -2.00000       73.99660       11.51496        4.84398
      1729         2       -2.00000       74.16900        3.66143        3.90556
      1730         2       -2.00000       74.16900       15.05154        8.59701
      1731         2       -2.00000       74.34657       18.57994        2.96640
      1732         2       -2.00000       74.34657        7.19762        7.65786
      1733         2       -2.00000       74.52192       22.11734        6.71996
      1734         2       -2.00000       74.52192       10.72723        2.02850
      1735         2       -2.00000       74.69407        2.87403        1.09036
      1736         2       -2.00000       74.69407       14.26415        5.78182
      1737         2       -2.00000       74.87053        6.41027        4.84283
      1738         2       -2.00000       74.87053       17.79259        0.15137
      1739         2       -2.00000       75.04683        9.94737        8.59604
      1740         2       -2.00000       75.04683       21.32969        3.90458
      1741         2       -2.00000       75.21939       13.47668        2.96658
      1742         2       -2.00000       75.21939        2.09437        7.65804
      1743         2       -2.00000       75.39489       17.01299        6.71914
      1744         2       -2.00000       75.39489        5.62288        2.02768
      1745         2       -2.00000       75.57167        9.15973        5.78065
      1746         2       -2.00000       75.57167       20.54204        1.08919
      1747         2       -2.00000       75.74478       12.68913        0.15122
      1748         2       -2.00000       75.74478        1.30681        4.84268
      1749         2       -2.00000       75.91924        4.84330        8.59549
      1750         2       -2.00000       75.91924       16.22561        3.90404
      1751         2       -2.00000       76.09618        8.37215        2.96535
      1752         2       -2.00000       76.09618       19.76226        7.65681
      1753         2       -2.00000       76.27001       11.90934        6.71880
      1754         2       -2.00000       76.27001        0.51923        2.02734
      1755         2       -2.00000       76.44392        4.05590        5.78036
      1756         2       -2.00000       76.44392       15.43822        1.08890
      1757         2       -2.00000       76.62054        7.58466        0.15013
      1758         2       -2.00000       76.62054       18.97478        4.84159
      1759         2       -2.00000       76.79516       11.12172        3.90343
      1760         2       -2.00000       76.79516       22.51183        8.59488
      1761         2       -2.00000       76.96868        3.26844        2.96514
      1762         2       -2.00000       76.96868       14.65855        7.65660
      1763         2       -2.00000       77.14497        6.80499        6.71784
      1764         2       -2.00000       77.14497       18.18731        2.02638
      1765         2       -2.00000       77.32024       10.33412        1.08805
      1766         2       -2.00000       77.32024       21.72423        5.77951
      1767         2       -2.00000       77.49367       13.87106        4.84134
      1768         2       -2.00000       77.49367        2.48095        0.14988
      1769         2       -2.00000       77.66933       17.40767        8.59416
      1770         2       -2.00000       77.66933        6.01755        3.90270
      1771         2       -2.00000       77.84515        9.55434        7.65565
      1772         2       -2.00000       77.84515       20.93665        2.96420
      1773         2       -2.00000       78.01866       13.08353        2.02606
      1774         2       -2.00000       78.01866        1.70122        6.71752
      1775         2       -2.00000       78.19385        5.23014        1.08753
      1776         2       -2.00000       78.19385       16.62025        5.77899
      1777         2       -2.00000       78.36999        8.76681        4.84037
      1778         2       -2.00000       78.36999       20.14912        0.14891
      1779         2       -2.00000       78.54374       12.30375        8.59364
      1780         2       -2.00000       78.54374        0.91364        3.90218
      1781         2       -2.00000       78.71836        4.45049        7.65527
      1782         2       -2.00000       78.71836       15.83281        2.96381
      1783         2       -2.00000       78.89474        7.97932        2.02512
      1784         2       -2.00000       78.89474       19.36943        6.71658
      1785         2       -2.00000       79.06889       11.51617        5.77829
      1786         2       -2.00000       79.06889        0.12606        1.08683
      1787         2       -2.00000       79.24296        3.66303        4.84007
      1788         2       -2.00000       79.24296       15.04534        0.14861
      1789         2       -2.00000       79.41926        7.19967        8.59286
      1790         2       -2.00000       79.41926       18.58199        3.90140
      1791         2       -2.00000       79.59396       10.72859        2.96295
      1792         2       -2.00000       79.59396       22.11870        7.65441
