# Supplementary material for: Quantitative prediction of grain boundary thermal conductivities from local atomic environments
Source: Nat Commun. 2020 Apr 15;11:1854. doi: 10.1038/s41467-020-15619-9 (PMC7160158; doi:10.1038/s41467-020-15619-9)
Supplement: Supplementary file 4 — Supplementary Data 1 [file 41467_2020_15619_MOESM4_ESM.zip › MgO_GBs/sym_tilt/standard_pressure/210/s205_6_12_5.lmp]

LAMMPS data file

      2128          atoms
         0          bonds
         0         angles
         0      dihedrals
         0      impropers
         2     atom types
         0     bond types
         0    angle types
         0 dihedral types
         0 improper types

      0.0000000     79.9691960 xlo xhi
      0.0000000     26.9994540 ylo yhi
      0.0000000      9.4383770 zlo zhi
      0.0000000      0.0000000      0.0203609 xy xz yz

Masses

1                24.30500 # Mg
2                15.99940 # O

Atoms

         1         1        2.00000        0.00072       23.33502        7.62602
         2         1        2.00000        0.00072        9.82511        2.90683
         3         1        2.00000        0.14738        7.52410        4.79479
         4         1        2.00000        0.14738       21.01365        0.07560
         5         1        2.00000        0.29437        5.22323        6.68244
         6         1        2.00000        0.29437       18.71278        1.96325
         7         1        2.00000        0.44167        2.92268        8.56980
         8         1        2.00000        0.44167       16.41223        3.85061
         9         1        2.00000        0.58897        0.60194        1.01888
        10         1        2.00000        0.58897       14.11184        5.73807
        11         1        2.00000        0.73572       25.30076        2.90674
        12         1        2.00000        0.73572       11.81122        7.62593
        13         1        2.00000        0.88214        9.48985        0.07571
        14         1        2.00000        0.88214       22.99976        4.79489
        15         1        2.00000        1.02872        7.18868        1.96374
        16         1        2.00000        1.02872       20.69859        6.68293
        17         1        2.00000        1.17587        4.88787        3.85134
        18         1        2.00000        1.17587       18.39777        8.57053
        19         1        2.00000        1.32341        2.58756        5.73858
        20         1        2.00000        1.32341       16.07711        1.01939
        21         1        2.00000        1.47079        0.28734        7.62600
        22         1        2.00000        1.47079       13.77688        2.90681
        23         1        2.00000        1.61746       11.47615        4.79478
        24         1        2.00000        1.61746       24.96569        0.07559
        25         1        2.00000        1.76356        9.17482        6.68307
        26         1        2.00000        1.76356       22.66437        1.96388
        27         1        2.00000        1.91014        6.87352        8.57112
        28         1        2.00000        1.91014       20.36306        3.85193
        29         1        2.00000        2.05753        4.55250        1.02016
        30         1        2.00000        2.05753       18.06241        5.73934
        31         1        2.00000        2.20531        2.25257        2.90717
        32         1        2.00000        2.20531       15.76248        7.62636
        33         1        2.00000        2.35245       13.44203        0.07541
        34         1        2.00000        2.35245       26.95194        4.79460
        35         1        2.00000        2.49880       11.14100        1.96366
        36         1        2.00000        2.49880       24.65091        6.68285
        37         1        2.00000        2.64474        8.83929        3.85222
        38         1        2.00000        2.64474       22.34920        8.57141
        39         1        2.00000        2.79156        6.53788        5.74026
        40         1        2.00000        2.79156       20.02743        1.02107
        41         1        2.00000        2.93951        4.23758        7.62741
        42         1        2.00000        2.93951       17.72712        2.90822
        43         1        2.00000        3.08753       15.42763        4.79494
        44         1        2.00000        3.08753        1.91772        0.07575
        45         1        2.00000        3.23443       13.12759        6.68232
        46         1        2.00000        3.23443       26.61714        1.96314
        47         1        2.00000        3.37998       10.82610        8.57085
        48         1        2.00000        3.37998       24.31565        3.85166
        49         1        2.00000        3.52568        8.50358        1.02127
        50         1        2.00000        3.52568       22.01348        5.74046
        51         1        2.00000        3.67291        6.20225        2.90929
        52         1        2.00000        3.67291       19.71215        7.62847
        53         1        2.00000        3.82149       17.39208        0.07697
        54         1        2.00000        3.82149        3.90253        4.79616
        55         1        2.00000        3.96975       15.09315        1.96350
        56         1        2.00000        3.96975        1.60360        6.68269
        57         1        2.00000        4.11625       12.79285        3.85120
        58         1        2.00000        4.11625       26.30275        8.57039
        59         1        2.00000        4.26124       10.49060        5.74007
        60         1        2.00000        4.26124       23.98015        1.02088
        61         1        2.00000        4.40678        8.18792        7.62891
        62         1        2.00000        4.40678       21.67747        2.90972
        63         1        2.00000        4.55465       19.37636        4.79739
        64         1        2.00000        4.55465        5.86645        0.07821
        65         1        2.00000        4.70395       17.07756        6.68367
        66         1        2.00000        4.70395        3.56765        1.96448
        67         1        2.00000        4.85173       14.77922        8.56996
        68         1        2.00000        4.85173        1.26932        3.85077
        69         1        2.00000        4.99696       12.45813        1.01975
        70         1        2.00000        4.99696       25.96804        5.73894
        71         1        2.00000        5.14130       10.15483        2.90945
        72         1        2.00000        5.14130       23.66474        7.62863
        73         1        2.00000        5.28756        7.85161        4.79858
        74         1        2.00000        5.28756       21.34116        0.07940
        75         1        2.00000        5.43703       19.04069        1.96665
        76         1        2.00000        5.43703        5.55115        6.68583
        77         1        2.00000        5.58753       16.74295        3.85226
        78         1        2.00000        5.58753        3.25340        8.57145
        79         1        2.00000        5.73499       14.44513        5.73821
        80         1        2.00000        5.73499        0.93522        1.01902
        81         1        2.00000        5.87814       12.14355        7.62661
        82         1        2.00000        5.87814       25.63310        2.90743
        83         1        2.00000        6.02120        9.81860        0.07832
        84         1        2.00000        6.02120       23.32851        4.79751
        85         1        2.00000        6.16802       21.02513        6.68684
        86         1        2.00000        6.16802        7.51522        1.96765
        87         1        2.00000        6.31909       18.72569        8.57377
        88         1        2.00000        6.31909        5.21578        3.85459
        89         1        2.00000        6.47063       16.40939        1.02049
        90         1        2.00000        6.47063        2.91985        5.73968
        91         1        2.00000        6.61673        0.62210        7.62626
        92         1        2.00000        6.61673       14.11165        2.90707
        93         1        2.00000        6.75876       11.80833        4.79652
        94         1        2.00000        6.75876       25.29787        0.07733
        95         1        2.00000        6.90174        9.50214        6.68683
        96         1        2.00000        6.90174       22.99169        1.96764
        97         1        2.00000        7.04984        7.19860        8.57534
        98         1        2.00000        7.04984       20.68815        3.85615
        99         1        2.00000        7.20299       18.39040        5.74169
       100         1        2.00000        7.20299        4.88049        1.02250
       101         1        2.00000        7.35421       16.09616        7.62588
       102         1        2.00000        7.35421        2.58626        2.90669
       103         1        2.00000        7.49679       13.77814        0.07435
       104         1        2.00000        7.49679        0.28860        4.79353
       105         1        2.00000        7.63546       24.98252        6.68449
       106         1        2.00000        7.63546       11.47261        1.96531
       107         1        2.00000        7.77956       22.67453        8.57649
       108         1        2.00000        7.77956        9.16462        3.85730
       109         1        2.00000        7.93214       20.35114        1.02670
       110         1        2.00000        7.93214        6.86159        5.74589
       111         1        2.00000        8.08928       18.05566        2.91094
       112         1        2.00000        8.08928        4.56611        7.63013
       113         1        2.00000        8.24163        2.25362        0.07514
       114         1        2.00000        8.24163       15.76352        4.79433
       115         1        2.00000        8.38013       13.46454        6.68135
       116         1        2.00000        8.38013       26.95409        1.96216
       117         1        2.00000        8.51448       11.15668        8.57176
       118         1        2.00000        8.51448       24.64623        3.85258
       119         1        2.00000        8.65787        8.82669        1.02534
       120         1        2.00000        8.65787       22.33659        5.74453
       121         1        2.00000        8.81293       20.03497        7.63323
       122         1        2.00000        8.81293        6.52506        2.91404
       123         1        2.00000        8.97414       17.72339        0.07784
       124         1        2.00000        8.97414        4.23385        4.79703
       125         1        2.00000        9.12377       15.43288        1.96289
       126         1        2.00000        9.12377        1.94334        6.68208
       127         1        2.00000        9.25747       26.64119        8.57136
       128         1        2.00000        9.25747       13.13129        3.85217
       129         1        2.00000        9.39294       10.81871        5.74506
       130         1        2.00000        9.39294       24.30826        1.02588
       131         1        2.00000        9.54025       21.99694        2.91630
       132         1        2.00000        9.54025        8.50739        7.63549
       133         1        2.00000        9.70018       19.69787        4.80062
       134         1        2.00000        9.70018        6.18796        0.08143
       135         1        2.00000        9.86268       17.41054        6.68081
       136         1        2.00000        9.86268        3.90063        1.96163
       137         1        2.00000       10.00567       15.12079        8.56590
       138         1        2.00000       10.00567        1.61088        3.84671
       139         1        2.00000       10.12826       12.79664        1.01813
       140         1        2.00000       10.12826       26.30655        5.73732
       141         1        2.00000       10.25981       23.98988        7.63303
       142         1        2.00000       10.25981       10.47997        2.91384
       143         1        2.00000       10.41671       21.65805        0.08969
       144         1        2.00000       10.41671        8.16850        4.80888
       145         1        2.00000       10.59016       19.36116        1.97311
       146         1        2.00000       10.59016        5.87162        6.69230
       147         1        2.00000       10.76201       17.07993        3.85033
       148         1        2.00000       10.76201        3.59038        8.56952
       149         1        2.00000       10.89796       14.78847        5.73633
       150         1        2.00000       10.89796        1.27857        1.01715
       151         1        2.00000       11.01312       12.47961        7.62557
       152         1        2.00000       11.01312       25.96916        2.90638
       153         1        2.00000       11.13739       23.65220        4.79728
       154         1        2.00000       11.13739       10.14230        0.07809
       155         1        2.00000       11.29357       21.33733        6.69086
       156         1        2.00000       11.29357        7.82743        1.97167
       157         1        2.00000       11.47526       19.05276        8.57259
       158         1        2.00000       11.47526        5.54285        3.85341
       159         1        2.00000       11.64280       16.75420        1.01825
       160         1        2.00000       11.64280        3.26465        5.73744
       161         1        2.00000       11.76747       14.46181        2.90955
       162         1        2.00000       11.76747        0.97226        7.62874
       163         1        2.00000       11.87551       25.63471        0.08421
       164         1        2.00000       11.87551       12.14516        4.80340
       165         1        2.00000       12.01897       23.30716        1.98367
       166         1        2.00000       12.01897        9.81761        6.70286
       167         1        2.00000       12.19050       20.99812        3.86533
       168         1        2.00000       12.19050        7.50857        8.58452
       169         1        2.00000       12.37995       18.71671        5.72662
       170         1        2.00000       12.37995        5.20680        1.00743
       171         1        2.00000       12.53237       16.43870        7.61105
       172         1        2.00000       12.53237        2.92879        2.89186
       173         1        2.00000       12.63393       14.11724        0.06519
       174         1        2.00000       12.63393        0.62769        4.78438
       175         1        2.00000       12.72654       25.31387        6.67992
       176         1        2.00000       12.72654       11.80396        1.96073
       177         1        2.00000       12.86424       22.98434        8.58590
       178         1        2.00000       12.86424        9.47443        3.86671
       179         1        2.00000       13.06849       20.65593        1.05062
       180         1        2.00000       13.06849        7.16638        5.76981
       181         1        2.00000       13.30911       18.39039        2.90666
       182         1        2.00000       13.30911        4.90084        7.62585
       183         1        2.00000       13.45474       16.11398        4.79449
       184         1        2.00000       13.45474        2.60407        0.07530
       185         1        2.00000       13.54294       13.80501        6.68409
       186         1        2.00000       13.54294        0.29510        1.96490
       187         1        2.00000       13.63099       24.97125        3.85370
       188         1        2.00000       13.63099       11.48171        8.57289
       189         1        2.00000       13.74279       22.65669        5.73942
       190         1        2.00000       13.74279        9.14678        1.02023
       191         1        2.00000       13.95502       20.35603        7.61304
       192         1        2.00000       13.95502        6.84612        2.89385
       193         1        2.00000       14.17134       18.07216        0.06042
       194         1        2.00000       14.17134        4.58261        4.77961
       195         1        2.00000       14.29409       15.78268        1.96029
       196         1        2.00000       14.29409        2.29314        6.67948
       197         1        2.00000       14.36655       13.47209        3.85799
       198         1        2.00000       14.36655       26.98199        8.57718
       199         1        2.00000       14.45187       24.63221        1.04487
       200         1        2.00000       14.45187       11.14266        5.76405
       201         1        2.00000       14.66539       22.27872        2.97028
       202         1        2.00000       14.66539        8.78917        7.68946
       203         1        2.00000       14.91226       20.01656        4.74344
       204         1        2.00000       14.91226        6.50665        0.02425
       205         1        2.00000       15.08619       17.75414        6.64445
       206         1        2.00000       15.08619        4.24423        1.92526
       207         1        2.00000       15.15568       15.43878        8.53875
       208         1        2.00000       15.15568        1.92887        3.81956
       209         1        2.00000       15.20654       13.09736        0.99216
       210         1        2.00000       15.20654       26.60727        5.71135
       211         1        2.00000       15.27668       24.30051        7.61119
       212         1        2.00000       15.27668       10.79060        2.89200
       213         1        2.00000       15.42654       21.95901        0.14951
       214         1        2.00000       15.42654        8.46946        4.86870
       215         1        2.00000       15.93394       19.66625        1.89517
       216         1        2.00000       15.93394        6.17671        6.61436
       217         1        2.00000       16.11667       17.38671        3.80880
       218         1        2.00000       16.11667        3.89717        8.52799
       219         1        2.00000       16.17193       15.07458        5.70601
       220         1        2.00000       16.17193        1.56467        0.98682
       221         1        2.00000       16.21727       26.23622        2.88558
       222         1        2.00000       16.21727       12.74667        7.60476
       223         1        2.00000       16.27261       23.89536        4.75965
       224         1        2.00000       16.27261       10.38545        0.04046
       225         1        2.00000       16.36194       21.68484        6.59064
       226         1        2.00000       16.36194        8.17494        1.87145
       227         1        2.00000       16.71580       19.49136        8.57059
       228         1        2.00000       16.71580        5.98145        3.85141
       229         1        2.00000       16.81608       17.12541        1.03036
       230         1        2.00000       16.81608        3.63586        5.74955
       231         1        2.00000       16.85495       14.79137        2.93621
       232         1        2.00000       16.85495        1.30182        7.65540
       233         1        2.00000       16.89317       25.96091        0.11931
       234         1        2.00000       16.89317       12.47136        4.83850
       235         1        2.00000       16.97322       23.61932        2.02100
       236         1        2.00000       16.97322       10.12978        6.74019
       237         1        2.00000       17.58355       21.18748        3.38216
       238         1        2.00000       17.58355        7.69793        8.10135
       239         1        2.00000       17.64888       18.92129        5.50094
       240         1        2.00000       17.64888        5.41138        0.78175
       241         1        2.00000       17.66887       16.58267        7.42631
       242         1        2.00000       17.66887        3.07276        2.70712
       243         1        2.00000       17.68103       14.25606        9.33507
       244         1        2.00000       17.68103        0.74615        4.61589
       245         1        2.00000       17.69055       11.91098        1.79430
       246         1        2.00000       17.69055       25.42089        6.51349
       247         1        2.00000       17.70694       23.11146        8.47589
       248         1        2.00000       17.70694        9.60155        3.75670
       249         1        2.00000       19.48745       23.10128        3.75670
       250         1        2.00000       19.48745        9.61173        8.47589
       251         1        2.00000       19.50385       25.41071        1.79430
       252         1        2.00000       19.50385       11.92116        6.51349
       253         1        2.00000       19.51328       14.24588        4.61589
       254         1        2.00000       19.51328        0.75633        9.33507
       255         1        2.00000       19.52552       16.57249        2.70712
       256         1        2.00000       19.52552        3.08294        7.42631
       257         1        2.00000       19.54551       18.91111        0.78175
       258         1        2.00000       19.54551        5.42156        5.50094
       259         1        2.00000       19.61085       21.19766        8.10135
       260         1        2.00000       19.61085        7.68775        3.38216
       261         1        2.00000       20.22117       10.11960        2.02100
       262         1        2.00000       20.22117       23.62950        6.74019
       263         1        2.00000       20.30122       12.46118        0.11931
       264         1        2.00000       20.30122       25.97109        4.83850
       265         1        2.00000       20.33945       14.80155        7.65540
       266         1        2.00000       20.33945        1.29164        2.93621
       267         1        2.00000       20.37831       17.13559        5.74955
       268         1        2.00000       20.37831        3.62568        1.03036
       269         1        2.00000       20.47859       19.48118        3.85141
       270         1        2.00000       20.47859        5.99163        8.57059
       271         1        2.00000       20.83246       21.67466        1.87145
       272         1        2.00000       20.83246        8.18512        6.59064
       273         1        2.00000       20.92178       23.88518        0.04046
       274         1        2.00000       20.92178       10.39563        4.75965
       275         1        2.00000       20.97712       12.73649        2.88558
       276         1        2.00000       20.97712       26.24640        7.60476
       277         1        2.00000       21.02246       15.06440        0.98682
       278         1        2.00000       21.02246        1.57485        5.70601
       279         1        2.00000       21.07772       17.39689        8.52799
       280         1        2.00000       21.07772        3.88699        3.80880
       281         1        2.00000       21.26045        6.16652        1.89517
       282         1        2.00000       21.26045       19.67643        6.61436
       283         1        2.00000       21.76786        8.45928        0.14951
       284         1        2.00000       21.76786       21.96919        4.86870
       285         1        2.00000       21.91772       24.29033        2.89200
       286         1        2.00000       21.91772       10.80078        7.61119
       287         1        2.00000       21.98785       26.59709        0.99216
       288         1        2.00000       21.98785       13.10754        5.71135
       289         1        2.00000       22.03871       15.42860        3.81956
       290         1        2.00000       22.03871        1.93905        8.53875
       291         1        2.00000       22.10820       17.74396        1.92526
       292         1        2.00000       22.10820        4.25441        6.64445
       293         1        2.00000       22.28214       20.00638        0.02425
       294         1        2.00000       22.28214        6.51683        4.74344
       295         1        2.00000       22.52900        8.77899        2.97028
       296         1        2.00000       22.52900       22.28890        7.68946
       297         1        2.00000       22.74244       11.13248        1.04487
       298         1        2.00000       22.74244       24.64239        5.76405
       299         1        2.00000       22.82785       26.97181        3.85799
       300         1        2.00000       22.82785       13.48227        8.57718
       301         1        2.00000       22.90030       15.79286        6.67948
       302         1        2.00000       22.90030        2.28296        1.96029
       303         1        2.00000       23.02305       18.08234        4.77961
       304         1        2.00000       23.02305        4.57243        0.06042
       305         1        2.00000       23.23929       20.34585        2.89385
       306         1        2.00000       23.23929        6.85630        7.61304
       307         1        2.00000       23.45161       22.64651        1.02023
       308         1        2.00000       23.45161        9.15696        5.73942
       309         1        2.00000       23.56340       11.47153        3.85370
       310         1        2.00000       23.56340       24.98143        8.57289
       311         1        2.00000       23.65145       13.79483        1.96490
       312         1        2.00000       23.65145        0.30528        6.68409
       313         1        2.00000       23.73966       16.10380        0.07530
       314         1        2.00000       23.73966        2.61425        4.79449
       315         1        2.00000       23.88520       18.40057        7.62585
       316         1        2.00000       23.88520        4.89066        2.90666
       317         1        2.00000       24.12591        7.15620        1.05062
       318         1        2.00000       24.12591       20.66611        5.76981
       319         1        2.00000       24.33015       22.97416        3.86671
       320         1        2.00000       24.33015        9.48461        8.58590
       321         1        2.00000       24.46786       25.30369        1.96073
       322         1        2.00000       24.46786       11.81414        6.67992
       323         1        2.00000       24.56038       14.12742        4.78438
       324         1        2.00000       24.56038        0.61751        0.06519
       325         1        2.00000       24.66202       16.42852        2.89186
       326         1        2.00000       24.66202        2.93897        7.61105
       327         1        2.00000       24.81436       18.70653        1.00743
       328         1        2.00000       24.81436        5.21698        5.72662
       329         1        2.00000       25.00389       21.00830        8.58452
       330         1        2.00000       25.00389        7.49839        3.86533
       331         1        2.00000       25.17542        9.80743        1.98367
       332         1        2.00000       25.17542       23.31734        6.70286
       333         1        2.00000       25.31889       12.13498        0.08421
       334         1        2.00000       25.31889       25.64489        4.80340
       335         1        2.00000       25.42693       14.47199        7.62874
       336         1        2.00000       25.42693        0.96208        2.90955
       337         1        2.00000       25.55160       16.76438        5.73744
       338         1        2.00000       25.55160        3.25447        1.01825
       339         1        2.00000       25.71905       19.04258        3.85341
       340         1        2.00000       25.71905        5.55303        8.57259
       341         1        2.00000       25.90082       21.32715        1.97167
       342         1        2.00000       25.90082        7.83761        6.69086
       343         1        2.00000       26.05700       23.64202        0.07809
       344         1        2.00000       26.05700       10.15248        4.79728
       345         1        2.00000       26.18128       12.46943        2.90638
       346         1        2.00000       26.18128       25.97934        7.62557
       347         1        2.00000       26.29635       14.77829        1.01715
       348         1        2.00000       26.29635        1.28875        5.73633
       349         1        2.00000       26.43238       17.09011        8.56952
       350         1        2.00000       26.43238        3.58020        3.85033
       351         1        2.00000       26.60423       19.37134        6.69230
       352         1        2.00000       26.60423        5.86144        1.97311
       353         1        2.00000       26.77769        8.15832        0.08969
       354         1        2.00000       26.77769       21.66823        4.80888
       355         1        2.00000       26.93458       23.97970        2.91384
       356         1        2.00000       26.93458       10.49015        7.63303
       357         1        2.00000       27.06613       26.29637        1.01813
       358         1        2.00000       27.06613       12.80682        5.73732
       359         1        2.00000       27.18873       15.11060        3.84671
       360         1        2.00000       27.18873        1.62106        8.56590
       361         1        2.00000       27.33171       17.40036        1.96163
       362         1        2.00000       27.33171        3.91081        6.68081
       363         1        2.00000       27.49413       19.68769        0.08143
       364         1        2.00000       27.49413        6.19814        4.80062
       365         1        2.00000       27.65415       22.00712        7.63549
       366         1        2.00000       27.65415        8.49721        2.91630
       367         1        2.00000       27.80145       10.80853        1.02588
       368         1        2.00000       27.80145       24.31844        5.74506
       369         1        2.00000       27.93692       26.63101        3.85217
       370         1        2.00000       27.93692       13.14147        8.57136
       371         1        2.00000       28.07063       15.44306        6.68208
       372         1        2.00000       28.07063        1.93316        1.96289
       373         1        2.00000       28.22025       17.73357        4.79703
       374         1        2.00000       28.22025        4.22367        0.07784
       375         1        2.00000       28.38147       20.02479        2.91404
       376         1        2.00000       28.38147        6.53524        7.63323
       377         1        2.00000       28.53645       22.32641        1.02534
       378         1        2.00000       28.53645        8.83687        5.74453
       379         1        2.00000       28.67991       11.14650        3.85258
       380         1        2.00000       28.67991       24.65641        8.57176
       381         1        2.00000       28.81418       13.45436        1.96216
       382         1        2.00000       28.81418       26.96427        6.68135
       383         1        2.00000       28.95277       15.75334        0.07514
       384         1        2.00000       28.95277        2.26380        4.79433
       385         1        2.00000       29.10511        4.55593        2.91094
       386         1        2.00000       29.10511       18.06584        7.63013
       387         1        2.00000       29.26225        6.85141        1.02670
       388         1        2.00000       29.26225       20.36132        5.74589
       389         1        2.00000       29.41483       22.66435        3.85730
       390         1        2.00000       29.41483        9.17480        8.57649
       391         1        2.00000       29.55893       24.97234        1.96531
       392         1        2.00000       29.55893       11.48279        6.68449
       393         1        2.00000       29.69752       13.78832        4.79353
       394         1        2.00000       29.69752        0.27842        0.07435
       395         1        2.00000       29.84011       16.08598        2.90669
       396         1        2.00000       29.84011        2.59644        7.62588
       397         1        2.00000       29.99141       18.38022        1.02250
       398         1        2.00000       29.99141        4.89067        5.74169
       399         1        2.00000       30.14455        7.18842        3.85615
       400         1        2.00000       30.14455       20.69833        8.57534
       401         1        2.00000       30.29265        9.49196        1.96764
       402         1        2.00000       30.29265       23.00187        6.68683
       403         1        2.00000       30.43564       11.79815        0.07733
       404         1        2.00000       30.43564       25.30805        4.79652
       405         1        2.00000       30.57766        0.61192        2.90707
       406         1        2.00000       30.57766       14.12183        7.62626
       407         1        2.00000       30.72377        2.90966        1.02049
       408         1        2.00000       30.72377       16.41957        5.73968
       409         1        2.00000       30.87531       18.71551        3.85459
       410         1        2.00000       30.87531        5.22596        8.57377
       411         1        2.00000       31.02637       21.01495        1.96765
       412         1        2.00000       31.02637        7.52540        6.68684
       413         1        2.00000       31.17319       23.31833        0.07832
       414         1        2.00000       31.17319        9.82878        4.79751
       415         1        2.00000       31.31618       12.13337        2.90743
       416         1        2.00000       31.31618       25.64328        7.62661
       417         1        2.00000       31.45940       14.43495        1.01902
       418         1        2.00000       31.45940        0.94540        5.73821
       419         1        2.00000       31.60687       16.75313        8.57145
       420         1        2.00000       31.60687        3.24322        3.85226
       421         1        2.00000       31.75737        5.54097        1.96665
       422         1        2.00000       31.75737       19.05087        6.68583
       423         1        2.00000       31.90683        7.84143        0.07940
       424         1        2.00000       31.90683       21.35134        4.79858
       425         1        2.00000       32.05309       23.65456        2.90945
       426         1        2.00000       32.05309       10.16501        7.62863
       427         1        2.00000       32.19744       25.95785        1.01975
       428         1        2.00000       32.19744       12.46831        5.73894
       429         1        2.00000       32.34266       14.76904        3.85077
       430         1        2.00000       32.34266        1.27950        8.56996
       431         1        2.00000       32.49044       17.06738        1.96448
       432         1        2.00000       32.49044        3.57783        6.68367
       433         1        2.00000       32.63975       19.36618        0.07821
       434         1        2.00000       32.63975        5.87663        4.79739
       435         1        2.00000       32.78761        8.17774        2.90972
       436         1        2.00000       32.78761       21.68765        7.62891
       437         1        2.00000       32.93315       10.48042        1.02088
       438         1        2.00000       32.93315       23.99033        5.74007
       439         1        2.00000       33.07814       26.29257        3.85120
       440         1        2.00000       33.07814       12.80303        8.57039
       441         1        2.00000       33.22456        1.59342        1.96350
       442         1        2.00000       33.22456       15.10333        6.68269
       443         1        2.00000       33.37290        3.89235        0.07697
       444         1        2.00000       33.37290       17.40226        4.79616
       445         1        2.00000       33.52149       19.70197        2.90929
       446         1        2.00000       33.52149        6.21243        7.62847
       447         1        2.00000       33.66871       22.00330        1.02127
       448         1        2.00000       33.66871        8.51376        5.74046
       449         1        2.00000       33.81433       10.81592        3.85166
       450         1        2.00000       33.81433       24.32583        8.57085
       451         1        2.00000       33.95996       13.11741        1.96314
       452         1        2.00000       33.95996       26.62732        6.68232
       453         1        2.00000       34.10678       15.41745        0.07575
       454         1        2.00000       34.10678        1.92790        4.79494
       455         1        2.00000       34.25489        4.22740        2.90822
       456         1        2.00000       34.25489       17.73730        7.62741
       457         1        2.00000       34.40283        6.52770        1.02107
       458         1        2.00000       34.40283       20.03761        5.74026
       459         1        2.00000       34.54965       22.33902        3.85222
       460         1        2.00000       34.54965        8.84947        8.57141
       461         1        2.00000       34.69560       24.64072        1.96366
       462         1        2.00000       34.69560       11.15118        6.68285
       463         1        2.00000       34.84186       26.94176        0.07541
       464         1        2.00000       34.84186       13.45221        4.79460
       465         1        2.00000       34.98908       15.75230        2.90717
       466         1        2.00000       34.98908        2.26275        7.62636
       467         1        2.00000       35.13687       18.05223        1.02016
       468         1        2.00000       35.13687        4.56268        5.73934
       469         1        2.00000       35.28425       20.37324        8.57112
       470         1        2.00000       35.28425        6.86334        3.85193
       471         1        2.00000       35.43083       22.67455        6.68307
       472         1        2.00000       35.43083        9.16464        1.96388
       473         1        2.00000       35.57694       11.46597        0.07559
       474         1        2.00000       35.57694       24.97587        4.79478
       475         1        2.00000       35.72360       13.78706        7.62600
       476         1        2.00000       35.72360        0.27716        2.90681
       477         1        2.00000       35.87090       16.08729        5.73858
       478         1        2.00000       35.87090        2.57738        1.01939
       479         1        2.00000       36.01853       18.38759        3.85134
       480         1        2.00000       36.01853        4.89805        8.57053
       481         1        2.00000       36.16567       20.68841        1.96374
       482         1        2.00000       36.16567        7.19886        6.68293
       483         1        2.00000       36.31225        9.50003        4.79489
       484         1        2.00000       36.31225       22.98958        0.07571
       485         1        2.00000       36.45860       11.80104        2.90674
       486         1        2.00000       36.45860       25.31094        7.62593
       487         1        2.00000       36.60542        0.61212        5.73807
       488         1        2.00000       36.60542       14.10166        1.01888
       489         1        2.00000       36.75272       16.42241        8.56980
       490         1        2.00000       36.75272        2.91250        3.85061
       491         1        2.00000       36.90003       18.72296        6.68244
       492         1        2.00000       36.90003        5.21305        1.96325
       493         1        2.00000       37.04701        7.51392        0.07560
       494         1        2.00000       37.04701       21.02383        4.79479
       495         1        2.00000       37.19367        9.83529        7.62602
       496         1        2.00000       37.19367       23.32484        2.90683
       497         1        2.00000       37.34034       12.13611        5.73799
       498         1        2.00000       37.34034       25.62565        1.01880
       499         1        2.00000       37.48724       14.43673        3.85015
       500         1        2.00000       37.48724        0.94719        8.56934
       501         1        2.00000       37.63438       16.73731        1.96260
       502         1        2.00000       37.63438        3.24776        6.68179
       503         1        2.00000       37.78153        5.54844        4.79431
       504         1        2.00000       37.78153       19.03799        0.07512
       505         1        2.00000       37.92851        7.84926        2.90666
       506         1        2.00000       37.92851       21.35917        7.62585
       507         1        2.00000       38.07525       10.15008        1.01878
       508         1        2.00000       38.07525       23.65998        5.73797
       509         1        2.00000       38.22200       12.47117        8.56921
       510         1        2.00000       38.22200       25.96072        3.85002
       511         1        2.00000       38.36890       14.77188        6.68137
       512         1        2.00000       38.36890        1.26198        1.96218
       513         1        2.00000       38.51588        3.56268        0.07455
       514         1        2.00000       38.51588       17.07259        4.79374
       515         1        2.00000       38.66303        5.88378        7.62542
       516         1        2.00000       38.66303       19.37333        2.90623
       517         1        2.00000       38.81009        8.18452        5.73779
       518         1        2.00000       38.81009       21.67407        1.01860
       519         1        2.00000       38.95699       10.48520        3.84996
       520         1        2.00000       38.95699       23.99511        8.56915
       521         1        2.00000       39.10374       26.29584        6.68119
       522         1        2.00000       39.10374       12.78594        1.96200
       523         1        2.00000       39.25048        1.59721        4.79332
       524         1        2.00000       39.25048       15.08675        0.07413
       525         1        2.00000       39.39746        3.89805        2.90566
       526         1        2.00000       39.39746       17.40796        7.62485
       527         1        2.00000       39.54461        6.19873        1.01818
       528         1        2.00000       39.54461       19.70864        5.73737
       529         1        2.00000       39.69175        8.51967        8.56901
       530         1        2.00000       39.69175       22.00922        3.84982
       531         1        2.00000       39.83865       10.82027        6.68117
       532         1        2.00000       39.83865       24.30982        1.96198
       533         1        2.00000       39.98532       26.61066        0.07396
       534         1        2.00000       39.98532       13.12111        4.79315
       535         1        2.00000       40.13198        1.93254        7.62438
       536         1        2.00000       40.13198       15.42209        2.90519
       537         1        2.00000       40.27896        4.23344        5.73673
       538         1        2.00000       40.27896       17.72299        1.01754
       539         1        2.00000       40.42627        6.53396        3.84936
       540         1        2.00000       40.42627       20.04387        8.56855
       541         1        2.00000       40.57357        8.83438        1.96190
       542         1        2.00000       40.57357       22.34428        6.68109
       543         1        2.00000       40.72031       24.64489        4.79323
       544         1        2.00000       40.72031       11.13498        0.07404
       545         1        2.00000       40.86674       26.94592        2.90509
       546         1        2.00000       40.86674       13.45637        7.62427
       547         1        2.00000       41.01332        2.24763        1.01704
       548         1        2.00000       41.01332       15.75754        5.73623
       549         1        2.00000       41.16047        4.56878        8.56782
       550         1        2.00000       41.16047       18.05833        3.84863
       551         1        2.00000       41.30801        6.86909        6.68058
       552         1        2.00000       41.30801       20.35863        1.96139
       553         1        2.00000       41.45539       22.65888        0.07397
       554         1        2.00000       41.45539        9.16934        4.79316
       555         1        2.00000       41.60205       24.97998        7.62438
       556         1        2.00000       41.60205       11.47007        2.90519
       557         1        2.00000       41.74816        0.28183        5.73609
       558         1        2.00000       41.74816       13.77138        1.01690
       559         1        2.00000       41.89474        2.58316        3.84805
       560         1        2.00000       41.89474       16.09307        8.56723
       561         1        2.00000       42.04213        4.88379        1.96062
       562         1        2.00000       42.04213       18.39369        6.67981
       563         1        2.00000       42.18991       20.69362        4.79280
       564         1        2.00000       42.18991        7.18371        0.07361
       565         1        2.00000       42.33705        9.50419        7.62456
       566         1        2.00000       42.33705       22.99374        2.90537
       567         1        2.00000       42.48340       25.29474        1.01712
       568         1        2.00000       42.48340       11.80520        5.73631
       569         1        2.00000       42.62934        0.61738        8.56695
       570         1        2.00000       42.62934       14.10693        3.84776
       571         1        2.00000       42.77616        2.91879        6.67891
       572         1        2.00000       42.77616       16.40834        1.95972
       573         1        2.00000       42.92411       18.70862        0.07256
       574         1        2.00000       42.92411        5.21907        4.79175
       575         1        2.00000       43.07213       21.02848        7.62422
       576         1        2.00000       43.07213        7.51857        2.90503
       577         1        2.00000       43.21903       23.32851        5.73683
       578         1        2.00000       43.21903        9.81860        1.01765
       579         1        2.00000       43.36458       25.63000        3.84831
       580         1        2.00000       43.36458       12.14045        8.56750
       581         1        2.00000       43.51028        0.93274        1.95951
       582         1        2.00000       43.51028       14.44265        6.67870
       583         1        2.00000       43.65750       16.74398        4.79069
       584         1        2.00000       43.65750        3.23407        0.07151
       585         1        2.00000       43.80609       19.04366        2.90381
       586         1        2.00000       43.80609        5.55411        7.62300
       587         1        2.00000       43.95435       21.34262        1.01728
       588         1        2.00000       43.95435        7.85307        5.73647
       589         1        2.00000       44.10085       23.66326        8.56796
       590         1        2.00000       44.10085       10.15335        3.84877
       591         1        2.00000       44.24584       25.96550        6.67910
       592         1        2.00000       44.24584       12.45559        1.95991
       593         1        2.00000       44.39138       14.75827        0.07106
       594         1        2.00000       44.39138        1.26872        4.79025
       595         1        2.00000       44.53924       17.07975        7.62176
       596         1        2.00000       44.53924        3.56984        2.90257
       597         1        2.00000       44.68855       19.37857        5.73549
       598         1        2.00000       44.68855        5.86866        1.01631
       599         1        2.00000       44.83633        8.18733        8.56839
       600         1        2.00000       44.83633       21.67688        3.84920
       601         1        2.00000       44.98155       23.97761        1.96103
       602         1        2.00000       44.98155       10.48807        6.68022
       603         1        2.00000       45.12590       26.28094        0.07134
       604         1        2.00000       45.12590       12.79139        4.79052
       605         1        2.00000       45.27216       15.09458        2.90139
       606         1        2.00000       45.27216        1.60503        7.62057
       607         1        2.00000       45.42162       17.39507        1.01413
       608         1        2.00000       45.42162        3.90553        5.73332
       609         1        2.00000       45.57213       19.71318        8.56690
       610         1        2.00000       45.57213        6.20327        3.84771
       611         1        2.00000       45.71959        8.50110        1.96176
       612         1        2.00000       45.71959       22.01100        6.68095
       613         1        2.00000       45.86273       10.80264        0.07336
       614         1        2.00000       45.86273       24.31255        4.79255
       615         1        2.00000       46.00580       26.61714        2.90247
       616         1        2.00000       46.00580       13.12759        7.62166
       617         1        2.00000       46.15262        1.92109        1.01314
       618         1        2.00000       46.15262       15.43100        5.73233
       619         1        2.00000       46.30368        4.24087        8.56457
       620         1        2.00000       46.30368       17.73041        3.84538
       621         1        2.00000       46.45523       20.02638        1.96030
       622         1        2.00000       46.45523        6.53683        6.67949
       623         1        2.00000       46.60133       22.32409        0.07371
       624         1        2.00000       46.60133        8.83454        4.79290
       625         1        2.00000       46.74335       11.13790        2.90345
       626         1        2.00000       46.74335       24.64780        7.62264
       627         1        2.00000       46.88634       13.44405        1.01314
       628         1        2.00000       46.88634       26.95396        5.73233
       629         1        2.00000       47.03444       15.76796        8.56301
       630         1        2.00000       47.03444        2.25805        3.84382
       631         1        2.00000       47.18758        4.55579        1.95828
       632         1        2.00000       47.18758       18.06570        6.67747
       633         1        2.00000       47.33881        6.85003        0.07410
       634         1        2.00000       47.33881       20.35994        4.79329
       635         1        2.00000       47.48139       22.65760        2.90643
       636         1        2.00000       47.48139        9.16805        7.62562
       637         1        2.00000       47.62006       24.96316        1.01547
       638         1        2.00000       47.62006       11.47361        5.73466
       639         1        2.00000       47.76416        0.29206        8.56185
       640         1        2.00000       47.76416       13.78160        3.84267
       641         1        2.00000       47.91674       16.08460        1.95409
       642         1        2.00000       47.91674        2.59506        6.67328
       643         1        2.00000       48.07388       18.38008        0.06984
       644         1        2.00000       48.07388        4.89054        4.78903
       645         1        2.00000       48.22622        7.18267        2.90565
       646         1        2.00000       48.22622       20.69258        7.62484
       647         1        2.00000       48.36473        9.48165        1.01862
       648         1        2.00000       48.36473       22.99156        5.73781
       649         1        2.00000       48.49908       11.80990        8.56658
       650         1        2.00000       48.49908       25.29944        3.84739
       651         1        2.00000       48.64246        0.60960        1.95544
       652         1        2.00000       48.64246       14.11951        6.67463
       653         1        2.00000       48.79752        2.91123        0.06675
       654         1        2.00000       48.79752       16.42113        4.78594
       655         1        2.00000       48.95874       18.71235        2.90294
       656         1        2.00000       48.95874        5.22280        7.62213
       657         1        2.00000       49.10836       21.00288        1.01789
       658         1        2.00000       49.10836        7.51334        5.73708
       659         1        2.00000       49.24207       23.32481        8.56700
       660         1        2.00000       49.24207        9.81491        3.84781
       661         1        2.00000       49.37754       12.12749        1.95490
       662         1        2.00000       49.37754       25.63739        6.67409
       663         1        2.00000       49.52484       14.43880        0.06448
       664         1        2.00000       49.52484        0.94925        4.78367
       665         1        2.00000       49.68478        3.24832        2.89935
       666         1        2.00000       49.68478       16.75823        7.61854
       667         1        2.00000       49.84728        5.53568        1.01916
       668         1        2.00000       49.84728       19.04559        5.73834
       669         1        2.00000       49.99026        7.84577        8.57244
       670         1        2.00000       49.99026       21.33532        3.85326
       671         1        2.00000       50.11286       23.63912        1.96266
       672         1        2.00000       50.11286       10.14958        6.68185
       673         1        2.00000       50.24441       25.95580        0.06695
       674         1        2.00000       50.24441       12.46625        4.78613
       675         1        2.00000       50.40131       14.77769        2.89109
       676         1        2.00000       50.40131        1.28815        7.61028
       677         1        2.00000       50.57476       17.07458        1.00767
       678         1        2.00000       50.57476        3.58503        5.72686
       679         1        2.00000       50.74661       19.37618        8.56883
       680         1        2.00000       50.74661        5.86627        3.84964
       681         1        2.00000       50.88256        8.15772        1.96364
       682         1        2.00000       50.88256       21.66763        6.68283
       683         1        2.00000       50.99772       10.46661        0.07440
       684         1        2.00000       50.99772       23.97651        4.79359
       685         1        2.00000       51.12199       26.29344        2.90269
       686         1        2.00000       51.12199       12.80390        7.62188
       687         1        2.00000       51.27817        1.60886        1.00911
       688         1        2.00000       51.27817       15.11877        5.72830
       689         1        2.00000       51.45986        3.91380        8.56575
       690         1        2.00000       51.45986       17.40334        3.84656
       691         1        2.00000       51.62739       19.68154        1.96253
       692         1        2.00000       51.62739        6.19200        6.68172
       693         1        2.00000       51.75207       21.97393        0.07123
       694         1        2.00000       51.75207        8.48438        4.79042
       695         1        2.00000       51.86010       10.80106        2.89657
       696         1        2.00000       51.86010       24.31097        7.61576
       697         1        2.00000       52.00357       13.12861        0.99711
       698         1        2.00000       52.00357       26.63852        5.71630
       699         1        2.00000       52.17510       15.45801        8.55383
       700         1        2.00000       52.17510        1.94810        3.83464
       701         1        2.00000       52.36455        4.22948        1.97336
       702         1        2.00000       52.36455       17.73939        6.69255
       703         1        2.00000       52.51697        6.50752        0.08893
       704         1        2.00000       52.51697       20.01743        4.80812
       705         1        2.00000       52.61853       22.31853        2.91560
       706         1        2.00000       52.61853        8.82898        7.63479
       707         1        2.00000       52.71114       24.63178        1.02005
       708         1        2.00000       52.71114       11.14223        5.73924
       709         1        2.00000       52.84884       26.98170        8.55244
       710         1        2.00000       52.84884       13.47179        3.83326
       711         1        2.00000       53.05308       15.77981        1.93016
       712         1        2.00000       53.05308        2.29026        6.64935
       713         1        2.00000       53.29371       18.04535        0.07413
       714         1        2.00000       53.29371        4.55581        4.79332
       715         1        2.00000       53.43934        6.83222        2.90548
       716         1        2.00000       53.43934       20.34212        7.62467
       717         1        2.00000       53.52754        9.14118        1.01589
       718         1        2.00000       53.52754       22.65109        5.73508
       719         1        2.00000       53.61559       11.48485        8.56546
       720         1        2.00000       53.61559       24.97440        3.84627
       721         1        2.00000       53.72738        0.28951        1.96055
       722         1        2.00000       53.72738       13.79941        6.67974
       723         1        2.00000       53.93962        2.59016        0.08694
       724         1        2.00000       53.93962       16.10007        4.80613
       725         1        2.00000       54.15594       18.36361        2.92036
       726         1        2.00000       54.15594        4.87406        7.63955
       727         1        2.00000       54.27869        7.16351        5.73968
       728         1        2.00000       54.27869       20.65306        1.02049
       729         1        2.00000       54.35114       22.98402        8.56117
       730         1        2.00000       54.35114        9.47411        3.84199
       731         1        2.00000       54.43647       11.80353        1.93591
       732         1        2.00000       54.43647       25.31344        6.65510
       733         1        2.00000       54.64999       14.15705        0.01050
       734         1        2.00000       54.64999        0.66750        4.72969
       735         1        2.00000       54.89685        2.92964        2.95653
       736         1        2.00000       54.89685       16.43954        7.67572
       737         1        2.00000       55.07079        5.19206        1.05552
       738         1        2.00000       55.07079       18.70197        5.77471
       739         1        2.00000       55.14028        7.52780        8.59960
       740         1        2.00000       55.14028       21.01735        3.88041
       741         1        2.00000       55.19114       23.33841        1.98863
       742         1        2.00000       55.19114        9.84886        6.70782
       743         1        2.00000       55.26127       12.15559        4.80797
       744         1        2.00000       55.26127       25.64514        0.08878
       745         1        2.00000       55.41114       14.47674        2.83127
       746         1        2.00000       55.41114        0.98719        7.55046
       747         1        2.00000       55.91854       16.76952        1.08561
       748         1        2.00000       55.91854        3.27997        5.80480
       749         1        2.00000       56.10127       19.06939        8.61037
       750         1        2.00000       56.10127        5.55948        3.89118
       751         1        2.00000       56.15653        7.87162        1.99396
       752         1        2.00000       56.15653       21.38153        6.71315
       753         1        2.00000       56.20187       10.19952        0.09521
       754         1        2.00000       56.20187       23.70943        4.81440
       755         1        2.00000       56.25721       12.56077        7.65952
       756         1        2.00000       56.25721       26.05031        2.94033
       757         1        2.00000       56.34654        1.26138        1.10934
       758         1        2.00000       56.34654       14.77129        5.82853
       759         1        2.00000       56.70040        3.47522        8.56775
       760         1        2.00000       56.70040       16.96477        3.84856
       761         1        2.00000       56.80068       19.31033        1.95043
       762         1        2.00000       56.80068        5.82078        6.66962
       763         1        2.00000       56.83955        8.15482        4.76377
       764         1        2.00000       56.83955       21.64437        0.04458
       765         1        2.00000       56.87777       10.47486        2.86147
       766         1        2.00000       56.87777       23.98477        7.58066
       767         1        2.00000       56.95782       12.81642        0.95978
       768         1        2.00000       56.95782       26.32632        5.67897
       769         1        2.00000       57.56814       15.26865        9.03700
       770         1        2.00000       57.56814        1.75874        4.31781
       771         1        2.00000       57.63348        4.02491        2.19903
       772         1        2.00000       57.63348       17.53482        6.91822
       773         1        2.00000       57.65347        6.36352        0.27366
       774         1        2.00000       57.65347       19.87343        4.99284
       775         1        2.00000       57.66563        8.71052        7.80327
       776         1        2.00000       57.66563       22.20007        3.08408
       777         1        2.00000       57.67514       11.03521        5.90567
       778         1        2.00000       57.67514       24.52476        1.18648
       779         1        2.00000       57.69154       13.34467        3.94327
       780         1        2.00000       57.69154       26.85458        8.66246
       781         1        2.00000       59.47205       13.35485        8.66246
       782         1        2.00000       59.47205       26.84440        3.94327
       783         1        2.00000       59.48845       11.02503        1.18648
       784         1        2.00000       59.48845       24.53494        5.90567
       785         1        2.00000       59.49788        8.70034        3.08408
       786         1        2.00000       59.49788       22.21025        7.80327
       787         1        2.00000       59.51012        6.37371        4.99284
       788         1        2.00000       59.51012       19.86325        0.27366
       789         1        2.00000       59.53011       17.52464        2.19903
       790         1        2.00000       59.53011        4.03509        6.91822
       791         1        2.00000       59.59544        1.76892        9.03700
       792         1        2.00000       59.59544       15.25847        4.31781
       793         1        2.00000       60.20577       12.82660        5.67897
       794         1        2.00000       60.20577       26.31614        0.95978
       795         1        2.00000       60.28582       10.48504        7.58066
       796         1        2.00000       60.28582       23.97459        2.86147
       797         1        2.00000       60.32404        8.14464        0.04458
       798         1        2.00000       60.32404       21.65455        4.76377
       799         1        2.00000       60.36291        5.81060        1.95043
       800         1        2.00000       60.36291       19.32051        6.66962
       801         1        2.00000       60.46319       16.97495        8.56775
       802         1        2.00000       60.46319        3.46504        3.84856
       803         1        2.00000       60.81705       14.76110        1.10934
       804         1        2.00000       60.81705        1.27156        5.82853
       805         1        2.00000       60.90638       12.55059        2.94033
       806         1        2.00000       60.90638       26.06049        7.65952
       807         1        2.00000       60.96172       10.20970        4.81440
       808         1        2.00000       60.96172       23.69925        0.09521
       809         1        2.00000       61.00706        7.88180        6.71315
       810         1        2.00000       61.00706       21.37135        1.99396
       811         1        2.00000       61.06232        5.56966        8.61037
       812         1        2.00000       61.06232       19.05921        3.89118
       813         1        2.00000       61.24505       16.77970        5.80480
       814         1        2.00000       61.24505        3.26979        1.08561
       815         1        2.00000       61.75245       14.48692        7.55046
       816         1        2.00000       61.75245        0.97701        2.83127
       817         1        2.00000       61.90232       12.14541        0.08878
       818         1        2.00000       61.90232       25.65532        4.80797
       819         1        2.00000       61.97245        9.83868        1.98863
       820         1        2.00000       61.97245       23.34859        6.70782
       821         1        2.00000       62.02331        7.51762        3.88041
       822         1        2.00000       62.02331       21.02753        8.59960
       823         1        2.00000       62.09280       18.69179        1.05552
       824         1        2.00000       62.09280        5.20224        5.77471
       825         1        2.00000       62.26673       16.42936        2.95653
       826         1        2.00000       62.26673        2.93982        7.67572
       827         1        2.00000       62.51360       14.16723        4.72969
       828         1        2.00000       62.51360        0.65732        0.01050
       829         1        2.00000       62.72704       11.81371        6.65510
       830         1        2.00000       62.72704       25.30326        1.93591
       831         1        2.00000       62.81244        9.48429        8.56117
       832         1        2.00000       62.81244       22.97383        3.84199
       833         1        2.00000       62.88490        7.15333        1.02049
       834         1        2.00000       62.88490       20.66324        5.73968
       835         1        2.00000       63.00765       18.37379        7.63955
       836         1        2.00000       63.00765        4.86388        2.92036
       837         1        2.00000       63.22389       16.08989        0.08694
       838         1        2.00000       63.22389        2.60034        4.80613
       839         1        2.00000       63.43620       13.78923        1.96055
       840         1        2.00000       63.43620        0.29969        6.67974
       841         1        2.00000       63.54800       11.47467        3.84627
       842         1        2.00000       63.54800       24.98458        8.56546
       843         1        2.00000       63.63605        9.15136        5.73508
       844         1        2.00000       63.63605       22.64091        1.01589
       845         1        2.00000       63.72425        6.84240        7.62467
       846         1        2.00000       63.72425       20.33194        2.90548
       847         1        2.00000       63.86980       18.05553        4.79332
       848         1        2.00000       63.86980        4.54563        0.07413
       849         1        2.00000       64.11050       15.78999        6.64935
       850         1        2.00000       64.11050        2.28008        1.93016
       851         1        2.00000       64.31475       13.48197        8.55244
       852         1        2.00000       64.31475       26.97152        3.83326
       853         1        2.00000       64.45245       11.13205        1.02005
       854         1        2.00000       64.45245       24.64196        5.73924
       855         1        2.00000       64.54498        8.81880        2.91560
       856         1        2.00000       64.54498       22.32871        7.63479
       857         1        2.00000       64.64662       20.00725        0.08893
       858         1        2.00000       64.64662        6.51770        4.80812
       859         1        2.00000       64.79896       17.72921        1.97336
       860         1        2.00000       64.79896        4.23966        6.69255
       861         1        2.00000       64.98849       15.44783        3.83464
       862         1        2.00000       64.98849        1.95828        8.55383
       863         1        2.00000       65.16002       13.13879        5.71630
       864         1        2.00000       65.16002       26.62834        0.99711
       865         1        2.00000       65.30349       10.81124        7.61576
       866         1        2.00000       65.30349       24.30079        2.89657
       867         1        2.00000       65.41152        8.47420        0.07123
       868         1        2.00000       65.41152       21.98411        4.79042
       869         1        2.00000       65.53620        6.18182        1.96253
       870         1        2.00000       65.53620       19.69172        6.68172
       871         1        2.00000       65.70365       17.41352        8.56575
       872         1        2.00000       65.70365        3.90362        3.84656
       873         1        2.00000       65.88542       15.10859        1.00911
       874         1        2.00000       65.88542        1.61904        5.72830
       875         1        2.00000       66.04160       12.79372        2.90269
       876         1        2.00000       66.04160       26.30362        7.62188
       877         1        2.00000       66.16587       10.47679        4.79359
       878         1        2.00000       66.16587       23.96633        0.07440
       879         1        2.00000       66.28095        8.16790        6.68283
       880         1        2.00000       66.28095       21.65745        1.96364
       881         1        2.00000       66.41698       19.36600        3.84964
       882         1        2.00000       66.41698        5.87645        8.56883
       883         1        2.00000       66.58883       17.08476        5.72686
       884         1        2.00000       66.58883        3.57485        1.00767
       885         1        2.00000       66.76228       14.78787        7.61028
       886         1        2.00000       66.76228        1.27797        2.89109
       887         1        2.00000       66.91918       12.45607        0.06695
       888         1        2.00000       66.91918       25.96598        4.78613
       889         1        2.00000       67.05073       10.13940        1.96266
       890         1        2.00000       67.05073       23.64930        6.68185
       891         1        2.00000       67.17332        7.83559        3.85326
       892         1        2.00000       67.17332       21.34550        8.57244
       893         1        2.00000       67.31631       19.03541        1.01916
       894         1        2.00000       67.31631        5.54586        5.73834
       895         1        2.00000       67.47873       16.74805        2.89935
       896         1        2.00000       67.47873        3.25850        7.61854
       897         1        2.00000       67.63875       14.44898        4.78367
       898         1        2.00000       67.63875        0.93907        0.06448
       899         1        2.00000       67.78605       12.13767        6.67409
       900         1        2.00000       67.78605       25.62721        1.95490
       901         1        2.00000       67.92152        9.82509        8.56700
       902         1        2.00000       67.92152       23.31463        3.84781
       903         1        2.00000       68.05523        7.50316        1.01789
       904         1        2.00000       68.05523       21.01306        5.73708
       905         1        2.00000       68.20485       18.72253        7.62213
       906         1        2.00000       68.20485        5.21262        2.90294
       907         1        2.00000       68.36607       16.41095        0.06675
       908         1        2.00000       68.36607        2.92141        4.78594
       909         1        2.00000       68.52105       14.10933        1.95544
       910         1        2.00000       68.52105        0.61978        6.67463
       911         1        2.00000       68.66451       11.79972        3.84739
       912         1        2.00000       68.66451       25.30962        8.56658
       913         1        2.00000       68.79878        9.49183        5.73781
       914         1        2.00000       68.79878       22.98138        1.01862
       915         1        2.00000       68.93737       20.68240        2.90565
       916         1        2.00000       68.93737        7.19285        7.62484
       917         1        2.00000       69.08971       18.39026        4.78903
       918         1        2.00000       69.08971        4.88036        0.06984
       919         1        2.00000       69.24685        2.58488        1.95409
       920         1        2.00000       69.24685       16.09478        6.67328
       921         1        2.00000       69.39943       13.79178        8.56185
       922         1        2.00000       69.39943        0.28188        3.84267
       923         1        2.00000       69.54353       11.46343        1.01547
       924         1        2.00000       69.54353       24.97334        5.73466
       925         1        2.00000       69.68212        9.15787        2.90643
       926         1        2.00000       69.68212       22.66778        7.62562
       927         1        2.00000       69.82470       20.34976        0.07410
       928         1        2.00000       69.82470        6.86021        4.79329
       929         1        2.00000       69.97601       18.05552        1.95828
       930         1        2.00000       69.97601        4.56597        6.67747
       931         1        2.00000       70.12915       15.75778        3.84382
       932         1        2.00000       70.12915        2.26823        8.56301
       933         1        2.00000       70.27725       26.94378        1.01314
       934         1        2.00000       70.27725       13.45423        5.73233
       935         1        2.00000       70.42023       24.63762        2.90345
       936         1        2.00000       70.42023       11.14808        7.62264
       937         1        2.00000       70.56226       22.33427        4.79290
       938         1        2.00000       70.56226        8.82436        0.07371
       939         1        2.00000       70.70836        6.52665        1.96030
       940         1        2.00000       70.70836       20.03656        6.67949
       941         1        2.00000       70.85990       17.74059        8.56457
       942         1        2.00000       70.85990        4.23069        3.84538
       943         1        2.00000       71.01097       15.42082        1.01314
       944         1        2.00000       71.01097        1.93127        5.73233
       945         1        2.00000       71.15779       13.11741        2.90247
       946         1        2.00000       71.15779       26.62732        7.62166
       947         1        2.00000       71.30078       24.30237        0.07336
       948         1        2.00000       71.30078       10.81282        4.79255
       949         1        2.00000       71.44400       22.00082        1.96176
       950         1        2.00000       71.44400        8.51128        6.68095
       951         1        2.00000       71.59146       19.70300        3.84771
       952         1        2.00000       71.59146        6.21345        8.56690
       953         1        2.00000       71.74197        3.89535        1.01414
       954         1        2.00000       71.74197       17.40525        5.73333
       955         1        2.00000       71.89143        1.59485        2.90139
       956         1        2.00000       71.89143       15.10476        7.62057
       957         1        2.00000       72.03769       12.78121        0.07134
       958         1        2.00000       72.03769       26.29112        4.79052
       959         1        2.00000       72.18204       10.47789        1.96103
       960         1        2.00000       72.18204       23.98779        6.68022
       961         1        2.00000       72.32726        8.17715        3.84920
       962         1        2.00000       72.32726       21.68706        8.56839
       963         1        2.00000       72.47504       19.36839        1.01631
       964         1        2.00000       72.47504        5.87884        5.73549
       965         1        2.00000       72.62435       17.06957        2.90257
       966         1        2.00000       72.62435        3.58002        7.62176
       967         1        2.00000       72.77221       14.76845        4.79025
       968         1        2.00000       72.77221        1.25854        0.07106
       969         1        2.00000       72.91775       25.95532        1.95991
       970         1        2.00000       72.91775       12.46577        6.67910
       971         1        2.00000       73.06274       23.65307        3.84877
       972         1        2.00000       73.06274       10.16353        8.56796
       973         1        2.00000       73.20916       21.35280        5.73647
       974         1        2.00000       73.20916        7.84289        1.01728
       975         1        2.00000       73.35750        5.54393        2.90381
       976         1        2.00000       73.35750       19.05384        7.62300
       977         1        2.00000       73.50609       16.73379        0.07151
       978         1        2.00000       73.50609        3.24425        4.79069
       979         1        2.00000       73.65331       14.43247        1.95951
       980         1        2.00000       73.65331        0.94292        6.67870
       981         1        2.00000       73.79893       25.64018        8.56750
       982         1        2.00000       73.79893       12.13027        3.84831
       983         1        2.00000       73.94456       23.31833        1.01765
       984         1        2.00000       73.94456        9.82878        5.73683
       985         1        2.00000       74.09138       21.01829        2.90503
       986         1        2.00000       74.09138        7.52875        7.62422
       987         1        2.00000       74.23948       18.71880        4.79175
       988         1        2.00000       74.23948        5.20889        0.07256
       989         1        2.00000       74.38743       16.41852        6.67891
       990         1        2.00000       74.38743        2.90861        1.95972
       991         1        2.00000       74.53425       14.11711        8.56695
       992         1        2.00000       74.53425        0.60720        3.84776
       993         1        2.00000       74.68019       25.30492        5.73631
       994         1        2.00000       74.68019       11.79502        1.01712
       995         1        2.00000       74.82646       23.00392        7.62456
       996         1        2.00000       74.82646        9.49401        2.90537
       997         1        2.00000       74.97368       20.68344        0.07361
       998         1        2.00000       74.97368        7.19389        4.79280
       999         1        2.00000       75.12146       18.38351        1.96062
      1000         1        2.00000       75.12146        4.89397        6.67981
      1001         1        2.00000       75.26885       16.08289        3.84805
      1002         1        2.00000       75.26885        2.59334        8.56723
      1003         1        2.00000       75.41543       13.78156        5.73609
      1004         1        2.00000       75.41543        0.27165        1.01690
      1005         1        2.00000       75.56153       11.48025        7.62438
      1006         1        2.00000       75.56153       24.96980        2.90519
      1007         1        2.00000       75.70820       22.66906        4.79316
      1008         1        2.00000       75.70820        9.15916        0.07397
      1009         1        2.00000       75.85550       20.36881        6.68058
      1010         1        2.00000       75.85550        6.85891        1.96139
      1011         1        2.00000       76.00312       18.06851        8.56782
      1012         1        2.00000       76.00312        4.55860        3.84863
      1013         1        2.00000       76.15027       15.74736        1.01704
      1014         1        2.00000       76.15027        2.25781        5.73623
      1015         1        2.00000       76.29685       13.44619        2.90509
      1016         1        2.00000       76.29685       26.95610        7.62427
      1017         1        2.00000       76.44319       24.63470        0.07404
      1018         1        2.00000       76.44319       11.14516        4.79323
      1019         1        2.00000       76.59002       22.33410        1.96190
      1020         1        2.00000       76.59002        8.84456        6.68109
      1021         1        2.00000       76.73732       20.03369        3.84936
      1022         1        2.00000       76.73732        6.54414        8.56855
      1023         1        2.00000       76.88462       17.73317        5.73673
      1024         1        2.00000       76.88462        4.22326        1.01754
      1025         1        2.00000       77.03161       15.43227        7.62438
      1026         1        2.00000       77.03161        1.92236        2.90519
      1027         1        2.00000       77.17827       26.62084        4.79315
      1028         1        2.00000       77.17827       13.11093        0.07396
      1029         1        2.00000       77.32493       24.32000        6.68117
      1030         1        2.00000       77.32493       10.81009        1.96198
      1031         1        2.00000       77.47184       22.01940        8.56901
      1032         1        2.00000       77.47184        8.50949        3.84982
      1033         1        2.00000       77.61898       19.69846        1.01818
      1034         1        2.00000       77.61898        6.20891        5.73737
      1035         1        2.00000       77.76612       17.39778        2.90566
      1036         1        2.00000       77.76612        3.90823        7.62485
      1037         1        2.00000       77.91311        1.58703        0.07413
      1038         1        2.00000       77.91311       15.09693        4.79332
      1039         1        2.00000       78.05985       26.28566        1.96200
      1040         1        2.00000       78.05985       12.79612        6.68119
      1041         1        2.00000       78.20659       23.98493        3.84996
      1042         1        2.00000       78.20659       10.49538        8.56915
      1043         1        2.00000       78.35350        8.17434        1.01860
      1044         1        2.00000       78.35350       21.68425        5.73779
      1045         1        2.00000       78.50048       19.38351        7.62542
      1046         1        2.00000       78.50048        5.87360        2.90623
      1047         1        2.00000       78.64763        3.57287        4.79374
      1048         1        2.00000       78.64763       17.06241        0.07455
      1049         1        2.00000       78.79469        1.27216        6.68137
      1050         1        2.00000       78.79469       14.76170        1.96218
      1051         1        2.00000       78.94159       25.97090        8.56921
      1052         1        2.00000       78.94159       12.46099        3.85002
      1053         1        2.00000       79.08834       23.64980        1.01878
      1054         1        2.00000       79.08834       10.16026        5.73797
      1055         1        2.00000       79.23508       21.34899        2.90666
      1056         1        2.00000       79.23508        7.85944        7.62585
      1057         1        2.00000       79.38206        5.53826        0.07512
      1058         1        2.00000       79.38206       19.04817        4.79431
      1059         1        2.00000       79.52921        3.23758        1.96260
      1060         1        2.00000       79.52921       16.74749        6.68179
      1061         1        2.00000       79.67635        0.93701        3.85015
      1062         1        2.00000       79.67635       14.44691        8.56934
      1063         1        2.00000       79.82325       25.63583        5.73799
      1064         1        2.00000       79.82325       12.12592        1.01880
      1065         2       -2.00000        0.00072       23.32481        2.90683
      1066         2       -2.00000        0.00072        9.83526        7.62602
      1067         2       -2.00000        0.14738        7.51392        0.07559
      1068         2       -2.00000        0.14738       21.02383        4.79478
      1069         2       -2.00000        0.29437        5.21305        1.96324
      1070         2       -2.00000        0.29437       18.72296        6.68243
      1071         2       -2.00000        0.44167        2.91250        3.85061
      1072         2       -2.00000        0.44167       16.42241        8.56980
      1073         2       -2.00000        0.58889        0.61212        5.73807
      1074         2       -2.00000        0.58889       14.10166        1.01888
      1075         2       -2.00000        0.73572       25.31094        7.62593
      1076         2       -2.00000        0.73572       11.80104        2.90674
      1077         2       -2.00000        0.88214        9.50000        4.79490
      1078         2       -2.00000        0.88214       22.98955        0.07571
      1079         2       -2.00000        1.02872        7.19886        6.68294
      1080         2       -2.00000        1.02872       20.68841        1.96375
      1081         2       -2.00000        1.17587        4.89805        8.57053
      1082         2       -2.00000        1.17587       18.38759        3.85134
      1083         2       -2.00000        1.32341        2.57738        1.01939
      1084         2       -2.00000        1.32341       16.08729        5.73858
      1085         2       -2.00000        1.47079        0.27716        2.90680
      1086         2       -2.00000        1.47079       13.78706        7.62599
      1087         2       -2.00000        1.61738       11.46597        0.07558
      1088         2       -2.00000        1.61738       24.97587        4.79477
      1089         2       -2.00000        1.76356        9.16464        1.96388
      1090         2       -2.00000        1.76356       22.67455        6.68307
      1091         2       -2.00000        1.91014        6.86331        3.85193
      1092         2       -2.00000        1.91014       20.37322        8.57112
      1093         2       -2.00000        2.05753        4.56271        5.73935
      1094         2       -2.00000        2.05753       18.05225        1.02017
      1095         2       -2.00000        2.20531        2.26278        7.62636
      1096         2       -2.00000        2.20531       15.75233        2.90717
      1097         2       -2.00000        2.35253       13.45218        4.79461
      1098         2       -2.00000        2.35253       26.94173        0.07542
      1099         2       -2.00000        2.49880       11.15118        6.68285
      1100         2       -2.00000        2.49880       24.64072        1.96366
      1101         2       -2.00000        2.64474        8.84947        8.57140
      1102         2       -2.00000        2.64474       22.33902        3.85221
      1103         2       -2.00000        2.79156        6.52770        1.02106
      1104         2       -2.00000        2.79156       20.03761        5.74025
      1105         2       -2.00000        2.93951        4.22742        2.90821
      1106         2       -2.00000        2.93951       17.73733        7.62740
      1107         2       -2.00000        3.08753       15.41747        0.07574
      1108         2       -2.00000        3.08753        1.92793        4.79493
      1109         2       -2.00000        3.23443       13.11741        1.96314
      1110         2       -2.00000        3.23443       26.62732        6.68233
      1111         2       -2.00000        3.37998       10.81589        3.85168
      1112         2       -2.00000        3.37998       24.32580        8.57087
      1113         2       -2.00000        3.52568        8.51373        5.74048
      1114         2       -2.00000        3.52568       22.00328        1.02129
      1115         2       -2.00000        3.67291        6.21240        7.62847
      1116         2       -2.00000        3.67291       19.70195        2.90929
      1117         2       -2.00000        3.82149       17.40229        4.79615
      1118         2       -2.00000        3.82149        3.89238        0.07696
      1119         2       -2.00000        3.96975       15.10333        6.68268
      1120         2       -2.00000        3.96975        1.59342        1.96349
      1121         2       -2.00000        4.11617       12.80303        8.57038
      1122         2       -2.00000        4.11617       26.29257        3.85119
      1123         2       -2.00000        4.26116       10.48042        1.02087
      1124         2       -2.00000        4.26116       23.99033        5.74006
      1125         2       -2.00000        4.40678        8.17774        2.90972
      1126         2       -2.00000        4.40678       21.68765        7.62891
      1127         2       -2.00000        4.55465       19.36618        0.07822
      1128         2       -2.00000        4.55465        5.87663        4.79740
      1129         2       -2.00000        4.70395       17.06741        1.96448
      1130         2       -2.00000        4.70395        3.57786        6.68366
      1131         2       -2.00000        4.85173       14.76904        3.85079
      1132         2       -2.00000        4.85173        1.27950        8.56998
      1133         2       -2.00000        4.99696       12.46828        5.73897
      1134         2       -2.00000        4.99696       25.95783        1.01978
      1135         2       -2.00000        5.14130       10.16498        7.62864
      1136         2       -2.00000        5.14130       23.65453        2.90946
      1137         2       -2.00000        5.28756        7.84146        0.07939
      1138         2       -2.00000        5.28756       21.35137        4.79857
      1139         2       -2.00000        5.43703       19.05090        6.68581
      1140         2       -2.00000        5.43703        5.54099        1.96662
      1141         2       -2.00000        5.58745       16.75318        8.57142
      1142         2       -2.00000        5.58745        3.24328        3.85224
      1143         2       -2.00000        5.73483       14.43497        1.01900
      1144         2       -2.00000        5.73483        0.94543        5.73818
      1145         2       -2.00000        5.87806       12.13335        2.90744
      1146         2       -2.00000        5.87806       25.64325        7.62662
      1147         2       -2.00000        6.02128        9.82873        4.79755
      1148         2       -2.00000        6.02128       23.31827        0.07836
      1149         2       -2.00000        6.16810        7.52535        6.68686
      1150         2       -2.00000        6.16810       21.01490        1.96768
      1151         2       -2.00000        6.31925       18.71551        3.85459
      1152         2       -2.00000        6.31925        5.22596        8.57377
      1153         2       -2.00000        6.47063       16.41957        5.73969
      1154         2       -2.00000        6.47063        2.90966        1.02051
      1155         2       -2.00000        6.61665       14.12183        7.62626
      1156         2       -2.00000        6.61665        0.61192        2.90707
      1157         2       -2.00000        6.75860       11.79815        0.07729
      1158         2       -2.00000        6.75860       25.30805        4.79648
      1159         2       -2.00000        6.90166        9.49199        1.96760
      1160         2       -2.00000        6.90166       23.00190        6.68679
      1161         2       -2.00000        7.04984        7.18845        3.85614
      1162         2       -2.00000        7.04984       20.69835        8.57533
      1163         2       -2.00000        7.20307       18.38028        1.02247
      1164         2       -2.00000        7.20307        4.89073        5.74166
      1165         2       -2.00000        7.35421        2.59644        7.62589
      1166         2       -2.00000        7.35421       16.08598        2.90670
      1167         2       -2.00000        7.49687       13.78824        4.79360
      1168         2       -2.00000        7.49687        0.27834        0.07441
      1169         2       -2.00000        7.63554       11.48268        6.68456
      1170         2       -2.00000        7.63554       24.97223        1.96537
      1171         2       -2.00000        7.77964        9.17472        8.57651
      1172         2       -2.00000        7.77964       22.66427        3.85732
      1173         2       -2.00000        7.93214       20.36137        5.74584
      1174         2       -2.00000        7.93214        6.85146        1.02665
      1175         2       -2.00000        8.08920       18.06597        7.63006
      1176         2       -2.00000        8.08920        4.55607        2.91087
      1177         2       -2.00000        8.24147       15.75345        0.07504
      1178         2       -2.00000        8.24147        2.26391        4.79423
      1179         2       -2.00000        8.37989       13.45442        1.96213
      1180         2       -2.00000        8.37989       26.96432        6.68131
      1181         2       -2.00000        8.51440       11.14645        3.85260
      1182         2       -2.00000        8.51440       24.65636        8.57179
      1183         2       -2.00000        8.65810       22.32628        1.02542
      1184         2       -2.00000        8.65810        8.83673        5.74461
      1185         2       -2.00000        8.81325       20.02471        2.91409
      1186         2       -2.00000        8.81325        6.53516        7.63328
      1187         2       -2.00000        8.97430        4.22361        0.07794
      1188         2       -2.00000        8.97430       17.73352        4.79713
      1189         2       -2.00000        9.12385       15.44301        6.68215
      1190         2       -2.00000        9.12385        1.93310        1.96297
      1191         2       -2.00000        9.25747       13.14147        8.57136
      1192         2       -2.00000        9.25747       26.63101        3.85217
      1193         2       -2.00000        9.39270       24.31857        5.74496
      1194         2       -2.00000        9.39270       10.80866        1.02577
      1195         2       -2.00000        9.54001       22.00728        7.63536
      1196         2       -2.00000        9.54001        8.49738        2.91618
      1197         2       -2.00000        9.70026       19.68788        0.08127
      1198         2       -2.00000        9.70026        6.19833        4.80046
      1199         2       -2.00000        9.86252       17.40030        1.96156
      1200         2       -2.00000        9.86252        3.91076        6.68075
      1201         2       -2.00000       10.00559       15.11052        3.84682
      1202         2       -2.00000       10.00559        1.62098        8.56601
      1203         2       -2.00000       10.12850       12.80661        5.73746
      1204         2       -2.00000       10.12850       26.29615        1.01827
      1205         2       -2.00000       10.26013       10.48991        7.63320
      1206         2       -2.00000       10.26013       23.97945        2.91401
      1207         2       -2.00000       10.41695       21.66815        4.80900
      1208         2       -2.00000       10.41695        8.15824        0.08982
      1209         2       -2.00000       10.59024       19.37159        6.69224
      1210         2       -2.00000       10.59024        5.86168        1.97305
      1211         2       -2.00000       10.76185       17.09038        8.56918
      1212         2       -2.00000       10.76185        3.58047        3.84999
      1213         2       -2.00000       10.89748       14.77846        1.01699
      1214         2       -2.00000       10.89748        1.28891        5.73618
      1215         2       -2.00000       11.01264       12.46965        2.90630
      1216         2       -2.00000       11.01264       25.97956        7.62549
      1217         2       -2.00000       11.13731       23.64200        0.07811
      1218         2       -2.00000       11.13731       10.15245        4.79730
      1219         2       -2.00000       11.29405       21.32683        1.97176
      1220         2       -2.00000       11.29405        7.83728        6.69095
      1221         2       -2.00000       11.47550       19.04215        3.85376
      1222         2       -2.00000       11.47550        5.55260        8.57294
      1223         2       -2.00000       11.64304       16.76422        5.73791
      1224         2       -2.00000       11.64304        3.25431        1.01872
      1225         2       -2.00000       11.76779       14.47180        7.62888
      1226         2       -2.00000       11.76779        0.96190        2.90969
      1227         2       -2.00000       11.87551       12.13517        0.08427
      1228         2       -2.00000       11.87551       25.64507        4.80345
      1229         2       -2.00000       12.01849       23.31796        6.70281
      1230         2       -2.00000       12.01849        9.80805        1.98363
      1231         2       -2.00000       12.19034       21.00903        8.58385
      1232         2       -2.00000       12.19034        7.49912        3.86467
      1233         2       -2.00000       12.37931       18.70661        1.00670
      1234         2       -2.00000       12.37931        5.21706        5.72589
      1235         2       -2.00000       12.53189       16.42841        2.89198
      1236         2       -2.00000       12.53189        2.93887        7.61116
      1237         2       -2.00000       12.63393       14.12715        4.78453
      1238         2       -2.00000       12.63393        0.61724        0.06534
      1239         2       -2.00000       12.72686       25.30299        1.96095
      1240         2       -2.00000       12.72686       11.81344        6.68013
      1241         2       -2.00000       12.86456       22.97340        3.86677
      1242         2       -2.00000       12.86456        9.48386        8.58596
      1243         2       -2.00000       13.06921       20.66584        5.77020
      1244         2       -2.00000       13.06921        7.15593        1.05101
      1245         2       -2.00000       13.30991       18.40157        7.62520
      1246         2       -2.00000       13.30991        4.89166        2.90601
      1247         2       -2.00000       13.45378       16.10396        0.07448
      1248         2       -2.00000       13.45378        2.61441        4.79367
      1249         2       -2.00000       13.54222       13.79556        1.96465
      1250         2       -2.00000       13.54222        0.30601        6.68384
      1251         2       -2.00000       13.63043       24.98219        8.57268
      1252         2       -2.00000       13.63043       11.47228        3.85349
      1253         2       -2.00000       13.74271       22.64651        1.01898
      1254         2       -2.00000       13.74271        9.15696        5.73817
      1255         2       -2.00000       13.95518       20.34339        2.89389
      1256         2       -2.00000       13.95518        6.85385        7.61308
      1257         2       -2.00000       14.17230       18.08197        4.78144
      1258         2       -2.00000       14.17230        4.57206        0.06226
      1259         2       -2.00000       14.29537       15.79222        6.67992
      1260         2       -2.00000       14.29537        2.28231        1.96073
      1261         2       -2.00000       14.36775       13.48186        8.57710
      1262         2       -2.00000       14.36775       26.97141        3.85791
      1263         2       -2.00000       14.45203       11.13321        1.04435
      1264         2       -2.00000       14.45203       24.64312        5.76354
      1265         2       -2.00000       14.66547       22.29011        7.68849
      1266         2       -2.00000       14.66547        8.78020        2.96930
      1267         2       -2.00000       14.91018       20.00667        0.02192
      1268         2       -2.00000       14.91018        6.51712        4.74110
      1269         2       -2.00000       15.08267       17.74306        1.92307
      1270         2       -2.00000       15.08267        4.25351        6.64226
      1271         2       -2.00000       15.15416       15.42830        3.81916
      1272         2       -2.00000       15.15416        1.93876        8.53835
      1273         2       -2.00000       15.20566       26.59658        0.99221
      1274         2       -2.00000       15.20566       13.10703        5.71140
      1275         2       -2.00000       15.27708       24.29060        2.89270
      1276         2       -2.00000       15.27708       10.80106        7.61189
      1277         2       -2.00000       15.42494       21.97017        4.87260
      1278         2       -2.00000       15.42494        8.46026        0.15341
      1279         2       -2.00000       15.94514       19.67870        6.61511
      1280         2       -2.00000       15.94514        6.16879        1.89592
      1281         2       -2.00000       16.11819       17.39735        8.52632
      1282         2       -2.00000       16.11819        3.88744        3.80713
      1283         2       -2.00000       16.17297       15.06396        0.98471
      1284         2       -2.00000       16.17297        1.57441        5.70389
      1285         2       -2.00000       16.21799       26.24645        7.60330
      1286         2       -2.00000       16.21799       12.73655        2.88411
      1287         2       -2.00000       16.27309       23.88461        0.04044
      1288         2       -2.00000       16.27309       10.39507        4.75963
      1289         2       -2.00000       16.35266       21.67208        1.87418
      1290         2       -2.00000       16.35266        8.18253        6.59337
      1291         2       -2.00000       16.71244       19.47884        3.85531
      1292         2       -2.00000       16.71244        5.98929        8.57450
      1293         2       -2.00000       16.81728       17.13976        5.75523
      1294         2       -2.00000       16.81728        3.62985        1.03604
      1295         2       -2.00000       16.85695       14.80661        7.66075
      1296         2       -2.00000       16.85695        1.29670        2.94156
      1297         2       -2.00000       16.89589       12.46575        0.12401
      1298         2       -2.00000       16.89589       25.97566        4.84320
      1299         2       -2.00000       16.97442       23.63597        6.74587
      1300         2       -2.00000       16.97442       10.12606        2.02668
      1301         2       -2.00000       17.58459       21.20506        8.10177
      1302         2       -2.00000       17.58459        7.69515        3.38258
      1303         2       -2.00000       17.64032       18.90707        0.77730
      1304         2       -2.00000       17.64032        5.41753        5.49649
      1305         2       -2.00000       17.65872       16.56705        2.70267
      1306         2       -2.00000       17.65872        3.07751        7.42186
      1307         2       -2.00000       17.67047       14.24069        4.61184
      1308         2       -2.00000       17.67047        0.75114        9.33102
      1309         2       -2.00000       17.68063       25.40449        1.78938
      1310         2       -2.00000       17.68063       11.91494        6.50857
      1311         2       -2.00000       17.69582       23.09222        3.75035
      1312         2       -2.00000       17.69582        9.60267        8.46954
      1313         2       -2.00000       19.49857       23.10240        8.46954
      1314         2       -2.00000       19.49857        9.59249        3.75035
      1315         2       -2.00000       19.51376       25.41467        6.50857
      1316         2       -2.00000       19.51376       11.90476        1.78938
      1317         2       -2.00000       19.52392       14.25087        9.33102
      1318         2       -2.00000       19.52392        0.74096        4.61184
      1319         2       -2.00000       19.53567       16.57723        7.42186
      1320         2       -2.00000       19.53567        3.06733        2.70267
      1321         2       -2.00000       19.55407       18.91725        5.49649
      1322         2       -2.00000       19.55407        5.40735        0.77730
      1323         2       -2.00000       19.60981       21.19488        3.38258
      1324         2       -2.00000       19.60981        7.70533        8.10177
      1325         2       -2.00000       20.21989       23.62579        2.02668
      1326         2       -2.00000       20.21989       10.13624        6.74587
      1327         2       -2.00000       20.29842       25.96548        0.12401
      1328         2       -2.00000       20.29842       12.47593        4.84320
      1329         2       -2.00000       20.33745       14.79643        2.94156
      1330         2       -2.00000       20.33745        1.30688        7.66075
      1331         2       -2.00000       20.37711       17.12958        1.03604
      1332         2       -2.00000       20.37711        3.64004        5.75523
      1333         2       -2.00000       20.48195       19.48902        8.57450
      1334         2       -2.00000       20.48195        5.97911        3.85531
      1335         2       -2.00000       20.84173       21.68226        6.59337
      1336         2       -2.00000       20.84173        8.17235        1.87418
      1337         2       -2.00000       20.92130       23.89479        4.75963
      1338         2       -2.00000       20.92130       10.38489        0.04044
      1339         2       -2.00000       20.97640       26.23627        2.88411
      1340         2       -2.00000       20.97640       12.74673        7.60330
      1341         2       -2.00000       21.02134        1.56423        0.98471
      1342         2       -2.00000       21.02134       15.07414        5.70389
      1343         2       -2.00000       21.07620       17.38717        3.80713
      1344         2       -2.00000       21.07620        3.89762        8.52632
      1345         2       -2.00000       21.24917       19.66852        1.89592
      1346         2       -2.00000       21.24917        6.17897        6.61511
      1347         2       -2.00000       21.76937       21.95999        0.15341
      1348         2       -2.00000       21.76937        8.47044        4.87260
      1349         2       -2.00000       21.91732       24.30078        7.61189
      1350         2       -2.00000       21.91732       10.79088        2.89270
      1351         2       -2.00000       21.98873       13.09685        0.99221
      1352         2       -2.00000       21.98873       26.60676        5.71140
      1353         2       -2.00000       22.04023       15.43848        8.53835
      1354         2       -2.00000       22.04023        1.92858        3.81916
      1355         2       -2.00000       22.11172       17.75324        6.64226
      1356         2       -2.00000       22.11172        4.24333        1.92307
      1357         2       -2.00000       22.28422       20.01685        4.74110
      1358         2       -2.00000       22.28422        6.50694        0.02192
      1359         2       -2.00000       22.52892       22.27993        2.96930
      1360         2       -2.00000       22.52892        8.79038        7.68849
      1361         2       -2.00000       22.74236       24.63294        1.04435
      1362         2       -2.00000       22.74236       11.14339        5.76354
      1363         2       -2.00000       22.82665       13.47168        3.85791
      1364         2       -2.00000       22.82665       26.98159        8.57710
      1365         2       -2.00000       22.89902       15.78204        1.96073
      1366         2       -2.00000       22.89902        2.29249        6.67992
      1367         2       -2.00000       23.02209       18.07179        0.06226
      1368         2       -2.00000       23.02209        4.58224        4.78144
      1369         2       -2.00000       23.23921       20.35357        7.61308
      1370         2       -2.00000       23.23921        6.84367        2.89389
      1371         2       -2.00000       23.45169        9.14678        1.01898
      1372         2       -2.00000       23.45169       22.65669        5.73817
      1373         2       -2.00000       23.56396       24.97201        3.85349
      1374         2       -2.00000       23.56396       11.48246        8.57268
      1375         2       -2.00000       23.65217       13.80574        6.68384
      1376         2       -2.00000       23.65217        0.29583        1.96465
      1377         2       -2.00000       23.74062       16.11414        4.79367
      1378         2       -2.00000       23.74062        2.60423        0.07448
      1379         2       -2.00000       23.88448       18.39139        2.90601
      1380         2       -2.00000       23.88448        4.90184        7.62520
      1381         2       -2.00000       24.12519       20.65566        1.05101
      1382         2       -2.00000       24.12519        7.16612        5.77020
      1383         2       -2.00000       24.32975       22.98358        8.58596
      1384         2       -2.00000       24.32975        9.47368        3.86677
      1385         2       -2.00000       24.46754       11.80326        1.96095
      1386         2       -2.00000       24.46754       25.31317        6.68013
      1387         2       -2.00000       24.56046       14.11697        0.06534
      1388         2       -2.00000       24.56046        0.62742        4.78453
      1389         2       -2.00000       24.66250       16.43859        7.61116
      1390         2       -2.00000       24.66250        2.92869        2.89198
      1391         2       -2.00000       24.81508       18.71679        5.72589
      1392         2       -2.00000       24.81508        5.20688        1.00670
      1393         2       -2.00000       25.00405       20.99885        3.86467
      1394         2       -2.00000       25.00405        7.50930        8.58385
      1395         2       -2.00000       25.17590       23.30778        1.98363
      1396         2       -2.00000       25.17590        9.81823        6.70281
      1397         2       -2.00000       25.31889       25.63489        0.08427
      1398         2       -2.00000       25.31889       12.14535        4.80345
      1399         2       -2.00000       25.42661       14.46162        2.90969
      1400         2       -2.00000       25.42661        0.97208        7.62888
      1401         2       -2.00000       25.55128       16.75404        1.01872
      1402         2       -2.00000       25.55128        3.26449        5.73791
      1403         2       -2.00000       25.71881       19.05233        8.57294
      1404         2       -2.00000       25.71881        5.54242        3.85376
      1405         2       -2.00000       25.90034       21.33701        6.69095
      1406         2       -2.00000       25.90034        7.82710        1.97176
      1407         2       -2.00000       26.05708       10.14227        0.07811
      1408         2       -2.00000       26.05708       23.65218        4.79730
      1409         2       -2.00000       26.18175       25.96938        2.90630
      1410         2       -2.00000       26.18175       12.47983        7.62549
      1411         2       -2.00000       26.29691       14.78864        5.73618
      1412         2       -2.00000       26.29691        1.27873        1.01699
      1413         2       -2.00000       26.43254       17.08020        3.84999
      1414         2       -2.00000       26.43254        3.59065        8.56918
      1415         2       -2.00000       26.60415       19.36141        1.97305
      1416         2       -2.00000       26.60415        5.87186        6.69224
      1417         2       -2.00000       26.77745       21.65797        0.08982
      1418         2       -2.00000       26.77745        8.16842        4.80900
      1419         2       -2.00000       26.93426       10.47973        2.91401
      1420         2       -2.00000       26.93426       23.98963        7.63320
      1421         2       -2.00000       27.06589       12.79643        1.01827
      1422         2       -2.00000       27.06589       26.30634        5.73746
      1423         2       -2.00000       27.18881       15.12070        8.56601
      1424         2       -2.00000       27.18881        1.61080        3.84682
      1425         2       -2.00000       27.33187       17.41048        6.68075
      1426         2       -2.00000       27.33187        3.90058        1.96156
      1427         2       -2.00000       27.49413        6.18815        0.08127
      1428         2       -2.00000       27.49413       19.69806        4.80046
      1429         2       -2.00000       27.65439       21.99710        2.91618
      1430         2       -2.00000       27.65439        8.50756        7.63536
      1431         2       -2.00000       27.80169       24.30839        1.02577
      1432         2       -2.00000       27.80169       10.81884        5.74496
      1433         2       -2.00000       27.93692       13.13129        3.85217
      1434         2       -2.00000       27.93692       26.64119        8.57136
      1435         2       -2.00000       28.07055       15.43283        1.96297
      1436         2       -2.00000       28.07055        1.94328        6.68215
      1437         2       -2.00000       28.22009       17.72334        0.07794
      1438         2       -2.00000       28.22009        4.23379        4.79713
      1439         2       -2.00000       28.38115        6.52498        2.91409
      1440         2       -2.00000       28.38115       20.03489        7.63328
      1441         2       -2.00000       28.53629       22.33646        5.74461
      1442         2       -2.00000       28.53629        8.82655        1.02542
      1443         2       -2.00000       28.67999       24.64618        3.85260
      1444         2       -2.00000       28.67999       11.15663        8.57179
      1445         2       -2.00000       28.81450       26.95414        1.96213
      1446         2       -2.00000       28.81450       13.46460        6.68131
      1447         2       -2.00000       28.95293        2.25373        0.07504
      1448         2       -2.00000       28.95293       15.76363        4.79423
      1449         2       -2.00000       29.10519       18.05579        2.91087
      1450         2       -2.00000       29.10519        4.56625        7.63006
      1451         2       -2.00000       29.26217       20.35119        1.02665
      1452         2       -2.00000       29.26217        6.86164        5.74584
      1453         2       -2.00000       29.41467        9.16454        3.85732
      1454         2       -2.00000       29.41467       22.67445        8.57651
      1455         2       -2.00000       29.55885       11.47250        1.96537
      1456         2       -2.00000       29.55885       24.98241        6.68456
      1457         2       -2.00000       29.69752       13.77806        0.07441
      1458         2       -2.00000       29.69752        0.28852        4.79360
      1459         2       -2.00000       29.84019       16.09616        7.62589
      1460         2       -2.00000       29.84019        2.58626        2.90670
      1461         2       -2.00000       29.99133       18.39046        5.74166
      1462         2       -2.00000       29.99133        4.88055        1.02247
      1463         2       -2.00000       30.14455       20.68817        3.85614
      1464         2       -2.00000       30.14455        7.19863        8.57533
      1465         2       -2.00000       30.29273       22.99171        1.96760
      1466         2       -2.00000       30.29273        9.50217        6.68679
      1467         2       -2.00000       30.43580       25.29787        0.07729
      1468         2       -2.00000       30.43580       11.80833        4.79648
      1469         2       -2.00000       30.57774       14.11165        2.90707
      1470         2       -2.00000       30.57774        0.62210        7.62626
      1471         2       -2.00000       30.72369       16.40939        1.02051
      1472         2       -2.00000       30.72369        2.91985        5.73969
      1473         2       -2.00000       30.87515        5.21578        3.85459
      1474         2       -2.00000       30.87515       18.72569        8.57377
      1475         2       -2.00000       31.02629        7.51517        1.96768
      1476         2       -2.00000       31.02629       21.02508        6.68686
      1477         2       -2.00000       31.17311        9.81855        0.07836
      1478         2       -2.00000       31.17311       23.32845        4.79755
      1479         2       -2.00000       31.31626       25.63307        2.90744
      1480         2       -2.00000       31.31626       12.14353        7.62662
      1481         2       -2.00000       31.45956        0.93525        1.01900
      1482         2       -2.00000       31.45956       14.44515        5.73818
      1483         2       -2.00000       31.60695       16.74300        3.85224
      1484         2       -2.00000       31.60695        3.25346        8.57142
      1485         2       -2.00000       31.75737       19.04072        1.96662
      1486         2       -2.00000       31.75737        5.55117        6.68581
      1487         2       -2.00000       31.90675       21.34119        0.07939
      1488         2       -2.00000       31.90675        7.85164        4.79857
      1489         2       -2.00000       32.05309       10.15480        2.90946
      1490         2       -2.00000       32.05309       23.66471        7.62864
      1491         2       -2.00000       32.19736       12.45810        1.01978
      1492         2       -2.00000       32.19736       25.96801        5.73897
      1493         2       -2.00000       32.34266        1.26932        3.85079
      1494         2       -2.00000       32.34266       14.77922        8.56998
      1495         2       -2.00000       32.49044        3.56768        1.96448
      1496         2       -2.00000       32.49044       17.07759        6.68366
      1497         2       -2.00000       32.63975        5.86645        0.07822
      1498         2       -2.00000       32.63975       19.37636        4.79740
      1499         2       -2.00000       32.78761       21.67747        2.90972
      1500         2       -2.00000       32.78761        8.18792        7.62891
      1501         2       -2.00000       32.93323       23.98015        1.02087
      1502         2       -2.00000       32.93323       10.49060        5.74006
      1503         2       -2.00000       33.07822       12.79285        3.85119
      1504         2       -2.00000       33.07822       26.30275        8.57038
      1505         2       -2.00000       33.22464       15.09315        1.96349
      1506         2       -2.00000       33.22464        1.60360        6.68268
      1507         2       -2.00000       33.37282       17.39211        0.07696
      1508         2       -2.00000       33.37282        3.90256        4.79615
      1509         2       -2.00000       33.52141        6.20222        2.90929
      1510         2       -2.00000       33.52141       19.71213        7.62847
      1511         2       -2.00000       33.66871        8.50355        1.02129
      1512         2       -2.00000       33.66871       22.01346        5.74048
      1513         2       -2.00000       33.81433       24.31562        3.85168
      1514         2       -2.00000       33.81433       10.82607        8.57087
      1515         2       -2.00000       33.95996       26.61714        1.96314
      1516         2       -2.00000       33.95996       13.12759        6.68233
      1517         2       -2.00000       34.10686        1.91775        0.07574
      1518         2       -2.00000       34.10686       15.42765        4.79493
      1519         2       -2.00000       34.25489       17.72715        2.90821
      1520         2       -2.00000       34.25489        4.23760        7.62740
      1521         2       -2.00000       34.40283       20.02743        1.02106
      1522         2       -2.00000       34.40283        6.53788        5.74025
      1523         2       -2.00000       34.54965        8.83929        3.85221
      1524         2       -2.00000       34.54965       22.34920        8.57140
      1525         2       -2.00000       34.69560       11.14100        1.96366
      1526         2       -2.00000       34.69560       24.65091        6.68285
      1527         2       -2.00000       34.84186       13.44200        0.07542
      1528         2       -2.00000       34.84186       26.95191        4.79461
      1529         2       -2.00000       34.98908       15.76251        7.62636
      1530         2       -2.00000       34.98908        2.25260        2.90717
      1531         2       -2.00000       35.13687       18.06243        5.73935
      1532         2       -2.00000       35.13687        4.55253        1.02017
      1533         2       -2.00000       35.28425       20.36304        3.85193
      1534         2       -2.00000       35.28425        6.87349        8.57112
      1535         2       -2.00000       35.43083       22.66437        1.96388
      1536         2       -2.00000       35.43083        9.17482        6.68307
      1537         2       -2.00000       35.57694       11.47615        4.79477
      1538         2       -2.00000       35.57694       24.96569        0.07558
      1539         2       -2.00000       35.72360       13.77688        2.90680
      1540         2       -2.00000       35.72360        0.28734        7.62599
      1541         2       -2.00000       35.87090       16.07711        1.01939
      1542         2       -2.00000       35.87090        2.58756        5.73858
      1543         2       -2.00000       36.01845       18.39777        8.57053
      1544         2       -2.00000       36.01845        4.88787        3.85134
      1545         2       -2.00000       36.16567       20.69859        6.68294
      1546         2       -2.00000       36.16567        7.18868        1.96375
      1547         2       -2.00000       36.31225        9.48982        0.07571
      1548         2       -2.00000       36.31225       22.99973        4.79490
      1549         2       -2.00000       36.45860       11.81122        7.62593
      1550         2       -2.00000       36.45860       25.30076        2.90674
      1551         2       -2.00000       36.60542        0.60194        1.01888
      1552         2       -2.00000       36.60542       14.11184        5.73807
      1553         2       -2.00000       36.75272       16.41223        3.85061
      1554         2       -2.00000       36.75272        2.92268        8.56980
      1555         2       -2.00000       36.90003       18.71278        1.96324
      1556         2       -2.00000       36.90003        5.22323        6.68243
      1557         2       -2.00000       37.04701        7.52410        4.79478
      1558         2       -2.00000       37.04701       21.01365        0.07559
      1559         2       -2.00000       37.19367        9.82508        2.90683
      1560         2       -2.00000       37.19367       23.33499        7.62602
      1561         2       -2.00000       37.34034       12.12592        1.01880
      1562         2       -2.00000       37.34034       25.63583        5.73799
      1563         2       -2.00000       37.48724       14.44691        8.56934
      1564         2       -2.00000       37.48724        0.93701        3.85015
      1565         2       -2.00000       37.63438       16.74749        6.68179
      1566         2       -2.00000       37.63438        3.23758        1.96260
      1567         2       -2.00000       37.78153        5.53826        0.07512
      1568         2       -2.00000       37.78153       19.04817        4.79431
      1569         2       -2.00000       37.92851        7.85944        7.62585
      1570         2       -2.00000       37.92851       21.34899        2.90666
      1571         2       -2.00000       38.07525       10.16026        5.73797
      1572         2       -2.00000       38.07525       23.64980        1.01878
      1573         2       -2.00000       38.22200       12.46099        3.85001
      1574         2       -2.00000       38.22200       25.97090        8.56920
      1575         2       -2.00000       38.36890       14.76170        1.96217
      1576         2       -2.00000       38.36890        1.27216        6.68136
      1577         2       -2.00000       38.51596        3.57287        4.79374
      1578         2       -2.00000       38.51596       17.06241        0.07455
      1579         2       -2.00000       38.66303        5.87360        2.90623
      1580         2       -2.00000       38.66303       19.38351        7.62542
      1581         2       -2.00000       38.81009        8.17431        1.01861
      1582         2       -2.00000       38.81009       21.68422        5.73780
      1583         2       -2.00000       38.95699       10.49538        8.56915
      1584         2       -2.00000       38.95699       23.98493        3.84996
      1585         2       -2.00000       39.10374       26.28566        1.96200
      1586         2       -2.00000       39.10374       12.79612        6.68119
      1587         2       -2.00000       39.25048        1.58705        0.07412
      1588         2       -2.00000       39.25048       15.09696        4.79331
      1589         2       -2.00000       39.39746        3.90823        7.62485
      1590         2       -2.00000       39.39746       17.39778        2.90566
      1591         2       -2.00000       39.54461        6.20891        5.73737
      1592         2       -2.00000       39.54461       19.69846        1.01818
      1593         2       -2.00000       39.69175        8.50949        3.84982
      1594         2       -2.00000       39.69175       22.01940        8.56901
      1595         2       -2.00000       39.83865       10.81009        1.96198
      1596         2       -2.00000       39.83865       24.32000        6.68117
      1597         2       -2.00000       39.98532       26.62084        4.79315
      1598         2       -2.00000       39.98532       13.11093        0.07396
      1599         2       -2.00000       40.13198        1.92236        2.90519
      1600         2       -2.00000       40.13198       15.43227        7.62438
      1601         2       -2.00000       40.27896        4.22324        1.01754
      1602         2       -2.00000       40.27896       17.73314        5.73673
      1603         2       -2.00000       40.42627        6.54414        8.56856
      1604         2       -2.00000       40.42627       20.03369        3.84937
      1605         2       -2.00000       40.57349        8.84453        6.68109
      1606         2       -2.00000       40.57349       22.33408        1.96190
      1607         2       -2.00000       40.72031       24.63470        0.07404
      1608         2       -2.00000       40.72031       11.14516        4.79323
      1609         2       -2.00000       40.86674       26.95610        7.62426
      1610         2       -2.00000       40.86674       13.44619        2.90508
      1611         2       -2.00000       41.01332        2.25781        5.73622
      1612         2       -2.00000       41.01332       15.74736        1.01703
      1613         2       -2.00000       41.16047        4.55860        3.84863
      1614         2       -2.00000       41.16047       18.06851        8.56782
      1615         2       -2.00000       41.30801        6.85891        1.96139
      1616         2       -2.00000       41.30801       20.36881        6.68058
      1617         2       -2.00000       41.45539       22.66904        4.79317
      1618         2       -2.00000       41.45539        9.15913        0.07398
      1619         2       -2.00000       41.60197       24.96980        2.90520
      1620         2       -2.00000       41.60197       11.48025        7.62439
      1621         2       -2.00000       41.74816        0.27165        1.01690
      1622         2       -2.00000       41.74816       13.78156        5.73609
      1623         2       -2.00000       41.89474        2.59334        8.56722
      1624         2       -2.00000       41.89474       16.08289        3.84804
      1625         2       -2.00000       42.04213        4.89397        6.67981
      1626         2       -2.00000       42.04213       18.38351        1.96062
      1627         2       -2.00000       42.18991       20.68344        0.07361
      1628         2       -2.00000       42.18991        7.19389        4.79280
      1629         2       -2.00000       42.33713        9.49401        2.90536
      1630         2       -2.00000       42.33713       23.00392        7.62455
      1631         2       -2.00000       42.48340       25.30495        5.73631
      1632         2       -2.00000       42.48340       11.79504        1.01712
      1633         2       -2.00000       42.62934        0.60720        3.84776
      1634         2       -2.00000       42.62934       14.11711        8.56695
      1635         2       -2.00000       42.77616        2.90859        1.95973
      1636         2       -2.00000       42.77616       16.41849        6.67892
      1637         2       -2.00000       42.92411       18.71877        4.79176
      1638         2       -2.00000       42.92411        5.20886        0.07257
      1639         2       -2.00000       43.07213       21.01827        2.90504
      1640         2       -2.00000       43.07213        7.52872        7.62423
      1641         2       -2.00000       43.21903       23.31836        1.01765
      1642         2       -2.00000       43.21903        9.82881        5.73683
      1643         2       -2.00000       43.36458       25.64024        8.56748
      1644         2       -2.00000       43.36458       12.13033        3.84829
      1645         2       -2.00000       43.51028        0.94295        6.67868
      1646         2       -2.00000       43.51028       14.43249        1.95949
      1647         2       -2.00000       43.65750       16.73379        0.07150
      1648         2       -2.00000       43.65750        3.24425        4.79068
      1649         2       -2.00000       43.80609       19.05384        7.62301
      1650         2       -2.00000       43.80609        5.54393        2.90382
      1651         2       -2.00000       43.95435       21.35277        5.73648
      1652         2       -2.00000       43.95435        7.84286        1.01729
      1653         2       -2.00000       44.10077       23.65307        3.84878
      1654         2       -2.00000       44.10077       10.16353        8.56797
      1655         2       -2.00000       44.24576       25.95532        1.95992
      1656         2       -2.00000       44.24576       12.46577        6.67911
      1657         2       -2.00000       44.39138       14.76845        4.79025
      1658         2       -2.00000       44.39138        1.25854        0.07106
      1659         2       -2.00000       44.53924       17.06957        2.90257
      1660         2       -2.00000       44.53924        3.58002        7.62176
      1661         2       -2.00000       44.68855       19.36836        1.01631
      1662         2       -2.00000       44.68855        5.87881        5.73549
      1663         2       -2.00000       44.83633        8.17718        3.84918
      1664         2       -2.00000       44.83633       21.68708        8.56837
      1665         2       -2.00000       44.98155       10.47794        1.96100
      1666         2       -2.00000       44.98155       23.98785        6.68019
      1667         2       -2.00000       45.12590       12.78124        0.07133
      1668         2       -2.00000       45.12590       26.29114        4.79051
      1669         2       -2.00000       45.27216        1.59485        2.90140
      1670         2       -2.00000       45.27216       15.10476        7.62059
      1671         2       -2.00000       45.42162        3.89529        1.01416
      1672         2       -2.00000       45.42162       17.40520        5.73335
      1673         2       -2.00000       45.57205        6.21340        8.56693
      1674         2       -2.00000       45.57205       19.70294        3.84774
      1675         2       -2.00000       45.71943       22.00077        1.96179
      1676         2       -2.00000       45.71943        8.51122        6.68097
      1677         2       -2.00000       45.86265       24.30239        0.07335
      1678         2       -2.00000       45.86265       10.81285        4.79253
      1679         2       -2.00000       46.00588       13.11747        2.90242
      1680         2       -2.00000       46.00588       26.62737        7.62161
      1681         2       -2.00000       46.15270       15.42084        1.01311
      1682         2       -2.00000       46.15270        1.93130        5.73229
      1683         2       -2.00000       46.30384       17.74059        8.56457
      1684         2       -2.00000       46.30384        4.23069        3.84538
      1685         2       -2.00000       46.45523        6.52662        1.96028
      1686         2       -2.00000       46.45523       20.03653        6.67947
      1687         2       -2.00000       46.60125        8.82436        0.07371
      1688         2       -2.00000       46.60125       22.33427        4.79290
      1689         2       -2.00000       46.74319       24.63760        2.90349
      1690         2       -2.00000       46.74319       11.14805        7.62268
      1691         2       -2.00000       46.88626       26.94375        1.01318
      1692         2       -2.00000       46.88626       13.45421        5.73237
      1693         2       -2.00000       47.03444        2.26820        8.56302
      1694         2       -2.00000       47.03444       15.75775        3.84384
      1695         2       -2.00000       47.18766       18.05547        1.95831
      1696         2       -2.00000       47.18766        4.56592        6.67750
      1697         2       -2.00000       47.33881       20.34976        0.07409
      1698         2       -2.00000       47.33881        6.86021        4.79328
      1699         2       -2.00000       47.48147        9.15795        2.90637
      1700         2       -2.00000       47.48147       22.66786        7.62556
      1701         2       -2.00000       47.62014       11.46351        1.01541
      1702         2       -2.00000       47.62014       24.97342        5.73460
      1703         2       -2.00000       47.76424       13.79184        8.56183
      1704         2       -2.00000       47.76424        0.28193        3.84265
      1705         2       -2.00000       47.91674        2.58485        1.95414
      1706         2       -2.00000       47.91674       16.09476        6.67333
      1707         2       -2.00000       48.07380        4.88025        0.06991
      1708         2       -2.00000       48.07380       18.39016        4.78910
      1709         2       -2.00000       48.22606       20.68232        2.90575
      1710         2       -2.00000       48.22606        7.19277        7.62493
      1711         2       -2.00000       48.36449       22.98135        1.01866
      1712         2       -2.00000       48.36449        9.49181        5.73784
      1713         2       -2.00000       48.49900       25.30965        8.56655
      1714         2       -2.00000       48.49900       11.79974        3.84737
      1715         2       -2.00000       48.64270       14.10946        1.95536
      1716         2       -2.00000       48.64270        0.61992        6.67455
      1717         2       -2.00000       48.79784       16.41106        0.06669
      1718         2       -2.00000       48.79784        2.92151        4.78588
      1719         2       -2.00000       48.95890        5.21270        2.90284
      1720         2       -2.00000       48.95890       18.72261        7.62203
      1721         2       -2.00000       49.10844        7.50321        1.01782
      1722         2       -2.00000       49.10844       21.01312        5.73700
      1723         2       -2.00000       49.24207        9.82509        8.56700
      1724         2       -2.00000       49.24207       23.31463        3.84781
      1725         2       -2.00000       49.37730       25.62710        1.95501
      1726         2       -2.00000       49.37730       12.13756        6.67420
      1727         2       -2.00000       49.52460        0.93894        0.06461
      1728         2       -2.00000       49.52460       14.44884        4.78379
      1729         2       -2.00000       49.68486       16.74786        2.89951
      1730         2       -2.00000       49.68486        3.25831        7.61870
      1731         2       -2.00000       49.84712       19.03544        1.01923
      1732         2       -2.00000       49.84712        5.54589        5.73842
      1733         2       -2.00000       49.99018       21.34558        8.57234
      1734         2       -2.00000       49.99018        7.83567        3.85315
      1735         2       -2.00000       50.11310       10.13959        1.96252
      1736         2       -2.00000       50.11310       23.64949        6.68171
      1737         2       -2.00000       50.24473       12.45629        0.06677
      1738         2       -2.00000       50.24473       25.96620        4.78596
      1739         2       -2.00000       50.40155        1.27807        2.89097
      1740         2       -2.00000       50.40155       14.78798        7.61015
      1741         2       -2.00000       50.57484        3.57461        1.00773
      1742         2       -2.00000       50.57484       17.08451        5.72691
      1743         2       -2.00000       50.74645        5.87621        8.56917
      1744         2       -2.00000       50.74645       19.36575        3.84998
      1745         2       -2.00000       50.88208       21.65731        1.96379
      1746         2       -2.00000       50.88208        8.16777        6.68297
      1747         2       -2.00000       50.99724       23.96609        0.07448
      1748         2       -2.00000       50.99724       10.47654        4.79367
      1749         2       -2.00000       51.12191       12.79377        2.90267
      1750         2       -2.00000       51.12191       26.30368        7.62186
      1751         2       -2.00000       51.27865       15.10891        1.00902
      1752         2       -2.00000       51.27865        1.61936        5.72821
      1753         2       -2.00000       51.46010       17.41396        8.56540
      1754         2       -2.00000       51.46010        3.90405        3.84621
      1755         2       -2.00000       51.62763        6.18198        1.96206
      1756         2       -2.00000       51.62763       19.69189        6.68125
      1757         2       -2.00000       51.75239        8.47439        0.07110
      1758         2       -2.00000       51.75239       21.98430        4.79029
      1759         2       -2.00000       51.86010       24.30057        2.89652
      1760         2       -2.00000       51.86010       10.81103        7.61570
      1761         2       -2.00000       52.00309       26.62772        0.99716
      1762         2       -2.00000       52.00309       13.13817        5.71634
      1763         2       -2.00000       52.17494        1.95755        8.55449
      1764         2       -2.00000       52.17494       15.44710        3.83530
      1765         2       -2.00000       52.36391       17.72913        1.97408
      1766         2       -2.00000       52.36391        4.23958        6.69327
      1767         2       -2.00000       52.51649       20.00733        0.08882
      1768         2       -2.00000       52.51649        6.51778        4.80800
      1769         2       -2.00000       52.61853        8.81907        2.91545
      1770         2       -2.00000       52.61853       22.32898        7.63464
      1771         2       -2.00000       52.71146       11.13278        1.01984
      1772         2       -2.00000       52.71146       24.64269        5.73902
      1773         2       -2.00000       52.84916       13.48270        8.55239
      1774         2       -2.00000       52.84916       26.97225        3.83320
      1775         2       -2.00000       53.05380        2.28038        1.92977
      1776         2       -2.00000       53.05380       15.79029        6.64896
      1777         2       -2.00000       53.29451        4.54463        0.07478
      1778         2       -2.00000       53.29451       18.05454        4.79397
      1779         2       -2.00000       53.43838       20.33178        2.90631
      1780         2       -2.00000       53.43838        6.84224        7.62550
      1781         2       -2.00000       53.52682       22.64018        1.01614
      1782         2       -2.00000       53.52682        9.15063        5.73532
      1783         2       -2.00000       53.61503       24.98382        8.56567
      1784         2       -2.00000       53.61503       11.47391        3.84648
      1785         2       -2.00000       53.72730       13.78924        1.96180
      1786         2       -2.00000       53.72730        0.29969        6.68099
      1787         2       -2.00000       53.93978       16.09235        0.08689
      1788         2       -2.00000       53.93978        2.60280        4.80608
      1789         2       -2.00000       54.15690        4.86425        2.91853
      1790         2       -2.00000       54.15690       18.37416        7.63771
      1791         2       -2.00000       54.27997        7.15398        1.02006
      1792         2       -2.00000       54.27997       20.66389        5.73925
      1793         2       -2.00000       54.35234        9.48472        8.56125
      1794         2       -2.00000       54.35234       22.97427        3.84206
      1795         2       -2.00000       54.43663       25.30253        1.93644
      1796         2       -2.00000       54.43663       11.81298        6.65563
      1797         2       -2.00000       54.65007        0.65611        0.01148
      1798         2       -2.00000       54.65007       14.16602        4.73067
      1799         2       -2.00000       54.89477       16.42910        2.95887
      1800         2       -2.00000       54.89477        2.93955        7.67805
      1801         2       -2.00000       55.06727       18.69268        1.05771
      1802         2       -2.00000       55.06727        5.20313        5.77690
      1803         2       -2.00000       55.13876        7.51789        3.88081
      1804         2       -2.00000       55.13876       21.02780        8.59999
      1805         2       -2.00000       55.19026        9.83919        1.98857
      1806         2       -2.00000       55.19026       23.34910        6.70776
      1807         2       -2.00000       55.26167       12.14517        0.08808
      1808         2       -2.00000       55.26167       25.65507        4.80727
      1809         2       -2.00000       55.40954       14.48594        7.54657
      1810         2       -2.00000       55.40954        0.97603        2.82738
      1811         2       -2.00000       55.92974        3.26749        1.08486
      1812         2       -2.00000       55.92974       16.77740        5.80405
      1813         2       -2.00000       56.10279        5.56921        8.61203
      1814         2       -2.00000       56.10279       19.05875        3.89284
      1815         2       -2.00000       56.15757        7.88224        6.71526
      1816         2       -2.00000       56.15757       21.37178        1.99608
      1817         2       -2.00000       56.20259       10.20965        4.81586
      1818         2       -2.00000       56.20259       23.69920        0.09667
      1819         2       -2.00000       56.25769       12.55115        2.94034
      1820         2       -2.00000       56.25769       26.06106        7.65953
      1821         2       -2.00000       56.33726       14.76366        1.10660
      1822         2       -2.00000       56.33726        1.27412        5.82579
      1823         2       -2.00000       56.69704       16.97726        8.56385
      1824         2       -2.00000       56.69704        3.46736        3.84466
      1825         2       -2.00000       56.80188        5.80643        1.94474
      1826         2       -2.00000       56.80188       19.31634        6.66393
      1827         2       -2.00000       56.84154        8.13958        0.03922
      1828         2       -2.00000       56.84154       21.64949        4.75840
      1829         2       -2.00000       56.88049       10.48044        7.57596
      1830         2       -2.00000       56.88049       23.96999        2.85677
      1831         2       -2.00000       56.95902       12.82013        5.67329
      1832         2       -2.00000       56.95902       26.30968        0.95410
      1833         2       -2.00000       57.56918        1.76153        9.03659
      1834         2       -2.00000       57.56918       15.25107        4.31740
      1835         2       -2.00000       57.62492       17.52870        2.20348
      1836         2       -2.00000       57.62492        4.03915        6.92267
      1837         2       -2.00000       57.64332        6.37917        4.99730
      1838         2       -2.00000       57.64332       19.86872        0.27811
      1839         2       -2.00000       57.65507        8.70551        3.08813
      1840         2       -2.00000       57.65507       22.21542        7.80732
      1841         2       -2.00000       57.66523       11.03125        1.19141
      1842         2       -2.00000       57.66523       24.54116        5.91059
      1843         2       -2.00000       57.68042       13.36391        8.66882
      1844         2       -2.00000       57.68042       26.85346        3.94963
      1845         2       -2.00000       59.48317       13.35373        3.94963
      1846         2       -2.00000       59.48317       26.86364        8.66882
      1847         2       -2.00000       59.49836       11.04143        5.91059
      1848         2       -2.00000       59.49836       24.53098        1.19141
      1849         2       -2.00000       59.50852        8.71569        7.80732
      1850         2       -2.00000       59.50852       22.20523        3.08813
      1851         2       -2.00000       59.52027        6.36899        0.27811
      1852         2       -2.00000       59.52027       19.87890        4.99730
      1853         2       -2.00000       59.53867        4.02897        2.20348
      1854         2       -2.00000       59.53867       17.53888        6.92267
      1855         2       -2.00000       59.59440       15.26125        9.03659
      1856         2       -2.00000       59.59440        1.75135        4.31740
      1857         2       -2.00000       60.20449       12.80995        0.95410
      1858         2       -2.00000       60.20449       26.31986        5.67329
      1859         2       -2.00000       60.28302       10.47026        2.85677
      1860         2       -2.00000       60.28302       23.98017        7.57596
      1861         2       -2.00000       60.32204        8.14976        4.75840
      1862         2       -2.00000       60.32204       21.63931        0.03922
      1863         2       -2.00000       60.36171       19.30616        1.94474
      1864         2       -2.00000       60.36171        5.81661        6.66393
      1865         2       -2.00000       60.46655       16.96708        3.84466
      1866         2       -2.00000       60.46655        3.47754        8.56385
      1867         2       -2.00000       60.82633       14.77384        5.82579
      1868         2       -2.00000       60.82633        1.26394        1.10660
      1869         2       -2.00000       60.90590       12.56133        7.65953
      1870         2       -2.00000       60.90590       26.05088        2.94034
      1871         2       -2.00000       60.96100       10.19947        0.09667
      1872         2       -2.00000       60.96100       23.70938        4.81586
      1873         2       -2.00000       61.00594        7.87205        1.99608
      1874         2       -2.00000       61.00594       21.38196        6.71526
      1875         2       -2.00000       61.06080        5.55903        3.89284
      1876         2       -2.00000       61.06080       19.06893        8.61203
      1877         2       -2.00000       61.23377       16.76722        1.08486
      1878         2       -2.00000       61.23377        3.27767        5.80405
      1879         2       -2.00000       61.75397       14.47575        2.82738
      1880         2       -2.00000       61.75397        0.98621        7.54657
      1881         2       -2.00000       61.90192       12.15535        4.80727
      1882         2       -2.00000       61.90192       25.64489        0.08808
      1883         2       -2.00000       61.97333        9.84937        6.70776
      1884         2       -2.00000       61.97333       23.33892        1.98857
      1885         2       -2.00000       62.02483        7.52807        8.59999
      1886         2       -2.00000       62.02483       21.01762        3.88081
      1887         2       -2.00000       62.09632        5.19295        1.05771
      1888         2       -2.00000       62.09632       18.70286        5.77690
      1889         2       -2.00000       62.26881       16.43928        7.67805
      1890         2       -2.00000       62.26881        2.92937        2.95887
      1891         2       -2.00000       62.51352       14.15584        0.01148
      1892         2       -2.00000       62.51352        0.66629        4.73067
      1893         2       -2.00000       62.72696       11.80280        1.93644
      1894         2       -2.00000       62.72696       25.31271        6.65563
      1895         2       -2.00000       62.81125        9.47454        3.84206
      1896         2       -2.00000       62.81125       22.98445        8.56125
      1897         2       -2.00000       62.88362       20.65370        1.02006
      1898         2       -2.00000       62.88362        7.16416        5.73925
      1899         2       -2.00000       63.00669       18.36398        2.91853
      1900         2       -2.00000       63.00669        4.87443        7.63771
      1901         2       -2.00000       63.22381       16.10253        4.80608
      1902         2       -2.00000       63.22381        2.59262        0.08689
      1903         2       -2.00000       63.43628       13.79942        6.68099
      1904         2       -2.00000       63.43628        0.28951        1.96180
      1905         2       -2.00000       63.54856       11.48409        8.56567
      1906         2       -2.00000       63.54856       24.97364        3.84648
      1907         2       -2.00000       63.63677        9.14045        1.01614
      1908         2       -2.00000       63.63677       22.65036        5.73532
      1909         2       -2.00000       63.72521        6.83206        2.90631
      1910         2       -2.00000       63.72521       20.34196        7.62550
      1911         2       -2.00000       63.86908       18.04436        0.07478
      1912         2       -2.00000       63.86908        4.55481        4.79397
      1913         2       -2.00000       64.10979       15.78011        1.92977
      1914         2       -2.00000       64.10979        2.29056        6.64896
      1915         2       -2.00000       64.31435       13.47252        3.83320
      1916         2       -2.00000       64.31435       26.98243        8.55239
      1917         2       -2.00000       64.45213       11.14296        5.73902
      1918         2       -2.00000       64.45213       24.63251        1.01984
      1919         2       -2.00000       64.54506        8.82925        7.63464
      1920         2       -2.00000       64.54506       22.31880        2.91545
      1921         2       -2.00000       64.64710        6.50760        0.08882
      1922         2       -2.00000       64.64710       20.01751        4.80800
      1923         2       -2.00000       64.79968       17.73931        6.69327
      1924         2       -2.00000       64.79968        4.22940        1.97408
      1925         2       -2.00000       64.98865       15.45728        8.55449
      1926         2       -2.00000       64.98865        1.94737        3.83530
      1927         2       -2.00000       65.16050       13.12799        0.99716
      1928         2       -2.00000       65.16050       26.63790        5.71634
      1929         2       -2.00000       65.30349       10.80085        2.89652
      1930         2       -2.00000       65.30349       24.31075        7.61570
      1931         2       -2.00000       65.41120        8.48457        4.79029
      1932         2       -2.00000       65.41120       21.97412        0.07110
      1933         2       -2.00000       65.53588       19.68170        1.96206
      1934         2       -2.00000       65.53588        6.19216        6.68125
      1935         2       -2.00000       65.70341       17.40378        3.84621
      1936         2       -2.00000       65.70341        3.91423        8.56540
      1937         2       -2.00000       65.88494       15.11909        5.72821
      1938         2       -2.00000       65.88494        1.60918        1.00902
      1939         2       -2.00000       66.04168       12.80395        7.62186
      1940         2       -2.00000       66.04168       26.29350        2.90267
      1941         2       -2.00000       66.16635       10.46636        0.07448
      1942         2       -2.00000       66.16635       23.97627        4.79367
      1943         2       -2.00000       66.28151        8.15759        1.96379
      1944         2       -2.00000       66.28151       21.66749        6.68297
      1945         2       -2.00000       66.41714       19.37593        8.56917
      1946         2       -2.00000       66.41714        5.86603        3.84998
      1947         2       -2.00000       66.58875       17.07433        1.00773
      1948         2       -2.00000       66.58875        3.58479        5.72691
      1949         2       -2.00000       66.76204       14.77780        2.89097
      1950         2       -2.00000       66.76204        1.28825        7.61015
      1951         2       -2.00000       66.91886       12.46647        4.78596
      1952         2       -2.00000       66.91886       25.95602        0.06677
      1953         2       -2.00000       67.05049       10.14977        6.68171
      1954         2       -2.00000       67.05049       23.63931        1.96252
      1955         2       -2.00000       67.17340        7.84585        8.57234
      1956         2       -2.00000       67.17340       21.33540        3.85315
      1957         2       -2.00000       67.31647       19.04562        5.73842
      1958         2       -2.00000       67.31647        5.53571        1.01923
      1959         2       -2.00000       67.47873       16.75804        7.61870
      1960         2       -2.00000       67.47873        3.24813        2.89951
      1961         2       -2.00000       67.63899       14.43866        0.06461
      1962         2       -2.00000       67.63899        0.94912        4.78379
      1963         2       -2.00000       67.78629       12.12738        1.95501
      1964         2       -2.00000       67.78629       25.63728        6.67420
      1965         2       -2.00000       67.92152        9.81491        3.84781
      1966         2       -2.00000       67.92152       23.32481        8.56700
      1967         2       -2.00000       68.05515       21.00294        1.01782
      1968         2       -2.00000       68.05515        7.51339        5.73700
      1969         2       -2.00000       68.20469       18.71243        2.90284
      1970         2       -2.00000       68.20469        5.22288        7.62203
      1971         2       -2.00000       68.36575       16.42124        4.78588
      1972         2       -2.00000       68.36575        2.91133        0.06669
      1973         2       -2.00000       68.52089       14.11964        6.67455
      1974         2       -2.00000       68.52089        0.60973        1.95536
      1975         2       -2.00000       68.66459       11.80992        8.56655
      1976         2       -2.00000       68.66459       25.29947        3.84737
      1977         2       -2.00000       68.79910        9.48162        1.01866
      1978         2       -2.00000       68.79910       22.99153        5.73784
      1979         2       -2.00000       68.93753        7.18259        2.90575
      1980         2       -2.00000       68.93753       20.69250        7.62493
      1981         2       -2.00000       69.08979       18.37998        0.06991
      1982         2       -2.00000       69.08979        4.89043        4.78910
      1983         2       -2.00000       69.24677       16.08458        1.95414
      1984         2       -2.00000       69.24677        2.59503        6.67333
      1985         2       -2.00000       69.39927       13.78166        3.84265
      1986         2       -2.00000       69.39927        0.29211        8.56183
      1987         2       -2.00000       69.54345       11.47369        5.73460
      1988         2       -2.00000       69.54345       24.96324        1.01541
      1989         2       -2.00000       69.68212       22.65768        2.90637
      1990         2       -2.00000       69.68212        9.16813        7.62556
      1991         2       -2.00000       69.82478       20.35994        4.79328
      1992         2       -2.00000       69.82478        6.85003        0.07409
      1993         2       -2.00000       69.97593       18.06565        6.67750
      1994         2       -2.00000       69.97593        4.55574        1.95831
      1995         2       -2.00000       70.12915       15.76793        8.56302
      1996         2       -2.00000       70.12915        2.25802        3.84384
      1997         2       -2.00000       70.27733       13.44403        1.01318
      1998         2       -2.00000       70.27733       26.95393        5.73237
      1999         2       -2.00000       70.42039       11.13787        2.90349
      2000         2       -2.00000       70.42039       24.64778        7.62268
      2001         2       -2.00000       70.56234        8.83454        4.79290
      2002         2       -2.00000       70.56234       22.32409        0.07371
      2003         2       -2.00000       70.70828       20.02635        1.96028
      2004         2       -2.00000       70.70828        6.53680        6.67947
      2005         2       -2.00000       70.85974       17.73041        3.84538
      2006         2       -2.00000       70.85974        4.24087        8.56457
      2007         2       -2.00000       71.01089        1.92112        1.01311
      2008         2       -2.00000       71.01089       15.43103        5.73229
      2009         2       -2.00000       71.15771       26.61719        2.90242
      2010         2       -2.00000       71.15771       13.12765        7.62161
      2011         2       -2.00000       71.30086       10.80267        0.07335
      2012         2       -2.00000       71.30086       24.31257        4.79253
      2013         2       -2.00000       71.44416        8.50104        1.96179
      2014         2       -2.00000       71.44416       22.01095        6.68097
      2015         2       -2.00000       71.59154       19.71312        8.56693
      2016         2       -2.00000       71.59154        6.20322        3.84774
      2017         2       -2.00000       71.74197       17.39502        1.01416
      2018         2       -2.00000       71.74197        3.90547        5.73335
      2019         2       -2.00000       71.89135       15.09458        2.90140
      2020         2       -2.00000       71.89135        1.60503        7.62059
      2021         2       -2.00000       72.03769       26.28096        0.07133
      2022         2       -2.00000       72.03769       12.79142        4.79051
      2023         2       -2.00000       72.18196       23.97767        1.96100
      2024         2       -2.00000       72.18196       10.48812        6.68019
      2025         2       -2.00000       72.32726       21.67690        3.84918
      2026         2       -2.00000       72.32726        8.18736        8.56837
      2027         2       -2.00000       72.47504        5.86863        1.01631
      2028         2       -2.00000       72.47504       19.37854        5.73549
      2029         2       -2.00000       72.62435        3.56984        2.90257
      2030         2       -2.00000       72.62435       17.07975        7.62176
      2031         2       -2.00000       72.77221       14.75827        0.07106
      2032         2       -2.00000       72.77221        1.26872        4.79025
      2033         2       -2.00000       72.91783       12.45559        1.95992
      2034         2       -2.00000       72.91783       25.96550        6.67911
      2035         2       -2.00000       73.06282       23.66326        8.56797
      2036         2       -2.00000       73.06282       10.15335        3.84878
      2037         2       -2.00000       73.20924        7.85304        5.73648
      2038         2       -2.00000       73.20924       21.34259        1.01729
      2039         2       -2.00000       73.35742       19.04366        2.90382
      2040         2       -2.00000       73.35742        5.55411        7.62301
      2041         2       -2.00000       73.50601       16.74398        4.79068
      2042         2       -2.00000       73.50601        3.23407        0.07150
      2043         2       -2.00000       73.65331        0.93277        1.95949
      2044         2       -2.00000       73.65331       14.44267        6.67868
      2045         2       -2.00000       73.79893       25.63005        3.84829
      2046         2       -2.00000       73.79893       12.14051        8.56748
      2047         2       -2.00000       73.94456       23.32854        5.73683
      2048         2       -2.00000       73.94456        9.81863        1.01765
      2049         2       -2.00000       74.09146       21.02845        7.62423
      2050         2       -2.00000       74.09146        7.51854        2.90504
      2051         2       -2.00000       74.23948       18.70859        0.07257
      2052         2       -2.00000       74.23948        5.21904        4.79176
      2053         2       -2.00000       74.38743       16.40831        1.95973
      2054         2       -2.00000       74.38743        2.91877        6.67892
      2055         2       -2.00000       74.53425        0.61738        8.56695
      2056         2       -2.00000       74.53425       14.10693        3.84776
      2057         2       -2.00000       74.68019       25.29477        1.01712
      2058         2       -2.00000       74.68019       11.80522        5.73631
      2059         2       -2.00000       74.82646       22.99374        2.90536
      2060         2       -2.00000       74.82646        9.50419        7.62455
      2061         2       -2.00000       74.97368       20.69362        4.79280
      2062         2       -2.00000       74.97368        7.18371        0.07361
      2063         2       -2.00000       75.12146       18.39369        6.67981
      2064         2       -2.00000       75.12146        4.88379        1.96062
      2065         2       -2.00000       75.26885       16.09307        8.56722
      2066         2       -2.00000       75.26885        2.58316        3.84804
      2067         2       -2.00000       75.41543       13.77138        1.01690
      2068         2       -2.00000       75.41543        0.28183        5.73609
      2069         2       -2.00000       75.56153       11.47007        2.90520
      2070         2       -2.00000       75.56153       24.97998        7.62439
      2071         2       -2.00000       75.70820       22.65886        0.07398
      2072         2       -2.00000       75.70820        9.16931        4.79317
      2073         2       -2.00000       75.85550       20.35863        1.96139
      2074         2       -2.00000       75.85550        6.86909        6.68058
      2075         2       -2.00000       76.00304       18.05833        3.84863
      2076         2       -2.00000       76.00304        4.56878        8.56782
      2077         2       -2.00000       76.15027       15.75754        5.73622
      2078         2       -2.00000       76.15027        2.24763        1.01703
      2079         2       -2.00000       76.29685       13.45637        7.62426
      2080         2       -2.00000       76.29685       26.94592        2.90508
      2081         2       -2.00000       76.44319       24.64489        4.79323
      2082         2       -2.00000       76.44319       11.13498        0.07404
      2083         2       -2.00000       76.59002       22.34426        6.68109
      2084         2       -2.00000       76.59002        8.83435        1.96190
      2085         2       -2.00000       76.73732       20.04387        8.56856
      2086         2       -2.00000       76.73732        6.53396        3.84937
      2087         2       -2.00000       76.88462       17.72296        1.01754
      2088         2       -2.00000       76.88462        4.23342        5.73673
      2089         2       -2.00000       77.03161       15.42209        2.90519
      2090         2       -2.00000       77.03161        1.93254        7.62438
      2091         2       -2.00000       77.17827       26.61066        0.07396
      2092         2       -2.00000       77.17827       13.12111        4.79315
      2093         2       -2.00000       77.32493       24.30982        1.96198
      2094         2       -2.00000       77.32493       10.82027        6.68117
      2095         2       -2.00000       77.47184       22.00922        3.84982
      2096         2       -2.00000       77.47184        8.51967        8.56901
      2097         2       -2.00000       77.61898       19.70864        5.73737
      2098         2       -2.00000       77.61898        6.19873        1.01818
      2099         2       -2.00000       77.76612       17.40796        7.62485
      2100         2       -2.00000       77.76612        3.89805        2.90566
      2101         2       -2.00000       77.91311        1.59723        4.79331
      2102         2       -2.00000       77.91311       15.08678        0.07412
      2103         2       -2.00000       78.05985       26.29584        6.68119
      2104         2       -2.00000       78.05985       12.78594        1.96200
      2105         2       -2.00000       78.20659       23.99511        8.56915
      2106         2       -2.00000       78.20659       10.48520        3.84996
      2107         2       -2.00000       78.35350        8.18449        5.73780
      2108         2       -2.00000       78.35350       21.67404        1.01861
      2109         2       -2.00000       78.50056       19.37333        2.90623
      2110         2       -2.00000       78.50056        5.88378        7.62542
      2111         2       -2.00000       78.64763        3.56268        0.07455
      2112         2       -2.00000       78.64763       17.07259        4.79374
      2113         2       -2.00000       78.79469        1.26198        1.96217
      2114         2       -2.00000       78.79469       14.77188        6.68136
      2115         2       -2.00000       78.94159       25.96072        3.85001
      2116         2       -2.00000       78.94159       12.47117        8.56920
      2117         2       -2.00000       79.08834       23.65998        5.73797
      2118         2       -2.00000       79.08834       10.15008        1.01878
      2119         2       -2.00000       79.23508       21.35917        7.62585
      2120         2       -2.00000       79.23508        7.84926        2.90666
      2121         2       -2.00000       79.38206        5.54844        4.79431
      2122         2       -2.00000       79.38206       19.03799        0.07512
      2123         2       -2.00000       79.52921        3.24776        6.68179
      2124         2       -2.00000       79.52921       16.73731        1.96260
      2125         2       -2.00000       79.67635        0.94719        8.56934
      2126         2       -2.00000       79.67635       14.43673        3.85015
      2127         2       -2.00000       79.82325       25.62565        1.01880
      2128         2       -2.00000       79.82325       12.13611        5.73799
