# Supplementary material for: Quantitative prediction of grain boundary thermal conductivities from local atomic environments
Source: Nat Commun. 2020 Apr 15;11:1854. doi: 10.1038/s41467-020-15619-9 (PMC7160158; doi:10.1038/s41467-020-15619-9)
Supplement: Supplementary file 4 — Supplementary Data 1 [file 41467_2020_15619_MOESM4_ESM.zip › MgO_GBs/sym_tilt/standard_pressure/210/s215_9_18_5.lmp]

LAMMPS data file

      1536          atoms
         0          bonds
         0         angles
         0      dihedrals
         0      impropers
         2     atom types
         0     bond types
         0    angle types
         0 dihedral types
         0 improper types

      0.0000000     80.0679150 xlo xhi
      0.0000000     19.4965840 ylo yhi
      0.0000000      9.4418413 zlo zhi
      0.0000000      0.0000000      0.0259758 xy xz yz

Masses

1                24.30500 # Mg
2                15.99940 # O

Atoms

         1         1        2.00000        0.05260       17.09066        1.22262
         2         1        2.00000        0.15341        1.90734        4.05620
         3         1        2.00000        0.25670        6.22364        6.88841
         4         1        2.00000        0.35975       10.51510        0.27810
         5         1        2.00000        0.46015       14.82994        3.11064
         6         1        2.00000        0.55983       19.14274        5.94429
         7         1        2.00000        0.66168        3.96068        8.77729
         8         1        2.00000        0.76513        8.25193        2.16716
         9         1        2.00000        0.86722       12.56844        4.99903
        10         1        2.00000        0.96714       16.88204        7.83222
        11         1        2.00000        1.06747        1.67272        1.22391
        12         1        2.00000        1.17003        5.98862        4.05622
        13         1        2.00000        1.27324       10.30593        6.88780
        14         1        2.00000        1.37437       14.59517        0.27843
        15         1        2.00000        1.47429       18.90818        3.11201
        16         1        2.00000        1.57534        3.72585        5.94506
        17         1        2.00000        1.67846        8.04276        8.77685
        18         1        2.00000        1.78103       12.33348        2.16686
        19         1        2.00000        1.88160       16.64742        4.99997
        20         1        2.00000        1.98160        1.46399        7.83351
        21         1        2.00000        2.08353        5.75357        1.22407
        22         1        2.00000        2.18673       10.07085        4.05566
        23         1        2.00000        2.28858       14.38639        6.88805
        24         1        2.00000        2.38867       18.67356        0.27974
        25         1        2.00000        2.48915        3.49095        3.11286
        26         1        2.00000        2.59180        7.80764        5.94471
        27         1        2.00000        2.69485       12.12454        8.77649
        28         1        2.00000        2.79597       16.41283        2.16771
        29         1        2.00000        2.89582        1.22923        5.00130
        30         1        2.00000        2.99702        5.54445        7.83376
        31         1        2.00000        3.10023        9.83581        1.22349
        32         1        2.00000        3.20272       14.15170        4.05582
        33         1        2.00000        3.30312       18.46493        6.88935
        34         1        2.00000        3.40305        3.25598        0.28070
        35         1        2.00000        3.50513        7.57250        3.11257
        36         1        2.00000        3.60858       11.88970        5.94427
        37         1        2.00000        3.71035       16.20425        8.77728
        38         1        2.00000        3.81003        0.99446        2.16907
        39         1        2.00000        3.91052        5.30931        5.00163
        40         1        2.00000        4.01356        9.62674        7.83315
        41         1        2.00000        4.11677       13.91708        1.22353
        42         1        2.00000        4.21758       18.23033        4.05710
        43         1        2.00000        4.31694        3.04691        6.89041
        44         1        2.00000        4.41847        7.33728        0.28046
        45         1        2.00000        4.52224       11.65489        3.11204
        46         1        2.00000        4.62480       15.96975        5.94500
        47         1        2.00000        4.72449        0.78565        8.77874
        48         1        2.00000        4.82401        5.07409        2.16952
        49         1        2.00000        4.92682        9.39169        5.00097
        50         1        2.00000        5.03083       13.70852        7.83305
        51         1        2.00000        5.13211       17.99583        1.22480
        52         1        2.00000        5.23092        2.81185        4.05826
        53         1        2.00000        5.33164        7.12798        6.89019
        54         1        2.00000        5.43573       11.42009        0.27977
        55         1        2.00000        5.53918       15.73535        3.11265
        56         1        2.00000        5.63902        0.55088        5.94659
        57         1        2.00000        5.73767        4.86471        8.77933
        58         1        2.00000        5.83999        9.15653        2.16885
        59         1        2.00000        5.94480       13.47402        5.00072
        60         1        2.00000        6.04689       17.78737        7.83439
        61         1        2.00000        6.14513        2.57677        1.22615
        62         1        2.00000        6.24482        6.89258        4.05812
        63         1        2.00000        6.34907       11.21130        6.88932
        64         1        2.00000        6.45363       15.50112        0.28023
        65         1        2.00000        6.55364        0.31620        3.11434
        66         1        2.00000        6.65116        4.62929        5.94726
        67         1        2.00000        6.75293        8.94725        8.77855
        68         1        2.00000        6.85862       13.23964        2.16832
        69         1        2.00000        6.96167       17.55308        5.00209
        70         1        2.00000        7.05959        2.36756        7.83596
        71         1        2.00000        7.15791        6.65693        1.22617
        72         1        2.00000        7.26232       10.97639        4.05712
        73         1        2.00000        7.36817       15.29297        6.88973
        74         1        2.00000        7.46874        0.08161        0.28215
        75         1        2.00000        7.56490        4.39380        3.11518
        76         1        2.00000        7.66562        8.71186        5.94643
        77         1        2.00000        7.77219       13.03133        8.77769
        78         1        2.00000        7.87652       17.31903        2.16957
        79         1        2.00000        7.97396        2.13252        5.00378
        80         1        2.00000        8.07077        6.44714        7.83602
        81         1        2.00000        8.17501       10.74141        1.22490
        82         1        2.00000        8.28247       15.05896        4.05723
        83         1        2.00000        8.38407       19.36965        6.89195
        84         1        2.00000        8.47895        4.15809        0.28331
        85         1        2.00000        8.57832        8.47609        3.11457
        86         1        2.00000        8.68577       12.79693        5.94537
        87         1        2.00000        8.79210       17.11111        8.77911
        88         1        2.00000        8.88906        1.89759        2.17157
        89         1        2.00000        8.98378        6.21132        5.00396
        90         1        2.00000        9.08739       10.53240        7.83445
        91         1        2.00000        9.19676       14.82541        1.22447
        92         1        2.00000        9.29933       19.13560        4.05943
        93         1        2.00000        9.39269        3.94852        6.89299
        94         1        2.00000        9.49005        8.24011        0.28259
        95         1        2.00000        9.59854       12.56257        3.11288
        96         1        2.00000        9.70703       16.87747        5.94675
        97         1        2.00000        9.80472        1.68847        8.78163
        98         1        2.00000        9.89711        5.97489        2.17233
        99         1        2.00000        9.99976       10.29671        5.00269
       100         1        2.00000       10.11138       14.61755        7.83407
       101         1        2.00000       10.21595       18.90151        1.22717
       102         1        2.00000       10.30730        3.71309        4.06072
       103         1        2.00000       10.40186        8.03003        6.89236
       104         1        2.00000       10.51084       12.32844        0.28021
       105         1        2.00000       10.62197       16.64438        3.11351
       106         1        2.00000       10.71981        1.45393        5.94913
       107         1        2.00000       10.80965        5.76458        8.78207
       108         1        2.00000       10.91053       10.06073        2.17079
       109         1        2.00000       11.02479       14.38389        5.00139
       110         1        2.00000       11.13296       18.69360        7.83749
       111         1        2.00000       11.22320        3.47717        1.22932
       112         1        2.00000       11.31448        7.79290        4.06116
       113         1        2.00000       11.42361       12.11941        6.89021
       114         1        2.00000       11.53931       16.41154        0.28112
       115         1        2.00000       11.63691        1.22009        3.11630
       116         1        2.00000       11.72314        5.52901        5.94945
       117         1        2.00000       11.82083        9.85102        8.78031
       118         1        2.00000       11.93789       14.15138        2.16771
       119         1        2.00000       12.04814       18.46089        5.00399
       120         1        2.00000       12.13677        3.26804        7.83838
       121         1        2.00000       12.22421        7.55573        1.22896
       122         1        2.00000       12.33302       11.88406        4.05811
       123         1        2.00000       12.45328       16.20438        6.89115
       124         1        2.00000       12.55537        0.98470        0.28608
       125         1        2.00000       12.63888        5.29141        3.11894
       126         1        2.00000       12.73256        9.61271        5.95012
       127         1        2.00000       12.85290       13.94323        8.77787
       128         1        2.00000       12.96828       18.22768        2.17108
       129         1        2.00000       13.05371        3.03404        5.00501
       130         1        2.00000       13.13594        7.34586        7.83753
       131         1        2.00000       13.24195       11.64948        1.22499
       132         1        2.00000       13.36686       15.97315        4.05529
       133         1        2.00000       13.47023        0.77738        6.89433
       134         1        2.00000       13.55077        5.05516        0.28638
       135         1        2.00000       13.63925        9.37406        3.11862
       136         1        2.00000       13.76303       13.70904        5.94579
       137         1        2.00000       13.88970       18.02117        8.78397
       138         1        2.00000       13.97585        2.79825        2.17568
       139         1        2.00000       14.05272        7.10708        5.00808
       140         1        2.00000       14.15401       11.43699        7.83827
       141         1        2.00000       14.28820       15.74146        1.22311
       142         1        2.00000       14.38957        0.54730        4.05889
       143         1        2.00000       14.46547        4.84951        6.89261
       144         1        2.00000       14.54642        9.13910        0.28336
       145         1        2.00000       14.67092       13.47798        3.10909
       146         1        2.00000       14.79935       17.78931        5.94763
       147         1        2.00000       14.88342        2.58935        8.78368
       148         1        2.00000       14.95693        6.86888        2.17494
       149         1        2.00000       15.05301       11.19581        5.00695
       150         1        2.00000       15.19801       15.53419        7.83455
       151         1        2.00000       15.31835        0.30782        1.23425
       152         1        2.00000       15.39154        4.60807        4.06653
       153         1        2.00000       15.46544        8.92194        6.89839
       154         1        2.00000       15.58866       13.24054        0.28367
       155         1        2.00000       15.72942       17.56032        3.11251
       156         1        2.00000       15.80637        2.36244        5.94733
       157         1        2.00000       15.87098        6.66463        8.77951
       158         1        2.00000       15.95401       10.96149        2.17032
       159         1        2.00000       16.10462       15.30830        4.98667
       160         1        2.00000       16.22688        0.10694        7.83659
       161         1        2.00000       16.29919        4.37602        1.23071
       162         1        2.00000       16.36684        8.68075        4.06487
       163         1        2.00000       16.48454       13.01792        6.89874
       164         1        2.00000       16.66061       17.31913        0.29832
       165         1        2.00000       16.74540        2.11750        3.13040
       166         1        2.00000       16.80602        6.41953        5.96140
       167         1        2.00000       16.87704       10.73733        8.79273
       168         1        2.00000       17.04238       15.08007        2.15908
       169         1        2.00000       17.14454       19.38516        4.99041
       170         1        2.00000       17.20972        4.18337        7.82493
       171         1        2.00000       17.26849        8.46161        1.21778
       172         1        2.00000       17.36913       12.79393        4.05492
       173         1        2.00000       17.54504       17.12819        6.88557
       174         1        2.00000       17.61935        1.89215        0.28730
       175         1        2.00000       17.68364        6.18596        3.11948
       176         1        2.00000       17.75298       10.49313        5.94871
       177         1        2.00000       17.93513       14.85495        8.77277
       178         1        2.00000       18.12449       19.11800        2.19791
       179         1        2.00000       18.18174        3.91685        5.02567
       180         1        2.00000       18.22818        8.22335        7.85987
       181         1        2.00000       18.30120       12.52165        1.24945
       182         1        2.00000       18.51186       16.90231        3.99816
       183         1        2.00000       18.57239        1.70722        6.83301
       184         1        2.00000       18.61211        5.97935        0.23433
       185         1        2.00000       18.65358       10.28191        3.07394
       186         1        2.00000       18.78625       14.64001        5.92573
       187         1        2.00000       18.95039       18.93182        8.84286
       188         1        2.00000       19.02782        3.68474        2.23293
       189         1        2.00000       19.08563        7.97360        5.06721
       190         1        2.00000       19.16081       12.26266        7.89218
       191         1        2.00000       19.55827       16.61154        1.18242
       192         1        2.00000       19.64394        1.38704        3.98046
       193         1        2.00000       19.67621        5.69272        6.82780
       194         1        2.00000       19.70760        9.97625        0.23447
       195         1        2.00000       19.77894       14.29286        3.07878
       196         1        2.00000       19.85820       18.70868        5.86614
       197         1        2.00000       19.90761        3.51941        8.71104
       198         1        2.00000       19.94988        7.79610        2.11290
       199         1        2.00000       20.00721       12.09852        4.95158
       200         1        2.00000       20.33117       16.56948        7.84241
       201         1        2.00000       20.39970        1.28886        1.22498
       202         1        2.00000       20.43373        5.58015        4.07342
       203         1        2.00000       20.46824        9.86887        6.92018
       204         1        2.00000       20.53734       14.10293        0.30281
       205         1        2.00000       21.11487       18.33495        2.63936
       206         1        2.00000       21.11615        7.43749        8.38088
       207         1        2.00000       21.11719        3.13218        5.50334
       208         1        2.00000       21.11815       11.70897        1.82142
       209         1        2.00000       21.21375       15.96704        4.74960
       210         1        2.00000       21.23409        0.81122        7.65545
       211         1        2.00000       21.24386        5.08321        1.07004
       212         1        2.00000       21.25171        9.38392        3.92593
       213         1        2.00000       21.26492       13.67849        6.78184
       214         1        2.00000       23.03922       13.66550        2.06092
       215         1        2.00000       23.05243        9.39691        8.64685
       216         1        2.00000       23.06036        5.09620        5.79096
       217         1        2.00000       23.07013        0.79823        2.93453
       218         1        2.00000       23.09047       15.95406        0.02868
       219         1        2.00000       23.18599       11.72195        6.54234
       220         1        2.00000       23.18695        3.11919        0.78242
       221         1        2.00000       23.18807        7.42450        3.65996
       222         1        2.00000       23.18927       18.34793        7.36028
       223         1        2.00000       23.76688       14.11591        5.02373
       224         1        2.00000       23.83598        9.85588        2.19926
       225         1        2.00000       23.87041        5.59314        8.79434
       226         1        2.00000       23.90452        1.30185        5.94590
       227         1        2.00000       23.97305       16.55649        3.12149
       228         1        2.00000       24.29693       12.08553        0.23066
       229         1        2.00000       24.35426        7.80909        6.83383
       230         1        2.00000       24.39653        3.50642        3.99012
       231         1        2.00000       24.44602       18.69570        1.14522
       232         1        2.00000       24.52528       14.30584        7.79970
       233         1        2.00000       24.59654        9.98924        4.95539
       234         1        2.00000       24.62793        5.67973        2.10688
       235         1        2.00000       24.66020        1.40003        8.70138
       236         1        2.00000       24.74587       16.62452        5.90334
       237         1        2.00000       25.14333       12.24967        3.17126
       238         1        2.00000       25.21851        7.96061        0.34629
       239         1        2.00000       25.27640        3.69773        6.95385
       240         1        2.00000       25.35383       18.91883        4.12194
       241         1        2.00000       25.51796       14.62702        1.20481
       242         1        2.00000       25.65064       10.29490        7.79486
       243         1        2.00000       25.69211        5.99234        4.95525
       244         1        2.00000       25.73183        1.69423        2.11209
       245         1        2.00000       25.79228       16.91530        8.71908
       246         1        2.00000       26.00294       12.53464        5.97037
       247         1        2.00000       26.07604        8.21036        3.13895
       248         1        2.00000       26.12248        3.90386        0.30474
       249         1        2.00000       26.17973       19.13099        6.91883
       250         1        2.00000       26.36909       14.84196        4.05185
       251         1        2.00000       26.55124       10.48014        1.22779
       252         1        2.00000       26.62050        6.19895        7.84040
       253         1        2.00000       26.68487        1.90514        5.00822
       254         1        2.00000       26.75918       17.11520        2.16465
       255         1        2.00000       26.93509       12.80692        8.77584
       256         1        2.00000       27.03565        8.47460        5.93870
       257         1        2.00000       27.09442        4.17038        3.10401
       258         1        2.00000       27.15960       19.37218        0.26949
       259         1        2.00000       27.26176       15.09306        6.88000
       260         1        2.00000       27.42718       10.72434        4.07181
       261         1        2.00000       27.49812        6.40654        1.24048
       262         1        2.00000       27.55882        2.13049        7.85133
       263         1        2.00000       27.64353       17.33212        5.01925
       264         1        2.00000       27.81968       13.00493        2.17782
       265         1        2.00000       27.93738        8.69374        8.78579
       266         1        2.00000       28.00495        4.38901        5.95163
       267         1        2.00000       28.07726        0.09395        3.11567
       268         1        2.00000       28.19952       15.29531        0.26575
       269         1        2.00000       28.35013       10.97448        6.89124
       270         1        2.00000       28.43316        6.65164        4.05859
       271         1        2.00000       28.49777        2.34946        1.22641
       272         1        2.00000       28.57472       17.57331        7.83343
       273         1        2.00000       28.71556       13.25353        5.00459
       274         1        2.00000       28.83870        8.90895        2.17747
       275         1        2.00000       28.91260        4.62106        8.78746
       276         1        2.00000       28.98579        0.32080        5.95517
       277         1        2.00000       29.10621       15.52120        3.11363
       278         1        2.00000       29.25121       11.18282        0.28603
       279         1        2.00000       29.34721        6.88187        6.89586
       280         1        2.00000       29.42072        2.57636        4.06276
       281         1        2.00000       29.50487       17.77632        1.22671
       282         1        2.00000       29.63322       13.49097        7.83002
       283         1        2.00000       29.75780        9.15209        5.00428
       284         1        2.00000       29.83875        4.83653        2.17169
       285         1        2.00000       29.91457        0.56029        8.77981
       286         1        2.00000       30.01594       15.75444        5.94403
       287         1        2.00000       30.15013       11.42400        3.11735
       288         1        2.00000       30.25150        7.09410        0.28715
       289         1        2.00000       30.32837        2.81124        6.89660
       290         1        2.00000       30.41444       18.00818        4.06305
       291         1        2.00000       30.54119       13.69605        1.22487
       292         1        2.00000       30.66489        9.38704        7.83954
       293         1        2.00000       30.75345        5.06815        5.00730
       294         1        2.00000       30.83391        0.76440        2.17341
       295         1        2.00000       30.93736       15.98613        8.77621
       296         1        2.00000       31.06219       11.66247        5.94591
       297         1        2.00000       31.16828        7.33288        3.11661
       298         1        2.00000       31.25043        3.02106        0.28409
       299         1        2.00000       31.33586       18.24066        6.89200
       300         1        2.00000       31.45124       13.93024        4.05695
       301         1        2.00000       31.57158        9.59972        1.22920
       302         1        2.00000       31.66526        5.30440        7.83986
       303         1        2.00000       31.74877        0.99769        5.00700
       304         1        2.00000       31.85094       16.19139        2.17023
       305         1        2.00000       31.97120       11.89705        8.77903
       306         1        2.00000       32.07993        7.56872        5.94988
       307         1        2.00000       32.16744        3.25505        3.11746
       308         1        2.00000       32.25600       18.44790        0.28307
       309         1        2.00000       32.36625       14.16437        6.88864
       310         1        2.00000       32.48331        9.83803        4.05939
       311         1        2.00000       32.58100        5.51602        1.22853
       312         1        2.00000       32.66723        1.23308        7.83722
       313         1        2.00000       32.76483       16.42452        5.00204
       314         1        2.00000       32.88053       12.10643        2.16929
       315         1        2.00000       32.98974        7.80589        8.78208
       316         1        2.00000       33.08102        3.49015        5.95024
       317         1        2.00000       33.17118       18.68061        3.11657
       318         1        2.00000       33.27935       14.37090        0.28047
       319         1        2.00000       33.39369       10.07372        6.89171
       320         1        2.00000       33.49449        5.75159        4.06115
       321         1        2.00000       33.58441        1.44094        1.22821
       322         1        2.00000       33.68217       16.65736        7.83443
       323         1        2.00000       33.79330       12.34143        5.00114
       324         1        2.00000       33.90228        8.01704        2.17144
       325         1        2.00000       33.99692        3.72607        8.78164
       326         1        2.00000       34.08827       18.91450        5.94809
       327         1        2.00000       34.19284       14.60457        3.11315
       328         1        2.00000       34.30446       10.28372        0.28177
       329         1        2.00000       34.40702        5.98788        6.89325
       330         1        2.00000       34.49942        1.67548        4.06071
       331         1        2.00000       34.59711       16.86449        1.22582
       332         1        2.00000       34.70568       12.57556        7.83380
       333         1        2.00000       34.81409        8.25310        5.00351
       334         1        2.00000       34.91153        3.93553        2.17207
       335         1        2.00000       35.00481       19.14859        8.78035
       336         1        2.00000       35.10738       14.83840        5.94540
       337         1        2.00000       35.21675       10.51941        3.11353
       338         1        2.00000       35.32044        6.19833        0.28304
       339         1        2.00000       35.41508        1.91058        6.89249
       340         1        2.00000       35.51212       17.09813        4.05819
       341         1        2.00000       35.61837       12.78394        1.22445
       342         1        2.00000       35.72590        8.48908        7.83549
       343         1        2.00000       35.82519        4.17108        5.00423
       344         1        2.00000       35.92015       19.35666        2.17103
       345         1        2.00000       36.02175       15.07194        8.77816
       346         1        2.00000       36.12921       10.75439        5.94582
       347         1        2.00000       36.23337        6.43416        3.11510
       348         1        2.00000       36.33018        2.11953        0.28286
       349         1        2.00000       36.42762       17.33202        6.89050
       350         1        2.00000       36.53203       13.01835        4.05677
       351         1        2.00000       36.63852        8.69887        1.22551
       352         1        2.00000       36.73924        4.40679        7.83611
       353         1        2.00000       36.83540        0.09460        5.00307
       354         1        2.00000       36.93605       15.27998        2.16881
       355         1        2.00000       37.04190       10.98938        8.77804
       356         1        2.00000       37.14623        6.66992        5.94709
       357         1        2.00000       37.24463        2.35457        3.11504
       358         1        2.00000       37.34247       17.54010        0.28117
       359         1        2.00000       37.44560       13.25263        6.88924
       360         1        2.00000       37.55129        8.93426        4.05763
       361         1        2.00000       37.65306        4.61630        1.22633
       362         1        2.00000       37.75058        0.32919        7.83526
       363         1        2.00000       37.85059       15.51411        5.00115
       364         1        2.00000       37.95507       11.19831        2.16840
       365         1        2.00000       38.05940        6.90557        8.77904
       366         1        2.00000       38.15901        2.58975        5.94707
       367         1        2.00000       38.25725       17.77438        3.11347
       368         1        2.00000       38.35934       13.46104        0.27980
       369         1        2.00000       38.46415        9.16952        6.88977
       370         1        2.00000       38.56655        4.85172        4.05841
       371         1        2.00000       38.66520        0.53789        1.22567
       372         1        2.00000       38.76504       15.74833        7.83357
       373         1        2.00000       38.86849       11.43308        5.00069
       374         1        2.00000       38.97258        7.11499        2.16927
       375         1        2.00000       39.07322        2.82484        8.77918
       376         1        2.00000       39.17203       18.00882        5.94572
       377         1        2.00000       39.27331       13.69553        3.11213
       378         1        2.00000       39.37732        9.37871        0.28005
       379         1        2.00000       39.48013        5.08707        6.89044
       380         1        2.00000       39.57973        0.77266        4.05782
       381         1        2.00000       39.67942       15.95676        1.22408
       382         1        2.00000       39.78190       11.66787        7.83296
       383         1        2.00000       39.88575        7.35027        5.00138
       384         1        2.00000       39.98720        3.03392        2.16949
       385         1        2.00000       40.08656       18.24332        8.77802
       386         1        2.00000       40.18737       13.93007        5.94445
       387         1        2.00000       40.29066        9.61375        3.11223
       388         1        2.00000       40.39370        5.29632        0.28071
       389         1        2.00000       40.49411        1.00745        6.88999
       390         1        2.00000       40.59379       16.19126        4.05636
       391         1        2.00000       40.69564       11.87671        1.22335
       392         1        2.00000       40.79909        7.58548        7.83349
       393         1        2.00000       40.90117        3.26897        5.00162
       394         1        2.00000       41.00110       18.45194        2.16843
       395         1        2.00000       41.10142       14.16469        8.77674
       396         1        2.00000       41.20399        9.84879        5.94441
       397         1        2.00000       41.30720        5.53146        3.11284
       398         1        2.00000       41.40832        1.21625        0.28038
       399         1        2.00000       41.50825       16.42581        6.88864
       400         1        2.00000       41.60929       12.11156        4.05557
       401         1        2.00000       41.71242        7.79465        1.22379
       402         1        2.00000       41.81499        3.50393        7.83378
       403         1        2.00000       41.91555       18.68655        5.00066
       404         1        2.00000       42.01556       14.37340        2.16713
       405         1        2.00000       42.11748       10.08384        8.77658
       406         1        2.00000       42.22069        5.76656        5.94499
       407         1        2.00000       42.32254        1.45100        3.11259
       408         1        2.00000       42.42262       16.63443        0.27905
       409         1        2.00000       42.52311       12.34646        6.88778
       410         1        2.00000       42.62576        8.02977        4.05593
       411         1        2.00000       42.72880        3.71287        1.22414
       412         1        2.00000       42.82993       18.92117        7.83293
       413         1        2.00000       42.92977       14.60816        4.99935
       414         1        2.00000       43.03098       10.29294        2.16688
       415         1        2.00000       43.13419        6.00160        8.77715
       416         1        2.00000       43.23667        1.68571        5.94483
       417         1        2.00000       43.33708       16.86905        3.11129
       418         1        2.00000       43.43700       12.55545        0.27811
       419         1        2.00000       43.53909        8.26491        6.88808
       420         1        2.00000       43.64254        3.94770        4.05637
       421         1        2.00000       43.74430       19.12975        1.22337
       422         1        2.00000       43.84399       14.84293        7.83156
       423         1        2.00000       43.94447       10.52809        4.99902
       424         1        2.00000       44.04752        6.21065        2.16749
       425         1        2.00000       44.15073        1.92033        8.77712
       426         1        2.00000       44.25153       17.10365        5.94354
       427         1        2.00000       44.35090       12.79048        3.11024
       428         1        2.00000       44.45243        8.47414        0.27835
       429         1        2.00000       44.55619        4.18252        6.88861
       430         1        2.00000       44.65876       19.36425        4.05565
       431         1        2.00000       44.75844       15.05174        1.22191
       432         1        2.00000       44.85797       10.76330        7.83112
       433         1        2.00000       44.96078        6.44572        4.99967
       434         1        2.00000       45.06478        2.12889        2.16760
       435         1        2.00000       45.16607       17.33816        8.77584
       436         1        2.00000       45.26487       13.02554        5.94237
       437         1        2.00000       45.36560        8.70943        3.11044
       438         1        2.00000       45.46969        4.39134        0.27903
       439         1        2.00000       45.57314        0.10204        6.88798
       440         1        2.00000       45.67298       15.28653        4.05405
       441         1        2.00000       45.77162       10.97268        1.22131
       442         1        2.00000       45.87395        6.68088        7.83180
       443         1        2.00000       45.97876        2.36337        4.99992
       444         1        2.00000       46.08085       17.54663        2.16625
       445         1        2.00000       46.17909       13.26064        8.77450
       446         1        2.00000       46.27877        8.94483        5.94252
       447         1        2.00000       46.38302        4.62611        3.11132
       448         1        2.00000       46.48759        0.31029        0.27856
       449         1        2.00000       46.58760       15.52119        6.88630
       450         1        2.00000       46.68512       11.20810        4.05339
       451         1        2.00000       46.78689        6.89016        1.22210
       452         1        2.00000       46.89258        2.59777        7.83233
       453         1        2.00000       46.99562       17.78091        4.99855
       454         1        2.00000       47.09355       13.46983        2.16467
       455         1        2.00000       47.19187        9.18046        8.77446
       456         1        2.00000       47.29628        4.86100        5.94352
       457         1        2.00000       47.40213        0.54444        3.11092
       458         1        2.00000       47.50269       15.72983        0.27666
       459         1        2.00000       47.59885       11.44359        6.88546
       460         1        2.00000       47.69958        7.12554        4.05420
       461         1        2.00000       47.80615        2.80608        1.22295
       462         1        2.00000       47.91048       18.01496        7.83106
       463         1        2.00000       48.00792       13.70487        4.99686
       464         1        2.00000       48.10472        9.39025        2.16463
       465         1        2.00000       48.20897        5.09598        8.77575
       466         1        2.00000       48.31642        0.77845        5.94340
       467         1        2.00000       48.41803       15.96434        3.10870
       468         1        2.00000       48.51291       11.65332        0.27549
       469         1        2.00000       48.61227        7.36130        6.88607
       470         1        2.00000       48.71972        3.04046        4.05528
       471         1        2.00000       48.82606       18.22288        1.22154
       472         1        2.00000       48.92302       13.93982        7.82907
       473         1        2.00000       49.01774        9.62609        4.99668
       474         1        2.00000       49.12135        5.30501        2.16618
       475         1        2.00000       49.23072        1.01200        8.77617
       476         1        2.00000       49.33329       16.19839        5.94122
       477         1        2.00000       49.42664       11.88887        3.10765
       478         1        2.00000       49.52401        7.57130        0.27620
       479         1        2.00000       49.63250        3.27482        6.88777
       480         1        2.00000       49.74099       18.45652        4.05389
       481         1        2.00000       49.83867       14.14894        1.21902
       482         1        2.00000       49.93107        9.86250        7.82831
       483         1        2.00000       50.03372        5.54070        4.99795
       484         1        2.00000       50.14533        1.21984        2.16658
       485         1        2.00000       50.24990       16.43246        8.77348
       486         1        2.00000       50.34126       12.12431        5.93992
       487         1        2.00000       50.43582        7.80738        3.10827
       488         1        2.00000       50.54479        3.48299        0.27859
       489         1        2.00000       50.65593       18.68962        6.88713
       490         1        2.00000       50.75377       14.38348        4.05150
       491         1        2.00000       50.84361       10.07283        1.21857
       492         1        2.00000       50.94449        5.77666        7.82985
       493         1        2.00000       51.05875        1.45350        4.99925
       494         1        2.00000       51.16692       16.64040        2.16314
       495         1        2.00000       51.25716       12.36024        8.77133
       496         1        2.00000       51.34843        8.04451        5.93948
       497         1        2.00000       51.45757        3.71798        3.11044
       498         1        2.00000       51.57327       18.89648        0.27768
       499         1        2.00000       51.67087       14.61732        6.88435
       500         1        2.00000       51.75710       10.30838        4.05119
       501         1        2.00000       51.85478        5.98637        1.22033
       502         1        2.00000       51.97184        1.68601        7.83292
       503         1        2.00000       52.08210       16.87311        4.99666
       504         1        2.00000       52.17073       12.56937        2.16226
       505         1        2.00000       52.25817        8.28166        8.77168
       506         1        2.00000       52.36698        3.95335        5.94252
       507         1        2.00000       52.48724       19.12960        3.10949
       508         1        2.00000       52.58933       14.82673        0.27272
       509         1        2.00000       52.67284       10.54598        6.88170
       510         1        2.00000       52.76652        6.22470        4.05053
       511         1        2.00000       52.88686        1.89418        1.22277
       512         1        2.00000       53.00224       17.10632        7.82957
       513         1        2.00000       53.08767       12.80337        4.99564
       514         1        2.00000       53.16990        8.49153        2.16312
       515         1        2.00000       53.27591        4.18793        8.77564
       516         1        2.00000       53.40082       19.36083        5.94536
       517         1        2.00000       53.50418       15.06003        3.10632
       518         1        2.00000       53.58473       10.75627        0.27243
       519         1        2.00000       53.67321        6.46335        6.88203
       520         1        2.00000       53.79699        2.12835        4.05486
       521         1        2.00000       53.92366       17.31282        1.21668
       522         1        2.00000       54.00981       13.03916        7.82495
       523         1        2.00000       54.08668        8.73031        4.99256
       524         1        2.00000       54.18796        4.40040        2.16238
       525         1        2.00000       54.32216        0.09593        8.77753
       526         1        2.00000       54.42352       15.29009        5.94175
       527         1        2.00000       54.49943       10.98788        3.10803
       528         1        2.00000       54.58038        6.67231        0.27544
       529         1        2.00000       54.70488        2.35941        6.89155
       530         1        2.00000       54.83331       17.54468        4.05301
       531         1        2.00000       54.91738       13.24804        1.21696
       532         1        2.00000       54.99088        8.96853        7.82571
       533         1        2.00000       55.08697        4.64160        4.99369
       534         1        2.00000       55.23197        0.30322        2.16609
       535         1        2.00000       55.35231       15.52958        8.76640
       536         1        2.00000       55.42549       11.22934        5.93411
       537         1        2.00000       55.49940        6.91547        3.10225
       538         1        2.00000       55.62262        2.57087        0.27514
       539         1        2.00000       55.76338       17.77367        6.88813
       540         1        2.00000       55.84032       13.47495        4.05332
       541         1        2.00000       55.90494        9.17278        1.22113
       542         1        2.00000       55.98797        4.87592        7.83033
       543         1        2.00000       56.13858        0.52909        5.01398
       544         1        2.00000       56.26084       15.73046        2.16406
       545         1        2.00000       56.33314       11.46139        8.76994
       546         1        2.00000       56.40080        7.15664        5.93576
       547         1        2.00000       56.51850        2.81947        3.10191
       548         1        2.00000       56.69457       17.98887        0.26048
       549         1        2.00000       56.77936       13.71989        6.87023
       550         1        2.00000       56.83997        9.41788        4.03925
       551         1        2.00000       56.91099        5.10006        1.20790
       552         1        2.00000       57.07633        0.75732        7.84156
       553         1        2.00000       57.17850       15.94883        5.01023
       554         1        2.00000       57.24368       11.65404        2.17572
       555         1        2.00000       57.30244        7.37578        8.78287
       556         1        2.00000       57.40309        3.04348        5.94573
       557         1        2.00000       57.57900       18.20580        3.11508
       558         1        2.00000       57.65330       13.91928        0.27150
       559         1        2.00000       57.71760        9.65145        6.88116
       560         1        2.00000       57.78694        5.34428        4.05193
       561         1        2.00000       57.96909        0.98246        1.22787
       562         1        2.00000       58.15845       16.21599        7.80273
       563         1        2.00000       58.21570       11.92056        4.97498
       564         1        2.00000       58.26214        7.61404        2.14077
       565         1        2.00000       58.33516        3.31576        8.75119
       566         1        2.00000       58.54582       18.43168        6.00248
       567         1        2.00000       58.60635       14.13019        3.16763
       568         1        2.00000       58.64606        9.83208        0.32447
       569         1        2.00000       58.68754        5.55548        6.92670
       570         1        2.00000       58.82021        1.19738        4.07492
       571         1        2.00000       58.98435       16.40217        1.15779
       572         1        2.00000       59.06178       12.15267        7.76771
       573         1        2.00000       59.11959        7.86381        4.93343
       574         1        2.00000       59.19477        3.57475        2.10846
       575         1        2.00000       59.59223       18.72246        8.81822
       576         1        2.00000       59.67790       14.45035        6.02018
       577         1        2.00000       59.71017       10.14469        3.17285
       578         1        2.00000       59.74155        5.83519        0.32433
       579         1        2.00000       59.81289        1.54453        6.92186
       580         1        2.00000       59.89216       16.62531        4.13450
       581         1        2.00000       59.94156       12.31800        1.28960
       582         1        2.00000       59.98384        8.04129        7.88773
       583         1        2.00000       60.04117        3.73889        5.04906
       584         1        2.00000       60.36512       18.76452        2.15823
       585         1        2.00000       60.43366       14.54855        8.77566
       586         1        2.00000       60.46769       10.25726        5.92722
       587         1        2.00000       60.50220        5.96854        3.08046
       588         1        2.00000       60.57130        1.70851        0.25599
       589         1        2.00000       61.14883       16.99903        7.36127
       590         1        2.00000       61.15011        8.39990        1.61976
       591         1        2.00000       61.15115       12.70523        4.49730
       592         1        2.00000       61.15211        4.12844        8.17922
       593         1        2.00000       61.24771       19.36693        5.25104
       594         1        2.00000       61.26805       15.02619        2.34518
       595         1        2.00000       61.27782       10.75418        8.93059
       596         1        2.00000       61.28566        6.45349        6.07471
       597         1        2.00000       61.29887        2.15892        3.21880
       598         1        2.00000       63.07318        2.17191        7.93972
       599         1        2.00000       63.08639        6.44050        1.35379
       600         1        2.00000       63.09432       10.74119        4.20967
       601         1        2.00000       63.10409       15.03918        7.06610
       602         1        2.00000       63.12442       19.35394        0.53012
       603         1        2.00000       63.21994        4.11546        3.45830
       604         1        2.00000       63.22091       12.71822        9.21822
       605         1        2.00000       63.22203        8.41289        6.34068
       606         1        2.00000       63.22323       16.98604        2.64035
       607         1        2.00000       63.80084        1.72150        4.97691
       608         1        2.00000       63.86994        5.98153        7.80138
       609         1        2.00000       63.90436       10.24427        1.20630
       610         1        2.00000       63.93847       14.53556        4.05474
       611         1        2.00000       64.00701       18.77751        6.87916
       612         1        2.00000       64.33089        3.72590        0.32814
       613         1        2.00000       64.38822        8.02830        3.16681
       614         1        2.00000       64.43049       12.33099        6.01052
       615         1        2.00000       64.47997       16.63830        8.85542
       616         1        2.00000       64.55924        1.53155        2.20094
       617         1        2.00000       64.63050        5.84817        5.04525
       618         1        2.00000       64.66189       10.15768        7.89377
       619         1        2.00000       64.69415       14.43736        1.29926
       620         1        2.00000       64.77983       18.70947        4.09730
       621         1        2.00000       65.17728        3.58774        6.82938
       622         1        2.00000       65.25247        7.85083        0.21251
       623         1        2.00000       65.31036       12.13968        3.04679
       624         1        2.00000       65.38778       16.41516        5.87871
       625         1        2.00000       65.55192        1.21037        8.79584
       626         1        2.00000       65.68459        5.54249        2.20577
       627         1        2.00000       65.72607        9.84507        5.04539
       628         1        2.00000       65.76578       14.14318        7.88855
       629         1        2.00000       65.82623       18.41869        1.28156
       630         1        2.00000       66.03689        3.30277        4.03027
       631         1        2.00000       66.11000        7.62703        6.86169
       632         1        2.00000       66.15644       11.90757        0.25406
       633         1        2.00000       66.21368       16.20300        3.08181
       634         1        2.00000       66.40304        0.99545        5.94879
       635         1        2.00000       66.58520        5.35727        8.77285
       636         1        2.00000       66.65446        9.63846        2.16024
       637         1        2.00000       66.71883       13.93227        4.99242
       638         1        2.00000       66.79314       18.21879        7.83600
       639         1        2.00000       66.96904        3.03049        1.22481
       640         1        2.00000       67.06961        7.36279        4.06195
       641         1        2.00000       67.12838       11.66703        6.89664
       642         1        2.00000       67.19355       15.93584        0.28931
       643         1        2.00000       67.29572        0.74433        3.12064
       644         1        2.00000       67.46114        5.11305        5.92882
       645         1        2.00000       67.53208        9.43087        8.76017
       646         1        2.00000       67.59277       13.70690        2.14931
       647         1        2.00000       67.67749       18.00186        4.98140
       648         1        2.00000       67.85363        2.83246        7.82283
       649         1        2.00000       67.97133        7.14365        1.21484
       650         1        2.00000       68.03891       11.44840        4.04902
       651         1        2.00000       68.11121       15.74344        6.88498
       652         1        2.00000       68.23348        0.51610        0.29306
       653         1        2.00000       68.38408        4.86293        3.10941
       654         1        2.00000       68.46711        9.18577        5.94205
       655         1        2.00000       68.53173       13.48793        8.77424
       656         1        2.00000       68.60868       17.76068        2.16720
       657         1        2.00000       68.74951        2.58386        4.99606
       658         1        2.00000       68.87266        6.92846        7.82317
       659         1        2.00000       68.94656       11.21635        1.21319
       660         1        2.00000       69.01974       15.51659        4.04548
       661         1        2.00000       69.14017        0.31621        6.88701
       662         1        2.00000       69.28517        4.62862        0.27277
       663         1        2.00000       69.38117        8.95554        3.10479
       664         1        2.00000       69.45467       13.26103        5.93788
       665         1        2.00000       69.53882       17.55767        8.77393
       666         1        2.00000       69.66717        2.34642        2.17063
       667         1        2.00000       69.79176        6.68530        4.99636
       668         1        2.00000       69.87271       11.00086        7.82895
       669         1        2.00000       69.94853       15.27710        1.22083
       670         1        2.00000       70.04990        0.08295        4.05661
       671         1        2.00000       70.18409        4.41339        6.88330
       672         1        2.00000       70.28546        8.71732        0.27164
       673         1        2.00000       70.36232       13.02617        3.10403
       674         1        2.00000       70.44840       17.32581        5.93760
       675         1        2.00000       70.57514        2.14134        8.77578
       676         1        2.00000       70.69885        6.45037        2.16111
       677         1        2.00000       70.78740       10.76926        4.99335
       678         1        2.00000       70.86787       15.07301        7.82724
       679         1        2.00000       70.97132       19.34784        1.22444
       680         1        2.00000       71.09614        4.17494        4.05472
       681         1        2.00000       71.20223        8.50452        6.88404
       682         1        2.00000       71.28438       12.79038        0.27472
       683         1        2.00000       71.36982       17.09333        3.10865
       684         1        2.00000       71.48519        1.90717        5.94369
       685         1        2.00000       71.60554        6.23769        8.77145
       686         1        2.00000       71.69922       10.53299        2.16077
       687         1        2.00000       71.78273       14.83972        4.99364
       688         1        2.00000       71.88489       19.14258        7.83041
       689         1        2.00000       72.00516        3.94036        1.22160
       690         1        2.00000       72.11389        8.26867        4.05076
       691         1        2.00000       72.20140       12.58236        6.88318
       692         1        2.00000       72.28996       16.86012        0.27574
       693         1        2.00000       72.40021        1.67302        3.11200
       694         1        2.00000       72.51727        5.99936        5.94125
       695         1        2.00000       72.61495       10.32137        8.77211
       696         1        2.00000       72.70119       14.60433        2.16343
       697         1        2.00000       72.79879       18.90947        4.99861
       698         1        2.00000       72.91449        3.73097        7.83136
       699         1        2.00000       73.02370        8.03152        1.21856
       700         1        2.00000       73.11498       12.34726        4.05041
       701         1        2.00000       73.20513       16.65339        6.88407
       702         1        2.00000       73.31331        1.44051        0.27833
       703         1        2.00000       73.42764        5.76367        3.10892
       704         1        2.00000       73.52845       10.08582        5.93949
       705         1        2.00000       73.61836       14.39647        8.77242
       706         1        2.00000       73.71613       18.67663        2.16621
       707         1        2.00000       73.82726        3.49598        4.99951
       708         1        2.00000       73.93623        7.82037        7.82919
       709         1        2.00000       74.03087       12.11132        1.21900
       710         1        2.00000       74.12223       16.41947        4.05256
       711         1        2.00000       74.22680        1.23283        6.88750
       712         1        2.00000       74.33842        5.52771        0.27703
       713         1        2.00000       74.44098        9.84951        3.10739
       714         1        2.00000       74.53338       14.16193        5.93994
       715         1        2.00000       74.63106       18.46951        8.77481
       716         1        2.00000       74.73964        3.26183        2.16685
       717         1        2.00000       74.84805        7.58429        4.99712
       718         1        2.00000       74.94549       11.90186        7.82857
       719         1        2.00000       75.03877       16.18540        1.22030
       720         1        2.00000       75.14134        0.99901        4.05525
       721         1        2.00000       75.25071        5.31800        6.88711
       722         1        2.00000       75.35440        9.61310        0.27576
       723         1        2.00000       75.44904       13.92683        3.10815
       724         1        2.00000       75.54608       18.23587        5.94246
       725         1        2.00000       75.65233        3.05345        8.77620
       726         1        2.00000       75.75986        7.34831        2.16515
       727         1        2.00000       75.85915       11.66631        4.99641
       728         1        2.00000       75.95411       15.97733        7.82962
       729         1        2.00000       76.05571        0.76547        1.22248
       730         1        2.00000       76.16316        5.08300        4.05483
       731         1        2.00000       76.26733        9.40323        6.88555
       732         1        2.00000       76.36413       13.69188        0.27594
       733         1        2.00000       76.46158       18.00197        3.11014
       734         1        2.00000       76.56598        2.81906        5.94387
       735         1        2.00000       76.67247        7.13852        8.77512
       736         1        2.00000       76.77320       11.43060        2.16454
       737         1        2.00000       76.86936       15.74281        4.99758
       738         1        2.00000       76.97001        0.55743        7.83184
       739         1        2.00000       77.07586        4.84801        1.22260
       740         1        2.00000       77.18019        9.16747        4.05354
       741         1        2.00000       77.27859       13.48282        6.88559
       742         1        2.00000       77.37643       17.76792        0.27763
       743         1        2.00000       77.47956        2.58478        3.11141
       744         1        2.00000       77.58525        6.90315        5.94302
       745         1        2.00000       77.68702       11.22109        8.77431
       746         1        2.00000       77.78454       15.50820        2.16538
       747         1        2.00000       77.88454        0.32328        4.99948
       748         1        2.00000       77.98903        4.63910        7.83224
       749         1        2.00000       78.09336        8.93184        1.22160
       750         1        2.00000       78.19296       13.24766        4.05358
       751         1        2.00000       78.29121       17.55961        6.88717
       752         1        2.00000       78.39329        2.35038        0.27900
       753         1        2.00000       78.49810        6.66789        3.11088
       754         1        2.00000       78.60051       10.98567        5.94223
       755         1        2.00000       78.69915       15.29952        8.77497
       756         1        2.00000       78.79900        0.08906        2.16706
       757         1        2.00000       78.90245        4.40433        4.99995
       758         1        2.00000       79.00653        8.72242        7.83137
       759         1        2.00000       79.10718       13.01255        1.22145
       760         1        2.00000       79.20598       17.32518        4.05492
       761         1        2.00000       79.30727        2.14188        6.88852
       762         1        2.00000       79.41128        6.43273        0.27875
       763         1        2.00000       79.51409       10.75032        3.11020
       764         1        2.00000       79.61369       15.06473        5.94283
       765         1        2.00000       79.71337       19.37723        8.77657
       766         1        2.00000       79.81586        4.16954        2.16769
       767         1        2.00000       79.91971        8.48713        4.99927
       768         1        2.00000       80.02116       12.80347        7.83116
       769         2       -2.00000        0.05260       17.10365        5.94354
       770         2       -2.00000        0.15341        1.92033        8.77712
       771         2       -2.00000        0.25670        6.21067        2.16749
       772         2       -2.00000        0.35975       10.52809        4.99901
       773         2       -2.00000        0.46015       14.84293        7.83156
       774         2       -2.00000        0.55991       19.12975        1.22337
       775         2       -2.00000        0.66168        3.94771        4.05637
       776         2       -2.00000        0.76513        8.26491        6.88808
       777         2       -2.00000        0.86722       12.55545        0.27811
       778         2       -2.00000        0.96714       16.86905        3.11129
       779         2       -2.00000        1.06747        1.68569        5.94483
       780         2       -2.00000        1.17003        6.00160        8.77715
       781         2       -2.00000        1.27324       10.29294        2.16688
       782         2       -2.00000        1.37437       14.60816        4.99935
       783         2       -2.00000        1.47429       18.92117        7.83293
       784         2       -2.00000        1.57542        3.71287        1.22414
       785         2       -2.00000        1.67846        8.02977        4.05593
       786         2       -2.00000        1.78103       12.34646        6.88778
       787         2       -2.00000        1.88160       16.63443        0.27905
       788         2       -2.00000        1.98160        1.45100        3.11259
       789         2       -2.00000        2.08353        5.76656        5.94499
       790         2       -2.00000        2.18673       10.08384        8.77658
       791         2       -2.00000        2.28858       14.37340        2.16714
       792         2       -2.00000        2.38867       18.68655        5.00066
       793         2       -2.00000        2.48915        3.50393        7.83378
       794         2       -2.00000        2.59180        7.79465        1.22379
       795         2       -2.00000        2.69485       12.11156        4.05558
       796         2       -2.00000        2.79597       16.42581        6.88864
       797         2       -2.00000        2.89582        1.21625        0.28038
       798         2       -2.00000        2.99702        5.53146        3.11283
       799         2       -2.00000        3.10015        9.84879        5.94441
       800         2       -2.00000        3.20272       14.16469        8.77673
       801         2       -2.00000        3.30312       18.45194        2.16842
       802         2       -2.00000        3.40305        3.26897        5.00162
       803         2       -2.00000        3.50513        7.58548        7.83349
       804         2       -2.00000        3.60858       11.87671        1.22335
       805         2       -2.00000        3.71035       16.19126        4.05636
       806         2       -2.00000        3.81011        1.00745        6.89000
       807         2       -2.00000        3.91052        5.29632        0.28071
       808         2       -2.00000        4.01356        9.61375        3.11223
       809         2       -2.00000        4.11677       13.93007        5.94445
       810         2       -2.00000        4.21758       18.24332        8.77802
       811         2       -2.00000        4.31694        3.03394        2.16948
       812         2       -2.00000        4.41847        7.35027        5.00138
       813         2       -2.00000        4.52224       11.66787        7.83295
       814         2       -2.00000        4.62480       15.95676        1.22407
       815         2       -2.00000        4.72449        0.77266        4.05781
       816         2       -2.00000        4.82401        5.08707        6.89044
       817         2       -2.00000        4.92682        9.37869        0.28005
       818         2       -2.00000        5.03083       13.69553        3.11213
       819         2       -2.00000        5.13211       18.00882        5.94573
       820         2       -2.00000        5.23100        2.82484        8.77918
       821         2       -2.00000        5.33164        7.11499        2.16928
       822         2       -2.00000        5.43573       11.43306        5.00070
       823         2       -2.00000        5.53918       15.74833        7.83357
       824         2       -2.00000        5.63902        0.53789        1.22566
       825         2       -2.00000        5.73767        4.85172        4.05840
       826         2       -2.00000        5.83999        9.16950        6.88977
       827         2       -2.00000        5.94480       13.46104        0.27980
       828         2       -2.00000        6.04689       17.77438        3.11347
       829         2       -2.00000        6.14521        2.58975        5.94707
       830         2       -2.00000        6.24482        6.90555        8.77904
       831         2       -2.00000        6.34907       11.19829        2.16840
       832         2       -2.00000        6.45363       15.51411        5.00116
       833         2       -2.00000        6.55364        0.32919        7.83526
       834         2       -2.00000        6.65116        4.61630        1.22633
       835         2       -2.00000        6.75293        8.93424        4.05763
       836         2       -2.00000        6.85854       13.25263        6.88924
       837         2       -2.00000        6.96167       17.54010        0.28117
       838         2       -2.00000        7.05959        2.35459        3.11504
       839         2       -2.00000        7.15791        6.66992        5.94709
       840         2       -2.00000        7.26224       10.98938        8.77804
       841         2       -2.00000        7.36817       15.28000        2.16880
       842         2       -2.00000        7.46874        0.09460        5.00306
       843         2       -2.00000        7.56490        4.40679        7.83611
       844         2       -2.00000        7.66562        8.69887        1.22552
       845         2       -2.00000        7.77219       13.01835        4.05677
       846         2       -2.00000        7.87652       17.33202        6.89050
       847         2       -2.00000        7.97404        2.11953        0.28286
       848         2       -2.00000        8.07077        6.43416        3.11510
       849         2       -2.00000        8.17501       10.75437        5.94583
       850         2       -2.00000        8.28239       15.07194        8.77816
       851         2       -2.00000        8.38407       19.35666        2.17102
       852         2       -2.00000        8.47895        4.17110        5.00422
       853         2       -2.00000        8.57824        8.48908        7.83550
       854         2       -2.00000        8.68569       12.78396        1.22444
       855         2       -2.00000        8.79202       17.09817        4.05816
       856         2       -2.00000        8.88914        1.91058        6.89249
       857         2       -2.00000        8.98378        6.19831        0.28304
       858         2       -2.00000        9.08739       10.51939        3.11354
       859         2       -2.00000        9.19676       14.83838        5.94540
       860         2       -2.00000        9.29941       19.14855        8.78036
       861         2       -2.00000        9.39269        3.93551        2.17207
       862         2       -2.00000        9.49005        8.25308        5.00354
       863         2       -2.00000        9.59846       12.57556        7.83382
       864         2       -2.00000        9.70703       16.86451        1.22582
       865         2       -2.00000        9.80472        1.67550        4.06069
       866         2       -2.00000        9.89711        5.98790        6.89324
       867         2       -2.00000        9.99968       10.28374        0.28175
       868         2       -2.00000       10.11130       14.60460        3.11311
       869         2       -2.00000       10.21595       18.91452        5.94805
       870         2       -2.00000       10.30738        3.72607        8.78162
       871         2       -2.00000       10.40194        8.01702        2.17143
       872         2       -2.00000       10.51084       12.34139        5.00115
       873         2       -2.00000       10.62205       16.65733        7.83446
       874         2       -2.00000       10.71981        1.44090        1.22824
       875         2       -2.00000       10.80965        5.75157        4.06117
       876         2       -2.00000       10.91053       10.07372        6.89176
       877         2       -2.00000       11.02479       14.37094        0.28048
       878         2       -2.00000       11.13296       18.68063        3.11655
       879         2       -2.00000       11.22312        3.49019        5.95021
       880         2       -2.00000       11.31440        7.80595        8.78205
       881         2       -2.00000       11.42353       12.10644        2.16925
       882         2       -2.00000       11.53923       16.42454        5.00199
       883         2       -2.00000       11.63699        1.23304        7.83721
       884         2       -2.00000       11.72322        5.51598        1.22853
       885         2       -2.00000       11.82083        9.83795        4.05942
       886         2       -2.00000       11.93789       14.16435        6.88869
       887         2       -2.00000       12.04838       18.44784        0.28313
       888         2       -2.00000       12.13685        3.25503        3.11751
       889         2       -2.00000       12.22429        7.56876        5.94993
       890         2       -2.00000       12.33310       11.89708        8.77906
       891         2       -2.00000       12.45328       16.19145        2.17019
       892         2       -2.00000       12.55537        0.99773        5.00691
       893         2       -2.00000       12.63888        5.30448        7.83979
       894         2       -2.00000       12.73248        9.59976        1.22913
       895         2       -2.00000       12.85266       13.93022        4.05692
       896         2       -2.00000       12.96812       18.24062        6.89198
       897         2       -2.00000       13.05379        3.02096        0.28411
       898         2       -2.00000       13.13594        7.33276        3.11663
       899         2       -2.00000       13.24203       11.66239        5.94597
       900         2       -2.00000       13.36710       15.98617        8.77623
       901         2       -2.00000       13.47039        0.76440        2.17342
       902         2       -2.00000       13.55077        5.06821        5.00730
       903         2       -2.00000       13.63941        9.38720        7.83952
       904         2       -2.00000       13.76295       13.69607        1.22486
       905         2       -2.00000       13.88962       18.00812        4.06305
       906         2       -2.00000       13.97561        2.81122        6.89660
       907         2       -2.00000       14.05256        7.09412        0.28715
       908         2       -2.00000       14.15369       11.42398        3.11742
       909         2       -2.00000       14.28788       15.75456        5.94403
       910         2       -2.00000       14.38973        0.56029        8.77992
       911         2       -2.00000       14.46563        4.83645        2.17175
       912         2       -2.00000       14.54658        9.15211        5.00431
       913         2       -2.00000       14.67124       13.49107        7.82994
       914         2       -2.00000       14.79991       17.77627        1.22665
       915         2       -2.00000       14.88366        2.57638        4.06263
       916         2       -2.00000       14.95709        6.88202        6.89580
       917         2       -2.00000       15.05309       11.18290        0.28610
       918         2       -2.00000       15.19769       15.52104        3.11382
       919         2       -2.00000       15.31795        0.32059        5.95533
       920         2       -2.00000       15.39122        4.62089        8.78766
       921         2       -2.00000       15.46504        8.90874        2.17771
       922         2       -2.00000       15.58826       13.25370        5.00489
       923         2       -2.00000       15.72958       17.57366        7.83334
       924         2       -2.00000       15.80685        2.34955        1.22631
       925         2       -2.00000       15.87138        6.65170        4.05841
       926         2       -2.00000       15.95457       10.97473        6.89085
       927         2       -2.00000       16.10502       15.29510        0.26536
       928         2       -2.00000       16.22672        0.09352        3.11519
       929         2       -2.00000       16.29870        4.38883        5.95130
       930         2       -2.00000       16.36644        8.69374        8.78567
       931         2       -2.00000       16.48398       13.00477        2.17826
       932         2       -2.00000       16.66053       17.33175        5.01981
       933         2       -2.00000       16.74516        2.13025        7.85170
       934         2       -2.00000       16.80602        6.40644        1.24081
       935         2       -2.00000       16.87704       10.72436        4.07187
       936         2       -2.00000       17.04270       15.09456        6.87967
       937         2       -2.00000       17.14542       19.37295        0.26856
       938         2       -2.00000       17.21060        4.17115        3.10299
       939         2       -2.00000       17.26913        8.47524        5.93742
       940         2       -2.00000       17.36921       12.80708        8.77461
       941         2       -2.00000       17.54496       17.11306        2.16415
       942         2       -2.00000       17.61798        1.90370        5.00795
       943         2       -2.00000       17.68252        6.19760        7.84019
       944         2       -2.00000       17.75194       10.47885        1.22828
       945         2       -2.00000       17.93505       14.84212        4.05284
       946         2       -2.00000       18.12537       19.13117        6.91992
       947         2       -2.00000       18.18286        3.90427        0.30574
       948         2       -2.00000       18.22938        8.21071        3.13986
       949         2       -2.00000       18.30200       12.53545        5.96943
       950         2       -2.00000       18.51202       16.91610        8.71792
       951         2       -2.00000       18.57295        1.69519        2.11124
       952         2       -2.00000       18.61235        5.99298        4.95423
       953         2       -2.00000       18.65326       10.29518        7.79321
       954         2       -2.00000       18.78537       14.62655        1.20417
       955         2       -2.00000       18.94679       18.91798        4.12377
       956         2       -2.00000       19.02438        3.69709        6.95570
       957         2       -2.00000       19.08291        7.96011        0.34800
       958         2       -2.00000       19.15977       12.24984        3.17389
       959         2       -2.00000       19.56596       16.62762        5.90408
       960         2       -2.00000       19.65003        1.40325        8.70341
       961         2       -2.00000       19.68254        5.68295        2.10895
       962         2       -2.00000       19.71368        9.99261        4.95774
       963         2       -2.00000       19.77950       14.30590        7.79949
       964         2       -2.00000       19.85156       18.69496        1.14809
       965         2       -2.00000       19.90144        3.50530        3.99253
       966         2       -2.00000       19.94356        7.80775        6.83595
       967         2       -2.00000       20.00040       12.08201        0.23239
       968         2       -2.00000       20.32892       16.55531        3.12432
       969         2       -2.00000       20.39634        1.30102        5.94987
       970         2       -2.00000       20.43077        5.59259        8.79862
       971         2       -2.00000       20.46592        9.85509        2.20396
       972         2       -2.00000       20.53734       14.12223        5.02906
       973         2       -2.00000       21.11615       18.35224        7.36059
       974         2       -2.00000       21.11807        7.42873        3.65998
       975         2       -2.00000       21.11879       11.72769        6.54198
       976         2       -2.00000       21.11935        3.12326        0.78191
       977         2       -2.00000       21.20671       15.94685        0.02430
       978         2       -2.00000       21.22576        0.79120        2.92994
       979         2       -2.00000       21.23441        5.08862        5.78641
       980         2       -2.00000       21.24186        9.38917        8.64148
       981         2       -2.00000       21.25419       13.65478        2.05503
       982         2       -2.00000       23.05003       13.66777        6.77595
       983         2       -2.00000       23.06236        9.37618        3.92055
       984         2       -2.00000       23.06981        5.07563        1.06549
       985         2       -2.00000       23.07838        0.80419        7.65087
       986         2       -2.00000       23.09751       15.95984        4.74522
       987         2       -2.00000       23.18487        3.13625        5.50283
       988         2       -2.00000       23.18535       11.71470        1.82106
       989         2       -2.00000       23.18607        7.44172        8.38090
       990         2       -2.00000       23.18807       18.33926        2.63967
       991         2       -2.00000       23.76688       14.10924        0.30813
       992         2       -2.00000       23.83830        9.86808        6.92488
       993         2       -2.00000       23.87345        5.57960        4.07770
       994         2       -2.00000       23.90788        1.28803        1.22895
       995         2       -2.00000       23.97522       16.56830        7.84524
       996         2       -2.00000       24.30381       12.09500        4.95331
       997         2       -2.00000       24.36066        7.79476        2.11503
       998         2       -2.00000       24.40278        3.51829        8.71345
       999         2       -2.00000       24.45266       18.70795        5.86901
      1000         2       -2.00000       24.52464       14.29291        3.07857
      1001         2       -2.00000       24.59046        9.97963        0.23682
      1002         2       -2.00000       24.62160        5.69594        6.82987
      1003         2       -2.00000       24.65419        1.39026        3.98249
      1004         2       -2.00000       24.73818       16.61464        1.18316
      1005         2       -2.00000       25.14445       12.26283        7.89481
      1006         2       -2.00000       25.22123        7.97309        5.06892
      1007         2       -2.00000       25.27976        3.68410        2.23478
      1008         2       -2.00000       25.35735       18.93097        8.84469
      1009         2       -2.00000       25.51877       14.63954        5.92510
      1010         2       -2.00000       25.65096       10.28220        3.07229
      1011         2       -2.00000       25.69179        5.97999        0.23331
      1012         2       -2.00000       25.73127        1.70818        6.83216
      1013         2       -2.00000       25.79212       16.90311        3.99700
      1014         2       -2.00000       26.00214       12.52246        1.24851
      1015         2       -2.00000       26.07484        8.22370        7.86078
      1016         2       -2.00000       26.12136        3.91726        5.02666
      1017         2       -2.00000       26.17885       19.11818        2.19900
      1018         2       -2.00000       26.36917       14.85511        8.77376
      1019         2       -2.00000       26.55228       10.49184        5.94920
      1020         2       -2.00000       26.62170        6.18461        3.11927
      1021         2       -2.00000       26.68616        1.89071        0.28703
      1022         2       -2.00000       26.75926       17.12604        6.88508
      1023         2       -2.00000       26.93493       12.79409        4.05369
      1024         2       -2.00000       27.03501        8.46225        1.21650
      1025         2       -2.00000       27.09362        4.18414        7.82391
      1026         2       -2.00000       27.15880       19.38594        4.98948
      1027         2       -2.00000       27.26144       15.08158        2.15874
      1028         2       -2.00000       27.42718       10.73735        8.79279
      1029         2       -2.00000       27.49820        6.41943        5.96173
      1030         2       -2.00000       27.55906        2.11727        3.13078
      1031         2       -2.00000       27.64361       17.31876        0.29889
      1032         2       -2.00000       27.82016       13.01776        6.89918
      1033         2       -2.00000       27.93778        8.68075        4.06475
      1034         2       -2.00000       28.00543        4.37584        1.23038
      1035         2       -2.00000       28.07742        0.10650        7.83611
      1036         2       -2.00000       28.19920       15.30809        4.98628
      1037         2       -2.00000       28.34965       10.96174        2.16993
      1038         2       -2.00000       28.43284        6.66469        8.77933
      1039         2       -2.00000       28.49729        2.36254        5.94723
      1040         2       -2.00000       28.57464       17.56067        3.11242
      1041         2       -2.00000       28.71588       13.24072        0.28397
      1042         2       -2.00000       28.83910        8.92172        6.89863
      1043         2       -2.00000       28.91300        4.60790        4.06674
      1044         2       -2.00000       28.98627        0.30760        1.23441
      1045         2       -2.00000       29.10653       15.53403        7.83474
      1046         2       -2.00000       29.25113       11.19588        5.00702
      1047         2       -2.00000       29.34705        6.86903        2.17488
      1048         2       -2.00000       29.42056        2.58937        8.78355
      1049         2       -2.00000       29.50423       17.78925        5.94757
      1050         2       -2.00000       29.63298       13.47808        3.10902
      1051         2       -2.00000       29.75756        9.13912        0.28339
      1052         2       -2.00000       29.83859        4.84944        6.89267
      1053         2       -2.00000       29.91449        0.54730        4.05900
      1054         2       -2.00000       30.01626       15.74157        1.22311
      1055         2       -2.00000       30.15045       11.43697        7.83834
      1056         2       -2.00000       30.25166        7.10710        5.00807
      1057         2       -2.00000       30.32853        2.79823        2.17568
      1058         2       -2.00000       30.41460       18.02111        8.78397
      1059         2       -2.00000       30.54119       13.70906        5.94578
      1060         2       -2.00000       30.66481        9.37421        3.11860
      1061         2       -2.00000       30.75345        5.05522        0.28638
      1062         2       -2.00000       30.83375        0.77738        6.89434
      1063         2       -2.00000       30.93712       15.97319        4.05531
      1064         2       -2.00000       31.06219       11.64940        1.22505
      1065         2       -2.00000       31.16828        7.34575        7.83755
      1066         2       -2.00000       31.25043        3.03395        5.00503
      1067         2       -2.00000       31.33602       18.22764        2.17106
      1068         2       -2.00000       31.45148       13.94321        8.77784
      1069         2       -2.00000       31.57166        9.61274        5.95005
      1070         2       -2.00000       31.66534        5.29149        3.11887
      1071         2       -2.00000       31.74885        0.98474        0.28599
      1072         2       -2.00000       31.85094       16.20444        6.89111
      1073         2       -2.00000       31.97112       11.88410        4.05814
      1074         2       -2.00000       32.07993        7.55577        1.22901
      1075         2       -2.00000       32.16736        3.26802        7.83843
      1076         2       -2.00000       32.25584       18.46083        5.00405
      1077         2       -2.00000       32.36625       14.15136        2.16777
      1078         2       -2.00000       32.48331        9.85094        8.78034
      1079         2       -2.00000       32.58092        5.52897        5.94945
      1080         2       -2.00000       32.66723        1.22005        3.11629
      1081         2       -2.00000       32.76499       16.41155        0.28107
      1082         2       -2.00000       32.88069       12.11943        6.89017
      1083         2       -2.00000       32.98974        7.79296        4.06112
      1084         2       -2.00000       33.08110        3.47721        1.22929
      1085         2       -2.00000       33.17126       18.69362        7.83747
      1086         2       -2.00000       33.27935       14.38393        5.00140
      1087         2       -2.00000       33.39369       10.06073        2.17084
      1088         2       -2.00000       33.49449        5.76456        8.78209
      1089         2       -2.00000       33.58433        1.45389        5.94916
      1090         2       -2.00000       33.68217       16.64434        3.11354
      1091         2       -2.00000       33.79338       12.32840        0.28023
      1092         2       -2.00000       33.90228        8.03001        6.89236
      1093         2       -2.00000       33.99684        3.71309        4.06070
      1094         2       -2.00000       34.08827       18.90153        1.22713
      1095         2       -2.00000       34.19292       14.61759        7.83403
      1096         2       -2.00000       34.30446       10.29673        5.00267
      1097         2       -2.00000       34.40702        5.97491        2.17232
      1098         2       -2.00000       34.49950        1.68849        8.78161
      1099         2       -2.00000       34.59711       16.87749        5.94675
      1100         2       -2.00000       34.70568       12.56257        3.11290
      1101         2       -2.00000       34.81409        8.24009        0.28262
      1102         2       -2.00000       34.91145        3.94850        6.89299
      1103         2       -2.00000       35.00481       19.13556        4.05943
      1104         2       -2.00000       35.10738       14.82539        1.22448
      1105         2       -2.00000       35.21675       10.53238        7.83446
      1106         2       -2.00000       35.32036        6.21130        5.00396
      1107         2       -2.00000       35.41508        1.89759        2.17157
      1108         2       -2.00000       35.51212       17.11115        8.77908
      1109         2       -2.00000       35.61845       12.79695        5.94536
      1110         2       -2.00000       35.72590        8.47609        3.11458
      1111         2       -2.00000       35.82527        4.15811        0.28330
      1112         2       -2.00000       35.92015       19.36965        6.89194
      1113         2       -2.00000       36.02175       15.05896        4.05724
      1114         2       -2.00000       36.12921       10.74139        1.22491
      1115         2       -2.00000       36.23337        6.44714        7.83602
      1116         2       -2.00000       36.33018        2.13252        5.00378
      1117         2       -2.00000       36.42762       17.31903        2.16958
      1118         2       -2.00000       36.53203       13.03133        8.77769
      1119         2       -2.00000       36.63852        8.71186        5.94644
      1120         2       -2.00000       36.73924        4.39380        3.11518
      1121         2       -2.00000       36.83540        0.08161        0.28214
      1122         2       -2.00000       36.93605       15.29299        6.88972
      1123         2       -2.00000       37.04190       10.97639        4.05712
      1124         2       -2.00000       37.14623        6.65693        1.22617
      1125         2       -2.00000       37.24463        2.36758        7.83596
      1126         2       -2.00000       37.34247       17.55308        5.00209
      1127         2       -2.00000       37.44560       13.23964        2.16832
      1128         2       -2.00000       37.55129        8.94723        8.77855
      1129         2       -2.00000       37.65298        4.62929        5.94726
      1130         2       -2.00000       37.75050        0.31620        3.11434
      1131         2       -2.00000       37.85059       15.50112        0.28024
      1132         2       -2.00000       37.95507       11.21128        6.88932
      1133         2       -2.00000       38.05940        6.89256        4.05812
      1134         2       -2.00000       38.15901        2.57677        1.22615
      1135         2       -2.00000       38.25725       17.78737        7.83439
      1136         2       -2.00000       38.35942       13.47402        5.00072
      1137         2       -2.00000       38.46415        9.15651        2.16885
      1138         2       -2.00000       38.56655        4.86471        8.77932
      1139         2       -2.00000       38.66520        0.55088        5.94658
      1140         2       -2.00000       38.76504       15.73535        3.11265
      1141         2       -2.00000       38.86849       11.42007        0.27978
      1142         2       -2.00000       38.97258        7.12798        6.89020
      1143         2       -2.00000       39.07322        2.81185        4.05826
      1144         2       -2.00000       39.17203       17.99583        1.22481
      1145         2       -2.00000       39.27339       13.70852        7.83305
      1146         2       -2.00000       39.37732        9.39167        5.00098
      1147         2       -2.00000       39.48013        5.07409        2.16952
      1148         2       -2.00000       39.57973        0.78565        8.77873
      1149         2       -2.00000       39.67942       15.96975        5.94499
      1150         2       -2.00000       39.78198       11.65489        3.11203
      1151         2       -2.00000       39.88575        7.33728        0.28046
      1152         2       -2.00000       39.98720        3.04693        6.89040
      1153         2       -2.00000       40.08656       18.23033        4.05710
      1154         2       -2.00000       40.18737       13.91708        1.22353
      1155         2       -2.00000       40.29066        9.62674        7.83315
      1156         2       -2.00000       40.39370        5.30931        5.00163
      1157         2       -2.00000       40.49411        0.99446        2.16908
      1158         2       -2.00000       40.59387       16.20425        8.77728
      1159         2       -2.00000       40.69564       11.88970        5.94427
      1160         2       -2.00000       40.79909        7.57250        3.11257
      1161         2       -2.00000       40.90117        3.25598        0.28070
      1162         2       -2.00000       41.00110       18.46493        6.88934
      1163         2       -2.00000       41.10142       14.15170        4.05581
      1164         2       -2.00000       41.20399        9.83581        1.22349
      1165         2       -2.00000       41.30720        5.54445        7.83375
      1166         2       -2.00000       41.40832        1.22923        5.00130
      1167         2       -2.00000       41.50825       16.41283        2.16771
      1168         2       -2.00000       41.60937       12.12454        8.77650
      1169         2       -2.00000       41.71242        7.80764        5.94471
      1170         2       -2.00000       41.81499        3.49095        3.11286
      1171         2       -2.00000       41.91555       18.67356        0.27974
      1172         2       -2.00000       42.01556       14.38639        6.88806
      1173         2       -2.00000       42.11748       10.07085        4.05566
      1174         2       -2.00000       42.22069        5.75357        1.22407
      1175         2       -2.00000       42.32254        1.46399        7.83351
      1176         2       -2.00000       42.42262       16.64742        4.99997
      1177         2       -2.00000       42.52311       12.33348        2.16686
      1178         2       -2.00000       42.62576        8.04276        8.77685
      1179         2       -2.00000       42.72880        3.72585        5.94506
      1180         2       -2.00000       42.82993       18.90818        3.11201
      1181         2       -2.00000       42.92977       14.59517        0.27843
      1182         2       -2.00000       43.03098       10.30593        6.88780
      1183         2       -2.00000       43.13411        5.98862        4.05623
      1184         2       -2.00000       43.23667        1.67270        1.22391
      1185         2       -2.00000       43.33708       16.88204        7.83222
      1186         2       -2.00000       43.43700       12.56844        4.99903
      1187         2       -2.00000       43.53909        8.25193        2.16716
      1188         2       -2.00000       43.64254        3.96070        8.77729
      1189         2       -2.00000       43.74430       19.14274        5.94429
      1190         2       -2.00000       43.84407       14.82994        3.11064
      1191         2       -2.00000       43.94447       10.51510        0.27809
      1192         2       -2.00000       44.04752        6.22366        6.88841
      1193         2       -2.00000       44.15073        1.90734        4.05620
      1194         2       -2.00000       44.25153       17.09066        1.22262
      1195         2       -2.00000       44.35090       12.80347        7.83116
      1196         2       -2.00000       44.45243        8.48713        4.99927
      1197         2       -2.00000       44.55619        4.16954        2.16769
      1198         2       -2.00000       44.65876       19.37722        8.77657
      1199         2       -2.00000       44.75844       15.06473        5.94283
      1200         2       -2.00000       44.85797       10.75034        3.11020
      1201         2       -2.00000       44.96078        6.43273        0.27875
      1202         2       -2.00000       45.06478        2.14188        6.88852
      1203         2       -2.00000       45.16607       17.32518        4.05492
      1204         2       -2.00000       45.26495       13.01255        1.22145
      1205         2       -2.00000       45.36560        8.72242        7.83137
      1206         2       -2.00000       45.46969        4.40433        4.99995
      1207         2       -2.00000       45.57314        0.08906        2.16706
      1208         2       -2.00000       45.67298       15.29952        8.77497
      1209         2       -2.00000       45.77162       10.98567        5.94224
      1210         2       -2.00000       45.87395        6.66789        3.11088
      1211         2       -2.00000       45.97876        2.35038        0.27901
      1212         2       -2.00000       46.08085       17.55960        6.88718
      1213         2       -2.00000       46.17917       13.24766        4.05357
      1214         2       -2.00000       46.27877        8.93184        1.22159
      1215         2       -2.00000       46.38302        4.63910        7.83223
      1216         2       -2.00000       46.48759        0.32328        4.99948
      1217         2       -2.00000       46.58760       15.50820        2.16537
      1218         2       -2.00000       46.68512       11.22109        8.77431
      1219         2       -2.00000       46.78689        6.90315        5.94301
      1220         2       -2.00000       46.89250        2.58478        3.11140
      1221         2       -2.00000       46.99562       17.76792        0.27764
      1222         2       -2.00000       47.09355       13.48282        6.88560
      1223         2       -2.00000       47.19187        9.16747        4.05354
      1224         2       -2.00000       47.29620        4.84801        1.22260
      1225         2       -2.00000       47.40213        0.55741        7.83185
      1226         2       -2.00000       47.50269       15.74279        4.99758
      1227         2       -2.00000       47.59885       11.43060        2.16454
      1228         2       -2.00000       47.69958        7.13852        8.77512
      1229         2       -2.00000       47.80615        2.81906        5.94387
      1230         2       -2.00000       47.91048       18.00197        3.11014
      1231         2       -2.00000       48.00800       13.69188        0.27594
      1232         2       -2.00000       48.10472        9.40325        6.88555
      1233         2       -2.00000       48.20897        5.08302        4.05481
      1234         2       -2.00000       48.31634        0.76547        1.22247
      1235         2       -2.00000       48.41803       15.97731        7.82962
      1236         2       -2.00000       48.51291       11.66631        4.99641
      1237         2       -2.00000       48.61219        7.34831        2.16515
      1238         2       -2.00000       48.71964        3.05343        8.77621
      1239         2       -2.00000       48.82598       18.23583        5.94248
      1240         2       -2.00000       48.92310       13.92681        3.10815
      1241         2       -2.00000       49.01774        9.61310        0.27576
      1242         2       -2.00000       49.12135        5.31802        6.88711
      1243         2       -2.00000       49.23072        0.99903        4.05524
      1244         2       -2.00000       49.33337       16.18542        1.22028
      1245         2       -2.00000       49.42664       11.90188        7.82857
      1246         2       -2.00000       49.52401        7.58431        4.99710
      1247         2       -2.00000       49.63242        3.26185        2.16682
      1248         2       -2.00000       49.74099       18.46949        8.77481
      1249         2       -2.00000       49.83867       14.16191        5.93995
      1250         2       -2.00000       49.93107        9.84949        3.10739
      1251         2       -2.00000       50.03364        5.52767        0.27704
      1252         2       -2.00000       50.14525        1.23279        6.88754
      1253         2       -2.00000       50.24990       16.41945        4.05259
      1254         2       -2.00000       50.34134       12.11132        1.21902
      1255         2       -2.00000       50.43590        7.82039        7.82921
      1256         2       -2.00000       50.54479        3.49602        4.99949
      1257         2       -2.00000       50.65601       18.67665        2.16618
      1258         2       -2.00000       50.75377       14.39649        8.77241
      1259         2       -2.00000       50.84361       10.08584        5.93947
      1260         2       -2.00000       50.94449        5.76369        3.10889
      1261         2       -2.00000       51.05875        1.44049        0.27833
      1262         2       -2.00000       51.16692       16.65335        6.88408
      1263         2       -2.00000       51.25708       12.34722        4.05044
      1264         2       -2.00000       51.34835        8.03146        1.21859
      1265         2       -2.00000       51.45749        3.73095        7.83138
      1266         2       -2.00000       51.57319       18.90945        4.99865
      1267         2       -2.00000       51.67095       14.60437        2.16343
      1268         2       -2.00000       51.75718       10.32143        8.77212
      1269         2       -2.00000       51.85478        5.99944        5.94122
      1270         2       -2.00000       51.97184        1.67306        3.11195
      1271         2       -2.00000       52.08234       16.86016        0.27567
      1272         2       -2.00000       52.17081       12.58238        6.88314
      1273         2       -2.00000       52.25825        8.26865        4.05071
      1274         2       -2.00000       52.36706        3.94033        1.22159
      1275         2       -2.00000       52.48724       19.14252        7.83045
      1276         2       -2.00000       52.58933       14.83966        4.99372
      1277         2       -2.00000       52.67284       10.53293        2.16085
      1278         2       -2.00000       52.76644        6.23763        8.77151
      1279         2       -2.00000       52.88662        1.90717        5.94371
      1280         2       -2.00000       53.00208       17.09335        3.10866
      1281         2       -2.00000       53.08775       12.79048        0.27470
      1282         2       -2.00000       53.16990        8.50463        6.88401
      1283         2       -2.00000       53.27599        4.17500        4.05468
      1284         2       -2.00000       53.40106       19.34780        1.22442
      1285         2       -2.00000       53.50434       15.07299        7.82722
      1286         2       -2.00000       53.58473       10.76918        4.99334
      1287         2       -2.00000       53.67337        6.45021        2.16111
      1288         2       -2.00000       53.79691        2.14132        8.77578
      1289         2       -2.00000       53.92358       17.32587        5.93760
      1290         2       -2.00000       54.00957       13.02619        3.10403
      1291         2       -2.00000       54.08652        8.71732        0.27165
      1292         2       -2.00000       54.18764        4.41341        6.88322
      1293         2       -2.00000       54.32184        0.08283        4.05662
      1294         2       -2.00000       54.42368       15.27712        1.22072
      1295         2       -2.00000       54.49959       11.00094        7.82890
      1296         2       -2.00000       54.58054        6.68530        4.99634
      1297         2       -2.00000       54.70520        2.34634        2.17071
      1298         2       -2.00000       54.83387       17.55771        8.77400
      1299         2       -2.00000       54.91762       13.26101        5.93801
      1300         2       -2.00000       54.99104        8.95539        3.10484
      1301         2       -2.00000       55.08705        4.62852        0.27270
      1302         2       -2.00000       55.23165        0.31635        6.88683
      1303         2       -2.00000       55.35191       15.51682        4.04531
      1304         2       -2.00000       55.42517       11.21650        1.21297
      1305         2       -2.00000       55.49900        6.92865        7.82292
      1306         2       -2.00000       55.62222        2.58371        4.99575
      1307         2       -2.00000       55.76354       17.76031        2.16731
      1308         2       -2.00000       55.84081       13.48784        8.77434
      1309         2       -2.00000       55.90534        9.18571        5.94224
      1310         2       -2.00000       55.98853        4.86266        3.10978
      1311         2       -2.00000       56.13898        0.51632        0.29344
      1312         2       -2.00000       56.26068       15.74389        6.88545
      1313         2       -2.00000       56.33266       11.44858        4.04935
      1314         2       -2.00000       56.40040        7.14367        1.21498
      1315         2       -2.00000       56.51794        2.83264        7.82239
      1316         2       -2.00000       56.69449       18.00223        4.98084
      1317         2       -2.00000       56.77912       13.70714        2.14894
      1318         2       -2.00000       56.83997        9.43095        8.75983
      1319         2       -2.00000       56.91099        5.11305        5.92878
      1320         2       -2.00000       57.07665        0.74285        3.12098
      1321         2       -2.00000       57.17938       15.93506        0.29023
      1322         2       -2.00000       57.24456       11.66626        6.89766
      1323         2       -2.00000       57.30309        7.36215        4.06322
      1324         2       -2.00000       57.40317        3.03032        1.22602
      1325         2       -2.00000       57.57892       18.22092        7.83649
      1326         2       -2.00000       57.65194       13.93369        4.99269
      1327         2       -2.00000       57.71648        9.63981        2.16044
      1328         2       -2.00000       57.78590        5.35856        8.77237
      1329         2       -2.00000       57.96901        0.99527        5.94779
      1330         2       -2.00000       58.15933       16.20283        3.08072
      1331         2       -2.00000       58.21682       11.90714        0.25307
      1332         2       -2.00000       58.26334        7.62670        6.86078
      1333         2       -2.00000       58.33596        3.30196        4.03120
      1334         2       -2.00000       58.54598       18.41790        1.28272
      1335         2       -2.00000       58.60691       14.14220        7.88939
      1336         2       -2.00000       58.64630        9.84441        5.04641
      1337         2       -2.00000       58.68722        5.54221        2.20743
      1338         2       -2.00000       58.81933        1.21084        8.79647
      1339         2       -2.00000       58.98075       16.41599        5.87688
      1340         2       -2.00000       59.05833       12.14032        3.04494
      1341         2       -2.00000       59.11686        7.85131        0.21081
      1342         2       -2.00000       59.19373        3.58757        6.82674
      1343         2       -2.00000       59.59991       18.70637        4.09657
      1344         2       -2.00000       59.68398       14.43416        1.29722
      1345         2       -2.00000       59.71649       10.15444        7.89169
      1346         2       -2.00000       59.74764        5.84478        5.04291
      1347         2       -2.00000       59.81345        1.53151        2.20115
      1348         2       -2.00000       59.88552       16.63903        8.85256
      1349         2       -2.00000       59.93540       12.33211        6.00811
      1350         2       -2.00000       59.97751        8.02964        3.16470
      1351         2       -2.00000       60.03436        3.72942        0.32641
      1352         2       -2.00000       60.36288       18.77867        6.87632
      1353         2       -2.00000       60.43030       14.53639        4.05077
      1354         2       -2.00000       60.46473       10.24482        1.20202
      1355         2       -2.00000       60.49988        5.98230        7.79668
      1356         2       -2.00000       60.57130        1.71518        4.97159
      1357         2       -2.00000       61.15011       16.98175        2.64006
      1358         2       -2.00000       61.15203        8.40868        6.34067
      1359         2       -2.00000       61.15275        4.10971        3.45867
      1360         2       -2.00000       61.15331       12.71413        9.21874
      1361         2       -2.00000       61.24067       19.36117        0.53450
      1362         2       -2.00000       61.25972       15.04621        7.07069
      1363         2       -2.00000       61.26837       10.74877        4.21423
      1364         2       -2.00000       61.27582        6.44822        1.35916
      1365         2       -2.00000       61.28815        2.18261        7.94561
      1366         2       -2.00000       63.08399        2.16962        3.22469
      1367         2       -2.00000       63.09632        6.46121        6.08008
      1368         2       -2.00000       63.10377       10.76176        8.93515
      1369         2       -2.00000       63.11233       15.03322        2.34977
      1370         2       -2.00000       63.13147       19.37416        5.25542
      1371         2       -2.00000       63.21882       12.70114        4.49782
      1372         2       -2.00000       63.21930        4.12269        8.17959
      1373         2       -2.00000       63.22002        8.39569        1.61975
      1374         2       -2.00000       63.22203       16.99474        7.36098
      1375         2       -2.00000       63.80084        1.70220        0.25067
      1376         2       -2.00000       63.87226        5.96931        3.07576
      1377         2       -2.00000       63.90741       10.25781        5.92294
      1378         2       -2.00000       63.94184       14.54938        8.77169
      1379         2       -2.00000       64.00917       18.76568        2.15540
      1380         2       -2.00000       64.33777        3.74241        5.04733
      1381         2       -2.00000       64.39462        8.04263        7.88562
      1382         2       -2.00000       64.43674       12.31912        1.28719
      1383         2       -2.00000       64.48662       16.62604        4.13164
      1384         2       -2.00000       64.55860        1.54450        6.92207
      1385         2       -2.00000       64.62442        5.83179        0.32199
      1386         2       -2.00000       64.65556       10.14145        3.17077
      1387         2       -2.00000       64.68815       14.44715        6.01814
      1388         2       -2.00000       64.77214       18.71936        8.81749
      1389         2       -2.00000       65.17841        3.57458        2.10582
      1390         2       -2.00000       65.25519        7.86430        4.93173
      1391         2       -2.00000       65.31372       12.15331        7.76586
      1392         2       -2.00000       65.39131       16.40300        1.15596
      1393         2       -2.00000       65.55272        1.19785        4.07555
      1394         2       -2.00000       65.68492        5.55519        6.92835
      1395         2       -2.00000       65.72575        9.83142        0.32549
      1396         2       -2.00000       65.76522       14.12922        3.16847
      1397         2       -2.00000       65.82607       18.43088        6.00364
      1398         2       -2.00000       66.03609        3.31495        8.75212
      1399         2       -2.00000       66.10879        7.61371        2.13986
      1400         2       -2.00000       66.15531       11.92013        4.97399
      1401         2       -2.00000       66.21280       16.21581        7.80164
      1402         2       -2.00000       66.40312        0.98228        1.22687
      1403         2       -2.00000       66.58624        5.34557        4.05145
      1404         2       -2.00000       66.65566        9.65280        6.88136
      1405         2       -2.00000       66.72011       13.92070        0.27176
      1406         2       -2.00000       66.79322       18.20793        3.11557
      1407         2       -2.00000       66.96888        3.04330        5.94694
      1408         2       -2.00000       67.06897        7.37514        8.78414
      1409         2       -2.00000       67.12758       11.65327        2.17674
      1410         2       -2.00000       67.19275       15.94805        5.01115
      1411         2       -2.00000       67.29540        0.75583        7.84190
      1412         2       -2.00000       67.46114        5.10006        1.20786
      1413         2       -2.00000       67.53216        9.41796        4.03891
      1414         2       -2.00000       67.59301       13.72012        6.86986
      1415         2       -2.00000       67.67757       17.98924        0.25992
      1416         2       -2.00000       67.85412        2.81965        3.10147
      1417         2       -2.00000       67.97173        7.15666        5.93590
      1418         2       -2.00000       68.03939       11.46157        8.77027
      1419         2       -2.00000       68.11137       15.73091        2.16453
      1420         2       -2.00000       68.23316        0.52930        5.01436
      1421         2       -2.00000       68.38360        4.87565        7.83070
      1422         2       -2.00000       68.46679        9.17272        1.22132
      1423         2       -2.00000       68.53125       13.47485        4.05342
      1424         2       -2.00000       68.60860       17.77330        6.88823
      1425         2       -2.00000       68.74983        2.57072        0.27483
      1426         2       -2.00000       68.87306        6.91567        3.10200
      1427         2       -2.00000       68.94696       11.22949        5.93390
      1428         2       -2.00000       69.02022       15.52981        8.76623
      1429         2       -2.00000       69.14049        0.30336        2.16591
      1430         2       -2.00000       69.28509        4.64151        4.99362
      1431         2       -2.00000       69.38101        8.96838        7.82576
      1432         2       -2.00000       69.45451       13.24802        1.21709
      1433         2       -2.00000       69.53818       17.54472        4.05308
      1434         2       -2.00000       69.66693        2.35933        6.89163
      1435         2       -2.00000       69.79152        6.67231        0.27542
      1436         2       -2.00000       69.87255       10.98795        3.10798
      1437         2       -2.00000       69.94845       15.29011        5.94164
      1438         2       -2.00000       70.05022        0.09582        8.77754
      1439         2       -2.00000       70.18441        4.40042        2.16229
      1440         2       -2.00000       70.28562        8.73031        4.99257
      1441         2       -2.00000       70.36248       13.03918        7.82495
      1442         2       -2.00000       70.44856       17.31288        1.21668
      1443         2       -2.00000       70.57514        2.12833        4.05486
      1444         2       -2.00000       70.69877        6.46320        6.88204
      1445         2       -2.00000       70.78740       10.75620        0.27242
      1446         2       -2.00000       70.86771       15.06001        3.10630
      1447         2       -2.00000       70.97108       19.36079        5.94534
      1448         2       -2.00000       71.09614        4.18799        8.77560
      1449         2       -2.00000       71.20223        8.49164        2.16309
      1450         2       -2.00000       71.28438       12.80346        4.99562
      1451         2       -2.00000       71.36998       17.10634        7.82958
      1452         2       -2.00000       71.48544        1.89418        1.22279
      1453         2       -2.00000       71.60562        6.22465        4.05059
      1454         2       -2.00000       71.69930       10.54592        6.88177
      1455         2       -2.00000       71.78281       14.82667        0.27280
      1456         2       -2.00000       71.88489       19.12954        3.10953
      1457         2       -2.00000       72.00508        3.95331        5.94251
      1458         2       -2.00000       72.11389        8.28164        8.77163
      1459         2       -2.00000       72.20132       12.56939        2.16222
      1460         2       -2.00000       72.28980       16.87314        4.99659
      1461         2       -2.00000       72.40021        1.68605        7.83287
      1462         2       -2.00000       72.51727        5.98645        1.22030
      1463         2       -2.00000       72.61487       10.30844        4.05120
      1464         2       -2.00000       72.70119       14.61736        6.88435
      1465         2       -2.00000       72.79895       18.89646        0.27773
      1466         2       -2.00000       72.91465        3.71796        3.11046
      1467         2       -2.00000       73.02370        8.04445        5.93951
      1468         2       -2.00000       73.11506       12.36020        8.77136
      1469         2       -2.00000       73.20521       16.64036        2.16316
      1470         2       -2.00000       73.31331        1.45348        4.99925
      1471         2       -2.00000       73.42764        5.77668        7.82981
      1472         2       -2.00000       73.52845       10.07285        1.21855
      1473         2       -2.00000       73.61828       14.38350        4.05148
      1474         2       -2.00000       73.71613       18.68964        6.88710
      1475         2       -2.00000       73.82734        3.48303        0.27857
      1476         2       -2.00000       73.93623        7.80740        3.10829
      1477         2       -2.00000       74.03079       12.12431        5.93994
      1478         2       -2.00000       74.12223       16.43244        8.77351
      1479         2       -2.00000       74.22688        1.21980        2.16662
      1480         2       -2.00000       74.33842        5.54066        4.99796
      1481         2       -2.00000       74.44098        9.86248        7.82832
      1482         2       -2.00000       74.53346       14.14892        1.21903
      1483         2       -2.00000       74.63106       18.45650        4.05389
      1484         2       -2.00000       74.73964        3.27484        6.88774
      1485         2       -2.00000       74.84805        7.57132        0.27618
      1486         2       -2.00000       74.94541       11.88889        3.10765
      1487         2       -2.00000       75.03877       16.19841        5.94120
      1488         2       -2.00000       75.14134        1.01202        8.77616
      1489         2       -2.00000       75.25071        5.30503        2.16618
      1490         2       -2.00000       75.35432        9.62609        4.99668
      1491         2       -2.00000       75.44904       13.93980        7.82907
      1492         2       -2.00000       75.54608       18.22284        1.22156
      1493         2       -2.00000       75.65241        3.04044        4.05529
      1494         2       -2.00000       75.75986        7.36130        6.88607
      1495         2       -2.00000       75.85923       11.65332        0.27549
      1496         2       -2.00000       75.95411       15.96432        3.10870
      1497         2       -2.00000       76.05571        0.77845        5.94339
      1498         2       -2.00000       76.16316        5.09600        8.77573
      1499         2       -2.00000       76.26733        9.39027        2.16463
      1500         2       -2.00000       76.36413       13.70487        4.99686
      1501         2       -2.00000       76.46158       18.01496        7.83106
      1502         2       -2.00000       76.56598        2.80608        1.22295
      1503         2       -2.00000       76.67247        7.12554        4.05420
      1504         2       -2.00000       76.77320       11.44359        6.88546
      1505         2       -2.00000       76.86936       15.72981        0.27666
      1506         2       -2.00000       76.97001        0.54442        3.11093
      1507         2       -2.00000       77.07586        4.86100        5.94352
      1508         2       -2.00000       77.18019        9.18046        8.77446
      1509         2       -2.00000       77.27859       13.46983        2.16468
      1510         2       -2.00000       77.37643       17.78091        4.99856
      1511         2       -2.00000       77.47956        2.59777        7.83232
      1512         2       -2.00000       77.58525        6.89016        1.22209
      1513         2       -2.00000       77.68694       11.20810        4.05339
      1514         2       -2.00000       77.78446       15.52119        6.88629
      1515         2       -2.00000       77.88454        0.31029        0.27856
      1516         2       -2.00000       77.98903        4.62611        3.11131
      1517         2       -2.00000       78.09336        8.94483        5.94252
      1518         2       -2.00000       78.19296       13.26064        8.77449
      1519         2       -2.00000       78.29121       17.54661        2.16626
      1520         2       -2.00000       78.39337        2.36337        4.99993
      1521         2       -2.00000       78.49810        6.68088        7.83180
      1522         2       -2.00000       78.60051       10.97268        1.22132
      1523         2       -2.00000       78.69915       15.28653        4.05405
      1524         2       -2.00000       78.79900        0.10204        6.88798
      1525         2       -2.00000       78.90245        4.39134        0.27903
      1526         2       -2.00000       79.00653        8.70943        3.11044
      1527         2       -2.00000       79.10718       13.02554        5.94237
      1528         2       -2.00000       79.20598       17.33816        8.77584
      1529         2       -2.00000       79.30735        2.12889        2.16760
      1530         2       -2.00000       79.41128        6.44572        4.99967
      1531         2       -2.00000       79.51409       10.76332        7.83112
      1532         2       -2.00000       79.61369       15.05174        1.22191
      1533         2       -2.00000       79.71337       19.36423        4.05565
      1534         2       -2.00000       79.81594        4.18252        6.88861
      1535         2       -2.00000       79.91971        8.47414        0.27835
      1536         2       -2.00000       80.02116       12.79048        3.11024
