# Supplementary material for: Quantitative prediction of grain boundary thermal conductivities from local atomic environments
Source: Nat Commun. 2020 Apr 15;11:1854. doi: 10.1038/s41467-020-15619-9 (PMC7160158; doi:10.1038/s41467-020-15619-9)
Supplement: Supplementary file 4 — Supplementary Data 1 [file 41467_2020_15619_MOESM4_ESM.zip › MgO_GBs/sym_tilt/standard_pressure/210/s315_1_2_25.lmp]

LAMMPS data file

      1868          atoms
         0          bonds
         0         angles
         0      dihedrals
         0      impropers
         2     atom types
         0     bond types
         0    angle types
         0 dihedral types
         0 improper types

      0.0000000     80.2451640 xlo xhi
      0.0000000     23.5922470 ylo yhi
      0.0000000      9.3942291 zlo zhi
      0.0000000      0.0000000      0.0104915 xy xz yz

Masses

1                24.30500 # Mg
2                15.99940 # O

Atoms

         1         1        2.00000        0.02776       22.72224        5.05048
         2         1        2.00000        0.11250        0.06911        7.86890
         3         1        2.00000        0.19732        0.99777        1.29310
         4         1        2.00000        0.28206        1.93696        4.11152
         5         1        2.00000        0.36672        2.87620        6.92991
         6         1        2.00000        0.45130        3.80507        0.35407
         7         1        2.00000        0.53580        4.74457        3.17240
         8         1        2.00000        0.62005        5.68416        5.99073
         9         1        2.00000        0.70423        6.62388        8.80903
        10         1        2.00000        0.78817        7.55319        2.23306
        11         1        2.00000        0.87186        8.49302        5.05130
        12         1        2.00000        0.95548        9.43285        7.86955
        13         1        2.00000        1.03893       10.36214        1.29350
        14         1        2.00000        1.12231       11.30183        4.11169
        15         1        2.00000        1.20560       12.24136        6.92990
        16         1        2.00000        1.28898       13.17018        0.35380
        17         1        2.00000        1.37235       14.10930        3.17192
        18         1        2.00000        1.45589       15.04819        5.99004
        19         1        2.00000        1.53958       15.98681        8.80811
        20         1        2.00000        1.62344       16.91478        2.23195
        21         1        2.00000        1.70738       17.85310        5.05003
        22         1        2.00000        1.79147       18.79128        7.86811
        23         1        2.00000        1.87573       19.71897        1.29199
        24         1        2.00000        1.96007       20.65722        4.11017
        25         1        2.00000        2.04449       21.59556        6.92839
        26         1        2.00000        2.12890       22.52365        0.35249
        27         1        2.00000        2.21332       23.46252        3.17088
        28         1        2.00000        2.29782        0.80946        5.98933
        29         1        2.00000        2.38224        1.74903        8.80786
        30         1        2.00000        2.46666        2.67854        2.23221
        31         1        2.00000        2.55107        3.61893        5.05077
        32         1        2.00000        2.63541        4.55969        7.86938
        33         1        2.00000        2.71975        5.49028        1.29369
        34         1        2.00000        2.80401        6.43152        4.11218
        35         1        2.00000        2.88818        7.37286        6.93068
        36         1        2.00000        2.97236        8.30364        0.35485
        37         1        2.00000        3.05638        9.24472        3.17318
        38         1        2.00000        3.14039       10.18545        5.99154
        39         1        2.00000        3.22441       11.12570        8.80979
        40         1        2.00000        3.30835       12.05495        2.23372
        41         1        2.00000        3.39228       12.99407        5.05191
        42         1        2.00000        3.47630       13.93256        7.86994
        43         1        2.00000        3.56040       14.85996        1.29365
        44         1        2.00000        3.64441       15.79736        4.11159
        45         1        2.00000        3.72851       16.73429        6.92942
        46         1        2.00000        3.81253       17.66039        0.35295
        47         1        2.00000        3.89646       18.59694        3.17078
        48         1        2.00000        3.98040       19.53350        5.98863
        49         1        2.00000        4.06410       20.47021        8.80652
        50         1        2.00000        4.14771       21.39686        2.23035
        51         1        2.00000        4.23133       22.33452        5.04856
        52         1        2.00000        4.31470       23.27275        7.86689
        53         1        2.00000        4.39808        0.60911        1.29118
        54         1        2.00000        4.48153        1.54899        4.10985
        55         1        2.00000        4.56483        2.48964        6.92857
        56         1        2.00000        4.64844        3.42073        0.35317
        57         1        2.00000        4.73222        4.36304        3.17206
        58         1        2.00000        4.81591        5.30589        5.99090
        59         1        2.00000        4.90025        6.24923        8.80963
        60         1        2.00000        4.98483        7.18218        2.23414
        61         1        2.00000        5.06941        8.12550        5.05276
        62         1        2.00000        5.15463        9.06836        7.87124
        63         1        2.00000        5.23993       10.00003        1.29545
        64         1        2.00000        5.32515       10.94130        4.11382
        65         1        2.00000        5.41077       11.88137        6.93209
        66         1        2.00000        5.49639       12.80981        0.35593
        67         1        2.00000        5.58185       13.74763        3.17400
        68         1        2.00000        5.66748       14.68418        5.99186
        69         1        2.00000        5.75278       15.61979        8.80944
        70         1        2.00000        5.83751       16.54422        2.23275
        71         1        2.00000        5.92201       17.47860        5.05020
        72         1        2.00000        6.00595       18.41277        7.86755
        73         1        2.00000        6.08916       19.33656        1.29074
        74         1        2.00000        6.17198       20.27127        4.10838
        75         1        2.00000        6.25431       21.20669        6.92622
        76         1        2.00000        6.33600       22.13247        0.34994
        77         1        2.00000        6.41745       23.06996        3.16832
        78         1        2.00000        6.49873        0.41648        5.98704
        79         1        2.00000        6.57970        1.35657        8.80563
        80         1        2.00000        6.66107        2.28787        2.23050
        81         1        2.00000        6.74268        3.23091        5.04983
        82         1        2.00000        6.82437        4.17516        7.86874
        83         1        2.00000        6.90734        5.11016        1.29373
        84         1        2.00000        6.99080        6.05622        4.11331
        85         1        2.00000        7.07538        7.00261        6.93187
        86         1        2.00000        7.16140        7.93839        0.35653
        87         1        2.00000        7.24790        8.88390        3.17567
        88         1        2.00000        7.33545        9.82817        5.99381
        89         1        2.00000        7.42404       10.77078        8.81229
        90         1        2.00000        7.51231       11.70119        2.23662
        91         1        2.00000        7.60130       12.63969        5.05479
        92         1        2.00000        7.69046       13.57606        7.87264
        93         1        2.00000        7.77865       14.50046        1.29615
        94         1        2.00000        7.86627       15.43348        4.11352
        95         1        2.00000        7.95326       16.36540        6.93052
        96         1        2.00000        8.03864       17.28622        0.35310
        97         1        2.00000        8.12242       18.21713        3.16989
        98         1        2.00000        8.20515       19.14830        5.98678
        99         1        2.00000        8.28620       20.08030        8.80389
       100         1        2.00000        8.36572       21.00280        2.22706
       101         1        2.00000        8.44468       21.93736        5.04514
       102         1        2.00000        8.52284       22.87401        7.86364
       103         1        2.00000        8.59987        0.20971        1.28778
       104         1        2.00000        8.67707        1.15060        4.10723
       105         1        2.00000        8.75467        2.09374        6.92658
       106         1        2.00000        8.83170        3.02829        0.35118
       107         1        2.00000        8.91058        3.97591        3.17175
       108         1        2.00000        8.99123        4.92438        5.99158
       109         1        2.00000        9.07292        5.87414        8.80980
       110         1        2.00000        9.15702        6.81410        2.23660
       111         1        2.00000        9.24448        7.76370        5.05569
       112         1        2.00000        9.33356        8.71292        7.87309
       113         1        2.00000        9.42471        9.64995        1.29927
       114         1        2.00000        9.51804       10.59433        4.11759
       115         1        2.00000        9.61337       11.53508        6.93526
       116         1        2.00000        9.70798       12.46308        0.36006
       117         1        2.00000        9.80267       13.39750        3.17798
       118         1        2.00000        9.89704       14.32891        5.99514
       119         1        2.00000        9.98940       15.25864        8.81203
       120         1        2.00000       10.07911       16.17611        2.23424
       121         1        2.00000       10.16666       17.10282        5.05004
       122         1        2.00000       10.25124       18.03005        7.86605
       123         1        2.00000       10.33221       18.94710        1.28805
       124         1        2.00000       10.41045       19.87501        4.10442
       125         1        2.00000       10.48652       20.80529        6.92151
       126         1        2.00000       10.55986       21.72759        0.34512
       127         1        2.00000       10.63072       22.66254        3.16322
       128         1        2.00000       10.70206        0.00961        5.98271
       129         1        2.00000       10.77323        0.95281        8.80251
       130         1        2.00000       10.84225        1.88760        2.22789
       131         1        2.00000       10.91527        2.83666        5.04823
       132         1        2.00000       10.98974        3.78749        7.86804
       133         1        2.00000       11.06196        4.72943        1.29359
       134         1        2.00000       11.14365        5.68408        4.11647
       135         1        2.00000       11.22935        6.63771        6.93388
       136         1        2.00000       11.31184        7.58295        0.35917
       137         1        2.00000       11.40749        8.53531        3.18132
       138         1        2.00000       11.50595        9.48361        5.99663
       139         1        2.00000       11.60522       10.43193        8.81705
       140         1        2.00000       11.71058       11.36238        2.24292
       141         1        2.00000       11.81795       12.29804        5.06002
       142         1        2.00000       11.92379       13.22952        7.87780
       143         1        2.00000       12.02650       14.14663        1.30094
       144         1        2.00000       12.12737       15.07065        4.11596
       145         1        2.00000       12.22222       15.99406        6.93068
       146         1        2.00000       12.31177       16.90709        0.35278
       147         1        2.00000       12.39764       17.82864        3.16800
       148         1        2.00000       12.47724       18.75143        5.98257
       149         1        2.00000       12.55211       19.67727        8.79890
       150         1        2.00000       12.62080       20.59353        2.22125
       151         1        2.00000       12.68443       21.52343        5.03778
       152         1        2.00000       12.74574       22.45956        7.85573
       153         1        2.00000       12.80424       23.38996        1.28185
       154         1        2.00000       12.86001        0.74181        4.10083
       155         1        2.00000       12.92485        1.69413        6.92294
       156         1        2.00000       12.98744        2.63902        0.35428
       157         1        2.00000       13.05308        3.59622        3.17110
       158         1        2.00000       13.12979        4.55280        5.99149
       159         1        2.00000       13.20105        5.51078        8.81503
       160         1        2.00000       13.27287        6.45810        2.24035
       161         1        2.00000       13.37839        7.41119        5.06001
       162         1        2.00000       13.46273        8.37175        7.87734
       163         1        2.00000       13.56737        9.31358        1.30392
       164         1        2.00000       13.68621       10.25622        4.12517
       165         1        2.00000       13.80738       11.19350        6.94513
       166         1        2.00000       13.93096       12.11496        0.37026
       167         1        2.00000       14.05927       13.03997        3.18311
       168         1        2.00000       14.17595       13.96474        5.99548
       169         1        2.00000       14.28203       14.88747        8.81248
       170         1        2.00000       14.38924       15.79425        2.23542
       171         1        2.00000       14.48738       16.71230        5.04697
       172         1        2.00000       14.56987       17.63200        7.86110
       173         1        2.00000       14.64851       18.54133        1.28530
       174         1        2.00000       14.71809       19.46236        4.09974
       175         1        2.00000       14.77482       20.39046        6.91391
       176         1        2.00000       14.82578       21.31538        0.33655
       177         1        2.00000       14.86646       22.25323        3.15344
       178         1        2.00000       14.90442       23.19414        5.97097
       179         1        2.00000       14.94622        0.54966        8.79100
       180         1        2.00000       14.98996        1.49597        2.22347
       181         1        2.00000       15.03762        2.44834        5.03824
       182         1        2.00000       15.10358        3.42543        7.88299
       183         1        2.00000       15.16963        4.38058        1.30483
       184         1        2.00000       15.25396        5.34838        4.11675
       185         1        2.00000       15.33846        6.30372        6.94406
       186         1        2.00000       15.39006        7.25920        0.36427
       187         1        2.00000       15.50449        8.21128        3.18578
       188         1        2.00000       15.63080        9.13703        6.00936
       189         1        2.00000       15.75646       10.07776        8.83264
       190         1        2.00000       15.91141       10.97574        2.25103
       191         1        2.00000       16.05256       11.90082        5.06569
       192         1        2.00000       16.19026       12.83692        7.88093
       193         1        2.00000       16.34080       13.74561        1.30071
       194         1        2.00000       16.48155       14.66887        4.10918
       195         1        2.00000       16.68425       16.49073        0.34994
       196         1        2.00000       16.59013       15.58861        6.91997
       197         1        2.00000       16.79403       17.40417        3.16820
       198         1        2.00000       16.86569       18.33125        5.97716
       199         1        2.00000       16.91135       19.26607        8.79187
       200         1        2.00000       16.94489       20.19786        2.21437
       201         1        2.00000       16.96816       21.14300        5.02999
       202         1        2.00000       16.98959       22.08262        7.84889
       203         1        2.00000       17.02963        0.38617        4.08750
       204         1        2.00000       17.01494       23.02467        1.27412
       205         1        2.00000       17.04969        1.31831        6.90673
       206         1        2.00000       17.07826        2.25710        0.32324
       207         1        2.00000       17.12384        3.25186        3.14933
       208         1        2.00000       17.14919        4.17462        6.01264
       209         1        2.00000       17.27759        6.22491        2.23967
       210         1        2.00000       17.28962        5.24867        8.89793
       211         1        2.00000       17.52362        8.05190        7.92634
       212         1        2.00000       17.52145        7.17914        5.04568
       213         1        2.00000       17.72471        8.91115        1.31476
       214         1        2.00000       17.87389        9.80290        4.13144
       215         1        2.00000       17.99931       10.73685        6.94352
       216         1        2.00000       18.16044       11.62598        0.36086
       217         1        2.00000       18.31572       12.53525        3.17147
       218         1        2.00000       18.48319       13.45660        5.98030
       219         1        2.00000       18.85890       15.28132        2.22357
       220         1        2.00000       18.65820       14.37153        8.79738
       221         1        2.00000       19.05678       17.19112        7.84997
       222         1        2.00000       19.01939       16.22551        5.03655
       223         1        2.00000       19.09233       19.11592        4.09653
       224         1        2.00000       19.07813       18.14799        1.27738
       225         1        2.00000       19.10862       21.01416        0.34303
       226         1        2.00000       19.11544       21.97883        3.15749
       227         1        2.00000       19.10148       20.07333        6.91616
       228         1        2.00000       19.11929       22.91684        5.97293
       229         1        2.00000       19.13550        3.02760        7.84574
       230         1        2.00000       19.14561        2.13128        5.03316
       231         1        2.00000       19.14144        1.21495        2.21356
       232         1        2.00000       19.12290        0.25261        8.79471
       233         1        2.00000       19.20195        4.89811        4.22725
       234         1        2.00000       19.22289        5.78273        6.98001
       235         1        2.00000       19.20893        3.94243        1.18297
       236         1        2.00000       21.05489        6.62519        5.17000
       237         1        2.00000       21.13048        4.87146        8.77902
       238         1        2.00000       21.19050        3.18504        3.11640
       239         1        2.00000       21.21048        3.94426        6.01128
       240         1        2.00000       21.22027        1.18235        6.91236
       241         1        2.00000       21.22926        0.29286        4.08515
       242         1        2.00000       21.22773        2.10395        0.32799
       243         1        2.00000       21.23560       21.96867        7.85693
       244         1        2.00000       21.25582       19.11556        8.79520
       245         1        2.00000       21.24122       21.03271        5.03506
       246         1        2.00000       21.22934       22.91144        1.28195
       247         1        2.00000       21.24651       20.06922        2.22043
       248         1        2.00000       21.26954       18.15843        5.97264
       249         1        2.00000       21.29009       17.18717        3.15267
       250         1        2.00000       21.32435       16.21833        0.34101
       251         1        2.00000       21.47666       15.28991        6.91984
       252         1        2.00000       21.68561       14.37025        4.09978
       253         1        2.00000       21.86408       13.45244        1.28489
       254         1        2.00000       22.03364       12.54903        7.86737
       255         1        2.00000       22.18257       11.63735        5.05055
       256         1        2.00000       22.32846       10.72476        2.24443
       257         1        2.00000       22.48598        9.82658        8.83809
       258         1        2.00000       22.69959        8.98034        6.05836
       259         1        2.00000       22.82164        8.02392        3.13188
       260         1        2.00000       22.92677        7.11798        0.40983
       261         1        2.00000       23.00837        6.16481        7.04489
       262         1        2.00000       23.08726        4.29897        1.34008
       263         1        2.00000       23.07273        5.15414        4.02566
       264         1        2.00000       23.23988        3.20490        7.86956
       265         1        2.00000       23.26042        2.28460        5.02479
       266         1        2.00000       23.28097        1.35190        2.20839
       267         1        2.00000       23.33866       23.02979        5.96596
       268         1        2.00000       23.32294        0.37446        8.78887
       269         1        2.00000       23.35608       22.09077        3.15073
       270         1        2.00000       23.37806       21.13443        0.33574
       271         1        2.00000       23.40479       20.20289        6.91039
       272         1        2.00000       23.43664       19.26545        4.09372
       273         1        2.00000       23.48150       18.32522        1.28071
       274         1        2.00000       23.55260       17.40983        7.86450
       275         1        2.00000       23.66021       16.49803        5.04684
       276         1        2.00000       23.75490       15.58351        2.22352
       277         1        2.00000       23.86652       14.67978        8.80542
       278         1        2.00000       24.00494       13.75579        5.99580
       279         1        2.00000       24.15355       12.82804        3.18246
       280         1        2.00000       24.29976       11.90796        0.37081
       281         1        2.00000       24.45969       11.00641        6.95864
       282         1        2.00000       24.58439       10.06267        4.12688
       283         1        2.00000       24.73076        9.14130        1.30077
       284         1        2.00000       24.84912        8.20597        7.89546
       285         1        2.00000       24.91556        7.24257        5.05746
       286         1        2.00000       25.05551        6.29712        2.23544
       287         1        2.00000       25.10622        5.33544        8.83797
       288         1        2.00000       25.16994        4.37717        5.98717
       289         1        2.00000       25.24834        3.40912        3.16136
       290         1        2.00000       25.28991        2.46042        0.36373
       291         1        2.00000       25.35659        1.49757        6.91533
       292         1        2.00000       25.39759        0.54953        4.09335
       293         1        2.00000       25.43571       23.19761        1.27721
       294         1        2.00000       25.48201       22.25795        7.84990
       295         1        2.00000       25.52390       21.32126        5.03208
       296         1        2.00000       25.57068       20.38880        2.21707
       297         1        2.00000       25.62862       19.46876        8.79688
       298         1        2.00000       25.69932       18.54719        5.98179
       299         1        2.00000       25.77675       17.62812        3.16402
       300         1        2.00000       25.86013       16.70951        0.34991
       301         1        2.00000       25.95787       15.80178        6.93142
       302         1        2.00000       26.06363       14.88253        4.11463
       303         1        2.00000       26.17405       13.96424        1.29954
       304         1        2.00000       26.29610       13.05442        7.88242
       305         1        2.00000       26.41751       12.11952        5.06418
       306         1        2.00000       26.54301       11.18837        2.24796
       307         1        2.00000       26.66892       10.26399        8.82149
       308         1        2.00000       26.77372        9.31068        5.99843
       309         1        2.00000       26.88341        8.36727        3.18512
       310         1        2.00000       26.98918        7.41188        0.35991
       311         1        2.00000       27.05795        6.46034        6.93576
       312         1        2.00000       27.14582        5.50475        4.11870
       313         1        2.00000       27.22935        4.54236        1.29464
       314         1        2.00000       27.28929        3.59743        7.86916
       315         1        2.00000       27.35975        2.64075        5.04566
       316         1        2.00000       27.42515        1.68567        2.22543
       317         1        2.00000       27.47867        0.75119        8.80076
       318         1        2.00000       27.54247       23.39513        5.97736
       319         1        2.00000       27.60048       22.45558        3.15868
       320         1        2.00000       27.65979       21.52165        0.34140
       321         1        2.00000       27.72655       20.59958        6.91808
       322         1        2.00000       27.79572       19.67263        4.10124
       323         1        2.00000       27.86947       18.74868        1.28544
       324         1        2.00000       27.94939       17.83556        7.86483
       325         1        2.00000       28.03549       16.91305        5.04936
       326         1        2.00000       28.12617       15.99143        2.23388
       327         1        2.00000       28.22255       15.07970        8.81357
       328         1        2.00000       28.32197       14.15303        5.99686
       329         1        2.00000       28.42565       13.22547        3.18031
       330         1        2.00000       28.53213       12.29477        0.36383
       331         1        2.00000       28.63693       11.36713        6.93781
       332         1        2.00000       28.74269       10.42664        4.12078
       333         1        2.00000       28.84589        9.48094        1.30197
       334         1        2.00000       28.94194        8.53999        7.87344
       335         1        2.00000       29.03142        7.58567        5.05780
       336         1        2.00000       29.12370        6.63287        2.23847
       337         1        2.00000       29.20459        5.68854        8.80957
       338         1        2.00000       29.28138        4.73472        5.99188
       339         1        2.00000       29.36018        3.78243        3.17160
       340         1        2.00000       29.43344        2.83021        0.34994
       341         1        2.00000       29.50302        1.89268        6.92504
       342         1        2.00000       29.57548        0.94662        4.10480
       343         1        2.00000       29.64489        0.00445        1.28483
       344         1        2.00000       29.71390       22.66951        7.86094
       345         1        2.00000       29.78717       21.73341        5.04193
       346         1        2.00000       29.86043       20.80139        2.22415
       347         1        2.00000       29.93594       19.88222        8.80161
       348         1        2.00000       30.01506       18.95331        5.98495
       349         1        2.00000       30.09675       18.02627        3.16875
       350         1        2.00000       30.18133       17.09989        0.35297
       351         1        2.00000       30.26872       16.18268        6.93098
       352         1        2.00000       30.35915       15.25465        4.11466
       353         1        2.00000       30.45184       14.32541        1.29811
       354         1        2.00000       30.54508       13.40348        7.87464
       355         1        2.00000       30.64065       12.46910        5.05679
       356         1        2.00000       30.73614       11.53130        2.23890
       357         1        2.00000       30.82995       10.60003        8.81392
       358         1        2.00000       30.92328        9.65500        5.99496
       359         1        2.00000       31.01476        8.70803        3.17779
       360         1        2.00000       31.10423        7.75904        0.35741
       361         1        2.00000       31.19041        6.81906        6.93234
       362         1        2.00000       31.27499        5.86899        4.11431
       363         1        2.00000       31.35724        4.91922        1.29328
       364         1        2.00000       31.43677        3.98090        7.86791
       365         1        2.00000       31.51516        3.03403        5.04903
       366         1        2.00000       31.59324        2.08878        2.22901
       367         1        2.00000       31.67028        1.15601        8.80380
       368         1        2.00000       31.74707        0.21538        5.98519
       369         1        2.00000       31.82475       22.86912        3.16604
       370         1        2.00000       31.90243       21.93292        0.34769
       371         1        2.00000       31.98083       21.00917        6.92427
       372         1        2.00000       32.06115       20.07609        4.10661
       373         1        2.00000       32.14244       19.14445        1.28950
       374         1        2.00000       32.22493       18.22375        7.86687
       375         1        2.00000       32.30927       17.29262        5.05006
       376         1        2.00000       32.39497       16.36150        2.23325
       377         1        2.00000       32.48148       15.43985        8.81037
       378         1        2.00000       32.56943       14.50665        5.99313
       379         1        2.00000       32.65826       13.57204        3.17548
       380         1        2.00000       32.74677       12.63527        0.35738
       381         1        2.00000       32.83560       11.70690        6.93333
       382         1        2.00000       32.92467       10.76632        4.11515
       383         1        2.00000       33.01246        9.82349        1.29675
       384         1        2.00000       33.10001        8.88957        7.87199
       385         1        2.00000       33.18691        7.94399        5.05369
       386         1        2.00000       33.27229        6.99781        2.23484
       387         1        2.00000       33.35703        6.06182        8.80959
       388         1        2.00000       33.44065        5.11566        5.99088
       389         1        2.00000       33.52306        4.17038        3.17163
       390         1        2.00000       33.60515        3.22595        0.35214
       391         1        2.00000       33.68652        2.29347        6.92744
       392         1        2.00000       33.76757        1.35197        4.10852
       393         1        2.00000       33.84877        0.41180        1.28956
       394         1        2.00000       33.92998       23.07582        7.86528
       395         1        2.00000       34.01135       22.13849        5.04700
       396         1        2.00000       34.09328       21.20225        2.22886
       397         1        2.00000       34.17553       20.27744        8.80529
       398         1        2.00000       34.25827       19.34287        5.98777
       399         1        2.00000       34.34180       18.40858        3.17029
       400         1        2.00000       34.42574       17.47437        0.35286
       401         1        2.00000       34.51024       16.55048        6.92973
       402         1        2.00000       34.59530       15.61558        4.11223
       403         1        2.00000       34.68052       14.67988        1.29449
       404         1        2.00000       34.76598       13.75363        7.87089
       405         1        2.00000       34.85176       12.81593        5.05296
       406         1        2.00000       34.93730       11.87692        2.23473
       407         1        2.00000       35.02268       10.94716        8.81071
       408         1        2.00000       35.10830       10.00594        5.99237
       409         1        2.00000       35.19344        9.06370        3.17396
       410         1        2.00000       35.27826        8.12080        0.35539
       411         1        2.00000       35.36324        7.18797        6.93102
       412         1        2.00000       35.44758        6.24448        4.11237
       413         1        2.00000       35.53168        5.30121        1.29353
       414         1        2.00000       35.61569        4.36875        7.86893
       415         1        2.00000       35.69931        3.42652        5.05010
       416         1        2.00000       35.78268        2.48501        2.23128
       417         1        2.00000       35.86622        1.55477        8.80671
       418         1        2.00000       35.94951        0.61497        5.98811
       419         1        2.00000       36.03281       23.26826        3.16961
       420         1        2.00000       36.11634       22.32996        0.35124
       421         1        2.00000       36.19988       21.40286        6.92729
       422         1        2.00000       36.28349       20.46581        4.10926
       423         1        2.00000       36.36727       19.52908        1.29130
       424         1        2.00000       36.45121       18.60304        7.86770
       425         1        2.00000       36.53522       17.66658        5.04994
       426         1        2.00000       36.61924       16.72991        2.23211
       427         1        2.00000       36.70334       15.80343        8.80850
       428         1        2.00000       36.78751       14.86608        5.99064
       429         1        2.00000       36.87161       13.92814        3.17263
       430         1        2.00000       36.95563       12.98958        0.35455
       431         1        2.00000       37.03964       12.06092        6.93070
       432         1        2.00000       37.12358       11.12119        4.11246
       433         1        2.00000       37.20752       10.18086        1.29419
       434         1        2.00000       37.29153        9.25063        7.87014
       435         1        2.00000       37.37555        8.30955        5.05176
       436         1        2.00000       37.45957        7.36825        2.23333
       437         1        2.00000       37.54382        6.43740        8.80913
       438         1        2.00000       37.62808        5.49611        5.99060
       439         1        2.00000       37.71234        4.55508        3.17204
       440         1        2.00000       37.79668        3.61433        0.35349
       441         1        2.00000       37.88109        2.68442        6.92911
       442         1        2.00000       37.96543        1.74445        4.11056
       443         1        2.00000       38.04985        0.80488        1.29204
       444         1        2.00000       38.13435       23.46842        7.86780
       445         1        2.00000       38.21877       22.52961        5.04942
       446         1        2.00000       38.30318       21.59105        2.23111
       447         1        2.00000       38.38760       20.66320        8.80709
       448         1        2.00000       38.47194       19.72499        5.98893
       449         1        2.00000       38.55620       18.78682        3.17081
       450         1        2.00000       38.64037       17.84861        0.35272
       451         1        2.00000       38.72439       16.92083        6.92889
       452         1        2.00000       38.80825       15.98237        4.11082
       453         1        2.00000       38.89194       15.04370        1.29272
       454         1        2.00000       38.97548       14.11530        7.86886
       455         1        2.00000       39.05893       13.17620        5.05073
       456         1        2.00000       39.14223       12.23684        2.23256
       457         1        2.00000       39.22560       11.30781        8.80864
       458         1        2.00000       39.30898       10.36812        5.99044
       459         1        2.00000       39.39235        9.42834        3.17221
       460         1        2.00000       39.47597        8.48848        0.35400
       461         1        2.00000       39.55966        7.55915        6.92999
       462         1        2.00000       39.64360        6.61934        4.11170
       463         1        2.00000       39.72770        5.67963        1.29343
       464         1        2.00000       39.81195        4.75050        7.86934
       465         1        2.00000       39.89645        3.81102        5.05098
       466         1        2.00000       39.98095        2.87166        2.23261
       467         1        2.00000       40.06569        1.94289        8.80844
       468         1        2.00000       40.15035        1.00370        5.99002
       469         1        2.00000       40.23509        0.06458        3.17160
       470         1        2.00000       40.31990       22.71768        0.35317
       471         1        2.00000       40.40464       21.78897        6.92899
       472         1        2.00000       40.48930       20.84973        4.11059
       473         1        2.00000       40.57388       19.91037        1.29220
       474         1        2.00000       40.65838       18.98137        7.86810
       475         1        2.00000       40.74264       18.04177        5.04977
       476         1        2.00000       40.82681       17.10206        2.23147
       477         1        2.00000       40.91075       16.17277        8.80745
       478         1        2.00000       40.99445       15.23291        5.98921
       479         1        2.00000       41.07806       14.29308        3.17096
       480         1        2.00000       41.16152       13.35330        0.35276
       481         1        2.00000       41.24489       12.42410        6.92880
       482         1        2.00000       41.32819       11.48458        4.11060
       483         1        2.00000       41.41156       10.54527        1.29247
       484         1        2.00000       41.49493        9.61664        7.86858
       485         1        2.00000       41.57847        8.67775        5.05045
       486         1        2.00000       41.66217        7.73912        2.23239
       487         1        2.00000       41.74602        6.81115        8.80856
       488         1        2.00000       41.82996        5.87283        5.99047
       489         1        2.00000       41.91406        4.93465        3.17239
       490         1        2.00000       41.99831        3.99647        0.35428
       491         1        2.00000       42.08265        3.06872        6.93033
       492         1        2.00000       42.16707        2.13037        4.11210
       493         1        2.00000       42.25149        1.19179        1.29378
       494         1        2.00000       42.33590        0.26342        7.86961
       495         1        2.00000       42.42040       22.91650        5.05117
       496         1        2.00000       42.50482       21.97690        2.23264
       497         1        2.00000       42.58924       21.04740        8.80829
       498         1        2.00000       42.67366       20.10700        5.98973
       499         1        2.00000       42.75799       19.16625        3.17113
       500         1        2.00000       42.84233       18.22517        0.35257
       501         1        2.00000       42.92659       17.29441        6.92832
       502         1        2.00000       43.01077       16.35307        4.10982
       503         1        2.00000       43.09494       15.41180        1.29142
       504         1        2.00000       43.17896       14.48121        7.86731
       505         1        2.00000       43.26298       13.54049        5.04897
       506         1        2.00000       43.34699       12.60023        2.23072
       507         1        2.00000       43.43093       11.67099        8.80678
       508         1        2.00000       43.51487       10.73187        5.98860
       509         1        2.00000       43.59888        9.79338        3.17056
       510         1        2.00000       43.68298        8.85548        0.35261
       511         1        2.00000       43.76700        7.92858        6.92890
       512         1        2.00000       43.85109        6.99165        4.11107
       513         1        2.00000       43.93511        6.05505        1.29331
       514         1        2.00000       44.01905        5.12899        7.86972
       515         1        2.00000       44.10298        4.19244        5.05187
       516         1        2.00000       44.18668        3.25572        2.23399
       517         1        2.00000       44.27029        2.32908        8.81015
       518         1        2.00000       44.35391        1.39144        5.99193
       519         1        2.00000       44.43728        0.45319        3.17361
       520         1        2.00000       44.52066       23.10634        0.35509
       521         1        2.00000       44.60411       22.17695        6.93065
       522         1        2.00000       44.68741       21.23629        4.11193
       523         1        2.00000       44.77102       20.29472        1.29311
       524         1        2.00000       44.85480       19.36290        7.86845
       525         1        2.00000       44.93850       18.42005        5.04960
       526         1        2.00000       45.02283       17.47670        2.23088
       527         1        2.00000       45.10741       16.54375        8.80635
       528         1        2.00000       45.19199       15.60043        5.98773
       529         1        2.00000       45.27721       14.65758        3.16927
       530         1        2.00000       45.36251       13.71544        0.35081
       531         1        2.00000       45.44773       12.78464        6.92668
       532         1        2.00000       45.53335       11.84457        4.10842
       533         1        2.00000       45.61897       10.90564        1.29034
       534         1        2.00000       45.70444        9.97833        7.86650
       535         1        2.00000       45.79006        9.04175        5.04863
       536         1        2.00000       45.87536        8.10615        2.23105
       537         1        2.00000       45.96010        7.18171        8.80775
       538         1        2.00000       46.04459        6.24733        5.99031
       539         1        2.00000       46.12853        5.31317        3.17295
       540         1        2.00000       46.21175        4.37888        0.35553
       541         1        2.00000       46.29456        3.45466        6.93211
       542         1        2.00000       46.37689        2.51925        4.11428
       543         1        2.00000       46.45858        1.58298        1.29632
       544         1        2.00000       46.54003        0.65597        7.87218
       545         1        2.00000       46.62132       23.30945        5.05347
       546         1        2.00000       46.70228       22.36936        2.23486
       547         1        2.00000       46.78365       21.43806        8.80999
       548         1        2.00000       46.86526       20.49502        5.99066
       549         1        2.00000       46.94695       19.55078        3.17175
       550         1        2.00000       47.02993       18.60529        0.35255
       551         1        2.00000       47.11338       17.66972        6.92719
       552         1        2.00000       47.19796       16.72333        4.10863
       553         1        2.00000       47.28398       15.77706        1.28973
       554         1        2.00000       47.37049       14.84205        7.86482
       555         1        2.00000       47.45803       13.89777        5.04669
       556         1        2.00000       47.54662       12.95515        2.22820
       557         1        2.00000       47.63489       12.02475        8.80389
       558         1        2.00000       47.72389       11.08624        5.98571
       559         1        2.00000       47.81304       10.14990        3.16787
       560         1        2.00000       47.90123        9.21498        0.35012
       561         1        2.00000       47.98885        8.29246        6.92698
       562         1        2.00000       48.07584        7.36053        4.10998
       563         1        2.00000       48.16122        6.42922        1.29317
       564         1        2.00000       48.24500        5.50880        7.87062
       565         1        2.00000       48.32773        4.57763        5.05372
       566         1        2.00000       48.40878        3.64564        2.23662
       567         1        2.00000       48.48830        2.72316        8.81344
       568         1        2.00000       48.56726        1.78857        5.99535
       569         1        2.00000       48.64542        0.85193        3.17686
       570         1        2.00000       48.72246       23.50576        0.35849
       571         1        2.00000       48.79965       22.57533        6.93327
       572         1        2.00000       48.87725       21.63220        4.11392
       573         1        2.00000       48.95428       20.68715        1.29508
       574         1        2.00000       49.03317       19.75005        7.86875
       575         1        2.00000       49.11381       18.80156        5.04892
       576         1        2.00000       49.19550       17.85180        2.23071
       577         1        2.00000       49.27960       16.91184        8.80390
       578         1        2.00000       49.36707       15.96224        5.98481
       579         1        2.00000       49.45614       15.01302        3.16741
       580         1        2.00000       49.54730       14.06550        0.34700
       581         1        2.00000       49.64062       13.13160        6.92291
       582         1        2.00000       49.73595       12.19085        4.10523
       583         1        2.00000       49.83056       11.25237        1.28620
       584         1        2.00000       49.92525       10.32843        7.86251
       585         1        2.00000       50.01962        9.39702        5.04536
       586         1        2.00000       50.11198        8.46729        2.22846
       587         1        2.00000       50.20170        7.54982        8.80626
       588         1        2.00000       50.28924        6.62311        5.99046
       589         1        2.00000       50.37382        5.69588        3.17445
       590         1        2.00000       50.45479        4.76835        0.35822
       591         1        2.00000       50.53303        3.85092        6.93608
       592         1        2.00000       50.60910        2.92067        4.11898
       593         1        2.00000       50.68244        1.98787        1.30115
       594         1        2.00000       50.75330        1.06339        7.87728
       595         1        2.00000       50.82464        0.12408        5.05779
       596         1        2.00000       50.89582       22.77312        2.23800
       597         1        2.00000       50.96483       21.83833        8.81260
       598         1        2.00000       51.03785       20.88930        5.99227
       599         1        2.00000       51.11232       19.93845        3.17246
       600         1        2.00000       51.18454       18.98602        0.35267
       601         1        2.00000       51.26623       18.04186        6.92404
       602         1        2.00000       51.35193       17.08823        4.10662
       603         1        2.00000       51.43442       16.13252        1.28710
       604         1        2.00000       51.53007       15.19062        7.85917
       605         1        2.00000       51.62853       14.24235        5.04387
       606         1        2.00000       51.72780       13.29400        2.22345
       607         1        2.00000       51.83316       12.36355        8.79757
       608         1        2.00000       51.94053       11.42790        5.98048
       609         1        2.00000       52.04637       10.49642        3.16269
       610         1        2.00000       52.14909        9.56881        0.34533
       611         1        2.00000       52.24995        8.65528        6.92454
       612         1        2.00000       52.34480        7.73188        4.10982
       613         1        2.00000       52.43436        6.80835        1.29349
       614         1        2.00000       52.52022        5.89732        7.87250
       615         1        2.00000       52.59982        4.97451        5.05793
       616         1        2.00000       52.67469        4.04867        2.24160
       617         1        2.00000       52.74338        3.13240        8.81925
       618         1        2.00000       52.80702        2.20253        6.00272
       619         1        2.00000       52.86832        1.26638        3.18478
       620         1        2.00000       52.92682        0.32548        0.36441
       621         1        2.00000       52.98259       22.98412        6.93967
       622         1        2.00000       53.04743       22.03181        4.11757
       623         1        2.00000       53.11002       21.07642        1.29198
       624         1        2.00000       53.17566       20.12972        7.86940
       625         1        2.00000       53.25238       19.17314        5.04900
       626         1        2.00000       53.32363       18.21516        2.22547
       627         1        2.00000       53.39545       17.26784        8.80015
       628         1        2.00000       53.50098       16.31475        5.98049
       629         1        2.00000       53.58531       15.35421        3.16315
       630         1        2.00000       53.68995       14.40187        0.34235
       631         1        2.00000       53.80880       13.46972        6.91534
       632         1        2.00000       53.92997       12.53243        4.09537
       633         1        2.00000       54.05354       11.60048        1.27601
       634         1        2.00000       54.18186       10.68597        7.85739
       635         1        2.00000       54.29853        9.76119        5.04502
       636         1        2.00000       54.40462        8.83849        2.22802
       637         1        2.00000       54.51182        7.93169        8.80507
       638         1        2.00000       54.60996        7.01364        5.99353
       639         1        2.00000       54.69246        6.09394        3.17940
       640         1        2.00000       54.77110        5.17411        0.36097
       641         1        2.00000       54.84067        4.26358        6.94076
       642         1        2.00000       54.89740        3.33548        4.12659
       643         1        2.00000       54.94836        2.40006        1.30972
       644         1        2.00000       54.98904        1.47273        7.88706
       645         1        2.00000       55.02700        0.53179        5.06953
       646         1        2.00000       55.06881       23.17628        2.24950
       647         1        2.00000       55.11254       22.22997        8.81703
       648         1        2.00000       55.16020       21.27759        6.00225
       649         1        2.00000       55.22617       20.30050        3.15751
       650         1        2.00000       55.29221       19.33486        0.34144
       651         1        2.00000       55.37655       18.37755        6.92375
       652         1        2.00000       55.46104       17.42221        4.09643
       653         1        2.00000       55.51264       16.45625        1.28200
       654         1        2.00000       55.62707       15.51466        7.85471
       655         1        2.00000       55.75338       14.58891        5.03115
       656         1        2.00000       55.87904       13.64817        2.20785
       657         1        2.00000       56.03399       12.75020        8.78948
       658         1        2.00000       56.17515       11.82511        5.97481
       659         1        2.00000       56.31285       10.88901        3.15956
       660         1        2.00000       56.46339        9.96983        0.34557
       661         1        2.00000       56.60414        9.05707        6.93133
       662         1        2.00000       56.80684        7.22471        1.29634
       663         1        2.00000       56.71271        8.13732        4.12052
       664         1        2.00000       56.91661        6.32177        7.87229
       665         1        2.00000       56.98827        5.39469        5.06334
       666         1        2.00000       57.03393        4.45987        2.24863
       667         1        2.00000       57.06747        3.52807        8.82613
       668         1        2.00000       57.09074        2.58294        6.01051
       669         1        2.00000       57.11217        1.64332        3.19160
       670         1        2.00000       57.15221       23.33977        6.95300
       671         1        2.00000       57.13753        0.69077        0.37215
       672         1        2.00000       57.17227       22.40763        4.13377
       673         1        2.00000       57.20084       21.45834        1.32304
       674         1        2.00000       57.24642       20.47407        7.89117
       675         1        2.00000       57.27178       19.55132        5.02787
       676         1        2.00000       57.40017       17.50103        8.80082
       677         1        2.00000       57.41221       18.47727        2.14257
       678         1        2.00000       57.64620       15.67404        3.11416
       679         1        2.00000       57.64403       16.54679        5.99481
       680         1        2.00000       57.84729       14.80429        0.33151
       681         1        2.00000       57.99647       13.92304        6.90905
       682         1        2.00000       58.12189       12.98911        4.09698
       683         1        2.00000       58.28303       12.08947        1.28541
       684         1        2.00000       58.43830       11.19071        7.86903
       685         1        2.00000       58.60577       10.26934        5.06019
       686         1        2.00000       58.98148        8.44462        8.81693
       687         1        2.00000       58.78079        9.35440        2.24312
       688         1        2.00000       59.17936        6.53482        3.19053
       689         1        2.00000       59.14197        7.50043        6.00396
       690         1        2.00000       59.21491        4.61001        6.94397
       691         1        2.00000       59.20071        5.56745        0.36888
       692         1        2.00000       59.23120        2.70128        1.30324
       693         1        2.00000       59.23802        1.74710        7.88300
       694         1        2.00000       59.22406        3.65260        4.12434
       695         1        2.00000       59.24188        0.80909        5.06758
       696         1        2.00000       59.25808       20.69833        3.19476
       697         1        2.00000       59.26820       21.59465        6.00734
       698         1        2.00000       59.26402       22.51099        8.82693
       699         1        2.00000       59.24549       23.47333        2.24579
       700         1        2.00000       59.32453       18.82783        6.81324
       701         1        2.00000       59.34547       17.94323        4.06050
       702         1        2.00000       59.33151       19.77301        0.46330
       703         1        2.00000       61.17747       17.10074        5.87050
       704         1        2.00000       61.25306       18.85448        2.26148
       705         1        2.00000       61.31308       20.54090        7.92410
       706         1        2.00000       61.33306       19.78168        5.02921
       707         1        2.00000       61.34285       22.54358        4.12814
       708         1        2.00000       61.35184       23.43308        6.95536
       709         1        2.00000       61.35032       21.61150        1.31828
       710         1        2.00000       61.35818        1.75726        3.18356
       711         1        2.00000       61.37840        4.61038        2.24531
       712         1        2.00000       61.36380        2.69323        6.00544
       713         1        2.00000       61.35192        0.80401        0.36432
       714         1        2.00000       61.36909        3.65672        8.82006
       715         1        2.00000       61.39212        5.56751        5.06785
       716         1        2.00000       61.41267        6.53877        7.88783
       717         1        2.00000       61.44693        7.49712        1.30526
       718         1        2.00000       61.59924        8.43602        4.12067
       719         1        2.00000       61.80820        9.35568        6.94072
       720         1        2.00000       61.98666       10.26301        0.36139
       721         1        2.00000       62.15622       11.17690        3.17314
       722         1        2.00000       62.30515       12.08859        5.98994
       723         1        2.00000       62.45104       13.00118        8.79607
       724         1        2.00000       62.60856       13.89938        2.20240
       725         1        2.00000       62.82217       14.74560        4.98214
       726         1        2.00000       62.94423       15.70202        7.90863
       727         1        2.00000       63.04935       16.59746        1.23644
       728         1        2.00000       63.13096       17.56113        3.99561
       729         1        2.00000       63.20984       19.41648        0.30620
       730         1        2.00000       63.19531       18.57179        7.01484
       731         1        2.00000       63.36246       20.52103        3.17093
       732         1        2.00000       63.38301       21.44136        6.01571
       733         1        2.00000       63.40355       22.37404        8.83211
       734         1        2.00000       63.46125        0.69614        5.07455
       735         1        2.00000       63.44552       23.35148        2.25162
       736         1        2.00000       63.47866        1.63517        7.88976
       737         1        2.00000       63.50065        2.58102        1.31053
       738         1        2.00000       63.52737        3.52304        4.13011
       739         1        2.00000       63.55923        4.46049        6.94678
       740         1        2.00000       63.60408        5.39022        0.36557
       741         1        2.00000       63.67518        6.31612        3.17599
       742         1        2.00000       63.78279        7.22790        5.99366
       743         1        2.00000       63.87748        8.14242        8.81697
       744         1        2.00000       63.98910        9.04616        2.23508
       745         1        2.00000       64.12752        9.97015        5.04469
       746         1        2.00000       64.27614       10.89790        7.85803
       747         1        2.00000       64.42234       11.80750        1.27546
       748         1        2.00000       64.58227       12.71953        4.08186
       749         1        2.00000       64.70697       13.66327        6.91362
       750         1        2.00000       64.85334       14.57414        0.34550
       751         1        2.00000       64.97170       15.51997        3.14505
       752         1        2.00000       65.03814       16.48337        5.98304
       753         1        2.00000       65.17809       17.42882        8.80506
       754         1        2.00000       65.22881       18.39052        2.20253
       755         1        2.00000       65.29252       19.34876        5.05333
       756         1        2.00000       65.37092       20.31682        7.87915
       757         1        2.00000       65.41249       21.25503        1.28255
       758         1        2.00000       65.47917       22.22836        4.12518
       759         1        2.00000       65.52018       23.17641        6.94715
       760         1        2.00000       65.55829        0.51784        0.36906
       761         1        2.00000       65.60459        1.46798        3.19060
       762         1        2.00000       65.64648        2.40467        6.00841
       763         1        2.00000       65.69327        3.33714        8.82344
       764         1        2.00000       65.75120        4.25718        2.24362
       765         1        2.00000       65.82190        5.17875        5.05871
       766         1        2.00000       65.89933        6.09781        7.87648
       767         1        2.00000       65.98271        7.00594        1.29637
       768         1        2.00000       66.08045        7.92415        4.10907
       769         1        2.00000       66.18621        8.84341        6.92587
       770         1        2.00000       66.29663        9.75123        0.34673
       771         1        2.00000       66.41868       10.67152        3.15808
       772         1        2.00000       66.54009       11.60642        5.97632
       773         1        2.00000       66.66560       12.53759        8.79254
       774         1        2.00000       66.79150       13.46197        2.21901
       775         1        2.00000       66.89630       14.41526        5.04207
       776         1        2.00000       67.00600       15.35867        7.85538
       777         1        2.00000       67.11176       16.30356        1.28635
       778         1        2.00000       67.18053       17.26562        4.10473
       779         1        2.00000       67.26840       18.22120        6.92180
       780         1        2.00000       67.35193       19.17308        0.35164
       781         1        2.00000       67.41188       20.12851        3.17134
       782         1        2.00000       67.48233       21.08519        5.99484
       783         1        2.00000       67.54773       22.04026        8.81507
       784         1        2.00000       67.60125       22.97474        2.23974
       785         1        2.00000       67.66505        0.33080        5.06314
       786         1        2.00000       67.72307        1.27035        7.88181
       787         1        2.00000       67.78237        2.19379        1.30488
       788         1        2.00000       67.84913        3.12635        4.12242
       789         1        2.00000       67.91830        4.05330        6.93926
       790         1        2.00000       67.99205        4.96676        0.36083
       791         1        2.00000       68.07197        5.89038        3.17567
       792         1        2.00000       68.15808        6.81289        5.99114
       793         1        2.00000       68.24875        7.73450        8.80662
       794         1        2.00000       68.34513        8.64624        2.22693
       795         1        2.00000       68.44455        9.57290        5.04363
       796         1        2.00000       68.54823       10.50046        7.86019
       797         1        2.00000       68.65471       11.42067        1.28244
       798         1        2.00000       68.75951       12.35880        4.10269
       799         1        2.00000       68.86528       13.29929        6.91972
       800         1        2.00000       68.96847       14.23451        0.34429
       801         1        2.00000       69.06453       15.18595        3.16705
       802         1        2.00000       69.15400       16.14026        5.98271
       803         1        2.00000       69.24628       17.09307        8.80203
       804         1        2.00000       69.32717       18.03740        2.23093
       805         1        2.00000       69.40396       18.99122        5.04862
       806         1        2.00000       69.48276       19.94351        7.86891
       807         1        2.00000       69.55603       20.88523        1.29633
       808         1        2.00000       69.62560       21.83325        4.11546
       809         1        2.00000       69.69806       22.77931        6.93569
       810         1        2.00000       69.76747        0.11874        0.36144
       811         1        2.00000       69.83648        1.05643        3.17956
       812         1        2.00000       69.90975        1.99253        5.99857
       813         1        2.00000       69.98301        2.92455        8.81635
       814         1        2.00000       70.05852        3.84372        2.23889
       815         1        2.00000       70.13764        4.77262        5.05555
       816         1        2.00000       70.21933        5.69967        7.87174
       817         1        2.00000       70.30391        6.61558        1.29330
       818         1        2.00000       70.39130        7.54326        4.10952
       819         1        2.00000       70.48173        8.47129        6.92584
       820         1        2.00000       70.57442        9.39003        0.34816
       821         1        2.00000       70.66766       10.32248        3.16586
       822         1        2.00000       70.76323       11.25683        5.98370
       823         1        2.00000       70.85873       12.19464        8.80159
       824         1        2.00000       70.95253       13.12591        2.22657
       825         1        2.00000       71.04586       14.07093        5.04555
       826         1        2.00000       71.13734       15.01791        7.86272
       827         1        2.00000       71.22681       15.95640        1.28885
       828         1        2.00000       71.31299       16.90688        4.10816
       829         1        2.00000       71.39757       17.85695        6.92620
       830         1        2.00000       71.47982       18.79622        0.35299
       831         1        2.00000       71.55935       19.74504        3.17258
       832         1        2.00000       71.63775       20.69193        5.99147
       833         1        2.00000       71.71583       21.63716        8.81150
       834         1        2.00000       71.79286       22.56992        2.23670
       835         1        2.00000       71.86966       23.51055        5.05530
       836         1        2.00000       71.94733        0.85682        7.87446
       837         1        2.00000       72.02501        1.78252        1.29857
       838         1        2.00000       72.10341        2.71676        4.11622
       839         1        2.00000       72.18373        3.64984        6.93389
       840         1        2.00000       72.26502        4.57100        0.35677
       841         1        2.00000       72.34752        5.50221        3.17362
       842         1        2.00000       72.43185        6.43331        5.99044
       843         1        2.00000       72.51755        7.36444        8.80724
       844         1        2.00000       72.60406        8.28608        2.23013
       845         1        2.00000       72.69201        9.21928        5.04737
       846         1        2.00000       72.78084       10.15390        7.86502
       847         1        2.00000       72.86935       11.08017        1.28889
       848         1        2.00000       72.95818       12.01903        4.10717
       849         1        2.00000       73.04725       12.95962        6.92534
       850         1        2.00000       73.13504       13.89195        0.34952
       851         1        2.00000       73.22259       14.83636        3.16851
       852         1        2.00000       73.30949       15.78195        5.98681
       853         1        2.00000       73.39488       16.72813        8.80566
       854         1        2.00000       73.47961       17.66412        2.23090
       855         1        2.00000       73.56323       18.61027        5.04962
       856         1        2.00000       73.64564       19.55555        7.86887
       857         1        2.00000       73.72773       20.48950        1.29412
       858         1        2.00000       73.80910       21.43249        4.11307
       859         1        2.00000       73.89015       22.37397        6.93198
       860         1        2.00000       73.97136       23.30364        0.35671
       861         1        2.00000       74.05256        0.65014        3.17522
       862         1        2.00000       74.13393        1.58744        5.99350
       863         1        2.00000       74.21586        2.52369        8.81165
       864         1        2.00000       74.29811        3.44850        2.23522
       865         1        2.00000       74.38085        4.38307        5.05273
       866         1        2.00000       74.46438        5.31735        7.87021
       867         1        2.00000       74.54832        6.24107        1.29341
       868         1        2.00000       74.63282        7.17545        4.11077
       869         1        2.00000       74.71788        8.11035        6.92827
       870         1        2.00000       74.80310        9.03556        0.35179
       871         1        2.00000       74.88856        9.97230        3.16960
       872         1        2.00000       74.97434       10.91001        5.98754
       873         1        2.00000       75.05988       11.84901        8.80577
       874         1        2.00000       75.14526       12.77878        2.22980
       875         1        2.00000       75.23088       13.72000        5.04813
       876         1        2.00000       75.31602       14.66224        7.86654
       877         1        2.00000       75.40084       15.59464        1.29088
       878         1        2.00000       75.48582       16.53799        4.10948
       879         1        2.00000       75.57016       17.48145        6.92813
       880         1        2.00000       75.65426       18.41424        0.35273
       881         1        2.00000       75.73827       19.35718        3.17157
       882         1        2.00000       75.82189       20.29942        5.99039
       883         1        2.00000       75.90526       21.24093        8.80922
       884         1        2.00000       75.98880       22.17116        2.23378
       885         1        2.00000       76.07209       23.11097        5.05239
       886         1        2.00000       76.15539        0.45768        7.87088
       887         1        2.00000       76.23892        1.38549        1.29502
       888         1        2.00000       76.32246        2.32307        4.11321
       889         1        2.00000       76.40607        3.26012        6.93123
       890         1        2.00000       76.48985        4.18639        0.35496
       891         1        2.00000       76.57379        5.12290        3.17279
       892         1        2.00000       76.65780        6.05935        5.99056
       893         1        2.00000       76.74182        6.99602        8.80839
       894         1        2.00000       76.82592        7.92250        2.23200
       895         1        2.00000       76.91009        8.85986        5.04986
       896         1        2.00000       76.99419        9.79780        7.86786
       897         1        2.00000       77.07821       10.72586        1.29173
       898         1        2.00000       77.16223       11.66501        4.10981
       899         1        2.00000       77.24616       12.60475        6.92804
       900         1        2.00000       77.33010       13.53458        0.35209
       901         1        2.00000       77.41411       14.47531        3.17036
       902         1        2.00000       77.49813       15.41639        5.98875
       903         1        2.00000       77.58215       16.35768        8.80716
       904         1        2.00000       77.66641       17.28853        2.23137
       905         1        2.00000       77.75066       18.22982        5.04991
       906         1        2.00000       77.83492       19.17086        7.86847
       907         1        2.00000       77.91926       20.10114        1.29279
       908         1        2.00000       78.00368       21.04152        4.11139
       909         1        2.00000       78.08801       21.98149        6.92994
       910         1        2.00000       78.17243       22.91057        0.35423
       911         1        2.00000       78.25693        0.25751        3.17270
       912         1        2.00000       78.34135        1.19633        5.99109
       913         1        2.00000       78.42577        2.13489        8.80939
       914         1        2.00000       78.51018        3.06274        2.23340
       915         1        2.00000       78.59452        4.00094        5.05157
       916         1        2.00000       78.67878        4.93912        7.86969
       917         1        2.00000       78.76296        5.86683        1.29356
       918         1        2.00000       78.84697        6.80513        4.11161
       919         1        2.00000       78.93083        7.74357        6.92968
       920         1        2.00000       79.01452        8.67175        0.35355
       921         1        2.00000       79.09806        9.61064        3.17163
       922         1        2.00000       79.18151       10.54976        5.98976
       923         1        2.00000       79.26481       11.48909        8.80794
       924         1        2.00000       79.34818       12.41815        2.23186
       925         1        2.00000       79.43156       13.35781        5.05006
       926         1        2.00000       79.51493       14.29762        7.86830
       927         1        2.00000       79.59855       15.22696        1.29227
       928         1        2.00000       79.68224       16.16681        4.11051
       929         1        2.00000       79.76618       17.10660        6.92880
       930         1        2.00000       79.85028       18.03582        0.35284
       931         1        2.00000       79.93453       18.97544        3.17115
       932         1        2.00000       80.01903       19.91491        5.98953
       933         1        2.00000       80.10353       20.85427        8.80789
       934         1        2.00000       80.18827       21.78304        2.23206
       935         2       -2.00000        0.02760       22.71694        0.35335
       936         2       -2.00000        0.11234        0.06384        3.17179
       937         2       -2.00000        0.19708        1.00297        5.99021
       938         2       -2.00000        0.28182        1.94216        8.80863
       939         2       -2.00000        0.36648        2.87093        2.23280
       940         2       -2.00000        0.45098        3.81029        5.05116
       941         2       -2.00000        0.53540        4.74977        7.86954
       942         2       -2.00000        0.61973        5.67890        1.29362
       943         2       -2.00000        0.70383        6.61861        4.11189
       944         2       -2.00000        0.78777        7.55841        6.93018
       945         2       -2.00000        0.87146        8.48778        0.35419
       946         2       -2.00000        0.95508        9.42761        3.17240
       947         2       -2.00000        1.03853       10.36741        5.99063
       948         2       -2.00000        1.12191       11.30710        8.80883
       949         2       -2.00000        1.20520       12.23614        2.23275
       950         2       -2.00000        1.28858       13.17549        5.05092
       951         2       -2.00000        1.37203       14.11462        7.86905
       952         2       -2.00000        1.45557       15.04299        1.29291
       953         2       -2.00000        1.53926       15.98166        4.11100
       954         2       -2.00000        1.62312       16.92012        6.92907
       955         2       -2.00000        1.70714       17.84791        0.35289
       956         2       -2.00000        1.79131       18.78611        3.17099
       957         2       -2.00000        1.87557       19.72426        5.98912
       958         2       -2.00000        1.95991       20.66247        8.80728
       959         2       -2.00000        2.04433       21.59032        2.23130
       960         2       -2.00000        2.12874       22.52887        5.04960
       961         2       -2.00000        2.21316       23.46769        7.86799
       962         2       -2.00000        2.29758        0.80415        1.29223
       963         2       -2.00000        2.38200        1.74372        4.11075
       964         2       -2.00000        2.46634        2.68367        6.92931
       965         2       -2.00000        2.55075        3.61357        0.35368
       966         2       -2.00000        2.63509        4.55435        3.17223
       967         2       -2.00000        2.71935        5.49540        5.99079
       968         2       -2.00000        2.80361        6.43670        8.80933
       969         2       -2.00000        2.88778        7.36755        2.23353
       970         2       -2.00000        2.97188        8.30884        5.05195
       971         2       -2.00000        3.05590        9.24994        7.87033
       972         2       -2.00000        3.13999       10.18018        1.29437
       973         2       -2.00000        3.22385       11.12050        4.11264
       974         2       -2.00000        3.30787       12.06024        6.93088
       975         2       -2.00000        3.39188       12.98890        0.35473
       976         2       -2.00000        3.47590       13.92745        3.17281
       977         2       -2.00000        3.56000       14.86537        5.99081
       978         2       -2.00000        3.64417       15.80272        8.80867
       979         2       -2.00000        3.72827       16.72918        2.23228
       980         2       -2.00000        3.81237       17.66585        5.05011
       981         2       -2.00000        3.89638       18.60231        7.86788
       982         2       -2.00000        3.98024       19.52832        1.29148
       983         2       -2.00000        4.06402       20.46506        4.10945
       984         2       -2.00000        4.14771       21.40211        6.92747
       985         2       -2.00000        4.23117       22.32920        0.35143
       986         2       -2.00000        4.31462       23.26748        3.16981
       987         2       -2.00000        4.39800        0.61421        5.98830
       988         2       -2.00000        4.48121        1.55402        8.80692
       989         2       -2.00000        4.56475        2.48425        2.23149
       990         2       -2.00000        4.64812        3.42578        5.05032
       991         2       -2.00000        4.73166        4.36805        7.86913
       992         2       -2.00000        4.81575        5.30050        1.29375
       993         2       -2.00000        4.89977        6.24380        4.11258
       994         2       -2.00000        4.98419        7.18729        6.93122
       995         2       -2.00000        5.06909        8.12012        0.35560
       996         2       -2.00000        5.15399        9.06304        3.17416
       997         2       -2.00000        5.23921       10.00528        5.99256
       998         2       -2.00000        5.32475       10.94650        8.81089
       999         2       -2.00000        5.41021       11.87626        2.23491
      1000         2       -2.00000        5.49575       12.81524        5.05313
      1001         2       -2.00000        5.58153       13.75297        7.87106
      1002         2       -2.00000        5.66699       14.67920        1.29465
      1003         2       -2.00000        5.75229       15.61487        4.11239
      1004         2       -2.00000        5.83735       16.54977        6.92989
      1005         2       -2.00000        5.92185       17.47364        0.35302
      1006         2       -2.00000        6.00579       18.40783        3.17045
      1007         2       -2.00000        6.08932       19.34209        5.98794
      1008         2       -2.00000        6.17206       20.27666        8.80546
      1009         2       -2.00000        6.25423       21.20147        2.22903
      1010         2       -2.00000        6.33616       22.13771        5.04719
      1011         2       -2.00000        6.41745       23.07502        7.86548
      1012         2       -2.00000        6.49865        0.41103        1.28976
      1013         2       -2.00000        6.57986        1.35119        4.10873
      1014         2       -2.00000        6.66083        2.29272        6.92765
      1015         2       -2.00000        6.74220        3.22522        0.35236
      1016         2       -2.00000        6.82429        4.16967        3.17186
      1017         2       -2.00000        6.90670        5.11495        5.99109
      1018         2       -2.00000        6.99032        6.06113        8.80981
      1019         2       -2.00000        7.07506        6.99715        2.23506
      1020         2       -2.00000        7.16044        7.94335        5.05391
      1021         2       -2.00000        7.24734        8.88894        7.87219
      1022         2       -2.00000        7.33497        9.82285        1.29695
      1023         2       -2.00000        7.42284       10.76568        4.11534
      1024         2       -2.00000        7.51191       11.70627        6.93350
      1025         2       -2.00000        7.60074       12.63461        0.35753
      1026         2       -2.00000        7.68933       13.57135        3.17563
      1027         2       -2.00000        7.77816       14.50595        5.99328
      1028         2       -2.00000        7.86611       15.43912        8.81051
      1029         2       -2.00000        7.95270       16.36074        2.23339
      1030         2       -2.00000        8.03832       17.29187        5.05021
      1031         2       -2.00000        8.12266       18.22297        7.86702
      1032         2       -2.00000        8.20515       19.14367        1.28965
      1033         2       -2.00000        8.28636       20.07531        4.10677
      1034         2       -2.00000        8.36668       21.00837        6.92445
      1035         2       -2.00000        8.44508       21.93210        0.34788
      1036         2       -2.00000        8.52276       22.86829        3.16623
      1037         2       -2.00000        8.60036        0.21456        5.98540
      1038         2       -2.00000        8.67715        1.15524        8.80404
      1039         2       -2.00000        8.75411        2.08800        2.22923
      1040         2       -2.00000        8.83218        3.03328        5.04927
      1041         2       -2.00000        8.91050        3.98019        7.86815
      1042         2       -2.00000        8.99003        4.91854        1.29354
      1043         2       -2.00000        9.07236        5.86833        4.11453
      1044         2       -2.00000        9.15702        6.81840        6.93258
      1045         2       -2.00000        9.24312        7.75843        0.35765
      1046         2       -2.00000        9.33259        8.70741        3.17800
      1047         2       -2.00000        9.42415        9.65437        5.99516
      1048         2       -2.00000        9.51748       10.59941        8.81410
      1049         2       -2.00000        9.61136       11.53066        2.23905
      1050         2       -2.00000        9.70694       12.46842        5.05695
      1051         2       -2.00000        9.80251       13.40277        7.87478
      1052         2       -2.00000        9.89583       14.32466        1.29822
      1053         2       -2.00000        9.98852       15.25389        4.11478
      1054         2       -2.00000       10.07895       16.18195        6.93110
      1055         2       -2.00000       10.16634       17.09911        0.35308
      1056         2       -2.00000       10.25092       18.02554        3.16889
      1057         2       -2.00000       10.33261       18.95258        5.98510
      1058         2       -2.00000       10.41173       19.88146        8.80176
      1059         2       -2.00000       10.48708       20.80061        2.22431
      1060         2       -2.00000       10.56034       21.73263        5.04212
      1061         2       -2.00000       10.63361       22.66868        7.86114
      1062         2       -2.00000       10.70254        0.00361        1.28502
      1063         2       -2.00000       10.77187        0.94575        4.10501
      1064         2       -2.00000       10.84417        1.89183        6.92528
      1065         2       -2.00000       10.91390        2.82948        0.35026
      1066         2       -2.00000       10.98709        3.78168        3.17183
      1067         2       -2.00000       11.06589        4.73404        5.99210
      1068         2       -2.00000       11.14268        5.68786        8.80991
      1069         2       -2.00000       11.22365        6.63220        2.23871
      1070         2       -2.00000       11.31593        7.58496        5.05803
      1071         2       -2.00000       11.40549        8.53937        7.87373
      1072         2       -2.00000       11.50154        9.48037        1.30214
      1073         2       -2.00000       11.60481       10.42598        4.12093
      1074         2       -2.00000       11.71074       11.36645        6.93803
      1075         2       -2.00000       11.81562       12.29397        0.36393
      1076         2       -2.00000       11.92202       13.22465        3.18039
      1077         2       -2.00000       12.02578       14.15228        5.99696
      1078         2       -2.00000       12.12520       15.07892        8.81362
      1079         2       -2.00000       12.22150       15.99075        2.23397
      1080         2       -2.00000       12.31218       16.91236        5.04947
      1081         2       -2.00000       12.39836       17.83490        7.86495
      1082         2       -2.00000       12.47820       18.74802        1.28556
      1083         2       -2.00000       12.55187       19.67200        4.10141
      1084         2       -2.00000       12.62112       20.59892        6.91828
      1085         2       -2.00000       12.68780       21.52095        0.34156
      1086         2       -2.00000       12.74702       22.45483        3.15886
      1087         2       -2.00000       12.80496       23.39435        5.97758
      1088         2       -2.00000       12.86868        0.75041        8.80096
      1089         2       -2.00000       12.92196        1.68471        2.22555
      1090         2       -2.00000       12.98720        2.63978        5.04589
      1091         2       -2.00000       13.05757        3.59646        7.86948
      1092         2       -2.00000       13.11800        4.54175        1.29511
      1093         2       -2.00000       13.20145        5.50395        4.11876
      1094         2       -2.00000       13.28916        6.45973        6.93628
      1095         2       -2.00000       13.35825        7.41136        0.36028
      1096         2       -2.00000       13.46377        8.36656        3.18521
      1097         2       -2.00000       13.57347        9.31009        5.99866
      1098         2       -2.00000       13.67891       10.26302        8.82174
      1099         2       -2.00000       13.80466       11.18734        2.24807
      1100         2       -2.00000       13.93008       12.11865        5.06427
      1101         2       -2.00000       14.05165       13.05345        7.88237
      1102         2       -2.00000       14.17346       13.96353        1.29954
      1103         2       -2.00000       14.28388       14.88182        4.11465
      1104         2       -2.00000       14.38972       15.80115        6.93152
      1105         2       -2.00000       14.48754       16.70903        0.34994
      1106         2       -2.00000       14.57084       17.62770        3.16413
      1107         2       -2.00000       14.64843       18.54670        5.98201
      1108         2       -2.00000       14.71921       19.46824        8.79708
      1109         2       -2.00000       14.77707       20.38818        2.21724
      1110         2       -2.00000       14.82377       21.32065        5.03226
      1111         2       -2.00000       14.86566       22.25753        7.85008
      1112         2       -2.00000       14.91180       23.19702        1.27731
      1113         2       -2.00000       14.94975        0.54873        4.09358
      1114         2       -2.00000       14.99068        1.49689        6.91547
      1115         2       -2.00000       15.05752        2.45973        0.36412
      1116         2       -2.00000       15.09829        3.40744        3.16142
      1117         2       -2.00000       15.17685        4.37611        5.98739
      1118         2       -2.00000       15.24040        5.33356        8.83843
      1119         2       -2.00000       15.29280        6.29585        2.23590
      1120         2       -2.00000       15.43131        7.24101        5.05790
      1121         2       -2.00000       15.49903        8.20495        7.89512
      1122         2       -2.00000       15.61747        9.14008        1.30128
      1123         2       -2.00000       15.76360       10.06147        4.12723
      1124         2       -2.00000       15.88870       11.00518        6.95838
      1125         2       -2.00000       16.04807       11.90754        0.37087
      1126         2       -2.00000       16.19436       12.82743        3.18250
      1127         2       -2.00000       16.34305       13.75546        5.99585
      1128         2       -2.00000       16.48147       14.67992        8.80538
      1129         2       -2.00000       16.59237       15.58379        2.22339
      1130         2       -2.00000       16.68706       16.49810        5.04695
      1131         2       -2.00000       16.79555       17.40958        7.86481
      1132         2       -2.00000       16.86673       18.32482        1.28086
      1133         2       -2.00000       16.91135       19.26500        4.09384
      1134         2       -2.00000       16.94288       20.20254        6.91049
      1135         2       -2.00000       17.00876       23.02937        5.96600
      1136         2       -2.00000       16.96961       21.13422        0.33585
      1137         2       -2.00000       16.99143       22.09034        3.15085
      1138         2       -2.00000       17.02465        0.37434        8.78903
      1139         2       -2.00000       17.06630        1.35147        2.20855
      1140         2       -2.00000       17.08700        2.28401        5.02465
      1141         2       -2.00000       17.10674        3.20408        7.86966
      1142         2       -2.00000       17.27325        5.15220        4.02288
      1143         2       -2.00000       17.26130        4.30038        1.34207
      1144         2       -2.00000       17.33785        6.16573        7.04847
      1145         2       -2.00000       17.41633        7.11786        0.41023
      1146         2       -2.00000       17.52346        8.02420        3.13266
      1147         2       -2.00000       17.64599        8.97998        6.05784
      1148         2       -2.00000       17.85720        9.82712        8.83834
      1149         2       -2.00000       18.01560       10.72473        2.24455
      1150         2       -2.00000       18.16149       11.63726        5.05056
      1151         2       -2.00000       18.31050       12.54899        7.86751
      1152         2       -2.00000       18.47990       13.45218        1.28505
      1153         2       -2.00000       18.65853       14.36954        4.09983
      1154         2       -2.00000       18.86941       15.28890        6.92002
      1155         2       -2.00000       19.07853       18.15793        5.97263
      1156         2       -2.00000       19.02460       16.21708        0.34112
      1157         2       -2.00000       19.05847       17.18625        3.15254
      1158         2       -2.00000       19.10116       20.06898        2.22047
      1159         2       -2.00000       19.09193       19.11525        8.79523
      1160         2       -2.00000       19.11191       21.96827        7.85700
      1161         2       -2.00000       19.11817        0.29260        4.08520
      1162         2       -2.00000       19.11825       22.91134        1.28198
      1163         2       -2.00000       19.12732        1.18125        6.91253
      1164         2       -2.00000       19.13558        3.94103        6.01118
      1165         2       -2.00000       19.10645       21.03238        5.03515
      1166         2       -2.00000       19.15693        3.18640        3.11482
      1167         2       -2.00000       19.11921        2.10388        0.32914
      1168         2       -2.00000       19.21511        4.86544        8.77703
      1169         2       -2.00000       19.28267        6.60982        5.17647
      1170         2       -2.00000       21.12350        5.78232        6.97594
      1171         2       -2.00000       21.13914        3.93827        1.17962
      1172         2       -2.00000       21.14364        4.90111        4.23166
      1173         2       -2.00000       21.20149        2.13230        5.03211
      1174         2       -2.00000       21.20599        1.21495        2.21402
      1175         2       -2.00000       21.21177        3.02944        7.84598
      1176         2       -2.00000       21.22830       22.91727        5.97267
      1177         2       -2.00000       21.23897       21.01437        0.34296
      1178         2       -2.00000       21.23215       21.97885        3.15742
      1179         2       -2.00000       21.24603       20.07350        6.91610
      1180         2       -2.00000       21.22452        0.25287        8.79435
      1181         2       -2.00000       21.26922       18.14799        1.27725
      1182         2       -2.00000       21.29017       17.19069        7.84976
      1183         2       -2.00000       21.25518       19.11592        4.09646
      1184         2       -2.00000       21.32748       16.22480        5.03655
      1185         2       -2.00000       21.49102       15.28099        2.22368
      1186         2       -2.00000       21.69356       14.37172        8.79738
      1187         2       -2.00000       21.86881       13.45735        5.98028
      1188         2       -2.00000       22.03637       12.53614        3.17163
      1189         2       -2.00000       22.19148       11.62725        0.36103
      1190         2       -2.00000       22.35365       10.73909        6.94373
      1191         2       -2.00000       22.47828        9.80377        4.13169
      1192         2       -2.00000       22.62882        8.91377        1.31425
      1193         2       -2.00000       22.82806        8.05381        7.92529
      1194         2       -2.00000       22.82180        7.18400        5.04374
      1195         2       -2.00000       23.05500        5.25263        8.89782
      1196         2       -2.00000       23.07450        6.22724        2.23924
      1197         2       -2.00000       23.19791        4.17655        6.01262
      1198         2       -2.00000       23.22239        3.25385        3.14979
      1199         2       -2.00000       23.26925        2.25793        0.32288
      1200         2       -2.00000       23.29702        1.31961        6.90672
      1201         2       -2.00000       23.31764        0.38718        4.08751
      1202         2       -2.00000       23.35792       22.08332        7.84876
      1203         2       -2.00000       23.33232       23.02538        1.27394
      1204         2       -2.00000       23.37935       21.14366        5.02989
      1205         2       -2.00000       23.40254       20.19847        2.21425
      1206         2       -2.00000       23.43592       19.26666        8.79178
      1207         2       -2.00000       23.48150       18.33181        5.97714
      1208         2       -2.00000       23.55340       17.40499        3.16833
      1209         2       -2.00000       23.66414       16.49196        0.34986
      1210         2       -2.00000       23.75851       15.59008        6.91967
      1211         2       -2.00000       23.86644       14.67019        4.10905
      1212         2       -2.00000       24.00711       13.74660        1.30067
      1213         2       -2.00000       24.15813       12.83798        7.88096
      1214         2       -2.00000       24.29535       11.90143        5.06564
      1215         2       -2.00000       24.43650       10.97647        2.25101
      1216         2       -2.00000       24.59137       10.07811        8.83198
      1217         2       -2.00000       24.71647        9.13656        6.00881
      1218         2       -2.00000       24.84254        8.21109        3.18590
      1219         2       -2.00000       24.95681        7.25875        0.36348
      1220         2       -2.00000       25.00857        6.30401        6.94284
      1221         2       -2.00000       25.09306        5.34933        4.11695
      1222         2       -2.00000       25.17724        4.38079        1.30392
      1223         2       -2.00000       25.24304        3.42671        7.88272
      1224         2       -2.00000       25.30924        2.44938        5.03811
      1225         2       -2.00000       25.35683        1.49715        2.22362
      1226         2       -2.00000       25.40088        0.55065        8.79086
      1227         2       -2.00000       25.44261       23.19523        5.97102
      1228         2       -2.00000       25.48073       22.25417        3.15341
      1229         2       -2.00000       25.52149       21.31625        0.33649
      1230         2       -2.00000       25.57253       20.39126        6.91386
      1231         2       -2.00000       25.62934       19.46318        4.09973
      1232         2       -2.00000       25.69908       18.54223        1.28528
      1233         2       -2.00000       25.77804       17.63297        7.86099
      1234         2       -2.00000       25.86053       16.71319        5.04680
      1235         2       -2.00000       25.95883       15.79503        2.23533
      1236         2       -2.00000       26.06628       14.88822        8.81238
      1237         2       -2.00000       26.17220       13.96538        5.99527
      1238         2       -2.00000       26.28880       13.04061        3.18293
      1239         2       -2.00000       26.41711       12.11532        0.36999
      1240         2       -2.00000       26.54061       11.19388        6.94479
      1241         2       -2.00000       26.66146       10.25655        4.12482
      1242         2       -2.00000       26.78022        9.31374        1.30361
      1243         2       -2.00000       26.88518        8.37215        7.87723
      1244         2       -2.00000       26.96904        7.41173        5.05961
      1245         2       -2.00000       27.07512        6.45859        2.23989
      1246         2       -2.00000       27.14614        5.51151        8.81473
      1247         2       -2.00000       27.21763        4.55341        5.99118
      1248         2       -2.00000       27.29411        3.59714        3.17074
      1249         2       -2.00000       27.35983        2.63980        0.35401
      1250         2       -2.00000       27.42226        1.69498        6.92274
      1251         2       -2.00000       27.48710        0.74278        4.10073
      1252         2       -2.00000       27.54279       23.39095        1.28184
      1253         2       -2.00000       27.60145       22.46048        7.85568
      1254         2       -2.00000       27.66275       21.52437        5.03776
      1255         2       -2.00000       27.72655       20.59448        2.22122
      1256         2       -2.00000       27.79532       19.67819        8.79883
      1257         2       -2.00000       27.87027       18.75235        5.98246
      1258         2       -2.00000       27.94995       17.82951        3.16787
      1259         2       -2.00000       28.03598       16.90797        0.35267
      1260         2       -2.00000       28.12561       15.99488        6.93052
      1261         2       -2.00000       28.22046       15.07141        4.11577
      1262         2       -2.00000       28.32133       14.14727        1.30072
      1263         2       -2.00000       28.42396       13.23011        7.87757
      1264         2       -2.00000       28.52972       12.29858        5.05971
      1265         2       -2.00000       28.63701       11.36288        2.24267
      1266         2       -2.00000       28.74253       10.43245        8.81683
      1267         2       -2.00000       28.84164        9.48408        5.99634
      1268         2       -2.00000       28.94018        8.53588        3.18110
      1269         2       -2.00000       29.03591        7.58344        0.35887
      1270         2       -2.00000       29.11808        6.63825        6.93355
      1271         2       -2.00000       29.20386        5.68469        4.11625
      1272         2       -2.00000       29.28555        4.72999        1.29326
      1273         2       -2.00000       29.35761        3.78819        7.86782
      1274         2       -2.00000       29.43208        2.83737        5.04797
      1275         2       -2.00000       29.50502        1.88838        2.22771
      1276         2       -2.00000       29.57403        0.95359        8.80235
      1277         2       -2.00000       29.64521        0.01043        5.98258
      1278         2       -2.00000       29.71647       22.66341        3.16313
      1279         2       -2.00000       29.78741       21.72847        0.34506
      1280         2       -2.00000       29.86075       20.80616        6.92142
      1281         2       -2.00000       29.93690       19.87593        4.10433
      1282         2       -2.00000       30.01522       18.94799        1.28796
      1283         2       -2.00000       30.09627       18.03093        7.86592
      1284         2       -2.00000       30.18093       17.10365        5.04989
      1285         2       -2.00000       30.26848       16.17687        2.23406
      1286         2       -2.00000       30.35819       15.25937        8.81184
      1287         2       -2.00000       30.45055       14.32960        5.99492
      1288         2       -2.00000       30.54492       13.39819        3.17775
      1289         2       -2.00000       30.63969       12.46371        0.35985
      1290         2       -2.00000       30.73422       11.53570        6.93501
      1291         2       -2.00000       30.82963       10.59495        4.11736
      1292         2       -2.00000       30.92296        9.65054        1.29904
      1293         2       -2.00000       31.01411        8.71348        7.87281
      1294         2       -2.00000       31.10311        7.76429        5.05546
      1295         2       -2.00000       31.19057        6.81471        2.23637
      1296         2       -2.00000       31.27467        5.87475        8.80951
      1297         2       -2.00000       31.35628        4.92501        5.99136
      1298         2       -2.00000       31.43685        3.97657        3.17154
      1299         2       -2.00000       31.51581        3.02895        0.35097
      1300         2       -2.00000       31.59268        2.09447        6.92639
      1301         2       -2.00000       31.67028        1.15134        4.10705
      1302         2       -2.00000       31.74739        0.21047        1.28764
      1303         2       -2.00000       31.82443       22.87479        7.86351
      1304         2       -2.00000       31.90267       21.93819        5.04501
      1305         2       -2.00000       31.98163       21.00362        2.22694
      1306         2       -2.00000       32.06115       20.08115        8.80377
      1307         2       -2.00000       32.14220       19.14913        5.98665
      1308         2       -2.00000       32.22501       18.21793        3.16974
      1309         2       -2.00000       32.30887       17.28702        0.35294
      1310         2       -2.00000       32.39425       16.36618        6.93034
      1311         2       -2.00000       32.48116       15.43423        4.11333
      1312         2       -2.00000       32.56894       14.50120        1.29595
      1313         2       -2.00000       32.65705       13.57676        7.87242
      1314         2       -2.00000       32.74629       12.64040        5.05456
      1315         2       -2.00000       32.83528       11.70187        2.23640
      1316         2       -2.00000       32.92355       10.77144        8.81207
      1317         2       -2.00000       33.01222        9.82883        5.99357
      1318         2       -2.00000       33.09969        8.88454        3.17546
      1319         2       -2.00000       33.18619        7.93902        0.35630
      1320         2       -2.00000       33.27221        7.00324        6.93164
      1321         2       -2.00000       33.35671        6.05685        4.11309
      1322         2       -2.00000       33.44025        5.11082        1.29350
      1323         2       -2.00000       33.52314        4.17579        7.86853
      1324         2       -2.00000       33.60483        3.23160        5.04963
      1325         2       -2.00000       33.68636        2.28856        2.23031
      1326         2       -2.00000       33.76773        1.35728        8.80546
      1327         2       -2.00000       33.84861        0.41721        5.98687
      1328         2       -2.00000       33.92990       23.07072        3.16816
      1329         2       -2.00000       34.01143       22.13322        0.34979
      1330         2       -2.00000       34.09304       21.20747        6.92607
      1331         2       -2.00000       34.17537       20.27207        4.10823
      1332         2       -2.00000       34.25819       19.33734        1.29058
      1333         2       -2.00000       34.34148       18.41357        7.86739
      1334         2       -2.00000       34.42542       17.47938        5.05003
      1335         2       -2.00000       34.50991       16.54500        2.23258
      1336         2       -2.00000       34.59465       15.62054        8.80925
      1337         2       -2.00000       34.68003       14.68494        5.99168
      1338         2       -2.00000       34.76558       13.74836        3.17379
      1339         2       -2.00000       34.85112       12.81054        0.35571
      1340         2       -2.00000       34.93674       11.88210        6.93187
      1341         2       -2.00000       35.02244       10.94201        4.11360
      1342         2       -2.00000       35.10766       10.00071        1.29525
      1343         2       -2.00000       35.19296        9.06904        7.87102
      1344         2       -2.00000       35.27818        8.12616        5.05255
      1345         2       -2.00000       35.36276        7.18284        2.23394
      1346         2       -2.00000       35.44734        6.24989        8.80942
      1347         2       -2.00000       35.53160        5.30655        5.99069
      1348         2       -2.00000       35.61537        4.36370        3.17186
      1349         2       -2.00000       35.69907        3.42139        0.35297
      1350         2       -2.00000       35.78268        2.49033        6.92838
      1351         2       -2.00000       35.86590        1.54969        4.10967
      1352         2       -2.00000       35.94935        0.60982        1.29100
      1353         2       -2.00000       36.03273       23.27348        7.86671
      1354         2       -2.00000       36.11610       22.33525        5.04839
      1355         2       -2.00000       36.19964       21.39759        2.23018
      1356         2       -2.00000       36.28333       20.47097        8.80635
      1357         2       -2.00000       36.36703       19.53425        5.98845
      1358         2       -2.00000       36.45088       18.59770        3.17060
      1359         2       -2.00000       36.53482       17.66117        0.35278
      1360         2       -2.00000       36.61892       16.73504        6.92924
      1361         2       -2.00000       36.70301       15.79811        4.11141
      1362         2       -2.00000       36.78703       14.86071        1.29346
      1363         2       -2.00000       36.87113       13.93329        7.86974
      1364         2       -2.00000       36.95523       12.99480        5.05171
      1365         2       -2.00000       37.03916       12.05566        2.23352
      1366         2       -2.00000       37.12310       11.12641        8.80958
      1367         2       -2.00000       37.20719       10.18616        5.99133
      1368         2       -2.00000       37.29113        9.24541        3.17298
      1369         2       -2.00000       37.37515        8.30432        0.35465
      1370         2       -2.00000       37.45941        7.37355        6.93048
      1371         2       -2.00000       37.54358        6.43221        4.11199
      1372         2       -2.00000       37.62776        5.49094        1.29349
      1373         2       -2.00000       37.71218        4.56037        7.86918
      1374         2       -2.00000       37.79644        3.61962        5.05057
      1375         2       -2.00000       37.88085        2.67925        2.23202
      1376         2       -2.00000       37.96527        1.74974        8.80767
      1377         2       -2.00000       38.04969        0.81017        5.98914
      1378         2       -2.00000       38.13411       23.46325        3.17070
      1379         2       -2.00000       38.21852       22.52438        0.35231
      1380         2       -2.00000       38.30302       21.59629        6.92822
      1381         2       -2.00000       38.38736       20.65795        4.10999
      1382         2       -2.00000       38.47170       19.71970        1.29181
      1383         2       -2.00000       38.55588       18.79204        7.86792
      1384         2       -2.00000       38.64005       17.85384        5.04985
      1385         2       -2.00000       38.72399       16.91554        2.23176
      1386         2       -2.00000       38.80785       15.98757        8.80793
      1387         2       -2.00000       38.89154       15.04892        5.98985
      1388         2       -2.00000       38.97508       14.11003        3.17174
      1389         2       -2.00000       39.05853       13.17091        0.35361
      1390         2       -2.00000       39.14191       12.24206        6.92970
      1391         2       -2.00000       39.22520       11.30254        4.11151
      1392         2       -2.00000       39.30858       10.36285        1.29331
      1393         2       -2.00000       39.39203        9.43356        7.86935
      1394         2       -2.00000       39.47565        8.49371        5.05110
      1395         2       -2.00000       39.55942        7.55388        2.23286
      1396         2       -2.00000       39.64336        6.62458        8.80885
      1397         2       -2.00000       39.72745        5.68485        5.99054
      1398         2       -2.00000       39.81179        4.74525        3.17222
      1399         2       -2.00000       39.89621        3.80578        0.35388
      1400         2       -2.00000       39.98079        2.87691        6.92972
      1401         2       -2.00000       40.06545        1.93767        4.11133
      1402         2       -2.00000       40.15019        0.99850        1.29291
      1403         2       -2.00000       40.23493        0.06984        7.86871
      1404         2       -2.00000       40.31966       22.72297        5.05029
      1405         2       -2.00000       40.40440       21.78378        2.23187
      1406         2       -2.00000       40.48906       20.85500        8.80770
      1407         2       -2.00000       40.57356       19.91564        5.98933
      1408         2       -2.00000       40.65798       18.97617        3.17097
      1409         2       -2.00000       40.74232       18.03655        0.35265
      1410         2       -2.00000       40.82641       17.10733        6.92860
      1411         2       -2.00000       40.91035       16.16752        4.11032
      1412         2       -2.00000       40.99404       15.22767        1.29207
      1413         2       -2.00000       41.07766       14.29833        7.86810
      1414         2       -2.00000       41.16111       13.35852        5.04987
      1415         2       -2.00000       41.24449       12.41883        2.23167
      1416         2       -2.00000       41.32778       11.48980        8.80775
      1417         2       -2.00000       41.41116       10.55044        5.98957
      1418         2       -2.00000       41.49461        9.61132        3.17144
      1419         2       -2.00000       41.57815        8.67246        0.35336
      1420         2       -2.00000       41.66184        7.74427        6.92949
      1421         2       -2.00000       41.74570        6.80581        4.11142
      1422         2       -2.00000       41.82972        5.86754        1.29337
      1423         2       -2.00000       41.91389        4.93983        7.86951
      1424         2       -2.00000       41.99815        4.00167        5.05138
      1425         2       -2.00000       42.08249        3.06347        2.23322
      1426         2       -2.00000       42.16691        2.13562        8.80920
      1427         2       -2.00000       42.25133        1.19706        5.99089
      1428         2       -2.00000       42.33574        0.25824        3.17252
      1429         2       -2.00000       42.42016       22.91130        0.35403
      1430         2       -2.00000       42.50458       21.98222        6.92975
      1431         2       -2.00000       42.58892       21.04227        4.11120
      1432         2       -2.00000       42.67334       20.10187        1.29259
      1433         2       -2.00000       42.75767       19.17159        7.86826
      1434         2       -2.00000       42.84193       18.23053        5.04971
      1435         2       -2.00000       42.92619       17.28926        2.23117
      1436         2       -2.00000       43.01036       16.35839        8.80697
      1437         2       -2.00000       43.09446       15.41710        5.98855
      1438         2       -2.00000       43.17848       14.47599        3.17017
      1439         2       -2.00000       43.26258       13.53527        0.35189
      1440         2       -2.00000       43.34643       12.60543        6.92785
      1441         2       -2.00000       43.43045       11.66569        4.10962
      1442         2       -2.00000       43.51446       10.72655        1.29154
      1443         2       -2.00000       43.59848        9.79848        7.86769
      1444         2       -2.00000       43.68258        8.86056        5.04968
      1445         2       -2.00000       43.76676        7.92321        2.23182
      1446         2       -2.00000       43.85085        6.99675        8.80822
      1447         2       -2.00000       43.93495        6.06008        5.99038
      1448         2       -2.00000       44.01897        5.12363        3.17262
      1449         2       -2.00000       44.10282        4.18712        0.35479
      1450         2       -2.00000       44.18660        3.26088        6.93105
      1451         2       -2.00000       44.27029        2.32383        4.11302
      1452         2       -2.00000       44.35375        1.38624        1.29483
      1453         2       -2.00000       44.43720        0.45846        7.87069
      1454         2       -2.00000       44.52058       23.11172        5.05219
      1455         2       -2.00000       44.60379       22.17192        2.23358
      1456         2       -2.00000       44.68733       21.24168        8.80902
      1457         2       -2.00000       44.77070       20.30017        5.99018
      1458         2       -2.00000       44.85424       19.35789        3.17136
      1459         2       -2.00000       44.93834       18.41494        0.35253
      1460         2       -2.00000       45.02235       17.48214        6.92792
      1461         2       -2.00000       45.10677       16.53867        4.10927
      1462         2       -2.00000       45.19167       15.59533        1.29067
      1463         2       -2.00000       45.27657       14.66290        7.86633
      1464         2       -2.00000       45.36179       13.72066        5.04793
      1465         2       -2.00000       45.44733       12.77944        2.22961
      1466         2       -2.00000       45.53279       11.84967        8.80559
      1467         2       -2.00000       45.61833       10.91069        5.98737
      1468         2       -2.00000       45.70411        9.97296        3.16943
      1469         2       -2.00000       45.78958        9.03627        0.35162
      1470         2       -2.00000       45.87488        8.11106        6.92810
      1471         2       -2.00000       45.95994        7.17616        4.11060
      1472         2       -2.00000       46.04443        6.24181        1.29325
      1473         2       -2.00000       46.12837        5.31811        7.87005
      1474         2       -2.00000       46.21191        4.38384        5.05256
      1475         2       -2.00000       46.29464        3.44928        2.23504
      1476         2       -2.00000       46.37681        2.52447        8.81147
      1477         2       -2.00000       46.45874        1.58822        5.99331
      1478         2       -2.00000       46.54003        0.65092        3.17502
      1479         2       -2.00000       46.62124       23.30442        0.35651
      1480         2       -2.00000       46.70244       22.37475        6.93177
      1481         2       -2.00000       46.78341       21.43324        4.11284
      1482         2       -2.00000       46.86478       20.49023        1.29390
      1483         2       -2.00000       46.94687       19.55626        7.86864
      1484         2       -2.00000       47.02928       18.61098        5.04940
      1485         2       -2.00000       47.11290       17.66480        2.23069
      1486         2       -2.00000       47.19764       16.72879        8.80545
      1487         2       -2.00000       47.28302       15.78259        5.98659
      1488         2       -2.00000       47.36992       14.83700        3.16831
      1489         2       -2.00000       47.45755       13.89259        0.34932
      1490         2       -2.00000       47.54542       12.96026        6.92515
      1491         2       -2.00000       47.63449       12.01967        4.10700
      1492         2       -2.00000       47.72332       11.08083        1.28873
      1493         2       -2.00000       47.81191       10.15458        7.86486
      1494         2       -2.00000       47.90075        9.21999        5.04722
      1495         2       -2.00000       47.98869        8.28681        2.22998
      1496         2       -2.00000       48.07528        7.36519        8.80711
      1497         2       -2.00000       48.16090        6.43407        5.99030
      1498         2       -2.00000       48.24524        5.50297        3.17348
      1499         2       -2.00000       48.32773        4.57180        0.35662
      1500         2       -2.00000       48.40894        3.65062        6.93372
      1501         2       -2.00000       48.48926        2.71756        4.11605
      1502         2       -2.00000       48.56766        1.78335        1.29840
      1503         2       -2.00000       48.64534        0.85764        7.87426
      1504         2       -2.00000       48.72294       23.51138        5.05509
      1505         2       -2.00000       48.79973       22.57070        2.23646
      1506         2       -2.00000       48.87669       21.63794        8.81127
      1507         2       -2.00000       48.95477       20.69266        5.99124
      1508         2       -2.00000       49.03309       19.74575        3.17235
      1509         2       -2.00000       49.11261       18.79690        0.35273
      1510         2       -2.00000       49.19494       17.85761        6.92597
      1511         2       -2.00000       49.27960       16.90754        4.10792
      1512         2       -2.00000       49.36570       15.95702        1.28862
      1513         2       -2.00000       49.45517       15.01852        7.86250
      1514         2       -2.00000       49.54673       14.07157        5.04534
      1515         2       -2.00000       49.64006       13.12652        2.22639
      1516         2       -2.00000       49.73395       12.19527        8.80144
      1517         2       -2.00000       49.82952       11.25752        5.98355
      1518         2       -2.00000       49.92509       10.32316        3.16572
      1519         2       -2.00000       50.01842        9.39079        0.34806
      1520         2       -2.00000       50.11110        8.47204        6.92573
      1521         2       -2.00000       50.20154        7.54399        4.10940
      1522         2       -2.00000       50.28892        6.61633        1.29319
      1523         2       -2.00000       50.37350        5.70040        7.87161
      1524         2       -2.00000       50.45519        4.77336        5.05539
      1525         2       -2.00000       50.53431        3.84447        2.23873
      1526         2       -2.00000       50.60966        2.92533        8.81618
      1527         2       -2.00000       50.68293        1.99333        5.99838
      1528         2       -2.00000       50.75619        1.05725        3.17936
      1529         2       -2.00000       50.82512        0.11959        0.36126
      1530         2       -2.00000       50.89445       22.78019        6.93550
      1531         2       -2.00000       50.96675       21.83410        4.11523
      1532         2       -2.00000       51.03649       20.88597        1.29601
      1533         2       -2.00000       51.10967       19.94426        7.86867
      1534         2       -2.00000       51.18847       18.99190        5.04840
      1535         2       -2.00000       51.26526       18.03808        2.23058
      1536         2       -2.00000       51.34623       17.09373        8.80179
      1537         2       -2.00000       51.43851       16.14097        5.98246
      1538         2       -2.00000       51.52807       15.18656        3.16677
      1539         2       -2.00000       51.62412       14.23507        0.34412
      1540         2       -2.00000       51.72740       13.29995        6.91957
      1541         2       -2.00000       51.83332       12.35949        4.10246
      1542         2       -2.00000       51.93820       11.42147        1.28234
      1543         2       -2.00000       52.04461       10.50129        7.86011
      1544         2       -2.00000       52.14836        9.57366        5.04355
      1545         2       -2.00000       52.24779        8.64702        2.22688
      1546         2       -2.00000       52.34408        7.73519        8.80654
      1547         2       -2.00000       52.43476        6.81357        5.99102
      1548         2       -2.00000       52.52094        5.89104        3.17555
      1549         2       -2.00000       52.60079        4.96742        0.36071
      1550         2       -2.00000       52.67445        4.05396        6.93909
      1551         2       -2.00000       52.74370        3.12701        4.12223
      1552         2       -2.00000       52.81039        2.19450        1.30471
      1553         2       -2.00000       52.86961        1.27111        7.88165
      1554         2       -2.00000       52.92754        0.33158        5.06293
      1555         2       -2.00000       52.99126       22.97555        2.23955
      1556         2       -2.00000       53.04454       22.04123        8.81495
      1557         2       -2.00000       53.10978       21.08616        5.99461
      1558         2       -2.00000       53.18016       20.12947        3.17102
      1559         2       -2.00000       53.24058       19.17369        0.35117
      1560         2       -2.00000       53.32403       18.22201        6.92173
      1561         2       -2.00000       53.41174       17.26621        4.10423
      1562         2       -2.00000       53.48083       16.30408        1.28599
      1563         2       -2.00000       53.58636       15.35938        7.85529
      1564         2       -2.00000       53.69605       14.41585        5.04185
      1565         2       -2.00000       53.80149       13.46292        2.21876
      1566         2       -2.00000       53.92724       12.53860        8.79243
      1567         2       -2.00000       54.05266       11.60729        5.97623
      1568         2       -2.00000       54.17423       10.67248        3.15813
      1569         2       -2.00000       54.29604        9.75191        0.34673
      1570         2       -2.00000       54.40646        8.84412        6.92584
      1571         2       -2.00000       54.51231        7.92479        4.10898
      1572         2       -2.00000       54.61012        7.00641        1.29634
      1573         2       -2.00000       54.69342        6.09826        7.87638
      1574         2       -2.00000       54.77102        5.17924        5.05849
      1575         2       -2.00000       54.84179        4.25770        2.24342
      1576         2       -2.00000       54.89965        3.33775        8.82326
      1577         2       -2.00000       54.94635        2.40531        6.00824
      1578         2       -2.00000       54.98824        1.46841        3.19042
      1579         2       -2.00000       55.03438        0.51843        0.36896
      1580         2       -2.00000       55.07234       23.17721        6.94692
      1581         2       -2.00000       55.11326       22.22905        4.12502
      1582         2       -2.00000       55.18011       21.25571        1.28215
      1583         2       -2.00000       55.22087       20.31849        7.87908
      1584         2       -2.00000       55.29943       19.34982        5.05311
      1585         2       -2.00000       55.36298       18.39238        2.20207
      1586         2       -2.00000       55.41538       17.43009        8.80460
      1587         2       -2.00000       55.55389       16.48492        5.98259
      1588         2       -2.00000       55.62161       15.52098        3.14539
      1589         2       -2.00000       55.74006       14.57539        0.34499
      1590         2       -2.00000       55.88618       13.66449        6.91327
      1591         2       -2.00000       56.01128       12.72076        4.08212
      1592         2       -2.00000       56.17065       11.80790        1.27540
      1593         2       -2.00000       56.31694       10.89853        7.85800
      1594         2       -2.00000       56.46563        9.97048        5.04464
      1595         2       -2.00000       56.60406        9.04602        2.23512
      1596         2       -2.00000       56.71495        8.14214        8.81711
      1597         2       -2.00000       56.80964        7.22783        5.99356
      1598         2       -2.00000       56.91814        6.31636        3.17569
      1599         2       -2.00000       56.98931        5.39062        0.36542
      1600         2       -2.00000       57.03393        4.46094        6.94667
      1601         2       -2.00000       57.06547        3.52340        4.13001
      1602         2       -2.00000       57.13135        0.69657        5.07449
      1603         2       -2.00000       57.09219        2.58123        1.31042
      1604         2       -2.00000       57.11401        1.63559        7.88965
      1605         2       -2.00000       57.14724       23.35162        2.25147
      1606         2       -2.00000       57.18888       22.37446        8.83195
      1607         2       -2.00000       57.20959       21.44193        6.01585
      1608         2       -2.00000       57.22933       20.52186        3.17083
      1609         2       -2.00000       57.39584       18.57373        7.01762
      1610         2       -2.00000       57.38388       19.41506        0.30420
      1611         2       -2.00000       57.46043       17.56020        3.99203
      1612         2       -2.00000       57.53891       16.59758        1.23604
      1613         2       -2.00000       57.64604       15.70173        7.90785
      1614         2       -2.00000       57.76857       14.74595        4.98265
      1615         2       -2.00000       57.97978       13.89884        2.20217
      1616         2       -2.00000       58.13818       13.00120        8.79595
      1617         2       -2.00000       58.28407       12.08868        5.98993
      1618         2       -2.00000       58.43308       11.17695        3.17299
      1619         2       -2.00000       58.60248       10.26327        0.36123
      1620         2       -2.00000       58.78111        9.35639        6.94067
      1621         2       -2.00000       58.99199        8.43704        4.12047
      1622         2       -2.00000       59.20111        5.56800        5.06787
      1623         2       -2.00000       59.14719        7.49837        1.30515
      1624         2       -2.00000       59.18105        6.53969        7.88796
      1625         2       -2.00000       59.22374        3.65695        8.82003
      1626         2       -2.00000       59.21451        4.61071        2.24526
      1627         2       -2.00000       59.23449        1.75769        3.18350
      1628         2       -2.00000       59.24075       23.43334        6.95530
      1629         2       -2.00000       59.24083        0.80410        0.36429
      1630         2       -2.00000       59.24990       22.54469        4.12797
      1631         2       -2.00000       59.25816       19.78491        5.02932
      1632         2       -2.00000       59.22904        2.69356        6.00535
      1633         2       -2.00000       59.27951       20.53953        7.92569
      1634         2       -2.00000       59.24179       21.61157        1.31713
      1635         2       -2.00000       59.33769       18.86050        2.26347
      1636         2       -2.00000       59.40525       17.11612        5.86403
      1637         2       -2.00000       61.24608       17.94361        4.06455
      1638         2       -2.00000       61.26173       19.77717        0.46665
      1639         2       -2.00000       61.26622       18.82483        6.80883
      1640         2       -2.00000       61.32408       21.59364        6.00838
      1641         2       -2.00000       61.32857       22.51099        8.82647
      1642         2       -2.00000       61.33435       20.69649        3.19453
      1643         2       -2.00000       61.35088        0.80867        5.06782
      1644         2       -2.00000       61.36155        2.70107        1.30331
      1645         2       -2.00000       61.35473        1.74708        7.88308
      1646         2       -2.00000       61.36861        3.65244        4.12440
      1647         2       -2.00000       61.34711       23.47307        2.24614
      1648         2       -2.00000       61.39180        5.56747        0.36902
      1649         2       -2.00000       61.41275        6.53524        3.19073
      1650         2       -2.00000       61.37776        4.61001        6.94405
      1651         2       -2.00000       61.45006        7.50114        6.00395
      1652         2       -2.00000       61.61360        8.44495        8.81682
      1653         2       -2.00000       61.81614        9.35421        2.24313
      1654         2       -2.00000       61.99140       10.26859        5.06022
      1655         2       -2.00000       62.15895       11.18979        7.86886
      1656         2       -2.00000       62.31406       12.08819        1.28524
      1657         2       -2.00000       62.47624       12.98685        4.09678
      1658         2       -2.00000       62.60086       13.92216        6.90881
      1659         2       -2.00000       62.75140       14.80167        0.33202
      1660         2       -2.00000       62.95065       15.67213        3.11521
      1661         2       -2.00000       62.94439       16.54194        5.99676
      1662         2       -2.00000       63.17758       18.47331        2.14267
      1663         2       -2.00000       63.19708       17.49869        8.80126
      1664         2       -2.00000       63.32050       19.54939        5.02788
      1665         2       -2.00000       63.34497       20.47211        7.89071
      1666         2       -2.00000       63.39183       21.45752        1.32339
      1667         2       -2.00000       63.41960       22.40633        4.13378
      1668         2       -2.00000       63.44022       23.33878        6.95299
      1669         2       -2.00000       63.48050        1.64261        3.19175
      1670         2       -2.00000       63.45491        0.69006        0.37232
      1671         2       -2.00000       63.50193        2.58228        6.01061
      1672         2       -2.00000       63.52512        3.52746        8.82625
      1673         2       -2.00000       63.55850        4.45928        2.24872
      1674         2       -2.00000       63.60408        5.39412        5.06336
      1675         2       -2.00000       63.67598        6.32094        7.87218
      1676         2       -2.00000       63.78672        7.22348        1.29640
      1677         2       -2.00000       63.88109        8.13586        4.12083
      1678         2       -2.00000       63.98902        9.05575        6.93146
      1679         2       -2.00000       64.12969        9.96884        0.34559
      1680         2       -2.00000       64.28071       10.88798        3.15954
      1681         2       -2.00000       64.41793       11.82450        5.97485
      1682         2       -2.00000       64.55908       12.74946        8.78949
      1683         2       -2.00000       64.71395       13.64782        2.20852
      1684         2       -2.00000       64.83906       14.58938        5.03169
      1685         2       -2.00000       64.96512       15.51485        7.85460
      1686         2       -2.00000       65.07939       16.45669        1.28279
      1687         2       -2.00000       65.13115       17.42193        4.09766
      1688         2       -2.00000       65.21565       18.37663        6.92356
      1689         2       -2.00000       65.29982       19.33465        0.34235
      1690         2       -2.00000       65.36562       20.29925        3.15778
      1691         2       -2.00000       65.43183       21.27655        6.00240
      1692         2       -2.00000       65.47941       22.22879        8.81688
      1693         2       -2.00000       65.52347       23.17529        2.24965
      1694         2       -2.00000       65.56519        0.53073        5.06948
      1695         2       -2.00000       65.60331        1.47176        7.88709
      1696         2       -2.00000       65.64407        2.39919        1.30978
      1697         2       -2.00000       65.69511        3.33468        4.12664
      1698         2       -2.00000       65.75192        4.26275        6.94078
      1699         2       -2.00000       65.82166        5.17322        0.36099
      1700         2       -2.00000       65.90062        6.09297        3.17951
      1701         2       -2.00000       65.98311        7.01274        5.99371
      1702         2       -2.00000       66.08141        7.93091        8.80516
      1703         2       -2.00000       66.18886        8.83771        2.22811
      1704         2       -2.00000       66.29478        9.76056        5.04523
      1705         2       -2.00000       66.41138       10.68533        7.85757
      1706         2       -2.00000       66.53969       11.60013        1.27628
      1707         2       -2.00000       66.66319       12.53208        4.09571
      1708         2       -2.00000       66.78404       13.46939        6.91568
      1709         2       -2.00000       66.90280       14.40170        0.34266
      1710         2       -2.00000       67.00776       15.35378        3.16327
      1711         2       -2.00000       67.09162       16.31421        5.98089
      1712         2       -2.00000       67.19770       17.26734        8.80060
      1713         2       -2.00000       67.26872       18.21443        2.22577
      1714         2       -2.00000       67.34022       19.17252        5.04931
      1715         2       -2.00000       67.41669       20.12880        7.86976
      1716         2       -2.00000       67.48241       21.07564        1.29226
      1717         2       -2.00000       67.54484       22.03096        4.11776
      1718         2       -2.00000       67.60968       22.98315        6.93977
      1719         2       -2.00000       67.66537        0.32449        0.36443
      1720         2       -2.00000       67.72403        1.26546        3.18482
      1721         2       -2.00000       67.78534        2.20156        6.00274
      1722         2       -2.00000       67.84913        3.13146        8.81928
      1723         2       -2.00000       67.91790        4.04775        2.24166
      1724         2       -2.00000       67.99285        4.97359        5.05804
      1725         2       -2.00000       68.07253        5.89643        7.87262
      1726         2       -2.00000       68.15856        6.80748        1.29359
      1727         2       -2.00000       68.24819        7.73107        4.10998
      1728         2       -2.00000       68.34304        8.65453        6.92472
      1729         2       -2.00000       68.44391        9.56817        0.34555
      1730         2       -2.00000       68.54654       10.49583        3.16293
      1731         2       -2.00000       68.65231       11.42738        5.98079
      1732         2       -2.00000       68.75959       12.36306        8.79784
      1733         2       -2.00000       68.86512       13.29348        2.22367
      1734         2       -2.00000       68.96422       14.24186        5.04417
      1735         2       -2.00000       69.06276       15.19006        7.85939
      1736         2       -2.00000       69.15849       16.13200        1.28740
      1737         2       -2.00000       69.24066       17.08769        4.10694
      1738         2       -2.00000       69.32645       18.04125        6.92424
      1739         2       -2.00000       69.40813       18.98545        0.35302
      1740         2       -2.00000       69.48020       19.93774        3.17268
      1741         2       -2.00000       69.55466       20.88857        5.99252
      1742         2       -2.00000       69.62761       21.83755        8.81279
      1743         2       -2.00000       69.69662       22.77234        2.23816
      1744         2       -2.00000       69.76779        0.12326        5.05792
      1745         2       -2.00000       69.83905        1.06252        7.87736
      1746         2       -2.00000       69.90999        1.98698        1.30121
      1747         2       -2.00000       69.98333        2.91978        4.11907
      1748         2       -2.00000       70.05948        3.85000        6.93617
      1749         2       -2.00000       70.13780        4.76745        0.35831
      1750         2       -2.00000       70.21885        5.69503        3.17457
      1751         2       -2.00000       70.30351        6.62229        5.99062
      1752         2       -2.00000       70.39106        7.54907        8.80643
      1753         2       -2.00000       70.48077        8.46656        2.22866
      1754         2       -2.00000       70.57313        9.39634        5.04558
      1755         2       -2.00000       70.66750       10.32777        7.86275
      1756         2       -2.00000       70.76227       11.25173        1.28642
      1757         2       -2.00000       70.85680       12.19024        4.10549
      1758         2       -2.00000       70.95221       13.13099        6.92314
      1759         2       -2.00000       71.04554       14.06491        0.34722
      1760         2       -2.00000       71.13670       15.01245        3.16770
      1761         2       -2.00000       71.22569       15.96165        5.98504
      1762         2       -2.00000       71.31316       16.91122        8.80412
      1763         2       -2.00000       71.39725       17.85118        2.23099
      1764         2       -2.00000       71.47886       18.80092        5.04914
      1765         2       -2.00000       71.55943       19.74936        7.86896
      1766         2       -2.00000       71.63839       20.68649        1.29530
      1767         2       -2.00000       71.71526       21.63147        4.11411
      1768         2       -2.00000       71.79286       22.57460        6.93345
      1769         2       -2.00000       71.86998       23.50498        0.35863
      1770         2       -2.00000       71.94701        0.85115        3.17700
      1771         2       -2.00000       72.02525        1.78775        5.99548
      1772         2       -2.00000       72.10421        2.72231        8.81355
      1773         2       -2.00000       72.18373        3.64479        2.23673
      1774         2       -2.00000       72.26478        4.57681        5.05385
      1775         2       -2.00000       72.34760        5.50800        7.87076
      1776         2       -2.00000       72.43145        6.42842        1.29333
      1777         2       -2.00000       72.51683        7.35976        4.11016
      1778         2       -2.00000       72.60374        8.29171        6.92717
      1779         2       -2.00000       72.69153        9.21425        0.35032
      1780         2       -2.00000       72.77964       10.14917        3.16808
      1781         2       -2.00000       72.86887       11.08553        5.98594
      1782         2       -2.00000       72.95786       12.02407        8.80410
      1783         2       -2.00000       73.04613       12.95449        2.22843
      1784         2       -2.00000       73.13480       13.89713        5.04692
      1785         2       -2.00000       73.22227       14.84139        7.86505
      1786         2       -2.00000       73.30877       15.77642        1.28997
      1787         2       -2.00000       73.39479       16.72269        4.10886
      1788         2       -2.00000       73.47929       17.66908        6.92741
      1789         2       -2.00000       73.56283       18.60463        0.35276
      1790         2       -2.00000       73.64572       19.55014        3.17197
      1791         2       -2.00000       73.72741       20.49436        5.99086
      1792         2       -2.00000       73.80894       21.43738        8.81018
      1793         2       -2.00000       73.89031       22.36865        2.23505
      1794         2       -2.00000       73.97120       23.30872        5.05363
      1795         2       -2.00000       74.05248        0.65522        7.87234
      1796         2       -2.00000       74.13401        1.58222        1.29647
      1797         2       -2.00000       74.21562        2.51847        4.11443
      1798         2       -2.00000       74.29795        3.45386        6.93226
      1799         2       -2.00000       74.38077        4.37810        0.35568
      1800         2       -2.00000       74.46406        5.31237        3.17311
      1801         2       -2.00000       74.54800        6.24656        5.99047
      1802         2       -2.00000       74.63250        7.18094        8.80793
      1803         2       -2.00000       74.71724        8.10539        2.23124
      1804         2       -2.00000       74.80262        9.04100        5.04883
      1805         2       -2.00000       74.88816        9.97757        7.86670
      1806         2       -2.00000       74.97370       10.90490        1.29055
      1807         2       -2.00000       75.05932       11.84386        4.10862
      1808         2       -2.00000       75.14502       12.78393        6.92689
      1809         2       -2.00000       75.23024       13.71473        0.35102
      1810         2       -2.00000       75.31554       14.65690        3.16947
      1811         2       -2.00000       75.40076       15.59977        5.98795
      1812         2       -2.00000       75.48534       16.54309        8.80656
      1813         2       -2.00000       75.56992       17.47604        2.23108
      1814         2       -2.00000       75.65418       18.41939        5.04980
      1815         2       -2.00000       75.73795       19.36224        7.86864
      1816         2       -2.00000       75.82165       20.29406        1.29329
      1817         2       -2.00000       75.90526       21.23561        4.11212
      1818         2       -2.00000       75.98848       22.17624        6.93083
      1819         2       -2.00000       76.07193       23.10563        0.35527
      1820         2       -2.00000       76.15531        0.45246        3.17379
      1821         2       -2.00000       76.23868        1.39068        5.99210
      1822         2       -2.00000       76.32222        2.32834        8.81032
      1823         2       -2.00000       76.40591        3.25497        2.23414
      1824         2       -2.00000       76.48961        4.19169        5.05204
      1825         2       -2.00000       76.57347        5.12824        7.86989
      1826         2       -2.00000       76.65740        6.05427        1.29349
      1827         2       -2.00000       76.74150        6.99089        4.11126
      1828         2       -2.00000       76.82560        7.92782        6.92909
      1829         2       -2.00000       76.90961        8.85473        0.35281
      1830         2       -2.00000       76.99371        9.79265        3.17076
      1831         2       -2.00000       77.07781       10.73113        5.98879
      1832         2       -2.00000       77.16174       11.67028        8.80699
      1833         2       -2.00000       77.24568       12.59952        2.23092
      1834         2       -2.00000       77.32978       13.53978        5.04916
      1835         2       -2.00000       77.41371       14.48053        7.86752
      1836         2       -2.00000       77.49773       15.41112        1.29162
      1837         2       -2.00000       77.58199       16.35239        4.11002
      1838         2       -2.00000       77.66616       17.29373        6.92852
      1839         2       -2.00000       77.75034       18.22451        0.35277
      1840         2       -2.00000       77.83476       19.16557        3.17132
      1841         2       -2.00000       77.91902       20.10632        5.98993
      1842         2       -2.00000       78.00344       21.04669        8.80848
      1843         2       -2.00000       78.08785       21.97619        2.23282
      1844         2       -2.00000       78.17227       22.91577        5.05135
      1845         2       -2.00000       78.25669        0.26271        7.86980
      1846         2       -2.00000       78.34111        1.19108        1.29396
      1847         2       -2.00000       78.42560        2.12964        4.11228
      1848         2       -2.00000       78.50994        3.06798        6.93051
      1849         2       -2.00000       78.59428        3.99574        0.35446
      1850         2       -2.00000       78.67846        4.93390        3.17257
      1851         2       -2.00000       78.76263        5.87210        5.99065
      1852         2       -2.00000       78.84657        6.81040        8.80874
      1853         2       -2.00000       78.93043        7.73837        2.23258
      1854         2       -2.00000       79.01412        8.67702        5.05065
      1855         2       -2.00000       79.09766        9.61590        7.86877
      1856         2       -2.00000       79.18111       10.54454        1.29266
      1857         2       -2.00000       79.26449       11.48387        4.11080
      1858         2       -2.00000       79.34778       12.42339        6.92900
      1859         2       -2.00000       79.43116       13.35259        0.35296
      1860         2       -2.00000       79.51461       14.29237        3.17115
      1861         2       -2.00000       79.59823       15.23223        5.98939
      1862         2       -2.00000       79.68200       16.17206        8.80764
      1863         2       -2.00000       79.76594       17.10135        2.23166
      1864         2       -2.00000       79.85004       18.04109        5.04996
      1865         2       -2.00000       79.93437       18.98068        7.86829
      1866         2       -2.00000       80.01879       19.90967        1.29238
      1867         2       -2.00000       80.10337       20.84903        4.11077
      1868         2       -2.00000       80.18803       21.78827        6.92917
