# Supplementary material for: Quantitative prediction of grain boundary thermal conductivities from local atomic environments
Source: Nat Commun. 2020 Apr 15;11:1854. doi: 10.1038/s41467-020-15619-9 (PMC7160158; doi:10.1038/s41467-020-15619-9)
Supplement: Supplementary file 4 — Supplementary Data 1 [file 41467_2020_15619_MOESM4_ESM.zip › MgO_GBs/sym_tilt/standard_pressure/210/s35_365.lmp]

LAMMPS data file

      1248          atoms
         0          bonds
         0         angles
         0      dihedrals
         0      impropers
         2     atom types
         0     bond types
         0    angle types
         0 dihedral types
         0 improper types

      0.0000000     79.6013870 xlo xhi
      0.0000000     15.7919220 ylo yhi
      0.0000000      9.4187303 zlo zhi
      0.0000000      0.0000000      0.0276976 xy xz yz

Masses

1                24.30500 # Mg
2                15.99940 # O

Atoms

         1         1        2.00000        0.25202       14.58309        4.20218
         2         1        2.00000        0.25202        6.68713        4.20218
         3         1        2.00000        0.50356       11.76037        3.26021
         4         1        2.00000        0.50356        3.86441        3.26021
         5         1        2.00000        0.75526        1.04171        2.31818
         6         1        2.00000        0.75526        8.93767        2.31818
         7         1        2.00000        1.00680       14.01091        1.37621
         8         1        2.00000        1.00680        6.11495        1.37621
         9         1        2.00000        1.25834       11.18818        0.43425
        10         1        2.00000        1.25834        3.29222        0.43425
        11         1        2.00000        1.50988        0.49718        8.91099
        12         1        2.00000        1.50988        8.39314        8.91099
        13         1        2.00000        1.76150       13.46642        7.96904
        14         1        2.00000        1.76150        5.57046        7.96904
        15         1        2.00000        2.01304       10.64369        7.02704
        16         1        2.00000        2.01304        2.74772        7.02704
        17         1        2.00000        2.26482       15.71694        6.08499
        18         1        2.00000        2.26482        7.82098        6.08499
        19         1        2.00000        2.51628       12.89423        5.14310
        20         1        2.00000        2.51628        4.99827        5.14310
        21         1        2.00000        2.76774        2.17547        4.20109
        22         1        2.00000        2.76774       10.07143        4.20109
        23         1        2.00000        3.01944       15.14477        3.25911
        24         1        2.00000        3.01944        7.24881        3.25911
        25         1        2.00000        3.27090       12.32203        2.31718
        26         1        2.00000        3.27090        4.42607        2.31718
        27         1        2.00000        3.52268        1.60339        1.37504
        28         1        2.00000        3.52268        9.49935        1.37504
        29         1        2.00000        3.77430       14.57261        0.43310
        30         1        2.00000        3.77430        6.67665        0.43310
        31         1        2.00000        4.02568       11.77748        8.90994
        32         1        2.00000        4.02568        3.88151        8.90994
        33         1        2.00000        4.27714        1.05878        7.96793
        34         1        2.00000        4.27714        8.95474        7.96793
        35         1        2.00000        4.52892       14.02806        7.02603
        36         1        2.00000        4.52892        6.13210        7.02603
        37         1        2.00000        4.78022       11.20533        6.08405
        38         1        2.00000        4.78022        3.30937        6.08405
        39         1        2.00000        5.03256        0.48670        5.14176
        40         1        2.00000        5.03256        8.38266        5.14176
        41         1        2.00000        5.28370        5.55999        4.20011
        42         1        2.00000        5.28370       13.45595        4.20011
        43         1        2.00000        5.53484        2.73694        3.25803
        44         1        2.00000        5.53484       10.63290        3.25803
        45         1        2.00000        5.78686       15.70654        2.31602
        46         1        2.00000        5.78686        7.81058        2.31602
        47         1        2.00000        6.03784        4.98770        1.37423
        48         1        2.00000        6.03784       12.88366        1.37423
        49         1        2.00000        6.29050        2.16517        0.43171
        50         1        2.00000        6.29050       10.06113        0.43171
        51         1        2.00000        6.54212       15.16211        8.90859
        52         1        2.00000        6.54212        7.26615        8.90859
        53         1        2.00000        6.79310        4.44291        7.96700
        54         1        2.00000        6.79310       12.33887        7.96700
        55         1        2.00000        7.04417        9.51612        7.02501
        56         1        2.00000        7.04417        1.62016        7.02501
        57         1        2.00000        7.29642        6.69380        6.08324
        58         1        2.00000        7.29642       14.58976        6.08324
        59         1        2.00000        7.54693        3.87113        5.14126
        60         1        2.00000        7.54693       11.76709        5.14126
        61         1        2.00000        7.80110        1.04858        4.19806
        62         1        2.00000        7.80110        8.94454        4.19806
        63         1        2.00000        8.05104        6.12183        3.25709
        64         1        2.00000        8.05104       14.01779        3.25709
        65         1        2.00000        8.30115        3.29788        2.31496
        66         1        2.00000        8.30115       11.19384        2.31496
        67         1        2.00000        8.55452        0.47682        1.37283
        68         1        2.00000        8.55452        8.37278        1.37283
        69         1        2.00000        8.80383        5.54940        0.43140
        70         1        2.00000        8.80383       13.44536        0.43140
        71         1        2.00000        9.05983        2.75459        8.90671
        72         1        2.00000        9.05983       10.65055        8.90671
        73         1        2.00000        9.31145        7.82785        7.96539
        74         1        2.00000        9.31145       15.72382        7.96539
        75         1        2.00000        9.56068        5.00383        7.02457
        76         1        2.00000        9.56068       12.89979        7.02457
        77         1        2.00000        9.80920        2.18155        6.08287
        78         1        2.00000        9.80920       10.07752        6.08287
        79         1        2.00000       10.06345        7.25568        5.14032
        80         1        2.00000       10.06345       15.15164        5.14032
        81         1        2.00000       10.31132        4.43292        4.19904
        82         1        2.00000       10.31132       12.32888        4.19904
        83         1        2.00000       10.57337        1.61038        3.25239
        84         1        2.00000       10.57337        9.50634        3.25239
        85         1        2.00000       10.81878        6.68519        2.31304
        86         1        2.00000       10.81878       14.58115        2.31304
        87         1        2.00000       11.06435        3.85830        1.37135
        88         1        2.00000       11.06435       11.75426        1.37135
        89         1        2.00000       11.32385        1.03919        0.43116
        90         1        2.00000       11.32385        8.93515        0.43116
        91         1        2.00000       11.56823        6.13600        8.90982
        92         1        2.00000       11.56823       14.03196        8.90982
        93         1        2.00000       11.83490        3.31687        7.96259
        94         1        2.00000       11.83490       11.21283        7.96259
        95         1        2.00000       12.08190        0.49418        7.01944
        96         1        2.00000       12.08190        8.39014        7.01944
        97         1        2.00000       12.32643        5.56610        6.08372
        98         1        2.00000       12.32643       13.46206        6.08372
        99         1        2.00000       12.56675        2.74053        5.14449
       100         1        2.00000       12.56675       10.63649        5.14449
       101         1        2.00000       12.83230       15.71174        4.19350
       102         1        2.00000       12.83230        7.81578        4.19350
       103         1        2.00000       13.06744        5.00009        3.25578
       104         1        2.00000       13.06744       12.89605        3.25578
       105         1        2.00000       13.35600        2.18340        2.30085
       106         1        2.00000       13.35600       10.07936        2.30085
       107         1        2.00000       13.59425       15.14385        1.36718
       108         1        2.00000       13.59425        7.24789        1.36718
       109         1        2.00000       13.82716        4.39688        0.43443
       110         1        2.00000       13.82716       12.29284        0.43443
       111         1        2.00000       14.09573        1.61419        8.90603
       112         1        2.00000       14.09573        9.51016        8.90603
       113         1        2.00000       14.31965        6.70138        7.98561
       114         1        2.00000       14.31965       14.59734        7.98561
       115         1        2.00000       14.62015        3.91814        7.02465
       116         1        2.00000       14.62015       11.81410        7.02465
       117         1        2.00000       14.84868        1.05533        6.05491
       118         1        2.00000       14.84868        8.95130        6.05491
       119         1        2.00000       15.09425        6.09543        5.13809
       120         1        2.00000       15.09425       13.99139        5.13809
       121         1        2.00000       15.29732        3.30236        4.22007
       122         1        2.00000       15.29732       11.19832        4.22007
       123         1        2.00000       15.60275        0.51246        3.18876
       124         1        2.00000       15.60275        8.40842        3.18876
       125         1        2.00000       15.79467        5.57837        2.29469
       126         1        2.00000       15.79467       13.47434        2.29469
       127         1        2.00000       16.21783        2.62297        1.33549
       128         1        2.00000       16.21783       10.51893        1.33549
       129         1        2.00000       16.47932       15.66624        0.49760
       130         1        2.00000       16.47932        7.77028        0.49760
       131         1        2.00000       16.58041        5.00260        8.98039
       132         1        2.00000       16.58041       12.89856        8.98039
       133         1        2.00000       16.75012        2.27978        7.96383
       134         1        2.00000       16.75012       10.17575        7.96383
       135         1        2.00000       16.93129       15.08585        7.04578
       136         1        2.00000       16.93129        7.18989        7.04578
       137         1        2.00000       17.62980        4.19541        6.01514
       138         1        2.00000       17.62980       12.09137        6.01514
       139         1        2.00000       17.64707        1.54380        4.84775
       140         1        2.00000       17.64707        9.43976        4.84775
       141         1        2.00000       17.77260        6.73246        3.99168
       142         1        2.00000       17.77260       14.62843        3.99168
       143         1        2.00000       17.85419        3.91829        3.22634
       144         1        2.00000       17.85419       11.81425        3.22634
       145         1        2.00000       18.95492        3.02464        0.18023
       146         1        2.00000       18.95492       10.92060        0.18023
       147         1        2.00000       19.13880        5.41086        8.24099
       148         1        2.00000       19.13880       13.30682        8.24099
       149         1        2.00000       19.14509        8.19900        9.10534
       150         1        2.00000       19.14509        0.30304        9.10534
       151         1        2.00000       19.74775       13.72197        1.77985
       152         1        2.00000       19.74775        5.82601        1.77985
       153         1        2.00000       20.02596        8.78662        2.78403
       154         1        2.00000       20.02596        0.89066        2.78403
       155         1        2.00000       20.38297       14.42915        4.72842
       156         1        2.00000       20.38297        6.53319        4.72842
       157         1        2.00000       20.39897        3.84211        3.80854
       158         1        2.00000       20.39897       11.73808        3.80854
       159         1        2.00000       20.44673        1.43579        5.63436
       160         1        2.00000       20.44673        9.33175        5.63436
       161         1        2.00000       21.01676        4.32900        6.62805
       162         1        2.00000       21.01676       12.22496        6.62805
       163         1        2.00000       21.17214        7.15801        7.41854
       164         1        2.00000       21.17214       15.05397        7.41854
       165         1        2.00000       21.37520        2.08978        8.40001
       166         1        2.00000       21.37520        9.98574        8.40001
       167         1        2.00000       21.76867        4.85304        0.01337
       168         1        2.00000       21.76867       12.74900        0.01337
       169         1        2.00000       21.91538       15.58276        0.86157
       170         1        2.00000       21.91538        7.68680        0.86157
       171         1        2.00000       22.12282        2.64343        1.79116
       172         1        2.00000       22.12282       10.53940        1.79116
       173         1        2.00000       22.48381       13.37478        2.79882
       174         1        2.00000       22.48381        5.47882        2.79882
       175         1        2.00000       22.67159        8.27502        3.73447
       176         1        2.00000       22.67159        0.37906        3.73447
       177         1        2.00000       22.97957        3.16931        4.67260
       178         1        2.00000       22.97957       11.06528        4.67260
       179         1        2.00000       23.21765        6.01935        5.61386
       180         1        2.00000       23.21765       13.91531        5.61386
       181         1        2.00000       23.39135        8.85185        6.54298
       182         1        2.00000       23.39135        0.95589        6.54298
       183         1        2.00000       23.71636        3.77064        7.50393
       184         1        2.00000       23.71636       11.66660        7.50393
       185         1        2.00000       23.95795       14.49865        8.43305
       186         1        2.00000       23.95795        6.60269        8.43305
       187         1        2.00000       24.19015        9.41526        9.37306
       188         1        2.00000       24.19015        1.51930        9.37306
       189         1        2.00000       24.47719       12.20070        0.91460
       190         1        2.00000       24.47719        4.30474        0.91460
       191         1        2.00000       24.70190       15.04156        1.83995
       192         1        2.00000       24.70190        7.14560        1.83995
       193         1        2.00000       24.93919        9.96176        2.77397
       194         1        2.00000       24.93919        2.06580        2.77397
       195         1        2.00000       25.22051       12.78052        3.73331
       196         1        2.00000       25.22051        4.88456        3.73331
       197         1        2.00000       25.45429       15.61293        4.67038
       198         1        2.00000       25.45429        7.71697        4.67038
       199         1        2.00000       25.71921       10.52794        5.61256
       200         1        2.00000       25.71921        2.63198        5.61256
       201         1        2.00000       25.97099       13.35485        6.55728
       202         1        2.00000       25.97099        5.45889        6.55728
       203         1        2.00000       26.20303        0.39089        7.49002
       204         1        2.00000       26.20303        8.28685        7.49002
       205         1        2.00000       26.47025        3.20725        8.43828
       206         1        2.00000       26.47025       11.10321        8.43828
       207         1        2.00000       26.71996       13.92903        9.38178
       208         1        2.00000       26.71996        6.03307        9.38178
       209         1        2.00000       26.96935        8.82867        0.90052
       210         1        2.00000       26.96935        0.93271        0.90052
       211         1        2.00000       27.22821       11.64697        1.84779
       212         1        2.00000       27.22821        3.75101        1.84779
       213         1        2.00000       27.47076       14.47366        2.78754
       214         1        2.00000       27.47076        6.57770        2.78754
       215         1        2.00000       27.72086        9.40020        3.72553
       216         1        2.00000       27.72086        1.50424        3.72553
       217         1        2.00000       27.97997       12.22131        4.67267
       218         1        2.00000       27.97997        4.32535        4.67267
       219         1        2.00000       28.22617       15.04633        5.61289
       220         1        2.00000       28.22617        7.15036        5.61289
       221         1        2.00000       28.48225        9.97071        6.55419
       222         1        2.00000       28.48225        2.07475        6.55419
       223         1        2.00000       28.73324       12.79383        7.49846
       224         1        2.00000       28.73324        4.89787        7.49846
       225         1        2.00000       28.97952       15.61771        8.43743
       226         1        2.00000       28.97952        7.72175        8.43743
       227         1        2.00000       29.23608       10.54368        9.38042
       228         1        2.00000       29.23608        2.64772        9.38042
       229         1        2.00000       29.48642       13.33922        0.90503
       230         1        2.00000       29.48642        5.44326        0.90503
       231         1        2.00000       29.73725        8.26561        1.84553
       232         1        2.00000       29.73725        0.36965        1.84553
       233         1        2.00000       29.99133        3.19166        2.78858
       234         1        2.00000       29.99133       11.08762        2.78858
       235         1        2.00000       30.24009       13.91132        3.73025
       236         1        2.00000       30.24009        6.01536        3.73025
       237         1        2.00000       30.49139        8.83787        4.67110
       238         1        2.00000       30.49139        0.94191        4.67110
       239         1        2.00000       30.74524       11.66049        5.61437
       240         1        2.00000       30.74524        3.76453        5.61437
       241         1        2.00000       30.99511       14.48359        6.55598
       242         1        2.00000       30.99511        6.58763        6.55598
       243         1        2.00000       31.24792        9.40960        7.49776
       244         1        2.00000       31.24792        1.51364        7.49776
       245         1        2.00000       31.49954       12.23272        8.44033
       246         1        2.00000       31.49954        4.33676        8.44033
       247         1        2.00000       31.74949       15.05559        9.38155
       248         1        2.00000       31.74949        7.15963        9.38155
       249         1        2.00000       32.00238        2.05838        0.90508
       250         1        2.00000       32.00238        9.95434        0.90508
       251         1        2.00000       32.25377       12.77735        1.84738
       252         1        2.00000       32.25377        4.88139        1.84738
       253         1        2.00000       32.50507       15.59991        2.78898
       254         1        2.00000       32.50507        7.70395        2.78898
       255         1        2.00000       32.75732       10.52645        3.73127
       256         1        2.00000       32.75732        2.63049        3.73127
       257         1        2.00000       33.00823       13.34953        4.67311
       258         1        2.00000       33.00823        5.45357        4.67311
       259         1        2.00000       33.25969        8.27614        5.61483
       260         1        2.00000       33.25969        0.38018        5.61483
       261         1        2.00000       33.51187       11.09883        6.55717
       262         1        2.00000       33.51187        3.20287        6.55717
       263         1        2.00000       33.76301       13.92171        7.49901
       264         1        2.00000       33.76301        6.02575        7.49901
       265         1        2.00000       34.01487        8.84823        8.44097
       266         1        2.00000       34.01487        0.95227        8.44097
       267         1        2.00000       34.26649       11.67104        9.38312
       268         1        2.00000       34.26649        3.77508        9.38312
       269         1        2.00000       34.51771       14.46614        0.90613
       270         1        2.00000       34.51771        6.57018        0.90613
       271         1        2.00000       34.76957        9.39279        1.84821
       272         1        2.00000       34.76957        1.49682        1.84821
       273         1        2.00000       35.02111        4.31962        2.79028
       274         1        2.00000       35.02111       12.21558        2.79028
       275         1        2.00000       35.27265        7.14232        3.73213
       276         1        2.00000       35.27265       15.03828        3.73213
       277         1        2.00000       35.52435        9.96496        4.67421
       278         1        2.00000       35.52435        2.06900        4.67421
       279         1        2.00000       35.77581        4.89181        5.61616
       280         1        2.00000       35.77581       12.78777        5.61616
       281         1        2.00000       36.02735        7.71452        6.55805
       282         1        2.00000       36.02735       15.61048        6.55805
       283         1        2.00000       36.27905       10.53720        7.50015
       284         1        2.00000       36.27905        2.64124        7.50015
       285         1        2.00000       36.53051        5.46401        8.44210
       286         1        2.00000       36.53051       13.35997        8.44210
       287         1        2.00000       36.78221        8.28666        9.38406
       288         1        2.00000       36.78221        0.39070        9.38406
       289         1        2.00000       37.03375       11.08171        0.90736
       290         1        2.00000       37.03375        3.18575        0.90736
       291         1        2.00000       37.28529        6.00848        1.84928
       292         1        2.00000       37.28529       13.90445        1.84928
       293         1        2.00000       37.53691        8.83117        2.79128
       294         1        2.00000       37.53691        0.93521        2.79128
       295         1        2.00000       37.78853        3.75794        3.73330
       296         1        2.00000       37.78853       11.65390        3.73330
       297         1        2.00000       38.04007        6.58066        4.67524
       298         1        2.00000       38.04007       14.47662        4.67524
       299         1        2.00000       38.29169        9.40336        5.61725
       300         1        2.00000       38.29169        1.50740        5.61725
       301         1        2.00000       38.54323        4.33014        6.55922
       302         1        2.00000       38.54323       12.22610        6.55922
       303         1        2.00000       38.79477        7.15285        7.50117
       304         1        2.00000       38.79477       15.04881        7.50117
       305         1        2.00000       39.04639        9.97557        8.44319
       306         1        2.00000       39.04639        2.07961        8.44319
       307         1        2.00000       39.29801        4.90233        9.38518
       308         1        2.00000       39.29801       12.79829        9.38518
       309         1        2.00000       39.54955        7.69733        0.90840
       310         1        2.00000       39.54955       15.59329        0.90840
       311         1        2.00000       39.80109       10.52008        1.85040
       312         1        2.00000       39.80109        2.62412        1.85040
       313         1        2.00000       40.05271        5.44681        2.79237
       314         1        2.00000       40.05271       13.34277        2.79237
       315         1        2.00000       40.30425        8.26953        3.73434
       316         1        2.00000       40.30425        0.37356        3.73434
       317         1        2.00000       40.55595       11.09224        4.67637
       318         1        2.00000       40.55595        3.19628        4.67637
       319         1        2.00000       40.80749        6.01898        5.61833
       320         1        2.00000       40.80749       13.91494        5.61833
       321         1        2.00000       41.05903        8.84173        6.56030
       322         1        2.00000       41.05903        0.94577        6.56030
       323         1        2.00000       41.31057        3.76851        7.50229
       324         1        2.00000       41.31057       11.66447        7.50229
       325         1        2.00000       41.56219        6.59119        8.44424
       326         1        2.00000       41.56219       14.48715        8.44424
       327         1        2.00000       41.81373        9.41391        9.38624
       328         1        2.00000       41.81373        1.51795        9.38624
       329         1        2.00000       42.06551        4.31297        0.90956
       330         1        2.00000       42.06551       12.20893        0.90956
       331         1        2.00000       42.31697        7.13567        1.85145
       332         1        2.00000       42.31697       15.03163        1.85145
       333         1        2.00000       42.56843        9.95848        2.79345
       334         1        2.00000       42.56843        2.06252        2.79345
       335         1        2.00000       42.82013        4.88513        3.73544
       336         1        2.00000       42.82013       12.78109        3.73544
       337         1        2.00000       43.07159        7.70788        4.67736
       338         1        2.00000       43.07159       15.60384        4.67736
       339         1        2.00000       43.32337       10.53057        5.61951
       340         1        2.00000       43.32337        2.63460        5.61951
       341         1        2.00000       43.57499        5.45731        6.56145
       342         1        2.00000       43.57499       13.35327        6.56145
       343         1        2.00000       43.82637        8.28012        7.50334
       344         1        2.00000       43.82637        0.38416        7.50334
       345         1        2.00000       44.07784       11.10285        8.44534
       346         1        2.00000       44.07784        3.20689        8.44534
       347         1        2.00000       44.32961        6.02955        9.38724
       348         1        2.00000       44.32961       13.92551        9.38724
       349         1        2.00000       44.58092        8.82458        0.91050
       350         1        2.00000       44.58092        0.92862        0.91050
       351         1        2.00000       44.83325        3.75129        1.85279
       352         1        2.00000       44.83325       11.64725        1.85279
       353         1        2.00000       45.08439        6.57396        2.79443
       354         1        2.00000       45.08439       14.46992        2.79443
       355         1        2.00000       45.33554        9.39700        3.73651
       356         1        2.00000       45.33554        1.50103        3.73651
       357         1        2.00000       45.58756        4.32337        4.67853
       358         1        2.00000       45.58756       12.21933        4.67853
       359         1        2.00000       45.83854        7.14625        5.62032
       360         1        2.00000       45.83854       15.04221        5.62032
       361         1        2.00000       46.09119        9.96876        6.56283
       362         1        2.00000       46.09119        2.07280        6.56283
       363         1        2.00000       46.34281        4.89550        7.50467
       364         1        2.00000       46.34281       12.79146        7.50467
       365         1        2.00000       46.59380        7.71874        8.44627
       366         1        2.00000       46.59380       15.61470        8.44627
       367         1        2.00000       46.84486        2.64551        9.38826
       368         1        2.00000       46.84486       10.54147        9.38826
       369         1        2.00000       47.09712        5.44015        0.91131
       370         1        2.00000       47.09712       13.33612        0.91131
       371         1        2.00000       47.34762        8.26282        1.85329
       372         1        2.00000       47.34762        0.36686        1.85329
       373         1        2.00000       47.60179        3.18941        2.79649
       374         1        2.00000       47.60179       11.08537        2.79649
       375         1        2.00000       47.85174        6.01211        3.73745
       376         1        2.00000       47.85174       13.90807        3.73745
       377         1        2.00000       48.10184        8.83606        4.67958
       378         1        2.00000       48.10184        0.94010        4.67958
       379         1        2.00000       48.35522        3.76118        5.62172
       380         1        2.00000       48.35522       11.65714        5.62172
       381         1        2.00000       48.60453        6.58454        6.56315
       382         1        2.00000       48.60453       14.48050        6.56315
       383         1        2.00000       48.86053        9.40706        7.50657
       384         1        2.00000       48.86053        1.51109        7.50657
       385         1        2.00000       49.11215        4.33379        8.44789
       386         1        2.00000       49.11215       12.22976        8.44789
       387         1        2.00000       49.36138        7.15780        9.38870
       388         1        2.00000       49.36138       15.05377        9.38870
       389         1        2.00000       49.60989        9.95240        0.91168
       390         1        2.00000       49.60989        2.05644        0.91168
       391         1        2.00000       49.86414        4.87826        1.85423
       392         1        2.00000       49.86414       12.77422        1.85423
       393         1        2.00000       50.11202        7.70102        2.79551
       394         1        2.00000       50.11202       15.59698        2.79551
       395         1        2.00000       50.37407        2.62760        3.74215
       396         1        2.00000       50.37407       10.52356        3.74215
       397         1        2.00000       50.61948        5.44876        4.68150
       398         1        2.00000       50.61948       13.34472        4.68150
       399         1        2.00000       50.86505        8.27565        5.62320
       400         1        2.00000       50.86505        0.37969        5.62320
       401         1        2.00000       51.12455        3.19878        6.56339
       402         1        2.00000       51.12455       11.09474        6.56339
       403         1        2.00000       51.36892        6.02565        7.50346
       404         1        2.00000       51.36892       13.92161        7.50346
       405         1        2.00000       51.63559        8.84478        8.45069
       406         1        2.00000       51.63559        0.94882        8.45069
       407         1        2.00000       51.88259        3.77151        9.39383
       408         1        2.00000       51.88259       11.66747        9.39383
       409         1        2.00000       52.12713        6.56784        0.91083
       410         1        2.00000       52.12713       14.46380        0.91083
       411         1        2.00000       52.36744        9.39342        1.85006
       412         1        2.00000       52.36744        1.49746        1.85006
       413         1        2.00000       52.63299        4.31817        2.80104
       414         1        2.00000       52.63299       12.21413        2.80104
       415         1        2.00000       52.86814        7.13386        3.73876
       416         1        2.00000       52.86814       15.02982        3.73876
       417         1        2.00000       53.15669        9.95055        4.69369
       418         1        2.00000       53.15669        2.05459        4.69369
       419         1        2.00000       53.39494        4.88607        5.62736
       420         1        2.00000       53.39494       12.78203        5.62736
       421         1        2.00000       53.62785        7.73706        6.56012
       422         1        2.00000       53.62785       15.63302        6.56012
       423         1        2.00000       53.89643        2.65149        7.50725
       424         1        2.00000       53.89643       10.54746        7.50725
       425         1        2.00000       54.12035        5.46025        8.42766
       426         1        2.00000       54.12035       13.35621        8.42766
       427         1        2.00000       54.42084        8.24350        9.38862
       428         1        2.00000       54.42084        0.34754        9.38862
       429         1        2.00000       54.64938        3.18264        0.93964
       430         1        2.00000       54.64938       11.07860        0.93964
       431         1        2.00000       54.89495        6.03851        1.85645
       432         1        2.00000       54.89495       13.93447        1.85645
       433         1        2.00000       55.09801        8.83158        2.77448
       434         1        2.00000       55.09801        0.93562        2.77448
       435         1        2.00000       55.40344        3.72553        3.80578
       436         1        2.00000       55.40344       11.62149        3.80578
       437         1        2.00000       55.59536        6.55558        4.69985
       438         1        2.00000       55.59536       14.45154        4.69985
       439         1        2.00000       56.01852        9.51098        5.65906
       440         1        2.00000       56.01852        1.61502        5.65906
       441         1        2.00000       56.28001        4.36365        6.49695
       442         1        2.00000       56.28001       12.25961        6.49695
       443         1        2.00000       56.38111        7.15905        7.43289
       444         1        2.00000       56.38111       15.05501        7.43289
       445         1        2.00000       56.55082        9.88186        8.44944
       446         1        2.00000       56.55082        1.98590        8.44944
       447         1        2.00000       56.73199        4.97175        9.36750
       448         1        2.00000       56.73199       12.86771        9.36750
       449         1        2.00000       57.43049        7.93854        0.97941
       450         1        2.00000       57.43049        0.04258        0.97941
       451         1        2.00000       57.44776        2.69418        2.14680
       452         1        2.00000       57.44776       10.59014        2.14680
       453         1        2.00000       57.57330        5.40149        3.00287
       454         1        2.00000       57.57330       13.29745        3.00287
       455         1        2.00000       57.65489        8.21566        3.76821
       456         1        2.00000       57.65489        0.31970        3.76821
       457         1        2.00000       58.75561        9.10930        6.81432
       458         1        2.00000       58.75561        1.21334        6.81432
       459         1        2.00000       58.93949        6.75078        8.17228
       460         1        2.00000       58.93949       14.64674        8.17228
       461         1        2.00000       58.94578        3.96263        7.30793
       462         1        2.00000       58.94578       11.85859        7.30793
       463         1        2.00000       59.54844        6.30793        5.21470
       464         1        2.00000       59.54844       14.20389        5.21470
       465         1        2.00000       59.82665        3.34734        4.21052
       466         1        2.00000       59.82665       11.24330        4.21052
       467         1        2.00000       60.18366        5.60075        2.26613
       468         1        2.00000       60.18366       13.49671        2.26613
       469         1        2.00000       60.19966        8.29184        3.18601
       470         1        2.00000       60.19966        0.39588        3.18601
       471         1        2.00000       60.24742        2.80219        1.36019
       472         1        2.00000       60.24742       10.69815        1.36019
       473         1        2.00000       60.81745        7.80494        0.36649
       474         1        2.00000       60.81745       15.70090        0.36649
       475         1        2.00000       60.97283        5.00364        8.99473
       476         1        2.00000       60.97283       12.89960        8.99473
       477         1        2.00000       61.17589       10.07187        8.01327
       478         1        2.00000       61.17589        2.17591        8.01327
       479         1        2.00000       61.56936        7.28091        6.98116
       480         1        2.00000       61.56936       15.17687        6.98116
       481         1        2.00000       61.71607        4.44715        6.13298
       482         1        2.00000       61.71607       12.34311        6.13298
       483         1        2.00000       61.92351        9.49052        5.20338
       484         1        2.00000       61.92351        1.59456        5.20338
       485         1        2.00000       62.28450        6.65512        4.19572
       486         1        2.00000       62.28450       14.55108        4.19572
       487         1        2.00000       62.47228        3.85893        3.26007
       488         1        2.00000       62.47228       11.75489        3.26007
       489         1        2.00000       62.78026        8.96464        2.32193
       490         1        2.00000       62.78026        1.06868        2.32193
       491         1        2.00000       63.01835        6.11460        1.38068
       492         1        2.00000       63.01835       14.01056        1.38068
       493         1        2.00000       63.19204       11.17804        0.45156
       494         1        2.00000       63.19204        3.28208        0.45156
       495         1        2.00000       63.51705        8.39099        8.90935
       496         1        2.00000       63.51705        0.49503        8.90935
       497         1        2.00000       63.75864        5.55896        7.98023
       498         1        2.00000       63.75864       13.45492        7.98023
       499         1        2.00000       63.99084       10.64235        7.04022
       500         1        2.00000       63.99084        2.74639        7.04022
       501         1        2.00000       64.27788        7.82920        6.07995
       502         1        2.00000       64.27788       15.72516        6.07995
       503         1        2.00000       64.50260        4.98833        5.15459
       504         1        2.00000       64.50260       12.88430        5.15459
       505         1        2.00000       64.73989       10.06815        4.22058
       506         1        2.00000       64.73989        2.17219        4.22058
       507         1        2.00000       65.02120        7.24938        3.26123
       508         1        2.00000       65.02120       15.14534        3.26123
       509         1        2.00000       65.25499        4.41698        2.32417
       510         1        2.00000       65.25499       12.31294        2.32417
       511         1        2.00000       65.51990        9.50197        1.38198
       512         1        2.00000       65.51990        1.60601        1.38198
       513         1        2.00000       65.77168        6.67506        0.43726
       514         1        2.00000       65.77168       14.57102        0.43726
       515         1        2.00000       66.00372       11.77076        8.92325
       516         1        2.00000       66.00372        3.87480        8.92325
       517         1        2.00000       66.27094        8.95438        7.97499
       518         1        2.00000       66.27094        1.05842        7.97499
       519         1        2.00000       66.52065        6.12858        7.03150
       520         1        2.00000       66.52065       14.02454        7.03150
       521         1        2.00000       66.77004       11.20124        6.09403
       522         1        2.00000       66.77004        3.30528        6.09403
       523         1        2.00000       67.02891        8.38294        5.14675
       524         1        2.00000       67.02891        0.48698        5.14675
       525         1        2.00000       67.27145        5.55625        4.20701
       526         1        2.00000       67.27145       13.45221        4.20701
       527         1        2.00000       67.52156       10.62971        3.26901
       528         1        2.00000       67.52156        2.73375        3.26901
       529         1        2.00000       67.78066        7.80859        2.32188
       530         1        2.00000       67.78066       15.70455        2.32188
       531         1        2.00000       68.02687        4.98359        1.38165
       532         1        2.00000       68.02687       12.87955        1.38165
       533         1        2.00000       68.28295       10.05920        0.44035
       534         1        2.00000       68.28295        2.16324        0.44035
       535         1        2.00000       68.53393        7.26378        8.91482
       536         1        2.00000       68.53393       15.15974        8.91482
       537         1        2.00000       68.78022        4.43989        7.97585
       538         1        2.00000       68.78022       12.33585        7.97585
       539         1        2.00000       69.03677        9.51393        7.03285
       540         1        2.00000       69.03677        1.61797        7.03285
       541         1        2.00000       69.28712        6.69069        6.08952
       542         1        2.00000       69.28712       14.58665        6.08952
       543         1        2.00000       69.53794        3.86834        5.14901
       544         1        2.00000       69.53794       11.76430        5.14901
       545         1        2.00000       69.79203        8.94227        4.20597
       546         1        2.00000       69.79203        1.04631        4.20597
       547         1        2.00000       70.04078        6.11859        3.26430
       548         1        2.00000       70.04078       14.01455        3.26430
       549         1        2.00000       70.29208        3.29608        2.32345
       550         1        2.00000       70.29208       11.19205        2.32345
       551         1        2.00000       70.54593        8.36940        1.38016
       552         1        2.00000       70.54593        0.47344        1.38016
       553         1        2.00000       70.79580        5.54632        0.43856
       554         1        2.00000       70.79580       13.44228        0.43856
       555         1        2.00000       71.04862       10.64801        8.91552
       556         1        2.00000       71.04862        2.75205        8.91552
       557         1        2.00000       71.30024        7.82489        7.97294
       558         1        2.00000       71.30024       15.72085        7.97294
       559         1        2.00000       71.55018        5.00200        7.03172
       560         1        2.00000       71.55018       12.89796        7.03172
       561         1        2.00000       71.80308       10.07558        6.08946
       562         1        2.00000       71.80308        2.17962        6.08946
       563         1        2.00000       72.05446        7.25256        5.14717
       564         1        2.00000       72.05446       15.14852        5.14717
       565         1        2.00000       72.30576        4.43000        4.20557
       566         1        2.00000       72.30576       12.32596        4.20557
       567         1        2.00000       72.55802        1.60749        3.26328
       568         1        2.00000       72.55802        9.50345        3.26328
       569         1        2.00000       72.80892        6.68038        2.32143
       570         1        2.00000       72.80892       14.57634        2.32143
       571         1        2.00000       73.06038       11.75375        1.37972
       572         1        2.00000       73.06038        3.85779        1.37972
       573         1        2.00000       73.31256        8.93108        0.43738
       574         1        2.00000       73.31256        1.03512        0.43738
       575         1        2.00000       73.56370        6.13589        8.91426
       576         1        2.00000       73.56370       14.03185        8.91426
       577         1        2.00000       73.81556       11.20937        7.97231
       578         1        2.00000       73.81556        3.31341        7.97231
       579         1        2.00000       74.06718        8.38657        7.03016
       580         1        2.00000       74.06718        0.49061        7.03016
       581         1        2.00000       74.31840        5.56376        6.08841
       582         1        2.00000       74.31840       13.45972        6.08841
       583         1        2.00000       74.57026       10.63713        5.14634
       584         1        2.00000       74.57026        2.74117        5.14634
       585         1        2.00000       74.82180       15.71029        4.20427
       586         1        2.00000       74.82180        7.81433        4.20427
       587         1        2.00000       75.07334       12.88759        3.26241
       588         1        2.00000       75.07334        4.99163        3.26241
       589         1        2.00000       75.32504        2.16897        2.32033
       590         1        2.00000       75.32504       10.06494        2.32033
       591         1        2.00000       75.57650       15.13810        1.37838
       592         1        2.00000       75.57650        7.24214        1.37838
       593         1        2.00000       75.82804       12.31540        0.43648
       594         1        2.00000       75.82804        4.41944        0.43648
       595         1        2.00000       76.07974        1.62445        8.91312
       596         1        2.00000       76.07974        9.52041        8.91312
       597         1        2.00000       76.33120       14.59360        7.97118
       598         1        2.00000       76.33120        6.69764        7.97118
       599         1        2.00000       76.58290       11.77093        7.02922
       600         1        2.00000       76.58290        3.87497        7.02922
       601         1        2.00000       76.83444        1.05224        6.08718
       602         1        2.00000       76.83444        8.94820        6.08718
       603         1        2.00000       77.08598       14.02143        5.14526
       604         1        2.00000       77.08598        6.12547        5.14526
       605         1        2.00000       77.33760       11.19873        4.20327
       606         1        2.00000       77.33760        3.30277        4.20327
       607         1        2.00000       77.58922        0.48005        3.26124
       608         1        2.00000       77.58922        8.37601        3.26124
       609         1        2.00000       77.84076       13.44925        2.31930
       610         1        2.00000       77.84076        5.55329        2.31930
       611         1        2.00000       78.09238       10.62655        1.37730
       612         1        2.00000       78.09238        2.73059        1.37730
       613         1        2.00000       78.34392       15.69976        0.43532
       614         1        2.00000       78.34392        7.80380        0.43532
       615         1        2.00000       78.59546       12.90476        8.91210
       616         1        2.00000       78.59546        5.00880        8.91210
       617         1        2.00000       78.84708        2.18608        7.97009
       618         1        2.00000       78.84708       10.08204        7.97009
       619         1        2.00000       79.09870       15.15528        7.02810
       620         1        2.00000       79.09870        7.25932        7.02810
       621         1        2.00000       79.35024       12.33258        6.08614
       622         1        2.00000       79.35024        4.43662        6.08614
       623         1        2.00000        0.00040        1.61387        5.14414
       624         1        2.00000        0.00040        9.50983        5.14414
       625         2       -2.00000        0.25194       14.59694        8.91154
       626         2       -2.00000        0.25194        6.70098        8.91154
       627         2       -2.00000        0.50356       11.77422        7.96957
       628         2       -2.00000        0.50356        3.87826        7.96957
       629         2       -2.00000        0.75518        1.05554        7.02755
       630         2       -2.00000        0.75518        8.95150        7.02755
       631         2       -2.00000        1.00680       14.02476        6.08558
       632         2       -2.00000        1.00680        6.12880        6.08558
       633         2       -2.00000        1.25834       11.20201        5.14362
       634         2       -2.00000        1.25834        3.30605        5.14362
       635         2       -2.00000        1.50988        0.48333        4.20162
       636         2       -2.00000        1.50988        8.37929        4.20162
       637         2       -2.00000        1.76150       13.45257        3.25966
       638         2       -2.00000        1.76150        5.55661        3.25966
       639         2       -2.00000        2.01304       10.62985        2.31767
       640         2       -2.00000        2.01304        2.73389        2.31767
       641         2       -2.00000        2.26474       15.70309        1.37561
       642         2       -2.00000        2.26474        7.80713        1.37561
       643         2       -2.00000        2.51628       12.88039        0.43373
       644         2       -2.00000        2.51628        4.98443        0.43373
       645         2       -2.00000        2.76774        2.18932        8.91045
       646         2       -2.00000        2.76774       10.08528        8.91045
       647         2       -2.00000        3.01936       15.15860        7.96848
       648         2       -2.00000        3.01936        7.26264        7.96848
       649         2       -2.00000        3.27082       12.33587        7.02656
       650         2       -2.00000        3.27082        4.43991        7.02656
       651         2       -2.00000        3.52268        1.61722        6.08442
       652         2       -2.00000        3.52268        9.51318        6.08442
       653         2       -2.00000        3.77430       14.58644        5.14247
       654         2       -2.00000        3.77430        6.69048        5.14247
       655         2       -2.00000        4.02568       11.76363        4.20057
       656         2       -2.00000        4.02568        3.86767        4.20057
       657         2       -2.00000        4.27714        1.04496        3.25855
       658         2       -2.00000        4.27714        8.94092        3.25855
       659         2       -2.00000        4.52892       14.01425        2.31664
       660         2       -2.00000        4.52892        6.11829        2.31664
       661         2       -2.00000        4.78030       11.19151        1.37464
       662         2       -2.00000        4.78030        3.29555        1.37464
       663         2       -2.00000        5.03256        0.47288        0.43237
       664         2       -2.00000        5.03256        8.36884        0.43237
       665         2       -2.00000        5.28370       13.46980        8.90948
       666         2       -2.00000        5.28370        5.57384        8.90948
       667         2       -2.00000        5.53484        2.75077        7.96740
       668         2       -2.00000        5.53484       10.64673        7.96740
       669         2       -2.00000        5.78678       15.72033        7.02544
       670         2       -2.00000        5.78678        7.82436        7.02544
       671         2       -2.00000        6.03784        5.00149        6.08365
       672         2       -2.00000        6.03784       12.89745        6.08365
       673         2       -2.00000        6.29042       10.07494        5.14114
       674         2       -2.00000        6.29042        2.17898        5.14114
       675         2       -2.00000        6.54204       15.14824        4.19924
       676         2       -2.00000        6.54204        7.25228        4.19924
       677         2       -2.00000        6.79302        4.42909        3.25763
       678         2       -2.00000        6.79302       12.32505        3.25763
       679         2       -2.00000        7.04409        1.60642        2.31559
       680         2       -2.00000        7.04409        9.50238        2.31559
       681         2       -2.00000        7.29642       14.57604        1.37377
       682         2       -2.00000        7.29642        6.68007        1.37377
       683         2       -2.00000        7.54709        3.85736        0.43176
       684         2       -2.00000        7.54709       11.75332        0.43176
       685         2       -2.00000        7.80117        1.06244        8.90737
       686         2       -2.00000        7.80117        8.95840        8.90737
       687         2       -2.00000        8.05128        6.13560        7.96650
       688         2       -2.00000        8.05128       14.03156        7.96650
       689         2       -2.00000        8.30131        3.31160        7.02436
       690         2       -2.00000        8.30131       11.20756        7.02436
       691         2       -2.00000        8.55436        0.49041        6.08237
       692         2       -2.00000        8.55436        8.38637        6.08237
       693         2       -2.00000        8.80367        5.56309        5.14097
       694         2       -2.00000        8.80367       13.45905        5.14097
       695         2       -2.00000        9.05951        2.74073        4.19755
       696         2       -2.00000        9.05951       10.63669        4.19755
       697         2       -2.00000        9.31113       15.71012        3.25598
       698         2       -2.00000        9.31113        7.81416        3.25598
       699         2       -2.00000        9.56021        4.99022        2.31510
       700         2       -2.00000        9.56021       12.88618        2.31510
       701         2       -2.00000        9.80912        2.16802        1.37330
       702         2       -2.00000        9.80912       10.06398        1.37330
       703         2       -2.00000       10.06361       15.13803        0.43067
       704         2       -2.00000       10.06361        7.24207        0.43067
       705         2       -2.00000       10.31196        4.44675        8.90802
       706         2       -2.00000       10.31196       12.34271        8.90802
       707         2       -2.00000       10.57385        1.62402        7.96155
       708         2       -2.00000       10.57385        9.51998        7.96155
       709         2       -2.00000       10.81942        6.69861        7.02268
       710         2       -2.00000       10.81942       14.59457        7.02268
       711         2       -2.00000       11.06491        3.87182        6.08104
       712         2       -2.00000       11.06491       11.76778        6.08104
       713         2       -2.00000       11.32338        1.05270        5.14118
       714         2       -2.00000       11.32338        8.94866        5.14118
       715         2       -2.00000       11.56712        6.12220        4.20092
       716         2       -2.00000       11.56712       14.01816        4.20092
       717         2       -2.00000       11.83362        3.30354        3.25365
       718         2       -2.00000       11.83362       11.19950        3.25365
       719         2       -2.00000       12.08110        0.48091        2.30978
       720         2       -2.00000       12.08110        8.37687        2.30978
       721         2       -2.00000       12.32516        5.55234        1.37372
       722         2       -2.00000       12.32516       13.44830        1.37372
       723         2       -2.00000       12.56675        2.72677        0.43426
       724         2       -2.00000       12.56675       10.62273        0.43426
       725         2       -2.00000       12.83349       15.72562        8.90212
       726         2       -2.00000       12.83349        7.82966        8.90212
       727         2       -2.00000       13.07031        5.01359        7.96481
       728         2       -2.00000       13.07031       12.90955        7.96481
       729         2       -2.00000       13.35807        2.19662        7.01022
       730         2       -2.00000       13.35807       10.09258        7.01022
       731         2       -2.00000       13.59576       15.15738        6.07770
       732         2       -2.00000       13.59576        7.26142        6.07770
       733         2       -2.00000       13.82780        4.41168        5.14497
       734         2       -2.00000       13.82780       12.30764        5.14497
       735         2       -2.00000       14.09271        1.60078        4.19804
       736         2       -2.00000       14.09271        9.49674        4.19804
       737         2       -2.00000       14.31535        6.68719        3.27644
       738         2       -2.00000       14.31535       14.58315        3.27644
       739         2       -2.00000       14.61601        3.90430        2.31495
       740         2       -2.00000       14.61601       11.80026        2.31495
       741         2       -2.00000       14.84693        1.04142        1.34456
       742         2       -2.00000       14.84693        8.93738        1.34456
       743         2       -2.00000       15.09290        6.07997        0.42839
       744         2       -2.00000       15.09290       13.97593        0.42839
       745         2       -2.00000       15.29986        3.31483        8.92820
       746         2       -2.00000       15.29986       11.21079        8.92820
       747         2       -2.00000       15.60967        0.52599        7.89645
       748         2       -2.00000       15.60967        8.42195        7.89645
       749         2       -2.00000       15.80231        5.59380        7.00360
       750         2       -2.00000       15.80231       13.48976        7.00360
       751         2       -2.00000       16.22173        2.63748        6.04501
       752         2       -2.00000       16.22173       10.53344        6.04501
       753         2       -2.00000       16.47757       15.68121        5.20558
       754         2       -2.00000       16.47757        7.78525        5.20558
       755         2       -2.00000       16.57977        4.99073        4.26817
       756         2       -2.00000       16.57977       12.88669        4.26817
       757         2       -2.00000       16.73946        2.26874        3.25675
       758         2       -2.00000       16.73946       10.16470        3.25675
       759         2       -2.00000       16.91840       15.06997        2.33998
       760         2       -2.00000       16.91840        7.17401        2.33998
       761         2       -2.00000       17.62629        4.17551        1.30494
       762         2       -2.00000       17.62629       12.07147        1.30494
       763         2       -2.00000       17.65025        1.52891        0.13784
       764         2       -2.00000       17.65025        9.42487        0.13784
       765         2       -2.00000       17.77618        6.74836        8.70278
       766         2       -2.00000       17.77618       14.64432        8.70278
       767         2       -2.00000       17.85730        3.93523        7.93966
       768         2       -2.00000       17.85730       11.83119        7.93966
       769         2       -2.00000       18.94879        3.03587        4.87628
       770         2       -2.00000       18.94879       10.93183        4.87628
       771         2       -2.00000       19.13657        5.39387        3.53246
       772         2       -2.00000       19.13657       13.28983        3.53246
       773         2       -2.00000       19.14143        8.18337        4.39795
       774         2       -2.00000       19.14143        0.28741        4.39795
       775         2       -2.00000       19.75643       13.73311        6.49027
       776         2       -2.00000       19.75643        5.83715        6.49027
       777         2       -2.00000       20.04172        0.90082        7.49637
       778         2       -2.00000       20.04172        8.79678        7.49637
       779         2       -2.00000       20.38321       14.41584        0.01817
       780         2       -2.00000       20.38321        6.51987        0.01817
       781         2       -2.00000       20.40024        3.85901        8.51814
       782         2       -2.00000       20.40024       11.75497        8.51814
       783         2       -2.00000       20.44625        1.42413        0.92300
       784         2       -2.00000       20.44625        9.32009        0.92300
       785         2       -2.00000       21.01493        4.31896        1.92062
       786         2       -2.00000       21.01493       12.21492        1.92062
       787         2       -2.00000       21.16298       15.04225        2.70816
       788         2       -2.00000       21.16298        7.14629        2.70816
       789         2       -2.00000       21.37130        2.07467        3.69007
       790         2       -2.00000       21.37130        9.97063        3.69007
       791         2       -2.00000       21.76923        4.86476        4.72300
       792         2       -2.00000       21.76923       12.76072        4.72300
       793         2       -2.00000       21.91745       15.59527        5.56978
       794         2       -2.00000       21.91745        7.69931        5.56978
       795         2       -2.00000       22.12465        2.65684        6.49941
       796         2       -2.00000       22.12465       10.55280        6.49941
       797         2       -2.00000       22.48636       13.38704        7.50846
       798         2       -2.00000       22.48636        5.49108        7.50846
       799         2       -2.00000       22.67629        8.28774        8.44459
       800         2       -2.00000       22.67629        0.39177        8.44459
       801         2       -2.00000       22.97837        3.18361        9.38194
       802         2       -2.00000       22.97837       11.07957        9.38194
       803         2       -2.00000       23.21702        6.00648        0.90566
       804         2       -2.00000       23.21702       13.90244        0.90566
       805         2       -2.00000       23.38975        8.83804        1.83407
       806         2       -2.00000       23.38975        0.94208        1.83407
       807         2       -2.00000       23.71405        3.75643        2.79425
       808         2       -2.00000       23.71405       11.65239        2.79425
       809         2       -2.00000       23.95628       14.48500        3.72290
       810         2       -2.00000       23.95628        6.58904        3.72290
       811         2       -2.00000       24.19038        1.50564        4.66330
       812         2       -2.00000       24.19038        9.40160        4.66330
       813         2       -2.00000       24.47782        4.31840        5.62328
       814         2       -2.00000       24.47782       12.21436        5.62328
       815         2       -2.00000       24.70262       15.05510        6.54909
       816         2       -2.00000       24.70262        7.15913        6.54909
       817         2       -2.00000       24.94007        9.97618        7.48344
       818         2       -2.00000       24.94007        2.08022        7.48344
       819         2       -2.00000       25.22098       12.79437        8.44325
       820         2       -2.00000       25.22098        4.89841        8.44325
       821         2       -2.00000       25.45549       15.62662        9.38032
       822         2       -2.00000       25.45549        7.73066        9.38032
       823         2       -2.00000       25.71849       10.51401        0.90336
       824         2       -2.00000       25.71849        2.61805        0.90336
       825         2       -2.00000       25.97035       13.34072        1.84825
       826         2       -2.00000       25.97035        5.44476        1.84825
       827         2       -2.00000       26.20271        8.27291        2.78056
       828         2       -2.00000       26.20271        0.37695        2.78056
       829         2       -2.00000       26.46961       11.08938        3.72854
       830         2       -2.00000       26.46961        3.19342        3.72854
       831         2       -2.00000       26.71956       13.91527        4.67207
       832         2       -2.00000       26.71956        6.01931        4.67207
       833         2       -2.00000       26.96943        8.84270        5.60983
       834         2       -2.00000       26.96943        0.94674        5.60983
       835         2       -2.00000       27.22837       11.66101        6.55705
       836         2       -2.00000       27.22837        3.76505        6.55705
       837         2       -2.00000       27.47100       14.48751        7.49688
       838         2       -2.00000       27.47100        6.59155        7.49688
       839         2       -2.00000       27.72118        9.41418        8.43499
       840         2       -2.00000       27.72118        1.51822        8.43499
       841         2       -2.00000       27.97997       12.23505        9.38221
       842         2       -2.00000       27.97997        4.33908        9.38221
       843         2       -2.00000       28.22641       15.03227        0.90372
       844         2       -2.00000       28.22641        7.13631        0.90372
       845         2       -2.00000       28.48201        9.95680        1.84481
       846         2       -2.00000       28.48201        2.06084        1.84481
       847         2       -2.00000       28.73308       12.77990        2.78913
       848         2       -2.00000       28.73308        4.88394        2.78913
       849         2       -2.00000       28.97944       15.60388        3.72805
       850         2       -2.00000       28.97944        7.70791        3.72805
       851         2       -2.00000       29.23584       10.52988        4.67096
       852         2       -2.00000       29.23584        2.63392        4.67096
       853         2       -2.00000       29.48626       13.35314        5.61429
       854         2       -2.00000       29.48626        5.45717        5.61429
       855         2       -2.00000       29.73725        8.27954        6.55487
       856         2       -2.00000       29.73725        0.38358        6.55487
       857         2       -2.00000       29.99141       11.10154        7.49791
       858         2       -2.00000       29.99141        3.20557        7.49791
       859         2       -2.00000       30.24017       13.92514        8.43963
       860         2       -2.00000       30.24017        6.02918        8.43963
       861         2       -2.00000       30.49147        0.95574        9.38049
       862         2       -2.00000       30.49147        8.85170        9.38049
       863         2       -2.00000       30.74524        3.75065        0.90506
       864         2       -2.00000       30.74524       11.64661        0.90506
       865         2       -2.00000       30.99511       14.46968        1.84667
       866         2       -2.00000       30.99511        6.57372        1.84667
       867         2       -2.00000       31.24784        9.39574        2.78840
       868         2       -2.00000       31.24784        1.49978        2.78840
       869         2       -2.00000       31.49946       12.21884        3.73098
       870         2       -2.00000       31.49946        4.32288        3.73098
       871         2       -2.00000       31.74949       15.04176        4.67218
       872         2       -2.00000       31.74949        7.14580        4.67218
       873         2       -2.00000       32.00230        9.96822        5.61441
       874         2       -2.00000       32.00230        2.07226        5.61441
       875         2       -2.00000       32.25377       12.79122        6.55672
       876         2       -2.00000       32.25377        4.89526        6.55672
       877         2       -2.00000       32.50507       15.61378        7.49834
       878         2       -2.00000       32.50507        7.71782        7.49834
       879         2       -2.00000       32.75732       10.54031        8.44062
       880         2       -2.00000       32.75732        2.64435        8.44062
       881         2       -2.00000       33.00823       13.36336        9.38249
       882         2       -2.00000       33.00823        5.46740        9.38249
       883         2       -2.00000       33.25969        8.26230        0.90547
       884         2       -2.00000       33.25969        0.36633        0.90547
       885         2       -2.00000       33.51187       11.08497        1.84782
       886         2       -2.00000       33.51187        3.18901        1.84782
       887         2       -2.00000       33.76301       13.90784        2.78966
       888         2       -2.00000       33.76301        6.01188        2.78966
       889         2       -2.00000       34.01487        8.83438        3.73161
       890         2       -2.00000       34.01487        0.93842        3.73161
       891         2       -2.00000       34.26649       11.65719        4.67375
       892         2       -2.00000       34.26649        3.76123        4.67375
       893         2       -2.00000       34.51763       14.47999        5.61549
       894         2       -2.00000       34.51763        6.58403        5.61549
       895         2       -2.00000       34.76949        9.40665        6.55756
       896         2       -2.00000       34.76949        1.51069        6.55756
       897         2       -2.00000       35.02111        4.33347        7.49964
       898         2       -2.00000       35.02111       12.22943        7.49964
       899         2       -2.00000       35.27257        7.15617        8.44150
       900         2       -2.00000       35.27257       15.05213        8.44150
       901         2       -2.00000       35.52435        9.97881        9.38358
       902         2       -2.00000       35.52435        2.08285        9.38358
       903         2       -2.00000       35.77573        4.87795        0.90680
       904         2       -2.00000       35.77573       12.77391        0.90680
       905         2       -2.00000       36.02727        7.70065        1.84870
       906         2       -2.00000       36.02727       15.59661        1.84870
       907         2       -2.00000       36.27905       10.52335        2.79079
       908         2       -2.00000       36.27905        2.62739        2.79079
       909         2       -2.00000       36.53051        5.45014        3.73274
       910         2       -2.00000       36.53051       13.34610        3.73274
       911         2       -2.00000       36.78213        8.27281        4.67469
       912         2       -2.00000       36.78213        0.37685        4.67469
       913         2       -2.00000       37.03375       11.09556        5.61673
       914         2       -2.00000       37.03375        3.19960        5.61673
       915         2       -2.00000       37.28521        6.02233        6.55865
       916         2       -2.00000       37.28521       13.91829        6.55865
       917         2       -2.00000       37.53691        8.84502        7.50064
       918         2       -2.00000       37.53691        0.94906        7.50064
       919         2       -2.00000       37.78845        3.77179        8.44266
       920         2       -2.00000       37.78845       11.66775        8.44266
       921         2       -2.00000       38.04007        6.59451        9.38461
       922         2       -2.00000       38.04007       14.49047        9.38461
       923         2       -2.00000       38.29161        9.38951        0.90788
       924         2       -2.00000       38.29161        1.49355        0.90788
       925         2       -2.00000       38.54315        4.31629        1.84986
       926         2       -2.00000       38.54315       12.21225        1.84986
       927         2       -2.00000       38.79477        7.13899        2.79182
       928         2       -2.00000       38.79477       15.03495        2.79182
       929         2       -2.00000       39.04639        9.96171        3.73382
       930         2       -2.00000       39.04639        2.06575        3.73382
       931         2       -2.00000       39.29793        4.88848        4.67582
       932         2       -2.00000       39.29793       12.78444        4.67582
       933         2       -2.00000       39.54955        7.71118        5.61776
       934         2       -2.00000       39.54955       15.60714        5.61776
       935         2       -2.00000       39.80109       10.53393        6.55977
       936         2       -2.00000       39.80109        2.63797        6.55977
       937         2       -2.00000       40.05263        5.46066        7.50173
       938         2       -2.00000       40.05263       13.35662        7.50173
       939         2       -2.00000       40.30425        8.28339        8.44370
       940         2       -2.00000       40.30425        0.38743        8.44370
       941         2       -2.00000       40.55587       11.10609        9.38573
       942         2       -2.00000       40.55587        3.21013        9.38573
       943         2       -2.00000       40.80749        6.00515        0.90896
       944         2       -2.00000       40.80749       13.90111        0.90896
       945         2       -2.00000       41.05903        8.82788        1.85093
       946         2       -2.00000       41.05903        0.93192        1.85093
       947         2       -2.00000       41.31057        3.75464        2.79293
       948         2       -2.00000       41.31057       11.65060        2.79293
       949         2       -2.00000       41.56219        6.57733        3.73488
       950         2       -2.00000       41.56219       14.47329        3.73488
       951         2       -2.00000       41.81373        9.40006        4.67688
       952         2       -2.00000       41.81373        1.50410        4.67688
       953         2       -2.00000       42.06543        4.32680        5.61893
       954         2       -2.00000       42.06543       12.22276        5.61893
       955         2       -2.00000       42.31697        7.14952        6.56081
       956         2       -2.00000       42.31697       15.04548        6.56081
       957         2       -2.00000       42.56843        9.97232        7.50282
       958         2       -2.00000       42.56843        2.07636        7.50282
       959         2       -2.00000       42.82005        4.89899        8.44479
       960         2       -2.00000       42.82005       12.79496        8.44479
       961         2       -2.00000       43.07151        7.72174        9.38672
       962         2       -2.00000       43.07151       15.61770        9.38672
       963         2       -2.00000       43.32337       10.51673        0.91012
       964         2       -2.00000       43.32337        2.62077        0.91012
       965         2       -2.00000       43.57499        5.44346        1.85208
       966         2       -2.00000       43.57499       13.33942        1.85208
       967         2       -2.00000       43.82637        8.26629        2.79397
       968         2       -2.00000       43.82637        0.37032        2.79397
       969         2       -2.00000       44.07784       11.08899        3.73600
       970         2       -2.00000       44.07784        3.19303        3.73600
       971         2       -2.00000       44.32961        6.01567        4.67791
       972         2       -2.00000       44.32961       13.91163        4.67791
       973         2       -2.00000       44.58100        8.83840        5.61990
       974         2       -2.00000       44.58100        0.94244        5.61990
       975         2       -2.00000       44.83325        3.76511        6.56218
       976         2       -2.00000       44.83325       11.66107        6.56218
       977         2       -2.00000       45.08439        6.58781        7.50380
       978         2       -2.00000       45.08439       14.48377        7.50380
       979         2       -2.00000       45.33554        9.41088        8.44588
       980         2       -2.00000       45.33554        1.51492        8.44588
       981         2       -2.00000       45.58748        4.33729        9.38784
       982         2       -2.00000       45.58748       12.23325        9.38784
       983         2       -2.00000       45.83854        7.13246        0.91089
       984         2       -2.00000       45.83854       15.02842        0.91089
       985         2       -2.00000       46.09111        9.95496        1.85341
       986         2       -2.00000       46.09111        2.05900        1.85341
       987         2       -2.00000       46.34273        4.88167        2.79530
       988         2       -2.00000       46.34273       12.77763        2.79530
       989         2       -2.00000       46.59372        7.70486        3.73691
       990         2       -2.00000       46.59372       15.60082        3.73691
       991         2       -2.00000       46.84478        2.63155        4.67895
       992         2       -2.00000       46.84478       10.52752        4.67895
       993         2       -2.00000       47.09712        5.45388        5.62078
       994         2       -2.00000       47.09712       13.34984        5.62078
       995         2       -2.00000       47.34778        8.27660        6.56277
       996         2       -2.00000       47.34778        0.38063        6.56277
       997         2       -2.00000       47.60187        3.20323        7.50591
       998         2       -2.00000       47.60187       11.09919        7.50591
       999         2       -2.00000       47.85198        6.02605        8.44677
      1000         2       -2.00000       47.85198       13.92202        8.44677
      1001         2       -2.00000       48.10200        8.85004        9.38892
      1002         2       -2.00000       48.10200        0.95407        9.38892
      1003         2       -2.00000       48.35506        3.74756        0.91218
      1004         2       -2.00000       48.35506       11.64352        0.91218
      1005         2       -2.00000       48.60437        6.57086        1.85358
      1006         2       -2.00000       48.60437       14.46682        1.85358
      1007         2       -2.00000       48.86021        9.39321        2.79700
      1008         2       -2.00000       48.86021        1.49725        2.79700
      1009         2       -2.00000       49.11183        4.31977        3.73857
      1010         2       -2.00000       49.11183       12.21573        3.73857
      1011         2       -2.00000       49.36090        7.14373        4.67945
      1012         2       -2.00000       49.36090       15.03970        4.67945
      1013         2       -2.00000       49.60981        9.96592        5.62125
      1014         2       -2.00000       49.60981        2.06995        5.62125
      1015         2       -2.00000       49.86430        4.89188        6.56388
      1016         2       -2.00000       49.86430       12.78785        6.56388
      1017         2       -2.00000       50.11266        7.71490        7.50525
      1018         2       -2.00000       50.11266       15.61086        7.50525
      1019         2       -2.00000       50.37454        2.64167        8.45172
      1020         2       -2.00000       50.37454       10.53763        8.45172
      1021         2       -2.00000       50.62011        5.46302        9.39060
      1022         2       -2.00000       50.62011       13.35898        9.39060
      1023         2       -2.00000       50.86560        8.26213        0.91350
      1024         2       -2.00000       50.86560        0.36617        0.91350
      1025         2       -2.00000       51.12407        3.18530        1.85337
      1026         2       -2.00000       51.12407       11.08126        1.85337
      1027         2       -2.00000       51.36781        6.01174        2.79362
      1028         2       -2.00000       51.36781       13.90770        2.79362
      1029         2       -2.00000       51.63432        8.83041        3.74089
      1030         2       -2.00000       51.63432        0.93445        3.74089
      1031         2       -2.00000       51.88180        3.75706        4.68476
      1032         2       -2.00000       51.88180       11.65302        4.68476
      1033         2       -2.00000       52.12585        6.58161        5.62082
      1034         2       -2.00000       52.12585       14.47757        5.62082
      1035         2       -2.00000       52.36744        9.40718        6.56028
      1036         2       -2.00000       52.36744        1.51122        6.56028
      1037         2       -2.00000       52.63419        4.33199        7.51115
      1038         2       -2.00000       52.63419       12.22795        7.51115
      1039         2       -2.00000       52.87100        7.14806        8.44847
      1040         2       -2.00000       52.87100       15.04402        8.44847
      1041         2       -2.00000       53.15876        9.96502        9.40305
      1042         2       -2.00000       53.15876        2.06906        9.40305
      1043         2       -2.00000       53.39645        4.87253        0.91684
      1044         2       -2.00000       53.39645       12.76849        0.91684
      1045         2       -2.00000       53.62849        7.72227        1.84957
      1046         2       -2.00000       53.62849       15.61823        1.84957
      1047         2       -2.00000       53.89340        2.63720        2.79651
      1048         2       -2.00000       53.89340       10.53316        2.79651
      1049         2       -2.00000       54.11605        5.44677        3.71811
      1050         2       -2.00000       54.11605       13.34273        3.71811
      1051         2       -2.00000       54.41670        8.22965        4.67958
      1052         2       -2.00000       54.41670        0.33369        4.67958
      1053         2       -2.00000       54.64763        3.19656        5.64999
      1054         2       -2.00000       54.64763       11.09252        5.64999
      1055         2       -2.00000       54.89359        6.05397        6.56615
      1056         2       -2.00000       54.89359       13.94993        6.56615
      1057         2       -2.00000       55.10056        8.84681        7.48507
      1058         2       -2.00000       55.10056        0.95084        7.48507
      1059         2       -2.00000       55.41037        3.73970        8.51682
      1060         2       -2.00000       55.41037       11.63566        8.51682
      1061         2       -2.00000       55.60300        6.56785        9.40968
      1062         2       -2.00000       55.60300       14.46381        9.40968
      1063         2       -2.00000       56.02242        9.49647        0.94954
      1064         2       -2.00000       56.02242        1.60051        0.94954
      1065         2       -2.00000       56.27826        4.34870        1.78897
      1066         2       -2.00000       56.27826       12.24466        1.78897
      1067         2       -2.00000       56.38047        7.14322        2.72636
      1068         2       -2.00000       56.38047       15.03918        2.72636
      1069         2       -2.00000       56.54015        9.86521        3.73779
      1070         2       -2.00000       56.54015        1.96925        3.73779
      1071         2       -2.00000       56.71909        4.95992        4.65456
      1072         2       -2.00000       56.71909       12.85588        4.65456
      1073         2       -2.00000       57.42699        7.95843        5.68961
      1074         2       -2.00000       57.42699        0.06246        5.68961
      1075         2       -2.00000       57.45095        2.70909        6.85669
      1076         2       -2.00000       57.45095       10.60505        6.85669
      1077         2       -2.00000       57.57688        5.41328        7.71049
      1078         2       -2.00000       57.57688       13.30924        7.71049
      1079         2       -2.00000       57.65799        8.22642        8.47362
      1080         2       -2.00000       57.65799        0.33046        8.47362
      1081         2       -2.00000       58.74949        9.09808        2.11826
      1082         2       -2.00000       58.74949        1.20212        2.11826
      1083         2       -2.00000       58.93726        6.74008        3.46209
      1084         2       -2.00000       58.93726       14.63604        3.46209
      1085         2       -2.00000       58.94212        3.95056        2.59659
      1086         2       -2.00000       58.94212       11.84652        2.59659
      1087         2       -2.00000       59.55712        6.29681        0.50428
      1088         2       -2.00000       59.55712       14.19277        0.50428
      1089         2       -2.00000       59.84241        3.36486        8.91691
      1090         2       -2.00000       59.84241       11.26082        8.91691
      1091         2       -2.00000       60.18390        5.61408        6.97637
      1092         2       -2.00000       60.18390       13.51004        6.97637
      1093         2       -2.00000       60.20094        8.30264        7.89514
      1094         2       -2.00000       60.20094        0.40668        7.89514
      1095         2       -2.00000       60.24695       10.70982        6.07155
      1096         2       -2.00000       60.24695        2.81386        6.07155
      1097         2       -2.00000       60.81562        7.81499        5.07393
      1098         2       -2.00000       60.81562       15.71095        5.07393
      1099         2       -2.00000       60.96368        4.98766        4.28639
      1100         2       -2.00000       60.96368       12.88362        4.28639
      1101         2       -2.00000       61.17199       10.05927        3.30448
      1102         2       -2.00000       61.17199        2.16331        3.30448
      1103         2       -2.00000       61.56992        7.26918        2.27154
      1104         2       -2.00000       61.56992       15.16514        2.27154
      1105         2       -2.00000       61.71814        4.43465        1.42476
      1106         2       -2.00000       61.71814       12.33061        1.42476
      1107         2       -2.00000       61.92534        9.47711        0.49513
      1108         2       -2.00000       61.92534        1.58115        0.49513
      1109         2       -2.00000       62.28705        6.67057        8.90481
      1110         2       -2.00000       62.28705       14.56654        8.90481
      1111         2       -2.00000       62.47698        3.87390        7.96869
      1112         2       -2.00000       62.47698       11.76986        7.96869
      1113         2       -2.00000       62.77907        8.97804        7.03134
      1114         2       -2.00000       62.77907        1.08208        7.03134
      1115         2       -2.00000       63.01771        6.12745        6.08889
      1116         2       -2.00000       63.01771       14.02341        6.08889
      1117         2       -2.00000       63.19045       11.19186        5.16047
      1118         2       -2.00000       63.19045        3.29590        5.16047
      1119         2       -2.00000       63.51474        8.37752        4.20029
      1120         2       -2.00000       63.51474        0.48156        4.20029
      1121         2       -2.00000       63.75697        5.54491        3.27164
      1122         2       -2.00000       63.75697       13.44087        3.27164
      1123         2       -2.00000       63.99108       10.62830        2.33124
      1124         2       -2.00000       63.99108        2.73234        2.33124
      1125         2       -2.00000       64.27852        7.81555        1.37126
      1126         2       -2.00000       64.27852       15.71152        1.37126
      1127         2       -2.00000       64.50331        4.97482        0.44546
      1128         2       -2.00000       64.50331       12.87078        0.44546
      1129         2       -2.00000       64.74076       10.08142        8.92984
      1130         2       -2.00000       64.74076        2.18546        8.92984
      1131         2       -2.00000       65.02168        7.26324        7.97003
      1132         2       -2.00000       65.02168       15.15921        7.97003
      1133         2       -2.00000       65.25618        4.43099        7.03296
      1134         2       -2.00000       65.25618       12.32695        7.03296
      1135         2       -2.00000       65.51919        9.51590        6.09119
      1136         2       -2.00000       65.51919        1.61994        6.09119
      1137         2       -2.00000       65.77104        6.68919        5.14630
      1138         2       -2.00000       65.77104       14.58516        5.14630
      1139         2       -2.00000       66.00340        3.86103        4.21399
      1140         2       -2.00000       66.00340       11.75699        4.21399
      1141         2       -2.00000       66.27030        8.94054        3.26601
      1142         2       -2.00000       66.27030        1.04458        3.26601
      1143         2       -2.00000       66.52025        6.11464        2.32248
      1144         2       -2.00000       66.52025       14.01060        2.32248
      1145         2       -2.00000       66.77012       11.18722        1.38471
      1146         2       -2.00000       66.77012        3.29126        1.38471
      1147         2       -2.00000       67.02906        8.36890        0.43750
      1148         2       -2.00000       67.02906        0.47294        0.43750
      1149         2       -2.00000       67.27169        5.57010        8.91639
      1150         2       -2.00000       67.27169       13.46606        8.91639
      1151         2       -2.00000       67.52188       10.64343        7.97829
      1152         2       -2.00000       67.52188        2.74747        7.97829
      1153         2       -2.00000       67.78066        7.82256        7.03106
      1154         2       -2.00000       67.78066       15.71853        7.03106
      1155         2       -2.00000       68.02711        4.99764        6.09082
      1156         2       -2.00000       68.02711       12.89360        6.09082
      1157         2       -2.00000       68.28271       10.07310        5.14974
      1158         2       -2.00000       68.28271        2.17714        5.14974
      1159         2       -2.00000       68.53377        7.25001        4.20542
      1160         2       -2.00000       68.53377       15.14597        4.20542
      1161         2       -2.00000       68.78014        4.42604        3.26650
      1162         2       -2.00000       68.78014       12.32200        3.26650
      1163         2       -2.00000       69.03653        9.50002        2.32357
      1164         2       -2.00000       69.03653        1.60406        2.32357
      1165         2       -2.00000       69.28696        6.67678        1.38026
      1166         2       -2.00000       69.28696       14.57274        1.38026
      1167         2       -2.00000       69.53794        3.85441        0.43968
      1168         2       -2.00000       69.53794       11.75037        0.43968
      1169         2       -2.00000       69.79211        8.95606        8.91537
      1170         2       -2.00000       69.79211        1.06010        8.91537
      1171         2       -2.00000       70.04086        6.13247        7.97365
      1172         2       -2.00000       70.04086       14.02844        7.97365
      1173         2       -2.00000       70.29216       11.20589        7.03279
      1174         2       -2.00000       70.29216        3.30993        7.03279
      1175         2       -2.00000       70.54593        8.38330        6.08949
      1176         2       -2.00000       70.54593        0.48734        6.08949
      1177         2       -2.00000       70.79580        5.56023        5.14786
      1178         2       -2.00000       70.79580       13.45620        5.14786
      1179         2       -2.00000       71.04854       10.63416        4.20614
      1180         2       -2.00000       71.04854        2.73820        4.20614
      1181         2       -2.00000       71.30016        7.81106        3.26357
      1182         2       -2.00000       71.30016       15.70702        3.26357
      1183         2       -2.00000       71.55018        4.98815        2.32237
      1184         2       -2.00000       71.55018       12.88412        2.32237
      1185         2       -2.00000       71.80300       10.06170        1.38014
      1186         2       -2.00000       71.80300        2.16574        1.38014
      1187         2       -2.00000       72.05446        7.23868        0.43783
      1188         2       -2.00000       72.05446       15.13464        0.43783
      1189         2       -2.00000       72.30576       12.33979        8.91494
      1190         2       -2.00000       72.30576        4.44383        8.91494
      1191         2       -2.00000       72.55802        9.51730        7.97265
      1192         2       -2.00000       72.55802        1.62133        7.97265
      1193         2       -2.00000       72.80892        6.69425        7.03079
      1194         2       -2.00000       72.80892       14.59021        7.03079
      1195         2       -2.00000       73.06038       11.76762        6.08908
      1196         2       -2.00000       73.06038        3.87166        6.08908
      1197         2       -2.00000       73.31256        1.04898        5.14672
      1198         2       -2.00000       73.31256        8.94495        5.14672
      1199         2       -2.00000       73.56370        6.12205        4.20488
      1200         2       -2.00000       73.56370       14.01802        4.20488
      1201         2       -2.00000       73.81556       11.19552        3.26294
      1202         2       -2.00000       73.81556        3.29956        3.26294
      1203         2       -2.00000       74.06718        8.37272        2.32079
      1204         2       -2.00000       74.06718        0.47676        2.32079
      1205         2       -2.00000       74.31832       13.44587        1.37905
      1206         2       -2.00000       74.31832        5.54991        1.37905
      1207         2       -2.00000       74.57018       10.62326        0.43698
      1208         2       -2.00000       74.57018        2.72730        0.43698
      1209         2       -2.00000       74.82180       15.72414        8.91364
      1210         2       -2.00000       74.82180        7.82818        8.91364
      1211         2       -2.00000       75.07326       12.90144        7.97178
      1212         2       -2.00000       75.07326        5.00548        7.97178
      1213         2       -2.00000       75.32504        2.18282        7.02970
      1214         2       -2.00000       75.32504       10.07878        7.02970
      1215         2       -2.00000       75.57642       15.15195        6.08775
      1216         2       -2.00000       75.57642        7.25599        6.08775
      1217         2       -2.00000       75.82796       12.32925        5.14585
      1218         2       -2.00000       75.82796        4.43329        5.14585
      1219         2       -2.00000       76.07974        1.61060        4.20376
      1220         2       -2.00000       76.07974        9.50656        4.20376
      1221         2       -2.00000       76.33120       14.57976        3.26181
      1222         2       -2.00000       76.33120        6.68380        3.26181
      1223         2       -2.00000       76.58282       11.75709        2.31985
      1224         2       -2.00000       76.58282        3.86112        2.31985
      1225         2       -2.00000       76.83444        1.03839        1.37782
      1226         2       -2.00000       76.83444        8.93435        1.37782
      1227         2       -2.00000       77.08590       14.00758        0.43590
      1228         2       -2.00000       77.08590        6.11162        0.43590
      1229         2       -2.00000       77.33760       11.21258        8.91263
      1230         2       -2.00000       77.33760        3.31661        8.91263
      1231         2       -2.00000       77.58914        0.49388        7.97061
      1232         2       -2.00000       77.58914        8.38984        7.97061
      1233         2       -2.00000       77.84076       13.46310        7.02867
      1234         2       -2.00000       77.84076        5.56714        7.02867
      1235         2       -2.00000       78.09230       10.64038        6.08667
      1236         2       -2.00000       78.09230        2.74442        6.08667
      1237         2       -2.00000       78.34384       15.71361        5.14469
      1238         2       -2.00000       78.34384        7.81765        5.14469
      1239         2       -2.00000       78.59546       12.89091        4.20273
      1240         2       -2.00000       78.59546        4.99495        4.20273
      1241         2       -2.00000       78.84708        2.17223        3.26072
      1242         2       -2.00000       78.84708       10.06819        3.26072
      1243         2       -2.00000       79.09862       15.14143        2.31873
      1244         2       -2.00000       79.09862        7.24547        2.31873
      1245         2       -2.00000       79.35024       12.31873        1.37677
      1246         2       -2.00000       79.35024        4.42277        1.37677
      1247         2       -2.00000        0.00040        1.60002        0.43478
      1248         2       -2.00000        0.00040        9.49598        0.43478
