# Supplementary material for: Quantitative prediction of grain boundary thermal conductivities from local atomic environments
Source: Nat Commun. 2020 Apr 15;11:1854. doi: 10.1038/s41467-020-15619-9 (PMC7160158; doi:10.1038/s41467-020-15619-9)
Supplement: Supplementary file 4 — Supplementary Data 1 [file 41467_2020_15619_MOESM4_ESM.zip › MgO_GBs/sym_tilt/standard_pressure/310/s1235_1_3_35.lmp]

LAMMPS data file

      2616          atoms
         0          bonds
         0         angles
         0      dihedrals
         0      impropers
         2     atom types
         0     bond types
         0    angle types
         0 dihedral types
         0 improper types

      0.0000000     80.1961360 xlo xhi
      0.0000000     46.7425820 ylo yhi
      0.0000000      6.6409477 zlo zhi
      0.0000000      0.0000000      0.0075229 xy xz yz

Masses

1                24.30500 # Mg
2                15.99940 # O

Atoms

         1         1        2.00000        0.06352       35.88705        5.16550
         2         1        2.00000        0.06352       12.51199        1.84509
         3         1        2.00000        0.18437       37.20624        1.18100
         4         1        2.00000        0.18437       13.83871        4.50151
         5         1        2.00000        0.30507       38.53262        3.83732
         6         1        2.00000        0.30507       15.15757        0.51687
         7         1        2.00000        0.42544       39.85882        6.49353
         8         1        2.00000        0.42544       16.48377        3.17308
         9         1        2.00000        0.54549       41.17759        2.50873
        10         1        2.00000        0.54549       17.81010        5.82922
        11         1        2.00000        0.66515       42.50411        5.16486
        12         1        2.00000        0.66515       19.12906        1.84440
        13         1        2.00000        0.78440       43.82344        1.18006
        14         1        2.00000        0.78440       20.45591        4.50054
        15         1        2.00000        0.90333       45.15067        3.83624
        16         1        2.00000        0.90333       21.77562        0.51577
        17         1        2.00000        1.02218       46.47832        6.49246
        18         1        2.00000        1.02218       23.10326        3.17199
        19         1        2.00000        1.14103        1.05614        2.50777
        20         1        2.00000        1.14103       24.43119        5.82824
        21         1        2.00000        1.26004        2.38430        5.16405
        22         1        2.00000        1.26004       25.75183        1.84357
        23         1        2.00000        1.37937        3.70503        1.17943
        24         1        2.00000        1.37937       27.08008        4.49988
        25         1        2.00000        1.49919        5.03329        3.83579
        26         1        2.00000        1.49919       28.40082        0.51530
        27         1        2.00000        1.61940        6.36140        6.49222
        28         1        2.00000        1.61940       29.72893        3.17171
        29         1        2.00000        1.74002        7.68181        2.50776
        30         1        2.00000        1.74002       31.05686        5.82820
        31         1        2.00000        1.86103        9.00955        5.16431
        32         1        2.00000        1.86103       32.37708        1.84379
        33         1        2.00000        1.98221       33.70468        4.50036
        34         1        2.00000        1.98221       10.32962        1.17996
        35         1        2.00000        2.10354       35.02466        0.51602
        36         1        2.00000        2.10354       11.65713        3.83654
        37         1        2.00000        2.22480       36.35226        3.17262
        38         1        2.00000        2.22480       12.98473        6.49313
        39         1        2.00000        2.34590       37.67996        5.82918
        40         1        2.00000        2.34590       14.30490        2.50874
        41         1        2.00000        2.46675       39.00031        1.84476
        42         1        2.00000        2.46675       15.63278        5.16525
        43         1        2.00000        2.58721       40.32838        4.50121
        44         1        2.00000        2.58721       16.95333        1.18075
        45         1        2.00000        2.70726       41.64911        0.51665
        46         1        2.00000        2.70726       18.28158        3.83715
        47         1        2.00000        2.82683       42.97746        3.17300
        48         1        2.00000        2.82683       19.60993        6.49349
        49         1        2.00000        2.94601       44.30572        5.82930
        50         1        2.00000        2.94601       20.93066        2.50883
        51         1        2.00000        3.06494       45.62631        1.84463
        52         1        2.00000        3.06494       22.25878        5.16510
        53         1        2.00000        3.18379        0.21151        4.50087
        54         1        2.00000        3.18379       23.57904        1.18039
        55         1        2.00000        3.30264        1.53140        0.51613
        56         1        2.00000        3.30264       24.90646        3.83659
        57         1        2.00000        3.42173        2.85840        3.17229
        58         1        2.00000        3.42173       26.23345        6.49275
        59         1        2.00000        3.54122        4.18502        5.82842
        60         1        2.00000        3.54122       27.55254        2.50793
        61         1        2.00000        3.66103        5.50378        1.84361
        62         1        2.00000        3.66103       28.87884        5.16406
        63         1        2.00000        3.78125        6.82994        4.49978
        64         1        2.00000        3.78125       30.19746        1.17927
        65         1        2.00000        3.90170        8.14861        0.51509
        66         1        2.00000        3.90170       31.52366        3.83553
        67         1        2.00000        4.02248       32.85014        6.49190
        68         1        2.00000        4.02248        9.47509        3.17146
        69         1        2.00000        4.14333       34.16952        2.50746
        70         1        2.00000        4.14333       10.80199        5.82797
        71         1        2.00000        4.26419       35.49707        5.16409
        72         1        2.00000        4.26419       12.12202        1.84365
        73         1        2.00000        4.38504       36.81785        1.17987
        74         1        2.00000        4.38504       13.45032        4.50038
        75         1        2.00000        4.50582       38.14695        3.83664
        76         1        2.00000        4.50582       14.77190        0.51619
        77         1        2.00000        4.62635       39.47670        6.49342
        78         1        2.00000        4.62635       16.10165        3.17297
        79         1        2.00000        4.74673       40.79944        2.50917
        80         1        2.00000        4.74673       17.43191        5.82966
        81         1        2.00000        4.86694       42.12980        5.16578
        82         1        2.00000        4.86694       18.75475        1.84531
        83         1        2.00000        4.98692       43.45245        1.18134
        84         1        2.00000        4.98692       20.08492        4.50182
        85         1        2.00000        5.10665       44.78201        3.83774
        86         1        2.00000        5.10665       21.40696        0.51728
        87         1        2.00000        5.22638       46.11059        6.49406
        88         1        2.00000        5.22638       22.73554        3.17358
        89         1        2.00000        5.34603        0.68795        2.50933
        90         1        2.00000        5.34603       24.06300        5.82980
        91         1        2.00000        5.46577        2.01424        5.16542
        92         1        2.00000        5.46577       25.38177        1.84493
        93         1        2.00000        5.58558        3.33189        1.18042
        94         1        2.00000        5.58558       26.70694        4.50088
        95         1        2.00000        5.70547        4.65621        3.83625
        96         1        2.00000        5.70547       28.02374        0.51576
        97         1        2.00000        5.82537       29.34760        3.17156
        98         1        2.00000        5.82537        5.98007        6.49206
        99         1        2.00000        5.94518       30.67151        5.82743
       100         1        2.00000        5.94518        7.29646        2.50698
       101         1        2.00000        6.06499        8.62083        5.16300
       102         1        2.00000        6.06499       31.98836        1.84250
       103         1        2.00000        6.18465       33.31363        4.49878
       104         1        2.00000        6.18465        9.93857        1.17834
       105         1        2.00000        6.30422       34.63268        0.51438
       106         1        2.00000        6.30422       11.26515        3.83488
       107         1        2.00000        6.42379       35.96079        3.17119
       108         1        2.00000        6.42379       12.59326        6.49169
       109         1        2.00000        6.54320       37.29054        5.82816
       110         1        2.00000        6.54320       13.91549        2.50771
       111         1        2.00000        6.66286       38.61436        1.84431
       112         1        2.00000        6.66286       15.24683        5.16480
       113         1        2.00000        6.78275       39.94692        4.50141
       114         1        2.00000        6.78275       16.57186        1.18095
       115         1        2.00000        6.90312       41.27265        0.51747
       116         1        2.00000        6.90312       17.90512        3.83796
       117         1        2.00000        7.02398       42.60581        3.17427
       118         1        2.00000        7.02398       19.23828        6.49475
       119         1        2.00000        7.14532       43.93814        5.83093
       120         1        2.00000        7.14532       20.56308        2.51046
       121         1        2.00000        7.26689       45.26130        1.84645
       122         1        2.00000        7.26689       21.89377        5.16692
       123         1        2.00000        7.38871       46.58988        4.50278
       124         1        2.00000        7.38871       23.21483        1.18229
       125         1        2.00000        7.51053        1.16597        0.51798
       126         1        2.00000        7.51053       24.54103        3.83845
       127         1        2.00000        7.63219        2.48993        3.17381
       128         1        2.00000        7.63219       25.86498        6.49427
       129         1        2.00000        7.75336        3.81201        5.82936
       130         1        2.00000        7.75336       27.17954        2.50887
       131         1        2.00000        7.87382        5.12531        1.84373
       132         1        2.00000        7.87382       28.50036        5.16419
       133         1        2.00000        7.99339        6.44585        4.49906
       134         1        2.00000        7.99339       29.81338        1.17856
       135         1        2.00000        8.11208        7.75929        0.51360
       136         1        2.00000        8.11208       31.13430        3.83406
       137         1        2.00000        8.22997       32.45666        6.48993
       138         1        2.00000        8.22997        9.08161        3.16948
       139         1        2.00000        8.34713       33.77347        2.50528
       140         1        2.00000        8.34713       10.40594        5.82578
       141         1        2.00000        8.46382       35.10041        5.16207
       142         1        2.00000        8.46382       11.72536        1.84161
       143         1        2.00000        8.58026       36.42264        1.17824
       144         1        2.00000        8.58026       13.05516        4.49873
       145         1        2.00000        8.69719       37.75538        3.83570
       146         1        2.00000        8.69719       14.38033        0.51524
       147         1        2.00000        8.81484       39.09046        6.49313
       148         1        2.00000        8.81484       15.71541        3.17267
       149         1        2.00000        8.93385       40.41985        2.50987
       150         1        2.00000        8.93385       17.05232        5.83035
       151         1        2.00000        9.05471       41.75736        5.16714
       152         1        2.00000        9.05471       18.38230        1.84667
       153         1        2.00000        9.17765       43.08664        1.18329
       154         1        2.00000        9.17765       19.71911        4.50376
       155         1        2.00000        9.30219       44.42135        3.83995
       156         1        2.00000        9.30219       21.04630        0.51948
       157         1        2.00000        9.42786       45.75269        6.49653
       158         1        2.00000        9.42786       22.37764        3.17606
       159         1        2.00000        9.55433        0.32981        2.51193
       160         1        2.00000        9.55433       23.70486        5.83239
       161         1        2.00000        9.68032        1.65302        5.16787
       162         1        2.00000        9.68032       25.02055        1.84739
       163         1        2.00000        9.80534        2.96501        1.18215
       164         1        2.00000        9.80534       26.34006        4.50261
       165         1        2.00000        9.92844        4.28218        3.83698
       166         1        2.00000        9.92844       27.64971        0.51649
       167         1        2.00000       10.04914        5.59786        6.49151
       168         1        2.00000       10.04914       28.96539        3.17102
       169         1        2.00000       10.16727        6.90616        2.50521
       170         1        2.00000       10.16727       30.28121        5.82567
       171         1        2.00000       10.28267       31.59110        1.83985
       172         1        2.00000       10.28267        8.22357        5.16035
       173         1        2.00000       10.39615       32.91154        4.49570
       174         1        2.00000       10.39615        9.53649        1.17524
       175         1        2.00000       10.50810       34.22863        0.51144
       176         1        2.00000       10.50810       10.86110        3.83193
       177         1        2.00000       10.61925       35.55768        3.16868
       178         1        2.00000       10.61925       12.19015        6.48917
       179         1        2.00000       10.73056       36.89141        5.82643
       180         1        2.00000       10.73056       13.51635        2.50597
       181         1        2.00000       10.84292       38.22167        1.84347
       182         1        2.00000       10.84292       14.85415        5.16395
       183         1        2.00000       10.95808       39.56293        4.50155
       184         1        2.00000       10.95808       16.18787        1.18108
       185         1        2.00000       11.07605       40.89810        0.51894
       186         1        2.00000       11.07605       17.53057        3.83942
       187         1        2.00000       11.19955       42.24104        3.17666
       188         1        2.00000       11.19955       18.87351        6.49714
       189         1        2.00000       11.32698       43.58201        5.83377
       190         1        2.00000       11.32698       20.20695        2.51330
       191         1        2.00000       11.45866       44.91092        1.84947
       192         1        2.00000       11.45866       21.54339        5.16994
       193         1        2.00000       11.59291       46.24132        4.50670
       194         1        2.00000       11.59291       22.86627        1.18622
       195         1        2.00000       11.72812        0.81429        0.52153
       196         1        2.00000       11.72812       24.18934        3.84199
       197         1        2.00000       11.86101        2.13188        3.17685
       198         1        2.00000       11.86101       25.50693        6.49732
       199         1        2.00000       11.99101        3.44429        5.83098
       200         1        2.00000       11.99101       26.81182        2.51050
       201         1        2.00000       12.11619        4.74660        1.84377
       202         1        2.00000       12.11619       28.12161        5.16423
       203         1        2.00000       12.23593        6.05550        4.49726
       204         1        2.00000       12.23593       29.42303        1.17677
       205         1        2.00000       12.34932        7.35823        0.51014
       206         1        2.00000       12.34932       30.73329        3.83060
       207         1        2.00000       12.45735       32.04733        6.48543
       208         1        2.00000       12.45735        8.67228        3.16497
       209         1        2.00000       12.56120       33.35960        2.50066
       210         1        2.00000       12.56120        9.99207        5.82114
       211         1        2.00000       12.66321       34.68697        5.15802
       212         1        2.00000       12.66321       11.31192        1.83756
       213         1        2.00000       12.76522       36.01462        1.17567
       214         1        2.00000       12.76522       12.64709        4.49615
       215         1        2.00000       12.86899       37.35615        3.83412
       216         1        2.00000       12.86899       13.98110        0.51366
       217         1        2.00000       12.97590       38.70185        6.49343
       218         1        2.00000       12.97590       15.32679        3.17296
       219         1        2.00000       13.08849       40.04296        2.50994
       220         1        2.00000       13.08849       16.67543        5.83042
       221         1        2.00000       13.20678       41.39244        5.17101
       222         1        2.00000       13.20678       18.01739        1.85054
       223         1        2.00000       13.33638       42.73309        1.18624
       224         1        2.00000       13.33638       19.36556        4.50672
       225         1        2.00000       13.47223       44.07817        3.84398
       226         1        2.00000       13.47223       20.70312        0.52351
       227         1        2.00000       13.62003       45.41203        6.50177
       228         1        2.00000       13.62011       22.03698        3.18130
       229         1        2.00000       13.76912       46.73118        2.51771
       230         1        2.00000       13.76912       23.36365        5.83818
       231         1        2.00000       13.91868        1.30362        5.17210
       232         1        2.00000       13.91868       24.67115        1.85163
       233         1        2.00000       14.06223        2.60448        1.18493
       234         1        2.00000       14.06223       25.97954        4.50540
       235         1        2.00000       14.19841        3.90665        3.83760
       236         1        2.00000       14.19841       27.27418        0.51712
       237         1        2.00000       14.32391        5.20784        6.48991
       238         1        2.00000       14.32391       28.57537        3.16943
       239         1        2.00000       14.43795        6.50248        2.50165
       240         1        2.00000       14.43795       29.87754        5.82211
       241         1        2.00000       14.54148        7.80895        5.15504
       242         1        2.00000       14.54148       31.17648        1.83456
       243         1        2.00000       14.63395       32.48889        4.48881
       244         1        2.00000       14.63395        9.11384        1.16834
       245         1        2.00000       14.71944       33.80354        0.50374
       246         1        2.00000       14.71944       10.43601        3.82422
       247         1        2.00000       14.80300       35.13746        3.16322
       248         1        2.00000       14.80300       11.76993        6.48370
       249         1        2.00000       14.89202       36.48455        5.82380
       250         1        2.00000       14.89202       13.10950        2.50333
       251         1        2.00000       14.98786       37.83109        1.84387
       252         1        2.00000       14.98786       14.46356        5.16435
       253         1        2.00000       15.09179       39.18978        4.50495
       254         1        2.00000       15.09179       15.81473        1.18449
       255         1        2.00000       15.20543       40.53594        0.51917
       256         1        2.00000       15.20543       17.16841        3.83965
       257         1        2.00000       15.32340       41.89127        3.18491
       258         1        2.00000       15.32340       18.52374        6.50538
       259         1        2.00000       15.46470       43.23985        5.83363
       260         1        2.00000       15.46470       19.86480        2.51315
       261         1        2.00000       15.62100       44.57625        1.85892
       262         1        2.00000       15.62100       21.20872        5.17939
       263         1        2.00000       15.79455       45.90128        4.51505
       264         1        2.00000       15.79455       22.52623        1.19458
       265         1        2.00000       15.97010        0.46803        0.52896
       266         1        2.00000       15.97010       23.84308        3.84944
       267         1        2.00000       16.14148        1.76939        3.17832
       268         1        2.00000       16.14148       25.14445        6.49880
       269         1        2.00000       16.29810        3.06624        5.83150
       270         1        2.00000       16.29810       26.43376        2.51102
       271         1        2.00000       16.43844        4.35317        1.84140
       272         1        2.00000       16.43844       27.72822        5.16187
       273         1        2.00000       16.55762        5.64758        4.49425
       274         1        2.00000       16.55762       29.01510        1.17377
       275         1        2.00000       16.65946        6.93942        0.50589
       276         1        2.00000       16.65946       30.31447        3.82635
       277         1        2.00000       16.73942        8.24850        3.15754
       278         1        2.00000       16.73942       31.62355        6.47801
       279         1        2.00000       16.80582        9.56965        5.81193
       280         1        2.00000       16.80582       32.93718        2.49145
       281         1        2.00000       16.86092       34.26571        5.14703
       282         1        2.00000       16.86092       10.89066        1.82656
       283         1        2.00000       16.91778       35.59626        1.16388
       284         1        2.00000       16.91778       12.22873        4.48436
       285         1        2.00000       16.98682       36.95094        3.83056
       286         1        2.00000       16.98682       13.57593        0.51009
       287         1        2.00000       17.08314       38.33034        6.49739
       288         1        2.00000       17.08314       14.95529        3.17692
       289         1        2.00000       17.18339       39.69236        2.52229
       290         1        2.00000       17.18339       16.32483        5.84277
       291         1        2.00000       17.32076       41.05651        5.17518
       292         1        2.00000       17.32076       17.68145        1.85471
       293         1        2.00000       17.41892       42.41356        1.18911
       294         1        2.00000       17.41892       19.04603        4.50959
       295         1        2.00000       17.60185       43.74416        3.85342
       296         1        2.00000       17.60185       20.36910        0.53295
       297         1        2.00000       17.79047       45.06181        6.51813
       298         1        2.00000       17.79047       21.68676        3.19766
       299         1        2.00000       18.00331       46.34780        2.52370
       300         1        2.00000       18.00331       22.98027        5.84417
       301         1        2.00000       18.21318        0.90809        5.17333
       302         1        2.00000       18.21318       24.27562        1.85285
       303         1        2.00000       18.41608        2.20319        1.17931
       304         1        2.00000       18.41608       25.57824        4.49979
       305         1        2.00000       18.57487        3.49325        3.82952
       306         1        2.00000       18.57487       26.86078        0.50905
       307         1        2.00000       18.72459        4.77991        6.49143
       308         1        2.00000       18.72459       28.14744        3.17095
       309         1        2.00000       18.82717        6.07595        2.49587
       310         1        2.00000       18.82717       29.45100        5.81634
       311         1        2.00000       18.88330        7.39831        5.14844
       312         1        2.00000       18.88330       30.76584        1.82796
       313         1        2.00000       18.92260        8.72213        1.16220
       314         1        2.00000       18.92260       32.09718        4.48267
       315         1        2.00000       18.95059       10.05487        3.81747
       316         1        2.00000       18.95059       33.42240        0.49699
       317         1        2.00000       18.98515       34.76033        3.15306
       318         1        2.00000       18.98515       11.39280        6.47354
       319         1        2.00000       19.00849       36.09522        5.80649
       320         1        2.00000       19.00849       12.72016        2.48603
       321         1        2.00000       19.05613       37.41542        1.81282
       322         1        2.00000       19.05613       14.04789        5.13330
       323         1        2.00000       19.12229       38.79031        4.49780
       324         1        2.00000       19.12229       15.41526        1.17733
       325         1        2.00000       19.27410       40.26363        0.61049
       326         1        2.00000       19.27410       16.89610        3.93096
       327         1        2.00000       19.34467       41.63789        3.15501
       328         1        2.00000       19.34467       18.27036        6.47548
       329         1        2.00000       19.54572       42.93538        5.88572
       330         1        2.00000       19.54572       19.56033        2.56525
       331         1        2.00000       19.81165       44.15483        1.86601
       332         1        2.00000       19.81165       20.78730        5.18649
       333         1        2.00000       20.02080       45.42973        4.50571
       334         1        2.00000       20.02080       22.05468        1.18524
       335         1        2.00000       20.22843       46.70778        0.51478
       336         1        2.00000       20.22843       23.34025        3.83525
       337         1        2.00000       20.46654        1.25255        3.16452
       338         1        2.00000       20.46654       24.62760        6.48499
       339         1        2.00000       20.74129        2.54584        5.81977
       340         1        2.00000       20.74129       25.91337        2.49930
       341         1        2.00000       20.99094        3.85666        1.83161
       342         1        2.00000       20.99094       27.23171        5.15209
       343         1        2.00000       21.02326        5.22422        4.48368
       344         1        2.00000       21.02326       28.59175        1.16320
       345         1        2.00000       21.04587        6.57898        0.50341
       346         1        2.00000       21.04587       29.95403        3.82388
       347         1        2.00000       21.05846        7.93795        3.16076
       348         1        2.00000       21.05846       31.31300        6.48123
       349         1        2.00000       21.06785        9.28172        5.81849
       350         1        2.00000       21.06785       32.64925        2.49801
       351         1        2.00000       21.07691       33.99190        5.15141
       352         1        2.00000       21.07691       10.61685        1.83094
       353         1        2.00000       21.08693       35.30151        1.16698
       354         1        2.00000       21.08693       11.93398        4.48745
       355         1        2.00000       21.10610       36.63864        3.82156
       356         1        2.00000       21.10610       13.26359        0.50109
       357         1        2.00000       21.11685       37.92147        6.48085
       358         1        2.00000       21.11685       14.54641        3.16037
       359         1        2.00000       21.17354       39.18745        2.44846
       360         1        2.00000       21.17354       15.81992        5.76894
       361         1        2.00000       21.24307       40.49673        5.35132
       362         1        2.00000       21.24307       17.12168        2.03085
       363         1        2.00000       23.09905       39.84303        0.56269
       364         1        2.00000       23.09905       16.47550        3.88317
       365         1        2.00000       23.15383       38.69421        4.45280
       366         1        2.00000       23.15383       15.31915        1.13233
       367         1        2.00000       23.18374       11.28254        6.48295
       368         1        2.00000       23.18374       34.65007        3.16248
       369         1        2.00000       23.18454       13.89348        5.15392
       370         1        2.00000       23.18454       37.26101        1.83344
       371         1        2.00000       23.18510       12.61695        2.48339
       372         1        2.00000       23.18510       35.99201        5.80386
       373         1        2.00000       23.19144        9.95368        3.82343
       374         1        2.00000       23.19144       33.32121        0.50295
       375         1        2.00000       23.19577        8.60878        1.16987
       376         1        2.00000       23.19577       31.98384        4.49034
       377         1        2.00000       23.20547        7.26463        5.15296
       378         1        2.00000       23.20547       30.63216        1.83248
       379         1        2.00000       23.22368        5.90352        2.49419
       380         1        2.00000       23.22368       29.27857        5.81466
       381         1        2.00000       23.26113        4.54160        6.47564
       382         1        2.00000       23.26113       27.90913        3.15517
       383         1        2.00000       23.37661       26.55677        0.50784
       384         1        2.00000       23.37661        3.18924        3.82832
       385         1        2.00000       23.67061       25.26188        4.49127
       386         1        2.00000       23.67061        1.88683        1.17080
       387         1        2.00000       23.91120       23.96958        1.83945
       388         1        2.00000       23.91120        0.60205        5.15992
       389         1        2.00000       24.13567       22.68588        5.83601
       390         1        2.00000       24.13567       46.05341        2.51553
       391         1        2.00000       24.35108       21.41419        3.18833
       392         1        2.00000       24.35108       44.78924        6.50880
       393         1        2.00000       24.53689       20.11428        0.54369
       394         1        2.00000       24.53689       43.48933        3.86416
       395         1        2.00000       24.79648       18.88882        4.53790
       396         1        2.00000       24.79648       42.25635        1.21743
       397         1        2.00000       24.80234       17.63416        1.82415
       398         1        2.00000       24.80234       41.00922        5.14462
       399         1        2.00000       25.00483       39.62919        2.59087
       400         1        2.00000       25.00483       16.26166        5.91135
       401         1        2.00000       25.15929       38.14368        6.48317
       402         1        2.00000       25.15929       14.76863        3.16269
       403         1        2.00000       25.21816       13.42498        0.49508
       404         1        2.00000       25.21816       36.80004        3.81556
       405         1        2.00000       25.26756       12.06475        4.47829
       406         1        2.00000       25.26756       35.43228        1.15781
       407         1        2.00000       25.29290       10.73056        1.82359
       408         1        2.00000       25.29290       34.10562        5.14406
       409         1        2.00000       25.31936        9.39726        5.81056
       410         1        2.00000       25.31936       32.76479        2.49008
       411         1        2.00000       25.35297        8.06288        3.15501
       412         1        2.00000       25.35297       31.43794        6.47548
       413         1        2.00000       25.39868        6.73473        0.50144
       414         1        2.00000       25.39868       30.10978        3.82192
       415         1        2.00000       25.47599       28.79345        1.17260
       416         1        2.00000       25.47599        5.42592        4.49307
       417         1        2.00000       25.62034       27.50689        5.16351
       418         1        2.00000       25.62034        4.13184        1.84304
       419         1        2.00000       25.75427       26.21411        2.50105
       420         1        2.00000       25.75427        2.84658        5.82153
       421         1        2.00000       25.93583       24.92200        6.49949
       422         1        2.00000       25.93583        1.54695        3.17902
       423         1        2.00000       26.14627       23.61885        3.84937
       424         1        2.00000       26.14627        0.24380        0.52889
       425         1        2.00000       26.34243       22.30327        1.19868
       426         1        2.00000       26.34243       45.67832        4.51915
       427         1        2.00000       26.54404       21.01045        5.18736
       428         1        2.00000       26.54404       44.37798        1.86689
       429         1        2.00000       26.72344       19.68587        2.51813
       430         1        2.00000       26.72344       43.06093        5.83860
       431         1        2.00000       26.88752       18.36146        6.50904
       432         1        2.00000       26.88752       41.72899        3.18856
       433         1        2.00000       26.97573       17.00781        3.84268
       434         1        2.00000       26.97573       40.37534        0.52220
       435         1        2.00000       27.10397       15.65595        1.18993
       436         1        2.00000       27.10397       39.03101        4.51041
       437         1        2.00000       27.19379       37.66517        1.85346
       438         1        2.00000       27.19379       14.29764        5.17394
       439         1        2.00000       27.29099       36.29487        5.81953
       440         1        2.00000       27.29099       12.91982        2.49906
       441         1        2.00000       27.35554       34.94777        3.15708
       442         1        2.00000       27.35554       11.58024        6.47755
       443         1        2.00000       27.41922       10.23609        3.81878
       444         1        2.00000       27.41922       33.60362        0.49830
       445         1        2.00000       27.47897        8.90961        1.16326
       446         1        2.00000       27.47897       32.28466        4.48374
       447         1        2.00000       27.55138        7.59940        5.15197
       448         1        2.00000       27.55138       30.96693        1.83149
       449         1        2.00000       27.64617        6.29480        2.50066
       450         1        2.00000       27.64617       29.66986        5.82112
       451         1        2.00000       27.75588        5.00263        6.48700
       452         1        2.00000       27.75588       28.37016        3.16652
       453         1        2.00000       27.88444        3.70500        3.83820
       454         1        2.00000       27.88444       27.07253        0.51772
       455         1        2.00000       28.03136        2.40802        1.18419
       456         1        2.00000       28.03136       25.78308        4.50466
       457         1        2.00000       28.18774       24.47876        1.85290
       458         1        2.00000       28.18774        1.11123        5.17337
       459         1        2.00000       28.35992       23.17795        5.84319
       460         1        2.00000       28.35992       46.54547        2.52272
       461         1        2.00000       28.53170       21.85675        3.18712
       462         1        2.00000       28.53170       45.23180        6.50759
       463         1        2.00000       28.70035       20.52952        0.52684
       464         1        2.00000       28.70035       43.90457        3.84731
       465         1        2.00000       28.84912       19.19097        4.50724
       466         1        2.00000       28.84912       42.55850        1.18677
       467         1        2.00000       28.97526       17.83926        1.85555
       468         1        2.00000       28.97526       41.21431        5.17602
       469         1        2.00000       29.09452       16.49379        5.82998
       470         1        2.00000       29.09452       39.86132        2.50950
       471         1        2.00000       29.20078       15.14006        3.17609
       472         1        2.00000       29.20078       38.51511        6.49656
       473         1        2.00000       29.30142       13.78731        0.51318
       474         1        2.00000       29.30142       37.16236        3.83365
       475         1        2.00000       29.39156       12.44736        4.49544
       476         1        2.00000       29.39156       35.81489        1.17497
       477         1        2.00000       29.48210       11.10536        1.83359
       478         1        2.00000       29.48210       34.48041        5.15405
       479         1        2.00000       29.56848        9.78388        5.81710
       480         1        2.00000       29.56848       33.15141        2.49663
       481         1        2.00000       29.66126        8.46375        3.16145
       482         1        2.00000       29.66126       31.83881        6.48192
       483         1        2.00000       29.75998        7.15284        0.50734
       484         1        2.00000       29.75998       30.52790        3.82781
       485         1        2.00000       29.86945        5.85432        4.49586
       486         1        2.00000       29.86945       29.22185        1.17539
       487         1        2.00000       29.98878       27.92594        5.16382
       488         1        2.00000       29.98878        4.55089        1.84334
       489         1        2.00000       30.11734       26.62153        2.51119
       490         1        2.00000       30.11734        3.25400        5.83167
       491         1        2.00000       30.25487       25.32300        6.49918
       492         1        2.00000       30.25487        1.94795        3.17870
       493         1        2.00000       30.39907       24.01097        3.84498
       494         1        2.00000       30.39907        0.63592        0.52451
       495         1        2.00000       30.54887       22.69193        1.18974
       496         1        2.00000       30.54887       46.06698        4.51021
       497         1        2.00000       30.69732       21.37007        5.17305
       498         1        2.00000       30.69732       44.73760        1.85258
       499         1        2.00000       30.83926       20.03064        2.51427
       500         1        2.00000       30.83926       43.40569        5.83474
       501         1        2.00000       30.97175       18.69290        6.50021
       502         1        2.00000       30.97175       42.06043        3.17973
       503         1        2.00000       31.09589       17.34468        3.84013
       504         1        2.00000       31.09589       40.71221        0.51966
       505         1        2.00000       31.21025       15.99735        1.18196
       506         1        2.00000       31.21025       39.37240        4.50243
       507         1        2.00000       31.32132       14.65727        5.16387
       508         1        2.00000       31.32132       38.02479        1.84339
       509         1        2.00000       31.42574       13.31475        2.50530
       510         1        2.00000       31.42574       36.68980        5.82577
       511         1        2.00000       31.52895       11.98448        6.48729
       512         1        2.00000       31.52895       35.35201        3.16682
       513         1        2.00000       31.63088       10.65436        3.82967
       514         1        2.00000       31.63088       34.02188        0.50919
       515         1        2.00000       31.73570        9.33012        1.17254
       516         1        2.00000       31.73570       32.70517        4.49301
       517         1        2.00000       31.84300        8.02009        5.15807
       518         1        2.00000       31.84300       31.38762        1.83760
       519         1        2.00000       31.95495        6.70642        2.50355
       520         1        2.00000       31.95495       30.08148        5.82402
       521         1        2.00000       32.07140        5.40290        6.49088
       522         1        2.00000       32.07140       28.77043        3.17040
       523         1        2.00000       32.19305        4.09245        3.83740
       524         1        2.00000       32.19305       27.45998        0.51692
       525         1        2.00000       32.31944        2.78056        1.18353
       526         1        2.00000       32.31944       26.15561        4.50400
       527         1        2.00000       32.45024        1.47315        5.16984
       528         1        2.00000       32.45024       24.84068        1.84937
       529         1        2.00000       32.58353        0.15322        2.51422
       530         1        2.00000       32.58353       23.52827        5.83470
       531         1        2.00000       32.71802       22.20170        3.17812
       532         1        2.00000       32.71802       45.57675        6.49859
       533         1        2.00000       32.85130       20.86914        0.52120
       534         1        2.00000       32.85130       44.24420        3.84168
       535         1        2.00000       32.98042       19.53799        4.50533
       536         1        2.00000       32.98042       42.90552        1.18486
       537         1        2.00000       33.10649       18.19650        1.84806
       538         1        2.00000       33.10649       41.57156        5.16854
       539         1        2.00000       33.22670       16.86147        5.83089
       540         1        2.00000       33.22670       40.22900        2.51042
       541         1        2.00000       33.34331       15.51989        3.17263
       542         1        2.00000       33.34331       38.89494        6.49311
       543         1        2.00000       33.45671       14.18088        0.51479
       544         1        2.00000       33.45671       37.55593        3.83527
       545         1        2.00000       33.56890       12.85271        4.49768
       546         1        2.00000       33.56890       36.22024        1.17721
       547         1        2.00000       33.68021       11.52165        1.84019
       548         1        2.00000       33.68021       34.89671        5.16067
       549         1        2.00000       33.79225       10.20251        5.82403
       550         1        2.00000       33.79225       33.57004        2.50356
       551         1        2.00000       33.90532        8.88010        3.16784
       552         1        2.00000       33.90532       32.25515        6.48831
       553         1        2.00000       34.02048        7.56059        0.51228
       554         1        2.00000       34.02048       30.93564        3.83275
       555         1        2.00000       34.13757        6.25089        4.49837
       556         1        2.00000       34.13757       29.61842        1.17789
       557         1        2.00000       34.25698        4.93432        1.84377
       558         1        2.00000       34.25698       28.30937        5.16424
       559         1        2.00000       34.37856        3.62504        5.83009
       560         1        2.00000       34.37856       26.99257        2.50962
       561         1        2.00000       34.50222        2.30656        3.17509
       562         1        2.00000       34.50222       25.68161        6.49556
       563         1        2.00000       34.62725        0.98513        0.51949
       564         1        2.00000       34.62725       24.36018        3.83996
       565         1        2.00000       34.75332       23.03524        1.18388
       566         1        2.00000       34.75332       46.41030        4.50436
       567         1        2.00000       34.87922       21.71362        5.16825
       568         1        2.00000       34.87922       45.08115        1.84778
       569         1        2.00000       35.00433       20.38083        2.51179
       570         1        2.00000       35.00433       43.75589        5.83227
       571         1        2.00000       35.12807       19.05272        6.49576
       572         1        2.00000       35.12807       42.42025        3.17529
       573         1        2.00000       35.24997       17.71572        3.83872
       574         1        2.00000       35.24997       41.08325        0.51825
       575         1        2.00000       35.36986       16.37863        1.18115
       576         1        2.00000       35.36986       39.75368        4.50163
       577         1        2.00000       35.48807       15.05032        5.16459
       578         1        2.00000       35.48807       38.41785        1.84412
       579         1        2.00000       35.60532       13.71655        2.50709
       580         1        2.00000       35.60532       37.09161        5.82756
       581         1        2.00000       35.72201       12.39306        6.49078
       582         1        2.00000       35.72201       35.76059        3.17030
       583         1        2.00000       35.83885       11.06476        3.83375
       584         1        2.00000       35.83885       34.43229        0.51328
       585         1        2.00000       35.95602        9.73917        1.17719
       586         1        2.00000       35.95602       33.11422        4.49767
       587         1        2.00000       36.07375        8.42325        5.16202
       588         1        2.00000       36.07375       31.79078        1.84154
       589         1        2.00000       36.19220       30.47650        5.82683
       590         1        2.00000       36.19220        7.10145        2.50636
       591         1        2.00000       36.31145       29.15545        3.17142
       592         1        2.00000       36.31145        5.78792        6.49190
       593         1        2.00000       36.43150       27.83453        0.51612
       594         1        2.00000       36.43150        4.46700        3.83660
       595         1        2.00000       36.55220       26.52034        4.50163
       596         1        2.00000       36.55220        3.14529        1.18116
       597         1        2.00000       36.67345       25.19732        1.84598
       598         1        2.00000       36.67345        1.82979        5.16645
       599         1        2.00000       36.79503       23.87977        5.83092
       600         1        2.00000       36.79503        0.50472        2.51044
       601         1        2.00000       36.91669       22.55250        3.17469
       602         1        2.00000       36.91669       45.92755        6.49517
       603         1        2.00000       37.03826       21.22293        0.51829
       604         1        2.00000       37.03826       44.59799        3.83877
       605         1        2.00000       37.15976       19.89902        4.50272
       606         1        2.00000       37.15976       43.26655        1.18224
       607         1        2.00000       37.28078       18.56633        1.84598
       608         1        2.00000       37.28078       41.94138        5.16646
       609         1        2.00000       37.40139       17.24069        5.83006
       610         1        2.00000       37.40139       40.60822        2.50959
       611         1        2.00000       37.52145       15.90785        3.17299
       612         1        2.00000       37.52145       39.28290        6.49346
       613         1        2.00000       37.64118       14.57600        0.51590
       614         1        2.00000       37.64118       37.95105        3.83636
       615         1        2.00000       37.76083       13.25307        4.49979
       616         1        2.00000       37.76083       36.62060        1.17932
       617         1        2.00000       37.88032       11.92420        1.84288
       618         1        2.00000       37.88032       35.29926        5.16335
       619         1        2.00000       37.99998       10.60441        5.82715
       620         1        2.00000       37.99998       33.97194        2.50667
       621         1        2.00000       38.11971        9.27849        3.17071
       622         1        2.00000       38.11971       32.65354        6.49119
       623         1        2.00000       38.23960       31.32865        3.83503
       624         1        2.00000       38.23960        7.95360        0.51456
       625         1        2.00000       38.35950       30.00446        1.17908
       626         1        2.00000       38.35950        6.63693        4.49955
       627         1        2.00000       38.47939       28.68799        5.16421
       628         1        2.00000       38.47939        5.31293        1.84373
       629         1        2.00000       38.59928       27.36375        2.50840
       630         1        2.00000       38.59928        3.99622        5.82887
       631         1        2.00000       38.71910       26.04643        6.49345
       632         1        2.00000       38.71910        2.67138        3.17299
       633         1        2.00000       38.83875       24.72070        3.83745
       634         1        2.00000       38.83875        1.34565        0.51697
       635         1        2.00000       38.95840       23.39385        1.18129
       636         1        2.00000       38.95840        0.02632        4.50176
       637         1        2.00000       39.07805       22.07335        5.16599
       638         1        2.00000       39.07805       45.44088        1.84551
       639         1        2.00000       39.19771       20.74430        2.50963
       640         1        2.00000       39.19771       44.11936        5.83010
       641         1        2.00000       39.31752       42.78956        3.17366
       642         1        2.00000       39.31752       19.42203        6.49414
       643         1        2.00000       39.43757       18.09176        3.83758
       644         1        2.00000       39.43757       41.45929        0.51711
       645         1        2.00000       39.55787       16.76150        1.18094
       646         1        2.00000       39.55787       40.13655        4.50141
       647         1        2.00000       39.67832       15.43908        5.16514
       648         1        2.00000       39.67832       38.80661        1.84467
       649         1        2.00000       39.79894       14.10971        2.50837
       650         1        2.00000       39.79894       37.48476        5.82885
       651         1        2.00000       39.91979       12.78860        6.49256
       652         1        2.00000       39.91979       36.15613        3.17209
       653         1        2.00000       40.04065       11.46067        3.83587
       654         1        2.00000       40.04065       34.82820        0.51540
       655         1        2.00000       40.16158       10.13344        1.17929
       656         1        2.00000       40.16158       33.50850        4.49977
       657         1        2.00000       40.28244        8.81430        5.16380
       658         1        2.00000       40.28244       32.18183        1.84333
       659         1        2.00000       40.40313       30.86297        5.82796
       660         1        2.00000       40.40313        7.48792        2.50748
       661         1        2.00000       40.52351       29.53672        3.17175
       662         1        2.00000       40.52351        6.16920        6.49222
       663         1        2.00000       40.64356       28.21043        0.51560
       664         1        2.00000       40.64356        4.84290        3.83607
       665         1        2.00000       40.76321       26.89143        4.50042
       666         1        2.00000       40.76321        3.51638        1.17994
       667         1        2.00000       40.88247       25.56463        1.84427
       668         1        2.00000       40.88247        2.19710        5.16474
       669         1        2.00000       41.00140       24.24488        5.82904
       670         1        2.00000       41.00140        0.86982        2.50856
       671         1        2.00000       41.12025       22.91728        3.17282
       672         1        2.00000       41.12025       46.29233        6.49329
       673         1        2.00000       41.23910       21.58935        0.51657
       674         1        2.00000       41.23910       44.96440        3.83704
       675         1        2.00000       41.35811       20.26871        4.50123
       676         1        2.00000       41.35811       43.63624        1.18076
       677         1        2.00000       41.47744       18.94041        1.84492
       678         1        2.00000       41.47744       42.31546        5.16539
       679         1        2.00000       41.59725       17.61972        5.82950
       680         1        2.00000       41.59725       40.98725        2.50903
       681         1        2.00000       41.71747       16.29161        3.17308
       682         1        2.00000       41.71747       39.66666        6.49356
       683         1        2.00000       41.83808       14.96368        0.51661
       684         1        2.00000       41.83808       38.33873        3.83707
       685         1        2.00000       41.95910       13.64346        4.50101
       686         1        2.00000       41.95910       37.01099        1.18053
       687         1        2.00000       42.08028       12.31586        1.84443
       688         1        2.00000       42.08028       35.69091        5.16490
       689         1        2.00000       42.20161       10.99583        5.82877
       690         1        2.00000       42.20161       34.36336        2.50830
       691         1        2.00000       42.32287        9.66828        3.17218
       692         1        2.00000       42.32287       33.04333        6.49266
       693         1        2.00000       42.44397       31.71563        3.83609
       694         1        2.00000       42.44397        8.34058        0.51562
       695         1        2.00000       42.56482       30.38775        1.17957
       696         1        2.00000       42.56482        7.02022        4.50005
       697         1        2.00000       42.68528       29.06716        5.16406
       698         1        2.00000       42.68528        5.69211        1.84359
       699         1        2.00000       42.80533       27.73891        2.50767
       700         1        2.00000       42.80533        4.37138        5.82815
       701         1        2.00000       42.92490       26.41813        6.49228
       702         1        2.00000       42.92490        3.04308        3.17180
       703         1        2.00000       43.04407       25.08983        3.83598
       704         1        2.00000       43.04407        1.71477        0.51550
       705         1        2.00000       43.16300       23.76171        1.17970
       706         1        2.00000       43.16300        0.39418        4.50018
       707         1        2.00000       43.28185       22.44145        5.16441
       708         1        2.00000       43.28185       45.80898        1.84394
       709         1        2.00000       43.40071       21.11403        2.50821
       710         1        2.00000       43.40071       44.48909        5.82869
       711         1        2.00000       43.51980       19.79457        6.49300
       712         1        2.00000       43.51980       43.16209        3.17253
       713         1        2.00000       43.63929       18.46799        3.83687
       714         1        2.00000       43.63929       41.83552        0.51639
       715         1        2.00000       43.75910       17.14166        1.18074
       716         1        2.00000       43.75910       40.51671        4.50121
       717         1        2.00000       43.87932       15.82303        5.16552
       718         1        2.00000       43.87932       39.19056        1.84505
       719         1        2.00000       43.99977       14.49683        2.50927
       720         1        2.00000       43.99977       37.87188        5.82974
       721         1        2.00000       44.12055       13.17792        6.49384
       722         1        2.00000       44.12055       36.54545        3.17337
       723         1        2.00000       44.24140       11.85097        3.83734
       724         1        2.00000       44.24140       35.21850        0.51686
       725         1        2.00000       44.36226       10.52342        1.18071
       726         1        2.00000       44.36226       33.89847        4.50118
       727         1        2.00000       44.48311        9.20264        5.16492
       728         1        2.00000       44.48311       32.57017        1.84445
       729         1        2.00000       44.60389        7.87359        2.50816
       730         1        2.00000       44.60389       31.24864        5.82863
       731         1        2.00000       44.72442       29.91889        3.17186
       732         1        2.00000       44.72442        6.55136        6.49233
       733         1        2.00000       44.84480       28.58863        0.51516
       734         1        2.00000       44.84480        5.22110        3.83563
       735         1        2.00000       44.96501       27.26574        4.49949
       736         1        2.00000       44.96501        3.89069        1.17902
       737         1        2.00000       45.08498       25.93562        1.84300
       738         1        2.00000       45.08498        2.56809        5.16347
       739         1        2.00000       45.20472       24.61358        5.82753
       740         1        2.00000       45.20472        1.23853        2.50706
       741         1        2.00000       45.32445       23.28495        3.17122
       742         1        2.00000       45.32445       46.66000        6.49169
       743         1        2.00000       45.44410       21.95749        0.51501
       744         1        2.00000       45.44410       45.33254        3.83548
       745         1        2.00000       45.56384       20.63877        4.49987
       746         1        2.00000       45.56384       44.00630        1.17939
       747         1        2.00000       45.68365       19.31360        1.84393
       748         1        2.00000       45.68365       42.68865        5.16439
       749         1        2.00000       45.80354       17.99679        5.82904
       750         1        2.00000       45.80354       41.36432        2.50856
       751         1        2.00000       45.92344       16.67289        3.17324
       752         1        2.00000       45.92344       40.04794        6.49371
       753         1        2.00000       46.04325       15.34903        0.51737
       754         1        2.00000       46.04325       38.72408        3.83784
       755         1        2.00000       46.16306       14.03218        4.50229
       756         1        2.00000       46.16306       37.39970        1.18182
       757         1        2.00000       46.28271       12.70691        1.84601
       758         1        2.00000       46.28271       36.08196        5.16648
       759         1        2.00000       46.40229       11.38786        5.83042
       760         1        2.00000       46.40229       34.75539        2.50995
       761         1        2.00000       46.52186       10.05975        3.17361
       762         1        2.00000       46.52186       33.43480        6.49408
       763         1        2.00000       46.64127        8.73000        0.51663
       764         1        2.00000       46.64127       32.10505        3.83711
       765         1        2.00000       46.76092        7.40618        4.50049
       766         1        2.00000       46.76092       30.77371        1.18001
       767         1        2.00000       46.88082        6.07362        1.84339
       768         1        2.00000       46.88082       29.44867        5.16386
       769         1        2.00000       47.00119        4.74789        5.82733
       770         1        2.00000       47.00119       28.11542        2.50686
       771         1        2.00000       47.12205       26.78973        6.49101
       772         1        2.00000       47.12205        3.41468        3.17053
       773         1        2.00000       47.24338       25.45746        3.83434
       774         1        2.00000       47.24338        2.08240        0.51387
       775         1        2.00000       47.36496       24.12672        1.17788
       776         1        2.00000       47.36496        0.75919        4.49836
       777         1        2.00000       47.48678       22.80566        5.16251
       778         1        2.00000       47.48678       46.17319        1.84203
       779         1        2.00000       47.60860       21.47951        2.50635
       780         1        2.00000       47.60860       44.85457        5.82683
       781         1        2.00000       47.73025       20.16308        6.49148
       782         1        2.00000       47.73025       43.53061        3.17101
       783         1        2.00000       47.85143       18.84100        3.83593
       784         1        2.00000       47.85143       42.20853        0.51546
       785         1        2.00000       47.97189       17.52013        1.18061
       786         1        2.00000       47.97189       40.89518        4.50109
       787         1        2.00000       48.09146       16.20716        5.16623
       788         1        2.00000       48.09146       39.57469        1.84576
       789         1        2.00000       48.21015       14.88620        2.51074
       790         1        2.00000       48.21015       38.26125        5.83121
       791         1        2.00000       48.32804       13.57140        6.49581
       792         1        2.00000       48.32804       36.93893        3.17534
       793         1        2.00000       48.44520       12.24703        3.83951
       794         1        2.00000       48.44520       35.61456        0.51904
       795         1        2.00000       48.56189       10.92013        1.18273
       796         1        2.00000       48.56189       34.29518        4.50320
       797         1        2.00000       48.67833        9.59785        5.16656
       798         1        2.00000       48.67833       32.96538        1.84608
       799         1        2.00000       48.79526        8.26515        2.50910
       800         1        2.00000       48.79526       31.64021        5.82957
       801         1        2.00000       48.91291        6.93755        6.49261
       802         1        2.00000       48.91291       30.30508        3.17214
       803         1        2.00000       49.03192        5.60069        3.83493
       804         1        2.00000       49.03192       28.96822        0.51445
       805         1        2.00000       49.15277       27.63819        4.49814
       806         1        2.00000       49.15277        4.26314        1.17767
       807         1        2.00000       49.27571       26.30138        1.84104
       808         1        2.00000       49.27571        2.93385        5.16151
       809         1        2.00000       49.40026       24.97424        5.82533
       810         1        2.00000       49.40026        1.59919        2.50485
       811         1        2.00000       49.52593       23.64290        3.16874
       812         1        2.00000       49.52593        0.27537        6.48922
       813         1        2.00000       49.65240       22.31563        0.51241
       814         1        2.00000       49.65240       45.69068        3.83288
       815         1        2.00000       49.77838       20.99995        4.49742
       816         1        2.00000       49.77838       44.36748        1.17694
       817         1        2.00000       49.90341       19.68043        1.84219
       818         1        2.00000       49.90341       43.05549        5.16266
       819         1        2.00000       50.02651       18.37078        5.82830
       820         1        2.00000       50.02651       41.73831        2.50783
       821         1        2.00000       50.14721       17.05515        3.17378
       822         1        2.00000       50.14721       40.43020        6.49425
       823         1        2.00000       50.26533       15.73928        0.51912
       824         1        2.00000       50.26533       39.11434        3.83960
       825         1        2.00000       50.38074       14.42940        4.50494
       826         1        2.00000       50.38074       37.79693        1.18447
       827         1        2.00000       50.49421       13.10895        1.84910
       828         1        2.00000       50.49421       36.48400        5.16957
       829         1        2.00000       50.60617       11.79191        5.83336
       830         1        2.00000       50.60617       35.15944        2.51288
       831         1        2.00000       50.71732       10.46286        3.17612
       832         1        2.00000       50.71732       33.83791        6.49659
       833         1        2.00000       50.82863       32.50414        3.83884
       834         1        2.00000       50.82863        9.12909        0.51837
       835         1        2.00000       50.94099       31.16635        1.18085
       836         1        2.00000       50.94099        7.79882        4.50133
       837         1        2.00000       51.05615        6.45761        1.84325
       838         1        2.00000       51.05615       29.83267        5.16373
       839         1        2.00000       51.17412        5.12239        5.82585
       840         1        2.00000       51.17412       28.48992        2.50538
       841         1        2.00000       51.29762       27.15455        6.48861
       842         1        2.00000       51.29762        3.77950        3.16814
       843         1        2.00000       51.42505       25.81358        3.83150
       844         1        2.00000       51.42505        2.43853        0.51103
       845         1        2.00000       51.55673       24.47710        1.17486
       846         1        2.00000       51.55673        1.10957        4.49533
       847         1        2.00000       51.69098       46.52175        1.83811
       848         1        2.00000       51.69098       23.15422        5.15858
       849         1        2.00000       51.82619       21.83115        2.50280
       850         1        2.00000       51.82619       45.20621        5.82327
       851         1        2.00000       51.95908       20.52113        6.48843
       852         1        2.00000       51.95908       43.88866        3.16796
       853         1        2.00000       52.08907       19.20872        3.83430
       854         1        2.00000       52.08907       42.57625        0.51382
       855         1        2.00000       52.21426       17.89889        1.18056
       856         1        2.00000       52.21426       41.27394        4.50104
       857         1        2.00000       52.33399       16.59746        5.16803
       858         1        2.00000       52.33399       39.96499        1.84755
       859         1        2.00000       52.44739       15.28720        2.51420
       860         1        2.00000       52.44739       38.66226        5.83466
       861         1        2.00000       52.55541       13.98073        6.50031
       862         1        2.00000       52.55541       37.34826        3.17984
       863         1        2.00000       52.65927       36.02847        0.52367
       864         1        2.00000       52.65927       12.66094        3.84414
       865         1        2.00000       52.76128       34.70857        4.50724
       866         1        2.00000       52.76128       11.33352        1.18677
       867         1        2.00000       52.86329       33.37340        1.84865
       868         1        2.00000       52.86329       10.00587        5.16913
       869         1        2.00000       52.96706       32.03939        5.83115
       870         1        2.00000       52.96706        8.66434        2.51068
       871         1        2.00000       53.07396       30.69370        3.17184
       872         1        2.00000       53.07396        7.32617        6.49232
       873         1        2.00000       53.18656        5.97753        3.83486
       874         1        2.00000       53.18656       29.34506        0.51438
       875         1        2.00000       53.30485       28.00315        4.49426
       876         1        2.00000       53.30485        4.62810        1.17379
       877         1        2.00000       53.43444       26.65498        1.83808
       878         1        2.00000       53.43444        3.28745        5.15856
       879         1        2.00000       53.57030       25.31742        5.82129
       880         1        2.00000       53.57030        1.94237        2.50081
       881         1        2.00000       53.71810       23.98351        3.16350
       882         1        2.00000       53.71810        0.61598        6.48398
       883         1        2.00000       53.86718       22.65689        0.50662
       884         1        2.00000       53.86718       46.03194        3.82709
       885         1        2.00000       54.01675       21.34939        4.49317
       886         1        2.00000       54.01675       44.71692        1.17270
       887         1        2.00000       54.16030       20.04100        1.83940
       888         1        2.00000       54.16030       43.41605        5.15987
       889         1        2.00000       54.29647       18.74631        5.82768
       890         1        2.00000       54.29647       42.11384        2.50720
       891         1        2.00000       54.42198       17.44517        3.17536
       892         1        2.00000       54.42198       40.82022        6.49584
       893         1        2.00000       54.53602       16.14300        0.52268
       894         1        2.00000       54.53602       39.51806        3.84316
       895         1        2.00000       54.63955       38.21159        1.18976
       896         1        2.00000       54.63955       14.84406        4.51023
       897         1        2.00000       54.73202       36.90666        5.17646
       898         1        2.00000       54.73202       13.53160        1.85599
       899         1        2.00000       54.81751       35.58452        2.52058
       900         1        2.00000       54.81751       12.21699        5.84106
       901         1        2.00000       54.90107       34.25809        6.50205
       902         1        2.00000       54.90107       10.88303        3.18158
       903         1        2.00000       54.99009       32.91104        3.84147
       904         1        2.00000       54.99009        9.53598        0.52100
       905         1        2.00000       55.08592       31.55697        1.18045
       906         1        2.00000       55.08592        8.18944        4.50092
       907         1        2.00000       55.18986       30.20581        5.16032
       908         1        2.00000       55.18986        6.83075        1.83985
       909         1        2.00000       55.30350        5.48455        5.82563
       910         1        2.00000       55.30350       28.85208        2.50515
       911         1        2.00000       55.42146       27.50427        6.48036
       912         1        2.00000       55.42146        4.12922        3.15990
       913         1        2.00000       55.56277       26.15569        3.83165
       914         1        2.00000       55.56277        2.78064        0.51117
       915         1        2.00000       55.71907       24.81182        1.16541
       916         1        2.00000       55.71907        1.44429        4.48588
       917         1        2.00000       55.89262        0.11921        1.82975
       918         1        2.00000       55.89262       23.49426        5.15022
       919         1        2.00000       56.06817       22.17746        2.49536
       920         1        2.00000       56.06817       45.55251        5.81583
       921         1        2.00000       56.23955       20.88357        6.48695
       922         1        2.00000       56.23955       44.25110        3.16648
       923         1        2.00000       56.39617       19.58673        3.83378
       924         1        2.00000       56.39617       42.95426        0.51331
       925         1        2.00000       56.53651       18.29227        1.18293
       926         1        2.00000       56.53651       41.66733        4.50340
       927         1        2.00000       56.65568       17.00543        5.17103
       928         1        2.00000       56.65568       40.37296        1.85055
       929         1        2.00000       56.75753       15.70607        2.51844
       930         1        2.00000       56.75753       39.08112        5.83891
       931         1        2.00000       56.83749       37.77204        3.18726
       932         1        2.00000       56.83749       14.40451        6.50773
       933         1        2.00000       56.90389       36.45084        0.53287
       934         1        2.00000       56.90389       13.08331        3.85334
       935         1        2.00000       56.95898       35.12983        4.51824
       936         1        2.00000       56.95898       11.75478        1.19777
       937         1        2.00000       57.01584       33.79181        1.86044
       938         1        2.00000       57.01584       10.42428        5.18092
       939         1        2.00000       57.08489       32.44461        5.83471
       940         1        2.00000       57.08489        9.06955        2.51424
       941         1        2.00000       57.18121       31.06525        3.16788
       942         1        2.00000       57.18121        7.69772        6.48835
       943         1        2.00000       57.28145       29.69571        0.50203
       944         1        2.00000       57.28145        6.32818        3.82251
       945         1        2.00000       57.41883       28.33904        4.49008
       946         1        2.00000       57.41883        4.96398        1.16962
       947         1        2.00000       57.51699       26.97447        1.83521
       948         1        2.00000       57.51699        3.60694        5.15569
       949         1        2.00000       57.69992        2.27638        2.49138
       950         1        2.00000       57.69992       25.65143        5.81185
       951         1        2.00000       57.88854        0.96620        6.46762
       952         1        2.00000       57.88854       24.33373        3.14715
       953         1        2.00000       58.10138       46.41532        3.82110
       954         1        2.00000       58.10138       23.04027        0.50062
       955         1        2.00000       58.31125       45.11245        1.17147
       956         1        2.00000       58.31125       21.74492        4.49194
       957         1        2.00000       58.51415       43.81730        5.16548
       958         1        2.00000       58.51415       20.44225        1.84501
       959         1        2.00000       58.67294       19.15976        5.83575
       960         1        2.00000       58.67294       42.52729        2.51527
       961         1        2.00000       58.82266       41.24810        6.49432
       962         1        2.00000       58.82266       17.87305        3.17385
       963         1        2.00000       58.92523       16.56954        0.52845
       964         1        2.00000       58.92523       39.94459        3.84893
       965         1        2.00000       58.98137       38.62223        1.19636
       966         1        2.00000       58.98137       15.25470        4.51684
       967         1        2.00000       59.02067       37.29836        5.18260
       968         1        2.00000       59.02067       13.92331        1.86214
       969         1        2.00000       59.04866       35.96567        2.52733
       970         1        2.00000       59.04866       12.59814        5.84781
       971         1        2.00000       59.08322       34.63526        6.51221
       972         1        2.00000       59.08322       11.26021        3.19175
       973         1        2.00000       59.10656       33.30037        3.85878
       974         1        2.00000       59.10656        9.92532        0.53830
       975         1        2.00000       59.15419       31.97260        1.21150
       976         1        2.00000       59.15419        8.60507        4.53198
       977         1        2.00000       59.22036       30.60523        5.16747
       978         1        2.00000       59.22036        7.23018        1.84700
       979         1        2.00000       59.37217       29.12444        2.41384
       980         1        2.00000       59.37217        5.75691        5.73431
       981         1        2.00000       59.44274       27.75770        6.51027
       982         1        2.00000       59.44274        4.38265        3.18979
       983         1        2.00000       59.64379       26.46021        3.77956
       984         1        2.00000       59.64379        3.08516        0.45908
       985         1        2.00000       59.90972       25.23324        1.15831
       986         1        2.00000       59.90972        1.86571        4.47878
       987         1        2.00000       60.11887       23.96581        5.15956
       988         1        2.00000       60.11887        0.59076        1.83909
       989         1        2.00000       60.32650       46.05534        5.83002
       990         1        2.00000       60.32650       22.68029        2.50955
       991         1        2.00000       60.56460       44.76795        3.18028
       992         1        2.00000       60.56460       21.40042        6.50076
       993         1        2.00000       60.83936       43.47465        0.52503
       994         1        2.00000       60.83936       20.10713        3.84550
       995         1        2.00000       61.08901       18.78878        1.19271
       996         1        2.00000       61.08901       42.16384        4.51319
       997         1        2.00000       61.12132       17.42879        5.18160
       998         1        2.00000       61.12132       40.79632        1.86112
       999         1        2.00000       61.14394       39.44151        5.84139
      1000         1        2.00000       61.14394       16.06646        2.52092
      1001         1        2.00000       61.15653       38.08259        3.18404
      1002         1        2.00000       61.15653       14.71506        6.50452
      1003         1        2.00000       61.16591       36.73882        0.52631
      1004         1        2.00000       61.16591       13.37129        3.84679
      1005         1        2.00000       61.17498       35.40364        4.51386
      1006         1        2.00000       61.17498       12.02859        1.19339
      1007         1        2.00000       61.18500       34.08651        1.85734
      1008         1        2.00000       61.18500       10.71898        5.17782
      1009         1        2.00000       61.20417       32.75695        5.84371
      1010         1        2.00000       61.20417        9.38190        2.52324
      1011         1        2.00000       61.21491       31.47413        3.18442
      1012         1        2.00000       61.21491        8.10660        6.50490
      1013         1        2.00000       61.27161       30.20057        0.57586
      1014         1        2.00000       61.27161        6.83304        3.89633
      1015         1        2.00000       61.34114       28.89881        4.31395
      1016         1        2.00000       61.34114        5.52376        0.99348
      1017         1        2.00000       63.19712       29.54504        2.46163
      1018         1        2.00000       63.19712        6.17751        5.78211
      1019         1        2.00000       63.25190       30.70138        5.21247
      1020         1        2.00000       63.25190        7.32633        1.89200
      1021         1        2.00000       63.28181       34.74547        6.50279
      1022         1        2.00000       63.28261       32.12706        1.19088
      1023         1        2.00000       63.28181       11.37042        3.18232
      1024         1        2.00000       63.28261        8.75953        4.51136
      1025         1        2.00000       63.28317       33.40354        3.86141
      1026         1        2.00000       63.28317       10.02849        0.54095
      1027         1        2.00000       63.28951       36.06681        2.52138
      1028         1        2.00000       63.28951       12.69929        5.84186
      1029         1        2.00000       63.29384       37.41171        5.17493
      1030         1        2.00000       63.29384       14.03665        1.85446
      1031         1        2.00000       63.30354       15.38838        4.51232
      1032         1        2.00000       63.30354       38.75591        1.19184
      1033         1        2.00000       63.32175       16.74192        0.53014
      1034         1        2.00000       63.32175       40.11698        3.85061
      1035         1        2.00000       63.35920       18.11136        3.18963
      1036         1        2.00000       63.35920       41.48641        6.51010
      1037         1        2.00000       63.47468       19.46377        5.83696
      1038         1        2.00000       63.47468       42.83130        2.51648
      1039         1        2.00000       63.76868       20.75866        1.85354
      1040         1        2.00000       63.76868       44.13371        5.17400
      1041         1        2.00000       64.00927       22.05092        4.50535
      1042         1        2.00000       64.00927       45.41844        1.18488
      1043         1        2.00000       64.23374       23.33461        0.50879
      1044         1        2.00000       64.23374       46.70967        3.82927
      1045         1        2.00000       64.44914       24.60635        3.15648
      1046         1        2.00000       64.44914        1.23882        6.47695
      1047         1        2.00000       64.63496       25.90622        5.80111
      1048         1        2.00000       64.63496        2.53116        2.48065
      1049         1        2.00000       64.89455       27.13168        1.80690
      1050         1        2.00000       64.89455        3.76415        5.12738
      1051         1        2.00000       64.90041       28.38633        4.52065
      1052         1        2.00000       64.90041        5.01128        1.20018
      1053         1        2.00000       65.10290       29.75888        0.43345
      1054         1        2.00000       65.10290        6.39135        3.75393
      1055         1        2.00000       65.25736       31.25186        3.18210
      1056         1        2.00000       65.25736        7.88433        6.50258
      1057         1        2.00000       65.31622       32.59551        5.84971
      1058         1        2.00000       65.31622        9.22046        2.52925
      1059         1        2.00000       65.36562       33.95579        1.86651
      1060         1        2.00000       65.36562       10.58826        5.18699
      1061         1        2.00000       65.39097       35.28997        4.52121
      1062         1        2.00000       65.39097       11.91492        1.20074
      1063         1        2.00000       65.41743       36.62328        0.53424
      1064         1        2.00000       65.41743       13.25575        3.85472
      1065         1        2.00000       65.45103       37.95761        3.18979
      1066         1        2.00000       65.45103       14.59008        6.51027
      1067         1        2.00000       65.49675       15.91076        2.52288
      1068         1        2.00000       65.49675       39.28581        5.84335
      1069         1        2.00000       65.57405       17.22704        5.17220
      1070         1        2.00000       65.57405       40.59457        1.85173
      1071         1        2.00000       65.71841       18.51360        1.18130
      1072         1        2.00000       65.71841       41.88865        4.50177
      1073         1        2.00000       65.85234       19.80643        3.84375
      1074         1        2.00000       65.85234       43.17396        0.52327
      1075         1        2.00000       66.03390       21.10606        6.48626
      1076         1        2.00000       66.03390       44.47359        3.16579
      1077         1        2.00000       66.24433       22.40169        2.49544
      1078         1        2.00000       66.24433       45.77674        5.81591
      1079         1        2.00000       66.44049       23.71722        5.14612
      1080         1        2.00000       66.44057        0.34217        1.82565
      1081         1        2.00000       66.64211       25.01004        1.15744
      1082         1        2.00000       66.64211        1.64251        4.47791
      1083         1        2.00000       66.82151       26.33462        3.82667
      1084         1        2.00000       66.82151        2.95957        0.50621
      1085         1        2.00000       66.98559       27.66661        6.47670
      1086         1        2.00000       66.98559        4.29155        3.15624
      1087         1        2.00000       67.07380       29.01273        2.50212
      1088         1        2.00000       67.07380        5.64520        5.82260
      1089         1        2.00000       67.20204       30.36459        5.15487
      1090         1        2.00000       67.20204        6.98953        1.83440
      1091         1        2.00000       67.29186       31.72285        1.17086
      1092         1        2.00000       67.29186        8.35532        4.49135
      1093         1        2.00000       67.38905       33.10068        3.84574
      1094         1        2.00000       67.38905        9.72562        0.52528
      1095         1        2.00000       67.45361       34.44782        6.50819
      1096         1        2.00000       67.45361       11.07277        3.18773
      1097         1        2.00000       67.51729       35.78440        2.52602
      1098         1        2.00000       67.51729       12.41687        5.84650
      1099         1        2.00000       67.57703       37.11088        5.18153
      1100         1        2.00000       67.57703       13.73583        1.86107
      1101         1        2.00000       67.64945       38.42114        1.19283
      1102         1        2.00000       67.64945       15.05361        4.51331
      1103         1        2.00000       67.74424       16.35068        0.52368
      1104         1        2.00000       67.74424       39.72569        3.84415
      1105         1        2.00000       67.85395       17.65037        3.17828
      1106         1        2.00000       67.85395       41.02543        6.49875
      1107         1        2.00000       67.98251       18.94800        5.82708
      1108         1        2.00000       67.98251       42.31553        2.50660
      1109         1        2.00000       68.12942       20.23746        1.84014
      1110         1        2.00000       68.12942       43.61251        5.16061
      1111         1        2.00000       68.28581       21.54178        4.49190
      1112         1        2.00000       68.28581       44.90931        1.17143
      1113         1        2.00000       68.45799       22.84259        0.50161
      1114         1        2.00000       68.45799       46.21765        3.82208
      1115         1        2.00000       68.62977       24.16379        3.15768
      1116         1        2.00000       68.62977        0.79626        6.47816
      1117         1        2.00000       68.79842       25.49097        5.81796
      1118         1        2.00000       68.79842        2.11592        2.49749
      1119         1        2.00000       68.94718       26.82952        1.83755
      1120         1        2.00000       68.94718        3.46199        5.15804
      1121         1        2.00000       69.07333       28.18128        4.48925
      1122         1        2.00000       69.07333        4.80623        1.16879
      1123         1        2.00000       69.19258       29.52670        0.51482
      1124         1        2.00000       69.19258        6.15917        3.83531
      1125         1        2.00000       69.29884       30.88043        3.16871
      1126         1        2.00000       69.29884        7.51290        6.48920
      1127         1        2.00000       69.39949       32.23323        5.83162
      1128         1        2.00000       69.39949        8.85818        2.51115
      1129         1        2.00000       69.48963       33.57318        1.84935
      1130         1        2.00000       69.48963       10.20565        5.16984
      1131         1        2.00000       69.58017       34.91518        4.51122
      1132         1        2.00000       69.58017       11.54013        1.19076
      1133         1        2.00000       69.66654       36.23662        0.52769
      1134         1        2.00000       69.66654       12.86909        3.84818
      1135         1        2.00000       69.75933       37.55678        3.18335
      1136         1        2.00000       69.75933       14.18925        6.50384
      1137         1        2.00000       69.85805       15.49264        2.51700
      1138         1        2.00000       69.85805       38.86769        5.83746
      1139         1        2.00000       69.96744       16.79869        5.16942
      1140         1        2.00000       69.96752       40.16622        1.84894
      1141         1        2.00000       70.08685       18.09460        1.18099
      1142         1        2.00000       70.08685       41.46965        4.50146
      1143         1        2.00000       70.21541       19.39901        3.83361
      1144         1        2.00000       70.21541       42.76654        0.51313
      1145         1        2.00000       70.35294       20.70506        6.48657
      1146         1        2.00000       70.35294       44.07259        3.16610
      1147         1        2.00000       70.49714       22.00952        2.49983
      1148         1        2.00000       70.49714       45.38457        5.82030
      1149         1        2.00000       70.64694       23.32861        5.15506
      1150         1        2.00000       70.64694       46.69614        1.83459
      1151         1        2.00000       70.79538       24.65047        1.17175
      1152         1        2.00000       70.79538        1.28294        4.49222
      1153         1        2.00000       70.93733       25.98985        3.83053
      1154         1        2.00000       70.93733        2.61480        0.51006
      1155         1        2.00000       71.06982       27.33516        6.48554
      1156         1        2.00000       71.06982        3.96011        3.16508
      1157         1        2.00000       71.19396       28.67581        2.50466
      1158         1        2.00000       71.19396        5.30828        5.82515
      1159         1        2.00000       71.30832       30.02314        5.16285
      1160         1        2.00000       71.30832        6.64813        1.84238
      1161         1        2.00000       71.41939       31.36323        1.18093
      1162         1        2.00000       71.41939        7.99570        4.50142
      1163         1        2.00000       71.52381       32.70574        3.83950
      1164         1        2.00000       71.52381        9.33069        0.51904
      1165         1        2.00000       71.62702       34.04353        6.49845
      1166         1        2.00000       71.62702       10.66848        3.17801
      1167         1        2.00000       71.72895       35.36618        2.51513
      1168         1        2.00000       71.72895       11.99865        5.83563
      1169         1        2.00000       71.83376       36.69037        5.17226
      1170         1        2.00000       71.83376       13.31532        1.85181
      1171         1        2.00000       71.94107       38.00045        1.18673
      1172         1        2.00000       71.94107       14.63292        4.50722
      1173         1        2.00000       72.05302       15.93902        0.52079
      1174         1        2.00000       72.05302       39.31407        3.84125
      1175         1        2.00000       72.16947       17.25011        3.17441
      1176         1        2.00000       72.16947       40.62517        6.49487
      1177         1        2.00000       72.29112       18.56056        5.82788
      1178         1        2.00000       72.29112       41.92809        2.50740
      1179         1        2.00000       72.41751       19.86492        1.84080
      1180         1        2.00000       72.41751       43.23998        5.16127
      1181         1        2.00000       72.54831       21.17981        4.49544
      1182         1        2.00000       72.54831       44.54734        1.17496
      1183         1        2.00000       72.68160       22.49222        0.51011
      1184         1        2.00000       72.68160       45.86727        3.83058
      1185         1        2.00000       72.81609       23.81879        3.16668
      1186         1        2.00000       72.81609        0.45126        6.48716
      1187         1        2.00000       72.94937       25.15140        5.82360
      1188         1        2.00000       72.94937        1.77634        2.50313
      1189         1        2.00000       73.07849       26.48255        1.83947
      1190         1        2.00000       73.07849        3.11502        5.15995
      1191         1        2.00000       73.20456       27.82404        4.49674
      1192         1        2.00000       73.20456        4.44898        1.17628
      1193         1        2.00000       73.32477       29.15903        0.51390
      1194         1        2.00000       73.32477        5.79150        3.83440
      1195         1        2.00000       73.44138       30.50065        3.17216
      1196         1        2.00000       73.44138        7.13312        6.49266
      1197         1        2.00000       73.55477       31.83966        5.83000
      1198         1        2.00000       73.55477        8.46461        2.50955
      1199         1        2.00000       73.66697       33.16778        1.84712
      1200         1        2.00000       73.66697        9.80025        5.16762
      1201         1        2.00000       73.77828       34.49884        4.50461
      1202         1        2.00000       73.77828       11.12379        1.18416
      1203         1        2.00000       73.89031       35.81798        0.52076
      1204         1        2.00000       73.89031       12.45045        3.84126
      1205         1        2.00000       74.00339       37.14039        3.17696
      1206         1        2.00000       74.00339       13.77286        6.49745
      1207         1        2.00000       74.11855       15.08485        2.51206
      1208         1        2.00000       74.11855       38.45991        5.83252
      1209         1        2.00000       74.23564       16.40212        5.16692
      1210         1        2.00000       74.23564       39.76965        1.84644
      1211         1        2.00000       74.35505       41.08617        4.50104
      1212         1        2.00000       74.35497       17.71112        1.18057
      1213         1        2.00000       74.47663       19.02792        3.83519
      1214         1        2.00000       74.47663       42.39545        0.51471
      1215         1        2.00000       74.60029       20.34645        6.49019
      1216         1        2.00000       74.60029       43.71398        3.16972
      1217         1        2.00000       74.72532       21.66036        2.50484
      1218         1        2.00000       74.72532       45.03541        5.82531
      1219         1        2.00000       74.85138       22.98525        5.16093
      1220         1        2.00000       74.85138       46.35278        1.84045
      1221         1        2.00000       74.97729       24.30687        1.17656
      1222         1        2.00000       74.97729        0.93934        4.49703
      1223         1        2.00000       75.10240       25.63966        3.83301
      1224         1        2.00000       75.10240        2.26460        0.51255
      1225         1        2.00000       75.22614       26.97530        6.48999
      1226         1        2.00000       75.22614        3.60025        3.16953
      1227         1        2.00000       75.34804       28.30482        2.50607
      1228         1        2.00000       75.34804        4.93729        5.82657
      1229         1        2.00000       75.46793       29.64191        5.16364
      1230         1        2.00000       75.46793        6.26686        1.84320
      1231         1        2.00000       75.58614       30.97021        1.18021
      1232         1        2.00000       75.58614        7.60268        4.50071
      1233         1        2.00000       75.70339       32.30394        3.83771
      1234         1        2.00000       75.70339        8.92889        0.51727
      1235         1        2.00000       75.82007       33.63500        6.49497
      1236         1        2.00000       75.82007       10.25995        3.17453
      1237         1        2.00000       75.93692       34.95573        2.51105
      1238         1        2.00000       75.93692       11.58820        5.83156
      1239         1        2.00000       76.05409       36.28137        5.16761
      1240         1        2.00000       76.05409       12.90632        1.84717
      1241         1        2.00000       76.17181       37.59729        1.18278
      1242         1        2.00000       76.17181       14.22976        4.50328
      1243         1        2.00000       76.29026       38.91909        3.83843
      1244         1        2.00000       76.29026       15.54404        0.51799
      1245         1        2.00000       76.40952       40.24010        6.49384
      1246         1        2.00000       76.40952       16.86505        3.17339
      1247         1        2.00000       76.52957       41.55349        2.50821
      1248         1        2.00000       76.52957       18.18601        5.82869
      1249         1        2.00000       76.65026       42.87520        5.16364
      1250         1        2.00000       76.65026       19.50015        1.84318
      1251         1        2.00000       76.77152       44.19074        1.17835
      1252         1        2.00000       76.77152       20.82321        4.49883
      1253         1        2.00000       76.89310       45.51577        3.83436
      1254         1        2.00000       76.89310       22.14072        0.51388
      1255         1        2.00000       77.01476        0.10051        6.49059
      1256         1        2.00000       77.01476       23.46804        3.17011
      1257         1        2.00000       77.13633        1.42255        2.50604
      1258         1        2.00000       77.13633       24.79760        5.82651
      1259         1        2.00000       77.25783        2.75398        5.16257
      1260         1        2.00000       77.25783       26.12151        1.84209
      1261         1        2.00000       77.37885        4.07916        1.17836
      1262         1        2.00000       77.37885       27.45416        4.49882
      1263         1        2.00000       77.49946        5.41232        3.83524
      1264         1        2.00000       77.49946       28.77980        0.51474
      1265         1        2.00000       77.61951        6.74516        6.49232
      1266         1        2.00000       77.61951       30.11269        3.17181
      1267         1        2.00000       77.73925        8.06949        2.50847
      1268         1        2.00000       77.73925       31.44454        5.82891
      1269         1        2.00000       77.85890        9.39994        5.16553
      1270         1        2.00000       77.85890       32.76747        1.84500
      1271         1        2.00000       77.97839       34.09633        4.50192
      1272         1        2.00000       77.97839       10.72128        1.18150
      1273         1        2.00000       78.09804       35.41609        0.51766
      1274         1        2.00000       78.09804       12.04856        3.83818
      1275         1        2.00000       78.21778       36.74205        3.17409
      1276         1        2.00000       78.21778       13.37452        6.49460
      1277         1        2.00000       78.33767       38.06689        5.83024
      1278         1        2.00000       78.33767       14.69184        2.50980
      1279         1        2.00000       78.45756       39.38360        1.84525
      1280         1        2.00000       78.45756       16.01607        5.16575
      1281         1        2.00000       78.57746       40.70760        4.50107
      1282         1        2.00000       78.57746       17.33255        1.18061
      1283         1        2.00000       78.69735       42.02427        0.51593
      1284         1        2.00000       78.69735       18.65679        3.83642
      1285         1        2.00000       78.81716       43.34911        3.17182
      1286         1        2.00000       78.81716       19.98158        6.49230
      1287         1        2.00000       78.93682       44.67489        5.82783
      1288         1        2.00000       78.93682       21.29984        2.50736
      1289         1        2.00000       79.05647       45.99422        1.84305
      1290         1        2.00000       79.05647       22.62669        5.16352
      1291         1        2.00000       79.17612        0.57966        4.49930
      1292         1        2.00000       79.17604       23.94719        1.17881
      1293         1        2.00000       79.29577        1.90118        0.51471
      1294         1        2.00000       79.29577       25.27624        3.83517
      1295         1        2.00000       79.41559        3.23098        3.17116
      1296         1        2.00000       79.41559       26.60603        6.49161
      1297         1        2.00000       79.53564        4.56120        5.82771
      1298         1        2.00000       79.53564       27.92873        2.50722
      1299         1        2.00000       79.65593        5.88399        1.84342
      1300         1        2.00000       79.65593       29.25904        5.16386
      1301         1        2.00000       79.77639        7.21393        4.50017
      1302         1        2.00000       79.77639       30.58146        1.17965
      1303         1        2.00000       79.89700        8.53578        0.51601
      1304         1        2.00000       79.89700       31.91083        3.83643
      1305         1        2.00000       80.01786       33.23946        6.49319
      1306         1        2.00000       80.01786        9.86441        3.17277
      1307         1        2.00000       80.13872       34.55982        2.50892
      1308         1        2.00000       80.13872       11.19229        5.82946
      1309         2       -2.00000        0.00722       35.22005        0.51676
      1310         2       -2.00000        0.00722       11.85252        3.83730
      1311         2       -2.00000        0.12807       36.54695        3.17328
      1312         2       -2.00000        0.12807       13.17942        6.49380
      1313         2       -2.00000        0.24877       37.87342        5.82965
      1314         2       -2.00000        0.24877       14.49837        2.50922
      1315         2       -2.00000        0.36922       39.19205        1.84496
      1316         2       -2.00000        0.36922       15.82452        5.16547
      1317         2       -2.00000        0.48944       40.51820        4.50113
      1318         2       -2.00000        0.48944       17.14315        1.18068
      1319         2       -2.00000        0.60925       41.83697        0.51632
      1320         2       -2.00000        0.60925       18.46944        3.83681
      1321         2       -2.00000        0.72874       43.16354        3.17245
      1322         2       -2.00000        0.72874       19.79601        6.49293
      1323         2       -2.00000        0.84783       44.49054        5.82861
      1324         2       -2.00000        0.84783       21.11548        2.50815
      1325         2       -2.00000        0.96676       45.81043        1.84387
      1326         2       -2.00000        0.96676       22.44290        5.16435
      1327         2       -2.00000        1.08562        0.39563        4.50011
      1328         2       -2.00000        1.08562       23.76316        1.17963
      1329         2       -2.00000        1.20455        1.71622        0.51544
      1330         2       -2.00000        1.20455       25.09128        3.83590
      1331         2       -2.00000        1.32380        3.04453        3.17174
      1332         2       -2.00000        1.32380       26.41958        6.49220
      1333         2       -2.00000        1.44337        4.37287        5.82808
      1334         2       -2.00000        1.44337       27.74040        2.50758
      1335         2       -2.00000        1.56342        5.69361        1.84353
      1336         2       -2.00000        1.56342       29.06866        5.16397
      1337         2       -2.00000        1.68388        7.02172        4.49999
      1338         2       -2.00000        1.68388       30.38925        1.17948
      1339         2       -2.00000        1.80465        8.34208        0.51556
      1340         2       -2.00000        1.80465       31.71713        3.83599
      1341         2       -2.00000        1.92575       33.04482        6.49256
      1342         2       -2.00000        1.92583        9.66977        3.17214
      1343         2       -2.00000        2.04701       34.36486        2.50821
      1344         2       -2.00000        2.04701       10.99737        5.82873
      1345         2       -2.00000        2.16834       35.69241        5.16480
      1346         2       -2.00000        2.16834       12.31736        1.84438
      1347         2       -2.00000        2.28952       37.01244        1.18044
      1348         2       -2.00000        2.28952       13.64491        4.50096
      1349         2       -2.00000        2.41046       38.34018        3.83698
      1350         2       -2.00000        2.41046       14.96513        0.51654
      1351         2       -2.00000        2.53107       39.66811        6.49347
      1352         2       -2.00000        2.53107       16.29306        3.17302
      1353         2       -2.00000        2.65128       40.98865        2.50894
      1354         2       -2.00000        2.65128       17.62117        5.82943
      1355         2       -2.00000        2.77110       42.31691        5.16531
      1356         2       -2.00000        2.77110       18.94186        1.84484
      1357         2       -2.00000        2.89043       43.63764        1.18068
      1358         2       -2.00000        2.89043       20.27011        4.50116
      1359         2       -2.00000        3.00952       44.96580        3.83697
      1360         2       -2.00000        3.00952       21.59075        0.51649
      1361         2       -2.00000        3.12837       46.29378        6.49322
      1362         2       -2.00000        3.12837       22.91872        3.17274
      1363         2       -2.00000        3.24714        0.87132        2.50849
      1364         2       -2.00000        3.24714       24.24637        5.82896
      1365         2       -2.00000        3.36615        2.19855        5.16468
      1366         2       -2.00000        3.36615       25.56607        1.84419
      1367         2       -2.00000        3.48540        3.51787        1.17988
      1368         2       -2.00000        3.48540       26.89293        4.50034
      1369         2       -2.00000        3.60506        4.84440        3.83601
      1370         2       -2.00000        3.60506       28.21193        0.51552
      1371         2       -2.00000        3.72511        6.17074        6.49216
      1372         2       -2.00000        3.72511       29.53822        3.17166
      1373         2       -2.00000        3.84548        7.48941        2.50743
      1374         2       -2.00000        3.84548       30.86447        5.82787
      1375         2       -2.00000        3.96618        8.81580        5.16375
      1376         2       -2.00000        3.96618       32.18333        1.84323
      1377         2       -2.00000        4.08704       33.51004        4.49967
      1378         2       -2.00000        4.08704       10.13499        1.17924
      1379         2       -2.00000        4.20797       34.82970        0.51530
      1380         2       -2.00000        4.20797       11.46217        3.83582
      1381         2       -2.00000        4.32883       36.15758        3.17199
      1382         2       -2.00000        4.32883       12.79005        6.49250
      1383         2       -2.00000        4.44960       37.48621        5.82875
      1384         2       -2.00000        4.44968       14.11115        2.50830
      1385         2       -2.00000        4.57030       38.80801        1.84457
      1386         2       -2.00000        4.57030       15.44049        5.16506
      1387         2       -2.00000        4.69067       40.13795        4.50131
      1388         2       -2.00000        4.69067       16.76290        1.18086
      1389         2       -2.00000        4.81097       41.46070        0.51702
      1390         2       -2.00000        4.81097       18.09317        3.83750
      1391         2       -2.00000        4.93102       19.42343        6.49405
      1392         2       -2.00000        4.93102       42.79096        3.17357
      1393         2       -2.00000        5.05083       44.12076        5.83001
      1394         2       -2.00000        5.05083       20.74570        2.50955
      1395         2       -2.00000        5.17057       22.07480        5.16591
      1396         2       -2.00000        5.17057       45.44233        1.84543
      1397         2       -2.00000        5.29014        0.02777        4.50169
      1398         2       -2.00000        5.29014       23.39530        1.18121
      1399         2       -2.00000        5.40979        1.34715        0.51690
      1400         2       -2.00000        5.40979       24.72220        3.83737
      1401         2       -2.00000        5.52952        2.67292        3.17292
      1402         2       -2.00000        5.52952       26.04798        6.49338
      1403         2       -2.00000        5.64934       27.36529        2.50832
      1404         2       -2.00000        5.64934        3.99777        5.82881
      1405         2       -2.00000        5.76923        5.31448        1.84367
      1406         2       -2.00000        5.76923       28.68953        5.16413
      1407         2       -2.00000        5.88920       30.00601        1.17900
      1408         2       -2.00000        5.88920        6.63848        4.49950
      1409         2       -2.00000        6.00910        7.95514        0.51451
      1410         2       -2.00000        6.00910       31.33019        3.83495
      1411         2       -2.00000        6.12891       32.65504        6.49110
      1412         2       -2.00000        6.12891        9.28003        3.17065
      1413         2       -2.00000        6.24872       33.97343        2.50658
      1414         2       -2.00000        6.24872       10.60595        5.82708
      1415         2       -2.00000        6.36829       35.30071        5.16325
      1416         2       -2.00000        6.36829       11.92565        1.84280
      1417         2       -2.00000        6.48787       36.62205        1.17921
      1418         2       -2.00000        6.48787       13.25452        4.49971
      1419         2       -2.00000        6.60744       37.95245        3.83626
      1420         2       -2.00000        6.60744       14.57740        0.51580
      1421         2       -2.00000        6.72717       39.28431        6.49335
      1422         2       -2.00000        6.72717       15.90925        3.17289
      1423         2       -2.00000        6.84723       40.60957        2.50948
      1424         2       -2.00000        6.84723       17.24204        5.82997
      1425         2       -2.00000        6.96776       41.94274        5.16635
      1426         2       -2.00000        6.96776       18.56768        1.84588
      1427         2       -2.00000        7.08878       43.26791        1.18215
      1428         2       -2.00000        7.08878       19.90038        4.50262
      1429         2       -2.00000        7.21019       44.59939        3.83868
      1430         2       -2.00000        7.21019       21.22434        0.51821
      1431         2       -2.00000        7.33177       45.92900        6.49508
      1432         2       -2.00000        7.33177       22.55395        3.17461
      1433         2       -2.00000        7.45351        0.50621        2.51036
      1434         2       -2.00000        7.45351       23.88127        5.83084
      1435         2       -2.00000        7.57509        1.83129        5.16639
      1436         2       -2.00000        7.57509       25.19882        1.84590
      1437         2       -2.00000        7.69634        3.14683        1.18110
      1438         2       -2.00000        7.69634       26.52189        4.50157
      1439         2       -2.00000        7.81712        4.46859        3.83654
      1440         2       -2.00000        7.81712       27.83612        0.51605
      1441         2       -2.00000        7.93717        5.78950        6.49185
      1442         2       -2.00000        7.93717       29.15703        3.17136
      1443         2       -2.00000        8.05650        7.10304        2.50631
      1444         2       -2.00000        8.05650       30.47804        5.82677
      1445         2       -2.00000        8.17495        8.42484        5.16197
      1446         2       -2.00000        8.17495       31.79237        1.84148
      1447         2       -2.00000        8.29276       33.11576        4.49759
      1448         2       -2.00000        8.29276        9.74071        1.17713
      1449         2       -2.00000        8.40985       34.43383        0.51319
      1450         2       -2.00000        8.40985       11.06630        3.83369
      1451         2       -2.00000        8.52669       35.76209        3.17020
      1452         2       -2.00000        8.52669       12.39456        6.49069
      1453         2       -2.00000        8.64338       37.09305        5.82744
      1454         2       -2.00000        8.64338       13.71800        2.50699
      1455         2       -2.00000        8.76063       38.41921        1.84399
      1456         2       -2.00000        8.76063       15.05168        5.16448
      1457         2       -2.00000        8.87875       39.75499        4.50149
      1458         2       -2.00000        8.87875       16.37999        1.18103
      1459         2       -2.00000        8.99857       41.08456        0.51813
      1460         2       -2.00000        8.99857       17.71703        3.83861
      1461         2       -2.00000        9.12047       42.42160        3.17517
      1462         2       -2.00000        9.12047       19.05407        6.49565
      1463         2       -2.00000        9.24413       43.75724        5.83217
      1464         2       -2.00000        9.24413       20.38219        2.51169
      1465         2       -2.00000        9.36923       45.08256        1.84767
      1466         2       -2.00000        9.36923       21.71503        5.16814
      1467         2       -2.00000        9.49506       46.41175        4.50427
      1468         2       -2.00000        9.49506       23.03669        1.18379
      1469         2       -2.00000        9.62113        0.98662        0.51941
      1470         2       -2.00000        9.62113       24.36168        3.83988
      1471         2       -2.00000        9.74624        2.30810        3.17503
      1472         2       -2.00000        9.74624       25.68315        6.49549
      1473         2       -2.00000        9.86990        3.62663        5.83004
      1474         2       -2.00000        9.86990       26.99416        2.50956
      1475         2       -2.00000        9.99164        4.93596        1.84373
      1476         2       -2.00000        9.99164       28.31101        5.16419
      1477         2       -2.00000       10.11113        6.25252        4.49833
      1478         2       -2.00000       10.11113       29.62005        1.17785
      1479         2       -2.00000       10.22822        7.56227        0.51224
      1480         2       -2.00000       10.22822       30.93732        3.83270
      1481         2       -2.00000       10.34346       32.25679        6.48825
      1482         2       -2.00000       10.34346        8.88173        3.16780
      1483         2       -2.00000       10.45661       33.57163        2.50349
      1484         2       -2.00000       10.45661       10.20410        5.82398
      1485         2       -2.00000       10.56865       34.89820        5.16057
      1486         2       -2.00000       10.56865       11.52315        1.84011
      1487         2       -2.00000       10.67988       36.22174        1.17709
      1488         2       -2.00000       10.67988       12.85421        4.49758
      1489         2       -2.00000       10.79207       37.55733        3.83513
      1490         2       -2.00000       10.79207       14.18228        0.51467
      1491         2       -2.00000       10.90547       38.89625        6.49295
      1492         2       -2.00000       10.90547       15.52120        3.17249
      1493         2       -2.00000       11.02200       40.23030        2.51026
      1494         2       -2.00000       11.02200       16.86277        5.83074
      1495         2       -2.00000       11.14205       41.57277        5.16841
      1496         2       -2.00000       11.14205       18.19772        1.84794
      1497         2       -2.00000       11.26804       42.90673        1.18473
      1498         2       -2.00000       11.26804       19.53920        4.50521
      1499         2       -2.00000       11.39699       44.24546        3.84156
      1500         2       -2.00000       11.39699       20.87041        0.52109
      1501         2       -2.00000       11.53036       45.57811        6.49847
      1502         2       -2.00000       11.53036       22.20305        3.17800
      1503         2       -2.00000       11.66477        0.15467        2.51414
      1504         2       -2.00000       11.66477       23.52972        5.83461
      1505         2       -2.00000       11.79813        1.47465        5.16977
      1506         2       -2.00000       11.79813       24.84218        1.84928
      1507         2       -2.00000       11.92885        2.78210        1.18348
      1508         2       -2.00000       11.92885       26.15716        4.50394
      1509         2       -2.00000       12.05532        4.09404        3.83737
      1510         2       -2.00000       12.05532       27.46157        0.51688
      1511         2       -2.00000       12.17714        5.40458        6.49085
      1512         2       -2.00000       12.17714       28.77211        3.17036
      1513         2       -2.00000       12.29367        6.70820        2.50354
      1514         2       -2.00000       12.29367       30.08325        5.82400
      1515         2       -2.00000       12.40578        8.02182        5.15805
      1516         2       -2.00000       12.40578       31.38935        1.83757
      1517         2       -2.00000       12.51324       32.70690        4.49296
      1518         2       -2.00000       12.51324        9.33185        1.17250
      1519         2       -2.00000       12.61806       34.02347        0.50912
      1520         2       -2.00000       12.61806       10.65594        3.82960
      1521         2       -2.00000       12.71999       35.35360        3.16672
      1522         2       -2.00000       12.71999       11.98607        6.48720
      1523         2       -2.00000       12.82312       36.69125        5.82561
      1524         2       -2.00000       12.82312       13.31620        2.50514
      1525         2       -2.00000       12.92770       38.02620        1.84323
      1526         2       -2.00000       12.92770       14.65867        5.16371
      1527         2       -2.00000       13.03861       39.37376        4.50222
      1528         2       -2.00000       13.03861       15.99871        1.18175
      1529         2       -2.00000       13.15281       40.71338        0.51942
      1530         2       -2.00000       13.15281       17.34585        3.83990
      1531         2       -2.00000       13.27671       42.06155        3.17965
      1532         2       -2.00000       13.27671       18.69402        6.50013
      1533         2       -2.00000       13.40911       43.40686        5.83454
      1534         2       -2.00000       13.40911       20.03181        2.51407
      1535         2       -2.00000       13.55082       44.73886        1.85250
      1536         2       -2.00000       13.55082       21.37133        5.17297
      1537         2       -2.00000       13.69934       46.06819        4.51009
      1538         2       -2.00000       13.69934       22.69314        1.18961
      1539         2       -2.00000       13.84899        0.63727        0.52444
      1540         2       -2.00000       13.84899       24.01233        3.84490
      1541         2       -2.00000       13.99318        1.94940        3.17864
      1542         2       -2.00000       13.99318       25.32445        6.49912
      1543         2       -2.00000       14.13072        3.25559        5.83164
      1544         2       -2.00000       14.13072       26.62312        2.51115
      1545         2       -2.00000       14.25935        4.55257        1.84333
      1546         2       -2.00000       14.25935       27.92762        5.16380
      1547         2       -2.00000       14.37901        5.85605        4.49584
      1548         2       -2.00000       14.37901       29.22358        1.17536
      1549         2       -2.00000       14.48863        7.15462        0.50734
      1550         2       -2.00000       14.48863       30.52967        3.82780
      1551         2       -2.00000       14.58768        8.46562        3.16147
      1552         2       -2.00000       14.58768       31.84063        6.48194
      1553         2       -2.00000       14.68062       33.15328        2.49663
      1554         2       -2.00000       14.68062        9.78575        5.81711
      1555         2       -2.00000       14.76708       34.48219        5.15399
      1556         2       -2.00000       14.76708       11.10713        1.83352
      1557         2       -2.00000       14.85754       35.81648        1.17485
      1558         2       -2.00000       14.85754       12.44895        4.49534
      1559         2       -2.00000       14.94784       37.16395        3.83349
      1560         2       -2.00000       14.94784       13.78889        0.51303
      1561         2       -2.00000       15.04816       38.51642        6.49617
      1562         2       -2.00000       15.04816       15.14137        3.17570
      1563         2       -2.00000       15.15450       39.86258        2.50926
      1564         2       -2.00000       15.15450       16.49505        5.82974
      1565         2       -2.00000       15.27367       41.21548        5.17569
      1566         2       -2.00000       15.27367       17.84043        1.85522
      1567         2       -2.00000       15.39886       42.55962        1.18675
      1568         2       -2.00000       15.39886       19.19209        4.50723
      1569         2       -2.00000       15.54795       43.90555        3.84705
      1570         2       -2.00000       15.54795       20.53050        0.52657
      1571         2       -2.00000       15.71612       45.23283        6.50752
      1572         2       -2.00000       15.71612       21.85778        3.18705
      1573         2       -2.00000       15.88790       46.54655        2.52264
      1574         2       -2.00000       15.88790       23.17902        5.84311
      1575         2       -2.00000       16.05976        1.11254        5.17332
      1576         2       -2.00000       16.05976       24.48007        1.85284
      1577         2       -2.00000       16.21606        2.40952        1.18420
      1578         2       -2.00000       16.21606       25.78457        4.50467
      1579         2       -2.00000       16.36330        3.70659        3.83818
      1580         2       -2.00000       16.36330       27.07412        0.51770
      1581         2       -2.00000       16.49209        5.00436        6.48694
      1582         2       -2.00000       16.49209       28.37189        3.16646
      1583         2       -2.00000       16.60212        6.29653        2.50069
      1584         2       -2.00000       16.60212       29.67159        5.82116
      1585         2       -2.00000       16.69732        7.60109        5.15199
      1586         2       -2.00000       16.69732       30.96861        1.83151
      1587         2       -2.00000       16.76997        8.91144        1.16326
      1588         2       -2.00000       16.76997       32.28649        4.48373
      1589         2       -2.00000       16.82996       33.60568        0.49834
      1590         2       -2.00000       16.82996       10.23815        3.81882
      1591         2       -2.00000       16.89404       34.95001        3.15709
      1592         2       -2.00000       16.89404       11.58248        6.47757
      1593         2       -2.00000       16.95860       36.29697        5.81947
      1594         2       -2.00000       16.95860       12.92192        2.49900
      1595         2       -2.00000       17.05571       37.66718        1.85346
      1596         2       -2.00000       17.05571       14.29965        5.17394
      1597         2       -2.00000       17.14601       39.03306        4.50994
      1598         2       -2.00000       17.14601       15.65801        1.18947
      1599         2       -2.00000       17.27296       40.37590        0.52124
      1600         2       -2.00000       17.27296       17.00837        3.84172
      1601         2       -2.00000       17.36182       41.72894        3.18841
      1602         2       -2.00000       17.36182       18.36141        6.50889
      1603         2       -2.00000       17.52478       43.06121        5.83824
      1604         2       -2.00000       17.52478       19.68615        2.51777
      1605         2       -2.00000       17.70426       44.37877        1.86675
      1606         2       -2.00000       17.70426       21.01124        5.18723
      1607         2       -2.00000       17.90531       45.67968        4.51932
      1608         2       -2.00000       17.90531       22.30463        1.19884
      1609         2       -2.00000       18.10107        0.24544        0.52908
      1610         2       -2.00000       18.10107       23.62049        3.84954
      1611         2       -2.00000       18.31191        1.54858        3.17905
      1612         2       -2.00000       18.31191       24.92364        6.49953
      1613         2       -2.00000       18.49283        2.84854        5.82132
      1614         2       -2.00000       18.49291       26.21607        2.50084
      1615         2       -2.00000       18.62684        4.13366        1.84306
      1616         2       -2.00000       18.62684       27.50872        5.16352
      1617         2       -2.00000       18.77247        5.42728        4.49314
      1618         2       -2.00000       18.77247       28.79481        1.17266
      1619         2       -2.00000       18.84994        6.73594        0.50138
      1620         2       -2.00000       18.84994       30.11099        3.82185
      1621         2       -2.00000       18.89557        8.06424        3.15492
      1622         2       -2.00000       18.89557       31.43929        6.47540
      1623         2       -2.00000       18.92934        9.39885        5.81049
      1624         2       -2.00000       18.92934       32.76638        2.49001
      1625         2       -2.00000       18.95604       10.73248        1.82350
      1626         2       -2.00000       18.95604       34.10753        5.14397
      1627         2       -2.00000       18.98194       35.43471        1.15786
      1628         2       -2.00000       18.98194       12.06718        4.47834
      1629         2       -2.00000       19.03215       36.80350        3.81570
      1630         2       -2.00000       19.03215       13.42844        0.49523
      1631         2       -2.00000       19.09013       38.14691        6.48321
      1632         2       -2.00000       19.09013       14.77185        3.16274
      1633         2       -2.00000       19.24659       39.63471        2.59080
      1634         2       -2.00000       19.24659       16.26718        5.91128
      1635         2       -2.00000       19.44700       42.25906        1.21621
      1636         2       -2.00000       19.44700       18.89153        4.53668
      1637         2       -2.00000       19.45005       41.01487        5.14278
      1638         2       -2.00000       19.45005       17.63982        1.82231
      1639         2       -2.00000       19.70628       43.49153        3.86477
      1640         2       -2.00000       19.70628       20.11647        0.54429
      1641         2       -2.00000       19.89161       44.79224        6.50913
      1642         2       -2.00000       19.89161       21.41718        3.18866
      1643         2       -2.00000       20.10806       46.05514        2.51584
      1644         2       -2.00000       20.10806       22.68761        5.83632
      1645         2       -2.00000       20.33237        0.60354        5.16002
      1646         2       -2.00000       20.33237       23.97107        1.83954
      1647         2       -2.00000       20.57304        1.88748        1.17086
      1648         2       -2.00000       20.57304       25.26254        4.49133
      1649         2       -2.00000       20.87032        3.18905        3.82849
      1650         2       -2.00000       20.87032       26.55658        0.50801
      1651         2       -2.00000       20.98749        4.54132        6.47546
      1652         2       -2.00000       20.98749       27.90885        3.15498
      1653         2       -2.00000       21.02462        5.90375        2.49403
      1654         2       -2.00000       21.02462       29.27880        5.81450
      1655         2       -2.00000       21.04274        7.26501        5.15287
      1656         2       -2.00000       21.04274       30.63254        1.83240
      1657         2       -2.00000       21.05253        8.60939        1.16972
      1658         2       -2.00000       21.05253       31.98444        4.49019
      1659         2       -2.00000       21.05694        9.95442        3.82323
      1660         2       -2.00000       21.05694       33.32195        0.50275
      1661         2       -2.00000       21.06360       12.61878        2.48271
      1662         2       -2.00000       21.06360       35.99383        5.80318
      1663         2       -2.00000       21.06432       37.26391        1.83405
      1664         2       -2.00000       21.06432       13.89638        5.15452
      1665         2       -2.00000       21.06472       11.28380        6.48264
      1666         2       -2.00000       21.06472       34.65133        3.16216
      1667         2       -2.00000       21.09615       38.70234        4.45025
      1668         2       -2.00000       21.09615       15.32728        1.12978
      1669         2       -2.00000       21.15093       39.84261        0.55783
      1670         2       -2.00000       21.15093       16.47508        3.87831
      1671         2       -2.00000       23.01501       40.48080        5.35899
      1672         2       -2.00000       23.01501       17.10575        2.03852
      1673         2       -2.00000       23.07716       39.18016        2.44678
      1674         2       -2.00000       23.07716       15.81263        5.76725
      1675         2       -2.00000       23.13290       37.91773        6.48224
      1676         2       -2.00000       23.13290       14.54267        3.16176
      1677         2       -2.00000       23.14236       36.63691        3.82256
      1678         2       -2.00000       23.14236       13.26186        0.50209
      1679         2       -2.00000       23.16153       11.93211        4.48776
      1680         2       -2.00000       23.16153       35.29964        1.16728
      1681         2       -2.00000       23.17155       10.61577        1.83104
      1682         2       -2.00000       23.17155       33.99082        5.15151
      1683         2       -2.00000       23.18053        9.28088        5.81866
      1684         2       -2.00000       23.18053       32.64841        2.49819
      1685         2       -2.00000       23.18976        7.93725        3.16086
      1686         2       -2.00000       23.18976       31.31230        6.48133
      1687         2       -2.00000       23.20211        6.57833        0.50346
      1688         2       -2.00000       23.20211       29.95338        3.82393
      1689         2       -2.00000       23.22408        5.22314        4.48362
      1690         2       -2.00000       23.22408       28.59067        1.16314
      1691         2       -2.00000       23.25552        3.85516        1.83168
      1692         2       -2.00000       23.25552       27.23021        5.15215
      1693         2       -2.00000       23.50926       25.91220        2.49940
      1694         2       -2.00000       23.50926        2.54467        5.81988
      1695         2       -2.00000       23.78529       24.62690        6.48504
      1696         2       -2.00000       23.78529        1.25185        3.16457
      1697         2       -2.00000       24.02307       23.33964        3.83529
      1698         2       -2.00000       24.02307       46.70717        0.51481
      1699         2       -2.00000       24.23078       22.05412        1.18507
      1700         2       -2.00000       24.23078       45.42917        4.50554
      1701         2       -2.00000       24.44073       20.78711        5.18654
      1702         2       -2.00000       24.44073       44.15464        1.86607
      1703         2       -2.00000       24.70394       19.55916        2.56459
      1704         2       -2.00000       24.70394       42.93421        5.88507
      1705         2       -2.00000       24.90708       18.26990        6.47601
      1706         2       -2.00000       24.90708       41.63743        3.15553
      1707         2       -2.00000       24.97540       40.26471        0.61403
      1708         2       -2.00000       24.97540       16.89718        3.93450
      1709         2       -2.00000       25.12890       15.41073        1.17673
      1710         2       -2.00000       25.12890       38.78578        4.49720
      1711         2       -2.00000       25.19354       37.41281        1.81256
      1712         2       -2.00000       25.19354       14.04528        5.13303
      1713         2       -2.00000       25.24053       36.09321        5.80659
      1714         2       -2.00000       25.24053       12.71815        2.48612
      1715         2       -2.00000       25.26363       11.39130        6.47360
      1716         2       -2.00000       25.26363       34.75883        3.15313
      1717         2       -2.00000       25.29819       10.05342        3.81752
      1718         2       -2.00000       25.29819       33.42095        0.49705
      1719         2       -2.00000       25.32586        8.72101        1.16225
      1720         2       -2.00000       25.32586       32.09606        4.48273
      1721         2       -2.00000       25.36483        7.39724        5.14851
      1722         2       -2.00000       25.36483       30.76477        1.82803
      1723         2       -2.00000       25.42049        6.07488        2.49601
      1724         2       -2.00000       25.42049       29.44993        5.81648
      1725         2       -2.00000       25.52314        4.77921        6.49171
      1726         2       -2.00000       25.52314       28.14674        3.17123
      1727         2       -2.00000       25.67375        3.49292        3.82935
      1728         2       -2.00000       25.67375       26.86045        0.50888
      1729         2       -2.00000       25.83158       25.57768        4.49965
      1730         2       -2.00000       25.83158        2.20263        1.17918
      1731         2       -2.00000       26.03447       24.27445        1.85281
      1732         2       -2.00000       26.03447        0.90692        5.17329
      1733         2       -2.00000       26.24451       22.97901        5.84407
      1734         2       -2.00000       26.24451       46.34654        2.52361
      1735         2       -2.00000       26.45671       21.68465        3.19728
      1736         2       -2.00000       26.45671       45.05971        6.51775
      1737         2       -2.00000       26.64597       20.36695        0.53307
      1738         2       -2.00000       26.64597       43.74201        3.85354
      1739         2       -2.00000       26.82849       19.04425        4.50944
      1740         2       -2.00000       26.82849       42.41178        1.18896
      1741         2       -2.00000       26.92818       17.67921        1.85508
      1742         2       -2.00000       26.92818       41.05426        5.17556
      1743         2       -2.00000       27.06620       16.32282        5.84324
      1744         2       -2.00000       27.06620       39.69035        2.52276
      1745         2       -2.00000       27.16620       14.95347        3.17723
      1746         2       -2.00000       27.16620       38.32852        6.49770
      1747         2       -2.00000       27.26300       13.57355        0.51022
      1748         2       -2.00000       27.26300       36.94860        3.83070
      1749         2       -2.00000       27.33132       12.22691        4.48442
      1750         2       -2.00000       27.33132       35.59444        1.16395
      1751         2       -2.00000       27.38794       10.88907        1.82671
      1752         2       -2.00000       27.38794       34.26412        5.14717
      1753         2       -2.00000       27.44288        9.56820        5.81206
      1754         2       -2.00000       27.44288       32.93573        2.49158
      1755         2       -2.00000       27.50904        8.24705        3.15766
      1756         2       -2.00000       27.50904       31.62210        6.47814
      1757         2       -2.00000       27.58883        6.93806        0.50603
      1758         2       -2.00000       27.58883       30.31311        3.82651
      1759         2       -2.00000       27.69068        5.64631        4.49435
      1760         2       -2.00000       27.69068       29.01384        1.17387
      1761         2       -2.00000       27.80969        4.35190        1.84133
      1762         2       -2.00000       27.80969       27.72696        5.16180
      1763         2       -2.00000       27.95004       26.43232        2.51100
      1764         2       -2.00000       27.95004        3.06479        5.83148
      1765         2       -2.00000       28.10682        1.76790        3.17816
      1766         2       -2.00000       28.10682       25.14295        6.49863
      1767         2       -2.00000       28.27780       23.84125        3.84926
      1768         2       -2.00000       28.27788        0.46620        0.52879
      1769         2       -2.00000       28.45351       22.52445        1.19451
      1770         2       -2.00000       28.45351       45.89951        4.51498
      1771         2       -2.00000       28.62713       21.20709        5.17938
      1772         2       -2.00000       28.62713       44.57462        1.85891
      1773         2       -2.00000       28.78384       19.86344        2.51334
      1774         2       -2.00000       28.78384       43.23850        5.83381
      1775         2       -2.00000       28.92562       18.52267        6.50545
      1776         2       -2.00000       28.92562       41.89020        3.18497
      1777         2       -2.00000       29.04351       17.16724        3.83999
      1778         2       -2.00000       29.04351       40.53477        0.51951
      1779         2       -2.00000       29.15771       15.81328        1.18478
      1780         2       -2.00000       29.15771       39.18833        4.50525
      1781         2       -2.00000       29.26140       14.46202        5.16453
      1782         2       -2.00000       29.26140       37.82955        1.84405
      1783         2       -2.00000       29.35716       13.10787        2.50353
      1784         2       -2.00000       29.35716       36.48292        5.82400
      1785         2       -2.00000       29.44610       11.76825        6.48384
      1786         2       -2.00000       29.44610       35.13578        3.16336
      1787         2       -2.00000       29.52934       10.43443        3.82437
      1788         2       -2.00000       29.52934       33.80195        0.50390
      1789         2       -2.00000       29.61467        9.11229        1.16850
      1790         2       -2.00000       29.61467       32.48735        4.48897
      1791         2       -2.00000       29.70697        7.80741        5.15516
      1792         2       -2.00000       29.70697       31.17494        1.83469
      1793         2       -2.00000       29.81043        6.50094        2.50170
      1794         2       -2.00000       29.81043       29.87599        5.82218
      1795         2       -2.00000       29.92439        5.20630        6.48993
      1796         2       -2.00000       29.92439       28.57383        3.16946
      1797         2       -2.00000       30.04981        3.90516        3.83756
      1798         2       -2.00000       30.04981       27.27269        0.51708
      1799         2       -2.00000       30.18591        2.60285        1.18484
      1800         2       -2.00000       30.18591       25.97790        4.50531
      1801         2       -2.00000       30.32938        1.30198        5.17203
      1802         2       -2.00000       30.32938       24.66951        1.85156
      1803         2       -2.00000       30.47902       23.36206        5.83813
      1804         2       -2.00000       30.47902       46.72959        2.51766
      1805         2       -2.00000       30.62819       22.03558        3.18133
      1806         2       -2.00000       30.62819       45.41063        6.50181
      1807         2       -2.00000       30.77623       20.70185        0.52362
      1808         2       -2.00000       30.77623       44.07691        3.84409
      1809         2       -2.00000       30.91232       19.36429        4.50678
      1810         2       -2.00000       30.91232       42.73182        1.18631
      1811         2       -2.00000       31.04200       18.01613        1.85073
      1812         2       -2.00000       31.04200       41.39118        5.17121
      1813         2       -2.00000       31.16053       16.67412        5.83057
      1814         2       -2.00000       31.16053       40.04165        2.51010
      1815         2       -2.00000       31.27312       15.32549        3.17320
      1816         2       -2.00000       31.27312       38.70054        6.49368
      1817         2       -2.00000       31.38011       13.97961        0.51382
      1818         2       -2.00000       31.38011       37.35466        3.83429
      1819         2       -2.00000       31.48380       12.64555        4.49631
      1820         2       -2.00000       31.48380       36.01308        1.17584
      1821         2       -2.00000       31.58565       11.31033        1.83772
      1822         2       -2.00000       31.58565       34.68538        5.15819
      1823         2       -2.00000       31.68750        9.99044        5.82128
      1824         2       -2.00000       31.68750       33.35797        2.50080
      1825         2       -2.00000       31.79119        8.67064        3.16508
      1826         2       -2.00000       31.79119       32.04569        6.48556
      1827         2       -2.00000       31.89914        7.35665        0.51022
      1828         2       -2.00000       31.89914       30.73170        3.83070
      1829         2       -2.00000       32.01245        6.05391        4.49730
      1830         2       -2.00000       32.01245       29.42144        1.17682
      1831         2       -2.00000       32.13211        4.74496        1.84377
      1832         2       -2.00000       32.13211       28.12002        5.16424
      1833         2       -2.00000       32.25721        3.44270        5.83096
      1834         2       -2.00000       32.25721       26.81023        2.51049
      1835         2       -2.00000       32.38721        2.13029        3.17682
      1836         2       -2.00000       32.38721       25.50535        6.49730
      1837         2       -2.00000       32.52017        0.81279        0.52153
      1838         2       -2.00000       32.52017       24.18784        3.84199
      1839         2       -2.00000       32.65555       22.86492        1.18625
      1840         2       -2.00000       32.65555       46.23992        4.50673
      1841         2       -2.00000       32.78987       21.54208        5.17000
      1842         2       -2.00000       32.78987       44.90961        1.84953
      1843         2       -2.00000       32.92172       20.20569        2.51338
      1844         2       -2.00000       32.92172       43.58074        5.83385
      1845         2       -2.00000       33.04915       18.87220        6.49726
      1846         2       -2.00000       33.04915       42.23973        3.17678
      1847         2       -2.00000       33.17273       17.52931        3.83956
      1848         2       -2.00000       33.17273       40.89684        0.51908
      1849         2       -2.00000       33.29078       16.18652        1.18124
      1850         2       -2.00000       33.29078       39.56157        4.50171
      1851         2       -2.00000       33.40602       14.85274        5.16411
      1852         2       -2.00000       33.40602       38.22027        1.84363
      1853         2       -2.00000       33.51830       13.51490        2.50613
      1854         2       -2.00000       33.51830       36.88996        5.82660
      1855         2       -2.00000       33.62953       12.18861        6.48930
      1856         2       -2.00000       33.62953       35.55614        3.16883
      1857         2       -2.00000       33.74060       10.85951        3.83205
      1858         2       -2.00000       33.74060       34.22704        0.51158
      1859         2       -2.00000       33.85247        9.53490        1.17534
      1860         2       -2.00000       33.85247       32.90995        4.49582
      1861         2       -2.00000       33.96579        8.22198        5.16043
      1862         2       -2.00000       33.96579       31.58951        1.83995
      1863         2       -2.00000       34.08119        6.90457        2.50527
      1864         2       -2.00000       34.08119       30.27962        5.82574
      1865         2       -2.00000       34.19916        5.59622        6.49155
      1866         2       -2.00000       34.19916       28.96375        3.17107
      1867         2       -2.00000       34.31994        4.28064        3.83700
      1868         2       -2.00000       34.31994       27.64817        0.51653
      1869         2       -2.00000       34.44304        2.96351        1.18216
      1870         2       -2.00000       34.44304       26.33856        4.50264
      1871         2       -2.00000       34.56814        1.65157        5.16789
      1872         2       -2.00000       34.56814       25.01910        1.84741
      1873         2       -2.00000       34.69413        0.32841        2.51196
      1874         2       -2.00000       34.69413       23.70346        5.83243
      1875         2       -2.00000       34.82068       22.37628        3.17612
      1876         2       -2.00000       34.82068       45.75133        6.49659
      1877         2       -2.00000       34.94643       21.04499        0.51955
      1878         2       -2.00000       34.94643       44.42004        3.84002
      1879         2       -2.00000       35.07105       19.71780        4.50386
      1880         2       -2.00000       35.07105       43.08533        1.18338
      1881         2       -2.00000       35.19407       18.38099        1.84677
      1882         2       -2.00000       35.19407       41.75605        5.16724
      1883         2       -2.00000       35.31493       17.05096        5.83047
      1884         2       -2.00000       35.31493       40.41849        2.51000
      1885         2       -2.00000       35.43402       15.71401        3.17280
      1886         2       -2.00000       35.43402       39.08906        6.49327
      1887         2       -2.00000       35.55159       14.37884        0.51537
      1888         2       -2.00000       35.55159       37.75389        3.83584
      1889         2       -2.00000       35.66843       13.05362        4.49885
      1890         2       -2.00000       35.66843       36.42114        1.17837
      1891         2       -2.00000       35.78488       11.72382        1.84173
      1892         2       -2.00000       35.78488       35.09887        5.16219
      1893         2       -2.00000       35.90156       10.40435        5.82587
      1894         2       -2.00000       35.90156       33.77188        2.50540
      1895         2       -2.00000       36.01857        9.08002        3.16956
      1896         2       -2.00000       36.01857       32.45507        6.49003
      1897         2       -2.00000       36.13638       31.13271        3.83414
      1898         2       -2.00000       36.13638        7.75765        0.51367
      1899         2       -2.00000       36.25507       29.81179        1.17864
      1900         2       -2.00000       36.25507        6.44426        4.49911
      1901         2       -2.00000       36.37464       28.49882        5.16425
      1902         2       -2.00000       36.37464        5.12377        1.84377
      1903         2       -2.00000       36.49510       27.17804        2.50892
      1904         2       -2.00000       36.49510        3.81051        5.82940
      1905         2       -2.00000       36.61627       25.86348        6.49432
      1906         2       -2.00000       36.61627        2.48843        3.17384
      1907         2       -2.00000       36.73793       24.53958        3.83850
      1908         2       -2.00000       36.73793        1.16452        0.51803
      1909         2       -2.00000       36.85983       23.21343        1.18235
      1910         2       -2.00000       36.85983       46.58848        4.50283
      1911         2       -2.00000       36.98173       21.89241        5.16699
      1912         2       -2.00000       36.98173       45.25994        1.84652
      1913         2       -2.00000       37.10338       20.56173        2.51054
      1914         2       -2.00000       37.10338       43.93678        5.83101
      1915         2       -2.00000       37.22472       19.23693        6.49483
      1916         2       -2.00000       37.22472       42.60446        3.17436
      1917         2       -2.00000       37.34558       17.90372        3.83805
      1918         2       -2.00000       37.34558       41.27125        0.51758
      1919         2       -2.00000       37.46595       16.57041        1.18105
      1920         2       -2.00000       37.46595       39.94547        4.50152
      1921         2       -2.00000       37.58584       15.24538        5.16490
      1922         2       -2.00000       37.58584       38.61291        1.84443
      1923         2       -2.00000       37.70550       13.91399        2.50781
      1924         2       -2.00000       37.70550       37.28905        5.82828
      1925         2       -2.00000       37.82491       12.59172        6.49178
      1926         2       -2.00000       37.82491       35.95925        3.17130
      1927         2       -2.00000       37.94440       11.26356        3.83496
      1928         2       -2.00000       37.94440       34.63109        0.51449
      1929         2       -2.00000       38.06389        9.93703        1.17842
      1930         2       -2.00000       38.06389       33.31208        4.49889
      1931         2       -2.00000       38.18355        8.61924        5.16307
      1932         2       -2.00000       38.18355       31.98677        1.84260
      1933         2       -2.00000       38.30328       30.66997        5.82751
      1934         2       -2.00000       38.30328        7.29492        2.50704
      1935         2       -2.00000       38.42317       29.34611        3.17164
      1936         2       -2.00000       38.42317        5.97858        6.49211
      1937         2       -2.00000       38.54306       28.02225        0.51583
      1938         2       -2.00000       38.54306        4.65472        3.83630
      1939         2       -2.00000       38.66288       26.70544        4.50094
      1940         2       -2.00000       38.66288        3.33039        1.18047
      1941         2       -2.00000       38.78277       25.38032        1.84500
      1942         2       -2.00000       38.78277        2.01279        5.16548
      1943         2       -2.00000       38.90250       24.06160        5.82986
      1944         2       -2.00000       38.90250        0.68655        2.50939
      1945         2       -2.00000       39.02224       22.73414        3.17365
      1946         2       -2.00000       39.02224       46.10919        6.49412
      1947         2       -2.00000       39.14197       21.40556        0.51734
      1948         2       -2.00000       39.14197       44.78061        3.83782
      1949         2       -2.00000       39.26178       20.08352        4.50189
      1950         2       -2.00000       39.26178       43.45105        1.18142
      1951         2       -2.00000       39.38176       18.75334        1.84539
      1952         2       -2.00000       39.38176       42.12840        5.16587
      1953         2       -2.00000       39.50197       17.43046        5.82974
      1954         2       -2.00000       39.50197       40.79799        2.50927
      1955         2       -2.00000       39.62234       16.10020        3.17304
      1956         2       -2.00000       39.62234       39.47525        6.49352
      1957         2       -2.00000       39.74288       14.77040        0.51627
      1958         2       -2.00000       39.74288       38.14545        3.83675
      1959         2       -2.00000       39.86357       13.44883        4.50045
      1960         2       -2.00000       39.86357       36.81636        1.17998
      1961         2       -2.00000       39.98443       12.12052        1.84372
      1962         2       -2.00000       39.98443       35.49558        5.16419
      1963         2       -2.00000       40.10529       10.80049        5.82804
      1964         2       -2.00000       40.10529       34.16802        2.50756
      1965         2       -2.00000       40.22614        9.47355        3.17152
      1966         2       -2.00000       40.22614       32.84860        6.49200
      1967         2       -2.00000       40.34684       31.52217        3.83562
      1968         2       -2.00000       40.34684        8.14711        0.51514
      1969         2       -2.00000       40.46729       30.19597        1.17936
      1970         2       -2.00000       40.46729        6.82844        4.49983
      1971         2       -2.00000       40.58751       28.87739        5.16414
      1972         2       -2.00000       40.58751        5.50233        1.84367
      1973         2       -2.00000       40.70732       27.55110        2.50801
      1974         2       -2.00000       40.70732        4.18357        5.82848
      1975         2       -2.00000       40.82681       26.23200        6.49282
      1976         2       -2.00000       40.82681        2.85695        3.17235
      1977         2       -2.00000       40.94590       24.90505        3.83666
      1978         2       -2.00000       40.94590        1.53000        0.51619
      1979         2       -2.00000       41.06483       23.57764        1.18046
      1980         2       -2.00000       41.06483        0.21011        4.50094
      1981         2       -2.00000       41.18368       22.25738        5.16518
      1982         2       -2.00000       41.18368       45.62491        1.84470
      1983         2       -2.00000       41.30261       20.92926        2.50890
      1984         2       -2.00000       41.30261       44.30431        5.82938
      1985         2       -2.00000       41.42187       19.60848        6.49355
      1986         2       -2.00000       41.42187       42.97601        3.17308
      1987         2       -2.00000       41.54144       18.28014        3.83721
      1988         2       -2.00000       41.54144       41.64767        0.51674
      1989         2       -2.00000       41.66149       16.95188        1.18083
      1990         2       -2.00000       41.66149       40.32693        4.50130
      1991         2       -2.00000       41.78195       15.63129        5.16532
      1992         2       -2.00000       41.78195       38.99882        1.84484
      1993         2       -2.00000       41.90272       14.30341        2.50880
      1994         2       -2.00000       41.90272       37.67846        5.82928
      1995         2       -2.00000       42.02382       12.98319        6.49319
      1996         2       -2.00000       42.02382       36.35072        3.17271
      1997         2       -2.00000       42.14507       11.65564        3.83660
      1998         2       -2.00000       42.14507       35.02317        0.51612
      1999         2       -2.00000       42.26641       10.32813        1.17999
      2000         2       -2.00000       42.26641       33.70318        4.50046
      2001         2       -2.00000       42.38759        9.00805        5.16436
      2002         2       -2.00000       42.38759       32.37558        1.84388
      2003         2       -2.00000       42.50852       31.05536        5.82829
      2004         2       -2.00000       42.50852        7.68036        2.50781
      2005         2       -2.00000       42.62914       29.72748        3.17180
      2006         2       -2.00000       42.62914        6.35995        6.49228
      2007         2       -2.00000       42.74935       28.39937        0.51538
      2008         2       -2.00000       42.74935        5.03184        3.83586
      2009         2       -2.00000       42.86917       27.07868        4.49997
      2010         2       -2.00000       42.86917        3.70363        1.17949
      2011         2       -2.00000       42.98850       25.75038        1.84365
      2012         2       -2.00000       42.98850        2.38285        5.16413
      2013         2       -2.00000       43.10759       24.42974        5.82831
      2014         2       -2.00000       43.10759        1.05469        2.50784
      2015         2       -2.00000       43.22644       23.10181        3.17206
      2016         2       -2.00000       43.22644       46.47687        6.49254
      2017         2       -2.00000       43.34521       45.14922        3.83632
      2018         2       -2.00000       43.34521       21.77417        0.51584
      2019         2       -2.00000       43.46422       20.45446        4.50061
      2020         2       -2.00000       43.46422       43.82199        1.18014
      2021         2       -2.00000       43.58347       19.12756        1.84446
      2022         2       -2.00000       43.58347       42.50262        5.16493
      2023         2       -2.00000       43.70312       17.80856        5.82928
      2024         2       -2.00000       43.70312       41.17609        2.50881
      2025         2       -2.00000       43.82318       16.48227        3.17314
      2026         2       -2.00000       43.82318       39.85732        6.49361
      2027         2       -2.00000       43.94355       15.15603        0.51692
      2028         2       -2.00000       43.94355       38.53108        3.83740
      2029         2       -2.00000       44.06425       13.83721        4.50156
      2030         2       -2.00000       44.06425       37.20474        1.18109
      2031         2       -2.00000       44.18510       12.51050        1.84512
      2032         2       -2.00000       44.18510       35.88555        5.16559
      2033         2       -2.00000       44.30604       11.19079        5.82950
      2034         2       -2.00000       44.30604       34.55832        2.50902
      2035         2       -2.00000       44.42690        9.86291        3.17281
      2036         2       -2.00000       44.42690       33.23797        6.49328
      2037         2       -2.00000       44.54767        8.53433        0.51605
      2038         2       -2.00000       44.54767       31.90938        3.83653
      2039         2       -2.00000       44.66837        7.21248        4.50022
      2040         2       -2.00000       44.66837       30.58001        1.17975
      2041         2       -2.00000       44.78874        5.88254        1.84349
      2042         2       -2.00000       44.78874       29.25759        5.16396
      2043         2       -2.00000       44.90903       27.92733        2.50731
      2044         2       -2.00000       44.90903        4.55980        5.82778
      2045         2       -2.00000       45.02909       26.60463        6.49171
      2046         2       -2.00000       45.02909        3.22958        3.17123
      2047         2       -2.00000       45.14890       25.27479        3.83526
      2048         2       -2.00000       45.14890        1.89973        0.51479
      2049         2       -2.00000       45.26863       23.94574        1.17890
      2050         2       -2.00000       45.26863        0.57821        4.49937
      2051         2       -2.00000       45.38821       22.62524        5.16360
      2052         2       -2.00000       45.38821       45.99277        1.84312
      2053         2       -2.00000       45.50786       21.29834        2.50743
      2054         2       -2.00000       45.50786       44.67339        5.82790
      2055         2       -2.00000       45.62759       19.98009        6.49237
      2056         2       -2.00000       45.62759       43.34762        3.17190
      2057         2       -2.00000       45.74740       18.65524        3.83648
      2058         2       -2.00000       45.74740       42.02277        0.51600
      2059         2       -2.00000       45.86730       17.33101        1.18067
      2060         2       -2.00000       45.86730       40.70606        4.50114
      2061         2       -2.00000       45.98727       16.01453        5.16579
      2062         2       -2.00000       45.98727       39.38206        1.84532
      2063         2       -2.00000       46.10716       14.69034        2.50985
      2064         2       -2.00000       46.10716       38.06535        5.83032
      2065         2       -2.00000       46.22698       13.37298        6.49464
      2066         2       -2.00000       46.22698       36.74051        3.17417
      2067         2       -2.00000       46.34679       12.04706        3.83822
      2068         2       -2.00000       46.34679       35.41459        0.51774
      2069         2       -2.00000       46.46636       10.71979        1.18154
      2070         2       -2.00000       46.46636       34.09484        4.50202
      2071         2       -2.00000       46.58594        9.39849        5.16558
      2072         2       -2.00000       46.58594       32.76602        1.84511
      2073         2       -2.00000       46.70551        8.06804        2.50854
      2074         2       -2.00000       46.70551       31.44309        5.82901
      2075         2       -2.00000       46.82524        6.74376        6.49240
      2076         2       -2.00000       46.82524       30.11128        3.17192
      2077         2       -2.00000       46.94529        5.41092        3.83532
      2078         2       -2.00000       46.94529       28.77845        0.51485
      2079         2       -2.00000       47.06583       27.45281        4.49892
      2080         2       -2.00000       47.06583        4.07776        1.17845
      2081         2       -2.00000       47.18685       26.12011        1.84218
      2082         2       -2.00000       47.18685        2.75258        5.16266
      2083         2       -2.00000       47.30826       24.79620        5.82660
      2084         2       -2.00000       47.30826        1.42115        2.50613
      2085         2       -2.00000       47.42984       23.46659        3.17020
      2086         2       -2.00000       47.42984        0.09906        6.49067
      2087         2       -2.00000       47.55158       22.13927        0.51396
      2088         2       -2.00000       47.55158       45.51432        3.83444
      2089         2       -2.00000       47.67315       20.82167        4.49890
      2090         2       -2.00000       47.67315       44.18920        1.17842
      2091         2       -2.00000       47.79441       19.49861        1.84323
      2092         2       -2.00000       47.79441       42.87366        5.16371
      2093         2       -2.00000       47.91519       18.18442        5.82875
      2094         2       -2.00000       47.91519       41.55195        2.50827
      2095         2       -2.00000       48.03524       16.86346        3.17344
      2096         2       -2.00000       48.03524       40.23851        6.49391
      2097         2       -2.00000       48.15457       15.54245        0.51803
      2098         2       -2.00000       48.15457       38.91750        3.83850
      2099         2       -2.00000       48.27302       14.22817        4.50332
      2100         2       -2.00000       48.27302       37.59570        1.18285
      2101         2       -2.00000       48.39083       12.90477        1.84721
      2102         2       -2.00000       48.39083       36.27983        5.16769
      2103         2       -2.00000       48.50792       11.58671        5.83161
      2104         2       -2.00000       48.50792       34.95424        2.51113
      2105         2       -2.00000       48.62476       33.63350        6.49507
      2106         2       -2.00000       48.62476       10.25845        3.17460
      2107         2       -2.00000       48.74145        8.92748        0.51735
      2108         2       -2.00000       48.74145       32.30254        3.83782
      2109         2       -2.00000       48.85869        7.60133        4.50080
      2110         2       -2.00000       48.85869       30.96886        1.18033
      2111         2       -2.00000       48.97682        6.26550        1.84330
      2112         2       -2.00000       48.97682       29.64055        5.16378
      2113         2       -2.00000       49.09664        4.93598        5.82667
      2114         2       -2.00000       49.09664       28.30351        2.50619
      2115         2       -2.00000       49.21853       26.97399        6.49010
      2116         2       -2.00000       49.21853        3.59894        3.16963
      2117         2       -2.00000       49.34220       25.63835        3.83311
      2118         2       -2.00000       49.34220        2.26330        0.51263
      2119         2       -2.00000       49.46730       24.30551        1.17666
      2120         2       -2.00000       49.46730        0.93798        4.49713
      2121         2       -2.00000       49.59313       22.98385        5.16101
      2122         2       -2.00000       49.59313       46.35137        1.84054
      2123         2       -2.00000       49.71920       21.65886        2.50493
      2124         2       -2.00000       49.71920       45.03392        5.82539
      2125         2       -2.00000       49.84430       20.34491        6.49025
      2126         2       -2.00000       49.84430       43.71244        3.16978
      2127         2       -2.00000       49.96797       19.02638        3.83524
      2128         2       -2.00000       49.96797       42.39391        0.51477
      2129         2       -2.00000       50.08970       17.70948        1.18061
      2130         2       -2.00000       50.08970       41.08454        4.50108
      2131         2       -2.00000       50.20920       16.40049        5.16696
      2132         2       -2.00000       50.20920       39.76802        1.84648
      2133         2       -2.00000       50.32628       15.08322        2.51210
      2134         2       -2.00000       50.32628       38.45827        5.83257
      2135         2       -2.00000       50.44153       13.77127        6.49749
      2136         2       -2.00000       50.44153       37.13880        3.17702
      2137         2       -2.00000       50.55468       12.44886        3.84131
      2138         2       -2.00000       50.55468       35.81639        0.52083
      2139         2       -2.00000       50.66672       11.12229        1.18423
      2140         2       -2.00000       50.66672       34.49734        4.50470
      2141         2       -2.00000       50.77795        9.79880        5.16770
      2142         2       -2.00000       50.77795       33.16633        1.84723
      2143         2       -2.00000       50.89014        8.46320        2.50967
      2144         2       -2.00000       50.89014       31.83826        5.83014
      2145         2       -2.00000       51.00354        7.13177        6.49279
      2146         2       -2.00000       51.00354       30.49930        3.17232
      2147         2       -2.00000       51.12006        5.79023        3.83454
      2148         2       -2.00000       51.12006       29.15776        0.51407
      2149         2       -2.00000       51.24012       27.82277        4.49686
      2150         2       -2.00000       51.24012        4.44772        1.17639
      2151         2       -2.00000       51.36611       26.48129        1.83960
      2152         2       -2.00000       51.36611        3.11376        5.16007
      2153         2       -2.00000       51.49506       25.15009        5.82371
      2154         2       -2.00000       51.49506        1.77503        2.50324
      2155         2       -2.00000       51.62843       23.81748        3.16680
      2156         2       -2.00000       51.62843        0.44995        6.48728
      2157         2       -2.00000       51.76284       22.49082        0.51019
      2158         2       -2.00000       51.76284       45.86587        3.83066
      2159         2       -2.00000       51.89620       21.17836        4.49551
      2160         2       -2.00000       51.89620       44.54589        1.17504
      2161         2       -2.00000       52.02692       19.86338        1.84085
      2162         2       -2.00000       52.02692       43.23843        5.16132
      2163         2       -2.00000       52.15339       18.55892        5.82792
      2164         2       -2.00000       52.15339       41.92645        2.50744
      2165         2       -2.00000       52.27521       17.24843        3.17443
      2166         2       -2.00000       52.27521       40.62348        6.49491
      2167         2       -2.00000       52.39173       39.31234        3.84127
      2168         2       -2.00000       52.39173       15.93729        0.52080
      2169         2       -2.00000       52.50385       14.63119        4.50723
      2170         2       -2.00000       52.50385       37.99872        1.18675
      2171         2       -2.00000       52.61131       36.68869        5.17231
      2172         2       -2.00000       52.61131       13.31364        1.85183
      2173         2       -2.00000       52.71613       11.99702        5.83568
      2174         2       -2.00000       52.71613       35.36455        2.51520
      2175         2       -2.00000       52.81806       34.04199        6.49855
      2176         2       -2.00000       52.81806       10.66694        3.17808
      2177         2       -2.00000       52.92119       32.70434        3.83966
      2178         2       -2.00000       52.92119        9.32929        0.51920
      2179         2       -2.00000       53.02577       31.36187        1.18109
      2180         2       -2.00000       53.02577        7.99434        4.50157
      2181         2       -2.00000       53.13668       30.02183        5.16305
      2182         2       -2.00000       53.13668        6.64678        1.84258
      2183         2       -2.00000       53.25088       28.67469        2.50490
      2184         2       -2.00000       53.25088        5.30716        5.82538
      2185         2       -2.00000       53.37478       27.33404        6.48562
      2186         2       -2.00000       53.37478        3.95899        3.16515
      2187         2       -2.00000       53.50718       25.98873        3.83073
      2188         2       -2.00000       53.50718        2.61368        0.51026
      2189         2       -2.00000       53.64889        1.28168        4.49230
      2190         2       -2.00000       53.64889       24.64921        1.17183
      2191         2       -2.00000       53.79741       46.69493        1.83471
      2192         2       -2.00000       53.79741       23.32740        5.15518
      2193         2       -2.00000       53.94706       45.38322        5.82037
      2194         2       -2.00000       53.94706       22.00816        2.49989
      2195         2       -2.00000       54.09125       20.70361        6.48663
      2196         2       -2.00000       54.09125       44.07114        3.16616
      2197         2       -2.00000       54.22879       19.39742        3.83364
      2198         2       -2.00000       54.22879       42.76495        0.51317
      2199         2       -2.00000       54.35742       18.09287        1.18100
      2200         2       -2.00000       54.35742       41.46792        4.50147
      2201         2       -2.00000       54.47707       16.79691        5.16944
      2202         2       -2.00000       54.47707       40.16444        1.84896
      2203         2       -2.00000       54.58670       15.49087        2.51700
      2204         2       -2.00000       54.58670       38.86592        5.83747
      2205         2       -2.00000       54.68575       14.18738        6.50381
      2206         2       -2.00000       54.68575       37.55491        3.18333
      2207         2       -2.00000       54.77869       36.23479        0.52769
      2208         2       -2.00000       54.77869       12.86726        3.84817
      2209         2       -2.00000       54.86514       34.91341        4.51128
      2210         2       -2.00000       54.86514       11.53835        1.19081
      2211         2       -2.00000       54.95561       33.57154        1.84947
      2212         2       -2.00000       54.95561       10.20401        5.16994
      2213         2       -2.00000       55.04591       32.23160        5.83177
      2214         2       -2.00000       55.04591        8.85654        2.51130
      2215         2       -2.00000       55.14623       30.87912        3.16910
      2216         2       -2.00000       55.14623        7.51159        6.48957
      2217         2       -2.00000       55.25257       29.52549        0.51506
      2218         2       -2.00000       55.25257        6.15796        3.83553
      2219         2       -2.00000       55.37174       28.18007        4.48958
      2220         2       -2.00000       55.37174        4.80501        1.16911
      2221         2       -2.00000       55.49693       26.82844        1.83757
      2222         2       -2.00000       55.49693        3.46091        5.15804
      2223         2       -2.00000       55.64601       25.48999        5.81823
      2224         2       -2.00000       55.64601        2.11494        2.49775
      2225         2       -2.00000       55.81418       24.16276        3.15774
      2226         2       -2.00000       55.81418        0.79523        6.47822
      2227         2       -2.00000       55.98597       46.21657        3.82216
      2228         2       -2.00000       55.98597       22.84152        0.50169
      2229         2       -2.00000       56.15783       44.90800        1.17148
      2230         2       -2.00000       56.15783       21.54047        4.49195
      2231         2       -2.00000       56.31413       20.23597        1.84013
      2232         2       -2.00000       56.31413       43.61102        5.16060
      2233         2       -2.00000       56.46137       18.94641        5.82711
      2234         2       -2.00000       56.46137       42.31394        2.50663
      2235         2       -2.00000       56.59016       17.64864        3.17834
      2236         2       -2.00000       56.59016       41.02370        6.49881
      2237         2       -2.00000       56.70019       39.72400        3.84411
      2238         2       -2.00000       56.70019       16.34895        0.52364
      2239         2       -2.00000       56.79538       38.41941        1.19281
      2240         2       -2.00000       56.79538       15.05188        4.51329
      2241         2       -2.00000       56.86804       37.10910        5.18154
      2242         2       -2.00000       56.86804       13.73405        1.86107
      2243         2       -2.00000       56.92803       35.78234        2.52598
      2244         2       -2.00000       56.92803       12.41482        5.84646
      2245         2       -2.00000       56.99211       34.44558        6.50818
      2246         2       -2.00000       56.99211       11.07052        3.18771
      2247         2       -2.00000       57.05666       33.09857        3.84580
      2248         2       -2.00000       57.05666        9.72352        0.52533
      2249         2       -2.00000       57.15378       31.72084        1.17086
      2250         2       -2.00000       57.15378        8.35331        4.49134
      2251         2       -2.00000       57.24408       30.36248        5.15533
      2252         2       -2.00000       57.24408        6.98743        1.83486
      2253         2       -2.00000       57.37103       29.01212        2.50308
      2254         2       -2.00000       57.37103        5.64459        5.82355
      2255         2       -2.00000       57.45989       27.66665        6.47686
      2256         2       -2.00000       57.45989        4.29160        3.15639
      2257         2       -2.00000       57.62285       26.33434        3.82703
      2258         2       -2.00000       57.62285        2.95929        0.50656
      2259         2       -2.00000       57.80233       25.00929        1.15757
      2260         2       -2.00000       57.80233        1.64176        4.47804
      2261         2       -2.00000       58.00338       23.71586        5.14596
      2262         2       -2.00000       58.00338        0.34081        1.82548
      2263         2       -2.00000       58.19914       45.77505        5.81572
      2264         2       -2.00000       58.19914       22.40000        2.49525
      2265         2       -2.00000       58.40997       44.47191        3.16575
      2266         2       -2.00000       58.40997       21.10438        6.48622
      2267         2       -2.00000       58.59098       43.17195        0.52348
      2268         2       -2.00000       58.59098       19.80442        3.84396
      2269         2       -2.00000       58.72490       41.88687        4.50175
      2270         2       -2.00000       58.72490       18.51182        1.18127
      2271         2       -2.00000       58.87054       40.59322        1.85166
      2272         2       -2.00000       58.87054       17.22569        5.17214
      2273         2       -2.00000       58.94801       39.28460        5.84342
      2274         2       -2.00000       58.94801       15.90955        2.52295
      2275         2       -2.00000       58.99364       37.95630        3.18987
      2276         2       -2.00000       58.99364       14.58877        6.51035
      2277         2       -2.00000       59.02740       36.62169        0.53431
      2278         2       -2.00000       59.02740       13.25416        3.85478
      2279         2       -2.00000       59.05411       35.28806        4.52130
      2280         2       -2.00000       59.05411       11.91301        1.20082
      2281         2       -2.00000       59.08001       33.95331        1.86646
      2282         2       -2.00000       59.08001       10.58578        5.18693
      2283         2       -2.00000       59.13021       32.59205        5.84957
      2284         2       -2.00000       59.13021        9.21700        2.52910
      2285         2       -2.00000       59.18820       31.24864        3.18206
      2286         2       -2.00000       59.18820        7.88111        6.50254
      2287         2       -2.00000       59.34466       29.75331        0.43352
      2288         2       -2.00000       59.34466        6.38578        3.75399
      2289         2       -2.00000       59.54507       27.12897        1.80811
      2290         2       -2.00000       59.54507        3.76144        5.12859
      2291         2       -2.00000       59.54812       28.38067        4.52249
      2292         2       -2.00000       59.54812        5.00562        1.20202
      2293         2       -2.00000       59.80434        2.52897        2.48003
      2294         2       -2.00000       59.80434       25.90402        5.80050
      2295         2       -2.00000       59.98968        1.23578        6.47662
      2296         2       -2.00000       59.98968       24.60331        3.15614
      2297         2       -2.00000       60.20613       46.70798        3.82896
      2298         2       -2.00000       60.20613       23.33293        0.50848
      2299         2       -2.00000       60.43043       45.41700        1.18478
      2300         2       -2.00000       60.43043       22.04947        4.50526
      2301         2       -2.00000       60.67110       44.13306        5.17394
      2302         2       -2.00000       60.67110       20.75800        1.85347
      2303         2       -2.00000       60.96839       42.83144        2.51631
      2304         2       -2.00000       60.96839       19.46391        5.83680
      2305         2       -2.00000       61.08556       18.11164        3.18982
      2306         2       -2.00000       61.08556       41.48670        6.51029
      2307         2       -2.00000       61.12269       16.74169        0.53031
      2308         2       -2.00000       61.12269       40.11674        3.85077
      2309         2       -2.00000       61.14081       38.75553        1.19192
      2310         2       -2.00000       61.14081       15.38800        4.51240
      2311         2       -2.00000       61.15060       14.03609        1.85460
      2312         2       -2.00000       61.15060       37.41115        5.17508
      2313         2       -2.00000       61.15501       36.06611        2.52157
      2314         2       -2.00000       61.15501       12.69858        5.84206
      2315         2       -2.00000       61.16166       33.40176        3.86209
      2316         2       -2.00000       61.16166       10.02671        0.54162
      2317         2       -2.00000       61.16239       32.12416        1.19027
      2318         2       -2.00000       61.16279       34.74426        6.50311
      2319         2       -2.00000       61.16239        8.75663        4.51075
      2320         2       -2.00000       61.16279       11.36920        3.18264
      2321         2       -2.00000       61.19422       30.69325        5.21502
      2322         2       -2.00000       61.19422        7.31820        1.89456
      2323         2       -2.00000       61.24900       29.54546        2.46649
      2324         2       -2.00000       61.24900        6.17793        5.78696
      2325         2       -2.00000       63.11308       28.91479        4.30628
      2326         2       -2.00000       63.11308        5.53974        0.98581
      2327         2       -2.00000       63.17523       30.20791        0.57754
      2328         2       -2.00000       63.17523        6.84038        3.89802
      2329         2       -2.00000       63.23096       31.47786        3.18303
      2330         2       -2.00000       63.23096        8.11033        6.50351
      2331         2       -2.00000       63.24043       32.75863        5.84271
      2332         2       -2.00000       63.24043        9.38358        2.52224
      2333         2       -2.00000       63.25959       34.08843        1.85704
      2334         2       -2.00000       63.25959       10.72090        5.17752
      2335         2       -2.00000       63.26962       35.40472        4.51376
      2336         2       -2.00000       63.26962       12.02967        1.19329
      2337         2       -2.00000       63.27860       36.73966        0.52614
      2338         2       -2.00000       63.27860       13.37213        3.84662
      2339         2       -2.00000       63.28782       38.08325        3.18394
      2340         2       -2.00000       63.28782       14.71572        6.50442
      2341         2       -2.00000       63.30017       16.06716        2.52087
      2342         2       -2.00000       63.30017       39.44221        5.84134
      2343         2       -2.00000       63.32215       17.42982        5.18166
      2344         2       -2.00000       63.32215       40.79735        1.86118
      2345         2       -2.00000       63.35358       18.79033        1.19265
      2346         2       -2.00000       63.35358       42.16538        4.51312
      2347         2       -2.00000       63.60732       20.10834        3.84540
      2348         2       -2.00000       63.60732       43.47587        0.52492
      2349         2       -2.00000       63.88336       21.40112        6.50070
      2350         2       -2.00000       63.88336       44.76865        3.18023
      2351         2       -2.00000       64.12114       22.68089        2.50951
      2352         2       -2.00000       64.12114       46.05595        5.82999
      2353         2       -2.00000       64.32885       23.96637        5.15973
      2354         2       -2.00000       64.32885        0.59132        1.83926
      2355         2       -2.00000       64.53880       25.23343        1.15826
      2356         2       -2.00000       64.53880        1.86590        4.47873
      2357         2       -2.00000       64.80201       26.46133        3.78021
      2358         2       -2.00000       64.80201        3.08628        0.45974
      2359         2       -2.00000       65.00514       27.75812        6.50974
      2360         2       -2.00000       65.00514        4.38307        3.18927
      2361         2       -2.00000       65.07347       29.12336        2.41029
      2362         2       -2.00000       65.07347        5.75583        5.73077
      2363         2       -2.00000       65.22697       30.60977        5.16807
      2364         2       -2.00000       65.22697        7.23476        1.84760
      2365         2       -2.00000       65.29160       31.97526        1.21176
      2366         2       -2.00000       65.29160        8.60773        4.53225
      2367         2       -2.00000       65.33860       33.30238        3.85868
      2368         2       -2.00000       65.33860        9.92733        0.53822
      2369         2       -2.00000       65.36170       34.63671        6.51214
      2370         2       -2.00000       65.36170       11.26166        3.19167
      2371         2       -2.00000       65.39626       35.96707        2.52727
      2372         2       -2.00000       65.39626       12.59954        5.84775
      2373         2       -2.00000       65.42393       37.29953        5.18254
      2374         2       -2.00000       65.42393       13.92448        1.86208
      2375         2       -2.00000       65.46290       38.62330        1.19629
      2376         2       -2.00000       65.46290       15.25577        4.51677
      2377         2       -2.00000       65.51856       16.57056        0.52833
      2378         2       -2.00000       65.51856       39.94562        3.84879
      2379         2       -2.00000       65.62121       17.87375        3.17358
      2380         2       -2.00000       65.62121       41.24880        6.49404
      2381         2       -2.00000       65.77182       19.16009        5.83593
      2382         2       -2.00000       65.77182       42.52761        2.51545
      2383         2       -2.00000       65.92964       20.44281        1.84515
      2384         2       -2.00000       65.92964       43.81786        5.16561
      2385         2       -2.00000       66.13254       21.74605        4.49199
      2386         2       -2.00000       66.13254       45.11357        1.17151
      2387         2       -2.00000       66.34257       23.04148        0.50072
      2388         2       -2.00000       66.34257       46.41653        3.82119
      2389         2       -2.00000       66.55477       24.33584        3.14752
      2390         2       -2.00000       66.55477        0.96831        6.46800
      2391         2       -2.00000       66.74404       25.65354        5.81173
      2392         2       -2.00000       66.74404        2.27848        2.49127
      2393         2       -2.00000       66.92656       26.97624        1.83537
      2394         2       -2.00000       66.92656        3.60871        5.15584
      2395         2       -2.00000       67.02625       28.34133        4.48972
      2396         2       -2.00000       67.02625        4.96627        1.16925
      2397         2       -2.00000       67.16426       29.69772        0.50156
      2398         2       -2.00000       67.16426        6.33019        3.82204
      2399         2       -2.00000       67.26427       31.06707        3.16757
      2400         2       -2.00000       67.26427        7.69954        6.48805
      2401         2       -2.00000       67.36107       32.44694        5.83457
      2402         2       -2.00000       67.36107        9.07189        2.51411
      2403         2       -2.00000       67.42939       33.79358        1.86038
      2404         2       -2.00000       67.42939       10.42605        5.18086
      2405         2       -2.00000       67.48601       35.13142        4.51810
      2406         2       -2.00000       67.48601       11.75637        1.19763
      2407         2       -2.00000       67.54095       36.45229        0.53274
      2408         2       -2.00000       67.54095       13.08476        3.85322
      2409         2       -2.00000       67.60711       37.77349        3.18713
      2410         2       -2.00000       67.60711       14.40596        6.50762
      2411         2       -2.00000       67.68690       15.70738        2.51830
      2412         2       -2.00000       67.68690       39.08243        5.83876
      2413         2       -2.00000       67.78875       17.00665        5.17093
      2414         2       -2.00000       67.78875       40.37418        1.85045
      2415         2       -2.00000       67.90776       18.29358        1.18301
      2416         2       -2.00000       67.90776       41.66863        4.50347
      2417         2       -2.00000       68.04811       19.58818        3.83380
      2418         2       -2.00000       68.04811       42.95571        0.51333
      2419         2       -2.00000       68.20489       20.88511        6.48712
      2420         2       -2.00000       68.20489       44.25264        3.16664
      2421         2       -2.00000       68.37587       22.17928        2.49555
      2422         2       -2.00000       68.37595       45.55434        5.81602
      2423         2       -2.00000       68.55158       23.49604        5.15029
      2424         2       -2.00000       68.55158        0.12099        1.82983
      2425         2       -2.00000       68.72520       24.81345        1.16542
      2426         2       -2.00000       68.72520        1.44592        4.48589
      2427         2       -2.00000       68.88190       26.15710        3.83145
      2428         2       -2.00000       68.88190        2.78204        0.51099
      2429         2       -2.00000       69.02369       27.50535        6.48030
      2430         2       -2.00000       69.02369        4.13030        3.15984
      2431         2       -2.00000       69.14158       28.85325        2.50481
      2432         2       -2.00000       69.14158        5.48572        5.82530
      2433         2       -2.00000       69.25578       30.20726        5.16002
      2434         2       -2.00000       69.25578        6.83220        1.83956
      2435         2       -2.00000       69.35947       31.55847        1.18027
      2436         2       -2.00000       69.35947        8.19094        4.50076
      2437         2       -2.00000       69.45523       32.91262        3.84126
      2438         2       -2.00000       69.45523        9.53757        0.52081
      2439         2       -2.00000       69.54416       34.25982        6.50191
      2440         2       -2.00000       69.54416       10.88476        3.18145
      2441         2       -2.00000       69.62741       35.58611        2.52043
      2442         2       -2.00000       69.62741       12.21858        5.84091
      2443         2       -2.00000       69.71274       36.90820        5.17630
      2444         2       -2.00000       69.71274       13.53314        1.85584
      2445         2       -2.00000       69.80504       38.21308        1.18963
      2446         2       -2.00000       69.80504       14.84555        4.51012
      2447         2       -2.00000       69.90850       16.14450        0.52263
      2448         2       -2.00000       69.90850       39.51955        3.84310
      2449         2       -2.00000       70.02245       17.44671        3.17535
      2450         2       -2.00000       70.02245       40.82177        6.49582
      2451         2       -2.00000       70.14788       18.74785        5.82772
      2452         2       -2.00000       70.14788       42.11538        2.50724
      2453         2       -2.00000       70.28397       20.04264        1.83949
      2454         2       -2.00000       70.28397       43.41769        5.15996
      2455         2       -2.00000       70.42744       21.35102        4.49325
      2456         2       -2.00000       70.42744       44.71855        1.17277
      2457         2       -2.00000       70.57709       22.65848        0.50667
      2458         2       -2.00000       70.57709       46.03353        3.82714
      2459         2       -2.00000       70.72626       23.98496        3.16347
      2460         2       -2.00000       70.72626        0.61743        6.48395
      2461         2       -2.00000       70.87430       25.31864        5.82118
      2462         2       -2.00000       70.87430        1.94358        2.50072
      2463         2       -2.00000       71.01039       26.65620        1.83802
      2464         2       -2.00000       71.01039        3.28872        5.15850
      2465         2       -2.00000       71.14007       28.00436        4.49406
      2466         2       -2.00000       71.14007        4.62931        1.17360
      2467         2       -2.00000       71.25860       29.34642        0.51423
      2468         2       -2.00000       71.25860        5.97889        3.83472
      2469         2       -2.00000       71.37119       30.69505        3.17160
      2470         2       -2.00000       71.37119        7.32752        6.49208
      2471         2       -2.00000       71.47817       32.04093        5.83098
      2472         2       -2.00000       71.47817        8.66588        2.51052
      2473         2       -2.00000       71.58187       33.37494        1.84848
      2474         2       -2.00000       71.58187       10.00741        5.16898
      2475         2       -2.00000       71.68372       34.71021        4.50708
      2476         2       -2.00000       71.68372       11.33516        1.18662
      2477         2       -2.00000       71.78557       36.03006        0.52352
      2478         2       -2.00000       71.78557       12.66257        3.84401
      2479         2       -2.00000       71.88926       37.34985        3.17971
      2480         2       -2.00000       71.88926       13.98232        6.50021
      2481         2       -2.00000       71.99720       15.28879        2.51412
      2482         2       -2.00000       71.99720       38.66385        5.83457
      2483         2       -2.00000       72.11052       16.59905        5.16799
      2484         2       -2.00000       72.11052       39.96658        1.84751
      2485         2       -2.00000       72.23017       17.90052        1.18057
      2486         2       -2.00000       72.23017       41.27557        4.50103
      2487         2       -2.00000       72.35528       19.21031        3.83432
      2488         2       -2.00000       72.35528       42.57784        0.51384
      2489         2       -2.00000       72.48528       20.52267        6.48846
      2490         2       -2.00000       72.48528       43.89020        3.16798
      2491         2       -2.00000       72.61824       21.83265        2.50281
      2492         2       -2.00000       72.61824       45.20770        5.82328
      2493         2       -2.00000       72.75361       23.15562        5.15855
      2494         2       -2.00000       72.75361       46.52315        1.83807
      2495         2       -2.00000       72.88794       24.47846        1.17480
      2496         2       -2.00000       72.88794        1.11093        4.49528
      2497         2       -2.00000       73.01978       25.81485        3.83142
      2498         2       -2.00000       73.01978        2.43979        0.51095
      2499         2       -2.00000       73.14722       27.15582        6.48849
      2500         2       -2.00000       73.14722        3.78076        3.16803
      2501         2       -2.00000       73.27080       28.49123        2.50524
      2502         2       -2.00000       73.27080        5.12370        5.82573
      2503         2       -2.00000       73.38885       29.83402        5.16356
      2504         2       -2.00000       73.38885        6.45897        1.84310
      2505         2       -2.00000       73.50409       31.16780        1.18069
      2506         2       -2.00000       73.50409        7.80027        4.50119
      2507         2       -2.00000       73.61636       32.50563        3.83867
      2508         2       -2.00000       73.61636        9.13058        0.51822
      2509         2       -2.00000       73.72760       33.83945        6.49645
      2510         2       -2.00000       73.72760       10.46440        3.17600
      2511         2       -2.00000       73.83867       35.16103        2.51275
      2512         2       -2.00000       73.83867       11.79350        5.83325
      2513         2       -2.00000       73.95054       36.48564        5.16945
      2514         2       -2.00000       73.95054       13.11058        1.84901
      2515         2       -2.00000       74.06386       37.79856        1.18437
      2516         2       -2.00000       74.06386       14.43103        4.50487
      2517         2       -2.00000       74.17926       15.74092        0.51907
      2518         2       -2.00000       74.17926       39.11597        3.83952
      2519         2       -2.00000       74.29723       40.43179        6.49420
      2520         2       -2.00000       74.29723       17.05674        3.17374
      2521         2       -2.00000       74.41800       18.37237        5.82829
      2522         2       -2.00000       74.41800       41.73990        2.50780
      2523         2       -2.00000       74.54111       43.05703        5.16264
      2524         2       -2.00000       74.54111       19.68198        1.84217
      2525         2       -2.00000       74.66621       21.00144        4.49740
      2526         2       -2.00000       74.66621       44.36897        1.17692
      2527         2       -2.00000       74.79220       22.31703        0.51238
      2528         2       -2.00000       74.79220       45.69208        3.83285
      2529         2       -2.00000       74.91875       23.64426        3.16869
      2530         2       -2.00000       74.91875        0.27673        6.48916
      2531         2       -2.00000       75.04450       24.97555        5.82525
      2532         2       -2.00000       75.04450        1.60050        2.50479
      2533         2       -2.00000       75.16912       26.30273        1.84094
      2534         2       -2.00000       75.16912        2.93520        5.16143
      2535         2       -2.00000       75.29214       27.63954        4.49803
      2536         2       -2.00000       75.29214        4.26449        1.17757
      2537         2       -2.00000       75.41300       28.96958        0.51432
      2538         2       -2.00000       75.41308        5.60205        3.83482
      2539         2       -2.00000       75.53209       30.30648        3.17200
      2540         2       -2.00000       75.53209        6.93900        6.49250
      2541         2       -2.00000       75.64966       31.64166        5.82942
      2542         2       -2.00000       75.64966        8.26660        2.50898
      2543         2       -2.00000       75.76650       32.96688        1.84595
      2544         2       -2.00000       75.76650        9.59939        5.16646
      2545         2       -2.00000       75.88295       34.29672        4.50307
      2546         2       -2.00000       75.88295       10.92167        1.18263
      2547         2       -2.00000       75.99963       35.61614        0.51892
      2548         2       -2.00000       75.99963       12.24862        3.83944
      2549         2       -2.00000       76.11664       36.94052        3.17524
      2550         2       -2.00000       76.11664       13.57299        6.49574
      2551         2       -2.00000       76.23445       38.26284        5.83112
      2552         2       -2.00000       76.23445       14.88779        2.51068
      2553         2       -2.00000       76.35314       39.57628        1.84569
      2554         2       -2.00000       76.35314       16.20875        5.16619
      2555         2       -2.00000       76.47271       40.89672        4.50103
      2556         2       -2.00000       76.47271       17.52167        1.18057
      2557         2       -2.00000       76.59316       42.21002        0.51540
      2558         2       -2.00000       76.59316       18.84249        3.83589
      2559         2       -2.00000       76.71434       43.53206        3.17096
      2560         2       -2.00000       76.71434       20.16453        6.49144
      2561         2       -2.00000       76.83600       44.85597        5.82677
      2562         2       -2.00000       76.83600       21.48092        2.50631
      2563         2       -2.00000       76.95790       46.17460        1.84198
      2564         2       -2.00000       76.95790       22.80707        5.16245
      2565         2       -2.00000       77.07979        0.76060        4.49830
      2566         2       -2.00000       77.07979       24.12813        1.17782
      2567         2       -2.00000       77.20145        2.08376        0.51380
      2568         2       -2.00000       77.20145       25.45881        3.83426
      2569         2       -2.00000       77.32279        3.41608        3.17046
      2570         2       -2.00000       77.32279       26.79113        6.49092
      2571         2       -2.00000       77.44364        4.74929        5.82725
      2572         2       -2.00000       77.44364       28.11682        2.50675
      2573         2       -2.00000       77.56402        6.07502        1.84331
      2574         2       -2.00000       77.56402       29.45008        5.16375
      2575         2       -2.00000       77.68391        7.40763        4.50040
      2576         2       -2.00000       77.68391       30.77516        1.17989
      2577         2       -2.00000       77.80356        8.73149        0.51656
      2578         2       -2.00000       77.80356       32.10654        3.83699
      2579         2       -2.00000       77.92298       33.43630        6.49396
      2580         2       -2.00000       77.92298       10.06124        3.17354
      2581         2       -2.00000       78.04247       34.75693        2.50983
      2582         2       -2.00000       78.04247       11.38940        5.83037
      2583         2       -2.00000       78.16196       36.08351        5.16639
      2584         2       -2.00000       78.16196       12.70845        1.84595
      2585         2       -2.00000       78.28161       37.40125        1.18172
      2586         2       -2.00000       78.28161       14.03372        4.50224
      2587         2       -2.00000       78.40135       38.72562        3.83776
      2588         2       -2.00000       78.40135       15.35057        0.51732
      2589         2       -2.00000       78.52124       40.04948        6.49364
      2590         2       -2.00000       78.52124       16.67443        3.17318
      2591         2       -2.00000       78.64113       41.36582        2.50850
      2592         2       -2.00000       78.64113       17.99829        5.82899
      2593         2       -2.00000       78.76095       42.69010        5.16433
      2594         2       -2.00000       78.76095       19.31505        1.84387
      2595         2       -2.00000       78.88084       44.00775        1.17933
      2596         2       -2.00000       78.88084       20.64022        4.49981
      2597         2       -2.00000       79.00057       45.33399        3.83542
      2598         2       -2.00000       79.00057       21.95894        0.51495
      2599         2       -2.00000       79.12030       46.66141        6.49163
      2600         2       -2.00000       79.12030       23.28635        3.17115
      2601         2       -2.00000       79.24004        1.23993        2.50699
      2602         2       -2.00000       79.24004       24.61498        5.82746
      2603         2       -2.00000       79.35985        2.56949        5.16340
      2604         2       -2.00000       79.35985       25.93702        1.84291
      2605         2       -2.00000       79.47982        3.89214        1.17895
      2606         2       -2.00000       79.47982       27.26719        4.49941
      2607         2       -2.00000       79.60004        5.22255        3.83556
      2608         2       -2.00000       79.60004       28.59008        0.51506
      2609         2       -2.00000       79.72041        6.55281        6.49226
      2610         2       -2.00000       79.72041       29.92034        3.17176
      2611         2       -2.00000       79.84095        7.87509        2.50810
      2612         2       -2.00000       79.84095       31.25014        5.82853
      2613         2       -2.00000       79.96164        9.20418        5.16488
      2614         2       -2.00000       79.96164       32.57167        1.84434
      2615         2       -2.00000       80.08250       33.90001        4.50107
      2616         2       -2.00000       80.08250       10.52496        1.18075
