# Supplementary material for: Quantitative prediction of grain boundary thermal conductivities from local atomic environments
Source: Nat Commun. 2020 Apr 15;11:1854. doi: 10.1038/s41467-020-15619-9 (PMC7160158; doi:10.1038/s41467-020-15619-9)
Supplement: Supplementary file 4 — Supplementary Data 1 [file 41467_2020_15619_MOESM4_ESM.zip › MgO_GBs/sym_tilt/standard_pressure/310/s185_4_12_5.lmp]

LAMMPS data file

      1000          atoms
         0          bonds
         0         angles
         0      dihedrals
         0      impropers
         2     atom types
         0     bond types
         0    angle types
         0 dihedral types
         0 improper types

      0.0000000     79.6007390 xlo xhi
      0.0000000     18.1551470 ylo yhi
      0.0000000      6.6585332 zlo zhi
      0.0000000      0.0000000      0.0221354 xy xz yz

Masses

1                24.30500 # Mg
2                15.99940 # O

Atoms

         1         1        2.00000        0.15498       11.15822        6.61311
         2         1        2.00000        0.31004       13.36005        4.61552
         3         1        2.00000        0.46487       15.56178        2.61795
         4         1        2.00000        0.61937       17.76328        0.62037
         5         1        2.00000        0.77388        1.83153        5.28134
         6         1        2.00000        0.92838        4.03272        3.28378
         7         1        2.00000        1.08297        6.23401        1.28622
         8         1        2.00000        1.23771        8.45765        5.94717
         9         1        2.00000        1.39261       10.65934        3.94958
        10         1        2.00000        1.54768       12.86113        1.95200
        11         1        2.00000        1.70258       15.08496        6.61294
        12         1        2.00000        1.85732       17.28648        4.61535
        13         1        2.00000        2.01191        1.33261        2.61779
        14         1        2.00000        2.16641        3.53380        0.62024
        15         1        2.00000        2.32092        5.75720        5.28120
        16         1        2.00000        2.47550        7.95869        3.28363
        17         1        2.00000        2.63033       10.16043        1.28605
        18         1        2.00000        2.78531       12.38439        5.94700
        19         1        2.00000        2.94045       14.58614        3.94939
        20         1        2.00000        3.09535       16.78762        1.95181
        21         1        2.00000        3.25002        0.85585        6.61280
        22         1        2.00000        3.40452        3.05698        4.61526
        23         1        2.00000        3.55895        5.25821        2.61767
        24         1        2.00000        3.71337        7.45969        0.62008
        25         1        2.00000        3.86796        9.68357        5.28108
        26         1        2.00000        4.02294       11.88547        3.28351
        27         1        2.00000        4.17808       14.08731        1.28588
        28         1        2.00000        4.33315       16.31104        5.94677
        29         1        2.00000        4.48813        0.35710        3.94922
        30         1        2.00000        4.64271        2.55809        1.95170
        31         1        2.00000        4.79706        4.78128        6.61264
        32         1        2.00000        4.95117        6.98263        4.61507
        33         1        2.00000        5.10551        9.18442        2.61754
        34         1        2.00000        5.26041       11.38654        0.61998
        35         1        2.00000        5.41572       13.61079        5.28082
        36         1        2.00000        5.57126       15.81250        3.28316
        37         1        2.00000        5.72640       18.01360        1.28570
        38         1        2.00000        5.88106        2.08129        5.94679
        39         1        2.00000        6.03525        4.28213        3.94920
        40         1        2.00000        6.18912        6.48343        1.95150
        41         1        2.00000        6.34330        8.70737        6.61252
        42         1        2.00000        6.49789       10.90959        4.61508
        43         1        2.00000        6.65303       13.11192        2.61744
        44         1        2.00000        6.80865       15.31398        0.61964
        45         1        2.00000        6.96427       17.53731        5.28058
        46         1        2.00000        7.11941        1.58273        3.28314
        47         1        2.00000        7.27368        3.78319        1.28546
        48         1        2.00000        7.42739        6.00612        5.94636
        49         1        2.00000        7.58070        8.20762        3.94902
        50         1        2.00000        7.73480       10.41002        1.95166
        51         1        2.00000        7.89010       12.63538        6.61234
        52         1        2.00000        8.04660       14.83815        4.61433
        53         1        2.00000        8.20333       17.03955        2.61684
        54         1        2.00000        8.35863        1.08414        0.61984
        55         1        2.00000        8.51266        3.30585        5.28108
        56         1        2.00000        8.66550        5.50650        3.28303
        57         1        2.00000        8.81857        7.70797        1.28535
        58         1        2.00000        8.97220        9.93286        5.94666
        59         1        2.00000        9.12686       12.13625        3.94917
        60         1        2.00000        9.28296       14.33974        1.95105
        61         1        2.00000        9.43993       16.56353        6.61188
        62         1        2.00000        9.59635        0.60838        4.61460
        63         1        2.00000        9.75093        2.80788        2.61660
        64         1        2.00000        9.90480        5.00725        0.61869
        65         1        2.00000       10.05731        7.22968        5.27997
        66         1        2.00000       10.20887        9.43119        3.28369
        67         1        2.00000       10.36203       11.63620        1.28591
        68         1        2.00000       10.51940       13.86444        5.94541
        69         1        2.00000       10.67987       16.06814        3.94715
        70         1        2.00000       10.83923        0.11211        1.95066
        71         1        2.00000       10.99382        2.33025        6.61390
        72         1        2.00000       11.14371        4.52853        4.61540
        73         1        2.00000       11.29463        6.72870        2.61671
        74         1        2.00000       11.44539        8.93134        0.61957
        75         1        2.00000       11.59799       11.15921        5.28109
        76         1        2.00000       11.75424       13.36633        3.28252
        77         1        2.00000       11.91448       15.56957        1.28430
        78         1        2.00000       12.07328       17.79122        5.94646
        79         1        2.00000       12.22723        1.83454        3.94697
        80         1        2.00000       12.38333        4.03125        1.94823
        81         1        2.00000       12.53751        6.25093        6.60919
        82         1        2.00000       12.68812        8.44801        4.61482
        83         1        2.00000       12.83204       10.65363        2.61981
        84         1        2.00000       12.98439       12.86623        0.61926
        85         1        2.00000       13.15140       15.10065        5.27602
        86         1        2.00000       13.32214       17.30288        3.27798
        87         1        2.00000       13.48842        1.33773        1.28953
        88         1        2.00000       13.63003        3.55103        5.95044
        89         1        2.00000       13.77379        5.74474        3.94874
        90         1        2.00000       13.91922        7.94611        1.94967
        91         1        2.00000       14.06052       10.17601        6.61268
        92         1        2.00000       14.21685       12.39301        4.61315
        93         1        2.00000       14.38505       14.60053        2.61455
        94         1        2.00000       14.55269       16.80117        0.62084
        95         1        2.00000       14.69621        0.86736        5.27618
        96         1        2.00000       14.85652        3.05760        3.27575
        97         1        2.00000       15.02169        5.25050        1.27518
        98         1        2.00000       15.18352        7.45460        5.94214
        99         1        2.00000       15.31638        9.66017        3.95244
       100         1        2.00000       15.44008       11.87793        1.95406
       101         1        2.00000       15.60246       14.13077        6.60277
       102         1        2.00000       15.79597       16.35770        4.59266
       103         1        2.00000       16.01646        0.37524        2.61805
       104         1        2.00000       16.14996        2.55781        0.62803
       105         1        2.00000       16.27119        4.75662        5.28305
       106         1        2.00000       16.39775        6.95089        3.27943
       107         1        2.00000       16.50768        9.16920        1.28776
       108         1        2.00000       16.65255       11.41421        5.95048
       109         1        2.00000       16.84312       13.62609        3.94255
       110         1        2.00000       17.04339       15.83305        1.95584
       111         1        2.00000       17.16399       18.06360        6.58426
       112         1        2.00000       17.30003        2.05721        4.57588
       113         1        2.00000       17.48892        4.26676        2.57480
       114         1        2.00000       17.70878        6.41791        0.60283
       115         1        2.00000       17.84091        8.64667        5.27803
       116         1        2.00000       17.92083       10.87369        3.26761
       117         1        2.00000       18.02726       13.10819        1.27577
       118         1        2.00000       18.19904       15.42462        5.90105
       119         1        2.00000       18.68269       17.53972        3.89761
       120         1        2.00000       18.81005        1.55074        1.90012
       121         1        2.00000       18.85471        3.74003        6.55916
       122         1        2.00000       18.93845        5.93410        4.50502
       123         1        2.00000       18.95755        8.17079        2.59611
       124         1        2.00000       19.11922       10.39566        0.61163
       125         1        2.00000       19.26187       12.58506        5.27036
       126         1        2.00000       19.54588       14.84999        3.38207
       127         1        2.00000       19.62532       17.05560        1.22251
       128         1        2.00000       19.71997        1.07461        5.87862
       129         1        2.00000       19.81143        3.25615        3.90147
       130         1        2.00000       20.30567        5.13405        1.75566
       131         1        2.00000       20.42467        7.43800        6.28668
       132         1        2.00000       20.45890        9.72598        4.34144
       133         1        2.00000       20.47490       11.96653        2.39306
       134         1        2.00000       20.48573       14.20968        0.38020
       135         1        2.00000       22.25493        5.14318        3.70946
       136         1        2.00000       22.26576        2.90003        5.72232
       137         1        2.00000       22.28184        0.63734        1.01217
       138         1        2.00000       22.31599       16.50451        2.95741
       139         1        2.00000       22.43499       14.22269        5.08492
       140         1        2.00000       22.92923       12.32266        0.57220
       141         1        2.00000       23.02069       10.14112        2.54935
       142         1        2.00000       23.11534        7.98909        4.55178
       143         1        2.00000       23.19478        5.76135        0.05280
       144         1        2.00000       23.47887        3.49642        1.94109
       145         1        2.00000       23.62144        1.32915        3.94089
       146         1        2.00000       23.78311       17.25943        5.92538
       147         1        2.00000       23.80221       15.00060        1.17575
       148         1        2.00000       23.88595       12.80654        3.22989
       149         1        2.00000       23.93061       10.63938        5.22939
       150         1        2.00000       24.05797        8.45108        0.56834
       151         1        2.00000       24.54170        6.33598        2.57179
       152         1        2.00000       24.71340        4.04168        4.60503
       153         1        2.00000       24.81991        1.80718        6.59688
       154         1        2.00000       24.89975       17.71318        1.94876
       155         1        2.00000       25.03189       15.50655        3.93210
       156         1        2.00000       25.25174       13.35540        5.90407
       157         1        2.00000       25.44063       11.12372        1.24661
       158         1        2.00000       25.57667        8.97496        3.25500
       159         1        2.00000       25.69735        6.76655        5.28511
       160         1        2.00000       25.89754        4.53745        0.61328
       161         1        2.00000       26.08811        2.32556        2.62122
       162         1        2.00000       26.23298        0.10269        4.61703
       163         1        2.00000       26.34291       16.03953        6.60870
       164         1        2.00000       26.46947       13.82312        1.95378
       165         1        2.00000       26.59071       11.64645        3.95729
       166         1        2.00000       26.72420        9.46388        5.94732
       167         1        2.00000       26.94469        7.26905        1.26339
       168         1        2.00000       27.13820        5.04213        3.27350
       169         1        2.00000       27.30059        2.81142        5.28333
       170         1        2.00000       27.42429        0.57153        0.62317
       171         1        2.00000       27.55714       16.52110        2.61288
       172         1        2.00000       27.71897       14.33914        4.60445
       173         1        2.00000       27.88414       12.14624        6.60502
       174         1        2.00000       28.04445        9.93387        1.94691
       175         1        2.00000       28.18797        7.73466        3.95011
       176         1        2.00000       28.35569        5.53402        5.94382
       177         1        2.00000       28.52381        3.30437        1.28389
       178         1        2.00000       28.68015        1.08737        3.28342
       179         1        2.00000       28.82144       17.03475        5.27894
       180         1        2.00000       28.96687       14.81125        0.61947
       181         1        2.00000       29.11071       12.61754        2.62118
       182         1        2.00000       29.25224       10.42637        4.61880
       183         1        2.00000       29.41852        8.23637        6.60724
       184         1        2.00000       29.58927        6.01201        1.94676
       185         1        2.00000       29.75635        3.79973        3.94853
       186         1        2.00000       29.90870        1.58713        5.94907
       187         1        2.00000       30.05254       17.51451        1.28555
       188         1        2.00000       30.20315       15.31744        3.27992
       189         1        2.00000       30.35733       13.11990        5.27750
       190         1        2.00000       30.51351       10.90104        0.61771
       191         1        2.00000       30.66738        8.70258        2.61719
       192         1        2.00000       30.82618        6.50306        4.61356
       193         1        2.00000       30.98642        4.29982        6.61178
       194         1        2.00000       31.14275        2.07057        1.95182
       195         1        2.00000       31.29527       18.01998        3.94884
       196         1        2.00000       31.44603       15.81734        5.94598
       197         1        2.00000       31.59704       13.59504        1.28613
       198         1        2.00000       31.74692       11.39676        3.28463
       199         1        2.00000       31.90143        9.20075        5.27993
       200         1        2.00000       32.06079        6.97949        0.61788
       201         1        2.00000       32.22126        4.77580        2.61614
       202         1        2.00000       32.37864        2.56970        4.61518
       203         1        2.00000       32.53179        0.36468        6.61296
       204         1        2.00000       32.68335       16.29619        1.95070
       205         1        2.00000       32.83586       14.09589        3.94796
       206         1        2.00000       32.98973       11.89652        5.94586
       207         1        2.00000       33.14431        9.67488        1.28533
       208         1        2.00000       33.30073        7.47489        3.28261
       209         1        2.00000       33.45770        5.27323        5.28032
       210         1        2.00000       33.61380        3.04760        0.61990
       211         1        2.00000       33.76846        0.84422        2.61739
       212         1        2.00000       33.92217       16.79662        4.61462
       213         1        2.00000       34.07517       14.59514        6.61230
       214         1        2.00000       34.22800       12.37236        1.95182
       215         1        2.00000       34.38203       10.17278        3.94911
       216         1        2.00000       34.53733        7.97305        5.94611
       217         1        2.00000       34.69406        5.74950        1.28506
       218         1        2.00000       34.85056        3.54674        3.28307
       219         1        2.00000       35.00594        1.34352        5.28092
       220         1        2.00000       35.15996       17.27412        0.61975
       221         1        2.00000       35.31336       15.07262        2.61709
       222         1        2.00000       35.46698       12.87184        4.61473
       223         1        2.00000       35.62125       10.67137        6.61240
       224         1        2.00000       35.77639        8.44867        1.95131
       225         1        2.00000       35.93209        6.24748        3.94891
       226         1        2.00000       36.08763        4.04542        5.94670
       227         1        2.00000       36.24277        1.82095        1.28582
       228         1        2.00000       36.39744       17.77387        3.28326
       229         1        2.00000       36.55154       15.57207        5.28077
       230         1        2.00000       36.70541       13.34864        0.61994
       231         1        2.00000       36.85960       11.14779        2.61752
       232         1        2.00000       37.01426        8.94709        4.61496
       233         1        2.00000       37.16941        6.74599        6.61242
       234         1        2.00000       37.32495        4.52214        1.95155
       235         1        2.00000       37.48025        2.32003        3.94924
       236         1        2.00000       37.63515        0.11792        5.94680
       237         1        2.00000       37.78950       16.04914        1.28580
       238         1        2.00000       37.94360       13.84779        3.28337
       239         1        2.00000       38.09795       11.64673        5.28096
       240         1        2.00000       38.25253        9.42360        0.61995
       241         1        2.00000       38.40752        7.22240        2.61750
       242         1        2.00000       38.56266        5.02081        4.61515
       243         1        2.00000       38.71772        2.81897        6.61278
       244         1        2.00000       38.87270        0.59493        1.95181
       245         1        2.00000       39.02729       16.54833        3.94935
       246         1        2.00000       39.18171       14.34685        5.94694
       247         1        2.00000       39.33614       12.12349        1.28599
       248         1        2.00000       39.49064        9.92236        3.28353
       249         1        2.00000       39.64539        7.72111        5.28108
       250         1        2.00000       39.80029        5.49750        0.62012
       251         1        2.00000       39.95535        3.29575        2.61773
       252         1        2.00000       40.11041        1.09392        4.61532
       253         1        2.00000       40.26524       17.04734        6.61290
       254         1        2.00000       40.41974       14.82370        1.95194
       255         1        2.00000       40.57425       12.62244        3.94950
       256         1        2.00000       40.72875       10.42125        5.94706
       257         1        2.00000       40.88334        8.19784        1.28608
       258         1        2.00000       41.03808        5.99632        3.28367
       259         1        2.00000       41.19298        3.79463        5.28126
       260         1        2.00000       41.34805        1.57070        0.62032
       261         1        2.00000       41.50295       17.52415        2.61790
       262         1        2.00000       41.65769       15.32266        4.61549
       263         1        2.00000       41.81228       13.12136        6.61305
       264         1        2.00000       41.96678       10.89803        1.95207
       265         1        2.00000       42.12129        8.69677        3.94964
       266         1        2.00000       42.27587        6.49528        5.94722
       267         1        2.00000       42.43070        4.27141        1.28626
       268         1        2.00000       42.58568        2.06958        3.28384
       269         1        2.00000       42.74082       18.02300        5.28146
       270         1        2.00000       42.89572       15.79936        0.62050
       271         1        2.00000       43.05039       13.59812        2.61804
       272         1        2.00000       43.20489       11.39699        4.61559
       273         1        2.00000       43.35932        9.19576        6.61317
       274         1        2.00000       43.51374        6.97215        1.95222
       275         1        2.00000       43.66833        4.77040        3.94977
       276         1        2.00000       43.82331        2.56850        5.94733
       277         1        2.00000       43.97845        0.34452        1.28642
       278         1        2.00000       44.13352       16.29808        3.28407
       279         1        2.00000       44.28850       14.09687        5.28162
       280         1        2.00000       44.44308       11.87375        0.62061
       281         1        2.00000       44.59743        9.67269        2.61820
       282         1        2.00000       44.75154        7.47134        4.61578
       283         1        2.00000       44.90588        5.26955        6.61330
       284         1        2.00000       45.06078        3.04532        1.95234
       285         1        2.00000       45.21609        0.84318        3.95003
       286         1        2.00000       45.37163       16.79662        5.94768
       287         1        2.00000       45.52677       14.57340        1.28661
       288         1        2.00000       45.68143       12.37268        3.28405
       289         1        2.00000       45.83562       10.17184        5.28164
       290         1        2.00000       45.98949        7.94843        0.62080
       291         1        2.00000       46.14367        5.74660        2.61832
       292         1        2.00000       46.29826        3.54438        4.61576
       293         1        2.00000       46.45340        1.34205        6.61341
       294         1        2.00000       46.60902       17.27302        1.95266
       295         1        2.00000       46.76464       15.07181        3.95026
       296         1        2.00000       46.91978       12.87124        5.94770
       297         1        2.00000       47.07405       10.64864        1.28684
       298         1        2.00000       47.22776        8.44785        3.28448
       299         1        2.00000       47.38107        6.24637        5.28182
       300         1        2.00000       47.53517        4.02181        0.62065
       301         1        2.00000       47.69047        1.81859        2.61850
       302         1        2.00000       47.84697       17.77097        4.61651
       303         1        2.00000       48.00370       15.56956        6.61399
       304         1        2.00000       48.15900       13.34769        1.95246
       305         1        2.00000       48.31303       11.14812        3.94976
       306         1        2.00000       48.46587        8.94748        5.94781
       307         1        2.00000       48.61894        6.72386        1.28696
       308         1        2.00000       48.77257        4.52113        3.28419
       309         1        2.00000       48.92723        2.31772        5.28168
       310         1        2.00000       49.08333        0.09210        0.62125
       311         1        2.00000       49.24030       16.04558        2.61896
       312         1        2.00000       49.39672       13.84559        4.61625
       313         1        2.00000       49.55130       11.64609        6.61424
       314         1        2.00000       49.70517        9.42459        1.95361
       315         1        2.00000       49.85768        7.22429        3.95087
       316         1        2.00000       50.00924        5.02278        5.94716
       317         1        2.00000       50.16240        2.79563        1.28640
       318         1        2.00000       50.31977        0.58954        3.28543
       319         1        2.00000       50.48024       16.54098        5.28370
       320         1        2.00000       50.63960       14.31972        0.62165
       321         1        2.00000       50.79419       12.12372        2.61694
       322         1        2.00000       50.94407        9.92544        4.61544
       323         1        2.00000       51.09500        7.72527        6.61413
       324         1        2.00000       51.24576        5.50049        1.95273
       325         1        2.00000       51.39836        3.29478        3.94975
       326         1        2.00000       51.55461        1.08764        5.94832
       327         1        2.00000       51.71485       17.01742        1.28801
       328         1        2.00000       51.87365       14.81789        3.28438
       329         1        2.00000       52.02760       12.61943        5.28387
       330         1        2.00000       52.18370       10.40060        0.62407
       331         1        2.00000       52.33788        8.20304        2.62166
       332         1        2.00000       52.48849        6.00596        4.61602
       333         1        2.00000       52.63241        3.80034        6.61104
       334         1        2.00000       52.78476        1.56562        1.95305
       335         1        2.00000       52.95176       17.50848        3.95482
       336         1        2.00000       53.12251       15.30624        5.95287
       337         1        2.00000       53.28879       13.09411        1.28277
       338         1        2.00000       53.43040       10.90294        3.28039
       339         1        2.00000       53.57416        8.70923        5.28210
       340         1        2.00000       53.71959        6.48573        0.62263
       341         1        2.00000       53.86088        4.27798        2.61816
       342         1        2.00000       54.01722        2.06096        4.61769
       343         1        2.00000       54.18542       18.00859        6.61629
       344         1        2.00000       54.35306       15.78583        1.95147
       345         1        2.00000       54.49658       13.58661        3.95466
       346         1        2.00000       54.65689       11.39637        5.95509
       347         1        2.00000       54.82206        9.18134        1.29713
       348         1        2.00000       54.98389        6.99938        3.28870
       349         1        2.00000       55.11675        4.79380        5.27840
       350         1        2.00000       55.24045        2.55391        0.61824
       351         1        2.00000       55.40283        0.32322        2.62807
       352         1        2.00000       55.59634       16.25144        4.63819
       353         1        2.00000       55.81683       14.07873        6.61280
       354         1        2.00000       55.95032       11.87403        1.94428
       355         1        2.00000       56.07156        9.69735        3.94779
       356         1        2.00000       56.19812        7.50308        5.95141
       357         1        2.00000       56.30805        5.26265        1.28454
       358         1        2.00000       56.45292        3.03976        3.28036
       359         1        2.00000       56.64349        0.82790        5.28829
       360         1        2.00000       56.84376       16.75393        0.61646
       361         1        2.00000       56.96436       14.54552        2.64658
       362         1        2.00000       57.10040       12.39676        4.65496
       363         1        2.00000       57.28929       10.18721        6.65604
       364         1        2.00000       57.50915        8.01393        1.96947
       365         1        2.00000       57.64128        5.80730        3.95282
       366         1        2.00000       57.72120        3.58030        5.96323
       367         1        2.00000       57.82763        1.32366        1.29654
       368         1        2.00000       57.99941       17.18450        3.32979
       369         1        2.00000       58.48306       15.06940        5.33324
       370         1        2.00000       58.61042       12.88111        0.67219
       371         1        2.00000       58.65508       10.71394        2.67168
       372         1        2.00000       58.73882        8.51987        4.72583
       373         1        2.00000       58.75792        6.28320        6.63474
       374         1        2.00000       58.91959        4.03618        1.96069
       375         1        2.00000       59.06224        1.86891        3.96049
       376         1        2.00000       59.34625       17.75913        5.84877
       377         1        2.00000       59.42569       15.53139        1.34979
       378         1        2.00000       59.52034       13.37938        3.35222
       379         1        2.00000       59.61180       11.19782        5.32938
       380         1        2.00000       60.10604        9.29779        0.81665
       381         1        2.00000       60.22504        7.01597        2.94416
       382         1        2.00000       60.25927        4.72799        4.88940
       383         1        2.00000       60.27527        2.46530        0.17925
       384         1        2.00000       60.28610        0.22217        2.19212
       385         1        2.00000       62.05530        9.31081        5.52138
       386         1        2.00000       62.06613       11.55394        3.50852
       387         1        2.00000       62.08221       13.79449        1.56013
       388         1        2.00000       62.11636       16.10461        6.27343
       389         1        2.00000       62.23536        0.23128        4.14592
       390         1        2.00000       62.72960        2.10918        2.00011
       391         1        2.00000       62.82106        4.29074        0.02295
       392         1        2.00000       62.91571        6.46488        4.67906
       393         1        2.00000       62.99515        8.67049        2.51950
       394         1        2.00000       63.27924       10.93542        0.63122
       395         1        2.00000       63.42181       13.12482        5.28995
       396         1        2.00000       63.58348       15.34971        3.30547
       397         1        2.00000       63.60258       17.58638        1.39656
       398         1        2.00000       63.68632        1.64743        6.00094
       399         1        2.00000       63.73098        3.81461        4.00146
       400         1        2.00000       63.85834        5.98076        2.00397
       401         1        2.00000       64.34207        8.09585        0.00053
       402         1        2.00000       64.51377       10.41230        4.62581
       403         1        2.00000       64.62028       12.64681        2.63396
       404         1        2.00000       64.70012       14.87381        0.62355
       405         1        2.00000       64.83225       17.10257        5.29874
       406         1        2.00000       65.05211        1.09857        3.32677
       407         1        2.00000       65.24100        3.30812        1.32569
       408         1        2.00000       65.37704        5.47901        5.97585
       409         1        2.00000       65.49772        7.68742        3.94573
       410         1        2.00000       65.69791        9.89440        1.95903
       411         1        2.00000       65.88848       12.12841        6.60963
       412         1        2.00000       66.03335       14.35130        4.61381
       413         1        2.00000       66.14328       16.56959        2.62214
       414         1        2.00000       66.26984        0.60871        0.61852
       415         1        2.00000       66.39108        2.80752        5.27354
       416         1        2.00000       66.52457        4.99009        3.28353
       417         1        2.00000       66.74506        7.16280        1.30892
       418         1        2.00000       66.93857        9.41186        5.95734
       419         1        2.00000       67.10096       11.64255        3.94751
       420         1        2.00000       67.22465       13.86031        1.94913
       421         1        2.00000       67.35751       16.08802        6.61797
       422         1        2.00000       67.51934        0.11483        4.62640
       423         1        2.00000       67.68451        2.30773        2.62582
       424         1        2.00000       67.84482        4.49797        0.62540
       425         1        2.00000       67.98834        6.71933        5.28074
       426         1        2.00000       68.15606        8.91995        3.28702
       427         1        2.00000       68.32418       11.12747        1.28842
       428         1        2.00000       68.48052       13.36662        5.94742
       429         1        2.00000       68.62181       15.57437        3.95190
       430         1        2.00000       68.76724       17.77573        1.95283
       431         1        2.00000       68.91108        1.83643        6.60966
       432         1        2.00000       69.05261        4.02760        4.61204
       433         1        2.00000       69.21889        6.21760        2.62360
       434         1        2.00000       69.38964        8.41984        0.62555
       435         1        2.00000       69.55672       10.65426        5.28231
       436         1        2.00000       69.70907       12.86684        3.28177
       437         1        2.00000       69.85291       15.07247        1.28675
       438         1        2.00000       70.00352       17.29168        5.95092
       439         1        2.00000       70.15770        1.33409        3.95334
       440         1        2.00000       70.31388        3.53079        1.95460
       441         1        2.00000       70.46775        5.75139        6.61365
       442         1        2.00000       70.62655        7.95091        4.61727
       443         1        2.00000       70.78679       10.15415        2.61905
       444         1        2.00000       70.94312       12.36129        0.62048
       445         1        2.00000       71.09564       14.58913        5.28200
       446         1        2.00000       71.24640       16.79178        3.28487
       447         1        2.00000       71.39741        0.83680        1.28618
       448         1        2.00000       71.54729        3.05721        5.94620
       449         1        2.00000       71.70180        5.25322        3.95091
       450         1        2.00000       71.86116        7.45234        1.95443
       451         1        2.00000       72.02163        9.67819        6.61469
       452         1        2.00000       72.17900       11.88427        4.61566
       453         1        2.00000       72.33216       14.08929        2.61789
       454         1        2.00000       72.48372       16.29079        0.62161
       455         1        2.00000       72.63623        0.35808        5.28288
       456         1        2.00000       72.79010        2.55745        3.28497
       457         1        2.00000       72.94468        4.75695        1.28698
       458         1        2.00000       73.10110        6.97908        5.94823
       459         1        2.00000       73.25807        9.18074        3.95052
       460         1        2.00000       73.41417       11.38423        1.95241
       461         1        2.00000       73.56883       13.60977        6.61345
       462         1        2.00000       73.72254       15.81250        4.61623
       463         1        2.00000       73.87554       18.01398        2.61854
       464         1        2.00000       74.02837        2.05948        0.62050
       465         1        2.00000       74.18240        4.28119        5.28173
       466         1        2.00000       74.33770        6.48092        3.28473
       467         1        2.00000       74.49443        8.68233        1.28725
       468         1        2.00000       74.65093       10.90723        5.94777
       469         1        2.00000       74.80631       13.11045        3.94992
       470         1        2.00000       74.96033       15.31288        1.95255
       471         1        2.00000       75.11372       17.53649        6.61375
       472         1        2.00000       75.26735        1.58213        4.61611
       473         1        2.00000       75.42162        3.78260        2.61843
       474         1        2.00000       75.57676        5.98317        0.62099
       475         1        2.00000       75.73246        8.20651        5.28193
       476         1        2.00000       75.88800       10.40855        3.28414
       477         1        2.00000       76.04314       12.61088        1.28649
       478         1        2.00000       76.19781       14.83524        5.94758
       479         1        2.00000       76.35191       17.03707        3.95007
       480         1        2.00000       76.50578        1.08320        1.95237
       481         1        2.00000       76.65997        3.30618        6.61332
       482         1        2.00000       76.81463        5.50690        4.61587
       483         1        2.00000       76.96978        7.70798        2.61841
       484         1        2.00000       77.12532        9.90969        0.62076
       485         1        2.00000       77.28062       12.13396        5.28160
       486         1        2.00000       77.43552       14.33605        3.28404
       487         1        2.00000       77.58987       16.53784        1.28651
       488         1        2.00000       77.74397        0.60618        5.94747
       489         1        2.00000       77.89832        2.80724        3.94988
       490         1        2.00000       78.05290        5.00823        1.95236
       491         1        2.00000       78.20789        7.23158        6.61334
       492         1        2.00000       78.36303        9.43316        4.61569
       493         1        2.00000       78.51809       11.63501        2.61806
       494         1        2.00000       78.67307       13.83690        0.62050
       495         1        2.00000       78.82766       16.06079        5.28149
       496         1        2.00000       78.98208        0.10712        3.28390
       497         1        2.00000       79.13651        2.30835        1.28632
       498         1        2.00000       79.29101        4.53162        5.94731
       499         1        2.00000       79.44576        6.73286        3.94976
       500         1        2.00000       79.60066        8.93436        1.95219
       501         2       -2.00000        0.15498        2.06958        3.28386
       502         2       -2.00000        0.30997        4.27139        1.28628
       503         2       -2.00000        0.46471        6.49526        5.94723
       504         2       -2.00000        0.61929        8.69675        3.94964
       505         2       -2.00000        0.77380       10.89803        1.95206
       506         2       -2.00000        0.92846       13.12138        6.61304
       507         2       -2.00000        1.08313       15.32267        4.61548
       508         2       -2.00000        1.23787       17.52417        2.61790
       509         2       -2.00000        1.39269        1.57072        0.62031
       510         2       -2.00000        1.54760        3.79461        5.28126
       511         2       -2.00000        1.70242        5.99630        3.28368
       512         2       -2.00000        1.85716        8.19780        1.28610
       513         2       -2.00000        2.01191       10.42124        5.94707
       514         2       -2.00000        2.16649       12.62244        3.94951
       515         2       -2.00000        2.32100       14.82372        1.95194
       516         2       -2.00000        2.47558       17.04737        6.61288
       517         2       -2.00000        2.63033        1.09394        4.61530
       518         2       -2.00000        2.78531        3.29575        2.61772
       519         2       -2.00000        2.94029        5.49748        0.62012
       520         2       -2.00000        3.09520        7.72109        5.28109
       521         2       -2.00000        3.24994        9.92234        3.28356
       522         2       -2.00000        3.40452       12.12347        1.28602
       523         2       -2.00000        3.55903       14.34685        5.94695
       524         2       -2.00000        3.71353       16.54835        3.94934
       525         2       -2.00000        3.86812        0.59497        1.95177
       526         2       -2.00000        4.02294        2.81900        6.61274
       527         2       -2.00000        4.17792        5.02083        4.61513
       528         2       -2.00000        4.33299        7.22238        2.61752
       529         2       -2.00000        4.48797        9.42358        0.61999
       530         2       -2.00000        4.64271       11.64669        5.28102
       531         2       -2.00000        4.79714       13.84775        3.28340
       532         2       -2.00000        4.95125       16.04914        1.28579
       533         2       -2.00000        5.10559        0.11795        5.94676
       534         2       -2.00000        5.26041        2.32007        3.94918
       535         2       -2.00000        5.41572        4.52220        1.95150
       536         2       -2.00000        5.57110        6.74601        6.61243
       537         2       -2.00000        5.72624        8.94706        4.61502
       538         2       -2.00000        5.88098       11.14772        2.61761
       539         2       -2.00000        6.03533       13.34856        0.62000
       540         2       -2.00000        6.18928       15.57203        5.28078
       541         2       -2.00000        6.34338       17.77391        3.28320
       542         2       -2.00000        6.49797        1.82102        1.28572
       543         2       -2.00000        6.65303        4.04553        5.94662
       544         2       -2.00000        6.80849        6.24755        3.94889
       545         2       -2.00000        6.96411        8.44867        1.95138
       546         2       -2.00000        7.11933       10.67128        6.61253
       547         2       -2.00000        7.27368       12.87169        4.61486
       548         2       -2.00000        7.42747       15.07252        2.61713
       549         2       -2.00000        7.58078       17.27410        0.61968
       550         2       -2.00000        7.73480        1.34361        5.28077
       551         2       -2.00000        7.89010        3.54692        3.28291
       552         2       -2.00000        8.04652        5.74967        1.28500
       553         2       -2.00000        8.20325        7.97310        5.94619
       554         2       -2.00000        8.35863       10.17268        3.94930
       555         2       -2.00000        8.51258       12.37212        1.95201
       556         2       -2.00000        8.66558       14.59492        6.61238
       557         2       -2.00000        8.81865       16.79654        4.61453
       558         2       -2.00000        8.97228        0.84433        2.61718
       559         2       -2.00000        9.12694        3.04786        0.61968
       560         2       -2.00000        9.28296        5.27354        5.28019
       561         2       -2.00000        9.43993        7.47506        3.28267
       562         2       -2.00000        9.59635        9.67478        1.28556
       563         2       -2.00000        9.75101       11.89616        5.94618
       564         2       -2.00000        9.90480       14.09549        3.94816
       565         2       -2.00000       10.05731       16.29595        1.95066
       566         2       -2.00000       10.20879        0.36475        6.61266
       567         2       -2.00000       10.36195        2.57008        4.61476
       568         2       -2.00000       10.51940        4.77626        2.61590
       569         2       -2.00000       10.67995        6.97982        0.61792
       570         2       -2.00000       10.83939        9.20074        5.28027
       571         2       -2.00000       10.99382       11.39632        3.28511
       572         2       -2.00000       11.14355       13.59440        1.28646
       573         2       -2.00000       11.29447       15.81692        5.94595
       574         2       -2.00000       11.44531       18.01998        3.94846
       575         2       -2.00000       11.59791        2.07098        1.95130
       576         2       -2.00000       11.75416        4.30055        6.61137
       577         2       -2.00000       11.91464        6.50371        4.61347
       578         2       -2.00000       12.07360        8.70275        2.61754
       579         2       -2.00000       12.22763       10.90050        0.61839
       580         2       -2.00000       12.38341       13.11897        5.27811
       581         2       -2.00000       12.53728       15.31667        3.28009
       582         2       -2.00000       12.68756       17.51420        1.28510
       583         2       -2.00000       12.83148        1.58756        5.94817
       584         2       -2.00000       12.98423        3.80063        3.94774
       585         2       -2.00000       13.15179        6.01292        1.94655
       586         2       -2.00000       13.32293        8.23684        6.60780
       587         2       -2.00000       13.48922       10.42605        4.61986
       588         2       -2.00000       13.63003       12.61643        2.62217
       589         2       -2.00000       13.77308       14.80994        0.61987
       590         2       -2.00000       13.91851       17.03417        5.27842
       591         2       -2.00000       14.05988        1.08757        3.28232
       592         2       -2.00000       14.21645        3.30549        1.28268
       593         2       -2.00000       14.38513        5.53538        5.94314
       594         2       -2.00000       14.55356        7.73588        3.95043
       595         2       -2.00000       14.69772        9.93378        1.94831
       596         2       -2.00000       14.85724       12.14492        6.60674
       597         2       -2.00000       15.02130       14.33758        4.60535
       598         2       -2.00000       15.18209       16.51983        2.61240
       599         2       -2.00000       15.31447        0.57130        0.62135
       600         2       -2.00000       15.43920        2.81212        5.28134
       601         2       -2.00000       15.60294        5.04370        3.27224
       602         2       -2.00000       15.79788        7.27076        1.26339
       603         2       -2.00000       16.01957        9.46416        5.94943
       604         2       -2.00000       16.15155       11.64544        3.95966
       605         2       -2.00000       16.27063       13.82128        1.95634
       606         2       -2.00000       16.39521       16.03715        6.60893
       607         2       -2.00000       16.50553        0.10140        4.61433
       608         2       -2.00000       16.65033        2.32612        2.61788
       609         2       -2.00000       16.84264        4.53898        0.61015
       610         2       -2.00000       17.04427        6.76852        5.28506
       611         2       -2.00000       17.16733        8.97551        3.25593
       612         2       -2.00000       17.30241       11.12269        1.24913
       613         2       -2.00000       17.48820       13.35401        5.90644
       614         2       -2.00000       17.70687       15.50553        3.93343
       615         2       -2.00000       17.83709       17.71172        1.94777
       616         2       -2.00000       17.91781        1.80650        6.59297
       617         2       -2.00000       18.02646        4.04125        4.60125
       618         2       -2.00000       18.20023        6.33992        2.57018
       619         2       -2.00000       18.69805        8.45112        0.56972
       620         2       -2.00000       18.81785       10.63967        5.23583
       621         2       -2.00000       18.85988       12.80983        3.23799
       622         2       -2.00000       18.93590       15.00175        1.17738
       623         2       -2.00000       18.94705       17.26021        5.92524
       624         2       -2.00000       19.11055        1.32875        3.93676
       625         2       -2.00000       19.25637        3.49705        1.93353
       626         2       -2.00000       19.54532        5.76384        0.04808
       627         2       -2.00000       19.62700        7.99286        4.55520
       628         2       -2.00000       19.71854       10.14792        2.55796
       629         2       -2.00000       19.80793       12.33048        0.58339
       630         2       -2.00000       20.30480       14.22315        5.09331
       631         2       -2.00000       20.41990       16.49676        2.94813
       632         2       -2.00000       20.44927        0.63365        1.00420
       633         2       -2.00000       20.46607        2.89298        5.71178
       634         2       -2.00000       20.47626        5.13255        3.69637
       635         2       -2.00000       22.26449       14.19905        0.36710
       636         2       -2.00000       22.27460       11.95949        2.38252
       637         2       -2.00000       22.29139        9.72229        4.33347
       638         2       -2.00000       22.32076        7.43026        6.27739
       639         2       -2.00000       22.43587        5.13451        1.76405
       640         2       -2.00000       22.93273        3.26398        3.91265
       641         2       -2.00000       23.02213        1.08141        5.88722
       642         2       -2.00000       23.11367       17.05937        1.22593
       643         2       -2.00000       23.19534       14.85248        3.37735
       644         2       -2.00000       23.48429       12.58569        5.26280
       645         2       -2.00000       23.63020       10.39526        0.60749
       646         2       -2.00000       23.79362        8.17157        2.59598
       647         2       -2.00000       23.80476        5.93525        4.50664
       648         2       -2.00000       23.88086        3.74333        6.56726
       649         2       -2.00000       23.92281        1.55103        1.90656
       650         2       -2.00000       24.04261       17.53976        3.89899
       651         2       -2.00000       24.54043       15.42856        5.89945
       652         2       -2.00000       24.71420       13.10776        1.27197
       653         2       -2.00000       24.82285       10.87300        3.26371
       654         2       -2.00000       24.90357        8.64521        5.27703
       655         2       -2.00000       25.03380        6.41689        0.60416
       656         2       -2.00000       25.25246        4.26537        2.57717
       657         2       -2.00000       25.43825        2.05619        4.57839
       658         2       -2.00000       25.57341       18.06415        6.58520
       659         2       -2.00000       25.69639       15.83503        1.95579
       660         2       -2.00000       25.89802       13.62762        3.93941
       661         2       -2.00000       26.09034       11.41476        5.94714
       662         2       -2.00000       26.23521        9.16790        1.28506
       663         2       -2.00000       26.34546        6.94851        3.27966
       664         2       -2.00000       26.47003        4.75478        5.28561
       665         2       -2.00000       26.58911        2.55680        0.63040
       666         2       -2.00000       26.72109        0.37552        2.62017
       667         2       -2.00000       26.94278       16.35940        4.59266
       668         2       -2.00000       27.13772       14.13234        6.60150
       669         2       -2.00000       27.30146       11.87863        1.95207
       670         2       -2.00000       27.42620        9.65994        3.95062
       671         2       -2.00000       27.55857        7.45332        5.94166
       672         2       -2.00000       27.71937        5.24894        1.27609
       673         2       -2.00000       27.88350        3.05628        3.27748
       674         2       -2.00000       28.04302        0.86728        5.27758
       675         2       -2.00000       28.18710       16.80238        0.62117
       676         2       -2.00000       28.35553       14.60189        2.61387
       677         2       -2.00000       28.52421       12.39413        4.61195
       678         2       -2.00000       28.68078       10.17621        6.61159
       679         2       -2.00000       28.82223        7.94553        1.94915
       680         2       -2.00000       28.96758        5.74344        3.94914
       681         2       -2.00000       29.11063        3.54993        5.95144
       682         2       -2.00000       29.25152        1.33740        1.29060
       683         2       -2.00000       29.41773       17.30335        3.27854
       684         2       -2.00000       29.58895       15.10156        5.27582
       685         2       -2.00000       29.75643       12.86714        0.61847
       686         2       -2.00000       29.90926       10.65407        2.61890
       687         2       -2.00000       30.05310        8.44770        4.61437
       688         2       -2.00000       30.20339        6.25017        6.60936
       689         2       -2.00000       30.35725        4.03033        1.94885
       690         2       -2.00000       30.51303        1.83399        3.94766
       691         2       -2.00000       30.66706       17.79139        5.94680
       692         2       -2.00000       30.82602       15.57022        1.28420
       693         2       -2.00000       30.98650       13.36705        3.28210
       694         2       -2.00000       31.14275       11.15962        5.28057
       695         2       -2.00000       31.29535        8.93134        0.61919
       696         2       -2.00000       31.44619        6.72828        2.61668
       697         2       -2.00000       31.59712        4.52790        4.61573
       698         2       -2.00000       31.74684        2.32982        6.61438
       699         2       -2.00000       31.90127        0.11209        1.95100
       700         2       -2.00000       32.06071       16.06846        3.94719
       701         2       -2.00000       32.22126       13.86490        5.94516
       702         2       -2.00000       32.37871       11.63658        1.28550
       703         2       -2.00000       32.53187        9.43126        3.28339
       704         2       -2.00000       32.68335        7.22945        5.27992
       705         2       -2.00000       32.83586        5.00685        0.61890
       706         2       -2.00000       32.98973        2.80752        2.61692
       707         2       -2.00000       33.14431        0.60827        4.61483
       708         2       -2.00000       33.30073       16.56370        6.61194
       709         2       -2.00000       33.45770       14.34005        1.95092
       710         2       -2.00000       33.61380       12.13650        3.94894
       711         2       -2.00000       33.76838        9.93297        5.94644
       712         2       -2.00000       33.92209        7.70790        1.28526
       713         2       -2.00000       34.07509        5.50628        3.28311
       714         2       -2.00000       34.22808        3.30562        5.28128
       715         2       -2.00000       34.38203        1.08404        0.62004
       716         2       -2.00000       34.53741       17.03961        2.61692
       717         2       -2.00000       34.69414       14.83831        4.61427
       718         2       -2.00000       34.85056       12.63556        6.61218
       719         2       -2.00000       35.00586       10.41011        1.95150
       720         2       -2.00000       35.15989        8.20760        3.94894
       721         2       -2.00000       35.31320        6.00601        5.94640
       722         2       -2.00000       35.46698        3.78305        1.28559
       723         2       -2.00000       35.62133        1.58264        3.28326
       724         2       -2.00000       35.77655       17.53731        5.28064
       725         2       -2.00000       35.93217       15.31406        0.61962
       726         2       -2.00000       36.08763       13.11203        2.61735
       727         2       -2.00000       36.24277       10.90966        4.61498
       728         2       -2.00000       36.39728        8.70740        6.61246
       729         2       -2.00000       36.55139        6.48339        1.95151
       730         2       -2.00000       36.70533        4.28206        3.94927
       731         2       -2.00000       36.85968        2.08121        5.94688
       732         2       -2.00000       37.01442       18.01356        1.28576
       733         2       -2.00000       37.16957       15.81252        3.28316
       734         2       -2.00000       37.32503       13.61084        5.28077
       735         2       -2.00000       37.48025       11.38657        0.61991
       736         2       -2.00000       37.63507        9.18446        2.61749
       737         2       -2.00000       37.78942        6.98263        4.61506
       738         2       -2.00000       37.94360        4.78125        6.61267
       739         2       -2.00000       38.09795        2.55805        1.95175
       740         2       -2.00000       38.25269        0.35708        3.94926
       741         2       -2.00000       38.40767       16.31102        5.94678
       742         2       -2.00000       38.56274       14.08733        1.28586
       743         2       -2.00000       38.71772       11.88551        3.28347
       744         2       -2.00000       38.87254        9.68361        5.28104
       745         2       -2.00000       39.02721        7.45971        0.62007
       746         2       -2.00000       39.18163        5.25821        2.61768
       747         2       -2.00000       39.33614        3.05697        4.61528
       748         2       -2.00000       39.49072        0.85583        6.61283
       749         2       -2.00000       39.64547       16.78760        1.95182
       750         2       -2.00000       39.80037       14.58612        3.94938
       751         2       -2.00000       39.95535       12.38439        5.94698
       752         2       -2.00000       40.11033       10.16045        1.28603
       753         2       -2.00000       40.26508        7.95873        3.28362
       754         2       -2.00000       40.41966        5.75722        5.28120
       755         2       -2.00000       40.57417        3.53380        0.62024
       756         2       -2.00000       40.72883        1.33259        2.61780
       757         2       -2.00000       40.88350       17.28644        4.61536
       758         2       -2.00000       41.03824       15.08495        6.61294
       759         2       -2.00000       41.19306       12.86111        1.95200
       760         2       -2.00000       41.34797       10.65936        3.94958
       761         2       -2.00000       41.50279        8.45767        5.94716
       762         2       -2.00000       41.65753        6.23403        1.28621
       763         2       -2.00000       41.81228        4.03274        3.28377
       764         2       -2.00000       41.96686        1.83153        5.28133
       765         2       -2.00000       42.12137       17.76326        0.62038
       766         2       -2.00000       42.27595       15.56176        2.61796
       767         2       -2.00000       42.43070       13.36003        4.61554
       768         2       -2.00000       42.58568       11.15822        6.61313
       769         2       -2.00000       42.74066        8.93436        1.95219
       770         2       -2.00000       42.89556        6.73288        3.94975
       771         2       -2.00000       43.05031        4.53163        5.94728
       772         2       -2.00000       43.20489        2.30836        1.28630
       773         2       -2.00000       43.35940        0.10712        3.28390
       774         2       -2.00000       43.51390       16.06077        5.28151
       775         2       -2.00000       43.66849       13.83687        0.62054
       776         2       -2.00000       43.82331       11.63499        2.61810
       777         2       -2.00000       43.97829        9.43315        4.61571
       778         2       -2.00000       44.13336        7.23159        6.61332
       779         2       -2.00000       44.28834        5.00827        1.95232
       780         2       -2.00000       44.44308        2.80728        3.94983
       781         2       -2.00000       44.59751        0.60622        5.94744
       782         2       -2.00000       44.75162       16.53784        1.28652
       783         2       -2.00000       44.90596       14.33602        3.28409
       784         2       -2.00000       45.06078       12.13390        5.28167
       785         2       -2.00000       45.21609        9.90965        0.62081
       786         2       -2.00000       45.37147        7.70796        2.61841
       787         2       -2.00000       45.52661        5.50691        4.61582
       788         2       -2.00000       45.68135        3.30625        6.61323
       789         2       -2.00000       45.83570        1.08327        1.95231
       790         2       -2.00000       45.98965       17.03709        3.95007
       791         2       -2.00000       46.14375       14.83521        5.94765
       792         2       -2.00000       46.29834       12.61081        1.28659
       793         2       -2.00000       46.45340       10.40844        3.28422
       794         2       -2.00000       46.60886        8.20642        5.28195
       795         2       -2.00000       46.76448        5.98319        0.62093
       796         2       -2.00000       46.91970        3.78269        2.61831
       797         2       -2.00000       47.07405        1.58230        4.61599
       798         2       -2.00000       47.22783       17.53660        6.61371
       799         2       -2.00000       47.38115       15.31288        1.95263
       800         2       -2.00000       47.53517       13.11036        3.95007
       801         2       -2.00000       47.69047       10.90705        5.94793
       802         2       -2.00000       47.84689        8.68217        1.28730
       803         2       -2.00000       48.00362        6.48087        3.28465
       804         2       -2.00000       48.15900        4.28129        5.28154
       805         2       -2.00000       48.31295        2.05971        0.62030
       806         2       -2.00000       48.46594       18.01420        2.61846
       807         2       -2.00000       48.61902       15.81258        4.61631
       808         2       -2.00000       48.77265       13.60964        6.61367
       809         2       -2.00000       48.92731       11.38398        1.95263
       810         2       -2.00000       49.08333        9.18043        3.95065
       811         2       -2.00000       49.24030        6.97891        5.94817
       812         2       -2.00000       49.39672        4.75706        1.28674
       813         2       -2.00000       49.55138        2.55781        3.28466
       814         2       -2.00000       49.70517        0.35848        5.28268
       815         2       -2.00000       49.85768       16.29103        0.62165
       816         2       -2.00000       50.00916       14.08922        2.61818
       817         2       -2.00000       50.16232       11.88389        4.61607
       818         2       -2.00000       50.31977        9.67771        6.61495
       819         2       -2.00000       50.48032        7.45201        1.95439
       820         2       -2.00000       50.63976        5.25324        3.95057
       821         2       -2.00000       50.79419        3.05765        5.94572
       822         2       -2.00000       50.94392        0.83743        1.28585
       823         2       -2.00000       51.09484       16.79221        3.28489
       824         2       -2.00000       51.24568       14.58914        5.28238
       825         2       -2.00000       51.39828       12.36087        0.62100
       826         2       -2.00000       51.55453       10.15342        2.61947
       827         2       -2.00000       51.71501        7.95026        4.61737
       828         2       -2.00000       51.87397        5.75124        6.61331
       829         2       -2.00000       52.02800        3.53134        1.95391
       830         2       -2.00000       52.18378        1.33502        3.95273
       831         2       -2.00000       52.33765       17.29246        5.95074
       832         2       -2.00000       52.48793       15.07278        1.28720
       833         2       -2.00000       52.63185       12.86641        3.28268
       834         2       -2.00000       52.78460       10.65334        5.28311
       835         2       -2.00000       52.95216        8.41892        0.62576
       836         2       -2.00000       53.12330        6.21713        2.62304
       837         2       -2.00000       53.28959        4.02792        4.61097
       838         2       -2.00000       53.43040        1.83754        6.60867
       839         2       -2.00000       53.57345       17.77704        1.95244
       840         2       -2.00000       53.71888       15.57495        3.95243
       841         2       -2.00000       53.86025       13.36640        5.94851
       842         2       -2.00000       54.01682       11.12635        1.28963
       843         2       -2.00000       54.18550        8.91859        3.28770
       844         2       -2.00000       54.35393        6.71809        5.28040
       845         2       -2.00000       54.49809        4.49805        0.62400
       846         2       -2.00000       54.65761        2.30905        2.62409
       847         2       -2.00000       54.82167        0.11639        4.62548
       848         2       -2.00000       54.98246       16.08931        6.61845
       849         2       -2.00000       55.11484       13.86053        1.95095
       850         2       -2.00000       55.23957       11.64185        3.94950
       851         2       -2.00000       55.40331        9.41027        5.95860
       852         2       -2.00000       55.59825        7.16109        1.30891
       853         2       -2.00000       55.81994        4.98981        3.28141
       854         2       -2.00000       55.95192        2.80853        5.27117
       855         2       -2.00000       56.07100        0.61057        0.61597
       856         2       -2.00000       56.19557       16.57197        2.62191
       857         2       -2.00000       56.30590       14.35258        4.61651
       858         2       -2.00000       56.45069       12.12785        6.61296
       859         2       -2.00000       56.64301        9.89285        1.96216
       860         2       -2.00000       56.84464        7.68545        3.94578
       861         2       -2.00000       56.96770        5.47846        5.97491
       862         2       -2.00000       57.10278        3.30916        1.32318
       863         2       -2.00000       57.28857        1.09996        3.32441
       864         2       -2.00000       57.50724       17.10358        5.29741
       865         2       -2.00000       57.63746       14.87526        0.62454
       866         2       -2.00000       57.71818       12.64747        2.63786
       867         2       -2.00000       57.82683       10.41272        4.62960
       868         2       -2.00000       58.00060        8.09192        0.00212
       869         2       -2.00000       58.49842        5.98072        2.00258
       870         2       -2.00000       58.61822        3.81432        3.99501
       871         2       -2.00000       58.66025        1.64415        5.99285
       872         2       -2.00000       58.73627       17.58523        1.39494
       873         2       -2.00000       58.74742       15.34893        3.30560
       874         2       -2.00000       58.91091       13.12522        5.29409
       875         2       -2.00000       59.05674       10.93479        0.63877
       876         2       -2.00000       59.34569        8.66802        2.52422
       877         2       -2.00000       59.42736        6.46111        4.67565
       878         2       -2.00000       59.51891        4.28392        0.01436
       879         2       -2.00000       59.60830        2.10135        1.98892
       880         2       -2.00000       60.10516        0.23084        4.13753
       881         2       -2.00000       60.22027       16.11236        6.28272
       882         2       -2.00000       60.24964       13.79819        1.56811
       883         2       -2.00000       60.26644       11.56099        3.51906
       884         2       -2.00000       60.27662        9.32142        5.53447
       885         2       -2.00000       62.06486        0.23278        2.20520
       886         2       -2.00000       62.07496        2.47235        0.18979
       887         2       -2.00000       62.09176        4.73168        4.89738
       888         2       -2.00000       62.12113        7.02371        2.95345
       889         2       -2.00000       62.23624        9.29734        0.80826
       890         2       -2.00000       62.73310       11.18999        5.31818
       891         2       -2.00000       62.82250       13.37256        3.34362
       892         2       -2.00000       62.91404       15.52762        1.34638
       893         2       -2.00000       62.99571       17.75666        5.85349
       894         2       -2.00000       63.28466        1.86828        3.96804
       895         2       -2.00000       63.43057        4.03657        1.96482
       896         2       -2.00000       63.59399        6.28242        6.63486
       897         2       -2.00000       63.60513        8.51872        4.72420
       898         2       -2.00000       63.68123       10.71066        2.66358
       899         2       -2.00000       63.72318       12.88082        0.66574
       900         2       -2.00000       63.84298       15.06936        5.33185
       901         2       -2.00000       64.34080       17.18056        3.33139
       902         2       -2.00000       64.51457        1.32407        1.30033
       903         2       -2.00000       64.62322        3.58097        5.96713
       904         2       -2.00000       64.70394        5.80876        3.95380
       905         2       -2.00000       64.83417        8.01494        1.96814
       906         2       -2.00000       65.05283       10.18860        6.65367
       907         2       -2.00000       65.23862       12.39780        4.65245
       908         2       -2.00000       65.37378       14.54497        2.64565
       909         2       -2.00000       65.49676       16.75195        0.61651
       910         2       -2.00000       65.69839        0.82635        5.29142
       911         2       -2.00000       65.89071        3.03921        3.28370
       912         2       -2.00000       66.03558        5.26393        1.28724
       913         2       -2.00000       66.14583        7.50546        5.95118
       914         2       -2.00000       66.27040        9.69921        3.94523
       915         2       -2.00000       66.38948       11.87504        1.94191
       916         2       -2.00000       66.52146       14.07845        6.61068
       917         2       -2.00000       66.74315       16.24973        4.63818
       918         2       -2.00000       66.93809        0.32163        2.62933
       919         2       -2.00000       67.10183        2.55320        0.62024
       920         2       -2.00000       67.22657        4.79403        5.28022
       921         2       -2.00000       67.35894        7.00067        3.28918
       922         2       -2.00000       67.51973        9.18290        1.29622
       923         2       -2.00000       67.68387       11.39769        5.95336
       924         2       -2.00000       67.84339       13.58669        3.95326
       925         2       -2.00000       67.98747       15.78460        1.95114
       926         2       -2.00000       68.15590       18.00723        6.61697
       927         2       -2.00000       68.32458        2.05984        4.61890
       928         2       -2.00000       68.48115        4.27776        2.61925
       929         2       -2.00000       68.62260        6.48631        0.62316
       930         2       -2.00000       68.76795        8.71053        5.28170
       931         2       -2.00000       68.91100       10.90404        3.27940
       932         2       -2.00000       69.05189       13.09443        1.28171
       933         2       -2.00000       69.21810       15.30577        5.95231
       934         2       -2.00000       69.38932       17.50756        3.95502
       935         2       -2.00000       69.55680        1.56470        1.95384
       936         2       -2.00000       69.70963        3.79990        6.61194
       937         2       -2.00000       69.85347        6.00627        4.61647
       938         2       -2.00000       70.00376        8.20382        2.62148
       939         2       -2.00000       70.15762       10.40152        0.62346
       940         2       -2.00000       70.31340       12.61998        5.28318
       941         2       -2.00000       70.46743       14.81775        3.28404
       942         2       -2.00000       70.62639       17.01676        1.28810
       943         2       -2.00000       70.78687        1.08692        5.94874
       944         2       -2.00000       70.94312        3.29437        3.95027
       945         2       -2.00000       71.09572        5.50049        1.95311
       946         2       -2.00000       71.24656        7.72571        6.61415
       947         2       -2.00000       71.39748        9.92607        4.61512
       948         2       -2.00000       71.54721       12.12415        2.61646
       949         2       -2.00000       71.70164       14.31974        0.62130
       950         2       -2.00000       71.86108       16.54065        5.28365
       951         2       -2.00000       72.02163        0.58907        3.28568
       952         2       -2.00000       72.17908        2.79525        1.28681
       953         2       -2.00000       72.33224        5.02271        5.94745
       954         2       -2.00000       72.48372        7.22452        3.95092
       955         2       -2.00000       72.63623        9.42498        1.95341
       956         2       -2.00000       72.79010       11.64646        6.61393
       957         2       -2.00000       72.94468       13.84570        4.61601
       958         2       -2.00000       73.10110       16.04542        2.61891
       959         2       -2.00000       73.25807        0.09179        0.62138
       960         2       -2.00000       73.41417        2.31747        5.28189
       961         2       -2.00000       73.56875        4.52100        3.28440
       962         2       -2.00000       73.72246        6.72393        1.28705
       963         2       -2.00000       73.87546        8.94769        5.94773
       964         2       -2.00000       74.02845       11.14835        3.94956
       965         2       -2.00000       74.18240       13.34780        1.95228
       966         2       -2.00000       74.33778       15.56951        6.61392
       967         2       -2.00000       74.49451       17.77081        4.61657
       968         2       -2.00000       74.65093        1.81841        2.61866
       969         2       -2.00000       74.80623        4.02172        0.62081
       970         2       -2.00000       74.96025        6.24637        5.28190
       971         2       -2.00000       75.11357        8.44796        3.28444
       972         2       -2.00000       75.26735       10.64880        1.28672
       973         2       -2.00000       75.42170       12.87133        5.94757
       974         2       -2.00000       75.57692       15.07183        3.95019
       975         2       -2.00000       75.73254       17.27293        1.95268
       976         2       -2.00000       75.88800        1.34194        6.61349
       977         2       -2.00000       76.04314        3.54431        4.61586
       978         2       -2.00000       76.19765        5.74657        2.61838
       979         2       -2.00000       76.35176        7.94844        0.62080
       980         2       -2.00000       76.50570       10.17191        5.28158
       981         2       -2.00000       76.66005       12.37276        3.28396
       982         2       -2.00000       76.81479       14.57342        1.28655
       983         2       -2.00000       76.96993       16.79660        5.94768
       984         2       -2.00000       77.12539        0.84315        3.95007
       985         2       -2.00000       77.28062        3.04526        1.95240
       986         2       -2.00000       77.43544        5.26951        6.61336
       987         2       -2.00000       77.58979        7.47134        4.61578
       988         2       -2.00000       77.74397        9.67272        2.61817
       989         2       -2.00000       77.89832       11.87379        0.62056
       990         2       -2.00000       78.05306       14.09691        5.28158
       991         2       -2.00000       78.20804       16.29810        3.28406
       992         2       -2.00000       78.36311        0.34450        1.28644
       993         2       -2.00000       78.51809        2.56848        5.94737
       994         2       -2.00000       78.67291        4.77036        3.94980
       995         2       -2.00000       78.82758        6.97213        1.95224
       996         2       -2.00000       78.98200        9.19576        6.61316
       997         2       -2.00000       79.13651       11.39701        4.61556
       998         2       -2.00000       79.29109       13.59814        2.61802
       999         2       -2.00000       79.44584       15.79938        0.62048
      1000         2       -2.00000        0.00000       18.02300        5.28146
