# Supplementary material for: Quantitative prediction of grain boundary thermal conductivities from local atomic environments
Source: Nat Commun. 2020 Apr 15;11:1854. doi: 10.1038/s41467-020-15619-9 (PMC7160158; doi:10.1038/s41467-020-15619-9)
Supplement: Supplementary file 4 — Supplementary Data 1 [file 41467_2020_15619_MOESM4_ESM.zip › MgO_GBs/sym_tilt/standard_pressure/310/s205_1_3_20.lmp]

LAMMPS data file

      1492          atoms
         0          bonds
         0         angles
         0      dihedrals
         0      impropers
         2     atom types
         0     bond types
         0    angle types
         0 dihedral types
         0 improper types

      0.0000000     80.0088450 xlo xhi
      0.0000000     26.9374170 ylo yhi
      0.0000000      6.6373713 zlo zhi
      0.0000136      0.0000000      0.0069831 xy xz yz

Masses

1                24.30500 # Mg
2                15.99940 # O

Atoms

         1         1        2.00000        0.05234       22.76396        4.82351
         2         1        2.00000        0.15610        9.94970        2.83232
         3         1        2.00000        0.26068       24.07388        0.84121
         4         1        2.00000        0.36469       11.26634        5.48738
         5         1        2.00000        0.46894       25.39077        3.49626
         6         1        2.00000        0.57311       12.57602        1.50501
         7         1        2.00000        0.67721       26.70762        6.15122
         8         1        2.00000        0.78153       13.89272        4.15996
         9         1        2.00000        0.88546        1.07999        2.16877
        10         1        2.00000        0.98996       15.20245        0.17748
        11         1        2.00000        1.09380        2.39671        4.82364
        12         1        2.00000        1.19838       16.51920        2.83236
        13         1        2.00000        1.30215        3.70637        0.84115
        14         1        2.00000        1.40672       17.83597        5.48725
        15         1        2.00000        1.51057        5.02301        3.49605
        16         1        2.00000        1.61515       19.14582        1.50481
        17         1        2.00000        1.71907        6.33962        6.15100
        18         1        2.00000        1.82357       20.46270        4.15980
        19         1        2.00000        1.92758        7.64925        2.16864
        20         1        2.00000        2.03192       21.77265        0.17746
        21         1        2.00000        2.13608        8.96589        4.82368
        22         1        2.00000        2.24026       23.08956        2.83254
        23         1        2.00000        2.34466       10.27552        0.84135
        24         1        2.00000        2.44868       24.40649        5.48757
        25         1        2.00000        2.55317       11.59216        3.49636
        26         1        2.00000        2.65703       25.71637        1.50518
        27         1        2.00000        2.76167       12.90877        6.15132
        28         1        2.00000        2.86544        0.09578        4.16012
        29         1        2.00000        2.97010       14.21840        2.16885
        30         1        2.00000        3.07386        1.40557        0.17764
        31         1        2.00000        3.17844       15.53506        4.82373
        32         1        2.00000        3.28220        2.72231        2.83252
        33         1        2.00000        3.38670       16.84477        0.84123
        34         1        2.00000        3.49063        4.03903        5.48741
        35         1        2.00000        3.59497       18.16154        3.49616
        36         1        2.00000        3.69905        5.34877        1.50498
        37         1        2.00000        3.80323       19.47840        6.15112
        38         1        2.00000        3.90756        6.66543        4.15999
        39         1        2.00000        4.01149       20.78830        2.16879
        40         1        2.00000        4.11606        7.97509        0.17768
        41         1        2.00000        4.21984       22.10521        4.82387
        42         1        2.00000        4.32464        9.29168        2.83276
        43         1        2.00000        4.42826       23.41516        0.84159
        44         1        2.00000        4.53323       10.60823        5.48781
        45         1        2.00000        4.63677       24.73207        3.49660
        46         1        2.00000        4.74181       11.91775        1.50540
        47         1        2.00000        4.84527       26.04895        6.15156
        48         1        2.00000        4.95031       13.23429        4.16030
        49         1        2.00000        5.05368        0.42143        2.16905
        50         1        2.00000        5.15866       14.54386        0.17775
        51         1        2.00000        5.26218        1.73831        4.82388
        52         1        2.00000        5.36684       15.86053        2.83256
        53         1        2.00000        5.47061        3.04821        0.84133
        54         1        2.00000        5.57503       17.17730        5.48740
        55         1        2.00000        5.67903        4.36506        3.49624
        56         1        2.00000        5.78305       18.48714        1.50496
        57         1        2.00000        5.88753        5.68181        6.15122
        58         1        2.00000        5.99123       19.80400        4.16002
        59         1        2.00000        6.09612        6.99144        2.16897
        60         1        2.00000        6.19942       21.11384        0.17780
        61         1        2.00000        6.30470        8.30791        4.82413
        62         1        2.00000        6.40776       22.43070        2.83298
        63         1        2.00000        6.51344        9.61730        0.84194
        64         1        2.00000        6.61618       23.74755        5.48812
        65         1        2.00000        6.72211       10.93364        3.49701
        66         1        2.00000        6.82477       25.05750        1.50577
        67         1        2.00000        6.93069       12.25001        6.15189
        68         1        2.00000        7.03335       26.37452        4.16058
        69         1        2.00000        7.13904       13.55953        2.16925
        70         1        2.00000        7.24184        0.74727        0.17793
        71         1        2.00000        7.34722       14.87620        4.82389
        72         1        2.00000        7.45026        2.06447        2.83257
        73         1        2.00000        7.55516       16.18610        0.84121
        74         1        2.00000        7.65877        3.38168        5.48737
        75         1        2.00000        7.76311       17.50298        3.49604
        76         1        2.00000        7.86727        4.69160        1.50495
        77         1        2.00000        7.97113       18.81981        6.15110
        78         1        2.00000        8.07618        6.00824        4.16011
        79         1        2.00000        8.17923       20.12943        2.16891
        80         1        2.00000        8.28492        7.31744        0.17802
        81         1        2.00000        8.38750       21.44602        4.82432
        82         1        2.00000        8.49382        8.63341        2.83343
        83         1        2.00000        8.59576       22.75565        0.84227
        84         1        2.00000        8.70249        9.94934        5.48871
        85         1        2.00000        8.80419       24.07248        3.49760
        86         1        2.00000        8.91123       11.25849        1.50650
        87         1        2.00000        9.01269       25.38965        6.15239
        88         1        2.00000        9.11965       12.57497        4.16101
        89         1        2.00000        9.22103       26.70033        2.16958
        90         1        2.00000        9.32768       13.88484        0.17803
        91         1        2.00000        9.42936        1.08085        4.82382
        92         1        2.00000        9.53522       15.20191        2.83221
        93         1        2.00000        9.63779        2.39190        0.84098
        94         1        2.00000        9.74293       16.51911        5.48692
        95         1        2.00000        9.84661        3.70922        3.49578
        96         1        2.00000        9.95103       17.82890        1.50463
        97         1        2.00000       10.05615        5.02602        6.15113
        98         1        2.00000       10.15953       19.14527        4.15983
        99         1        2.00000       10.26554        6.33460        2.16895
       100         1        2.00000       10.36780       20.45420        0.17801
       101         1        2.00000       10.47516        7.64983        4.82483
       102         1        2.00000       10.57590       21.76995        2.83369
       103         1        2.00000       10.68375        8.95760        0.84287
       104         1        2.00000       10.78392       23.08635        5.48935
       105         1        2.00000       10.89233       10.27309        3.49873
       106         1        2.00000       10.99155       24.39662        1.50751
       107         1        2.00000       11.09995       11.58959        6.15350
       108         1        2.00000       11.19965       25.71520        4.16178
       109         1        2.00000       11.30814       12.90032        2.17014
       110         1        2.00000       11.40702        0.09024        0.17815
       111         1        2.00000       11.51504       14.21879        4.82345
       112         1        2.00000       11.61520        1.40984        2.83152
       113         1        2.00000       11.72266       15.52920        0.83995
       114         1        2.00000       11.82419        2.72839        5.48638
       115         1        2.00000       11.93061       16.84552        3.49494
       116         1        2.00000       12.03565        4.03826        1.50437
       117         1        2.00000       12.13967       18.16110        6.15055
       118         1        2.00000       12.24648        5.35307        4.15963
       119         1        2.00000       12.34954       19.46869        2.16876
       120         1        2.00000       12.45866        6.65990        0.17841
       121         1        2.00000       12.55844       20.78347        4.82465
       122         1        2.00000       12.66716        7.97239        2.83412
       123         1        2.00000       12.76526       22.09121        0.84379
       124         1        2.00000       12.87639        9.28642        5.49093
       125         1        2.00000       12.97153       23.40828        3.49923
       126         1        2.00000       13.08025       10.59505        1.50860
       127         1        2.00000       13.17555       24.72824        6.15582
       128         1        2.00000       13.28643       11.91479        4.16409
       129         1        2.00000       13.38293       26.04382        2.17065
       130         1        2.00000       13.49190       13.22977        0.17785
       131         1        2.00000       13.58886        0.43109        4.82332
       132         1        2.00000       13.70096       14.55069        2.83122
       133         1        2.00000       13.80009        1.74239        0.83908
       134         1        2.00000       13.91163       15.86641        5.48554
       135         1        2.00000       14.01235        3.05973        3.49385
       136         1        2.00000       14.12261       17.16985        1.50181
       137         1        2.00000       14.22565        4.37130        6.14903
       138         1        2.00000       14.33095       18.47921        4.15864
       139         1        2.00000       14.44472        5.67719        2.16951
       140         1        2.00000       14.54346       19.78507        0.17705
       141         1        2.00000       14.65626        6.98674        4.82348
       142         1        2.00000       14.75012       21.10002        2.83449
       143         1        2.00000       14.86685        8.29085        0.84730
       144         1        2.00000       14.95606       22.41795        5.49409
       145         1        2.00000       15.06583        9.60577        3.49831
       146         1        2.00000       15.15425       23.73143        1.50803
       147         1        2.00000       15.26361       10.92699        6.16074
       148         1        2.00000       15.34899       25.06098        4.16849
       149         1        2.00000       15.45996       12.24887        2.16967
       150         1        2.00000       15.55437       26.38401        0.17581
       151         1        2.00000       15.66782       13.57838        4.82508
       152         1        2.00000       15.76902        0.77444        2.83537
       153         1        2.00000       15.89184       14.88553        0.84262
       154         1        2.00000       15.99361        2.08741        5.48566
       155         1        2.00000       16.11339       16.19489        3.49293
       156         1        2.00000       16.21019        3.38244        1.49837
       157         1        2.00000       16.32869       17.49073        6.14453
       158         1        2.00000       16.42758        4.68332        4.15353
       159         1        2.00000       16.53184       18.78258        2.16005
       160         1        2.00000       16.63872        5.97861        0.16872
       161         1        2.00000       16.73322       20.08317        4.82032
       162         1        2.00000       16.86963        7.30384        2.84358
       163         1        2.00000       16.94860       21.40539        0.84792
       164         1        2.00000       17.06093        8.62643        5.49577
       165         1        2.00000       17.12758       22.74283        3.50881
       166         1        2.00000       17.26279        9.94273        1.50985
       167         1        2.00000       17.33153       24.08282        6.16085
       168         1        2.00000       17.40633       11.28061        4.17178
       169         1        2.00000       17.49075       25.42961        2.16950
       170         1        2.00000       17.62131       12.59645        0.17792
       171         1        2.00000       17.72037       26.75264        4.83094
       172         1        2.00000       17.84838       13.91552        2.84220
       173         1        2.00000       17.96303        1.11743        0.85343
       174         1        2.00000       18.09833       15.20883        5.49315
       175         1        2.00000       18.22290        2.39979        3.49710
       176         1        2.00000       18.34940       16.50511        1.50244
       177         1        2.00000       18.46284        3.68880        6.13160
       178         1        2.00000       18.57606       17.78671        4.13599
       179         1        2.00000       18.62878        4.96268        2.14609
       180         1        2.00000       18.76016       19.05363        0.16351
       181         1        2.00000       18.84625        6.26396        4.79880
       182         1        2.00000       18.93226       20.33032        2.79639
       183         1        2.00000       19.00442        7.56740        0.82362
       184         1        2.00000       19.06868       21.67446        5.47519
       185         1        2.00000       19.24629        9.04617        3.57956
       186         1        2.00000       19.29390       23.14966        1.60350
       187         1        2.00000       19.39856       24.53750        4.14081
       188         1        2.00000       19.49896       10.42447        6.12791
       189         1        2.00000       19.52720       11.68378        2.19913
       190         1        2.00000       19.64538       25.81910        0.22319
       191         1        2.00000       19.81284       12.92245        4.84144
       192         1        2.00000       19.94116        0.11039        2.84480
       193         1        2.00000       20.05782       14.20149        0.84743
       194         1        2.00000       20.20031        1.37306        5.48484
       195         1        2.00000       20.32874       15.46147        3.49446
       196         1        2.00000       20.47875        2.64039        1.49150
       197         1        2.00000       20.61261       16.73909        6.13665
       198         1        2.00000       20.78838        3.89871        4.15189
       199         1        2.00000       20.97520        5.22121        0.14081
       200         1        2.00000       20.98569       17.99121        2.15494
       201         1        2.00000       21.02369        6.51031        2.81113
       202         1        2.00000       21.05938       19.33450        4.79359
       203         1        2.00000       21.08554        7.95641        5.43576
       204         1        2.00000       21.09546       20.63245        0.82027
       205         1        2.00000       21.15890        9.11219        1.54810
       206         1        2.00000       21.17339       21.91472        3.43260
       207         1        2.00000       21.25300       23.23110        6.32976
       208         1        2.00000       23.02367        9.76240        6.32974
       209         1        2.00000       23.10320        8.44601        3.43258
       210         1        2.00000       23.11769       22.58089        1.54809
       211         1        2.00000       23.18113        7.16374        0.82026
       212         1        2.00000       23.19113       21.42511        5.43575
       213         1        2.00000       23.21729        5.86579        4.79358
       214         1        2.00000       23.25298       19.97902        2.81112
       215         1        2.00000       23.29098        4.52250        2.15491
       216         1        2.00000       23.30139       18.68992        0.14079
       217         1        2.00000       23.48821       17.36739        4.15185
       218         1        2.00000       23.66406        3.27038        6.13661
       219         1        2.00000       23.79784       16.10907        1.49146
       220         1        2.00000       23.94785        1.99274        3.49443
       221         1        2.00000       24.07627       14.84177        5.48479
       222         1        2.00000       24.21876        0.73278        0.84739
       223         1        2.00000       24.33550       13.57910        2.84476
       224         1        2.00000       24.46376       26.39116        4.84140
       225         1        2.00000       24.63129       12.35039        0.22315
       226         1        2.00000       24.74947       25.15249        2.19909
       227         1        2.00000       24.77763       23.89317        6.12788
       228         1        2.00000       24.87804       11.06879        4.14076
       229         1        2.00000       24.98269        9.68095        1.60346
       230         1        2.00000       25.03030       22.51488        3.57953
       231         1        2.00000       25.20791        8.20575        5.47515
       232         1        2.00000       25.27216       21.03611        0.82359
       233         1        2.00000       25.34433        6.86161        2.79636
       234         1        2.00000       25.43034       19.73267        4.79876
       235         1        2.00000       25.51650        5.58492        0.16348
       236         1        2.00000       25.64780       18.43138        2.14605
       237         1        2.00000       25.70052        4.31800        4.13595
       238         1        2.00000       25.81374       17.15750        6.13155
       239         1        2.00000       25.92719        3.03640        1.50240
       240         1        2.00000       26.05377       15.86850        3.49705
       241         1        2.00000       26.17825        1.74012        5.49310
       242         1        2.00000       26.31364       14.58614        0.85338
       243         1        2.00000       26.42828        0.44681        2.84215
       244         1        2.00000       26.55630       13.28394        4.83089
       245         1        2.00000       26.65536       26.06516        0.17787
       246         1        2.00000       26.78585       11.96091        2.16945
       247         1        2.00000       26.87034       24.74932        4.17174
       248         1        2.00000       26.94506       10.61409        6.16079
       249         1        2.00000       27.01380       23.41144        1.50980
       250         1        2.00000       27.14909        9.27412        3.50876
       251         1        2.00000       27.21574       22.09514        5.49573
       252         1        2.00000       27.32799        7.93668        0.84788
       253         1        2.00000       27.40696       20.77255        2.84353
       254         1        2.00000       27.54345        6.61446        4.82027
       255         1        2.00000       27.63787       19.44732        0.16867
       256         1        2.00000       27.74475        5.31387        2.16000
       257         1        2.00000       27.84909       18.15203        4.15347
       258         1        2.00000       27.94797        4.02203        6.14448
       259         1        2.00000       28.06639       16.85115        1.49831
       260         1        2.00000       28.16319        2.72619        3.49288
       261         1        2.00000       28.28297       15.55612        5.48561
       262         1        2.00000       28.38474        1.41682        0.84257
       263         1        2.00000       28.50756       14.24315        2.83531
       264         1        2.00000       28.60884        0.10967        4.82502
       265         1        2.00000       28.72222       12.91530        0.17575
       266         1        2.00000       28.81672       25.71758        2.16962
       267         1        2.00000       28.92760       11.59227        4.16844
       268         1        2.00000       29.01306       24.39570        6.16069
       269         1        2.00000       29.12242       10.26272        1.50797
       270         1        2.00000       29.21084       23.07447        3.49826
       271         1        2.00000       29.32053        8.94925        5.49403
       272         1        2.00000       29.40974       21.75956        0.84725
       273         1        2.00000       29.52655        7.63128        2.83443
       274         1        2.00000       29.62032       20.45545        4.82342
       275         1        2.00000       29.73313        6.31636        0.17699
       276         1        2.00000       29.83187       19.14590        2.16945
       277         1        2.00000       29.94571        5.01051        4.15858
       278         1        2.00000       30.05093       17.83998        6.14897
       279         1        2.00000       30.15406        3.70114        1.50175
       280         1        2.00000       30.26423       16.52843        3.49379
       281         1        2.00000       30.36496        2.39768        5.48548
       282         1        2.00000       30.47658       15.21107        0.83902
       283         1        2.00000       30.57570        1.08198        2.83116
       284         1        2.00000       30.68772       13.89980        4.82325
       285         1        2.00000       30.78470       26.69848        0.17780
       286         1        2.00000       30.89366       12.57511        2.17059
       287         1        2.00000       30.99024       25.38350        4.16403
       288         1        2.00000       31.10104       11.25953        6.15574
       289         1        2.00000       31.19634       24.06376        1.50854
       290         1        2.00000       31.30515        9.93957        3.49916
       291         1        2.00000       31.40028       22.75513        5.49086
       292         1        2.00000       31.51133        8.62250        0.84372
       293         1        2.00000       31.60951       21.44110        2.83405
       294         1        2.00000       31.71815        7.31476        4.82458
       295         1        2.00000       31.81801       20.12858        0.17835
       296         1        2.00000       31.92705        5.99998        2.16869
       297         1        2.00000       32.03011       18.82178        4.15957
       298         1        2.00000       32.13692        4.69240        6.15049
       299         1        2.00000       32.24093       17.50697        1.50430
       300         1        2.00000       32.34598        3.37681        3.49487
       301         1        2.00000       32.45240       16.19710        5.48631
       302         1        2.00000       32.55400        2.06049        0.83989
       303         1        2.00000       32.66138       14.87855        2.83145
       304         1        2.00000       32.76154        0.75008        4.82338
       305         1        2.00000       32.86964       13.55895        0.17808
       306         1        2.00000       32.96854       26.36903        2.17008
       307         1        2.00000       33.07702       12.24649        4.16171
       308         1        2.00000       33.17664       25.05830        6.15343
       309         1        2.00000       33.28513       10.92791        1.50743
       310         1        2.00000       33.38434       23.74179        3.49866
       311         1        2.00000       33.49267        9.61764        5.48927
       312         1        2.00000       33.59285       22.42631        0.84279
       313         1        2.00000       33.70069        8.30121        2.83361
       314         1        2.00000       33.80151       21.11854        4.82476
       315         1        2.00000       33.90879        6.98549        0.17793
       316         1        2.00000       34.01105       19.80330        2.16888
       317         1        2.00000       34.11713        5.67656        4.15976
       318         1        2.00000       34.22051       18.49473        6.15105
       319         1        2.00000       34.32556        4.36019        1.50455
       320         1        2.00000       34.42997       17.17792        3.49570
       321         1        2.00000       34.53374        3.05040        5.48685
       322         1        2.00000       34.63880       15.86061        0.84090
       323         1        2.00000       34.74144        1.73320        2.83213
       324         1        2.00000       34.84730       14.54956        4.82374
       325         1        2.00000       34.94898        0.41610        0.17796
       326         1        2.00000       35.05556       13.23163        2.16950
       327         1        2.00000       35.15694       26.04367        4.16094
       328         1        2.00000       35.26398       11.92095        6.15231
       329         1        2.00000       35.36536       24.72720        1.50642
       330         1        2.00000       35.47241       10.60377        3.49752
       331         1        2.00000       35.57410       23.41805        5.48863
       332         1        2.00000       35.68083        9.28691        0.84218
       333         1        2.00000       35.78277       22.10211        2.83335
       334         1        2.00000       35.88917        7.97731        4.82424
       335         1        2.00000       35.99175       20.78615        0.17794
       336         1        2.00000       36.09743        6.66073        2.16883
       337         1        2.00000       36.20049       19.47695        4.16003
       338         1        2.00000       36.30554        5.35110        6.15102
       339         1        2.00000       36.40931       18.16031        1.50487
       340         1        2.00000       36.51356        4.03427        3.49596
       341         1        2.00000       36.61790       16.85039        5.48729
       342         1        2.00000       36.72150        2.71739        0.84113
       343         1        2.00000       36.82640       15.53318        2.83249
       344         1        2.00000       36.92944        1.40749        4.82381
       345         1        2.00000       37.03474       14.21598        0.17784
       346         1        2.00000       37.13763        0.09083        2.16917
       347         1        2.00000       37.24332       12.90581        4.16050
       348         1        2.00000       37.34598       25.71872        6.15181
       349         1        2.00000       37.45183       11.58879        1.50568
       350         1        2.00000       37.55456       24.40235        3.49693
       351         1        2.00000       37.66041       10.27884        5.48804
       352         1        2.00000       37.76323       23.08601        0.84186
       353         1        2.00000       37.86883        8.96199        2.83290
       354         1        2.00000       37.97197       21.77662        4.82405
       355         1        2.00000       38.07717        7.64513        0.17771
       356         1        2.00000       38.18055       20.46015        2.16889
       357         1        2.00000       38.28544        6.33529        4.15994
       358         1        2.00000       38.38913       19.15052        6.15114
       359         1        2.00000       38.49354        5.01843        1.50488
       360         1        2.00000       38.59756       17.83377        3.49616
       361         1        2.00000       38.70164        3.70859        5.48732
       362         1        2.00000       38.80606       16.51692        0.84125
       363         1        2.00000       38.90974        2.39182        2.83248
       364         1        2.00000       39.01448       15.20702        4.82379
       365         1        2.00000       39.11801        1.07515        0.17767
       366         1        2.00000       39.22290       13.89014        2.16895
       367         1        2.00000       39.32636       26.70299        4.16022
       368         1        2.00000       39.43141       12.58024        6.15147
       369         1        2.00000       39.53486       25.38646        1.50532
       370         1        2.00000       39.63991       11.26336        3.49651
       371         1        2.00000       39.74337       24.07694        5.48772
       372         1        2.00000       39.84841        9.94645        0.84150
       373         1        2.00000       39.95195       22.76038        2.83267
       374         1        2.00000       40.05675        8.63652        4.82378
       375         1        2.00000       40.16053       21.44380        0.17760
       376         1        2.00000       40.26510        7.31959        2.16871
       377         1        2.00000       40.36911       20.13414        4.15991
       378         1        2.00000       40.47336        6.00969        6.15104
       379         1        2.00000       40.57754       18.81748        1.50490
       380         1        2.00000       40.68162        4.69286        3.49607
       381         1        2.00000       40.78596       17.50777        5.48732
       382         1        2.00000       40.88988        3.37606        0.84115
       383         1        2.00000       40.99438       16.19105        2.83243
       384         1        2.00000       41.09822        2.06635        4.82365
       385         1        2.00000       41.20280       14.87430        0.17755
       386         1        2.00000       41.30657        0.74969        2.16877
       387         1        2.00000       41.41122       13.56451        4.16003
       388         1        2.00000       41.51500       26.37748        6.15124
       389         1        2.00000       41.61957       12.24768        1.50509
       390         1        2.00000       41.72351       25.06086        3.49628
       391         1        2.00000       41.82799       10.93779        5.48747
       392         1        2.00000       41.93201       23.74425        0.84127
       393         1        2.00000       42.03633        9.62085        2.83244
       394         1        2.00000       42.14051       22.43460        4.82360
       395         1        2.00000       42.24475        8.30394        0.17739
       396         1        2.00000       42.34909       21.11796        2.16856
       397         1        2.00000       42.45310        6.99399        4.15973
       398         1        2.00000       42.55759       19.80833        6.15092
       399         1        2.00000       42.66152        5.67711        1.50474
       400         1        2.00000       42.76610       18.49172        3.49596
       401         1        2.00000       42.86986        4.36726        5.48717
       402         1        2.00000       42.97452       17.17510        0.84105
       403         1        2.00000       43.07828        3.05049        2.83228
       404         1        2.00000       43.18286       15.86542        4.82355
       405         1        2.00000       43.28671        1.73374        0.17740
       406         1        2.00000       43.39112       14.54873        2.16867
       407         1        2.00000       43.49505        0.42401        4.15987
       408         1        2.00000       43.59939       13.23894        6.15112
       409         1        2.00000       43.70356       26.04473        1.50493
       410         1        2.00000       43.80765       11.92208        3.49616
       411         1        2.00000       43.91199       24.73505        5.48729
       412         1        2.00000       44.01599       10.60520        0.84111
       413         1        2.00000       44.12049       23.41841        2.83223
       414         1        2.00000       44.22425        9.29528        4.82342
       415         1        2.00000       44.32907       22.10183        0.17716
       416         1        2.00000       44.43268        7.97834        2.16833
       417         1        2.00000       44.53765       20.79225        4.15948
       418         1        2.00000       44.64118        6.66842        6.15069
       419         1        2.00000       44.74624       19.47575        1.50451
       420         1        2.00000       44.84968        5.35154        3.49573
       421         1        2.00000       44.95474       18.16620        5.48698
       422         1        2.00000       45.05810        4.03466        0.84087
       423         1        2.00000       45.16308       16.84964        2.83216
       424         1        2.00000       45.26661        2.72476        4.82341
       425         1        2.00000       45.37134       15.53297        0.17735
       426         1        2.00000       45.47503        1.40788        2.16858
       427         1        2.00000       45.57945       14.22318        4.15988
       428         1        2.00000       45.68345        0.09800        6.15104
       429         1        2.00000       45.78755       12.90636        1.50494
       430         1        2.00000       45.89197       25.71868        3.49606
       431         1        2.00000       45.99565       11.59649        5.48726
       432         1        2.00000       46.10055       24.40206        0.84094
       433         1        2.00000       46.20383       10.27966        2.83212
       434         1        2.00000       46.30913       23.09257        4.82315
       435         1        2.00000       46.41226        8.96280        0.17693
       436         1        2.00000       46.51787       21.77620        2.16796
       437         1        2.00000       46.62068        7.65293        4.15917
       438         1        2.00000       46.72654       20.46684        6.15027
       439         1        2.00000       46.82926        6.33600        1.50415
       440         1        2.00000       46.93512       19.15047        3.49539
       441         1        2.00000       47.03776        5.02596        5.48670
       442         1        2.00000       47.14346       17.83397        0.84066
       443         1        2.00000       47.24634        3.70881        2.83199
       444         1        2.00000       47.35164       16.52428        4.82339
       445         1        2.00000       47.45469        2.39161        0.17734
       446         1        2.00000       47.55959       15.20740        2.16870
       447         1        2.00000       47.66319        1.08139        4.15992
       448         1        2.00000       47.76753       13.89750        6.15124
       449         1        2.00000       47.87179       26.70190        1.50496
       450         1        2.00000       47.97555       12.58068        3.49618
       451         1        2.00000       48.08061       25.39224        5.48717
       452         1        2.00000       48.18365       11.26407        0.84099
       453         1        2.00000       48.28935       24.07606        2.83189
       454         1        2.00000       48.39191        9.95446        4.82296
       455         1        2.00000       48.49825       22.76009        0.17648
       456         1        2.00000       48.60018        8.63788        2.16765
       457         1        2.00000       48.70692       21.45114        4.15857
       458         1        2.00000       48.80860        7.32801        6.14968
       459         1        2.00000       48.91574       20.13501        1.50342
       460         1        2.00000       49.01710        6.01083        3.49489
       461         1        2.00000       49.12416       18.82552        5.48627
       462         1        2.00000       49.22552        4.69317        0.84033
       463         1        2.00000       49.33210       17.50869        2.83187
       464         1        2.00000       49.43379        3.38222        4.82347
       465         1        2.00000       49.53964       16.19159        0.17770
       466         1        2.00000       49.64229        2.06418        2.16893
       467         1        2.00000       49.74735       14.88137        4.16036
       468         1        2.00000       49.85103        0.75385        6.15150
       469         1        2.00000       49.95545       13.56460        1.50528
       470         1        2.00000       50.06059       26.37447        3.49616
       471         1        2.00000       50.16395       12.25521        5.48745
       472         1        2.00000       50.27005       25.05891        0.84096
       473         1        2.00000       50.37221       10.93930        2.83190
       474         1        2.00000       50.47959       23.75065        4.82245
       475         1        2.00000       50.58032        9.62358        0.17622
       476         1        2.00000       50.68825       22.43590        2.16704
       477         1        2.00000       50.78842        8.31414        4.15794
       478         1        2.00000       50.89676       21.12740        6.14855
       479         1        2.00000       50.99596        6.99688        1.50240
       480         1        2.00000       51.10438       19.81089        3.49378
       481         1        2.00000       51.20406        5.68528        5.48550
       482         1        2.00000       51.31256       18.49318        0.83977
       483         1        2.00000       51.41145        4.36584        2.83176
       484         1        2.00000       51.51946       17.18169        4.82383
       485         1        2.00000       51.61963        3.04624        0.17839
       486         1        2.00000       51.72709       15.86430        2.16996
       487         1        2.00000       51.82861        1.73468        4.16091
       488         1        2.00000       51.93503       14.55497        6.15234
       489         1        2.00000       52.04007        0.41782        1.50554
       490         1        2.00000       52.14417       13.23938        3.49673
       491         1        2.00000       52.25099       26.04741        5.48765
       492         1        2.00000       52.35395       11.92481        0.84115
       493         1        2.00000       52.46309       24.73363        2.83150
       494         1        2.00000       52.56286       10.61702        4.82264
       495         1        2.00000       52.67159       23.42111        0.17579
       496         1        2.00000       52.76968        9.30229        2.16612
       497         1        2.00000       52.88082       22.11407        4.15635
       498         1        2.00000       52.97594        7.99220        6.14806
       499         1        2.00000       53.08468       20.79845        1.50131
       500         1        2.00000       53.17996        6.67225        3.49147
       501         1        2.00000       53.29086       19.48570        5.48319
       502         1        2.00000       53.38742        5.34968        0.83926
       503         1        2.00000       53.49632       18.16373        2.83205
       504         1        2.00000       53.59329        4.03198        4.82397
       505         1        2.00000       53.70539       16.84281        0.17869
       506         1        2.00000       53.80451        2.71372        2.17083
       507         1        2.00000       53.91605       15.53410        4.16174
       508         1        2.00000       54.01677        1.40334        6.15343
       509         1        2.00000       54.12703       14.22365        1.50810
       510         1        2.00000       54.23016        0.09177        3.49825
       511         1        2.00000       54.33537       12.92127        5.48864
       512         1        2.00000       54.44923       25.71631        0.84040
       513         1        2.00000       54.54796       11.60843        2.83286
       514         1        2.00000       54.66070       24.41374        4.82380
       515         1        2.00000       54.75454       10.29348        0.17543
       516         1        2.00000       54.87136       23.10265        2.16260
       517         1        2.00000       54.96056        8.98253        4.15319
       518         1        2.00000       55.07026       21.79472        6.14897
       519         1        2.00000       55.15866        7.66207        1.50188
       520         1        2.00000       55.26804       20.47349        3.48653
       521         1        2.00000       55.35340        6.33951        5.47878
       522         1        2.00000       55.46438       19.14463        0.84023
       523         1        2.00000       55.55886        5.00949        2.83410
       524         1        2.00000       55.67224       17.82210        4.82220
       525         1        2.00000       55.77345        3.68164        0.17455
       526         1        2.00000       55.89635       16.50797        2.16729
       527         1        2.00000       55.99811        2.37565        4.16162
       528         1        2.00000       56.11781       15.20559        6.15434
       529         1        2.00000       56.21470        1.07365        1.51154
       530         1        2.00000       56.33311       13.90975        3.50275
       531         1        2.00000       56.43201       26.71717        5.49375
       532         1        2.00000       56.53626       12.61092        0.84986
       533         1        2.00000       56.64315       25.41489        2.84119
       534         1        2.00000       56.73764       11.31731        4.82696
       535         1        2.00000       56.87406       24.08966        0.16633
       536         1        2.00000       56.95310        9.98811        2.16198
       537         1        2.00000       57.06536       22.77405        4.15150
       538         1        2.00000       57.13200        8.65765        6.13847
       539         1        2.00000       57.26730       21.45077        1.50006
       540         1        2.00000       57.33594        7.31766        3.48643
       541         1        2.00000       57.41076       20.11988        5.47549
       542         1        2.00000       57.49516        5.96389        0.84040
       543         1        2.00000       57.62574       18.79705        2.83198
       544         1        2.00000       57.72478        4.64784        4.81634
       545         1        2.00000       57.85280       17.47798        0.16771
       546         1        2.00000       57.96745        3.33866        2.15648
       547         1        2.00000       58.10283       16.19166        4.15413
       548         1        2.00000       58.22732        2.06328        6.15018
       549         1        2.00000       58.35390       14.88839        1.50747
       550         1        2.00000       58.46734        0.77427        3.51568
       551         1        2.00000       58.58056       13.61377        5.51129
       552         1        2.00000       58.63330       26.43082        0.86382
       553         1        2.00000       58.76458       12.33987        2.84639
       554         1        2.00000       58.85068       25.13653        4.84848
       555         1        2.00000       58.93668       11.06318        0.21352
       556         1        2.00000       59.00886       23.82610        2.18628
       557         1        2.00000       59.07310        9.72602        4.17209
       558         1        2.00000       59.25080       22.35431        6.06771
       559         1        2.00000       59.29840        8.24384        1.40641
       560         1        2.00000       59.40297        6.86298        5.50647
       561         1        2.00000       59.50339       20.97602        3.51936
       562         1        2.00000       59.53163       19.70972        0.81077
       563         1        2.00000       59.64980        5.57440        2.78671
       564         1        2.00000       59.81734       18.47804        4.80583
       565         1        2.00000       59.94559        4.34569        0.16510
       566         1        2.00000       60.06233       17.19201        2.16248
       567         1        2.00000       60.20474        3.09001        4.16244
       568         1        2.00000       60.33324       15.93901        6.15281
       569         1        2.00000       60.48325        1.81570        1.51840
       570         1        2.00000       60.61703       14.66139        3.51063
       571         1        2.00000       60.79280        0.56436        5.49539
       572         1        2.00000       60.97971       26.17229        2.86910
       573         1        2.00000       60.99011       13.40229        0.85497
       574         1        2.00000       61.02812       24.88319        0.19877
       575         1        2.00000       61.06380       12.06596        4.85368
       576         1        2.00000       61.08997       23.44408        4.21151
       577         1        2.00000       61.09996       10.76105        2.18963
       578         1        2.00000       61.16333       22.28131        1.46180
       579         1        2.00000       61.17789        9.48576        6.21468
       580         1        2.00000       61.25742        8.16938        3.31751
       581         1        2.00000       63.02810       21.63809        3.31753
       582         1        2.00000       63.10763       22.95447        6.21469
       583         1        2.00000       63.12210        8.81261        1.46181
       584         1        2.00000       63.18556       24.22976        2.18964
       585         1        2.00000       63.19555        9.97537        4.21152
       586         1        2.00000       63.22172       25.53467        4.85370
       587         1        2.00000       63.25740       11.41448        0.19878
       588         1        2.00000       63.29541       26.87100        0.85499
       589         1        2.00000       63.30580       12.70355        2.86912
       590         1        2.00000       63.49263       14.03306        5.49541
       591         1        2.00000       63.66848        1.19268        3.51065
       592         1        2.00000       63.80226       15.28443        1.51844
       593         1        2.00000       63.95227        2.47030        6.15284
       594         1        2.00000       64.08069       16.55872        4.16248
       595         1        2.00000       64.22318        3.72328        2.16251
       596         1        2.00000       64.33992       17.81440        0.16515
       597         1        2.00000       64.46817        5.00930        4.80586
       598         1        2.00000       64.63572       19.04311        2.78675
       599         1        2.00000       64.75388        6.24101        0.81080
       600         1        2.00000       64.78213        7.50731        3.51939
       601         1        2.00000       64.88246       20.33169        5.50651
       602         1        2.00000       64.98712       21.71255        1.40644
       603         1        2.00000       65.03471        8.88560        6.06773
       604         1        2.00000       65.21234       23.19473        4.17211
       605         1        2.00000       65.27658       10.35739        2.18631
       606         1        2.00000       65.34876       24.53189        0.21354
       607         1        2.00000       65.43476       11.66782        4.84851
       608         1        2.00000       65.52094       25.80858        2.84642
       609         1        2.00000       65.65222       12.96212        0.86385
       610         1        2.00000       65.70494        0.14506        5.51132
       611         1        2.00000       65.81816       14.24298        3.51572
       612         1        2.00000       65.93161        1.41968        1.50750
       613         1        2.00000       66.05819       15.53199        6.15022
       614         1        2.00000       66.18268        2.72295        4.15416
       615         1        2.00000       66.31806       16.80737        2.15652
       616         1        2.00000       66.43271        4.00927        0.16775
       617         1        2.00000       66.56073       18.11655        4.81638
       618         1        2.00000       66.65977        5.32835        2.83202
       619         1        2.00000       66.79027       19.43259        0.84045
       620         1        2.00000       66.87476        6.65114        5.47553
       621         1        2.00000       66.94957       20.78637        3.48647
       622         1        2.00000       67.01821        7.98203        1.50009
       623         1        2.00000       67.15352       22.12636        6.13851
       624         1        2.00000       67.22016        9.30535        4.15154
       625         1        2.00000       67.33242       23.45682        2.16202
       626         1        2.00000       67.41138       10.62095        0.16637
       627         1        2.00000       67.54788       24.78602        4.82700
       628         1        2.00000       67.64228       11.94618        2.84123
       629         1        2.00000       67.74918       26.07963        0.84990
       630         1        2.00000       67.85351       13.24846        5.49380
       631         1        2.00000       67.95239        0.44104        3.50279
       632         1        2.00000       68.07081       14.54235        1.51159
       633         1        2.00000       68.16762        1.73685        6.15439
       634         1        2.00000       68.28740       15.84436        4.16167
       635         1        2.00000       68.38916        3.03926        2.16733
       636         1        2.00000       68.51198       17.15035        0.17460
       637         1        2.00000       68.61327        4.35337        4.82224
       638         1        2.00000       68.72665       18.47820        2.83414
       639         1        2.00000       68.82113        5.67592        0.84028
       640         1        2.00000       68.93203       19.80821        5.47883
       641         1        2.00000       69.01747        7.00478        3.48658
       642         1        2.00000       69.12685       21.13078        1.50193
       643         1        2.00000       69.21526        8.32598        6.14901
       644         1        2.00000       69.32496       22.45124        4.15324
       645         1        2.00000       69.41416        9.63394        2.16265
       646         1        2.00000       69.53098       23.76219        0.17547
       647         1        2.00000       69.62474       10.94501        4.82385
       648         1        2.00000       69.73756       25.07714        2.83291
       649         1        2.00000       69.83629       12.24758        0.84045
       650         1        2.00000       69.95015       26.38998        5.48869
       651         1        2.00000       70.05535       13.56047        3.49830
       652         1        2.00000       70.15848        0.75495        1.50815
       653         1        2.00000       70.26866       14.87205        6.15348
       654         1        2.00000       70.36938        2.06536        4.16179
       655         1        2.00000       70.48100       16.18241        2.17089
       656         1        2.00000       70.58012        3.37410        0.17874
       657         1        2.00000       70.69214       17.50069        4.82402
       658         1        2.00000       70.78911        4.69502        2.83211
       659         1        2.00000       70.89809       18.81839        0.83932
       660         1        2.00000       70.99465        6.01699        5.48325
       661         1        2.00000       71.10547       20.14095        3.49152
       662         1        2.00000       71.20075        7.32974        1.50136
       663         1        2.00000       71.30957       21.46091        6.14811
       664         1        2.00000       71.40470        8.64536        4.15641
       665         1        2.00000       71.51576       22.77100        2.16618
       666         1        2.00000       71.61392        9.95240        0.17585
       667         1        2.00000       71.72258       24.08572        4.82269
       668         1        2.00000       71.82243       11.26489        2.83155
       669         1        2.00000       71.93148       25.39352        0.84121
       670         1        2.00000       72.03453       12.57871        5.48771
       671         1        2.00000       72.14135       26.70809        3.49679
       672         1        2.00000       72.24535       13.88653        1.50560
       673         1        2.00000       72.35040        1.08626        6.15241
       674         1        2.00000       72.45682       15.20338        4.16097
       675         1        2.00000       72.55842        2.39559        2.17002
       676         1        2.00000       72.66580       16.51493        0.17845
       677         1        2.00000       72.76597        3.71298        4.82389
       678         1        2.00000       72.87407       17.83455        2.83182
       679         1        2.00000       72.97295        5.02447        0.83983
       680         1        2.00000       73.08145       19.15399        5.48556
       681         1        2.00000       73.18105        6.34218        3.49385
       682         1        2.00000       73.28955       20.46559        1.50247
       683         1        2.00000       73.38876        7.65869        6.14862
       684         1        2.00000       73.49710       21.78285        4.15800
       685         1        2.00000       73.59726        8.96719        2.16712
       686         1        2.00000       73.70512       23.09229        0.17629
       687         1        2.00000       73.80592       10.28194        4.82251
       688         1        2.00000       73.91322       24.40801        2.83197
       689         1        2.00000       74.01547       11.59020        0.84103
       690         1        2.00000       74.12157       25.72392        5.48753
       691         1        2.00000       74.22493       12.90576        3.49622
       692         1        2.00000       74.32998        0.09589        1.50536
       693         1        2.00000       74.43440       14.22256        6.15157
       694         1        2.00000       74.53816        1.41267        4.16044
       695         1        2.00000       74.64322       15.53289        2.16900
       696         1        2.00000       74.74578        2.72289        0.17778
       697         1        2.00000       74.85172       16.85093        4.82354
       698         1        2.00000       74.95341        4.03998        2.83195
       699         1        2.00000       75.05999       18.16188        0.84040
       700         1        2.00000       75.16135        5.35681        5.48634
       701         1        2.00000       75.26841       19.47954        3.49496
       702         1        2.00000       75.36978        6.66630        1.50349
       703         1        2.00000       75.47683       20.79671        6.14976
       704         1        2.00000       75.57852        7.98243        4.15865
       705         1        2.00000       75.68526       22.10659        2.16772
       706         1        2.00000       75.78718        9.29139        0.17656
       707         1        2.00000       75.89360       23.42317        4.82304
       708         1        2.00000       75.99617       10.60735        2.83197
       709         1        2.00000       76.10187       24.73277        0.84109
       710         1        2.00000       76.20491       11.92353        5.48725
       711         1        2.00000       76.30997       26.04939        3.49627
       712         1        2.00000       76.41373       13.23319        1.50504
       713         1        2.00000       76.51798        0.42882        6.15133
       714         1        2.00000       76.62232       14.55010        4.15999
       715         1        2.00000       76.72592        1.73869        2.16879
       716         1        2.00000       76.83074       15.86032        0.17742
       717         1        2.00000       76.93387        3.05558        4.82348
       718         1        2.00000       77.03917       17.17752        2.83206
       719         1        2.00000       77.14205        4.36526        0.84074
       720         1        2.00000       77.24767       18.49467        5.48678
       721         1        2.00000       77.35039        5.68176        3.49548
       722         1        2.00000       77.45625       19.80471        1.50422
       723         1        2.00000       77.55898        6.99813        6.15036
       724         1        2.00000       77.66484       21.12164        4.15924
       725         1        2.00000       77.76764        8.30749        2.16805
       726         1        2.00000       77.87326       22.43151        0.17701
       727         1        2.00000       77.97639        9.62386        4.82323
       728         1        2.00000       78.08160       23.74837        2.83223
       729         1        2.00000       78.18497       10.93335        0.84102
       730         1        2.00000       78.28979       25.06522        5.48735
       731         1        2.00000       78.39355       12.24997        3.49614
       732         1        2.00000       78.49797       26.37507        1.50504
       733         1        2.00000       78.60198       13.56671        6.15113
       734         1        2.00000       78.70606        0.75448        4.15997
       735         1        2.00000       78.81048       14.87658        2.16866
       736         1        2.00000       78.91417        2.06427        0.17744
       737         1        2.00000       79.01890       16.19347        4.82349
       738         1        2.00000       79.12243        3.38093        2.83225
       739         1        2.00000       79.22733       17.50336        0.84095
       740         1        2.00000       79.33077        4.69749        5.48708
       741         1        2.00000       79.43583       18.82024        3.49581
       742         1        2.00000       79.53928        6.00704        1.50460
       743         1        2.00000       79.64433       20.13713        6.15076
       744         1        2.00000       79.74778        7.32354        4.15957
       745         1        2.00000       79.85276       21.44705        2.16842
       746         1        2.00000       79.95636        8.63312        0.17724
       747         2       -2.00000        0.05241        9.29520        4.82348
       748         2       -2.00000        0.15603       23.41838        2.83244
       749         2       -2.00000        0.26075       10.60518        0.84118
       750         2       -2.00000        0.36461       24.73505        5.48741
       751         2       -2.00000        0.46902       11.92211        3.49623
       752         2       -2.00000        0.57304       26.04468        1.50504
       753         2       -2.00000        0.67728       13.23897        6.15120
       754         2       -2.00000        0.78153        0.42395        4.15997
       755         2       -2.00000        0.88555       14.54878        2.16875
       756         2       -2.00000        0.98995        1.73366        0.17750
       757         2       -2.00000        1.09381       15.86550        4.82363
       758         2       -2.00000        1.19829        3.05041        2.83237
       759         2       -2.00000        1.30215       17.17519        0.84114
       760         2       -2.00000        1.40672        4.36718        5.48726
       761         2       -2.00000        1.51058       18.49180        3.49604
       762         2       -2.00000        1.61514        5.67705        1.50482
       763         2       -2.00000        1.71908       19.80838        6.15100
       764         2       -2.00000        1.82349        6.99394        4.15981
       765         2       -2.00000        1.92758       21.11801        2.16863
       766         2       -2.00000        2.03191        8.30391        0.17747
       767         2       -2.00000        2.13609       22.43460        4.82369
       768         2       -2.00000        2.24033        9.62088        2.83252
       769         2       -2.00000        2.34459       23.74420        0.84137
       770         2       -2.00000        2.44868       10.93781        5.48756
       771         2       -2.00000        2.55317       25.06081        3.49637
       772         2       -2.00000        2.65710       12.24774        1.50518
       773         2       -2.00000        2.76160       26.37739        6.15133
       774         2       -2.00000        2.86544       13.56456        4.16011
       775         2       -2.00000        2.97001        0.74961        2.16886
       776         2       -2.00000        3.07387       14.87438        0.17763
       777         2       -2.00000        3.17835        2.06627        4.82374
       778         2       -2.00000        3.28229       16.19110        2.83251
       779         2       -2.00000        3.38670        3.37598        0.84125
       780         2       -2.00000        3.49071       17.50782        5.48740
       781         2       -2.00000        3.59496        4.69281        3.49616
       782         2       -2.00000        3.69914       18.81750        1.50497
       783         2       -2.00000        3.80322        6.00966        6.15114
       784         2       -2.00000        3.90764       20.13414        4.15997
       785         2       -2.00000        4.01149        7.31962        2.16881
       786         2       -2.00000        4.11615       21.44377        0.17766
       787         2       -2.00000        4.21983        8.63655        4.82388
       788         2       -2.00000        4.32473       22.76033        2.83274
       789         2       -2.00000        4.42825        9.94653        0.84160
       790         2       -2.00000        4.53323       24.07683        5.48779
       791         2       -2.00000        4.63668       11.26347        3.49661
       792         2       -2.00000        4.74182       25.38636        1.50539
       793         2       -2.00000        4.84526       12.58037        6.15156
       794         2       -2.00000        4.95024       26.70286        4.16029
       795         2       -2.00000        5.05377       13.89024        2.16905
       796         2       -2.00000        5.15857        1.07504        0.17775
       797         2       -2.00000        5.26227       15.20713        4.82388
       798         2       -2.00000        5.36675        2.39174        2.83256
       799         2       -2.00000        5.47069       16.51700        0.84132
       800         2       -2.00000        5.57494        3.70854        5.48742
       801         2       -2.00000        5.67912       17.83380        3.49622
       802         2       -2.00000        5.78296        5.01841        1.50499
       803         2       -2.00000        5.88762       19.15052        6.15120
       804         2       -2.00000        5.99115        6.33532        4.16005
       805         2       -2.00000        6.09620       20.46009        2.16894
       806         2       -2.00000        6.19933        7.64521        0.17783
       807         2       -2.00000        6.30479       21.77652        4.82409
       808         2       -2.00000        6.40775        8.96210        2.83302
       809         2       -2.00000        6.51345       23.08587        0.84190
       810         2       -2.00000        6.61618       10.27898        5.48816
       811         2       -2.00000        6.72212       24.40219        3.49698
       812         2       -2.00000        6.82476       11.58896        1.50580
       813         2       -2.00000        6.93070       25.71856        6.15187
       814         2       -2.00000        7.03334       12.90600        4.16060
       815         2       -2.00000        7.13895        0.09064        2.16924
       816         2       -2.00000        7.24193       14.21614        0.17793
       817         2       -2.00000        7.34705        1.40736        4.82389
       818         2       -2.00000        7.45043       15.53332        2.83257
       819         2       -2.00000        7.55500        2.71731        0.84122
       820         2       -2.00000        7.65894       16.85047        5.48735
       821         2       -2.00000        7.76286        4.03422        3.49607
       822         2       -2.00000        7.86752       18.16034        1.50492
       823         2       -2.00000        7.97088        5.35112        6.15114
       824         2       -2.00000        8.07642       19.47690        4.16006
       825         2       -2.00000        8.17899        6.66081        2.16897
       826         2       -2.00000        8.28509       20.78604        0.17796
       827         2       -2.00000        8.38733        7.97745        4.82439
       828         2       -2.00000        8.49399       22.10193        2.83336
       829         2       -2.00000        8.59567        9.28710        0.84233
       830         2       -2.00000        8.70257       23.41781        5.48864
       831         2       -2.00000        8.80410       10.60398        3.49766
       832         2       -2.00000        8.91124       24.72696        1.50644
       833         2       -2.00000        9.01268       11.92119        6.15243
       834         2       -2.00000        9.11958       26.04343        4.16097
       835         2       -2.00000        9.22111       13.23187        2.16962
       836         2       -2.00000        9.32751        0.41591        0.17802
       837         2       -2.00000        9.42953       14.54977        4.82383
       838         2       -2.00000        9.53497        1.73306        2.83220
       839         2       -2.00000        9.63803       15.86077        0.84097
       840         2       -2.00000        9.74260        3.05032        5.48694
       841         2       -2.00000        9.84694       17.17801        3.49574
       842         2       -2.00000        9.95070        4.36019        1.50467
       843         2       -2.00000       10.05648       18.49470        6.15106
       844         2       -2.00000       10.15921        5.67664        4.15989
       845         2       -2.00000       10.26594       19.80317        2.16888
       846         2       -2.00000       10.36755        6.98563        0.17810
       847         2       -2.00000       10.47549       21.11835        4.82474
       848         2       -2.00000       10.57565        8.30140        2.83378
       849         2       -2.00000       10.68399       22.42602        0.84277
       850         2       -2.00000       10.78376        9.61785        5.48945
       851         2       -2.00000       10.89242       23.74147        3.49863
       852         2       -2.00000       10.99138       10.92818        1.50759
       853         2       -2.00000       11.09988       25.05798        6.15345
       854         2       -2.00000       11.19964       12.24679        4.16185
       855         2       -2.00000       11.30790       26.36876        2.17008
       856         2       -2.00000       11.40719       13.55924        0.17819
       857         2       -2.00000       11.51471        0.74989        4.82343
       858         2       -2.00000       11.61561       14.87884        2.83154
       859         2       -2.00000       11.72226        2.06038        0.83994
       860         2       -2.00000       11.82468       16.19731        5.48635
       861         2       -2.00000       11.93012        3.37675        3.49497
       862         2       -2.00000       12.03622       17.50702        1.50431
       863         2       -2.00000       12.13926        4.69237        6.15062
       864         2       -2.00000       12.24712       18.82175        4.15955
       865         2       -2.00000       12.34905        6.00003        2.16887
       866         2       -2.00000       12.45915       20.12839        0.17827
       867         2       -2.00000       12.55795        7.31484        4.82476
       868         2       -2.00000       12.66765       21.44083        2.83399
       869         2       -2.00000       12.76494        8.62272        0.84398
       870         2       -2.00000       12.87672       22.75483        5.49080
       871         2       -2.00000       12.97120        9.93979        3.49935
       872         2       -2.00000       13.08042       24.06335        1.50844
       873         2       -2.00000       13.17546       11.25980        6.15596
       874         2       -2.00000       13.28612       25.38315        4.16407
       875         2       -2.00000       13.38301       12.57543        2.17068
       876         2       -2.00000       13.49151       26.69821        0.17774
       877         2       -2.00000       13.58919       13.90015        4.82336
       878         2       -2.00000       13.70024        1.08190        2.83119
       879         2       -2.00000       13.80065       15.21136        0.83909
       880         2       -2.00000       13.91098        2.39757        5.48553
       881         2       -2.00000       14.01332       16.52868        3.49382
       882         2       -2.00000       14.12204        3.70111        1.50186
       883         2       -2.00000       14.22670       17.84017        6.14895
       884         2       -2.00000       14.33023        5.01037        4.15871
       885         2       -2.00000       14.44569       19.14590        2.16938
       886         2       -2.00000       14.54281        6.31631        0.17725
       887         2       -2.00000       14.65723       20.45542        4.82333
       888         2       -2.00000       14.74939        7.63134        2.83465
       889         2       -2.00000       14.86741       21.75929        0.84702
       890         2       -2.00000       14.95542        8.94938        5.49437
       891         2       -2.00000       15.06624       23.07423        3.49817
       892         2       -2.00000       15.15400       10.26305        1.50834
       893         2       -2.00000       15.26370       24.39548        6.16052
       894         2       -2.00000       15.34874       11.59267        4.16853
       895         2       -2.00000       15.45916       25.71741        2.16970
       896         2       -2.00000       15.55453       12.91541        0.17592
       897         2       -2.00000       15.66709        0.10940        4.82490
       898         2       -2.00000       15.76967       14.24307        2.83529
       899         2       -2.00000       15.89088        1.41664        0.84260
       900         2       -2.00000       15.99434       15.55612        5.48554
       901         2       -2.00000       16.11234        2.72597        3.49285
       902         2       -2.00000       16.21116       16.85125        1.49823
       903         2       -2.00000       16.32765        4.02192        6.14461
       904         2       -2.00000       16.42903       18.15267        4.15355
       905         2       -2.00000       16.53111        5.31382        2.16021
       906         2       -2.00000       16.64025       19.44794        0.16864
       907         2       -2.00000       16.73185        6.61392        4.82059
       908         2       -2.00000       16.87108       20.77303        2.84372
       909         2       -2.00000       16.94796        7.93636        0.84828
       910         2       -2.00000       17.06246       22.09565        5.49527
       911         2       -2.00000       17.12670        9.27358        3.50922
       912         2       -2.00000       17.26272       23.41082        1.50901
       913         2       -2.00000       17.33120       10.61331        6.16123
       914         2       -2.00000       17.40658       24.74813        4.17173
       915         2       -2.00000       17.49202       11.96042        2.16933
       916         2       -2.00000       17.62060       26.06437        0.17760
       917         2       -2.00000       17.72117       13.28337        4.83099
       918         2       -2.00000       17.84757        0.44651        2.84215
       919         2       -2.00000       17.96407       14.58546        0.85298
       920         2       -2.00000       18.09728        1.74012        5.49329
       921         2       -2.00000       18.22354       15.86882        3.49693
       922         2       -2.00000       18.34843        3.03694        1.50259
       923         2       -2.00000       18.46357       17.15853        6.13136
       924         2       -2.00000       18.57494        4.31859        4.13565
       925         2       -2.00000       18.62943       18.43287        2.14607
       926         2       -2.00000       18.75936        5.58476        0.16390
       927         2       -2.00000       18.84913       19.73488        4.79926
       928         2       -2.00000       18.93130        6.86089        2.79652
       929         2       -2.00000       19.00547       21.03845        0.82388
       930         2       -2.00000       19.06587        8.20263        5.47448
       931         2       -2.00000       19.24982       22.51935        3.57943
       932         2       -2.00000       19.29358        9.68346        1.60687
       933         2       -2.00000       19.39543       11.06968        4.14157
       934         2       -2.00000       19.50273       23.89778        6.12608
       935         2       -2.00000       19.52145       25.15434        2.19799
       936         2       -2.00000       19.64410       12.35064        0.22250
       937         2       -2.00000       19.80740       26.39221        4.84188
       938         2       -2.00000       19.93757       13.58010        2.84480
       939         2       -2.00000       20.05214        0.73440        0.84785
       940         2       -2.00000       20.19728       14.84282        5.48452
       941         2       -2.00000       20.32377        1.99311        3.49494
       942         2       -2.00000       20.47491       16.10963        1.49125
       943         2       -2.00000       20.60820        3.26987        6.13690
       944         2       -2.00000       20.78575       17.36807        4.15178
       945         2       -2.00000       20.97537       18.69084        0.14021
       946         2       -2.00000       20.98736        4.52043        2.15555
       947         2       -2.00000       21.02353       19.98169        2.81161
       948         2       -2.00000       21.06105        5.86399        4.79446
       949         2       -2.00000       21.08714       21.43306        5.43353
       950         2       -2.00000       21.09434        7.16010        0.82168
       951         2       -2.00000       21.16011       22.57989        1.54299
       952         2       -2.00000       21.17154        8.43936        3.43104
       953         2       -2.00000       21.24275        9.74689        6.33746
       954         2       -2.00000       23.03384       23.21560        6.33744
       955         2       -2.00000       23.10505       21.90807        3.43103
       956         2       -2.00000       23.11656        9.11118        1.54298
       957         2       -2.00000       23.18225       20.62881        0.82167
       958         2       -2.00000       23.18953        7.96432        5.43352
       959         2       -2.00000       23.21554       19.33269        4.79444
       960         2       -2.00000       23.25305        6.51298        2.81160
       961         2       -2.00000       23.28922       17.98914        2.15553
       962         2       -2.00000       23.30122        5.22213        0.14019
       963         2       -2.00000       23.49084        3.89936        4.15175
       964         2       -2.00000       23.66847       16.73858        6.13686
       965         2       -2.00000       23.80175        2.64092        1.49122
       966         2       -2.00000       23.95290       15.46179        3.49490
       967         2       -2.00000       24.07938        1.37411        5.48448
       968         2       -2.00000       24.22445       14.20311        0.84780
       969         2       -2.00000       24.33901        0.11139        2.84476
       970         2       -2.00000       24.46927       12.92350        4.84183
       971         2       -2.00000       24.63250       25.81934        0.22246
       972         2       -2.00000       24.75522       11.68564        2.19794
       973         2       -2.00000       24.77386       10.42904        6.12603
       974         2       -2.00000       24.88116       24.53839        4.14153
       975         2       -2.00000       24.98301       23.15216        1.60683
       976         2       -2.00000       25.02677        9.05064        3.57939
       977         2       -2.00000       25.21080       21.67134        5.47444
       978         2       -2.00000       25.27112        7.56974        0.82384
       979         2       -2.00000       25.34529       20.32959        2.79648
       980         2       -2.00000       25.42745        6.26617        4.79922
       981         2       -2.00000       25.51723       19.05347        0.16386
       982         2       -2.00000       25.64716        4.96416        2.14603
       983         2       -2.00000       25.70165       17.78730        4.13561
       984         2       -2.00000       25.81302        3.68982        6.13132
       985         2       -2.00000       25.92823       16.50565        1.50255
       986         2       -2.00000       26.05304        2.40011        3.49689
       987         2       -2.00000       26.17938       15.20883        5.49324
       988         2       -2.00000       26.31251        1.11675        0.85293
       989         2       -2.00000       26.42901       13.91522        2.84210
       990         2       -2.00000       26.55543       26.75208        4.83094
       991         2       -2.00000       26.65599       12.59567        0.17754
       992         2       -2.00000       26.78465       25.42910        2.16929
       993         2       -2.00000       26.87010       11.27940        4.17167
       994         2       -2.00000       26.94539       24.08199        6.16119
       995         2       -2.00000       27.01387        9.94211        1.50895
       996         2       -2.00000       27.14989       22.74229        3.50918
       997         2       -2.00000       27.21413        8.62694        5.49522
       998         2       -2.00000       27.32863       21.40507        0.84824
       999         2       -2.00000       27.40559        7.30430        2.84367
      1000         2       -2.00000       27.54474       20.08263        4.82054
      1001         2       -2.00000       27.63642        5.97923        0.16858
      1002         2       -2.00000       27.74556       18.78253        2.16015
      1003         2       -2.00000       27.84764        4.68394        4.15350
      1004         2       -2.00000       27.94894       17.49063        6.14456
      1005         2       -2.00000       28.06542        3.38255        1.49819
      1006         2       -2.00000       28.16432       16.19468        3.49280
      1007         2       -2.00000       28.28233        2.08741        5.48549
      1008         2       -2.00000       28.38579       14.88534        0.84254
      1009         2       -2.00000       28.50699        0.77436        2.83524
      1010         2       -2.00000       28.60957       13.57811        4.82484
      1011         2       -2.00000       28.72207       26.38412        0.17587
      1012         2       -2.00000       28.81751       12.24871        2.16963
      1013         2       -2.00000       28.92785       25.06138        4.16847
      1014         2       -2.00000       29.01289       10.92675        6.16046
      1015         2       -2.00000       29.12259       23.73173        1.50828
      1016         2       -2.00000       29.21043        9.60552        3.49811
      1017         2       -2.00000       29.32125       22.41806        5.49432
      1018         2       -2.00000       29.40926        8.29058        0.84696
      1019         2       -2.00000       29.52719       21.10004        2.83459
      1020         2       -2.00000       29.61944        6.98671        4.82327
      1021         2       -2.00000       29.73386       19.78502        0.17719
      1022         2       -2.00000       29.83090        5.67719        2.16933
      1023         2       -2.00000       29.94644       18.47908        4.15865
      1024         2       -2.00000       30.04988        4.37146        6.14889
      1025         2       -2.00000       30.15462       17.16982        1.50180
      1026         2       -2.00000       30.26335        3.05997        3.49376
      1027         2       -2.00000       30.36560       15.86628        5.48546
      1028         2       -2.00000       30.47593        1.74266        0.83903
      1029         2       -2.00000       30.57635       14.55061        2.83112
      1030         2       -2.00000       30.68747        0.43141        4.82330
      1031         2       -2.00000       30.78517       13.22950        0.17767
      1032         2       -2.00000       30.89367       26.04414        2.17062
      1033         2       -2.00000       30.99047       11.91444        4.16400
      1034         2       -2.00000       31.10113       24.72851        6.15590
      1035         2       -2.00000       31.19625       10.59465        1.50838
      1036         2       -2.00000       31.30539       23.40850        3.49929
      1037         2       -2.00000       31.39996        9.28612        5.49073
      1038         2       -2.00000       31.51165       22.09143        0.84392
      1039         2       -2.00000       31.60894        7.97212        2.83393
      1040         2       -2.00000       31.71864       20.78355        4.82470
      1041         2       -2.00000       31.81744        6.65968        0.17820
      1042         2       -2.00000       31.92754       19.46874        2.16880
      1043         2       -2.00000       32.02946        5.35302        4.15949
      1044         2       -2.00000       32.13740       18.16108        6.15055
      1045         2       -2.00000       32.24037        4.03832        1.50424
      1046         2       -2.00000       32.34654       16.84546        3.49490
      1047         2       -2.00000       32.45191        2.72861        5.48629
      1048         2       -2.00000       32.55441       15.52909        0.83987
      1049         2       -2.00000       32.66105        1.41014        2.83148
      1050         2       -2.00000       32.76195       14.21860        4.82336
      1051         2       -2.00000       32.86947        0.09054        0.17812
      1052         2       -2.00000       32.96877       12.90005        2.17001
      1053         2       -2.00000       33.07695       25.71550        4.16178
      1054         2       -2.00000       33.17671       11.58927        6.15337
      1055         2       -2.00000       33.28521       24.39687        1.50753
      1056         2       -2.00000       33.38418       10.27276        3.49856
      1057         2       -2.00000       33.49283       23.08656        5.48938
      1058         2       -2.00000       33.59260        8.95731        0.84269
      1059         2       -2.00000       33.70094       21.77011        2.83371
      1060         2       -2.00000       33.80110        7.64965        4.82466
      1061         2       -2.00000       33.90912       20.45433        0.17803
      1062         2       -2.00000       34.01064        6.33446        2.16881
      1063         2       -2.00000       34.11746       19.14535        4.15982
      1064         2       -2.00000       34.22019        5.02599        6.15099
      1065         2       -2.00000       34.32588       17.82890        1.50459
      1066         2       -2.00000       34.42965        3.70930        3.49568
      1067         2       -2.00000       34.53399       16.51903        5.48686
      1068         2       -2.00000       34.63855        2.39207        0.84090
      1069         2       -2.00000       34.74169       15.20174        2.83212
      1070         2       -2.00000       34.84705        1.08106        4.82376
      1071         2       -2.00000       34.94915       13.88462        0.17794
      1072         2       -2.00000       35.05549       26.70058        2.16955
      1073         2       -2.00000       35.15701       12.57472        4.16090
      1074         2       -2.00000       35.26399       25.38990        6.15236
      1075         2       -2.00000       35.36536       11.25825        1.50636
      1076         2       -2.00000       35.47249       24.07269        3.49759
      1077         2       -2.00000       35.57402        9.94910        5.48856
      1078         2       -2.00000       35.68100       22.75581        0.84225
      1079         2       -2.00000       35.78260        8.63319        2.83328
      1080         2       -2.00000       35.88934       21.44616        4.82431
      1081         2       -2.00000       35.99150        7.31731        0.17788
      1082         2       -2.00000       36.09760       20.12952        2.16889
      1083         2       -2.00000       36.20024        6.00819        4.15999
      1084         2       -2.00000       36.30570       18.81983        6.15106
      1085         2       -2.00000       36.40915        4.69163        1.50484
      1086         2       -2.00000       36.51373       17.50292        3.49598
      1087         2       -2.00000       36.61773        3.38176        5.48727
      1088         2       -2.00000       36.72167       16.18602        0.84114
      1089         2       -2.00000       36.82623        2.06458        2.83249
      1090         2       -2.00000       36.92953       14.87606        4.82380
      1091         2       -2.00000       37.03465        0.74743        0.17786
      1092         2       -2.00000       37.13771       13.55935        2.16915
      1093         2       -2.00000       37.24325       26.37471        4.16053
      1094         2       -2.00000       37.34597       12.24985        6.15178
      1095         2       -2.00000       37.45183       25.05767        1.50572
      1096         2       -2.00000       37.55456       10.93348        3.49689
      1097         2       -2.00000       37.66050       23.74769        5.48808
      1098         2       -2.00000       37.76314        9.61717        0.84182
      1099         2       -2.00000       37.86892       22.43080        2.83294
      1100         2       -2.00000       37.97180        8.30781        4.82401
      1101         2       -2.00000       38.07734       21.11392        0.17775
      1102         2       -2.00000       38.18046        6.99138        2.16886
      1103         2       -2.00000       38.28552       19.80402        4.15997
      1104         2       -2.00000       38.38897        5.68178        6.15112
      1105         2       -2.00000       38.49362       18.48712        1.50490
      1106         2       -2.00000       38.59747        4.36509        3.49614
      1107         2       -2.00000       38.70173       17.17725        5.48733
      1108         2       -2.00000       38.80597        3.04829        0.84124
      1109         2       -2.00000       38.90983       15.86044        2.83248
      1110         2       -2.00000       39.01439        1.73842        4.82379
      1111         2       -2.00000       39.11801       14.54375        0.17766
      1112         2       -2.00000       39.22290        0.42154        2.16897
      1113         2       -2.00000       39.32635       13.23415        4.16020
      1114         2       -2.00000       39.43141       26.04908        6.15148
      1115         2       -2.00000       39.53486       11.91765        1.50530
      1116         2       -2.00000       39.63991       24.73217        3.49653
      1117         2       -2.00000       39.74336       10.60813        5.48770
      1118         2       -2.00000       39.84842       23.41524        0.84152
      1119         2       -2.00000       39.95194        9.29162        2.83265
      1120         2       -2.00000       40.05684       22.10526        4.82380
      1121         2       -2.00000       40.16052        7.97506        0.17758
      1122         2       -2.00000       40.26518       20.78832        2.16873
      1123         2       -2.00000       40.36903        6.66543        4.15989
      1124         2       -2.00000       40.47344       19.47837        6.15105
      1125         2       -2.00000       40.57753        5.34880        1.50489
      1126         2       -2.00000       40.68171       18.16152        3.49608
      1127         2       -2.00000       40.78595        4.03911        5.48731
      1128         2       -2.00000       40.88997       16.84472        0.84116
      1129         2       -2.00000       40.99437        2.72242        2.83243
      1130         2       -2.00000       41.09823       15.53498        4.82365
      1131         2       -2.00000       41.20280        1.40567        0.17755
      1132         2       -2.00000       41.30657       14.21831        2.16877
      1133         2       -2.00000       41.41114        0.09588        4.16003
      1134         2       -2.00000       41.51500       12.90869        6.15123
      1135         2       -2.00000       41.61957       25.71645        1.50509
      1136         2       -2.00000       41.72350       11.59210        3.49628
      1137         2       -2.00000       41.82792       24.40652        5.48748
      1138         2       -2.00000       41.93200       10.27549        0.84127
      1139         2       -2.00000       42.03634       23.08959        2.83244
      1140         2       -2.00000       42.14050        8.96589        4.82360
      1141         2       -2.00000       42.24476       21.77262        0.17739
      1142         2       -2.00000       42.34909        7.64930        2.16856
      1143         2       -2.00000       42.45310       20.46267        4.15972
      1144         2       -2.00000       42.55759        6.33967        6.15093
      1145         2       -2.00000       42.66153       19.14576        1.50474
      1146         2       -2.00000       42.76601        5.02309        3.49596
      1147         2       -2.00000       42.86995       17.83589        5.48717
      1148         2       -2.00000       42.97443        3.70648        0.84106
      1149         2       -2.00000       43.07829       16.51912        2.83228
      1150         2       -2.00000       43.18278        2.39679        4.82355
      1151         2       -2.00000       43.28671       15.20237        0.17740
      1152         2       -2.00000       43.39112        1.08007        2.16867
      1153         2       -2.00000       43.49514       13.89266        4.15988
      1154         2       -2.00000       43.59939       26.70767        6.15112
      1155         2       -2.00000       43.70356       12.57600        1.50494
      1156         2       -2.00000       43.80766       25.39082        3.49615
      1157         2       -2.00000       43.91206       11.26634        5.48731
      1158         2       -2.00000       44.01592       24.07388        0.84109
      1159         2       -2.00000       44.12056        9.94973        2.83225
      1160         2       -2.00000       44.22426       22.76393        4.82340
      1161         2       -2.00000       44.32914        8.63317        0.17718
      1162         2       -2.00000       44.43268       21.44697        2.16831
      1163         2       -2.00000       44.53773        7.32365        4.15950
      1164         2       -2.00000       44.64119       20.13702        6.15067
      1165         2       -2.00000       44.74623        6.00715        1.50453
      1166         2       -2.00000       44.84969       18.82011        3.49572
      1167         2       -2.00000       44.95465        4.69762        5.48700
      1168         2       -2.00000       45.05819       17.50326        0.84086
      1169         2       -2.00000       45.16299        3.38104        2.83217
      1170         2       -2.00000       45.26669       16.19336        4.82340
      1171         2       -2.00000       45.37126        2.06435        0.17734
      1172         2       -2.00000       45.47511       14.87650        2.16859
      1173         2       -2.00000       45.57936        0.75453        4.15987
      1174         2       -2.00000       45.68362       13.56669        6.15106
      1175         2       -2.00000       45.78740       26.37509        1.50492
      1176         2       -2.00000       45.89204       12.24999        3.49608
      1177         2       -2.00000       45.99558       25.06517        5.48723
      1178         2       -2.00000       46.10062       10.93341        0.84097
      1179         2       -2.00000       46.20376       23.74829        2.83208
      1180         2       -2.00000       46.30920        9.62397        4.82319
      1181         2       -2.00000       46.41218       22.43140        0.17689
      1182         2       -2.00000       46.51787        8.30763        2.16801
      1183         2       -2.00000       46.62060       21.12151        4.15912
      1184         2       -2.00000       46.72653        6.99829        6.15031
      1185         2       -2.00000       46.82927       19.80454        1.50411
      1186         2       -2.00000       46.93511        5.68192        3.49542
      1187         2       -2.00000       47.03785       18.49448        5.48668
      1188         2       -2.00000       47.14337        4.36545        0.84068
      1189         2       -2.00000       47.24643       17.17736        2.83197
      1190         2       -2.00000       47.35148        3.05571        4.82340
      1191         2       -2.00000       47.45485       15.86021        0.17734
      1192         2       -2.00000       47.55942        1.73878        2.16869
      1193         2       -2.00000       47.66336       14.55002        4.15993
      1194         2       -2.00000       47.76736        0.42885        6.15122
      1195         2       -2.00000       47.87194       13.23316        1.50499
      1196         2       -2.00000       47.97540       26.04936        3.49614
      1197         2       -2.00000       48.08084       11.92359        5.48722
      1198         2       -2.00000       48.18350       24.73269        0.84095
      1199         2       -2.00000       48.28950       10.60749        2.83195
      1200         2       -2.00000       48.39176       23.42304        4.82289
      1201         2       -2.00000       48.49841        9.29160        0.17655
      1202         2       -2.00000       48.60010       22.10640        2.16758
      1203         2       -2.00000       48.70707        7.98267        4.15865
      1204         2       -2.00000       48.80861       20.79650        6.14962
      1205         2       -2.00000       48.91573        6.66655        1.50347
      1206         2       -2.00000       49.01711       19.47929        3.49485
      1207         2       -2.00000       49.12399        5.35705        5.48631
      1208         2       -2.00000       49.22561       18.16163        0.84028
      1209         2       -2.00000       49.33194        4.04017        2.83189
      1210         2       -2.00000       49.43395       16.85071        4.82345
      1211         2       -2.00000       49.53940        2.72305        0.17772
      1212         2       -2.00000       49.64254       15.53273        2.16894
      1213         2       -2.00000       49.74702        1.41275        4.16034
      1214         2       -2.00000       49.85136       14.22248        6.15154
      1215         2       -2.00000       49.95520        0.09589        1.50525
      1216         2       -2.00000       50.06090       12.90579        3.49622
      1217         2       -2.00000       50.16364       25.72384        5.48739
      1218         2       -2.00000       50.27036       11.59033        0.84103
      1219         2       -2.00000       50.37198       24.40788        2.83181
      1220         2       -2.00000       50.47991       10.28213        4.82255
      1221         2       -2.00000       50.58008       23.09210        0.17613
      1222         2       -2.00000       50.68849        8.96748        2.16715
      1223         2       -2.00000       50.78819       21.78263        4.15783
      1224         2       -2.00000       50.89683        7.65901        6.14866
      1225         2       -2.00000       50.99589       20.46532        1.50232
      1226         2       -2.00000       51.10429        6.34251        3.49385
      1227         2       -2.00000       51.20407       19.15370        5.48543
      1228         2       -2.00000       51.31232        5.02474        0.83983
      1229         2       -2.00000       51.41161       17.83426        2.83172
      1230         2       -2.00000       51.51914        3.71317        4.82386
      1231         2       -2.00000       51.62003       16.51466        0.17837
      1232         2       -2.00000       51.72668        2.39570        2.16998
      1233         2       -2.00000       51.82918       15.20317        4.16092
      1234         2       -2.00000       51.93454        1.08631        6.15231
      1235         2       -2.00000       52.04064       13.88648        1.50560
      1236         2       -2.00000       52.14370       26.70811        3.49666
      1237         2       -2.00000       52.25162       12.57876        5.48773
      1238         2       -2.00000       52.35348       25.39347        0.84105
      1239         2       -2.00000       52.46357       11.26511        2.83164
      1240         2       -2.00000       52.56238       24.08564        4.82251
      1241         2       -2.00000       52.67215        9.95267        0.17592
      1242         2       -2.00000       52.76937       22.77078        2.16593
      1243         2       -2.00000       52.88113        8.64565        4.15649
      1244         2       -2.00000       52.97571       21.46069        6.14792
      1245         2       -2.00000       53.08483        7.33015        1.50147
      1246         2       -2.00000       53.17989       20.14069        3.49132
      1247         2       -2.00000       53.29053        6.01734        5.48321
      1248         2       -2.00000       53.38743       18.81807        0.83923
      1249         2       -2.00000       53.49592        4.69529        2.83218
      1250         2       -2.00000       53.59361       17.50033        4.82392
      1251         2       -2.00000       53.70474        3.37418        0.17872
      1252         2       -2.00000       53.80508       16.18214        2.17082
      1253         2       -2.00000       53.91540        2.06549        4.16176
      1254         2       -2.00000       54.01774       14.87181        6.15346
      1255         2       -2.00000       54.12646        0.75497        1.50805
      1256         2       -2.00000       54.23112       13.56031        3.49833
      1257         2       -2.00000       54.33466       26.39011        5.48857
      1258         2       -2.00000       54.45011       12.24760        0.84052
      1259         2       -2.00000       54.54724       25.07719        2.83266
      1260         2       -2.00000       54.66165       10.94506        4.82396
      1261         2       -2.00000       54.75383       23.76216        0.17526
      1262         2       -2.00000       54.87183        9.63421        2.16289
      1263         2       -2.00000       54.95985       22.45113        4.15290
      1264         2       -2.00000       55.07065        8.32625        6.14911
      1265         2       -2.00000       55.15843       21.13045        1.50157
      1266         2       -2.00000       55.26811        7.00500        3.48677
      1267         2       -2.00000       55.35317       19.80781        5.47875
      1268         2       -2.00000       55.46357        5.67609        0.84022
      1269         2       -2.00000       55.55895       18.47809        2.83398
      1270         2       -2.00000       55.67152        4.35366        4.82238
      1271         2       -2.00000       55.77409       17.15043        0.17462
      1272         2       -2.00000       55.89530        3.03945        2.16731
      1273         2       -2.00000       55.99876       15.84436        4.16174
      1274         2       -2.00000       56.11676        1.73710        6.15443
      1275         2       -2.00000       56.21566       14.54225        1.51167
      1276         2       -2.00000       56.33207        0.44115        3.50267
      1277         2       -2.00000       56.43345       13.24784        5.49373
      1278         2       -2.00000       56.53554       26.07968        0.84970
      1279         2       -2.00000       56.64467       11.94556        2.84127
      1280         2       -2.00000       56.73628       24.78656        4.82669
      1281         2       -2.00000       56.87549       10.62049        0.16619
      1282         2       -2.00000       56.95247       23.45714        2.16163
      1283         2       -2.00000       57.06687        9.30483        4.15201
      1284         2       -2.00000       57.13113       22.12690        6.13806
      1285         2       -2.00000       57.26721        7.98268        1.50090
      1286         2       -2.00000       57.33571       20.78718        3.48605
      1287         2       -2.00000       57.41099        6.65235        5.47556
      1288         2       -2.00000       57.49645       19.43308        0.84057
      1289         2       -2.00000       57.62501        5.32913        2.83231
      1290         2       -2.00000       57.72559       18.11711        4.81628
      1291         2       -2.00000       57.85208        4.00957        0.16776
      1292         2       -2.00000       57.96858       16.80804        2.15693
      1293         2       -2.00000       58.10170        2.72295        4.15399
      1294         2       -2.00000       58.22796       15.53166        6.15035
      1295         2       -2.00000       58.35285        1.41914        1.50731
      1296         2       -2.00000       58.46799       14.24196        3.51592
      1297         2       -2.00000       58.57944        0.14447        5.51163
      1298         2       -2.00000       58.63393       12.96063        0.86383
      1299         2       -2.00000       58.76379       25.80874        2.84601
      1300         2       -2.00000       58.85355       11.66561        4.84802
      1301         2       -2.00000       58.93581       24.53262        0.21338
      1302         2       -2.00000       59.00997       10.35505        2.18603
      1303         2       -2.00000       59.07030       23.19786        4.17280
      1304         2       -2.00000       59.25424        8.88113        6.06785
      1305         2       -2.00000       59.29801       21.71004        1.40303
      1306         2       -2.00000       59.39986       20.33080        5.50571
      1307         2       -2.00000       59.50714        7.50270        3.52120
      1308         2       -2.00000       59.52586        6.23916        0.81192
      1309         2       -2.00000       59.64852       19.04286        2.78740
      1310         2       -2.00000       59.81181        5.00828        4.80540
      1311         2       -2.00000       59.94200       17.81340        0.16510
      1312         2       -2.00000       60.05656        3.72169        2.16206
      1313         2       -2.00000       60.20170       16.55766        4.16275
      1314         2       -2.00000       60.32819        2.46995        6.15233
      1315         2       -2.00000       60.47933       15.28387        1.51865
      1316         2       -2.00000       60.61262        1.19320        3.51038
      1317         2       -2.00000       60.79025       14.03242        5.49550
      1318         2       -2.00000       60.97987       12.70264        2.86969
      1319         2       -2.00000       60.99180       26.87307        0.85436
      1320         2       -2.00000       61.02795       11.41181        0.19829
      1321         2       -2.00000       61.06548       25.53647        4.85281
      1322         2       -2.00000       61.09156        9.96743        4.21374
      1323         2       -2.00000       61.09877       24.23337        2.18822
      1324         2       -2.00000       61.16453        8.81361        1.46691
      1325         2       -2.00000       61.17597       22.96113        6.21623
      1326         2       -2.00000       61.24726       21.65360        3.30982
      1327         2       -2.00000       63.03825        8.18486        3.30982
      1328         2       -2.00000       63.10946        9.49242        6.21624
      1329         2       -2.00000       63.12099       22.28232        1.46693
      1330         2       -2.00000       63.18667       10.76466        2.18824
      1331         2       -2.00000       63.19396       23.43613        4.21376
      1332         2       -2.00000       63.21996       12.06776        4.85283
      1333         2       -2.00000       63.25749       24.88052        0.19830
      1334         2       -2.00000       63.29364       13.40436        0.85438
      1335         2       -2.00000       63.30565       26.17135        2.86971
      1336         2       -2.00000       63.49526        0.56371        5.49552
      1337         2       -2.00000       63.67289       14.66190        3.51041
      1338         2       -2.00000       63.80617        1.81516        1.51868
      1339         2       -2.00000       63.95732       15.93869        6.15237
      1340         2       -2.00000       64.08381        3.08893        4.16279
      1341         2       -2.00000       64.22887       17.19039        2.16210
      1342         2       -2.00000       64.34344        4.34469        0.16513
      1343         2       -2.00000       64.47370       18.47699        4.80544
      1344         2       -2.00000       64.63691        5.57416        2.78744
      1345         2       -2.00000       64.75965       19.70786        0.81196
      1346         2       -2.00000       64.77829       20.97141        3.52123
      1347         2       -2.00000       64.88566        6.86209        5.50574
      1348         2       -2.00000       64.98743        8.24131        1.40306
      1349         2       -2.00000       65.03120       22.34984        6.06788
      1350         2       -2.00000       65.21521        9.72915        4.17282
      1351         2       -2.00000       65.27555       23.82376        2.18606
      1352         2       -2.00000       65.34971       11.06391        0.21341
      1353         2       -2.00000       65.43189       25.13432        4.84805
      1354         2       -2.00000       65.52165       12.34003        2.84605
      1355         2       -2.00000       65.65159       26.42934        0.86387
      1356         2       -2.00000       65.70607       13.61318        5.51166
      1357         2       -2.00000       65.81744        0.77325        3.51595
      1358         2       -2.00000       65.93266       14.88785        1.50735
      1359         2       -2.00000       66.05746        2.06295        6.15038
      1360         2       -2.00000       66.18380       16.19166        4.15403
      1361         2       -2.00000       66.31693        3.33933        2.15697
      1362         2       -2.00000       66.43343       17.47828        0.16780
      1363         2       -2.00000       66.55992        4.64838        4.81632
      1364         2       -2.00000       66.66050       18.79784        2.83235
      1365         2       -2.00000       66.78907        5.96437        0.84060
      1366         2       -2.00000       66.87452       20.12106        5.47560
      1367         2       -2.00000       66.94981        7.31847        3.48608
      1368         2       -2.00000       67.01830       21.45139        1.50094
      1369         2       -2.00000       67.15431        8.65816        6.13809
      1370         2       -2.00000       67.21856       22.77354        4.15205
      1371         2       -2.00000       67.33305        9.98843        2.16167
      1372         2       -2.00000       67.41002       24.08918        0.16623
      1373         2       -2.00000       67.54915       11.31785        4.82673
      1374         2       -2.00000       67.64085       25.41427        2.84131
      1375         2       -2.00000       67.74998       12.61097        0.84975
      1376         2       -2.00000       67.85207       26.71652        5.49377
      1377         2       -2.00000       67.95336       13.90983        3.50271
      1378         2       -2.00000       68.06985        1.07354        1.51171
      1379         2       -2.00000       68.16874       15.20580        6.15448
      1380         2       -2.00000       68.28675        2.37565        4.16178
      1381         2       -2.00000       68.39021       16.50816        2.16736
      1382         2       -2.00000       68.51142        3.68169        0.17466
      1383         2       -2.00000       68.61399       17.82237        4.82244
      1384         2       -2.00000       68.72648        5.00938        2.83403
      1385         2       -2.00000       68.82194       19.14479        0.84026
      1386         2       -2.00000       68.93226        6.33910        5.47879
      1387         2       -2.00000       69.01732       20.47371        3.48682
      1388         2       -2.00000       69.12701        7.66175        1.50161
      1389         2       -2.00000       69.21486       21.79496        6.14916
      1390         2       -2.00000       69.32567        8.98239        4.15295
      1391         2       -2.00000       69.41369       23.10292        2.16293
      1392         2       -2.00000       69.53161       10.29343        0.17531
      1393         2       -2.00000       69.62387       24.41377        4.82400
      1394         2       -2.00000       69.73828       11.60848        2.83271
      1395         2       -2.00000       69.83533       25.71631        0.84058
      1396         2       -2.00000       69.95086       12.92140        5.48862
      1397         2       -2.00000       70.05430        0.09160        3.49839
      1398         2       -2.00000       70.15904       14.22368        1.50810
      1399         2       -2.00000       70.26777        1.40310        6.15351
      1400         2       -2.00000       70.37003       15.53420        4.16181
      1401         2       -2.00000       70.48035        2.71343        2.17087
      1402         2       -2.00000       70.58077       16.84289        0.17878
      1403         2       -2.00000       70.69190        4.03163        4.82397
      1404         2       -2.00000       70.78960       18.16400        2.83223
      1405         2       -2.00000       70.89808        5.34936        0.83928
      1406         2       -2.00000       70.99490       19.48605        5.48327
      1407         2       -2.00000       71.10554        6.67198        3.49138
      1408         2       -2.00000       71.20068       20.79885        1.50153
      1409         2       -2.00000       71.30981        7.99198        6.14798
      1410         2       -2.00000       71.40438       22.11436        4.15654
      1411         2       -2.00000       71.51607        9.30207        2.16599
      1412         2       -2.00000       71.61337       23.42138        0.17598
      1413         2       -2.00000       71.72305       10.61693        4.82257
      1414         2       -2.00000       71.82187       24.73382        2.83170
      1415         2       -2.00000       71.93196       11.92476        0.84111
      1416         2       -2.00000       72.03390       26.04744        5.48779
      1417         2       -2.00000       72.14182       13.23941        3.49672
      1418         2       -2.00000       72.24479        0.41777        1.50567
      1419         2       -2.00000       72.35097       14.55502        6.15237
      1420         2       -2.00000       72.45633        1.73446        4.16099
      1421         2       -2.00000       72.55883       15.86441        2.17004
      1422         2       -2.00000       72.66547        3.04595        0.17843
      1423         2       -2.00000       72.76637       17.18188        4.82392
      1424         2       -2.00000       72.87390        4.36555        2.83179
      1425         2       -2.00000       72.97312       18.49345        0.83989
      1426         2       -2.00000       73.08136        5.68499        5.48550
      1427         2       -2.00000       73.18114       19.81122        3.49391
      1428         2       -2.00000       73.28963        6.99661        1.50238
      1429         2       -2.00000       73.38860       21.12772        6.14871
      1430         2       -2.00000       73.49725        8.31392        4.15789
      1431         2       -2.00000       73.59703       22.43619        2.16721
      1432         2       -2.00000       73.70535        9.62339        0.17620
      1433         2       -2.00000       73.80553       23.75084        4.82261
      1434         2       -2.00000       73.91354       10.93917        2.83187
      1435         2       -2.00000       74.01508       25.05904        0.84111
      1436         2       -2.00000       74.12188       12.25513        5.48746
      1437         2       -2.00000       74.22462       26.37449        3.49629
      1438         2       -2.00000       74.33030       13.56460        1.50532
      1439         2       -2.00000       74.43407        0.75377        6.15161
      1440         2       -2.00000       74.53841       14.88145        4.16041
      1441         2       -2.00000       74.64297        2.06402        2.16902
      1442         2       -2.00000       74.74603       16.19173        0.17778
      1443         2       -2.00000       74.85148        3.38200        4.82353
      1444         2       -2.00000       74.95357       17.50888        2.83196
      1445         2       -2.00000       75.05990        4.69292        0.84036
      1446         2       -2.00000       75.16144       18.82576        5.48638
      1447         2       -2.00000       75.26840        6.01059        3.49493
      1448         2       -2.00000       75.36978       20.13525        1.50354
      1449         2       -2.00000       75.47691        7.32779        6.14970
      1450         2       -2.00000       75.57845       21.45138        4.15871
      1451         2       -2.00000       75.68541        8.63769        2.16766
      1452         2       -2.00000       75.78703       22.76028        0.17663
      1453         2       -2.00000       75.89376        9.95433        4.82297
      1454         2       -2.00000       75.99593       24.07617        2.83203
      1455         2       -2.00000       76.10202       11.26398        0.84102
      1456         2       -2.00000       76.20468       25.39230        5.48731
      1457         2       -2.00000       76.31012       12.58065        3.49622
      1458         2       -2.00000       76.41350       26.70187        1.50508
      1459         2       -2.00000       76.51815       13.89753        6.15129
      1460         2       -2.00000       76.62215        1.08133        4.16003
      1461         2       -2.00000       76.72609       15.20748        2.16877
      1462         2       -2.00000       76.83065        2.39150        0.17743
      1463         2       -2.00000       76.93395       16.52442        4.82347
      1464         2       -2.00000       77.03908        3.70865        2.83207
      1465         2       -2.00000       77.14206       17.83415        0.84075
      1466         2       -2.00000       77.24766        5.02578        5.48676
      1467         2       -2.00000       77.35040       19.15063        3.49549
      1468         2       -2.00000       77.45625        6.33584        1.50420
      1469         2       -2.00000       77.55890       20.46700        6.15039
      1470         2       -2.00000       77.66491        7.65280        4.15921
      1471         2       -2.00000       77.76757       21.77633        2.16808
      1472         2       -2.00000       77.87333        8.96270        0.17697
      1473         2       -2.00000       77.97623       23.09268        4.82328
      1474         2       -2.00000       78.08168       10.27958        2.83217
      1475         2       -2.00000       78.18490       24.40212        0.84107
      1476         2       -2.00000       78.28994       11.59646        5.48731
      1477         2       -2.00000       78.39340       25.71870        3.49618
      1478         2       -2.00000       78.49804       12.90638        1.50500
      1479         2       -2.00000       78.60189        0.09798        6.15116
      1480         2       -2.00000       78.70615       14.22324        4.15995
      1481         2       -2.00000       78.81039        1.40780        2.16869
      1482         2       -2.00000       78.91425       15.53306        0.17742
      1483         2       -2.00000       79.01882        2.72465        4.82350
      1484         2       -2.00000       79.12244       16.84975        2.83224
      1485         2       -2.00000       79.22732        4.03455        0.84095
      1486         2       -2.00000       79.33078       18.16633        5.48708
      1487         2       -2.00000       79.43582        5.35140        3.49581
      1488         2       -2.00000       79.53928       19.47588        1.50460
      1489         2       -2.00000       79.64433        6.66831        6.15075
      1490         2       -2.00000       79.74779       20.79233        4.15958
      1491         2       -2.00000       79.85283        7.97826        2.16840
      1492         2       -2.00000       79.95637       22.10193        0.17717
